# Supplementary material for: A glutamine-based single α-helix scaffold to target globular proteins
Source: Nat Commun. 2022 Nov 18;13:7073. doi: 10.1038/s41467-022-34793-6 (PMC9674830; doi:10.1038/s41467-022-34793-6)
Supplement: Supplementary file 7 — Supplementary Data 4 [file 41467_2022_34793_MOESM7_ESM.zip › ColabFold_p37n/p37n_with_MSAs/Q05785.pdb]

ATOM      1  N   MET A   1     -43.678  -2.458 -36.198  1.00 31.51           N  
ATOM      2  H   MET A   1     -43.011  -3.152 -35.893  1.00 31.51           H  
ATOM      3  H2  MET A   1     -44.423  -2.942 -36.680  1.00 31.51           H  
ATOM      4  H3  MET A   1     -43.220  -1.827 -36.840  1.00 31.51           H  
ATOM      5  CA  MET A   1     -44.216  -1.744 -35.017  1.00 31.51           C  
ATOM      6  HA  MET A   1     -44.954  -1.007 -35.336  1.00 31.51           H  
ATOM      7  C   MET A   1     -43.102  -0.993 -34.276  1.00 31.51           C  
ATOM      8  CB  MET A   1     -44.923  -2.736 -34.079  1.00 31.51           C  
ATOM      9  HB2 MET A   1     -45.192  -2.223 -33.155  1.00 31.51           H  
ATOM     10  HB3 MET A   1     -44.239  -3.547 -33.830  1.00 31.51           H  
ATOM     11  O   MET A   1     -42.886  -1.203 -33.096  1.00 31.51           O  
ATOM     12  CG  MET A   1     -46.213  -3.324 -34.645  1.00 31.51           C  
ATOM     13  HG2 MET A   1     -46.938  -2.528 -34.815  1.00 31.51           H  
ATOM     14  HG3 MET A   1     -46.007  -3.829 -35.589  1.00 31.51           H  
ATOM     15  SD  MET A   1     -46.915  -4.527 -33.499  1.00 31.51           S  
ATOM     16  CE  MET A   1     -48.306  -5.162 -34.470  1.00 31.51           C  
ATOM     17  HE1 MET A   1     -48.997  -4.352 -34.702  1.00 31.51           H  
ATOM     18  HE2 MET A   1     -47.941  -5.613 -35.393  1.00 31.51           H  
ATOM     19  HE3 MET A   1     -48.832  -5.920 -33.889  1.00 31.51           H  
ATOM     20  N   SER A   2     -42.385  -0.092 -34.959  1.00 31.66           N  
ATOM     21  H   SER A   2     -42.557   0.076 -35.941  1.00 31.66           H  
ATOM     22  CA  SER A   2     -41.190   0.600 -34.432  1.00 31.66           C  
ATOM     23  HA  SER A   2     -40.907   0.164 -33.474  1.00 31.66           H  
ATOM     24  C   SER A   2     -41.403   2.099 -34.175  1.00 31.66           C  
ATOM     25  CB  SER A   2     -40.014   0.375 -35.390  1.00 31.66           C  
ATOM     26  HB2 SER A   2     -39.754  -0.683 -35.401  1.00 31.66           H  
ATOM     27  HB3 SER A   2     -39.144   0.940 -35.055  1.00 31.66           H  
ATOM     28  O   SER A   2     -40.447   2.847 -34.005  1.00 31.66           O  
ATOM     29  OG  SER A   2     -40.386   0.781 -36.699  1.00 31.66           O  
ATOM     30  HG  SER A   2     -39.582   0.805 -37.222  1.00 31.66           H  
ATOM     31  N   LYS A   3     -42.658   2.572 -34.153  1.00 31.92           N  
ATOM     32  H   LYS A   3     -43.415   1.911 -34.248  1.00 31.92           H  
ATOM     33  CA  LYS A   3     -42.968   4.013 -34.092  1.00 31.92           C  
ATOM     34  HA  LYS A   3     -42.029   4.564 -34.139  1.00 31.92           H  
ATOM     35  C   LYS A   3     -43.552   4.507 -32.762  1.00 31.92           C  
ATOM     36  CB  LYS A   3     -43.760   4.453 -35.340  1.00 31.92           C  
ATOM     37  HB2 LYS A   3     -44.077   5.488 -35.212  1.00 31.92           H  
ATOM     38  HB3 LYS A   3     -44.651   3.835 -35.453  1.00 31.92           H  
ATOM     39  O   LYS A   3     -43.901   5.679 -32.683  1.00 31.92           O  
ATOM     40  CG  LYS A   3     -42.896   4.376 -36.616  1.00 31.92           C  
ATOM     41  HG2 LYS A   3     -42.673   3.334 -36.841  1.00 31.92           H  
ATOM     42  HG3 LYS A   3     -41.958   4.903 -36.441  1.00 31.92           H  
ATOM     43  CD  LYS A   3     -43.597   5.015 -37.826  1.00 31.92           C  
ATOM     44  HD2 LYS A   3     -44.529   4.484 -38.020  1.00 31.92           H  
ATOM     45  HD3 LYS A   3     -43.824   6.056 -37.596  1.00 31.92           H  
ATOM     46  CE  LYS A   3     -42.693   4.951 -39.067  1.00 31.92           C  
ATOM     47  HE2 LYS A   3     -42.453   3.907 -39.269  1.00 31.92           H  
ATOM     48  HE3 LYS A   3     -41.757   5.463 -38.842  1.00 31.92           H  
ATOM     49  NZ  LYS A   3     -43.329   5.565 -40.264  1.00 31.92           N  
ATOM     50  HZ1 LYS A   3     -44.191   5.095 -40.503  1.00 31.92           H  
ATOM     51  HZ2 LYS A   3     -43.529   6.542 -40.109  1.00 31.92           H  
ATOM     52  HZ3 LYS A   3     -42.714   5.502 -41.063  1.00 31.92           H  
ATOM     53  N   GLN A   4     -43.603   3.682 -31.710  1.00 28.63           N  
ATOM     54  H   GLN A   4     -43.301   2.724 -31.816  1.00 28.63           H  
ATOM     55  CA  GLN A   4     -44.089   4.129 -30.391  1.00 28.63           C  
ATOM     56  HA  GLN A   4     -44.586   5.091 -30.517  1.00 28.63           H  
ATOM     57  C   GLN A   4     -43.007   4.460 -29.350  1.00 28.63           C  
ATOM     58  CB  GLN A   4     -45.172   3.183 -29.848  1.00 28.63           C  
ATOM     59  HB2 GLN A   4     -45.262   3.339 -28.773  1.00 28.63           H  
ATOM     60  HB3 GLN A   4     -44.896   2.143 -30.020  1.00 28.63           H  
ATOM     61  O   GLN A   4     -43.320   5.153 -28.391  1.00 28.63           O  
ATOM     62  CG  GLN A   4     -46.540   3.494 -30.487  1.00 28.63           C  
ATOM     63  HG2 GLN A   4     -46.549   3.163 -31.525  1.00 28.63           H  
ATOM     64  HG3 GLN A   4     -46.709   4.571 -30.467  1.00 28.63           H  
ATOM     65  CD  GLN A   4     -47.699   2.836 -29.745  1.00 28.63           C  
ATOM     66  NE2 GLN A   4     -48.910   3.327 -29.888  1.00 28.63           N  
ATOM     67 HE21 GLN A   4     -49.099   4.152 -30.439  1.00 28.63           H  
ATOM     68 HE22 GLN A   4     -49.623   2.856 -29.350  1.00 28.63           H  
ATOM     69  OE1 GLN A   4     -47.541   1.864 -29.036  1.00 28.63           O  
ATOM     70  N   PHE A   5     -41.730   4.109 -29.542  1.00 29.28           N  
ATOM     71  H   PHE A   5     -41.481   3.509 -30.315  1.00 29.28           H  
ATOM     72  CA  PHE A   5     -40.719   4.391 -28.506  1.00 29.28           C  
ATOM     73  HA  PHE A   5     -41.211   4.324 -27.536  1.00 29.28           H  
ATOM     74  C   PHE A   5     -40.132   5.817 -28.550  1.00 29.28           C  
ATOM     75  CB  PHE A   5     -39.643   3.295 -28.514  1.00 29.28           C  
ATOM     76  HB2 PHE A   5     -38.676   3.728 -28.768  1.00 29.28           H  
ATOM     77  HB3 PHE A   5     -39.867   2.543 -29.270  1.00 29.28           H  
ATOM     78  O   PHE A   5     -39.673   6.342 -27.540  1.00 29.28           O  
ATOM     79  CG  PHE A   5     -39.544   2.604 -27.169  1.00 29.28           C  
ATOM     80  CD1 PHE A   5     -38.616   3.053 -26.211  1.00 29.28           C  
ATOM     81  HD1 PHE A   5     -37.950   3.872 -26.438  1.00 29.28           H  
ATOM     82  CD2 PHE A   5     -40.421   1.547 -26.852  1.00 29.28           C  
ATOM     83  HD2 PHE A   5     -41.145   1.200 -27.574  1.00 29.28           H  
ATOM     84  CE1 PHE A   5     -38.552   2.436 -24.949  1.00 29.28           C  
ATOM     85  HE1 PHE A   5     -37.831   2.769 -24.217  1.00 29.28           H  
ATOM     86  CE2 PHE A   5     -40.357   0.934 -25.588  1.00 29.28           C  
ATOM     87  HE2 PHE A   5     -41.020   0.117 -25.344  1.00 29.28           H  
ATOM     88  CZ  PHE A   5     -39.421   1.376 -24.639  1.00 29.28           C  
ATOM     89  HZ  PHE A   5     -39.364   0.897 -23.672  1.00 29.28           H  
ATOM     90  N   VAL A   6     -40.191   6.497 -29.702  1.00 27.89           N  
ATOM     91  H   VAL A   6     -40.585   6.027 -30.504  1.00 27.89           H  
ATOM     92  CA  VAL A   6     -39.474   7.776 -29.909  1.00 27.89           C  
ATOM     93  HA  VAL A   6     -38.567   7.739 -29.305  1.00 27.89           H  
ATOM     94  C   VAL A   6     -40.245   9.003 -29.389  1.00 27.89           C  
ATOM     95  CB  VAL A   6     -39.001   7.909 -31.377  1.00 27.89           C  
ATOM     96  HB  VAL A   6     -39.874   7.971 -32.026  1.00 27.89           H  
ATOM     97  O   VAL A   6     -39.694  10.101 -29.339  1.00 27.89           O  
ATOM     98  CG1 VAL A   6     -38.109   9.132 -31.638  1.00 27.89           C  
ATOM     99 HG11 VAL A   6     -38.692  10.051 -31.581  1.00 27.89           H  
ATOM    100 HG12 VAL A   6     -37.300   9.168 -30.909  1.00 27.89           H  
ATOM    101 HG13 VAL A   6     -37.680   9.080 -32.639  1.00 27.89           H  
ATOM    102  CG2 VAL A   6     -38.175   6.678 -31.789  1.00 27.89           C  
ATOM    103 HG21 VAL A   6     -37.318   6.563 -31.125  1.00 27.89           H  
ATOM    104 HG22 VAL A   6     -37.812   6.792 -32.811  1.00 27.89           H  
ATOM    105 HG23 VAL A   6     -38.777   5.770 -31.755  1.00 27.89           H  
ATOM    106  N   ARG A   7     -41.501   8.860 -28.938  1.00 26.40           N  
ATOM    107  H   ARG A   7     -41.904   7.933 -28.915  1.00 26.40           H  
ATOM    108  CA  ARG A   7     -42.259  10.002 -28.385  1.00 26.40           C  
ATOM    109  HA  ARG A   7     -41.767  10.921 -28.701  1.00 26.40           H  
ATOM    110  C   ARG A   7     -42.197  10.162 -26.866  1.00 26.40           C  
ATOM    111  CB  ARG A   7     -43.683  10.078 -28.957  1.00 26.40           C  
ATOM    112  HB2 ARG A   7     -44.304  10.668 -28.284  1.00 26.40           H  
ATOM    113  HB3 ARG A   7     -44.114   9.080 -29.039  1.00 26.40           H  
ATOM    114  O   ARG A   7     -42.412  11.279 -26.412  1.00 26.40           O  
ATOM    115  CG  ARG A   7     -43.659  10.776 -30.328  1.00 26.40           C  
ATOM    116  HG2 ARG A   7     -43.125  10.150 -31.043  1.00 26.40           H  
ATOM    117  HG3 ARG A   7     -43.141  11.731 -30.238  1.00 26.40           H  
ATOM    118  CD  ARG A   7     -45.076  11.047 -30.843  1.00 26.40           C  
ATOM    119  HD2 ARG A   7     -45.601  11.647 -30.100  1.00 26.40           H  
ATOM    120  HD3 ARG A   7     -45.598  10.097 -30.958  1.00 26.40           H  
ATOM    121  NE  ARG A   7     -45.055  11.762 -32.136  1.00 26.40           N  
ATOM    122  HE  ARG A   7     -44.167  11.813 -32.615  1.00 26.40           H  
ATOM    123  NH1 ARG A   7     -47.279  12.343 -32.190  1.00 26.40           N  
ATOM    124 HH11 ARG A   7     -47.419  11.894 -31.296  1.00 26.40           H  
ATOM    125 HH12 ARG A   7     -48.054  12.813 -32.636  1.00 26.40           H  
ATOM    126  NH2 ARG A   7     -45.945  12.957 -33.866  1.00 26.40           N  
ATOM    127 HH21 ARG A   7     -46.739  13.415 -34.290  1.00 26.40           H  
ATOM    128 HH22 ARG A   7     -45.042  13.011 -34.315  1.00 26.40           H  
ATOM    129  CZ  ARG A   7     -46.088  12.348 -32.722  1.00 26.40           C  
ATOM    130  N   SER A   8     -41.800   9.153 -26.092  1.00 27.80           N  
ATOM    131  H   SER A   8     -41.695   8.226 -26.480  1.00 27.80           H  
ATOM    132  CA  SER A   8     -41.690   9.326 -24.632  1.00 27.80           C  
ATOM    133  HA  SER A   8     -42.481  10.000 -24.302  1.00 27.80           H  
ATOM    134  C   SER A   8     -40.369   9.978 -24.203  1.00 27.80           C  
ATOM    135  CB  SER A   8     -41.945   8.005 -23.907  1.00 27.80           C  
ATOM    136  HB2 SER A   8     -41.947   8.175 -22.831  1.00 27.80           H  
ATOM    137  HB3 SER A   8     -41.166   7.285 -24.159  1.00 27.80           H  
ATOM    138  O   SER A   8     -40.348  10.738 -23.239  1.00 27.80           O  
ATOM    139  OG  SER A   8     -43.207   7.510 -24.315  1.00 27.80           O  
ATOM    140  HG  SER A   8     -43.431   6.748 -23.775  1.00 27.80           H  
ATOM    141  N   ALA A   9     -39.281   9.795 -24.963  1.00 31.62           N  
ATOM    142  H   ALA A   9     -39.323   9.134 -25.725  1.00 31.62           H  
ATOM    143  CA  ALA A   9     -37.986  10.401 -24.630  1.00 31.62           C  
ATOM    144  HA  ALA A   9     -37.745  10.160 -23.594  1.00 31.62           H  
ATOM    145  C   ALA A   9     -37.994  11.938 -24.743  1.00 31.62           C  
ATOM    146  CB  ALA A   9     -36.911   9.774 -25.525  1.00 31.62           C  
ATOM    147  HB1 ALA A   9     -37.116   9.991 -26.573  1.00 31.62           H  
ATOM    148  HB2 ALA A   9     -35.936  10.182 -25.260  1.00 31.62           H  
ATOM    149  HB3 ALA A   9     -36.888   8.695 -25.376  1.00 31.62           H  
ATOM    150  O   ALA A   9     -37.324  12.626 -23.974  1.00 31.62           O  
ATOM    151  N   LYS A  10     -38.799  12.501 -25.657  1.00 29.78           N  
ATOM    152  H   LYS A  10     -39.375  11.895 -26.224  1.00 29.78           H  
ATOM    153  CA  LYS A  10     -38.848  13.956 -25.871  1.00 29.78           C  
ATOM    154  HA  LYS A  10     -37.827  14.322 -25.768  1.00 29.78           H  
ATOM    155  C   LYS A  10     -39.585  14.741 -24.781  1.00 29.78           C  
ATOM    156  CB  LYS A  10     -39.329  14.299 -27.295  1.00 29.78           C  
ATOM    157  HB2 LYS A  10     -40.012  15.147 -27.254  1.00 29.78           H  
ATOM    158  HB3 LYS A  10     -39.861  13.455 -27.734  1.00 29.78           H  
ATOM    159  O   LYS A  10     -39.414  15.954 -24.743  1.00 29.78           O  
ATOM    160  CG  LYS A  10     -38.126  14.683 -28.172  1.00 29.78           C  
ATOM    161  HG2 LYS A  10     -37.459  13.825 -28.259  1.00 29.78           H  
ATOM    162  HG3 LYS A  10     -37.585  15.496 -27.688  1.00 29.78           H  
ATOM    163  CD  LYS A  10     -38.540  15.146 -29.575  1.00 29.78           C  
ATOM    164  HD2 LYS A  10     -39.026  14.322 -30.097  1.00 29.78           H  
ATOM    165  HD3 LYS A  10     -39.236  15.980 -29.483  1.00 29.78           H  
ATOM    166  CE  LYS A  10     -37.288  15.596 -30.340  1.00 29.78           C  
ATOM    167  HE2 LYS A  10     -36.605  14.750 -30.416  1.00 29.78           H  
ATOM    168  HE3 LYS A  10     -36.786  16.365 -29.753  1.00 29.78           H  
ATOM    169  NZ  LYS A  10     -37.606  16.121 -31.692  1.00 29.78           N  
ATOM    170  HZ1 LYS A  10     -38.217  16.922 -31.625  1.00 29.78           H  
ATOM    171  HZ2 LYS A  10     -38.046  15.411 -32.259  1.00 29.78           H  
ATOM    172  HZ3 LYS A  10     -36.758  16.417 -32.155  1.00 29.78           H  
ATOM    173  N   ASN A  11     -40.303  14.080 -23.868  1.00 25.87           N  
ATOM    174  H   ASN A  11     -40.384  13.076 -23.940  1.00 25.87           H  
ATOM    175  CA  ASN A  11     -40.900  14.745 -22.703  1.00 25.87           C  
ATOM    176  HA  ASN A  11     -40.833  15.825 -22.838  1.00 25.87           H  
ATOM    177  C   ASN A  11     -40.143  14.529 -21.385  1.00 25.87           C  
ATOM    178  CB  ASN A  11     -42.399  14.402 -22.603  1.00 25.87           C  
ATOM    179  HB2 ASN A  11     -42.580  13.379 -22.935  1.00 25.87           H  
ATOM    180  HB3 ASN A  11     -42.714  14.474 -21.562  1.00 25.87           H  
ATOM    181  O   ASN A  11     -40.506  15.153 -20.396  1.00 25.87           O  
ATOM    182  CG  ASN A  11     -43.280  15.358 -23.390  1.00 25.87           C  
ATOM    183  ND2 ASN A  11     -44.578  15.187 -23.316  1.00 25.87           N  
ATOM    184 HD21 ASN A  11     -45.145  15.883 -23.777  1.00 25.87           H  
ATOM    185 HD22 ASN A  11     -44.965  14.492 -22.693  1.00 25.87           H  
ATOM    186  OD1 ASN A  11     -42.840  16.265 -24.078  1.00 25.87           O  
ATOM    187  N   MET A  12     -39.074  13.727 -21.348  1.00 26.86           N  
ATOM    188  H   MET A  12     -38.803  13.215 -22.176  1.00 26.86           H  
ATOM    189  CA  MET A  12     -38.285  13.536 -20.118  1.00 26.86           C  
ATOM    190  HA  MET A  12     -38.857  13.921 -19.274  1.00 26.86           H  
ATOM    191  C   MET A  12     -36.994  14.361 -20.055  1.00 26.86           C  
ATOM    192  CB  MET A  12     -38.071  12.039 -19.846  1.00 26.86           C  
ATOM    193  HB2 MET A  12     -38.147  11.465 -20.769  1.00 26.86           H  
ATOM    194  HB3 MET A  12     -37.082  11.870 -19.420  1.00 26.86           H  
ATOM    195  O   MET A  12     -36.284  14.305 -19.060  1.00 26.86           O  
ATOM    196  CG  MET A  12     -39.111  11.547 -18.835  1.00 26.86           C  
ATOM    197  HG2 MET A  12     -40.112  11.725 -19.227  1.00 26.86           H  
ATOM    198  HG3 MET A  12     -38.994  12.130 -17.921  1.00 26.86           H  
ATOM    199  SD  MET A  12     -38.952   9.793 -18.417  1.00 26.86           S  
ATOM    200  CE  MET A  12     -39.337   9.869 -16.646  1.00 26.86           C  
ATOM    201  HE1 MET A  12     -40.334  10.284 -16.502  1.00 26.86           H  
ATOM    202  HE2 MET A  12     -39.296   8.866 -16.222  1.00 26.86           H  
ATOM    203  HE3 MET A  12     -38.606  10.499 -16.139  1.00 26.86           H  
ATOM    204  N   MET A  13     -36.708  15.184 -21.070  1.00 28.99           N  
ATOM    205  H   MET A  13     -37.328  15.187 -21.867  1.00 28.99           H  
ATOM    206  CA  MET A  13     -35.512  16.039 -21.101  1.00 28.99           C  
ATOM    207  HA  MET A  13     -34.808  15.629 -20.377  1.00 28.99           H  
ATOM    208  C   MET A  13     -35.743  17.480 -20.602  1.00 28.99           C  
ATOM    209  CB  MET A  13     -34.830  15.936 -22.481  1.00 28.99           C  
ATOM    210  HB2 MET A  13     -35.383  15.255 -23.128  1.00 28.99           H  
ATOM    211  HB3 MET A  13     -34.799  16.910 -22.971  1.00 28.99           H  
ATOM    212  O   MET A  13     -34.940  18.364 -20.885  1.00 28.99           O  
ATOM    213  CG  MET A  13     -33.403  15.400 -22.330  1.00 28.99           C  
ATOM    214  HG2 MET A  13     -32.848  16.085 -21.689  1.00 28.99           H  
ATOM    215  HG3 MET A  13     -33.439  14.427 -21.840  1.00 28.99           H  
ATOM    216  SD  MET A  13     -32.502  15.223 -23.891  1.00 28.99           S  
ATOM    217  CE  MET A  13     -30.849  14.894 -23.221  1.00 28.99           C  
ATOM    218  HE1 MET A  13     -30.529  15.732 -22.602  1.00 28.99           H  
ATOM    219  HE2 MET A  13     -30.870  13.987 -22.616  1.00 28.99           H  
ATOM    220  HE3 MET A  13     -30.142  14.764 -24.040  1.00 28.99           H  
ATOM    221  N   LYS A  14     -36.826  17.747 -19.856  1.00 27.73           N  
ATOM    222  H   LYS A  14     -37.433  16.977 -19.615  1.00 27.73           H  
ATOM    223  CA  LYS A  14     -37.101  19.065 -19.252  1.00 27.73           C  
ATOM    224  HA  LYS A  14     -36.171  19.631 -19.182  1.00 27.73           H  
ATOM    225  C   LYS A  14     -37.609  18.927 -17.813  1.00 27.73           C  
ATOM    226  CB  LYS A  14     -38.076  19.878 -20.125  1.00 27.73           C  
ATOM    227  HB2 LYS A  14     -38.360  20.771 -19.569  1.00 27.73           H  
ATOM    228  HB3 LYS A  14     -38.978  19.292 -20.306  1.00 27.73           H  
ATOM    229  O   LYS A  14     -38.797  19.062 -17.556  1.00 27.73           O  
ATOM    230  CG  LYS A  14     -37.471  20.322 -21.465  1.00 27.73           C  
ATOM    231  HG2 LYS A  14     -36.521  20.826 -21.282  1.00 27.73           H  
ATOM    232  HG3 LYS A  14     -37.299  19.452 -22.097  1.00 27.73           H  
ATOM    233  CD  LYS A  14     -38.423  21.288 -22.178  1.00 27.73           C  
ATOM    234  HD2 LYS A  14     -39.372  20.785 -22.361  1.00 27.73           H  
ATOM    235  HD3 LYS A  14     -38.596  22.150 -21.533  1.00 27.73           H  
ATOM    236  CE  LYS A  14     -37.815  21.753 -23.503  1.00 27.73           C  
ATOM    237  HE2 LYS A  14     -36.828  22.169 -23.299  1.00 27.73           H  
ATOM    238  HE3 LYS A  14     -37.686  20.886 -24.151  1.00 27.73           H  
ATOM    239  NZ  LYS A  14     -38.674  22.773 -24.153  1.00 27.73           N  
ATOM    240  HZ1 LYS A  14     -38.776  23.572 -23.544  1.00 27.73           H  
ATOM    241  HZ2 LYS A  14     -38.262  23.090 -25.019  1.00 27.73           H  
ATOM    242  HZ3 LYS A  14     -39.594  22.398 -24.335  1.00 27.73           H  
ATOM    243  N   GLY A  15     -36.699  18.646 -16.887  1.00 24.70           N  
ATOM    244  H   GLY A  15     -35.750  18.468 -17.181  1.00 24.70           H  
ATOM    245  CA  GLY A  15     -36.960  18.638 -15.447  1.00 24.70           C  
ATOM    246  HA2 GLY A  15     -37.425  17.696 -15.158  1.00 24.70           H  
ATOM    247  HA3 GLY A  15     -37.627  19.455 -15.173  1.00 24.70           H  
ATOM    248  C   GLY A  15     -35.639  18.775 -14.700  1.00 24.70           C  
ATOM    249  O   GLY A  15     -34.851  17.840 -14.658  1.00 24.70           O  
ATOM    250  N   TYR A  16     -35.372  19.983 -14.226  1.00 28.46           N  
ATOM    251  H   TYR A  16     -36.129  20.652 -14.227  1.00 28.46           H  
ATOM    252  CA  TYR A  16     -34.141  20.430 -13.587  1.00 28.46           C  
ATOM    253  HA  TYR A  16     -33.285  20.053 -14.146  1.00 28.46           H  
ATOM    254  C   TYR A  16     -34.018  19.951 -12.124  1.00 28.46           C  
ATOM    255  CB  TYR A  16     -34.151  21.970 -13.649  1.00 28.46           C  
ATOM    256  HB2 TYR A  16     -35.104  22.340 -13.271  1.00 28.46           H  
ATOM    257  HB3 TYR A  16     -33.389  22.348 -12.968  1.00 28.46           H  
ATOM    258  O   TYR A  16     -35.015  19.617 -11.498  1.00 28.46           O  
ATOM    259  CG  TYR A  16     -33.893  22.581 -15.021  1.00 28.46           C  
ATOM    260  CD1 TYR A  16     -32.617  23.105 -15.302  1.00 28.46           C  
ATOM    261  HD1 TYR A  16     -31.837  23.057 -14.557  1.00 28.46           H  
ATOM    262  CD2 TYR A  16     -34.915  22.675 -15.991  1.00 28.46           C  
ATOM    263  HD2 TYR A  16     -35.906  22.308 -15.769  1.00 28.46           H  
ATOM    264  CE1 TYR A  16     -32.352  23.717 -16.541  1.00 28.46           C  
ATOM    265  HE1 TYR A  16     -31.373  24.126 -16.739  1.00 28.46           H  
ATOM    266  CE2 TYR A  16     -34.650  23.277 -17.239  1.00 28.46           C  
ATOM    267  HE2 TYR A  16     -35.427  23.368 -17.984  1.00 28.46           H  
ATOM    268  OH  TYR A  16     -33.119  24.396 -18.710  1.00 28.46           O  
ATOM    269  HH  TYR A  16     -32.228  24.752 -18.740  1.00 28.46           H  
ATOM    270  CZ  TYR A  16     -33.370  23.803 -17.513  1.00 28.46           C  
ATOM    271  N   SER A  17     -32.783  20.028 -11.606  1.00 26.71           N  
ATOM    272  H   SER A  17     -32.059  20.228 -12.281  1.00 26.71           H  
ATOM    273  CA  SER A  17     -32.369  20.198 -10.198  1.00 26.71           C  
ATOM    274  HA  SER A  17     -31.279  20.214 -10.230  1.00 26.71           H  
ATOM    275  C   SER A  17     -32.732  19.134  -9.145  1.00 26.71           C  
ATOM    276  CB  SER A  17     -32.752  21.594  -9.681  1.00 26.71           C  
ATOM    277  HB2 SER A  17     -32.260  21.764  -8.724  1.00 26.71           H  
ATOM    278  HB3 SER A  17     -32.406  22.354 -10.382  1.00 26.71           H  
ATOM    279  O   SER A  17     -33.880  18.986  -8.758  1.00 26.71           O  
ATOM    280  OG  SER A  17     -34.142  21.730  -9.499  1.00 26.71           O  
ATOM    281  HG  SER A  17     -34.505  20.884  -9.227  1.00 26.71           H  
ATOM    282  N   SER A  18     -31.688  18.525  -8.564  1.00 26.10           N  
ATOM    283  H   SER A  18     -30.819  18.571  -9.078  1.00 26.10           H  
ATOM    284  CA  SER A  18     -31.506  18.362  -7.109  1.00 26.10           C  
ATOM    285  HA  SER A  18     -30.798  17.546  -6.960  1.00 26.10           H  
ATOM    286  C   SER A  18     -32.745  17.998  -6.267  1.00 26.10           C  
ATOM    287  CB  SER A  18     -30.819  19.637  -6.581  1.00 26.10           C  
ATOM    288  HB2 SER A  18     -31.450  20.500  -6.790  1.00 26.10           H  
ATOM    289  HB3 SER A  18     -29.866  19.772  -7.093  1.00 26.10           H  
ATOM    290  O   SER A  18     -33.115  18.753  -5.370  1.00 26.10           O  
ATOM    291  OG  SER A  18     -30.585  19.579  -5.197  1.00 26.10           O  
ATOM    292  HG  SER A  18     -31.440  19.575  -4.760  1.00 26.10           H  
ATOM    293  N   THR A  19     -33.386  16.845  -6.484  1.00 21.64           N  
ATOM    294  H   THR A  19     -33.239  16.345  -7.349  1.00 21.64           H  
ATOM    295  CA  THR A  19     -34.199  16.188  -5.435  1.00 21.64           C  
ATOM    296  HA  THR A  19     -33.601  16.195  -4.525  1.00 21.64           H  
ATOM    297  C   THR A  19     -34.488  14.721  -5.785  1.00 21.64           C  
ATOM    298  CB  THR A  19     -35.539  16.909  -5.110  1.00 21.64           C  
ATOM    299  HB  THR A  19     -36.377  16.299  -5.448  1.00 21.64           H  
ATOM    300  O   THR A  19     -34.927  14.423  -6.888  1.00 21.64           O  
ATOM    301  CG2 THR A  19     -35.679  17.146  -3.605  1.00 21.64           C  
ATOM    302 HG21 THR A  19     -36.629  17.643  -3.405  1.00 21.64           H  
ATOM    303 HG22 THR A  19     -34.867  17.778  -3.244  1.00 21.64           H  
ATOM    304 HG23 THR A  19     -35.668  16.197  -3.069  1.00 21.64           H  
ATOM    305  OG1 THR A  19     -35.665  18.184  -5.689  1.00 21.64           O  
ATOM    306  HG1 THR A  19     -34.833  18.638  -5.532  1.00 21.64           H  
ATOM    307  N   GLN A  20     -34.219  13.830  -4.823  1.00 25.77           N  
ATOM    308  H   GLN A  20     -33.788  14.218  -3.996  1.00 25.77           H  
ATOM    309  CA  GLN A  20     -34.764  12.473  -4.627  1.00 25.77           C  
ATOM    310  HA  GLN A  20     -34.176  12.042  -3.817  1.00 25.77           H  
ATOM    311  C   GLN A  20     -34.651  11.441  -5.774  1.00 25.77           C  
ATOM    312  CB  GLN A  20     -36.184  12.596  -4.057  1.00 25.77           C  
ATOM    313  HB2 GLN A  20     -36.653  11.612  -4.034  1.00 25.77           H  
ATOM    314  HB3 GLN A  20     -36.777  13.248  -4.698  1.00 25.77           H  
ATOM    315  O   GLN A  20     -35.330  11.482  -6.798  1.00 25.77           O  
ATOM    316  CG  GLN A  20     -36.141  13.150  -2.617  1.00 25.77           C  
ATOM    317  HG2 GLN A  20     -35.535  14.055  -2.568  1.00 25.77           H  
ATOM    318  HG3 GLN A  20     -35.676  12.407  -1.970  1.00 25.77           H  
ATOM    319  CD  GLN A  20     -37.514  13.477  -2.044  1.00 25.77           C  
ATOM    320  NE2 GLN A  20     -37.590  13.872  -0.793  1.00 25.77           N  
ATOM    321 HE21 GLN A  20     -36.794  13.819  -0.174  1.00 25.77           H  
ATOM    322 HE22 GLN A  20     -38.526  13.980  -0.427  1.00 25.77           H  
ATOM    323  OE1 GLN A  20     -38.531  13.403  -2.710  1.00 25.77           O  
ATOM    324  N   VAL A  21     -33.809  10.426  -5.542  1.00 22.89           N  
ATOM    325  H   VAL A  21     -33.358  10.397  -4.638  1.00 22.89           H  
ATOM    326  CA  VAL A  21     -33.701   9.214  -6.367  1.00 22.89           C  
ATOM    327  HA  VAL A  21     -33.688   9.500  -7.419  1.00 22.89           H  
ATOM    328  C   VAL A  21     -34.938   8.347  -6.122  1.00 22.89           C  
ATOM    329  CB  VAL A  21     -32.395   8.447  -6.057  1.00 22.89           C  
ATOM    330  HB  VAL A  21     -32.382   8.161  -5.005  1.00 22.89           H  
ATOM    331  O   VAL A  21     -34.985   7.548  -5.197  1.00 22.89           O  
ATOM    332  CG1 VAL A  21     -32.244   7.183  -6.914  1.00 22.89           C  
ATOM    333 HG11 VAL A  21     -31.324   6.663  -6.648  1.00 22.89           H  
ATOM    334 HG12 VAL A  21     -33.076   6.506  -6.722  1.00 22.89           H  
ATOM    335 HG13 VAL A  21     -32.230   7.440  -7.973  1.00 22.89           H  
ATOM    336  CG2 VAL A  21     -31.160   9.318  -6.333  1.00 22.89           C  
ATOM    337 HG21 VAL A  21     -30.262   8.738  -6.120  1.00 22.89           H  
ATOM    338 HG22 VAL A  21     -31.169  10.189  -5.679  1.00 22.89           H  
ATOM    339 HG23 VAL A  21     -31.157   9.641  -7.374  1.00 22.89           H  
ATOM    340  N   LEU A  22     -35.953   8.522  -6.961  1.00 22.08           N  
ATOM    341  H   LEU A  22     -35.903   9.308  -7.593  1.00 22.08           H  
ATOM    342  CA  LEU A  22     -37.166   7.710  -6.968  1.00 22.08           C  
ATOM    343  HA  LEU A  22     -37.393   7.428  -5.940  1.00 22.08           H  
ATOM    344  C   LEU A  22     -36.888   6.424  -7.770  1.00 22.08           C  
ATOM    345  CB  LEU A  22     -38.314   8.599  -7.509  1.00 22.08           C  
ATOM    346  HB2 LEU A  22     -37.991   9.638  -7.440  1.00 22.08           H  
ATOM    347  HB3 LEU A  22     -38.480   8.413  -8.570  1.00 22.08           H  
ATOM    348  O   LEU A  22     -36.991   6.412  -8.999  1.00 22.08           O  
ATOM    349  CG  LEU A  22     -39.643   8.485  -6.732  1.00 22.08           C  
ATOM    350  HG  LEU A  22     -39.465   8.070  -5.740  1.00 22.08           H  
ATOM    351  CD1 LEU A  22     -40.267   9.873  -6.561  1.00 22.08           C  
ATOM    352 HD11 LEU A  22     -41.203   9.789  -6.009  1.00 22.08           H  
ATOM    353 HD12 LEU A  22     -39.595  10.503  -5.977  1.00 22.08           H  
ATOM    354 HD13 LEU A  22     -40.447  10.338  -7.530  1.00 22.08           H  
ATOM    355  CD2 LEU A  22     -40.651   7.600  -7.469  1.00 22.08           C  
ATOM    356 HD21 LEU A  22     -40.227   6.604  -7.588  1.00 22.08           H  
ATOM    357 HD22 LEU A  22     -40.883   8.030  -8.444  1.00 22.08           H  
ATOM    358 HD23 LEU A  22     -41.559   7.521  -6.871  1.00 22.08           H  
ATOM    359  N   VAL A  23     -36.480   5.343  -7.097  1.00 25.38           N  
ATOM    360  H   VAL A  23     -36.357   5.415  -6.097  1.00 25.38           H  
ATOM    361  CA  VAL A  23     -36.389   4.012  -7.720  1.00 25.38           C  
ATOM    362  HA  VAL A  23     -36.028   4.128  -8.742  1.00 25.38           H  
ATOM    363  C   VAL A  23     -37.801   3.434  -7.777  1.00 25.38           C  
ATOM    364  CB  VAL A  23     -35.399   3.068  -7.005  1.00 25.38           C  
ATOM    365  HB  VAL A  23     -35.742   2.871  -5.989  1.00 25.38           H  
ATOM    366  O   VAL A  23     -38.356   3.002  -6.775  1.00 25.38           O  
ATOM    367  CG1 VAL A  23     -35.269   1.736  -7.759  1.00 25.38           C  
ATOM    368 HG11 VAL A  23     -34.934   1.903  -8.783  1.00 25.38           H  
ATOM    369 HG12 VAL A  23     -34.561   1.089  -7.240  1.00 25.38           H  
ATOM    370 HG13 VAL A  23     -36.230   1.221  -7.771  1.00 25.38           H  
ATOM    371  CG2 VAL A  23     -34.000   3.693  -6.938  1.00 25.38           C  
ATOM    372 HG21 VAL A  23     -34.028   4.549  -6.264  1.00 25.38           H  
ATOM    373 HG22 VAL A  23     -33.669   4.006  -7.928  1.00 25.38           H  
ATOM    374 HG23 VAL A  23     -33.295   2.974  -6.521  1.00 25.38           H  
ATOM    375  N   ARG A  24     -38.412   3.497  -8.963  1.00 23.87           N  
ATOM    376  H   ARG A  24     -37.893   3.911  -9.724  1.00 23.87           H  
ATOM    377  CA  ARG A  24     -39.691   2.844  -9.260  1.00 23.87           C  
ATOM    378  HA  ARG A  24     -40.373   2.993  -8.424  1.00 23.87           H  
ATOM    379  C   ARG A  24     -39.474   1.343  -9.409  1.00 23.87           C  
ATOM    380  CB  ARG A  24     -40.308   3.411 -10.544  1.00 23.87           C  
ATOM    381  HB2 ARG A  24     -41.097   2.733 -10.869  1.00 23.87           H  
ATOM    382  HB3 ARG A  24     -39.551   3.453 -11.327  1.00 23.87           H  
ATOM    383  O   ARG A  24     -38.701   0.926 -10.270  1.00 23.87           O  
ATOM    384  CG  ARG A  24     -40.924   4.796 -10.333  1.00 23.87           C  
ATOM    385  HG2 ARG A  24     -41.687   4.736  -9.557  1.00 23.87           H  
ATOM    386  HG3 ARG A  24     -40.153   5.503 -10.025  1.00 23.87           H  
ATOM    387  CD  ARG A  24     -41.558   5.263 -11.645  1.00 23.87           C  
ATOM    388  HD2 ARG A  24     -40.770   5.383 -12.389  1.00 23.87           H  
ATOM    389  HD3 ARG A  24     -42.253   4.495 -11.984  1.00 23.87           H  
ATOM    390  NE  ARG A  24     -42.283   6.533 -11.471  1.00 23.87           N  
ATOM    391  HE  ARG A  24     -42.276   6.924 -10.540  1.00 23.87           H  
ATOM    392  NH1 ARG A  24     -43.042   6.728 -13.625  1.00 23.87           N  
ATOM    393 HH11 ARG A  24     -43.610   7.200 -14.314  1.00 23.87           H  
ATOM    394 HH12 ARG A  24     -42.576   5.856 -13.835  1.00 23.87           H  
ATOM    395  NH2 ARG A  24     -43.616   8.264 -12.104  1.00 23.87           N  
ATOM    396 HH21 ARG A  24     -44.169   8.746 -12.798  1.00 23.87           H  
ATOM    397 HH22 ARG A  24     -43.592   8.611 -11.156  1.00 23.87           H  
ATOM    398  CZ  ARG A  24     -42.974   7.169 -12.398  1.00 23.87           C  
ATOM    399  N   ASP A  25     -40.191   0.582  -8.598  1.00 25.18           N  
ATOM    400  H   ASP A  25     -40.734   1.023  -7.869  1.00 25.18           H  
ATOM    401  CA  ASP A  25     -40.222  -0.872  -8.634  1.00 25.18           C  
ATOM    402  HA  ASP A  25     -39.199  -1.217  -8.780  1.00 25.18           H  
ATOM    403  C   ASP A  25     -41.080  -1.389  -9.803  1.00 25.18           C  
ATOM    404  CB  ASP A  25     -40.714  -1.385  -7.270  1.00 25.18           C  
ATOM    405  HB2 ASP A  25     -40.424  -0.675  -6.496  1.00 25.18           H  
ATOM    406  HB3 ASP A  25     -41.802  -1.452  -7.273  1.00 25.18           H  
ATOM    407  O   ASP A  25     -42.068  -0.762 -10.204  1.00 25.18           O  
ATOM    408  CG  ASP A  25     -40.110  -2.739  -6.903  1.00 25.18           C  
ATOM    409  OD1 ASP A  25     -39.597  -3.401  -7.836  1.00 25.18           O  
ATOM    410  OD2 ASP A  25     -40.168  -3.063  -5.701  1.00 25.18           O  
ATOM    411  N   ALA A  26     -40.684  -2.523 -10.372  1.00 24.14           N  
ATOM    412  H   ALA A  26     -39.979  -3.044  -9.870  1.00 24.14           H  
ATOM    413  CA  ALA A  26     -41.302  -3.139 -11.537  1.00 24.14           C  
ATOM    414  HA  ALA A  26     -42.220  -2.602 -11.779  1.00 24.14           H  
ATOM    415  C   ALA A  26     -41.711  -4.580 -11.217  1.00 24.14           C  
ATOM    416  CB  ALA A  26     -40.366  -3.019 -12.752  1.00 24.14           C  
ATOM    417  HB1 ALA A  26     -39.432  -3.543 -12.547  1.00 24.14           H  
ATOM    418  HB2 ALA A  26     -40.839  -3.463 -13.628  1.00 24.14           H  
ATOM    419  HB3 ALA A  26     -40.151  -1.968 -12.947  1.00 24.14           H  
ATOM    420  O   ALA A  26     -41.140  -5.529 -11.740  1.00 24.14           O  
ATOM    421  N   THR A  27     -42.745  -4.759 -10.398  1.00 26.37           N  
ATOM    422  H   THR A  27     -42.774  -4.152  -9.592  1.00 26.37           H  
ATOM    423  CA  THR A  27     -44.066  -5.230 -10.860  1.00 26.37           C  
ATOM    424  HA  THR A  27     -44.483  -4.452 -11.499  1.00 26.37           H  
ATOM    425  C   THR A  27     -45.033  -5.408  -9.682  1.00 26.37           C  
ATOM    426  CB  THR A  27     -44.044  -6.546 -11.677  1.00 26.37           C  
ATOM    427  HB  THR A  27     -45.009  -7.038 -11.563  1.00 26.37           H  
ATOM    428  O   THR A  27     -44.657  -5.878  -8.622  1.00 26.37           O  
ATOM    429  CG2 THR A  27     -43.858  -6.298 -13.180  1.00 26.37           C  
ATOM    430 HG21 THR A  27     -43.813  -7.258 -13.694  1.00 26.37           H  
ATOM    431 HG22 THR A  27     -42.941  -5.748 -13.390  1.00 26.37           H  
ATOM    432 HG23 THR A  27     -44.709  -5.734 -13.564  1.00 26.37           H  
ATOM    433  OG1 THR A  27     -43.057  -7.450 -11.268  1.00 26.37           O  
ATOM    434  HG1 THR A  27     -42.229  -6.968 -11.210  1.00 26.37           H  
ATOM    435  N   ALA A  28     -46.307  -5.082  -9.935  1.00 28.10           N  
ATOM    436  H   ALA A  28     -46.484  -4.672 -10.841  1.00 28.10           H  
ATOM    437  CA  ALA A  28     -47.500  -5.425  -9.150  1.00 28.10           C  
ATOM    438  HA  ALA A  28     -48.342  -5.205  -9.806  1.00 28.10           H  
ATOM    439  C   ALA A  28     -47.789  -4.620  -7.862  1.00 28.10           C  
ATOM    440  CB  ALA A  28     -47.566  -6.948  -8.952  1.00 28.10           C  
ATOM    441  HB1 ALA A  28     -46.794  -7.270  -8.252  1.00 28.10           H  
ATOM    442  HB2 ALA A  28     -47.425  -7.466  -9.901  1.00 28.10           H  
ATOM    443  HB3 ALA A  28     -48.534  -7.221  -8.533  1.00 28.10           H  
ATOM    444  O   ALA A  28     -47.398  -4.999  -6.773  1.00 28.10           O  
ATOM    445  N   ASN A  29     -48.565  -3.536  -8.015  1.00 30.74           N  
ATOM    446  H   ASN A  29     -48.502  -3.106  -8.926  1.00 30.74           H  
ATOM    447  CA  ASN A  29     -49.861  -3.255  -7.357  1.00 30.74           C  
ATOM    448  HA  ASN A  29     -49.898  -2.170  -7.268  1.00 30.74           H  
ATOM    449  C   ASN A  29     -50.159  -3.673  -5.897  1.00 30.74           C  
ATOM    450  CB  ASN A  29     -50.993  -3.682  -8.329  1.00 30.74           C  
ATOM    451  HB2 ASN A  29     -50.654  -4.503  -8.961  1.00 30.74           H  
ATOM    452  HB3 ASN A  29     -51.855  -4.066  -7.782  1.00 30.74           H  
ATOM    453  O   ASN A  29     -51.331  -3.651  -5.526  1.00 30.74           O  
ATOM    454  CG  ASN A  29     -51.513  -2.562  -9.211  1.00 30.74           C  
ATOM    455  ND2 ASN A  29     -52.498  -2.854 -10.026  1.00 30.74           N  
ATOM    456 HD21 ASN A  29     -52.865  -2.083 -10.563  1.00 30.74           H  
ATOM    457 HD22 ASN A  29     -52.933  -3.764  -9.977  1.00 30.74           H  
ATOM    458  OD1 ASN A  29     -51.048  -1.436  -9.226  1.00 30.74           O  
ATOM    459  N   ASP A  30     -49.182  -3.963  -5.047  1.00 27.83           N  
ATOM    460  H   ASP A  30     -48.243  -4.107  -5.390  1.00 27.83           H  
ATOM    461  CA  ASP A  30     -49.407  -4.056  -3.606  1.00 27.83           C  
ATOM    462  HA  ASP A  30     -50.484  -4.034  -3.438  1.00 27.83           H  
ATOM    463  C   ASP A  30     -48.853  -2.796  -2.939  1.00 27.83           C  
ATOM    464  CB  ASP A  30     -48.925  -5.397  -3.030  1.00 27.83           C  
ATOM    465  HB2 ASP A  30     -48.773  -6.105  -3.845  1.00 27.83           H  
ATOM    466  HB3 ASP A  30     -47.972  -5.268  -2.517  1.00 27.83           H  
ATOM    467  O   ASP A  30     -47.659  -2.618  -2.710  1.00 27.83           O  
ATOM    468  CG  ASP A  30     -49.958  -5.997  -2.061  1.00 27.83           C  
ATOM    469  OD1 ASP A  30     -50.762  -5.222  -1.484  1.00 27.83           O  
ATOM    470  OD2 ASP A  30     -49.962  -7.238  -1.917  1.00 27.83           O  
ATOM    471  N   SER A  31     -49.748  -1.831  -2.746  1.00 38.34           N  
ATOM    472  H   SER A  31     -50.712  -2.074  -2.922  1.00 38.34           H  
ATOM    473  CA  SER A  31     -49.474  -0.440  -2.385  1.00 38.34           C  
ATOM    474  HA  SER A  31     -48.631  -0.096  -2.984  1.00 38.34           H  
ATOM    475  C   SER A  31     -49.084  -0.255  -0.909  1.00 38.34           C  
ATOM    476  CB  SER A  31     -50.704   0.395  -2.762  1.00 38.34           C  
ATOM    477  HB2 SER A  31     -50.949   0.230  -3.811  1.00 38.34           H  
ATOM    478  HB3 SER A  31     -50.486   1.453  -2.615  1.00 38.34           H  
ATOM    479  O   SER A  31     -49.603   0.642  -0.242  1.00 38.34           O  
ATOM    480  OG  SER A  31     -51.804   0.022  -1.954  1.00 38.34           O  
ATOM    481  HG  SER A  31     -51.544   0.235  -1.055  1.00 38.34           H  
ATOM    482  N   ARG A  32     -48.231  -1.127  -0.364  1.00 28.49           N  
ATOM    483  H   ARG A  32     -47.855  -1.842  -0.970  1.00 28.49           H  
ATOM    484  CA  ARG A  32     -47.852  -1.136   1.061  1.00 28.49           C  
ATOM    485  HA  ARG A  32     -48.057  -0.154   1.485  1.00 28.49           H  
ATOM    486  C   ARG A  32     -46.357  -1.334   1.312  1.00 28.49           C  
ATOM    487  CB  ARG A  32     -48.689  -2.170   1.833  1.00 28.49           C  
ATOM    488  HB2 ARG A  32     -48.296  -2.267   2.846  1.00 28.49           H  
ATOM    489  HB3 ARG A  32     -48.611  -3.141   1.345  1.00 28.49           H  
ATOM    490  O   ARG A  32     -45.987  -1.815   2.377  1.00 28.49           O  
ATOM    491  CG  ARG A  32     -50.159  -1.771   1.967  1.00 28.49           C  
ATOM    492  HG2 ARG A  32     -50.651  -1.834   0.996  1.00 28.49           H  
ATOM    493  HG3 ARG A  32     -50.230  -0.753   2.350  1.00 28.49           H  
ATOM    494  CD  ARG A  32     -50.822  -2.735   2.951  1.00 28.49           C  
ATOM    495  HD2 ARG A  32     -50.284  -2.682   3.898  1.00 28.49           H  
ATOM    496  HD3 ARG A  32     -50.742  -3.747   2.556  1.00 28.49           H  
ATOM    497  NE  ARG A  32     -52.239  -2.400   3.161  1.00 28.49           N  
ATOM    498  HE  ARG A  32     -52.672  -1.832   2.448  1.00 28.49           H  
ATOM    499  NH1 ARG A  32     -52.513  -3.589   5.104  1.00 28.49           N  
ATOM    500 HH11 ARG A  32     -51.547  -3.877   5.037  1.00 28.49           H  
ATOM    501 HH12 ARG A  32     -53.079  -3.888   5.885  1.00 28.49           H  
ATOM    502  NH2 ARG A  32     -54.237  -2.459   4.244  1.00 28.49           N  
ATOM    503 HH21 ARG A  32     -54.798  -2.767   5.025  1.00 28.49           H  
ATOM    504 HH22 ARG A  32     -54.626  -1.855   3.534  1.00 28.49           H  
ATOM    505  CZ  ARG A  32     -52.987  -2.817   4.165  1.00 28.49           C  
ATOM    506  N   THR A  33     -45.492  -0.951   0.380  1.00 31.15           N  
ATOM    507  H   THR A  33     -45.824  -0.663  -0.529  1.00 31.15           H  
ATOM    508  CA  THR A  33     -44.041  -1.009   0.607  1.00 31.15           C  
ATOM    509  HA  THR A  33     -43.856  -1.690   1.438  1.00 31.15           H  
ATOM    510  C   THR A  33     -43.536   0.389   0.990  1.00 31.15           C  
ATOM    511  CB  THR A  33     -43.278  -1.615  -0.582  1.00 31.15           C  
ATOM    512  HB  THR A  33     -42.846  -0.828  -1.199  1.00 31.15           H  
ATOM    513  O   THR A  33     -43.538   1.274   0.131  1.00 31.15           O  
ATOM    514  CG2 THR A  33     -42.174  -2.543  -0.073  1.00 31.15           C  
ATOM    515 HG21 THR A  33     -41.609  -2.933  -0.919  1.00 31.15           H  
ATOM    516 HG22 THR A  33     -42.607  -3.375   0.483  1.00 31.15           H  
ATOM    517 HG23 THR A  33     -41.494  -1.984   0.570  1.00 31.15           H  
ATOM    518  OG1 THR A  33     -44.129  -2.407  -1.380  1.00 31.15           O  
ATOM    519  HG1 THR A  33     -43.604  -2.801  -2.080  1.00 31.15           H  
ATOM    520  N   PRO A  34     -43.192   0.636   2.270  1.00 31.13           N  
ATOM    521  CA  PRO A  34     -42.826   1.964   2.749  1.00 31.13           C  
ATOM    522  HA  PRO A  34     -43.583   2.679   2.427  1.00 31.13           H  
ATOM    523  C   PRO A  34     -41.477   2.405   2.172  1.00 31.13           C  
ATOM    524  CB  PRO A  34     -42.845   1.896   4.278  1.00 31.13           C  
ATOM    525  HB2 PRO A  34     -43.809   2.254   4.641  1.00 31.13           H  
ATOM    526  HB3 PRO A  34     -42.041   2.484   4.720  1.00 31.13           H  
ATOM    527  O   PRO A  34     -40.574   1.589   1.977  1.00 31.13           O  
ATOM    528  CG  PRO A  34     -42.696   0.412   4.610  1.00 31.13           C  
ATOM    529  HG2 PRO A  34     -41.653   0.191   4.836  1.00 31.13           H  
ATOM    530  HG3 PRO A  34     -43.328   0.140   5.456  1.00 31.13           H  
ATOM    531  CD  PRO A  34     -43.117  -0.336   3.349  1.00 31.13           C  
ATOM    532  HD2 PRO A  34     -42.378  -1.103   3.116  1.00 31.13           H  
ATOM    533  HD3 PRO A  34     -44.093  -0.791   3.517  1.00 31.13           H  
ATOM    534  N   SER A  35     -41.389   3.700   1.862  1.00 37.36           N  
ATOM    535  H   SER A  35     -42.130   4.316   2.163  1.00 37.36           H  
ATOM    536  CA  SER A  35     -40.199   4.392   1.372  1.00 37.36           C  
ATOM    537  HA  SER A  35     -39.914   3.965   0.410  1.00 37.36           H  
ATOM    538  C   SER A  35     -39.036   4.217   2.344  1.00 37.36           C  
ATOM    539  CB  SER A  35     -40.505   5.889   1.179  1.00 37.36           C  
ATOM    540  HB2 SER A  35     -41.050   6.008   0.243  1.00 37.36           H  
ATOM    541  HB3 SER A  35     -39.575   6.453   1.109  1.00 37.36           H  
ATOM    542  O   SER A  35     -39.191   4.364   3.550  1.00 37.36           O  
ATOM    543  OG  SER A  35     -41.306   6.418   2.223  1.00 37.36           O  
ATOM    544  HG  SER A  35     -40.748   6.918   2.824  1.00 37.36           H  
ATOM    545  N   ILE A  36     -37.866   3.879   1.807  1.00 31.41           N  
ATOM    546  H   ILE A  36     -37.810   3.765   0.805  1.00 31.41           H  
ATOM    547  CA  ILE A  36     -36.615   3.813   2.565  1.00 31.41           C  
ATOM    548  HA  ILE A  36     -36.794   3.372   3.545  1.00 31.41           H  
ATOM    549  C   ILE A  36     -36.157   5.261   2.754  1.00 31.41           C  
ATOM    550  CB  ILE A  36     -35.576   2.951   1.805  1.00 31.41           C  
ATOM    551  HB  ILE A  36     -35.393   3.414   0.836  1.00 31.41           H  
ATOM    552  O   ILE A  36     -35.516   5.820   1.863  1.00 31.41           O  
ATOM    553  CG1 ILE A  36     -36.101   1.515   1.557  1.00 31.41           C  
ATOM    554 HG12 ILE A  36     -37.119   1.549   1.167  1.00 31.41           H  
ATOM    555 HG13 ILE A  36     -36.128   0.970   2.500  1.00 31.41           H  
ATOM    556  CG2 ILE A  36     -34.243   2.901   2.576  1.00 31.41           C  
ATOM    557 HG21 ILE A  36     -33.489   2.353   2.012  1.00 31.41           H  
ATOM    558 HG22 ILE A  36     -33.859   3.906   2.753  1.00 31.41           H  
ATOM    559 HG23 ILE A  36     -34.385   2.415   3.541  1.00 31.41           H  
ATOM    560  CD1 ILE A  36     -35.268   0.728   0.538  1.00 31.41           C  
ATOM    561 HD11 ILE A  36     -35.198   1.284  -0.397  1.00 31.41           H  
ATOM    562 HD12 ILE A  36     -34.267   0.537   0.926  1.00 31.41           H  
ATOM    563 HD13 ILE A  36     -35.750  -0.231   0.344  1.00 31.41           H  
ATOM    564  N   ASP A  37     -36.557   5.889   3.858  1.00 35.92           N  
ATOM    565  H   ASP A  37     -37.162   5.402   4.504  1.00 35.92           H  
ATOM    566  CA  ASP A  37     -36.266   7.305   4.105  1.00 35.92           C  
ATOM    567  HA  ASP A  37     -36.046   7.789   3.153  1.00 35.92           H  
ATOM    568  C   ASP A  37     -34.993   7.511   4.943  1.00 35.92           C  
ATOM    569  CB  ASP A  37     -37.512   8.014   4.669  1.00 35.92           C  
ATOM    570  HB2 ASP A  37     -37.220   8.997   5.040  1.00 35.92           H  
ATOM    571  HB3 ASP A  37     -37.908   7.442   5.509  1.00 35.92           H  
ATOM    572  O   ASP A  37     -34.429   8.607   4.929  1.00 35.92           O  
ATOM    573  CG  ASP A  37     -38.602   8.218   3.598  1.00 35.92           C  
ATOM    574  OD1 ASP A  37     -38.258   8.588   2.451  1.00 35.92           O  
ATOM    575  OD2 ASP A  37     -39.803   8.019   3.897  1.00 35.92           O  
ATOM    576  N   THR A  38     -34.473   6.471   5.608  1.00 33.50           N  
ATOM    577  H   THR A  38     -34.973   5.594   5.619  1.00 33.50           H  
ATOM    578  CA  THR A  38     -33.275   6.592   6.454  1.00 33.50           C  
ATOM    579  HA  THR A  38     -32.803   7.554   6.250  1.00 33.50           H  
ATOM    580  C   THR A  38     -32.203   5.538   6.155  1.00 33.50           C  
ATOM    581  CB  THR A  38     -33.649   6.621   7.943  1.00 33.50           C  
ATOM    582  HB  THR A  38     -32.744   6.850   8.505  1.00 33.50           H  
ATOM    583  O   THR A  38     -32.485   4.435   5.690  1.00 33.50           O  
ATOM    584  CG2 THR A  38     -34.689   7.693   8.280  1.00 33.50           C  
ATOM    585 HG21 THR A  38     -35.653   7.435   7.841  1.00 33.50           H  
ATOM    586 HG22 THR A  38     -34.803   7.745   9.363  1.00 33.50           H  
ATOM    587 HG23 THR A  38     -34.363   8.663   7.907  1.00 33.50           H  
ATOM    588  OG1 THR A  38     -34.113   5.366   8.370  1.00 33.50           O  
ATOM    589  HG1 THR A  38     -34.979   5.166   8.008  1.00 33.50           H  
ATOM    590  N   LEU A  39     -30.933   5.893   6.394  1.00 31.99           N  
ATOM    591  H   LEU A  39     -30.763   6.798   6.809  1.00 31.99           H  
ATOM    592  CA  LEU A  39     -29.793   4.968   6.280  1.00 31.99           C  
ATOM    593  HA  LEU A  39     -29.775   4.548   5.274  1.00 31.99           H  
ATOM    594  C   LEU A  39     -29.930   3.772   7.238  1.00 31.99           C  
ATOM    595  CB  LEU A  39     -28.484   5.742   6.548  1.00 31.99           C  
ATOM    596  HB2 LEU A  39     -27.725   5.048   6.910  1.00 31.99           H  
ATOM    597  HB3 LEU A  39     -28.658   6.462   7.347  1.00 31.99           H  
ATOM    598  O   LEU A  39     -29.480   2.677   6.899  1.00 31.99           O  
ATOM    599  CG  LEU A  39     -27.930   6.458   5.304  1.00 31.99           C  
ATOM    600  HG  LEU A  39     -28.750   6.919   4.754  1.00 31.99           H  
ATOM    601  CD1 LEU A  39     -26.944   7.559   5.697  1.00 31.99           C  
ATOM    602 HD11 LEU A  39     -26.557   8.054   4.806  1.00 31.99           H  
ATOM    603 HD12 LEU A  39     -26.118   7.131   6.265  1.00 31.99           H  
ATOM    604 HD13 LEU A  39     -27.451   8.296   6.320  1.00 31.99           H  
ATOM    605  CD2 LEU A  39     -27.195   5.480   4.381  1.00 31.99           C  
ATOM    606 HD21 LEU A  39     -26.861   6.006   3.486  1.00 31.99           H  
ATOM    607 HD22 LEU A  39     -27.865   4.673   4.086  1.00 31.99           H  
ATOM    608 HD23 LEU A  39     -26.338   5.051   4.901  1.00 31.99           H  
ATOM    609  N   ASP A  40     -30.611   3.965   8.368  1.00 36.74           N  
ATOM    610  H   ASP A  40     -30.917   4.897   8.610  1.00 36.74           H  
ATOM    611  CA  ASP A  40     -30.897   2.911   9.341  1.00 36.74           C  
ATOM    612  HA  ASP A  40     -29.972   2.379   9.563  1.00 36.74           H  
ATOM    613  C   ASP A  40     -31.891   1.877   8.789  1.00 36.74           C  
ATOM    614  CB  ASP A  40     -31.401   3.542  10.650  1.00 36.74           C  
ATOM    615  HB2 ASP A  40     -32.292   4.134  10.441  1.00 36.74           H  
ATOM    616  HB3 ASP A  40     -31.679   2.742  11.337  1.00 36.74           H  
ATOM    617  O   ASP A  40     -31.676   0.677   8.966  1.00 36.74           O  
ATOM    618  CG  ASP A  40     -30.346   4.419  11.336  1.00 36.74           C  
ATOM    619  OD1 ASP A  40     -29.141   4.125  11.168  1.00 36.74           O  
ATOM    620  OD2 ASP A  40     -30.753   5.406  11.985  1.00 36.74           O  
ATOM    621  N   ASP A  41     -32.907   2.303   8.022  1.00 36.26           N  
ATOM    622  H   ASP A  41     -33.077   3.297   7.958  1.00 36.26           H  
ATOM    623  CA  ASP A  41     -33.838   1.387   7.338  1.00 36.26           C  
ATOM    624  HA  ASP A  41     -34.292   0.727   8.077  1.00 36.26           H  
ATOM    625  C   ASP A  41     -33.129   0.511   6.294  1.00 36.26           C  
ATOM    626  CB  ASP A  41     -34.953   2.163   6.616  1.00 36.26           C  
ATOM    627  HB2 ASP A  41     -34.510   2.908   5.954  1.00 36.26           H  
ATOM    628  HB3 ASP A  41     -35.509   1.467   5.990  1.00 36.26           H  
ATOM    629  O   ASP A  41     -33.508  -0.644   6.066  1.00 36.26           O  
ATOM    630  CG  ASP A  41     -35.954   2.834   7.550  1.00 36.26           C  
ATOM    631  OD1 ASP A  41     -36.401   2.163   8.503  1.00 36.26           O  
ATOM    632  OD2 ASP A  41     -36.302   4.002   7.249  1.00 36.26           O  
ATOM    633  N   LEU A  42     -32.086   1.049   5.649  1.00 36.39           N  
ATOM    634  H   LEU A  42     -31.821   1.990   5.905  1.00 36.39           H  
ATOM    635  CA  LEU A  42     -31.276   0.301   4.692  1.00 36.39           C  
ATOM    636  HA  LEU A  42     -31.955  -0.257   4.047  1.00 36.39           H  
ATOM    637  C   LEU A  42     -30.393  -0.722   5.415  1.00 36.39           C  
ATOM    638  CB  LEU A  42     -30.451   1.275   3.831  1.00 36.39           C  
ATOM    639  HB2 LEU A  42     -29.643   1.675   4.444  1.00 36.39           H  
ATOM    640  HB3 LEU A  42     -31.079   2.112   3.525  1.00 36.39           H  
ATOM    641  O   LEU A  42     -30.375  -1.885   5.014  1.00 36.39           O  
ATOM    642  CG  LEU A  42     -29.856   0.605   2.578  1.00 36.39           C  
ATOM    643  HG  LEU A  42     -29.448  -0.373   2.834  1.00 36.39           H  
ATOM    644  CD1 LEU A  42     -30.907   0.439   1.475  1.00 36.39           C  
ATOM    645 HD11 LEU A  42     -31.718  -0.195   1.834  1.00 36.39           H  
ATOM    646 HD12 LEU A  42     -31.308   1.411   1.189  1.00 36.39           H  
ATOM    647 HD13 LEU A  42     -30.453  -0.042   0.608  1.00 36.39           H  
ATOM    648  CD2 LEU A  42     -28.718   1.456   2.011  1.00 36.39           C  
ATOM    649 HD21 LEU A  42     -29.088   2.447   1.750  1.00 36.39           H  
ATOM    650 HD22 LEU A  42     -27.935   1.551   2.764  1.00 36.39           H  
ATOM    651 HD23 LEU A  42     -28.297   0.969   1.131  1.00 36.39           H  
ATOM    652  N   ALA A  43     -29.721  -0.307   6.494  1.00 35.53           N  
ATOM    653  H   ALA A  43     -29.814   0.658   6.780  1.00 35.53           H  
ATOM    654  CA  ALA A  43     -28.854  -1.170   7.290  1.00 35.53           C  
ATOM    655  HA  ALA A  43     -28.098  -1.604   6.635  1.00 35.53           H  
ATOM    656  C   ALA A  43     -29.634  -2.329   7.933  1.00 35.53           C  
ATOM    657  CB  ALA A  43     -28.138  -0.312   8.339  1.00 35.53           C  
ATOM    658  HB1 ALA A  43     -27.455  -0.933   8.919  1.00 35.53           H  
ATOM    659  HB2 ALA A  43     -28.865   0.142   9.013  1.00 35.53           H  
ATOM    660  HB3 ALA A  43     -27.570   0.479   7.848  1.00 35.53           H  
ATOM    661  O   ALA A  43     -29.188  -3.476   7.865  1.00 35.53           O  
ATOM    662  N   GLN A  44     -30.826  -2.060   8.482  1.00 36.32           N  
ATOM    663  H   GLN A  44     -31.128  -1.098   8.531  1.00 36.32           H  
ATOM    664  CA  GLN A  44     -31.665  -3.084   9.113  1.00 36.32           C  
ATOM    665  HA  GLN A  44     -31.053  -3.644   9.821  1.00 36.32           H  
ATOM    666  C   GLN A  44     -32.211  -4.116   8.118  1.00 36.32           C  
ATOM    667  CB  GLN A  44     -32.819  -2.430   9.887  1.00 36.32           C  
ATOM    668  HB2 GLN A  44     -33.567  -3.193  10.104  1.00 36.32           H  
ATOM    669  HB3 GLN A  44     -33.286  -1.657   9.278  1.00 36.32           H  
ATOM    670  O   GLN A  44     -32.350  -5.282   8.477  1.00 36.32           O  
ATOM    671  CG  GLN A  44     -32.349  -1.839  11.225  1.00 36.32           C  
ATOM    672  HG2 GLN A  44     -31.638  -1.034  11.040  1.00 36.32           H  
ATOM    673  HG3 GLN A  44     -31.844  -2.614  11.801  1.00 36.32           H  
ATOM    674  CD  GLN A  44     -33.495  -1.289  12.071  1.00 36.32           C  
ATOM    675  NE2 GLN A  44     -33.218  -0.832  13.272  1.00 36.32           N  
ATOM    676 HE21 GLN A  44     -33.992  -0.396  13.753  1.00 36.32           H  
ATOM    677 HE22 GLN A  44     -32.259  -0.732  13.571  1.00 36.32           H  
ATOM    678  OE1 GLN A  44     -34.657  -1.283  11.702  1.00 36.32           O  
ATOM    679  N   ARG A  45     -32.486  -3.737   6.862  1.00 33.52           N  
ATOM    680  H   ARG A  45     -32.373  -2.762   6.622  1.00 33.52           H  
ATOM    681  CA  ARG A  45     -32.955  -4.690   5.838  1.00 33.52           C  
ATOM    682  HA  ARG A  45     -33.538  -5.470   6.327  1.00 33.52           H  
ATOM    683  C   ARG A  45     -31.833  -5.450   5.139  1.00 33.52           C  
ATOM    684  CB  ARG A  45     -33.856  -3.984   4.823  1.00 33.52           C  
ATOM    685  HB2 ARG A  45     -33.974  -4.630   3.953  1.00 33.52           H  
ATOM    686  HB3 ARG A  45     -33.393  -3.052   4.501  1.00 33.52           H  
ATOM    687  O   ARG A  45     -32.071  -6.567   4.695  1.00 33.52           O  
ATOM    688  CG  ARG A  45     -35.243  -3.712   5.415  1.00 33.52           C  
ATOM    689  HG2 ARG A  45     -35.161  -3.024   6.257  1.00 33.52           H  
ATOM    690  HG3 ARG A  45     -35.678  -4.650   5.759  1.00 33.52           H  
ATOM    691  CD  ARG A  45     -36.140  -3.102   4.338  1.00 33.52           C  
ATOM    692  HD2 ARG A  45     -35.752  -2.116   4.083  1.00 33.52           H  
ATOM    693  HD3 ARG A  45     -36.088  -3.734   3.452  1.00 33.52           H  
ATOM    694  NE  ARG A  45     -37.530  -2.970   4.812  1.00 33.52           N  
ATOM    695  HE  ARG A  45     -37.633  -2.551   5.726  1.00 33.52           H  
ATOM    696  NH1 ARG A  45     -38.606  -3.824   2.965  1.00 33.52           N  
ATOM    697 HH11 ARG A  45     -37.704  -3.984   2.542  1.00 33.52           H  
ATOM    698 HH12 ARG A  45     -39.455  -4.098   2.492  1.00 33.52           H  
ATOM    699  NH2 ARG A  45     -39.795  -3.128   4.723  1.00 33.52           N  
ATOM    700 HH21 ARG A  45     -39.830  -2.711   5.642  1.00 33.52           H  
ATOM    701 HH22 ARG A  45     -40.641  -3.399   4.243  1.00 33.52           H  
ATOM    702  CZ  ARG A  45     -38.631  -3.307   4.165  1.00 33.52           C  
ATOM    703  N   SER A  46     -30.620  -4.899   5.057  1.00 37.90           N  
ATOM    704  H   SER A  46     -30.483  -3.952   5.381  1.00 37.90           H  
ATOM    705  CA  SER A  46     -29.484  -5.599   4.436  1.00 37.90           C  
ATOM    706  HA  SER A  46     -29.827  -5.990   3.478  1.00 37.90           H  
ATOM    707  C   SER A  46     -28.993  -6.830   5.211  1.00 37.90           C  
ATOM    708  CB  SER A  46     -28.329  -4.639   4.124  1.00 37.90           C  
ATOM    709  HB2 SER A  46     -28.589  -4.069   3.232  1.00 37.90           H  
ATOM    710  HB3 SER A  46     -27.427  -5.210   3.905  1.00 37.90           H  
ATOM    711  O   SER A  46     -28.192  -7.586   4.666  1.00 37.90           O  
ATOM    712  OG  SER A  46     -28.064  -3.718   5.162  1.00 37.90           O  
ATOM    713  HG  SER A  46     -28.205  -4.119   6.023  1.00 37.90           H  
ATOM    714  N   TYR A  47     -29.487  -7.071   6.432  1.00 33.87           N  
ATOM    715  H   TYR A  47     -30.131  -6.411   6.843  1.00 33.87           H  
ATOM    716  CA  TYR A  47     -29.166  -8.283   7.192  1.00 33.87           C  
ATOM    717  HA  TYR A  47     -28.108  -8.501   7.047  1.00 33.87           H  
ATOM    718  C   TYR A  47     -29.900  -9.545   6.707  1.00 33.87           C  
ATOM    719  CB  TYR A  47     -29.372  -8.032   8.693  1.00 33.87           C  
ATOM    720  HB2 TYR A  47     -29.616  -8.977   9.179  1.00 33.87           H  
ATOM    721  HB3 TYR A  47     -30.215  -7.361   8.852  1.00 33.87           H  
ATOM    722  O   TYR A  47     -29.351 -10.635   6.846  1.00 33.87           O  
ATOM    723  CG  TYR A  47     -28.124  -7.482   9.358  1.00 33.87           C  
ATOM    724  CD1 TYR A  47     -27.096  -8.368   9.736  1.00 33.87           C  
ATOM    725  HD1 TYR A  47     -27.213  -9.428   9.569  1.00 33.87           H  
ATOM    726  CD2 TYR A  47     -27.964  -6.098   9.557  1.00 33.87           C  
ATOM    727  HD2 TYR A  47     -28.757  -5.423   9.271  1.00 33.87           H  
ATOM    728  CE1 TYR A  47     -25.912  -7.872  10.314  1.00 33.87           C  
ATOM    729  HE1 TYR A  47     -25.114  -8.541  10.599  1.00 33.87           H  
ATOM    730  CE2 TYR A  47     -26.776  -5.595  10.123  1.00 33.87           C  
ATOM    731  HE2 TYR A  47     -26.657  -4.531  10.266  1.00 33.87           H  
ATOM    732  OH  TYR A  47     -24.600  -6.015  11.059  1.00 33.87           O  
ATOM    733  HH  TYR A  47     -24.574  -5.056  11.073  1.00 33.87           H  
ATOM    734  CZ  TYR A  47     -25.748  -6.485  10.505  1.00 33.87           C  
ATOM    735  N   ASP A  48     -31.067  -9.427   6.063  1.00 32.38           N  
ATOM    736  H   ASP A  48     -31.462  -8.509   5.915  1.00 32.38           H  
ATOM    737  CA  ASP A  48     -31.776 -10.579   5.488  1.00 32.38           C  
ATOM    738  HA  ASP A  48     -31.366 -11.497   5.910  1.00 32.38           H  
ATOM    739  C   ASP A  48     -31.492 -10.690   3.981  1.00 32.38           C  
ATOM    740  CB  ASP A  48     -33.274 -10.570   5.858  1.00 32.38           C  
ATOM    741  HB2 ASP A  48     -33.631  -9.541   5.904  1.00 32.38           H  
ATOM    742  HB3 ASP A  48     -33.829 -11.074   5.068  1.00 32.38           H  
ATOM    743  O   ASP A  48     -32.278 -10.295   3.124  1.00 32.38           O  
ATOM    744  CG  ASP A  48     -33.617 -11.304   7.168  1.00 32.38           C  
ATOM    745  OD1 ASP A  48     -32.796 -12.113   7.658  1.00 32.38           O  
ATOM    746  OD2 ASP A  48     -34.758 -11.100   7.645  1.00 32.38           O  
ATOM    747  N   SER A  49     -30.304 -11.217   3.675  1.00 32.82           N  
ATOM    748  H   SER A  49     -29.703 -11.366   4.473  1.00 32.82           H  
ATOM    749  CA  SER A  49     -29.960 -11.946   2.446  1.00 32.82           C  
ATOM    750  HA  SER A  49     -28.883 -11.840   2.313  1.00 32.82           H  
ATOM    751  C   SER A  49     -30.599 -11.450   1.136  1.00 32.82           C  
ATOM    752  CB  SER A  49     -30.233 -13.446   2.655  1.00 32.82           C  
ATOM    753  HB2 SER A  49     -29.806 -14.002   1.821  1.00 32.82           H  
ATOM    754  HB3 SER A  49     -29.755 -13.782   3.575  1.00 32.82           H  
ATOM    755  O   SER A  49     -31.409 -12.154   0.528  1.00 32.82           O  
ATOM    756  OG  SER A  49     -31.619 -13.718   2.721  1.00 32.82           O  
ATOM    757  HG  SER A  49     -32.021 -13.209   2.013  1.00 32.82           H  
ATOM    758  N   VAL A  50     -30.186 -10.291   0.620  1.00 38.41           N  
ATOM    759  H   VAL A  50     -29.557  -9.714   1.160  1.00 38.41           H  
ATOM    760  CA  VAL A  50     -30.214 -10.149  -0.844  1.00 38.41           C  
ATOM    761  HA  VAL A  50     -31.168 -10.514  -1.224  1.00 38.41           H  
ATOM    762  C   VAL A  50     -29.104 -11.059  -1.358  1.00 38.41           C  
ATOM    763  CB  VAL A  50     -30.060  -8.701  -1.329  1.00 38.41           C  
ATOM    764  HB  VAL A  50     -29.081  -8.320  -1.040  1.00 38.41           H  
ATOM    765  O   VAL A  50     -27.930 -10.819  -1.068  1.00 38.41           O  
ATOM    766  CG1 VAL A  50     -30.215  -8.640  -2.856  1.00 38.41           C  
ATOM    767 HG11 VAL A  50     -30.045  -7.622  -3.208  1.00 38.41           H  
ATOM    768 HG12 VAL A  50     -29.500  -9.310  -3.334  1.00 38.41           H  
ATOM    769 HG13 VAL A  50     -31.217  -8.958  -3.143  1.00 38.41           H  
ATOM    770  CG2 VAL A  50     -31.136  -7.790  -0.726  1.00 38.41           C  
ATOM    771 HG21 VAL A  50     -31.032  -6.779  -1.120  1.00 38.41           H  
ATOM    772 HG22 VAL A  50     -32.127  -8.176  -0.965  1.00 38.41           H  
ATOM    773 HG23 VAL A  50     -31.027  -7.753   0.358  1.00 38.41           H  
ATOM    774  N   ASP A  51     -29.483 -12.148  -2.031  1.00 37.57           N  
ATOM    775  H   ASP A  51     -30.467 -12.291  -2.211  1.00 37.57           H  
ATOM    776  CA  ASP A  51     -28.540 -13.128  -2.564  1.00 37.57           C  
ATOM    777  HA  ASP A  51     -28.041 -13.611  -1.725  1.00 37.57           H  
ATOM    778  C   ASP A  51     -27.488 -12.391  -3.405  1.00 37.57           C  
ATOM    779  CB  ASP A  51     -29.286 -14.219  -3.356  1.00 37.57           C  
ATOM    780  HB2 ASP A  51     -30.084 -14.615  -2.727  1.00 37.57           H  
ATOM    781  HB3 ASP A  51     -29.744 -13.772  -4.238  1.00 37.57           H  
ATOM    782  O   ASP A  51     -27.790 -11.681  -4.366  1.00 37.57           O  
ATOM    783  CG  ASP A  51     -28.391 -15.390  -3.797  1.00 37.57           C  
ATOM    784  OD1 ASP A  51     -27.154 -15.196  -3.904  1.00 37.57           O  
ATOM    785  OD2 ASP A  51     -28.939 -16.489  -4.033  1.00 37.57           O  
ATOM    786  N   PHE A  52     -26.230 -12.521  -2.996  1.00 36.69           N  
ATOM    787  H   PHE A  52     -26.066 -13.125  -2.203  1.00 36.69           H  
ATOM    788  CA  PHE A  52     -25.084 -11.869  -3.617  1.00 36.69           C  
ATOM    789  HA  PHE A  52     -25.150 -10.793  -3.460  1.00 36.69           H  
ATOM    790  C   PHE A  52     -25.024 -12.122  -5.129  1.00 36.69           C  
ATOM    791  CB  PHE A  52     -23.831 -12.414  -2.922  1.00 36.69           C  
ATOM    792  HB2 PHE A  52     -23.768 -11.987  -1.921  1.00 36.69           H  
ATOM    793  HB3 PHE A  52     -23.926 -13.495  -2.811  1.00 36.69           H  
ATOM    794  O   PHE A  52     -24.682 -11.213  -5.894  1.00 36.69           O  
ATOM    795  CG  PHE A  52     -22.545 -12.129  -3.664  1.00 36.69           C  
ATOM    796  CD1 PHE A  52     -21.945 -13.136  -4.444  1.00 36.69           C  
ATOM    797  HD1 PHE A  52     -22.391 -14.118  -4.497  1.00 36.69           H  
ATOM    798  CD2 PHE A  52     -21.987 -10.839  -3.632  1.00 36.69           C  
ATOM    799  HD2 PHE A  52     -22.465 -10.057  -3.060  1.00 36.69           H  
ATOM    800  CE1 PHE A  52     -20.768 -12.862  -5.162  1.00 36.69           C  
ATOM    801  HE1 PHE A  52     -20.308 -13.637  -5.758  1.00 36.69           H  
ATOM    802  CE2 PHE A  52     -20.828 -10.561  -4.377  1.00 36.69           C  
ATOM    803  HE2 PHE A  52     -20.421  -9.561  -4.388  1.00 36.69           H  
ATOM    804  CZ  PHE A  52     -20.203 -11.577  -5.119  1.00 36.69           C  
ATOM    805  HZ  PHE A  52     -19.308 -11.359  -5.683  1.00 36.69           H  
ATOM    806  N   PHE A  53     -25.392 -13.331  -5.570  1.00 41.20           N  
ATOM    807  H   PHE A  53     -25.781 -13.996  -4.917  1.00 41.20           H  
ATOM    808  CA  PHE A  53     -25.422 -13.646  -6.993  1.00 41.20           C  
ATOM    809  HA  PHE A  53     -24.452 -13.400  -7.423  1.00 41.20           H  
ATOM    810  C   PHE A  53     -26.452 -12.793  -7.724  1.00 41.20           C  
ATOM    811  CB  PHE A  53     -25.677 -15.141  -7.210  1.00 41.20           C  
ATOM    812  HB2 PHE A  53     -25.867 -15.313  -8.270  1.00 41.20           H  
ATOM    813  HB3 PHE A  53     -26.571 -15.440  -6.663  1.00 41.20           H  
ATOM    814  O   PHE A  53     -26.169 -12.365  -8.834  1.00 41.20           O  
ATOM    815  CG  PHE A  53     -24.501 -16.002  -6.797  1.00 41.20           C  
ATOM    816  CD1 PHE A  53     -23.346 -16.043  -7.600  1.00 41.20           C  
ATOM    817  HD1 PHE A  53     -23.312 -15.476  -8.518  1.00 41.20           H  
ATOM    818  CD2 PHE A  53     -24.545 -16.731  -5.596  1.00 41.20           C  
ATOM    819  HD2 PHE A  53     -25.427 -16.693  -4.974  1.00 41.20           H  
ATOM    820  CE1 PHE A  53     -22.236 -16.810  -7.203  1.00 41.20           C  
ATOM    821  HE1 PHE A  53     -21.349 -16.831  -7.818  1.00 41.20           H  
ATOM    822  CE2 PHE A  53     -23.436 -17.499  -5.198  1.00 41.20           C  
ATOM    823  HE2 PHE A  53     -23.477 -18.046  -4.268  1.00 41.20           H  
ATOM    824  CZ  PHE A  53     -22.281 -17.538  -6.000  1.00 41.20           C  
ATOM    825  HZ  PHE A  53     -21.428 -18.121  -5.686  1.00 41.20           H  
ATOM    826  N   GLU A  54     -27.578 -12.458  -7.096  1.00 46.17           N  
ATOM    827  H   GLU A  54     -27.699 -12.743  -6.135  1.00 46.17           H  
ATOM    828  CA  GLU A  54     -28.629 -11.625  -7.678  1.00 46.17           C  
ATOM    829  HA  GLU A  54     -28.850 -12.010  -8.674  1.00 46.17           H  
ATOM    830  C   GLU A  54     -28.181 -10.163  -7.841  1.00 46.17           C  
ATOM    831  CB  GLU A  54     -29.894 -11.768  -6.815  1.00 46.17           C  
ATOM    832  HB2 GLU A  54     -29.803 -11.154  -5.919  1.00 46.17           H  
ATOM    833  HB3 GLU A  54     -29.989 -12.812  -6.519  1.00 46.17           H  
ATOM    834  O   GLU A  54     -28.427  -9.560  -8.887  1.00 46.17           O  
ATOM    835  CG  GLU A  54     -31.167 -11.379  -7.574  1.00 46.17           C  
ATOM    836  HG2 GLU A  54     -31.162 -11.884  -8.540  1.00 46.17           H  
ATOM    837  HG3 GLU A  54     -31.154 -10.305  -7.760  1.00 46.17           H  
ATOM    838  CD  GLU A  54     -32.454 -11.755  -6.820  1.00 46.17           C  
ATOM    839  OE1 GLU A  54     -33.498 -11.839  -7.509  1.00 46.17           O  
ATOM    840  OE2 GLU A  54     -32.400 -11.943  -5.585  1.00 46.17           O  
ATOM    841  N   ILE A  55     -27.429  -9.610  -6.878  1.00 47.12           N  
ATOM    842  H   ILE A  55     -27.268 -10.157  -6.044  1.00 47.12           H  
ATOM    843  CA  ILE A  55     -26.840  -8.261  -6.997  1.00 47.12           C  
ATOM    844  HA  ILE A  55     -27.637  -7.569  -7.268  1.00 47.12           H  
ATOM    845  C   ILE A  55     -25.800  -8.221  -8.122  1.00 47.12           C  
ATOM    846  CB  ILE A  55     -26.216  -7.777  -5.666  1.00 47.12           C  
ATOM    847  HB  ILE A  55     -25.434  -8.477  -5.373  1.00 47.12           H  
ATOM    848  O   ILE A  55     -25.793  -7.278  -8.921  1.00 47.12           O  
ATOM    849  CG1 ILE A  55     -27.285  -7.752  -4.554  1.00 47.12           C  
ATOM    850 HG12 ILE A  55     -28.114  -7.112  -4.855  1.00 47.12           H  
ATOM    851 HG13 ILE A  55     -27.661  -8.767  -4.425  1.00 47.12           H  
ATOM    852  CG2 ILE A  55     -25.577  -6.381  -5.836  1.00 47.12           C  
ATOM    853 HG21 ILE A  55     -24.789  -6.406  -6.589  1.00 47.12           H  
ATOM    854 HG22 ILE A  55     -25.103  -6.064  -4.906  1.00 47.12           H  
ATOM    855 HG23 ILE A  55     -26.336  -5.654  -6.125  1.00 47.12           H  
ATOM    856  CD1 ILE A  55     -26.768  -7.288  -3.186  1.00 47.12           C  
ATOM    857 HD11 ILE A  55     -27.539  -7.451  -2.433  1.00 47.12           H  
ATOM    858 HD12 ILE A  55     -25.883  -7.862  -2.910  1.00 47.12           H  
ATOM    859 HD13 ILE A  55     -26.532  -6.224  -3.202  1.00 47.12           H  
ATOM    860  N   MET A  56     -24.938  -9.238  -8.211  1.00 40.26           N  
ATOM    861  H   MET A  56     -24.996  -9.978  -7.527  1.00 40.26           H  
ATOM    862  CA  MET A  56     -23.934  -9.335  -9.274  1.00 40.26           C  
ATOM    863  HA  MET A  56     -23.375  -8.400  -9.313  1.00 40.26           H  
ATOM    864  C   MET A  56     -24.586  -9.513 -10.647  1.00 40.26           C  
ATOM    865  CB  MET A  56     -22.948 -10.474  -8.977  1.00 40.26           C  
ATOM    866  HB2 MET A  56     -22.325 -10.649  -9.854  1.00 40.26           H  
ATOM    867  HB3 MET A  56     -23.501 -11.388  -8.764  1.00 40.26           H  
ATOM    868  O   MET A  56     -24.201  -8.821 -11.588  1.00 40.26           O  
ATOM    869  CG  MET A  56     -22.039 -10.144  -7.786  1.00 40.26           C  
ATOM    870  HG2 MET A  56     -22.662  -9.945  -6.915  1.00 40.26           H  
ATOM    871  HG3 MET A  56     -21.440 -11.027  -7.558  1.00 40.26           H  
ATOM    872  SD  MET A  56     -20.917  -8.728  -8.013  1.00 40.26           S  
ATOM    873  CE  MET A  56     -19.689  -9.473  -9.118  1.00 40.26           C  
ATOM    874  HE1 MET A  56     -18.832  -8.806  -9.211  1.00 40.26           H  
ATOM    875  HE2 MET A  56     -20.129  -9.645 -10.100  1.00 40.26           H  
ATOM    876  HE3 MET A  56     -19.349 -10.421  -8.700  1.00 40.26           H  
ATOM    877  N   ASP A  57     -25.623 -10.347 -10.754  1.00 52.20           N  
ATOM    878  H   ASP A  57     -25.865 -10.922  -9.960  1.00 52.20           H  
ATOM    879  CA  ASP A  57     -26.399 -10.538 -11.984  1.00 52.20           C  
ATOM    880  HA  ASP A  57     -25.709 -10.805 -12.784  1.00 52.20           H  
ATOM    881  C   ASP A  57     -27.121  -9.242 -12.387  1.00 52.20           C  
ATOM    882  CB  ASP A  57     -27.421 -11.680 -11.784  1.00 52.20           C  
ATOM    883  HB2 ASP A  57     -27.185 -12.267 -10.897  1.00 52.20           H  
ATOM    884  HB3 ASP A  57     -28.414 -11.259 -11.625  1.00 52.20           H  
ATOM    885  O   ASP A  57     -27.181  -8.890 -13.564  1.00 52.20           O  
ATOM    886  CG  ASP A  57     -27.468 -12.689 -12.928  1.00 52.20           C  
ATOM    887  OD1 ASP A  57     -26.396 -13.068 -13.440  1.00 52.20           O  
ATOM    888  OD2 ASP A  57     -28.609 -13.048 -13.320  1.00 52.20           O  
ATOM    889  N   MET A  58     -27.652  -8.484 -11.420  1.00 47.57           N  
ATOM    890  H   MET A  58     -27.635  -8.846 -10.477  1.00 47.57           H  
ATOM    891  CA  MET A  58     -28.272  -7.178 -11.659  1.00 47.57           C  
ATOM    892  HA  MET A  58     -29.018  -7.279 -12.447  1.00 47.57           H  
ATOM    893  C   MET A  58     -27.264  -6.125 -12.122  1.00 47.57           C  
ATOM    894  CB  MET A  58     -28.957  -6.668 -10.386  1.00 47.57           C  
ATOM    895  HB2 MET A  58     -28.333  -6.866  -9.515  1.00 47.57           H  
ATOM    896  HB3 MET A  58     -29.073  -5.588 -10.481  1.00 47.57           H  
ATOM    897  O   MET A  58     -27.587  -5.317 -13.000  1.00 47.57           O  
ATOM    898  CG  MET A  58     -30.345  -7.274 -10.175  1.00 47.57           C  
ATOM    899  HG2 MET A  58     -30.966  -7.024 -11.035  1.00 47.57           H  
ATOM    900  HG3 MET A  58     -30.261  -8.360 -10.127  1.00 47.57           H  
ATOM    901  SD  MET A  58     -31.197  -6.706  -8.676  1.00 47.57           S  
ATOM    902  CE  MET A  58     -30.971  -4.911  -8.741  1.00 47.57           C  
ATOM    903  HE1 MET A  58     -31.566  -4.457  -7.949  1.00 47.57           H  
ATOM    904  HE2 MET A  58     -31.302  -4.535  -9.709  1.00 47.57           H  
ATOM    905  HE3 MET A  58     -29.921  -4.669  -8.574  1.00 47.57           H  
ATOM    906  N   LEU A  59     -26.063  -6.109 -11.539  1.00 49.02           N  
ATOM    907  H   LEU A  59     -25.881  -6.780 -10.807  1.00 49.02           H  
ATOM    908  CA  LEU A  59     -24.975  -5.232 -11.963  1.00 49.02           C  
ATOM    909  HA  LEU A  59     -25.348  -4.210 -12.017  1.00 49.02           H  
ATOM    910  C   LEU A  59     -24.520  -5.600 -13.373  1.00 49.02           C  
ATOM    911  CB  LEU A  59     -23.814  -5.297 -10.954  1.00 49.02           C  
ATOM    912  HB2 LEU A  59     -22.895  -4.967 -11.440  1.00 49.02           H  
ATOM    913  HB3 LEU A  59     -23.666  -6.335 -10.657  1.00 49.02           H  
ATOM    914  O   LEU A  59     -24.469  -4.715 -14.223  1.00 49.02           O  
ATOM    915  CG  LEU A  59     -24.038  -4.434  -9.699  1.00 49.02           C  
ATOM    916  HG  LEU A  59     -25.042  -4.600  -9.309  1.00 49.02           H  
ATOM    917  CD1 LEU A  59     -23.025  -4.807  -8.618  1.00 49.02           C  
ATOM    918 HD11 LEU A  59     -22.008  -4.637  -8.970  1.00 49.02           H  
ATOM    919 HD12 LEU A  59     -23.138  -5.863  -8.369  1.00 49.02           H  
ATOM    920 HD13 LEU A  59     -23.207  -4.224  -7.716  1.00 49.02           H  
ATOM    921  CD2 LEU A  59     -23.863  -2.939 -10.007  1.00 49.02           C  
ATOM    922 HD21 LEU A  59     -23.983  -2.368  -9.087  1.00 49.02           H  
ATOM    923 HD22 LEU A  59     -22.867  -2.760 -10.411  1.00 49.02           H  
ATOM    924 HD23 LEU A  59     -24.615  -2.612 -10.726  1.00 49.02           H  
ATOM    925  N   ASP A  60     -24.280  -6.879 -13.656  1.00 46.80           N  
ATOM    926  H   ASP A  60     -24.338  -7.566 -12.917  1.00 46.80           H  
ATOM    927  CA  ASP A  60     -23.865  -7.341 -14.980  1.00 46.80           C  
ATOM    928  HA  ASP A  60     -22.976  -6.778 -15.265  1.00 46.80           H  
ATOM    929  C   ASP A  60     -24.941  -7.061 -16.042  1.00 46.80           C  
ATOM    930  CB  ASP A  60     -23.474  -8.825 -14.921  1.00 46.80           C  
ATOM    931  HB2 ASP A  60     -24.368  -9.433 -14.779  1.00 46.80           H  
ATOM    932  HB3 ASP A  60     -22.807  -8.986 -14.074  1.00 46.80           H  
ATOM    933  O   ASP A  60     -24.643  -6.488 -17.090  1.00 46.80           O  
ATOM    934  CG  ASP A  60     -22.737  -9.246 -16.197  1.00 46.80           C  
ATOM    935  OD1 ASP A  60     -21.846  -8.484 -16.635  1.00 46.80           O  
ATOM    936  OD2 ASP A  60     -23.106 -10.282 -16.787  1.00 46.80           O  
ATOM    937  N   LYS A  61     -26.226  -7.310 -15.743  1.00 57.21           N  
ATOM    938  H   LYS A  61     -26.416  -7.816 -14.890  1.00 57.21           H  
ATOM    939  CA  LYS A  61     -27.353  -6.930 -16.619  1.00 57.21           C  
ATOM    940  HA  LYS A  61     -27.202  -7.386 -17.597  1.00 57.21           H  
ATOM    941  C   LYS A  61     -27.401  -5.421 -16.867  1.00 57.21           C  
ATOM    942  CB  LYS A  61     -28.686  -7.438 -16.043  1.00 57.21           C  
ATOM    943  HB2 LYS A  61     -28.733  -7.192 -14.982  1.00 57.21           H  
ATOM    944  HB3 LYS A  61     -29.512  -6.936 -16.547  1.00 57.21           H  
ATOM    945  O   LYS A  61     -27.466  -4.998 -18.019  1.00 57.21           O  
ATOM    946  CG  LYS A  61     -28.852  -8.953 -16.245  1.00 57.21           C  
ATOM    947  HG2 LYS A  61     -29.017  -9.158 -17.303  1.00 57.21           H  
ATOM    948  HG3 LYS A  61     -27.934  -9.458 -15.946  1.00 57.21           H  
ATOM    949  CD  LYS A  61     -30.021  -9.520 -15.425  1.00 57.21           C  
ATOM    950  HD2 LYS A  61     -30.973  -9.156 -15.812  1.00 57.21           H  
ATOM    951  HD3 LYS A  61     -29.899  -9.201 -14.390  1.00 57.21           H  
ATOM    952  CE  LYS A  61     -29.954 -11.051 -15.488  1.00 57.21           C  
ATOM    953  HE2 LYS A  61     -28.906 -11.328 -15.377  1.00 57.21           H  
ATOM    954  HE3 LYS A  61     -30.284 -11.411 -16.463  1.00 57.21           H  
ATOM    955  NZ  LYS A  61     -30.691 -11.707 -14.385  1.00 57.21           N  
ATOM    956  HZ1 LYS A  61     -30.634 -11.159 -13.539  1.00 57.21           H  
ATOM    957  HZ2 LYS A  61     -31.646 -11.955 -14.601  1.00 57.21           H  
ATOM    958  HZ3 LYS A  61     -30.162 -12.524 -14.116  1.00 57.21           H  
ATOM    959  N   ARG A  62     -27.301  -4.585 -15.821  1.00 49.21           N  
ATOM    960  H   ARG A  62     -27.208  -4.995 -14.903  1.00 49.21           H  
ATOM    961  CA  ARG A  62     -27.287  -3.113 -15.973  1.00 49.21           C  
ATOM    962  HA  ARG A  62     -28.155  -2.823 -16.566  1.00 49.21           H  
ATOM    963  C   ARG A  62     -26.081  -2.607 -16.760  1.00 49.21           C  
ATOM    964  CB  ARG A  62     -27.326  -2.415 -14.604  1.00 49.21           C  
ATOM    965  HB2 ARG A  62     -26.767  -2.994 -13.869  1.00 49.21           H  
ATOM    966  HB3 ARG A  62     -26.846  -1.440 -14.690  1.00 49.21           H  
ATOM    967  O   ARG A  62     -26.192  -1.587 -17.445  1.00 49.21           O  
ATOM    968  CG  ARG A  62     -28.763  -2.182 -14.126  1.00 49.21           C  
ATOM    969  HG2 ARG A  62     -29.263  -3.143 -14.005  1.00 49.21           H  
ATOM    970  HG3 ARG A  62     -29.297  -1.594 -14.873  1.00 49.21           H  
ATOM    971  CD  ARG A  62     -28.766  -1.431 -12.790  1.00 49.21           C  
ATOM    972  HD2 ARG A  62     -28.306  -2.072 -12.037  1.00 49.21           H  
ATOM    973  HD3 ARG A  62     -28.168  -0.525 -12.894  1.00 49.21           H  
ATOM    974  NE  ARG A  62     -30.137  -1.078 -12.374  1.00 49.21           N  
ATOM    975  HE  ARG A  62     -30.885  -1.537 -12.875  1.00 49.21           H  
ATOM    976  NH1 ARG A  62     -29.585   0.208 -10.553  1.00 49.21           N  
ATOM    977 HH11 ARG A  62     -28.618  -0.050 -10.688  1.00 49.21           H  
ATOM    978 HH12 ARG A  62     -29.863   0.660  -9.694  1.00 49.21           H  
ATOM    979  NH2 ARG A  62     -31.734  -0.140 -11.045  1.00 49.21           N  
ATOM    980 HH21 ARG A  62     -32.450  -0.644 -11.549  1.00 49.21           H  
ATOM    981 HH22 ARG A  62     -31.986   0.325 -10.185  1.00 49.21           H  
ATOM    982  CZ  ARG A  62     -30.477  -0.337 -11.333  1.00 49.21           C  
ATOM    983  N   LEU A  63     -24.938  -3.277 -16.646  1.00 44.34           N  
ATOM    984  H   LEU A  63     -24.912  -4.072 -16.024  1.00 44.34           H  
ATOM    985  CA  LEU A  63     -23.706  -2.904 -17.335  1.00 44.34           C  
ATOM    986  HA  LEU A  63     -23.641  -1.817 -17.378  1.00 44.34           H  
ATOM    987  C   LEU A  63     -23.698  -3.360 -18.791  1.00 44.34           C  
ATOM    988  CB  LEU A  63     -22.510  -3.456 -16.547  1.00 44.34           C  
ATOM    989  HB2 LEU A  63     -22.669  -4.520 -16.368  1.00 44.34           H  
ATOM    990  HB3 LEU A  63     -21.606  -3.354 -17.147  1.00 44.34           H  
ATOM    991  O   LEU A  63     -23.274  -2.590 -19.655  1.00 44.34           O  
ATOM    992  CG  LEU A  63     -22.303  -2.731 -15.207  1.00 44.34           C  
ATOM    993  HG  LEU A  63     -23.236  -2.676 -14.645  1.00 44.34           H  
ATOM    994  CD1 LEU A  63     -21.285  -3.508 -14.380  1.00 44.34           C  
ATOM    995 HD11 LEU A  63     -21.694  -4.495 -14.165  1.00 44.34           H  
ATOM    996 HD12 LEU A  63     -20.359  -3.630 -14.942  1.00 44.34           H  
ATOM    997 HD13 LEU A  63     -21.101  -3.005 -13.431  1.00 44.34           H  
ATOM    998  CD2 LEU A  63     -21.843  -1.287 -15.418  1.00 44.34           C  
ATOM    999 HD21 LEU A  63     -21.732  -0.807 -14.446  1.00 44.34           H  
ATOM   1000 HD22 LEU A  63     -22.595  -0.720 -15.966  1.00 44.34           H  
ATOM   1001 HD23 LEU A  63     -20.904  -1.278 -15.972  1.00 44.34           H  
ATOM   1002  N   ASN A  64     -24.242  -4.541 -19.079  1.00 44.67           N  
ATOM   1003  H   ASN A  64     -24.503  -5.151 -18.318  1.00 44.67           H  
ATOM   1004  CA  ASN A  64     -24.458  -5.021 -20.441  1.00 44.67           C  
ATOM   1005  HA  ASN A  64     -23.536  -4.885 -21.007  1.00 44.67           H  
ATOM   1006  C   ASN A  64     -25.515  -4.184 -21.178  1.00 44.67           C  
ATOM   1007  CB  ASN A  64     -24.777  -6.528 -20.389  1.00 44.67           C  
ATOM   1008  HB2 ASN A  64     -25.179  -6.849 -21.350  1.00 44.67           H  
ATOM   1009  HB3 ASN A  64     -25.527  -6.726 -19.623  1.00 44.67           H  
ATOM   1010  O   ASN A  64     -25.313  -3.839 -22.344  1.00 44.67           O  
ATOM   1011  CG  ASN A  64     -23.522  -7.351 -20.124  1.00 44.67           C  
ATOM   1012  ND2 ASN A  64     -23.623  -8.437 -19.396  1.00 44.67           N  
ATOM   1013 HD21 ASN A  64     -22.773  -8.813 -19.002  1.00 44.67           H  
ATOM   1014 HD22 ASN A  64     -24.464  -8.633 -18.871  1.00 44.67           H  
ATOM   1015  OD1 ASN A  64     -22.444  -7.009 -20.596  1.00 44.67           O  
ATOM   1016  N   ASP A  65     -26.569  -3.731 -20.493  1.00 49.99           N  
ATOM   1017  H   ASP A  65     -26.761  -4.137 -19.588  1.00 49.99           H  
ATOM   1018  CA  ASP A  65     -27.585  -2.845 -21.081  1.00 49.99           C  
ATOM   1019  HA  ASP A  65     -27.935  -3.285 -22.015  1.00 49.99           H  
ATOM   1020  C   ASP A  65     -27.042  -1.450 -21.434  1.00 49.99           C  
ATOM   1021  CB  ASP A  65     -28.776  -2.709 -20.119  1.00 49.99           C  
ATOM   1022  HB2 ASP A  65     -29.321  -1.799 -20.370  1.00 49.99           H  
ATOM   1023  HB3 ASP A  65     -28.412  -2.594 -19.098  1.00 49.99           H  
ATOM   1024  O   ASP A  65     -27.557  -0.772 -22.330  1.00 49.99           O  
ATOM   1025  CG  ASP A  65     -29.780  -3.864 -20.193  1.00 49.99           C  
ATOM   1026  OD1 ASP A  65     -29.721  -4.651 -21.164  1.00 49.99           O  
ATOM   1027  OD2 ASP A  65     -30.677  -3.867 -19.319  1.00 49.99           O  
ATOM   1028  N   LYS A  66     -25.972  -0.999 -20.769  1.00 49.45           N  
ATOM   1029  H   LYS A  66     -25.585  -1.608 -20.063  1.00 49.45           H  
ATOM   1030  CA  LYS A  66     -25.289   0.264 -21.081  1.00 49.45           C  
ATOM   1031  HA  LYS A  66     -25.819   0.753 -21.899  1.00 49.45           H  
ATOM   1032  C   LYS A  66     -23.891   0.001 -21.623  1.00 49.45           C  
ATOM   1033  CB  LYS A  66     -25.329   1.225 -19.882  1.00 49.45           C  
ATOM   1034  HB2 LYS A  66     -24.786   2.129 -20.156  1.00 49.45           H  
ATOM   1035  HB3 LYS A  66     -24.836   0.771 -19.023  1.00 49.45           H  
ATOM   1036  O   LYS A  66     -22.906   0.446 -21.037  1.00 49.45           O  
ATOM   1037  CG  LYS A  66     -26.774   1.593 -19.513  1.00 49.45           C  
ATOM   1038  HG2 LYS A  66     -27.380   1.642 -20.418  1.00 49.45           H  
ATOM   1039  HG3 LYS A  66     -27.186   0.822 -18.861  1.00 49.45           H  
ATOM   1040  CD  LYS A  66     -26.841   2.957 -18.822  1.00 49.45           C  
ATOM   1041  HD2 LYS A  66     -26.465   3.719 -19.504  1.00 49.45           H  
ATOM   1042  HD3 LYS A  66     -26.223   2.935 -17.925  1.00 49.45           H  
ATOM   1043  CE  LYS A  66     -28.294   3.257 -18.449  1.00 49.45           C  
ATOM   1044  HE2 LYS A  66     -28.915   3.124 -19.335  1.00 49.45           H  
ATOM   1045  HE3 LYS A  66     -28.615   2.521 -17.712  1.00 49.45           H  
ATOM   1046  NZ  LYS A  66     -28.444   4.632 -17.912  1.00 49.45           N  
ATOM   1047  HZ1 LYS A  66     -28.166   5.316 -18.601  1.00 49.45           H  
ATOM   1048  HZ2 LYS A  66     -29.403   4.799 -17.642  1.00 49.45           H  
ATOM   1049  HZ3 LYS A  66     -27.861   4.744 -17.095  1.00 49.45           H  
ATOM   1050  N   GLY A  67     -23.824  -0.655 -22.785  1.00 38.68           N  
ATOM   1051  H   GLY A  67     -24.688  -1.087 -23.079  1.00 38.68           H  
ATOM   1052  CA  GLY A  67     -22.616  -1.039 -23.538  1.00 38.68           C  
ATOM   1053  HA2 GLY A  67     -22.051  -1.737 -22.921  1.00 38.68           H  
ATOM   1054  HA3 GLY A  67     -22.924  -1.582 -24.431  1.00 38.68           H  
ATOM   1055  C   GLY A  67     -21.648   0.081 -23.972  1.00 38.68           C  
ATOM   1056  O   GLY A  67     -21.169   0.079 -25.101  1.00 38.68           O  
ATOM   1057  N   LYS A  68     -21.338   1.058 -23.111  1.00 45.01           N  
ATOM   1058  H   LYS A  68     -21.781   1.005 -22.205  1.00 45.01           H  
ATOM   1059  CA  LYS A  68     -20.373   2.141 -23.364  1.00 45.01           C  
ATOM   1060  HA  LYS A  68     -19.775   1.872 -24.234  1.00 45.01           H  
ATOM   1061  C   LYS A  68     -19.328   2.353 -22.266  1.00 45.01           C  
ATOM   1062  CB  LYS A  68     -21.113   3.447 -23.697  1.00 45.01           C  
ATOM   1063  HB2 LYS A  68     -20.392   4.265 -23.695  1.00 45.01           H  
ATOM   1064  HB3 LYS A  68     -21.869   3.654 -22.940  1.00 45.01           H  
ATOM   1065  O   LYS A  68     -18.358   3.053 -22.526  1.00 45.01           O  
ATOM   1066  CG  LYS A  68     -21.757   3.374 -25.090  1.00 45.01           C  
ATOM   1067  HG2 LYS A  68     -22.593   2.674 -25.071  1.00 45.01           H  
ATOM   1068  HG3 LYS A  68     -21.017   3.019 -25.807  1.00 45.01           H  
ATOM   1069  CD  LYS A  68     -22.256   4.748 -25.543  1.00 45.01           C  
ATOM   1070  HD2 LYS A  68     -23.040   5.089 -24.866  1.00 45.01           H  
ATOM   1071  HD3 LYS A  68     -21.425   5.452 -25.516  1.00 45.01           H  
ATOM   1072  CE  LYS A  68     -22.797   4.641 -26.971  1.00 45.01           C  
ATOM   1073  HE2 LYS A  68     -23.655   3.969 -26.971  1.00 45.01           H  
ATOM   1074  HE3 LYS A  68     -22.026   4.189 -27.595  1.00 45.01           H  
ATOM   1075  NZ  LYS A  68     -23.170   5.972 -27.507  1.00 45.01           N  
ATOM   1076  HZ1 LYS A  68     -23.512   5.885 -28.454  1.00 45.01           H  
ATOM   1077  HZ2 LYS A  68     -23.885   6.396 -26.933  1.00 45.01           H  
ATOM   1078  HZ3 LYS A  68     -22.362   6.578 -27.516  1.00 45.01           H  
ATOM   1079  N   TYR A  69     -19.445   1.723 -21.095  1.00 40.70           N  
ATOM   1080  H   TYR A  69     -20.270   1.167 -20.919  1.00 40.70           H  
ATOM   1081  CA  TYR A  69     -18.464   1.894 -20.005  1.00 40.70           C  
ATOM   1082  HA  TYR A  69     -17.698   2.600 -20.328  1.00 40.70           H  
ATOM   1083  C   TYR A  69     -17.663   0.625 -19.670  1.00 40.70           C  
ATOM   1084  CB  TYR A  69     -19.138   2.558 -18.800  1.00 40.70           C  
ATOM   1085  HB2 TYR A  69     -18.433   2.601 -17.970  1.00 40.70           H  
ATOM   1086  HB3 TYR A  69     -19.989   1.957 -18.479  1.00 40.70           H  
ATOM   1087  O   TYR A  69     -16.989   0.556 -18.643  1.00 40.70           O  
ATOM   1088  CG  TYR A  69     -19.581   3.979 -19.096  1.00 40.70           C  
ATOM   1089  CD1 TYR A  69     -18.634   5.022 -19.082  1.00 40.70           C  
ATOM   1090  HD1 TYR A  69     -17.602   4.812 -18.843  1.00 40.70           H  
ATOM   1091  CD2 TYR A  69     -20.928   4.256 -19.402  1.00 40.70           C  
ATOM   1092  HD2 TYR A  69     -21.654   3.456 -19.406  1.00 40.70           H  
ATOM   1093  CE1 TYR A  69     -19.029   6.345 -19.356  1.00 40.70           C  
ATOM   1094  HE1 TYR A  69     -18.303   7.144 -19.326  1.00 40.70           H  
ATOM   1095  CE2 TYR A  69     -21.326   5.577 -19.684  1.00 40.70           C  
ATOM   1096  HE2 TYR A  69     -22.358   5.809 -19.902  1.00 40.70           H  
ATOM   1097  OH  TYR A  69     -20.780   7.896 -19.911  1.00 40.70           O  
ATOM   1098  HH  TYR A  69     -20.074   8.528 -19.751  1.00 40.70           H  
ATOM   1099  CZ  TYR A  69     -20.380   6.624 -19.654  1.00 40.70           C  
ATOM   1100  N   TRP A  70     -17.680  -0.362 -20.572  1.00 30.68           N  
ATOM   1101  H   TRP A  70     -18.251  -0.230 -21.394  1.00 30.68           H  
ATOM   1102  CA  TRP A  70     -17.137  -1.708 -20.357  1.00 30.68           C  
ATOM   1103  HA  TRP A  70     -17.710  -2.185 -19.562  1.00 30.68           H  
ATOM   1104  C   TRP A  70     -15.681  -1.753 -19.863  1.00 30.68           C  
ATOM   1105  CB  TRP A  70     -17.319  -2.527 -21.649  1.00 30.68           C  
ATOM   1106  HB2 TRP A  70     -16.367  -2.999 -21.894  1.00 30.68           H  
ATOM   1107  HB3 TRP A  70     -17.556  -1.868 -22.484  1.00 30.68           H  
ATOM   1108  O   TRP A  70     -15.383  -2.517 -18.952  1.00 30.68           O  
ATOM   1109  CG  TRP A  70     -18.342  -3.627 -21.625  1.00 30.68           C  
ATOM   1110  CD1 TRP A  70     -19.378  -3.784 -20.760  1.00 30.68           C  
ATOM   1111  HD1 TRP A  70     -19.643  -3.124 -19.948  1.00 30.68           H  
ATOM   1112  CD2 TRP A  70     -18.398  -4.787 -22.514  1.00 30.68           C  
ATOM   1113  CE2 TRP A  70     -19.473  -5.626 -22.098  1.00 30.68           C  
ATOM   1114  CE3 TRP A  70     -17.635  -5.223 -23.622  1.00 30.68           C  
ATOM   1115  HE3 TRP A  70     -16.806  -4.622 -23.963  1.00 30.68           H  
ATOM   1116  NE1 TRP A  70     -20.039  -4.969 -21.033  1.00 30.68           N  
ATOM   1117  HE1 TRP A  70     -20.807  -5.348 -20.498  1.00 30.68           H  
ATOM   1118  CH2 TRP A  70     -18.991  -7.247 -23.823  1.00 30.68           C  
ATOM   1119  HH2 TRP A  70     -19.204  -8.188 -24.310  1.00 30.68           H  
ATOM   1120  CZ2 TRP A  70     -19.770  -6.838 -22.730  1.00 30.68           C  
ATOM   1121  HZ2 TRP A  70     -20.582  -7.450 -22.366  1.00 30.68           H  
ATOM   1122  CZ3 TRP A  70     -17.930  -6.439 -24.270  1.00 30.68           C  
ATOM   1123  HZ3 TRP A  70     -17.330  -6.768 -25.106  1.00 30.68           H  
ATOM   1124  N   ARG A  71     -14.768  -0.914 -20.375  1.00 31.96           N  
ATOM   1125  H   ARG A  71     -15.053  -0.270 -21.098  1.00 31.96           H  
ATOM   1126  CA  ARG A  71     -13.351  -0.985 -19.951  1.00 31.96           C  
ATOM   1127  HA  ARG A  71     -13.062  -2.035 -19.896  1.00 31.96           H  
ATOM   1128  C   ARG A  71     -13.084  -0.463 -18.541  1.00 31.96           C  
ATOM   1129  CB  ARG A  71     -12.422  -0.283 -20.947  1.00 31.96           C  
ATOM   1130  HB2 ARG A  71     -12.825   0.695 -21.208  1.00 31.96           H  
ATOM   1131  HB3 ARG A  71     -11.451  -0.136 -20.473  1.00 31.96           H  
ATOM   1132  O   ARG A  71     -12.147  -0.935 -17.905  1.00 31.96           O  
ATOM   1133  CG  ARG A  71     -12.204  -1.124 -22.209  1.00 31.96           C  
ATOM   1134  HG2 ARG A  71     -11.887  -2.131 -21.939  1.00 31.96           H  
ATOM   1135  HG3 ARG A  71     -13.139  -1.180 -22.766  1.00 31.96           H  
ATOM   1136  CD  ARG A  71     -11.123  -0.472 -23.074  1.00 31.96           C  
ATOM   1137  HD2 ARG A  71     -10.157  -0.589 -22.582  1.00 31.96           H  
ATOM   1138  HD3 ARG A  71     -11.344   0.591 -23.166  1.00 31.96           H  
ATOM   1139  NE  ARG A  71     -11.076  -1.071 -24.418  1.00 31.96           N  
ATOM   1140  HE  ARG A  71     -11.625  -1.905 -24.569  1.00 31.96           H  
ATOM   1141  NH1 ARG A  71      -9.573   0.404 -25.342  1.00 31.96           N  
ATOM   1142 HH11 ARG A  71      -9.015   0.704 -26.128  1.00 31.96           H  
ATOM   1143 HH12 ARG A  71      -9.441   0.839 -24.441  1.00 31.96           H  
ATOM   1144  NH2 ARG A  71     -10.472  -1.196 -26.609  1.00 31.96           N  
ATOM   1145 HH21 ARG A  71     -11.041  -2.022 -26.727  1.00 31.96           H  
ATOM   1146 HH22 ARG A  71      -9.901  -0.875 -27.378  1.00 31.96           H  
ATOM   1147  CZ  ARG A  71     -10.377  -0.619 -25.445  1.00 31.96           C  
ATOM   1148  N   HIS A  72     -13.870   0.498 -18.060  1.00 31.25           N  
ATOM   1149  H   HIS A  72     -14.676   0.788 -18.595  1.00 31.25           H  
ATOM   1150  CA  HIS A  72     -13.677   1.032 -16.712  1.00 31.25           C  
ATOM   1151  HA  HIS A  72     -12.621   0.967 -16.449  1.00 31.25           H  
ATOM   1152  C   HIS A  72     -14.404   0.184 -15.679  1.00 31.25           C  
ATOM   1153  CB  HIS A  72     -14.064   2.513 -16.659  1.00 31.25           C  
ATOM   1154  HB2 HIS A  72     -14.129   2.824 -15.617  1.00 31.25           H  
ATOM   1155  HB3 HIS A  72     -15.039   2.663 -17.122  1.00 31.25           H  
ATOM   1156  O   HIS A  72     -13.827  -0.102 -14.636  1.00 31.25           O  
ATOM   1157  CG  HIS A  72     -13.023   3.366 -17.337  1.00 31.25           C  
ATOM   1158  CD2 HIS A  72     -13.159   4.066 -18.505  1.00 31.25           C  
ATOM   1159  HD2 HIS A  72     -14.055   4.137 -19.104  1.00 31.25           H  
ATOM   1160  ND1 HIS A  72     -11.721   3.526 -16.917  1.00 31.25           N  
ATOM   1161  HD1 HIS A  72     -11.327   3.171 -16.058  1.00 31.25           H  
ATOM   1162  CE1 HIS A  72     -11.088   4.302 -17.812  1.00 31.25           C  
ATOM   1163  HE1 HIS A  72     -10.058   4.620 -17.743  1.00 31.25           H  
ATOM   1164  NE2 HIS A  72     -11.923   4.645 -18.804  1.00 31.25           N  
ATOM   1165  N   VAL A  73     -15.611  -0.291 -16.003  1.00 34.34           N  
ATOM   1166  H   VAL A  73     -16.031  -0.040 -16.886  1.00 34.34           H  
ATOM   1167  CA  VAL A  73     -16.410  -1.032 -15.028  1.00 34.34           C  
ATOM   1168  HA  VAL A  73     -16.219  -0.577 -14.057  1.00 34.34           H  
ATOM   1169  C   VAL A  73     -15.982  -2.489 -14.891  1.00 34.34           C  
ATOM   1170  CB  VAL A  73     -17.920  -0.908 -15.270  1.00 34.34           C  
ATOM   1171  HB  VAL A  73     -18.211  -1.470 -16.157  1.00 34.34           H  
ATOM   1172  O   VAL A  73     -16.036  -2.996 -13.782  1.00 34.34           O  
ATOM   1173  CG1 VAL A  73     -18.631  -1.464 -14.033  1.00 34.34           C  
ATOM   1174 HG11 VAL A  73     -18.175  -1.075 -13.123  1.00 34.34           H  
ATOM   1175 HG12 VAL A  73     -18.571  -2.552 -14.013  1.00 34.34           H  
ATOM   1176 HG13 VAL A  73     -19.678  -1.163 -14.009  1.00 34.34           H  
ATOM   1177  CG2 VAL A  73     -18.356   0.556 -15.434  1.00 34.34           C  
ATOM   1178 HG21 VAL A  73     -17.880   1.005 -16.306  1.00 34.34           H  
ATOM   1179 HG22 VAL A  73     -19.436   0.610 -15.567  1.00 34.34           H  
ATOM   1180 HG23 VAL A  73     -18.078   1.124 -14.546  1.00 34.34           H  
ATOM   1181  N   ALA A  74     -15.469  -3.150 -15.937  1.00 32.76           N  
ATOM   1182  H   ALA A  74     -15.469  -2.736 -16.858  1.00 32.76           H  
ATOM   1183  CA  ALA A  74     -14.922  -4.503 -15.779  1.00 32.76           C  
ATOM   1184  HA  ALA A  74     -15.711  -5.158 -15.408  1.00 32.76           H  
ATOM   1185  C   ALA A  74     -13.781  -4.534 -14.744  1.00 32.76           C  
ATOM   1186  CB  ALA A  74     -14.470  -5.036 -17.141  1.00 32.76           C  
ATOM   1187  HB1 ALA A  74     -14.081  -6.047 -17.022  1.00 32.76           H  
ATOM   1188  HB2 ALA A  74     -13.691  -4.399 -17.559  1.00 32.76           H  
ATOM   1189  HB3 ALA A  74     -15.320  -5.069 -17.824  1.00 32.76           H  
ATOM   1190  O   ALA A  74     -13.756  -5.421 -13.901  1.00 32.76           O  
ATOM   1191  N   LYS A  75     -12.911  -3.509 -14.728  1.00 36.00           N  
ATOM   1192  H   LYS A  75     -13.018  -2.786 -15.426  1.00 36.00           H  
ATOM   1193  CA  LYS A  75     -11.886  -3.344 -13.681  1.00 36.00           C  
ATOM   1194  HA  LYS A  75     -11.359  -4.290 -13.556  1.00 36.00           H  
ATOM   1195  C   LYS A  75     -12.501  -3.053 -12.305  1.00 36.00           C  
ATOM   1196  CB  LYS A  75     -10.871  -2.257 -14.073  1.00 36.00           C  
ATOM   1197  HB2 LYS A  75     -11.393  -1.330 -14.311  1.00 36.00           H  
ATOM   1198  HB3 LYS A  75     -10.229  -2.073 -13.211  1.00 36.00           H  
ATOM   1199  O   LYS A  75     -12.029  -3.582 -11.306  1.00 36.00           O  
ATOM   1200  CG  LYS A  75      -9.982  -2.673 -15.256  1.00 36.00           C  
ATOM   1201  HG2 LYS A  75     -10.587  -2.753 -16.159  1.00 36.00           H  
ATOM   1202  HG3 LYS A  75      -9.542  -3.647 -15.040  1.00 36.00           H  
ATOM   1203  CD  LYS A  75      -8.852  -1.657 -15.482  1.00 36.00           C  
ATOM   1204  HD2 LYS A  75      -8.287  -1.557 -14.556  1.00 36.00           H  
ATOM   1205  HD3 LYS A  75      -9.280  -0.691 -15.749  1.00 36.00           H  
ATOM   1206  CE  LYS A  75      -7.919  -2.148 -16.596  1.00 36.00           C  
ATOM   1207  HE2 LYS A  75      -7.666  -3.187 -16.386  1.00 36.00           H  
ATOM   1208  HE3 LYS A  75      -8.455  -2.124 -17.545  1.00 36.00           H  
ATOM   1209  NZ  LYS A  75      -6.670  -1.348 -16.669  1.00 36.00           N  
ATOM   1210  HZ1 LYS A  75      -6.175  -1.415 -15.792  1.00 36.00           H  
ATOM   1211  HZ2 LYS A  75      -6.857  -0.374 -16.863  1.00 36.00           H  
ATOM   1212  HZ3 LYS A  75      -6.050  -1.721 -17.374  1.00 36.00           H  
ATOM   1213  N   SER A  76     -13.570  -2.251 -12.244  1.00 38.43           N  
ATOM   1214  H   SER A  76     -13.888  -1.799 -13.089  1.00 38.43           H  
ATOM   1215  CA  SER A  76     -14.338  -2.008 -11.008  1.00 38.43           C  
ATOM   1216  HA  SER A  76     -13.663  -1.654 -10.229  1.00 38.43           H  
ATOM   1217  C   SER A  76     -15.040  -3.265 -10.477  1.00 38.43           C  
ATOM   1218  CB  SER A  76     -15.408  -0.937 -11.230  1.00 38.43           C  
ATOM   1219  HB2 SER A  76     -16.218  -1.355 -11.828  1.00 38.43           H  
ATOM   1220  HB3 SER A  76     -15.819  -0.642 -10.264  1.00 38.43           H  
ATOM   1221  O   SER A  76     -15.216  -3.406  -9.273  1.00 38.43           O  
ATOM   1222  OG  SER A  76     -14.888   0.198 -11.895  1.00 38.43           O  
ATOM   1223  HG  SER A  76     -14.221   0.588 -11.326  1.00 38.43           H  
ATOM   1224  N   LEU A  77     -15.436  -4.180 -11.362  1.00 37.91           N  
ATOM   1225  H   LEU A  77     -15.320  -3.972 -12.344  1.00 37.91           H  
ATOM   1226  CA  LEU A  77     -16.038  -5.466 -11.020  1.00 37.91           C  
ATOM   1227  HA  LEU A  77     -16.785  -5.311 -10.243  1.00 37.91           H  
ATOM   1228  C   LEU A  77     -15.002  -6.425 -10.439  1.00 37.91           C  
ATOM   1229  CB  LEU A  77     -16.729  -6.059 -12.261  1.00 37.91           C  
ATOM   1230  HB2 LEU A  77     -16.529  -7.129 -12.321  1.00 37.91           H  
ATOM   1231  HB3 LEU A  77     -16.307  -5.610 -13.160  1.00 37.91           H  
ATOM   1232  O   LEU A  77     -15.317  -7.103  -9.471  1.00 37.91           O  
ATOM   1233  CG  LEU A  77     -18.251  -5.844 -12.244  1.00 37.91           C  
ATOM   1234  HG  LEU A  77     -18.482  -4.865 -11.825  1.00 37.91           H  
ATOM   1235  CD1 LEU A  77     -18.798  -5.892 -13.665  1.00 37.91           C  
ATOM   1236 HD11 LEU A  77     -19.886  -5.832 -13.641  1.00 37.91           H  
ATOM   1237 HD12 LEU A  77     -18.395  -5.064 -14.248  1.00 37.91           H  
ATOM   1238 HD13 LEU A  77     -18.523  -6.836 -14.136  1.00 37.91           H  
ATOM   1239  CD2 LEU A  77     -18.945  -6.928 -11.421  1.00 37.91           C  
ATOM   1240 HD21 LEU A  77     -20.021  -6.753 -11.404  1.00 37.91           H  
ATOM   1241 HD22 LEU A  77     -18.573  -6.901 -10.396  1.00 37.91           H  
ATOM   1242 HD23 LEU A  77     -18.754  -7.912 -11.848  1.00 37.91           H  
ATOM   1243  N   THR A  78     -13.763  -6.430 -10.944  1.00 37.39           N  
ATOM   1244  H   THR A  78     -13.565  -5.948 -11.809  1.00 37.39           H  
ATOM   1245  CA  THR A  78     -12.667  -7.187 -10.317  1.00 37.39           C  
ATOM   1246  HA  THR A  78     -12.984  -8.226 -10.229  1.00 37.39           H  
ATOM   1247  C   THR A  78     -12.384  -6.683  -8.902  1.00 37.39           C  
ATOM   1248  CB  THR A  78     -11.360  -7.137 -11.131  1.00 37.39           C  
ATOM   1249  HB  THR A  78     -10.682  -6.403 -10.696  1.00 37.39           H  
ATOM   1250  O   THR A  78     -12.201  -7.491  -7.998  1.00 37.39           O  
ATOM   1251  CG2 THR A  78     -10.676  -8.501 -11.146  1.00 37.39           C  
ATOM   1252 HG21 THR A  78     -10.482  -8.820 -10.122  1.00 37.39           H  
ATOM   1253 HG22 THR A  78      -9.722  -8.437 -11.670  1.00 37.39           H  
ATOM   1254 HG23 THR A  78     -11.315  -9.239 -11.632  1.00 37.39           H  
ATOM   1255  OG1 THR A  78     -11.559  -6.796 -12.482  1.00 37.39           O  
ATOM   1256  HG1 THR A  78     -10.844  -7.216 -12.965  1.00 37.39           H  
ATOM   1257  N   VAL A  79     -12.423  -5.359  -8.683  1.00 42.13           N  
ATOM   1258  H   VAL A  79     -12.527  -4.753  -9.485  1.00 42.13           H  
ATOM   1259  CA  VAL A  79     -12.325  -4.746  -7.342  1.00 42.13           C  
ATOM   1260  HA  VAL A  79     -11.375  -5.028  -6.887  1.00 42.13           H  
ATOM   1261  C   VAL A  79     -13.448  -5.251  -6.426  1.00 42.13           C  
ATOM   1262  CB  VAL A  79     -12.398  -3.205  -7.424  1.00 42.13           C  
ATOM   1263  HB  VAL A  79     -13.370  -2.941  -7.841  1.00 42.13           H  
ATOM   1264  O   VAL A  79     -13.187  -5.640  -5.291  1.00 42.13           O  
ATOM   1265  CG1 VAL A  79     -12.366  -2.530  -6.049  1.00 42.13           C  
ATOM   1266 HG11 VAL A  79     -12.505  -1.458  -6.187  1.00 42.13           H  
ATOM   1267 HG12 VAL A  79     -11.432  -2.737  -5.527  1.00 42.13           H  
ATOM   1268 HG13 VAL A  79     -13.192  -2.878  -5.429  1.00 42.13           H  
ATOM   1269  CG2 VAL A  79     -11.352  -2.566  -8.355  1.00 42.13           C  
ATOM   1270 HG21 VAL A  79     -10.703  -3.322  -8.797  1.00 42.13           H  
ATOM   1271 HG22 VAL A  79     -10.756  -1.824  -7.824  1.00 42.13           H  
ATOM   1272 HG23 VAL A  79     -11.858  -2.046  -9.167  1.00 42.13           H  
ATOM   1273  N   LEU A  80     -14.694  -5.262  -6.915  1.00 42.07           N  
ATOM   1274  H   LEU A  80     -14.837  -4.919  -7.854  1.00 42.07           H  
ATOM   1275  CA  LEU A  80     -15.868  -5.736  -6.170  1.00 42.07           C  
ATOM   1276  HA  LEU A  80     -15.903  -5.226  -5.208  1.00 42.07           H  
ATOM   1277  C   LEU A  80     -15.799  -7.237  -5.854  1.00 42.07           C  
ATOM   1278  CB  LEU A  80     -17.139  -5.400  -6.974  1.00 42.07           C  
ATOM   1279  HB2 LEU A  80     -16.896  -5.405  -8.036  1.00 42.07           H  
ATOM   1280  HB3 LEU A  80     -17.886  -6.179  -6.820  1.00 42.07           H  
ATOM   1281  O   LEU A  80     -16.016  -7.619  -4.705  1.00 42.07           O  
ATOM   1282  CG  LEU A  80     -17.756  -4.045  -6.591  1.00 42.07           C  
ATOM   1283  HG  LEU A  80     -16.961  -3.319  -6.418  1.00 42.07           H  
ATOM   1284  CD1 LEU A  80     -18.643  -3.521  -7.721  1.00 42.07           C  
ATOM   1285 HD11 LEU A  80     -19.444  -4.232  -7.919  1.00 42.07           H  
ATOM   1286 HD12 LEU A  80     -18.043  -3.390  -8.622  1.00 42.07           H  
ATOM   1287 HD13 LEU A  80     -19.072  -2.560  -7.435  1.00 42.07           H  
ATOM   1288  CD2 LEU A  80     -18.611  -4.191  -5.327  1.00 42.07           C  
ATOM   1289 HD21 LEU A  80     -19.142  -3.265  -5.105  1.00 42.07           H  
ATOM   1290 HD22 LEU A  80     -17.980  -4.452  -4.477  1.00 42.07           H  
ATOM   1291 HD23 LEU A  80     -19.351  -4.979  -5.465  1.00 42.07           H  
ATOM   1292  N   ASP A  81     -15.445  -8.076  -6.834  1.00 35.33           N  
ATOM   1293  H   ASP A  81     -15.298  -7.700  -7.760  1.00 35.33           H  
ATOM   1294  CA  ASP A  81     -15.229  -9.519  -6.639  1.00 35.33           C  
ATOM   1295  HA  ASP A  81     -16.154  -9.970  -6.279  1.00 35.33           H  
ATOM   1296  C   ASP A  81     -14.151  -9.764  -5.571  1.00 35.33           C  
ATOM   1297  CB  ASP A  81     -14.860 -10.180  -7.984  1.00 35.33           C  
ATOM   1298  HB2 ASP A  81     -15.646  -9.963  -8.707  1.00 35.33           H  
ATOM   1299  HB3 ASP A  81     -13.935  -9.738  -8.354  1.00 35.33           H  
ATOM   1300  O   ASP A  81     -14.278 -10.661  -4.738  1.00 35.33           O  
ATOM   1301  CG  ASP A  81     -14.692 -11.712  -7.900  1.00 35.33           C  
ATOM   1302  OD1 ASP A  81     -15.634 -12.433  -7.495  1.00 35.33           O  
ATOM   1303  OD2 ASP A  81     -13.610 -12.230  -8.253  1.00 35.33           O  
ATOM   1304  N   TYR A  82     -13.122  -8.915  -5.522  1.00 37.19           N  
ATOM   1305  H   TYR A  82     -13.048  -8.210  -6.241  1.00 37.19           H  
ATOM   1306  CA  TYR A  82     -12.042  -9.033  -4.552  1.00 37.19           C  
ATOM   1307  HA  TYR A  82     -11.776 -10.089  -4.487  1.00 37.19           H  
ATOM   1308  C   TYR A  82     -12.437  -8.583  -3.133  1.00 37.19           C  
ATOM   1309  CB  TYR A  82     -10.826  -8.291  -5.101  1.00 37.19           C  
ATOM   1310  HB2 TYR A  82     -10.915  -7.225  -4.891  1.00 37.19           H  
ATOM   1311  HB3 TYR A  82     -10.795  -8.407  -6.184  1.00 37.19           H  
ATOM   1312  O   TYR A  82     -12.149  -9.307  -2.177  1.00 37.19           O  
ATOM   1313  CG  TYR A  82      -9.516  -8.811  -4.575  1.00 37.19           C  
ATOM   1314  CD1 TYR A  82      -9.022  -8.312  -3.362  1.00 37.19           C  
ATOM   1315  HD1 TYR A  82      -9.604  -7.611  -2.782  1.00 37.19           H  
ATOM   1316  CD2 TYR A  82      -8.758  -9.721  -5.341  1.00 37.19           C  
ATOM   1317  HD2 TYR A  82      -9.141 -10.074  -6.288  1.00 37.19           H  
ATOM   1318  CE1 TYR A  82      -7.724  -8.637  -2.960  1.00 37.19           C  
ATOM   1319  HE1 TYR A  82      -7.315  -8.171  -2.075  1.00 37.19           H  
ATOM   1320  CE2 TYR A  82      -7.450 -10.054  -4.937  1.00 37.19           C  
ATOM   1321  HE2 TYR A  82      -6.810 -10.636  -5.583  1.00 37.19           H  
ATOM   1322  OH  TYR A  82      -5.614  -9.589  -3.441  1.00 37.19           O  
ATOM   1323  HH  TYR A  82      -5.360  -8.809  -2.943  1.00 37.19           H  
ATOM   1324  CZ  TYR A  82      -6.918  -9.445  -3.779  1.00 37.19           C  
ATOM   1325  N   LEU A  83     -13.136  -7.450  -2.971  1.00 41.11           N  
ATOM   1326  H   LEU A  83     -13.339  -6.897  -3.792  1.00 41.11           H  
ATOM   1327  CA  LEU A  83     -13.618  -6.974  -1.661  1.00 41.11           C  
ATOM   1328  HA  LEU A  83     -12.767  -6.865  -0.987  1.00 41.11           H  
ATOM   1329  C   LEU A  83     -14.563  -7.990  -1.001  1.00 41.11           C  
ATOM   1330  CB  LEU A  83     -14.324  -5.609  -1.815  1.00 41.11           C  
ATOM   1331  HB2 LEU A  83     -14.851  -5.381  -0.889  1.00 41.11           H  
ATOM   1332  HB3 LEU A  83     -15.071  -5.701  -2.604  1.00 41.11           H  
ATOM   1333  O   LEU A  83     -14.483  -8.221   0.205  1.00 41.11           O  
ATOM   1334  CG  LEU A  83     -13.394  -4.424  -2.140  1.00 41.11           C  
ATOM   1335  HG  LEU A  83     -12.747  -4.681  -2.978  1.00 41.11           H  
ATOM   1336  CD1 LEU A  83     -14.219  -3.192  -2.518  1.00 41.11           C  
ATOM   1337 HD11 LEU A  83     -14.832  -3.425  -3.389  1.00 41.11           H  
ATOM   1338 HD12 LEU A  83     -14.863  -2.905  -1.687  1.00 41.11           H  
ATOM   1339 HD13 LEU A  83     -13.552  -2.367  -2.767  1.00 41.11           H  
ATOM   1340  CD2 LEU A  83     -12.513  -4.020  -0.965  1.00 41.11           C  
ATOM   1341 HD21 LEU A  83     -11.942  -4.879  -0.611  1.00 41.11           H  
ATOM   1342 HD22 LEU A  83     -11.810  -3.248  -1.278  1.00 41.11           H  
ATOM   1343 HD23 LEU A  83     -13.138  -3.627  -0.163  1.00 41.11           H  
ATOM   1344  N   VAL A  84     -15.411  -8.652  -1.794  1.00 39.67           N  
ATOM   1345  H   VAL A  84     -15.451  -8.401  -2.771  1.00 39.67           H  
ATOM   1346  CA  VAL A  84     -16.373  -9.633  -1.275  1.00 39.67           C  
ATOM   1347  HA  VAL A  84     -16.732  -9.275  -0.310  1.00 39.67           H  
ATOM   1348  C   VAL A  84     -15.723 -10.993  -1.003  1.00 39.67           C  
ATOM   1349  CB  VAL A  84     -17.603  -9.739  -2.193  1.00 39.67           C  
ATOM   1350  HB  VAL A  84     -17.294 -10.044  -3.193  1.00 39.67           H  
ATOM   1351  O   VAL A  84     -15.959 -11.578   0.055  1.00 39.67           O  
ATOM   1352  CG1 VAL A  84     -18.590 -10.770  -1.634  1.00 39.67           C  
ATOM   1353 HG11 VAL A  84     -18.187 -11.777  -1.733  1.00 39.67           H  
ATOM   1354 HG12 VAL A  84     -18.793 -10.564  -0.583  1.00 39.67           H  
ATOM   1355 HG13 VAL A  84     -19.534 -10.729  -2.176  1.00 39.67           H  
ATOM   1356  CG2 VAL A  84     -18.317  -8.380  -2.275  1.00 39.67           C  
ATOM   1357 HG21 VAL A  84     -17.664  -7.626  -2.713  1.00 39.67           H  
ATOM   1358 HG22 VAL A  84     -19.207  -8.461  -2.899  1.00 39.67           H  
ATOM   1359 HG23 VAL A  84     -18.616  -8.055  -1.278  1.00 39.67           H  
ATOM   1360  N   ARG A  85     -14.837 -11.493  -1.882  1.00 35.80           N  
ATOM   1361  H   ARG A  85     -14.671 -10.989  -2.742  1.00 35.80           H  
ATOM   1362  CA  ARG A  85     -14.146 -12.782  -1.655  1.00 35.80           C  
ATOM   1363  HA  ARG A  85     -14.899 -13.552  -1.488  1.00 35.80           H  
ATOM   1364  C   ARG A  85     -13.273 -12.801  -0.401  1.00 35.80           C  
ATOM   1365  CB  ARG A  85     -13.290 -13.165  -2.868  1.00 35.80           C  
ATOM   1366  HB2 ARG A  85     -12.543 -13.898  -2.562  1.00 35.80           H  
ATOM   1367  HB3 ARG A  85     -12.764 -12.283  -3.234  1.00 35.80           H  
ATOM   1368  O   ARG A  85     -13.004 -13.886   0.115  1.00 35.80           O  
ATOM   1369  CG  ARG A  85     -14.126 -13.792  -3.988  1.00 35.80           C  
ATOM   1370  HG2 ARG A  85     -14.909 -13.103  -4.304  1.00 35.80           H  
ATOM   1371  HG3 ARG A  85     -14.588 -14.713  -3.634  1.00 35.80           H  
ATOM   1372  CD  ARG A  85     -13.202 -14.099  -5.165  1.00 35.80           C  
ATOM   1373  HD2 ARG A  85     -12.452 -14.824  -4.847  1.00 35.80           H  
ATOM   1374  HD3 ARG A  85     -12.700 -13.177  -5.459  1.00 35.80           H  
ATOM   1375  NE  ARG A  85     -13.963 -14.582  -6.321  1.00 35.80           N  
ATOM   1376  HE  ARG A  85     -14.626 -13.915  -6.689  1.00 35.80           H  
ATOM   1377  NH1 ARG A  85     -12.671 -16.397  -6.905  1.00 35.80           N  
ATOM   1378 HH11 ARG A  85     -12.468 -17.125  -7.574  1.00 35.80           H  
ATOM   1379 HH12 ARG A  85     -12.052 -16.159  -6.144  1.00 35.80           H  
ATOM   1380  NH2 ARG A  85     -14.455 -15.819  -8.129  1.00 35.80           N  
ATOM   1381 HH21 ARG A  85     -14.242 -16.517  -8.828  1.00 35.80           H  
ATOM   1382 HH22 ARG A  85     -15.121 -15.085  -8.325  1.00 35.80           H  
ATOM   1383  CZ  ARG A  85     -13.690 -15.601  -7.105  1.00 35.80           C  
ATOM   1384  N   PHE A  86     -12.821 -11.644   0.086  1.00 36.74           N  
ATOM   1385  H   PHE A  86     -13.053 -10.794  -0.406  1.00 36.74           H  
ATOM   1386  CA  PHE A  86     -12.018 -11.556   1.310  1.00 36.74           C  
ATOM   1387  HA  PHE A  86     -11.666 -12.565   1.528  1.00 36.74           H  
ATOM   1388  C   PHE A  86     -12.806 -11.249   2.585  1.00 36.74           C  
ATOM   1389  CB  PHE A  86     -10.738 -10.738   1.074  1.00 36.74           C  
ATOM   1390  HB2 PHE A  86     -10.267 -10.493   2.026  1.00 36.74           H  
ATOM   1391  HB3 PHE A  86     -10.980  -9.806   0.564  1.00 36.74           H  
ATOM   1392  O   PHE A  86     -12.187 -11.071   3.633  1.00 36.74           O  
ATOM   1393  CG  PHE A  86      -9.766 -11.565   0.256  1.00 36.74           C  
ATOM   1394  CD1 PHE A  86      -9.109 -12.648   0.867  1.00 36.74           C  
ATOM   1395  HD1 PHE A  86      -9.209 -12.783   1.934  1.00 36.74           H  
ATOM   1396  CD2 PHE A  86      -9.715 -11.414  -1.138  1.00 36.74           C  
ATOM   1397  HD2 PHE A  86     -10.222 -10.586  -1.610  1.00 36.74           H  
ATOM   1398  CE1 PHE A  86      -8.463 -13.618   0.083  1.00 36.74           C  
ATOM   1399  HE1 PHE A  86      -8.047 -14.501   0.546  1.00 36.74           H  
ATOM   1400  CE2 PHE A  86      -9.131 -12.412  -1.929  1.00 36.74           C  
ATOM   1401  HE2 PHE A  86      -9.212 -12.326  -3.003  1.00 36.74           H  
ATOM   1402  CZ  PHE A  86      -8.526 -13.529  -1.315  1.00 36.74           C  
ATOM   1403  HZ  PHE A  86      -8.147 -14.348  -1.907  1.00 36.74           H  
ATOM   1404  N   GLY A  87     -14.139 -11.348   2.541  1.00 30.12           N  
ATOM   1405  H   GLY A  87     -14.596 -11.442   1.645  1.00 30.12           H  
ATOM   1406  CA  GLY A  87     -14.934 -11.652   3.731  1.00 30.12           C  
ATOM   1407  HA2 GLY A  87     -15.965 -11.824   3.424  1.00 30.12           H  
ATOM   1408  HA3 GLY A  87     -14.560 -12.565   4.194  1.00 30.12           H  
ATOM   1409  C   GLY A  87     -14.942 -10.553   4.788  1.00 30.12           C  
ATOM   1410  O   GLY A  87     -14.735 -10.832   5.966  1.00 30.12           O  
ATOM   1411  N   SER A  88     -15.180  -9.304   4.391  1.00 37.46           N  
ATOM   1412  H   SER A  88     -15.288  -9.108   3.406  1.00 37.46           H  
ATOM   1413  CA  SER A  88     -15.640  -8.297   5.345  1.00 37.46           C  
ATOM   1414  HA  SER A  88     -15.337  -8.567   6.357  1.00 37.46           H  
ATOM   1415  C   SER A  88     -17.163  -8.252   5.300  1.00 37.46           C  
ATOM   1416  CB  SER A  88     -15.025  -6.931   5.052  1.00 37.46           C  
ATOM   1417  HB2 SER A  88     -15.378  -6.209   5.787  1.00 37.46           H  
ATOM   1418  HB3 SER A  88     -13.938  -6.995   5.104  1.00 37.46           H  
ATOM   1419  O   SER A  88     -17.735  -7.736   4.342  1.00 37.46           O  
ATOM   1420  OG  SER A  88     -15.414  -6.519   3.767  1.00 37.46           O  
ATOM   1421  HG  SER A  88     -16.338  -6.757   3.658  1.00 37.46           H  
ATOM   1422  N   GLU A  89     -17.813  -8.752   6.343  1.00 37.49           N  
ATOM   1423  H   GLU A  89     -17.301  -9.255   7.054  1.00 37.49           H  
ATOM   1424  CA  GLU A  89     -19.265  -8.634   6.541  1.00 37.49           C  
ATOM   1425  HA  GLU A  89     -19.782  -9.105   5.705  1.00 37.49           H  
ATOM   1426  C   GLU A  89     -19.748  -7.164   6.559  1.00 37.49           C  
ATOM   1427  CB  GLU A  89     -19.647  -9.405   7.823  1.00 37.49           C  
ATOM   1428  HB2 GLU A  89     -20.681  -9.182   8.085  1.00 37.49           H  
ATOM   1429  HB3 GLU A  89     -19.001  -9.069   8.634  1.00 37.49           H  
ATOM   1430  O   GLU A  89     -20.935  -6.919   6.414  1.00 37.49           O  
ATOM   1431  CG  GLU A  89     -19.509 -10.931   7.623  1.00 37.49           C  
ATOM   1432  HG2 GLU A  89     -18.521 -11.145   7.215  1.00 37.49           H  
ATOM   1433  HG3 GLU A  89     -20.243 -11.247   6.883  1.00 37.49           H  
ATOM   1434  CD  GLU A  89     -19.675 -11.770   8.904  1.00 37.49           C  
ATOM   1435  OE1 GLU A  89     -19.799 -13.008   8.757  1.00 37.49           O  
ATOM   1436  OE2 GLU A  89     -19.573 -11.198  10.011  1.00 37.49           O  
ATOM   1437  N   ASN A  90     -18.842  -6.173   6.619  1.00 34.33           N  
ATOM   1438  H   ASN A  90     -17.874  -6.448   6.712  1.00 34.33           H  
ATOM   1439  CA  ASN A  90     -19.157  -4.741   6.684  1.00 34.33           C  
ATOM   1440  HA  ASN A  90     -20.213  -4.601   6.454  1.00 34.33           H  
ATOM   1441  C   ASN A  90     -18.376  -3.882   5.659  1.00 34.33           C  
ATOM   1442  CB  ASN A  90     -18.931  -4.274   8.136  1.00 34.33           C  
ATOM   1443  HB2 ASN A  90     -17.902  -4.479   8.432  1.00 34.33           H  
ATOM   1444  HB3 ASN A  90     -19.097  -3.199   8.203  1.00 34.33           H  
ATOM   1445  O   ASN A  90     -17.686  -2.937   6.041  1.00 34.33           O  
ATOM   1446  CG  ASN A  90     -19.886  -4.922   9.121  1.00 34.33           C  
ATOM   1447  ND2 ASN A  90     -19.441  -5.235  10.314  1.00 34.33           N  
ATOM   1448 HD21 ASN A  90     -20.129  -5.656  10.922  1.00 34.33           H  
ATOM   1449 HD22 ASN A  90     -18.504  -5.007  10.612  1.00 34.33           H  
ATOM   1450  OD1 ASN A  90     -21.050  -5.129   8.849  1.00 34.33           O  
ATOM   1451  N   CYS A  91     -18.446  -4.185   4.356  1.00 39.83           N  
ATOM   1452  H   CYS A  91     -19.013  -4.973   4.078  1.00 39.83           H  
ATOM   1453  CA  CYS A  91     -17.925  -3.284   3.311  1.00 39.83           C  
ATOM   1454  HA  CYS A  91     -17.411  -2.444   3.777  1.00 39.83           H  
ATOM   1455  C   CYS A  91     -19.066  -2.691   2.475  1.00 39.83           C  
ATOM   1456  CB  CYS A  91     -16.865  -3.998   2.461  1.00 39.83           C  
ATOM   1457  HB2 CYS A  91     -16.031  -4.267   3.108  1.00 39.83           H  
ATOM   1458  HB3 CYS A  91     -17.287  -4.900   2.015  1.00 39.83           H  
ATOM   1459  O   CYS A  91     -19.704  -3.392   1.694  1.00 39.83           O  
ATOM   1460  SG  CYS A  91     -16.237  -2.896   1.158  1.00 39.83           S  
ATOM   1461  HG  CYS A  91     -17.365  -2.884   0.443  1.00 39.83           H  
ATOM   1462  N   VAL A  92     -19.285  -1.377   2.594  1.00 39.46           N  
ATOM   1463  H   VAL A  92     -18.728  -0.859   3.259  1.00 39.46           H  
ATOM   1464  CA  VAL A  92     -20.242  -0.626   1.768  1.00 39.46           C  
ATOM   1465  HA  VAL A  92     -20.911  -1.332   1.277  1.00 39.46           H  
ATOM   1466  C   VAL A  92     -19.480   0.142   0.690  1.00 39.46           C  
ATOM   1467  CB  VAL A  92     -21.130   0.312   2.613  1.00 39.46           C  
ATOM   1468  HB  VAL A  92     -20.520   1.104   3.048  1.00 39.46           H  
ATOM   1469  O   VAL A  92     -18.660   1.007   0.990  1.00 39.46           O  
ATOM   1470  CG1 VAL A  92     -22.219   0.956   1.746  1.00 39.46           C  
ATOM   1471 HG11 VAL A  92     -21.777   1.515   0.921  1.00 39.46           H  
ATOM   1472 HG12 VAL A  92     -22.869   0.183   1.336  1.00 39.46           H  
ATOM   1473 HG13 VAL A  92     -22.822   1.628   2.355  1.00 39.46           H  
ATOM   1474  CG2 VAL A  92     -21.837  -0.440   3.747  1.00 39.46           C  
ATOM   1475 HG21 VAL A  92     -22.421  -1.269   3.348  1.00 39.46           H  
ATOM   1476 HG22 VAL A  92     -21.107  -0.831   4.457  1.00 39.46           H  
ATOM   1477 HG23 VAL A  92     -22.500   0.234   4.289  1.00 39.46           H  
ATOM   1478  N   LEU A  93     -19.760  -0.156  -0.580  1.00 39.95           N  
ATOM   1479  H   LEU A  93     -20.440  -0.880  -0.763  1.00 39.95           H  
ATOM   1480  CA  LEU A  93     -19.198   0.570  -1.718  1.00 39.95           C  
ATOM   1481  HA  LEU A  93     -18.253   1.022  -1.414  1.00 39.95           H  
ATOM   1482  C   LEU A  93     -20.159   1.689  -2.146  1.00 39.95           C  
ATOM   1483  CB  LEU A  93     -18.910  -0.422  -2.863  1.00 39.95           C  
ATOM   1484  HB2 LEU A  93     -18.515  -1.353  -2.457  1.00 39.95           H  
ATOM   1485  HB3 LEU A  93     -19.850  -0.658  -3.363  1.00 39.95           H  
ATOM   1486  O   LEU A  93     -21.276   1.414  -2.584  1.00 39.95           O  
ATOM   1487  CG  LEU A  93     -17.903   0.147  -3.879  1.00 39.95           C  
ATOM   1488  HG  LEU A  93     -18.048   1.222  -3.982  1.00 39.95           H  
ATOM   1489  CD1 LEU A  93     -16.466  -0.135  -3.435  1.00 39.95           C  
ATOM   1490 HD11 LEU A  93     -15.768   0.280  -4.162  1.00 39.95           H  
ATOM   1491 HD12 LEU A  93     -16.299  -1.208  -3.346  1.00 39.95           H  
ATOM   1492 HD13 LEU A  93     -16.283   0.333  -2.468  1.00 39.95           H  
ATOM   1493  CD2 LEU A  93     -18.079  -0.485  -5.255  1.00 39.95           C  
ATOM   1494 HD21 LEU A  93     -17.787  -1.534  -5.204  1.00 39.95           H  
ATOM   1495 HD22 LEU A  93     -17.441   0.019  -5.982  1.00 39.95           H  
ATOM   1496 HD23 LEU A  93     -19.119  -0.409  -5.573  1.00 39.95           H  
ATOM   1497  N   TRP A  94     -19.726   2.950  -2.071  1.00 32.39           N  
ATOM   1498  H   TRP A  94     -18.803   3.117  -1.697  1.00 32.39           H  
ATOM   1499  CA  TRP A  94     -20.486   4.078  -2.623  1.00 32.39           C  
ATOM   1500  HA  TRP A  94     -21.523   3.773  -2.764  1.00 32.39           H  
ATOM   1501  C   TRP A  94     -19.931   4.466  -3.996  1.00 32.39           C  
ATOM   1502  CB  TRP A  94     -20.529   5.262  -1.646  1.00 32.39           C  
ATOM   1503  HB2 TRP A  94     -20.835   6.151  -2.198  1.00 32.39           H  
ATOM   1504  HB3 TRP A  94     -19.528   5.452  -1.259  1.00 32.39           H  
ATOM   1505  O   TRP A  94     -18.761   4.831  -4.132  1.00 32.39           O  
ATOM   1506  CG  TRP A  94     -21.468   5.103  -0.488  1.00 32.39           C  
ATOM   1507  CD1 TRP A  94     -21.336   4.199   0.510  1.00 32.39           C  
ATOM   1508  HD1 TRP A  94     -20.531   3.486   0.598  1.00 32.39           H  
ATOM   1509  CD2 TRP A  94     -22.676   5.868  -0.170  1.00 32.39           C  
ATOM   1510  CE2 TRP A  94     -23.236   5.345   1.034  1.00 32.39           C  
ATOM   1511  CE3 TRP A  94     -23.346   6.962  -0.765  1.00 32.39           C  
ATOM   1512  HE3 TRP A  94     -22.940   7.397  -1.667  1.00 32.39           H  
ATOM   1513  NE1 TRP A  94     -22.383   4.330   1.401  1.00 32.39           N  
ATOM   1514  HE1 TRP A  94     -22.482   3.765   2.232  1.00 32.39           H  
ATOM   1515  CH2 TRP A  94     -25.041   6.955   0.999  1.00 32.39           C  
ATOM   1516  HH2 TRP A  94     -25.931   7.373   1.445  1.00 32.39           H  
ATOM   1517  CZ2 TRP A  94     -24.399   5.868   1.614  1.00 32.39           C  
ATOM   1518  HZ2 TRP A  94     -24.783   5.444   2.531  1.00 32.39           H  
ATOM   1519  CZ3 TRP A  94     -24.513   7.501  -0.186  1.00 32.39           C  
ATOM   1520  HZ3 TRP A  94     -25.007   8.346  -0.643  1.00 32.39           H  
ATOM   1521  N   CYS A  95     -20.786   4.416  -5.022  1.00 33.98           N  
ATOM   1522  H   CYS A  95     -21.702   4.029  -4.845  1.00 33.98           H  
ATOM   1523  CA  CYS A  95     -20.453   4.789  -6.396  1.00 33.98           C  
ATOM   1524  HA  CYS A  95     -19.404   5.080  -6.455  1.00 33.98           H  
ATOM   1525  C   CYS A  95     -21.297   5.989  -6.852  1.00 33.98           C  
ATOM   1526  CB  CYS A  95     -20.656   3.583  -7.330  1.00 33.98           C  
ATOM   1527  HB2 CYS A  95     -21.690   3.243  -7.265  1.00 33.98           H  
ATOM   1528  HB3 CYS A  95     -20.457   3.883  -8.359  1.00 33.98           H  
ATOM   1529  O   CYS A  95     -22.400   5.830  -7.375  1.00 33.98           O  
ATOM   1530  SG  CYS A  95     -19.558   2.209  -6.898  1.00 33.98           S  
ATOM   1531  HG  CYS A  95     -18.393   2.857  -6.989  1.00 33.98           H  
ATOM   1532  N   ARG A  96     -20.765   7.206  -6.715  1.00 29.38           N  
ATOM   1533  H   ARG A  96     -19.899   7.282  -6.201  1.00 29.38           H  
ATOM   1534  CA  ARG A  96     -21.198   8.366  -7.514  1.00 29.38           C  
ATOM   1535  HA  ARG A  96     -21.782   8.027  -8.369  1.00 29.38           H  
ATOM   1536  C   ARG A  96     -19.960   9.039  -8.084  1.00 29.38           C  
ATOM   1537  CB  ARG A  96     -22.066   9.349  -6.703  1.00 29.38           C  
ATOM   1538  HB2 ARG A  96     -21.762   9.351  -5.656  1.00 29.38           H  
ATOM   1539  HB3 ARG A  96     -21.896  10.351  -7.099  1.00 29.38           H  
ATOM   1540  O   ARG A  96     -19.362   9.884  -7.432  1.00 29.38           O  
ATOM   1541  CG  ARG A  96     -23.571   9.058  -6.821  1.00 29.38           C  
ATOM   1542  HG2 ARG A  96     -23.819   8.847  -7.861  1.00 29.38           H  
ATOM   1543  HG3 ARG A  96     -23.828   8.194  -6.209  1.00 29.38           H  
ATOM   1544  CD  ARG A  96     -24.367  10.291  -6.370  1.00 29.38           C  
ATOM   1545  HD2 ARG A  96     -24.033  11.152  -6.949  1.00 29.38           H  
ATOM   1546  HD3 ARG A  96     -24.154  10.473  -5.317  1.00 29.38           H  
ATOM   1547  NE  ARG A  96     -25.820  10.117  -6.560  1.00 29.38           N  
ATOM   1548  HE  ARG A  96     -26.130   9.206  -6.866  1.00 29.38           H  
ATOM   1549  NH1 ARG A  96     -26.441  12.210  -5.845  1.00 29.38           N  
ATOM   1550 HH11 ARG A  96     -27.155  12.875  -5.584  1.00 29.38           H  
ATOM   1551 HH12 ARG A  96     -25.470  12.425  -5.673  1.00 29.38           H  
ATOM   1552  NH2 ARG A  96     -28.009  10.747  -6.458  1.00 29.38           N  
ATOM   1553 HH21 ARG A  96     -28.289   9.816  -6.730  1.00 29.38           H  
ATOM   1554 HH22 ARG A  96     -28.709  11.427  -6.196  1.00 29.38           H  
ATOM   1555  CZ  ARG A  96     -26.746  11.023  -6.292  1.00 29.38           C  
ATOM   1556  N   GLU A  97     -19.561   8.591  -9.273  1.00 30.98           N  
ATOM   1557  H   GLU A  97     -20.130   7.870  -9.693  1.00 30.98           H  
ATOM   1558  CA  GLU A  97     -18.432   9.084 -10.091  1.00 30.98           C  
ATOM   1559  HA  GLU A  97     -18.356   8.418 -10.950  1.00 30.98           H  
ATOM   1560  C   GLU A  97     -17.022   9.011  -9.461  1.00 30.98           C  
ATOM   1561  CB  GLU A  97     -18.762  10.469 -10.677  1.00 30.98           C  
ATOM   1562  HB2 GLU A  97     -18.906  11.187  -9.870  1.00 30.98           H  
ATOM   1563  HB3 GLU A  97     -17.918  10.793 -11.286  1.00 30.98           H  
ATOM   1564  O   GLU A  97     -16.041   8.931 -10.192  1.00 30.98           O  
ATOM   1565  CG  GLU A  97     -20.021  10.413 -11.565  1.00 30.98           C  
ATOM   1566  HG2 GLU A  97     -19.905   9.592 -12.273  1.00 30.98           H  
ATOM   1567  HG3 GLU A  97     -20.888  10.193 -10.943  1.00 30.98           H  
ATOM   1568  CD  GLU A  97     -20.295  11.706 -12.348  1.00 30.98           C  
ATOM   1569  OE1 GLU A  97     -21.137  11.629 -13.274  1.00 30.98           O  
ATOM   1570  OE2 GLU A  97     -19.698  12.750 -12.011  1.00 30.98           O  
ATOM   1571  N   ASN A  98     -16.908   8.903  -8.138  1.00 29.56           N  
ATOM   1572  H   ASN A  98     -17.749   9.030  -7.593  1.00 29.56           H  
ATOM   1573  CA  ASN A  98     -15.693   8.630  -7.382  1.00 29.56           C  
ATOM   1574  HA  ASN A  98     -14.871   8.419  -8.066  1.00 29.56           H  
ATOM   1575  C   ASN A  98     -15.953   7.388  -6.515  1.00 29.56           C  
ATOM   1576  CB  ASN A  98     -15.339   9.880  -6.560  1.00 29.56           C  
ATOM   1577  HB2 ASN A  98     -16.141  10.092  -5.853  1.00 29.56           H  
ATOM   1578  HB3 ASN A  98     -14.428   9.694  -5.992  1.00 29.56           H  
ATOM   1579  O   ASN A  98     -16.980   7.319  -5.838  1.00 29.56           O  
ATOM   1580  CG  ASN A  98     -15.104  11.091  -7.449  1.00 29.56           C  
ATOM   1581  ND2 ASN A  98     -16.002  12.050  -7.455  1.00 29.56           N  
ATOM   1582 HD21 ASN A  98     -15.854  12.788  -8.129  1.00 29.56           H  
ATOM   1583 HD22 ASN A  98     -16.872  11.932  -6.957  1.00 29.56           H  
ATOM   1584  OD1 ASN A  98     -14.117  11.179  -8.157  1.00 29.56           O  
ATOM   1585  N   PHE A  99     -15.083   6.378  -6.583  1.00 34.47           N  
ATOM   1586  H   PHE A  99     -14.228   6.497  -7.106  1.00 34.47           H  
ATOM   1587  CA  PHE A  99     -15.226   5.165  -5.773  1.00 34.47           C  
ATOM   1588  HA  PHE A  99     -16.275   4.870  -5.739  1.00 34.47           H  
ATOM   1589  C   PHE A  99     -14.778   5.457  -4.341  1.00 34.47           C  
ATOM   1590  CB  PHE A  99     -14.423   4.002  -6.382  1.00 34.47           C  
ATOM   1591  HB2 PHE A  99     -14.297   3.235  -5.617  1.00 34.47           H  
ATOM   1592  HB3 PHE A  99     -13.424   4.348  -6.648  1.00 34.47           H  
ATOM   1593  O   PHE A  99     -13.636   5.854  -4.123  1.00 34.47           O  
ATOM   1594  CG  PHE A  99     -15.079   3.356  -7.588  1.00 34.47           C  
ATOM   1595  CD1 PHE A  99     -15.905   2.230  -7.415  1.00 34.47           C  
ATOM   1596  HD1 PHE A  99     -16.054   1.819  -6.428  1.00 34.47           H  
ATOM   1597  CD2 PHE A  99     -14.876   3.878  -8.880  1.00 34.47           C  
ATOM   1598  HD2 PHE A  99     -14.241   4.740  -9.020  1.00 34.47           H  
ATOM   1599  CE1 PHE A  99     -16.536   1.636  -8.523  1.00 34.47           C  
ATOM   1600  HE1 PHE A  99     -17.168   0.772  -8.384  1.00 34.47           H  
ATOM   1601  CE2 PHE A  99     -15.509   3.287  -9.989  1.00 34.47           C  
ATOM   1602  HE2 PHE A  99     -15.360   3.694 -10.978  1.00 34.47           H  
ATOM   1603  CZ  PHE A  99     -16.346   2.171  -9.809  1.00 34.47           C  
ATOM   1604  HZ  PHE A  99     -16.838   1.720 -10.658  1.00 34.47           H  
ATOM   1605  N   TYR A 100     -15.663   5.237  -3.373  1.00 36.48           N  
ATOM   1606  H   TYR A 100     -16.607   4.975  -3.618  1.00 36.48           H  
ATOM   1607  CA  TYR A 100     -15.291   5.178  -1.964  1.00 36.48           C  
ATOM   1608  HA  TYR A 100     -14.333   5.672  -1.802  1.00 36.48           H  
ATOM   1609  C   TYR A 100     -15.144   3.702  -1.602  1.00 36.48           C  
ATOM   1610  CB  TYR A 100     -16.334   5.903  -1.103  1.00 36.48           C  
ATOM   1611  HB2 TYR A 100     -17.288   5.383  -1.194  1.00 36.48           H  
ATOM   1612  HB3 TYR A 100     -16.029   5.837  -0.059  1.00 36.48           H  
ATOM   1613  O   TYR A 100     -16.139   2.982  -1.523  1.00 36.48           O  
ATOM   1614  CG  TYR A 100     -16.533   7.364  -1.468  1.00 36.48           C  
ATOM   1615  CD1 TYR A 100     -15.757   8.363  -0.849  1.00 36.48           C  
ATOM   1616  HD1 TYR A 100     -15.028   8.082  -0.103  1.00 36.48           H  
ATOM   1617  CD2 TYR A 100     -17.485   7.721  -2.442  1.00 36.48           C  
ATOM   1618  HD2 TYR A 100     -18.066   6.953  -2.931  1.00 36.48           H  
ATOM   1619  CE1 TYR A 100     -15.944   9.717  -1.198  1.00 36.48           C  
ATOM   1620  HE1 TYR A 100     -15.366  10.488  -0.711  1.00 36.48           H  
ATOM   1621  CE2 TYR A 100     -17.663   9.068  -2.804  1.00 36.48           C  
ATOM   1622  HE2 TYR A 100     -18.379   9.341  -3.565  1.00 36.48           H  
ATOM   1623  OH  TYR A 100     -17.063  11.370  -2.532  1.00 36.48           O  
ATOM   1624  HH  TYR A 100     -16.498  11.953  -2.020  1.00 36.48           H  
ATOM   1625  CZ  TYR A 100     -16.893  10.068  -2.181  1.00 36.48           C  
ATOM   1626  N   VAL A 101     -13.904   3.238  -1.449  1.00 37.64           N  
ATOM   1627  H   VAL A 101     -13.131   3.883  -1.529  1.00 37.64           H  
ATOM   1628  CA  VAL A 101     -13.631   1.927  -0.857  1.00 37.64           C  
ATOM   1629  HA  VAL A 101     -14.491   1.271  -0.989  1.00 37.64           H  
ATOM   1630  C   VAL A 101     -13.434   2.147   0.629  1.00 37.64           C  
ATOM   1631  CB  VAL A 101     -12.423   1.225  -1.500  1.00 37.64           C  
ATOM   1632  HB  VAL A 101     -11.545   1.869  -1.453  1.00 37.64           H  
ATOM   1633  O   VAL A 101     -12.448   2.748   1.051  1.00 37.64           O  
ATOM   1634  CG1 VAL A 101     -12.101  -0.112  -0.817  1.00 37.64           C  
ATOM   1635 HG11 VAL A 101     -11.779   0.060   0.210  1.00 37.64           H  
ATOM   1636 HG12 VAL A 101     -12.979  -0.758  -0.807  1.00 37.64           H  
ATOM   1637 HG13 VAL A 101     -11.288  -0.616  -1.340  1.00 37.64           H  
ATOM   1638  CG2 VAL A 101     -12.736   0.919  -2.964  1.00 37.64           C  
ATOM   1639 HG21 VAL A 101     -11.926   0.309  -3.365  1.00 37.64           H  
ATOM   1640 HG22 VAL A 101     -12.828   1.843  -3.534  1.00 37.64           H  
ATOM   1641 HG23 VAL A 101     -13.661   0.346  -3.034  1.00 37.64           H  
ATOM   1642  N   ILE A 102     -14.380   1.662   1.427  1.00 36.79           N  
ATOM   1643  H   ILE A 102     -15.179   1.202   1.015  1.00 36.79           H  
ATOM   1644  CA  ILE A 102     -14.151   1.465   2.855  1.00 36.79           C  
ATOM   1645  HA  ILE A 102     -13.719   2.370   3.283  1.00 36.79           H  
ATOM   1646  C   ILE A 102     -13.122   0.327   2.945  1.00 36.79           C  
ATOM   1647  CB  ILE A 102     -15.491   1.177   3.573  1.00 36.79           C  
ATOM   1648  HB  ILE A 102     -15.926   0.271   3.152  1.00 36.79           H  
ATOM   1649  O   ILE A 102     -13.394  -0.779   2.481  1.00 36.79           O  
ATOM   1650  CG1 ILE A 102     -16.482   2.350   3.351  1.00 36.79           C  
ATOM   1651 HG12 ILE A 102     -16.050   3.271   3.743  1.00 36.79           H  
ATOM   1652 HG13 ILE A 102     -16.647   2.486   2.282  1.00 36.79           H  
ATOM   1653  CG2 ILE A 102     -15.240   0.945   5.072  1.00 36.79           C  
ATOM   1654 HG21 ILE A 102     -14.845   1.847   5.539  1.00 36.79           H  
ATOM   1655 HG22 ILE A 102     -16.167   0.662   5.572  1.00 36.79           H  
ATOM   1656 HG23 ILE A 102     -14.537   0.126   5.220  1.00 36.79           H  
ATOM   1657  CD1 ILE A 102     -17.861   2.144   3.987  1.00 36.79           C  
ATOM   1658 HD11 ILE A 102     -18.241   1.155   3.733  1.00 36.79           H  
ATOM   1659 HD12 ILE A 102     -17.794   2.237   5.071  1.00 36.79           H  
ATOM   1660 HD13 ILE A 102     -18.549   2.902   3.614  1.00 36.79           H  
ATOM   1661  N   LYS A 103     -11.901   0.626   3.417  1.00 33.07           N  
ATOM   1662  H   LYS A 103     -11.753   1.571   3.741  1.00 33.07           H  
ATOM   1663  CA  LYS A 103     -10.764  -0.316   3.477  1.00 33.07           C  
ATOM   1664  HA  LYS A 103     -10.390  -0.489   2.468  1.00 33.07           H  
ATOM   1665  C   LYS A 103     -11.210  -1.667   4.051  1.00 33.07           C  
ATOM   1666  CB  LYS A 103      -9.629   0.251   4.368  1.00 33.07           C  
ATOM   1667  HB2 LYS A 103      -9.267  -0.546   5.018  1.00 33.07           H  
ATOM   1668  HB3 LYS A 103     -10.024   1.029   5.022  1.00 33.07           H  
ATOM   1669  O   LYS A 103     -11.643  -1.745   5.197  1.00 33.07           O  
ATOM   1670  CG  LYS A 103      -8.404   0.792   3.611  1.00 33.07           C  
ATOM   1671  HG2 LYS A 103      -8.065   0.046   2.891  1.00 33.07           H  
ATOM   1672  HG3 LYS A 103      -8.686   1.695   3.069  1.00 33.07           H  
ATOM   1673  CD  LYS A 103      -7.250   1.092   4.593  1.00 33.07           C  
ATOM   1674  HD2 LYS A 103      -7.615   1.701   5.421  1.00 33.07           H  
ATOM   1675  HD3 LYS A 103      -6.895   0.148   5.007  1.00 33.07           H  
ATOM   1676  CE  LYS A 103      -6.076   1.804   3.901  1.00 33.07           C  
ATOM   1677  HE2 LYS A 103      -6.441   2.731   3.460  1.00 33.07           H  
ATOM   1678  HE3 LYS A 103      -5.717   1.170   3.090  1.00 33.07           H  
ATOM   1679  NZ  LYS A 103      -4.952   2.096   4.834  1.00 33.07           N  
ATOM   1680  HZ1 LYS A 103      -4.198   2.560   4.349  1.00 33.07           H  
ATOM   1681  HZ2 LYS A 103      -4.561   1.240   5.201  1.00 33.07           H  
ATOM   1682  HZ3 LYS A 103      -5.241   2.679   5.607  1.00 33.07           H  
ATOM   1683  N   THR A 104     -11.015  -2.751   3.308  1.00 36.28           N  
ATOM   1684  H   THR A 104     -10.751  -2.653   2.337  1.00 36.28           H  
ATOM   1685  CA  THR A 104     -11.158  -4.106   3.848  1.00 36.28           C  
ATOM   1686  HA  THR A 104     -11.966  -4.106   4.581  1.00 36.28           H  
ATOM   1687  C   THR A 104      -9.878  -4.535   4.562  1.00 36.28           C  
ATOM   1688  CB  THR A 104     -11.557  -5.112   2.765  1.00 36.28           C  
ATOM   1689  HB  THR A 104     -11.467  -6.125   3.158  1.00 36.28           H  
ATOM   1690  O   THR A 104      -8.868  -4.818   3.926  1.00 36.28           O  
ATOM   1691  CG2 THR A 104     -13.005  -4.867   2.362  1.00 36.28           C  
ATOM   1692 HG21 THR A 104     -13.637  -4.931   3.248  1.00 36.28           H  
ATOM   1693 HG22 THR A 104     -13.325  -5.608   1.630  1.00 36.28           H  
ATOM   1694 HG23 THR A 104     -13.121  -3.860   1.961  1.00 36.28           H  
ATOM   1695  OG1 THR A 104     -10.721  -4.964   1.641  1.00 36.28           O  
ATOM   1696  HG1 THR A 104      -9.813  -5.062   1.936  1.00 36.28           H  
ATOM   1697  N   LEU A 105      -9.967  -4.566   5.893  1.00 36.25           N  
ATOM   1698  H   LEU A 105     -10.811  -4.125   6.229  1.00 36.25           H  
ATOM   1699  CA  LEU A 105      -9.165  -5.159   6.981  1.00 36.25           C  
ATOM   1700  HA  LEU A 105      -8.916  -4.325   7.636  1.00 36.25           H  
ATOM   1701  C   LEU A 105      -7.813  -5.889   6.780  1.00 36.25           C  
ATOM   1702  CB  LEU A 105     -10.102  -6.121   7.755  1.00 36.25           C  
ATOM   1703  HB2 LEU A 105      -9.595  -7.079   7.877  1.00 36.25           H  
ATOM   1704  HB3 LEU A 105     -11.002  -6.340   7.180  1.00 36.25           H  
ATOM   1705  O   LEU A 105      -7.132  -6.077   7.787  1.00 36.25           O  
ATOM   1706  CG  LEU A 105     -10.495  -5.603   9.153  1.00 36.25           C  
ATOM   1707  HG  LEU A 105      -9.704  -4.970   9.555  1.00 36.25           H  
ATOM   1708  CD1 LEU A 105     -11.800  -4.811   9.097  1.00 36.25           C  
ATOM   1709 HD11 LEU A 105     -12.620  -5.439   8.749  1.00 36.25           H  
ATOM   1710 HD12 LEU A 105     -11.688  -3.955   8.432  1.00 36.25           H  
ATOM   1711 HD13 LEU A 105     -12.042  -4.434  10.091  1.00 36.25           H  
ATOM   1712  CD2 LEU A 105     -10.678  -6.781  10.110  1.00 36.25           C  
ATOM   1713 HD21 LEU A 105     -11.425  -7.471   9.718  1.00 36.25           H  
ATOM   1714 HD22 LEU A 105     -11.015  -6.404  11.076  1.00 36.25           H  
ATOM   1715 HD23 LEU A 105      -9.720  -7.278  10.260  1.00 36.25           H  
ATOM   1716  N   ARG A 106      -7.385  -6.371   5.607  1.00 31.07           N  
ATOM   1717  H   ARG A 106      -7.881  -6.119   4.764  1.00 31.07           H  
ATOM   1718  CA  ARG A 106      -6.209  -7.267   5.552  1.00 31.07           C  
ATOM   1719  HA  ARG A 106      -6.308  -7.965   6.383  1.00 31.07           H  
ATOM   1720  C   ARG A 106      -4.882  -6.552   5.839  1.00 31.07           C  
ATOM   1721  CB  ARG A 106      -6.204  -8.105   4.266  1.00 31.07           C  
ATOM   1722  HB2 ARG A 106      -7.196  -8.532   4.118  1.00 31.07           H  
ATOM   1723  HB3 ARG A 106      -5.964  -7.469   3.414  1.00 31.07           H  
ATOM   1724  O   ARG A 106      -4.043  -7.146   6.507  1.00 31.07           O  
ATOM   1725  CG  ARG A 106      -5.179  -9.246   4.374  1.00 31.07           C  
ATOM   1726  HG2 ARG A 106      -4.182  -8.806   4.385  1.00 31.07           H  
ATOM   1727  HG3 ARG A 106      -5.316  -9.797   5.305  1.00 31.07           H  
ATOM   1728  CD  ARG A 106      -5.248 -10.207   3.184  1.00 31.07           C  
ATOM   1729  HD2 ARG A 106      -5.566  -9.658   2.297  1.00 31.07           H  
ATOM   1730  HD3 ARG A 106      -4.236 -10.572   3.008  1.00 31.07           H  
ATOM   1731  NE  ARG A 106      -6.142 -11.357   3.435  1.00 31.07           N  
ATOM   1732  HE  ARG A 106      -6.781 -11.268   4.213  1.00 31.07           H  
ATOM   1733  NH1 ARG A 106      -5.433 -12.613   1.662  1.00 31.07           N  
ATOM   1734 HH11 ARG A 106      -5.560 -13.405   1.049  1.00 31.07           H  
ATOM   1735 HH12 ARG A 106      -4.957 -11.783   1.337  1.00 31.07           H  
ATOM   1736  NH2 ARG A 106      -6.900 -13.483   3.115  1.00 31.07           N  
ATOM   1737 HH21 ARG A 106      -7.497 -13.376   3.923  1.00 31.07           H  
ATOM   1738 HH22 ARG A 106      -6.920 -14.341   2.582  1.00 31.07           H  
ATOM   1739  CZ  ARG A 106      -6.157 -12.478   2.739  1.00 31.07           C  
ATOM   1740  N   GLU A 107      -4.734  -5.287   5.452  1.00 34.75           N  
ATOM   1741  H   GLU A 107      -5.413  -4.882   4.823  1.00 34.75           H  
ATOM   1742  CA  GLU A 107      -3.579  -4.464   5.857  1.00 34.75           C  
ATOM   1743  HA  GLU A 107      -2.713  -5.108   6.012  1.00 34.75           H  
ATOM   1744  C   GLU A 107      -3.785  -3.743   7.198  1.00 34.75           C  
ATOM   1745  CB  GLU A 107      -3.198  -3.485   4.742  1.00 34.75           C  
ATOM   1746  HB2 GLU A 107      -2.448  -2.792   5.126  1.00 34.75           H  
ATOM   1747  HB3 GLU A 107      -4.079  -2.919   4.442  1.00 34.75           H  
ATOM   1748  O   GLU A 107      -2.824  -3.260   7.779  1.00 34.75           O  
ATOM   1749  CG  GLU A 107      -2.602  -4.230   3.537  1.00 34.75           C  
ATOM   1750  HG2 GLU A 107      -3.374  -4.856   3.091  1.00 34.75           H  
ATOM   1751  HG3 GLU A 107      -1.803  -4.883   3.890  1.00 34.75           H  
ATOM   1752  CD  GLU A 107      -2.045  -3.275   2.473  1.00 34.75           C  
ATOM   1753  OE1 GLU A 107      -1.192  -3.749   1.692  1.00 34.75           O  
ATOM   1754  OE2 GLU A 107      -2.492  -2.102   2.455  1.00 34.75           O  
ATOM   1755  N   PHE A 108      -5.002  -3.730   7.759  1.00 32.22           N  
ATOM   1756  H   PHE A 108      -5.766  -4.191   7.286  1.00 32.22           H  
ATOM   1757  CA  PHE A 108      -5.221  -3.167   9.098  1.00 32.22           C  
ATOM   1758  HA  PHE A 108      -4.473  -2.392   9.262  1.00 32.22           H  
ATOM   1759  C   PHE A 108      -5.014  -4.179  10.233  1.00 32.22           C  
ATOM   1760  CB  PHE A 108      -6.584  -2.476   9.187  1.00 32.22           C  
ATOM   1761  HB2 PHE A 108      -6.857  -2.076   8.210  1.00 32.22           H  
ATOM   1762  HB3 PHE A 108      -7.349  -3.192   9.487  1.00 32.22           H  
ATOM   1763  O   PHE A 108      -4.724  -3.789  11.358  1.00 32.22           O  
ATOM   1764  CG  PHE A 108      -6.528  -1.326  10.171  1.00 32.22           C  
ATOM   1765  CD1 PHE A 108      -6.793  -1.534  11.539  1.00 32.22           C  
ATOM   1766  HD1 PHE A 108      -7.063  -2.512  11.910  1.00 32.22           H  
ATOM   1767  CD2 PHE A 108      -6.103  -0.057   9.729  1.00 32.22           C  
ATOM   1768  HD2 PHE A 108      -5.839   0.095   8.693  1.00 32.22           H  
ATOM   1769  CE1 PHE A 108      -6.710  -0.459  12.442  1.00 32.22           C  
ATOM   1770  HE1 PHE A 108      -6.939  -0.609  13.487  1.00 32.22           H  
ATOM   1771  CE2 PHE A 108      -5.993   1.011  10.638  1.00 32.22           C  
ATOM   1772  HE2 PHE A 108      -5.671   1.987  10.306  1.00 32.22           H  
ATOM   1773  CZ  PHE A 108      -6.327   0.815  11.989  1.00 32.22           C  
ATOM   1774  HZ  PHE A 108      -6.277   1.636  12.690  1.00 32.22           H  
ATOM   1775  N   ARG A 109      -5.093  -5.491   9.961  1.00 38.59           N  
ATOM   1776  H   ARG A 109      -5.353  -5.770   9.026  1.00 38.59           H  
ATOM   1777  CA  ARG A 109      -4.905  -6.521  11.002  1.00 38.59           C  
ATOM   1778  HA  ARG A 109      -5.529  -6.254  11.856  1.00 38.59           H  
ATOM   1779  C   ARG A 109      -3.502  -6.579  11.613  1.00 38.59           C  
ATOM   1780  CB  ARG A 109      -5.323  -7.912  10.495  1.00 38.59           C  
ATOM   1781  HB2 ARG A 109      -4.827  -8.675  11.094  1.00 38.59           H  
ATOM   1782  HB3 ARG A 109      -5.006  -8.043   9.460  1.00 38.59           H  
ATOM   1783  O   ARG A 109      -3.341  -7.309  12.584  1.00 38.59           O  
ATOM   1784  CG  ARG A 109      -6.834  -8.134  10.622  1.00 38.59           C  
ATOM   1785  HG2 ARG A 109      -7.351  -7.532   9.874  1.00 38.59           H  
ATOM   1786  HG3 ARG A 109      -7.171  -7.835  11.614  1.00 38.59           H  
ATOM   1787  CD  ARG A 109      -7.156  -9.618  10.419  1.00 38.59           C  
ATOM   1788  HD2 ARG A 109      -6.712 -10.175  11.244  1.00 38.59           H  
ATOM   1789  HD3 ARG A 109      -6.693  -9.952   9.490  1.00 38.59           H  
ATOM   1790  NE  ARG A 109      -8.612  -9.851  10.337  1.00 38.59           N  
ATOM   1791  HE  ARG A 109      -9.142  -9.162   9.821  1.00 38.59           H  
ATOM   1792  NH1 ARG A 109      -8.762 -11.716  11.676  1.00 38.59           N  
ATOM   1793 HH11 ARG A 109      -9.343 -12.371  12.180  1.00 38.59           H  
ATOM   1794 HH12 ARG A 109      -7.799 -11.584  11.949  1.00 38.59           H  
ATOM   1795  NH2 ARG A 109     -10.595 -10.907  10.695  1.00 38.59           N  
ATOM   1796 HH21 ARG A 109     -11.146 -11.605  11.174  1.00 38.59           H  
ATOM   1797 HH22 ARG A 109     -11.078 -10.201  10.158  1.00 38.59           H  
ATOM   1798  CZ  ARG A 109      -9.310 -10.821  10.902  1.00 38.59           C  
ATOM   1799  N   HIS A 110      -2.509  -5.870  11.077  1.00 30.85           N  
ATOM   1800  H   HIS A 110      -2.699  -5.251  10.301  1.00 30.85           H  
ATOM   1801  CA  HIS A 110      -1.151  -5.937  11.618  1.00 30.85           C  
ATOM   1802  HA  HIS A 110      -1.154  -6.597  12.486  1.00 30.85           H  
ATOM   1803  C   HIS A 110      -0.603  -4.656  12.235  1.00 30.85           C  
ATOM   1804  CB  HIS A 110      -0.202  -6.585  10.599  1.00 30.85           C  
ATOM   1805  HB2 HIS A 110       0.827  -6.318  10.839  1.00 30.85           H  
ATOM   1806  HB3 HIS A 110      -0.417  -6.215   9.597  1.00 30.85           H  
ATOM   1807  O   HIS A 110       0.414  -4.773  12.908  1.00 30.85           O  
ATOM   1808  CG  HIS A 110      -0.302  -8.090  10.643  1.00 30.85           C  
ATOM   1809  CD2 HIS A 110      -0.609  -8.937   9.615  1.00 30.85           C  
ATOM   1810  HD2 HIS A 110      -0.811  -8.638   8.597  1.00 30.85           H  
ATOM   1811  ND1 HIS A 110      -0.142  -8.863  11.769  1.00 30.85           N  
ATOM   1812  HD1 HIS A 110       0.051  -8.508  12.694  1.00 30.85           H  
ATOM   1813  CE1 HIS A 110      -0.355 -10.142  11.431  1.00 30.85           C  
ATOM   1814  HE1 HIS A 110      -0.315 -10.973  12.120  1.00 30.85           H  
ATOM   1815  NE2 HIS A 110      -0.640 -10.247  10.120  1.00 30.85           N  
ATOM   1816  N   GLU A 111      -1.251  -3.493  12.106  1.00 35.00           N  
ATOM   1817  H   GLU A 111      -2.105  -3.427  11.570  1.00 35.00           H  
ATOM   1818  CA  GLU A 111      -0.659  -2.275  12.681  1.00 35.00           C  
ATOM   1819  HA  GLU A 111       0.231  -2.551  13.247  1.00 35.00           H  
ATOM   1820  C   GLU A 111      -1.439  -1.556  13.776  1.00 35.00           C  
ATOM   1821  CB  GLU A 111      -0.124  -1.332  11.594  1.00 35.00           C  
ATOM   1822  HB2 GLU A 111      -0.866  -1.200  10.806  1.00 35.00           H  
ATOM   1823  HB3 GLU A 111       0.082  -0.363  12.048  1.00 35.00           H  
ATOM   1824  O   GLU A 111      -0.789  -0.812  14.491  1.00 35.00           O  
ATOM   1825  CG  GLU A 111       1.191  -1.893  11.016  1.00 35.00           C  
ATOM   1826  HG2 GLU A 111       1.805  -2.276  11.831  1.00 35.00           H  
ATOM   1827  HG3 GLU A 111       0.957  -2.728  10.357  1.00 35.00           H  
ATOM   1828  CD  GLU A 111       2.025  -0.855  10.255  1.00 35.00           C  
ATOM   1829  OE1 GLU A 111       3.204  -1.175   9.984  1.00 35.00           O  
ATOM   1830  OE2 GLU A 111       1.485   0.230   9.938  1.00 35.00           O  
ATOM   1831  N   ASN A 112      -2.733  -1.788  14.034  1.00 32.62           N  
ATOM   1832  H   ASN A 112      -3.266  -2.432  13.467  1.00 32.62           H  
ATOM   1833  CA  ASN A 112      -3.381  -1.115  15.174  1.00 32.62           C  
ATOM   1834  HA  ASN A 112      -2.646  -0.953  15.963  1.00 32.62           H  
ATOM   1835  C   ASN A 112      -4.500  -1.954  15.813  1.00 32.62           C  
ATOM   1836  CB  ASN A 112      -3.869   0.280  14.727  1.00 32.62           C  
ATOM   1837  HB2 ASN A 112      -4.427   0.181  13.796  1.00 32.62           H  
ATOM   1838  HB3 ASN A 112      -4.543   0.684  15.482  1.00 32.62           H  
ATOM   1839  O   ASN A 112      -5.636  -1.955  15.349  1.00 32.62           O  
ATOM   1840  CG  ASN A 112      -2.742   1.290  14.550  1.00 32.62           C  
ATOM   1841  ND2 ASN A 112      -2.607   1.886  13.389  1.00 32.62           N  
ATOM   1842 HD21 ASN A 112      -1.764   2.435  13.299  1.00 32.62           H  
ATOM   1843 HD22 ASN A 112      -3.172   1.597  12.604  1.00 32.62           H  
ATOM   1844  OD1 ASN A 112      -1.978   1.578  15.452  1.00 32.62           O  
ATOM   1845  N   GLU A 113      -4.189  -2.618  16.930  1.00 36.69           N  
ATOM   1846  H   GLU A 113      -3.223  -2.613  17.224  1.00 36.69           H  
ATOM   1847  CA  GLU A 113      -5.162  -3.158  17.900  1.00 36.69           C  
ATOM   1848  HA  GLU A 113      -5.963  -3.649  17.348  1.00 36.69           H  
ATOM   1849  C   GLU A 113      -5.856  -2.051  18.736  1.00 36.69           C  
ATOM   1850  CB  GLU A 113      -4.489  -4.222  18.804  1.00 36.69           C  
ATOM   1851  HB2 GLU A 113      -5.117  -4.411  19.674  1.00 36.69           H  
ATOM   1852  HB3 GLU A 113      -3.532  -3.835  19.154  1.00 36.69           H  
ATOM   1853  O   GLU A 113      -6.459  -2.339  19.766  1.00 36.69           O  
ATOM   1854  CG  GLU A 113      -4.284  -5.579  18.108  1.00 36.69           C  
ATOM   1855  HG2 GLU A 113      -3.621  -5.439  17.255  1.00 36.69           H  
ATOM   1856  HG3 GLU A 113      -5.247  -5.919  17.728  1.00 36.69           H  
ATOM   1857  CD  GLU A 113      -3.691  -6.665  19.033  1.00 36.69           C  
ATOM   1858  OE1 GLU A 113      -3.912  -7.863  18.728  1.00 36.69           O  
ATOM   1859  OE2 GLU A 113      -2.976  -6.314  19.998  1.00 36.69           O  
ATOM   1860  N   SER A 114      -5.830  -0.782  18.310  1.00 40.04           N  
ATOM   1861  H   SER A 114      -5.410  -0.574  17.415  1.00 40.04           H  
ATOM   1862  CA  SER A 114      -6.681   0.261  18.892  1.00 40.04           C  
ATOM   1863  HA  SER A 114      -6.926  -0.022  19.915  1.00 40.04           H  
ATOM   1864  C   SER A 114      -7.997   0.348  18.117  1.00 40.04           C  
ATOM   1865  CB  SER A 114      -5.958   1.606  19.006  1.00 40.04           C  
ATOM   1866  HB2 SER A 114      -6.609   2.311  19.522  1.00 40.04           H  
ATOM   1867  HB3 SER A 114      -5.052   1.472  19.598  1.00 40.04           H  
ATOM   1868  O   SER A 114      -8.017   0.414  16.888  1.00 40.04           O  
ATOM   1869  OG  SER A 114      -5.614   2.140  17.746  1.00 40.04           O  
ATOM   1870  HG  SER A 114      -5.224   3.008  17.869  1.00 40.04           H  
ATOM   1871  N   GLY A 115      -9.110   0.277  18.849  1.00 31.19           N  
ATOM   1872  H   GLY A 115      -9.013   0.205  19.852  1.00 31.19           H  
ATOM   1873  CA  GLY A 115     -10.461   0.286  18.300  1.00 31.19           C  
ATOM   1874  HA2 GLY A 115     -10.650  -0.669  17.811  1.00 31.19           H  
ATOM   1875  HA3 GLY A 115     -11.184   0.413  19.105  1.00 31.19           H  
ATOM   1876  C   GLY A 115     -10.669   1.422  17.300  1.00 31.19           C  
ATOM   1877  O   GLY A 115     -10.428   2.588  17.601  1.00 31.19           O  
ATOM   1878  N   PHE A 116     -11.115   1.070  16.096  1.00 30.10           N  
ATOM   1879  H   PHE A 116     -11.258   0.090  15.897  1.00 30.10           H  
ATOM   1880  CA  PHE A 116     -11.649   2.049  15.166  1.00 30.10           C  
ATOM   1881  HA  PHE A 116     -10.951   2.878  15.051  1.00 30.10           H  
ATOM   1882  C   PHE A 116     -12.961   2.586  15.727  1.00 30.10           C  
ATOM   1883  CB  PHE A 116     -11.908   1.401  13.805  1.00 30.10           C  
ATOM   1884  HB2 PHE A 116     -12.704   1.959  13.311  1.00 30.10           H  
ATOM   1885  HB3 PHE A 116     -12.284   0.388  13.947  1.00 30.10           H  
ATOM   1886  O   PHE A 116     -13.971   1.881  15.701  1.00 30.10           O  
ATOM   1887  CG  PHE A 116     -10.746   1.399  12.850  1.00 30.10           C  
ATOM   1888  CD1 PHE A 116     -10.398   2.588  12.183  1.00 30.10           C  
ATOM   1889  HD1 PHE A 116     -10.855   3.520  12.483  1.00 30.10           H  
ATOM   1890  CD2 PHE A 116     -10.159   0.184  12.482  1.00 30.10           C  
ATOM   1891  HD2 PHE A 116     -10.438  -0.733  12.980  1.00 30.10           H  
ATOM   1892  CE1 PHE A 116      -9.492   2.564  11.113  1.00 30.10           C  
ATOM   1893  HE1 PHE A 116      -9.230   3.479  10.602  1.00 30.10           H  
ATOM   1894  CE2 PHE A 116      -9.350   0.150  11.343  1.00 30.10           C  
ATOM   1895  HE2 PHE A 116      -9.050  -0.808  10.946  1.00 30.10           H  
ATOM   1896  CZ  PHE A 116      -9.006   1.332  10.665  1.00 30.10           C  
ATOM   1897  HZ  PHE A 116      -8.403   1.291   9.770  1.00 30.10           H  
ATOM   1898  N   ASP A 117     -12.951   3.841  16.168  1.00 35.67           N  
ATOM   1899  H   ASP A 117     -12.069   4.301  16.343  1.00 35.67           H  
ATOM   1900  CA  ASP A 117     -14.167   4.642  16.188  1.00 35.67           C  
ATOM   1901  HA  ASP A 117     -14.870   4.197  16.892  1.00 35.67           H  
ATOM   1902  C   ASP A 117     -14.781   4.602  14.778  1.00 35.67           C  
ATOM   1903  CB  ASP A 117     -13.878   6.082  16.635  1.00 35.67           C  
ATOM   1904  HB2 ASP A 117     -14.767   6.685  16.453  1.00 35.67           H  
ATOM   1905  HB3 ASP A 117     -13.070   6.490  16.028  1.00 35.67           H  
ATOM   1906  O   ASP A 117     -14.094   4.749  13.761  1.00 35.67           O  
ATOM   1907  CG  ASP A 117     -13.525   6.200  18.122  1.00 35.67           C  
ATOM   1908  OD1 ASP A 117     -14.137   5.471  18.932  1.00 35.67           O  
ATOM   1909  OD2 ASP A 117     -12.665   7.056  18.430  1.00 35.67           O  
ATOM   1910  N   GLU A 118     -16.071   4.303  14.735  1.00 36.96           N  
ATOM   1911  H   GLU A 118     -16.540   4.220  15.626  1.00 36.96           H  
ATOM   1912  CA  GLU A 118     -16.873   3.975  13.563  1.00 36.96           C  
ATOM   1913  HA  GLU A 118     -16.744   2.913  13.355  1.00 36.96           H  
ATOM   1914  C   GLU A 118     -16.509   4.768  12.284  1.00 36.96           C  
ATOM   1915  CB  GLU A 118     -18.345   4.206  13.946  1.00 36.96           C  
ATOM   1916  HB2 GLU A 118     -18.967   4.044  13.065  1.00 36.96           H  
ATOM   1917  HB3 GLU A 118     -18.457   5.244  14.260  1.00 36.96           H  
ATOM   1918  O   GLU A 118     -16.616   5.990  12.205  1.00 36.96           O  
ATOM   1919  CG  GLU A 118     -18.828   3.262  15.067  1.00 36.96           C  
ATOM   1920  HG2 GLU A 118     -18.810   2.241  14.684  1.00 36.96           H  
ATOM   1921  HG3 GLU A 118     -18.141   3.311  15.911  1.00 36.96           H  
ATOM   1922  CD  GLU A 118     -20.235   3.602  15.586  1.00 36.96           C  
ATOM   1923  OE1 GLU A 118     -20.912   2.659  16.052  1.00 36.96           O  
ATOM   1924  OE2 GLU A 118     -20.619   4.791  15.519  1.00 36.96           O  
ATOM   1925  N   GLY A 119     -16.142   4.042  11.221  1.00 34.89           N  
ATOM   1926  H   GLY A 119     -15.976   3.059  11.386  1.00 34.89           H  
ATOM   1927  CA  GLY A 119     -16.411   4.471   9.844  1.00 34.89           C  
ATOM   1928  HA2 GLY A 119     -16.343   3.594   9.200  1.00 34.89           H  
ATOM   1929  HA3 GLY A 119     -17.438   4.832   9.800  1.00 34.89           H  
ATOM   1930  C   GLY A 119     -15.522   5.559   9.226  1.00 34.89           C  
ATOM   1931  O   GLY A 119     -16.036   6.401   8.487  1.00 34.89           O  
ATOM   1932  N   GLN A 120     -14.197   5.543   9.419  1.00 35.15           N  
ATOM   1933  H   GLN A 120     -13.808   4.905  10.098  1.00 35.15           H  
ATOM   1934  CA  GLN A 120     -13.313   6.432   8.646  1.00 35.15           C  
ATOM   1935  HA  GLN A 120     -13.679   7.450   8.777  1.00 35.15           H  
ATOM   1936  C   GLN A 120     -13.372   6.120   7.133  1.00 35.15           C  
ATOM   1937  CB  GLN A 120     -11.870   6.409   9.174  1.00 35.15           C  
ATOM   1938  HB2 GLN A 120     -11.252   6.983   8.483  1.00 35.15           H  
ATOM   1939  HB3 GLN A 120     -11.500   5.384   9.199  1.00 35.15           H  
ATOM   1940  O   GLN A 120     -12.817   5.135   6.642  1.00 35.15           O  
ATOM   1941  CG  GLN A 120     -11.753   7.038  10.573  1.00 35.15           C  
ATOM   1942  HG2 GLN A 120     -12.248   6.398  11.303  1.00 35.15           H  
ATOM   1943  HG3 GLN A 120     -12.254   8.006  10.578  1.00 35.15           H  
ATOM   1944  CD  GLN A 120     -10.307   7.256  11.014  1.00 35.15           C  
ATOM   1945  NE2 GLN A 120     -10.092   7.777  12.201  1.00 35.15           N  
ATOM   1946 HE21 GLN A 120      -9.128   7.836  12.496  1.00 35.15           H  
ATOM   1947 HE22 GLN A 120     -10.856   7.906  12.849  1.00 35.15           H  
ATOM   1948  OE1 GLN A 120      -9.352   6.987  10.302  1.00 35.15           O  
ATOM   1949  N   ILE A 121     -14.053   6.986   6.374  1.00 41.76           N  
ATOM   1950  H   ILE A 121     -14.596   7.683   6.862  1.00 41.76           H  
ATOM   1951  CA  ILE A 121     -14.147   6.919   4.909  1.00 41.76           C  
ATOM   1952  HA  ILE A 121     -14.341   5.885   4.622  1.00 41.76           H  
ATOM   1953  C   ILE A 121     -12.806   7.351   4.305  1.00 41.76           C  
ATOM   1954  CB  ILE A 121     -15.310   7.795   4.373  1.00 41.76           C  
ATOM   1955  HB  ILE A 121     -15.120   8.828   4.661  1.00 41.76           H  
ATOM   1956  O   ILE A 121     -12.498   8.544   4.241  1.00 41.76           O  
ATOM   1957  CG1 ILE A 121     -16.667   7.373   4.981  1.00 41.76           C  
ATOM   1958 HG12 ILE A 121     -16.592   7.377   6.069  1.00 41.76           H  
ATOM   1959 HG13 ILE A 121     -16.910   6.358   4.668  1.00 41.76           H  
ATOM   1960  CG2 ILE A 121     -15.369   7.725   2.830  1.00 41.76           C  
ATOM   1961 HG21 ILE A 121     -14.425   8.045   2.391  1.00 41.76           H  
ATOM   1962 HG22 ILE A 121     -16.151   8.382   2.449  1.00 41.76           H  
ATOM   1963 HG23 ILE A 121     -15.579   6.702   2.517  1.00 41.76           H  
ATOM   1964  CD1 ILE A 121     -17.833   8.304   4.620  1.00 41.76           C  
ATOM   1965 HD11 ILE A 121     -18.086   8.213   3.564  1.00 41.76           H  
ATOM   1966 HD12 ILE A 121     -18.708   8.022   5.206  1.00 41.76           H  
ATOM   1967 HD13 ILE A 121     -17.573   9.336   4.853  1.00 41.76           H  
ATOM   1968  N   ILE A 122     -12.027   6.399   3.791  1.00 42.67           N  
ATOM   1969  H   ILE A 122     -12.293   5.434   3.925  1.00 42.67           H  
ATOM   1970  CA  ILE A 122     -10.802   6.705   3.047  1.00 42.67           C  
ATOM   1971  HA  ILE A 122     -10.379   7.622   3.457  1.00 42.67           H  
ATOM   1972  C   ILE A 122     -11.167   6.972   1.586  1.00 42.67           C  
ATOM   1973  CB  ILE A 122      -9.721   5.621   3.225  1.00 42.67           C  
ATOM   1974  HB  ILE A 122     -10.100   4.678   2.833  1.00 42.67           H  
ATOM   1975  O   ILE A 122     -11.755   6.143   0.891  1.00 42.67           O  
ATOM   1976  CG1 ILE A 122      -9.405   5.461   4.732  1.00 42.67           C  
ATOM   1977 HG12 ILE A 122      -8.992   6.391   5.124  1.00 42.67           H  
ATOM   1978 HG13 ILE A 122     -10.322   5.246   5.281  1.00 42.67           H  
ATOM   1979  CG2 ILE A 122      -8.442   6.011   2.454  1.00 42.67           C  
ATOM   1980 HG21 ILE A 122      -8.661   6.208   1.405  1.00 42.67           H  
ATOM   1981 HG22 ILE A 122      -7.992   6.901   2.892  1.00 42.67           H  
ATOM   1982 HG23 ILE A 122      -7.719   5.196   2.484  1.00 42.67           H  
ATOM   1983  CD1 ILE A 122      -8.441   4.320   5.039  1.00 42.67           C  
ATOM   1984 HD11 ILE A 122      -8.361   4.197   6.120  1.00 42.67           H  
ATOM   1985 HD12 ILE A 122      -7.450   4.529   4.636  1.00 42.67           H  
ATOM   1986 HD13 ILE A 122      -8.847   3.406   4.605  1.00 42.67           H  
ATOM   1987  N   ARG A 123     -10.815   8.166   1.108  1.00 40.79           N  
ATOM   1988  H   ARG A 123     -10.306   8.783   1.726  1.00 40.79           H  
ATOM   1989  CA  ARG A 123     -10.952   8.538  -0.302  1.00 40.79           C  
ATOM   1990  HA  ARG A 123     -11.807   8.022  -0.740  1.00 40.79           H  
ATOM   1991  C   ARG A 123      -9.705   8.083  -1.044  1.00 40.79           C  
ATOM   1992  CB  ARG A 123     -11.156  10.053  -0.441  1.00 40.79           C  
ATOM   1993  HB2 ARG A 123     -11.191  10.297  -1.502  1.00 40.79           H  
ATOM   1994  HB3 ARG A 123     -10.311  10.578   0.005  1.00 40.79           H  
ATOM   1995  O   ARG A 123      -8.686   8.756  -0.974  1.00 40.79           O  
ATOM   1996  CG  ARG A 123     -12.449  10.531   0.224  1.00 40.79           C  
ATOM   1997  HG2 ARG A 123     -12.391  10.373   1.301  1.00 40.79           H  
ATOM   1998  HG3 ARG A 123     -13.286   9.958  -0.176  1.00 40.79           H  
ATOM   1999  CD  ARG A 123     -12.647  12.023  -0.060  1.00 40.79           C  
ATOM   2000  HD2 ARG A 123     -11.774  12.562   0.308  1.00 40.79           H  
ATOM   2001  HD3 ARG A 123     -12.722  12.165  -1.138  1.00 40.79           H  
ATOM   2002  NE  ARG A 123     -13.858  12.546   0.600  1.00 40.79           N  
ATOM   2003  HE  ARG A 123     -14.316  11.929   1.254  1.00 40.79           H  
ATOM   2004  NH1 ARG A 123     -13.748  14.681  -0.240  1.00 40.79           N  
ATOM   2005 HH11 ARG A 123     -12.888  14.438  -0.711  1.00 40.79           H  
ATOM   2006 HH12 ARG A 123     -14.123  15.617  -0.299  1.00 40.79           H  
ATOM   2007  NH2 ARG A 123     -15.420  14.117   1.128  1.00 40.79           N  
ATOM   2008 HH21 ARG A 123     -15.875  13.461   1.746  1.00 40.79           H  
ATOM   2009 HH22 ARG A 123     -15.775  15.061   1.075  1.00 40.79           H  
ATOM   2010  CZ  ARG A 123     -14.334  13.775   0.494  1.00 40.79           C  
ATOM   2011  N   VAL A 124      -9.794   6.973  -1.766  1.00 43.34           N  
ATOM   2012  H   VAL A 124     -10.655   6.445  -1.744  1.00 43.34           H  
ATOM   2013  CA  VAL A 124      -8.718   6.515  -2.655  1.00 43.34           C  
ATOM   2014  HA  VAL A 124      -7.793   7.038  -2.411  1.00 43.34           H  
ATOM   2015  C   VAL A 124      -9.096   6.874  -4.084  1.00 43.34           C  
ATOM   2016  CB  VAL A 124      -8.438   5.010  -2.486  1.00 43.34           C  
ATOM   2017  HB  VAL A 124      -9.291   4.438  -2.851  1.00 43.34           H  
ATOM   2018  O   VAL A 124     -10.216   6.597  -4.524  1.00 43.34           O  
ATOM   2019  CG1 VAL A 124      -7.193   4.597  -3.272  1.00 43.34           C  
ATOM   2020 HG11 VAL A 124      -6.970   3.544  -3.098  1.00 43.34           H  
ATOM   2021 HG12 VAL A 124      -6.335   5.195  -2.964  1.00 43.34           H  
ATOM   2022 HG13 VAL A 124      -7.368   4.737  -4.339  1.00 43.34           H  
ATOM   2023  CG2 VAL A 124      -8.201   4.642  -1.017  1.00 43.34           C  
ATOM   2024 HG21 VAL A 124      -9.115   4.783  -0.440  1.00 43.34           H  
ATOM   2025 HG22 VAL A 124      -7.916   3.592  -0.939  1.00 43.34           H  
ATOM   2026 HG23 VAL A 124      -7.403   5.257  -0.603  1.00 43.34           H  
ATOM   2027  N   LYS A 125      -8.192   7.504  -4.842  1.00 53.30           N  
ATOM   2028  H   LYS A 125      -7.262   7.648  -4.475  1.00 53.30           H  
ATOM   2029  CA  LYS A 125      -8.464   7.731  -6.268  1.00 53.30           C  
ATOM   2030  HA  LYS A 125      -9.438   8.212  -6.360  1.00 53.30           H  
ATOM   2031  C   LYS A 125      -8.539   6.376  -6.967  1.00 53.30           C  
ATOM   2032  CB  LYS A 125      -7.393   8.628  -6.895  1.00 53.30           C  
ATOM   2033  HB2 LYS A 125      -6.410   8.208  -6.683  1.00 53.30           H  
ATOM   2034  HB3 LYS A 125      -7.534   8.648  -7.976  1.00 53.30           H  
ATOM   2035  O   LYS A 125      -7.727   5.497  -6.708  1.00 53.30           O  
ATOM   2036  CG  LYS A 125      -7.467  10.065  -6.364  1.00 53.30           C  
ATOM   2037  HG2 LYS A 125      -8.433  10.504  -6.617  1.00 53.30           H  
ATOM   2038  HG3 LYS A 125      -7.348  10.060  -5.280  1.00 53.30           H  
ATOM   2039  CD  LYS A 125      -6.342  10.896  -6.983  1.00 53.30           C  
ATOM   2040  HD2 LYS A 125      -5.396  10.403  -6.761  1.00 53.30           H  
ATOM   2041  HD3 LYS A 125      -6.470  10.952  -8.064  1.00 53.30           H  
ATOM   2042  CE  LYS A 125      -6.324  12.301  -6.382  1.00 53.30           C  
ATOM   2043  HE2 LYS A 125      -7.191  12.862  -6.732  1.00 53.30           H  
ATOM   2044  HE3 LYS A 125      -6.393  12.199  -5.299  1.00 53.30           H  
ATOM   2045  NZ  LYS A 125      -5.058  12.986  -6.727  1.00 53.30           N  
ATOM   2046  HZ1 LYS A 125      -4.294  12.419  -6.386  1.00 53.30           H  
ATOM   2047  HZ2 LYS A 125      -4.951  13.092  -7.725  1.00 53.30           H  
ATOM   2048  HZ3 LYS A 125      -5.001  13.888  -6.275  1.00 53.30           H  
ATOM   2049  N   ALA A 126      -9.448   6.212  -7.928  1.00 50.62           N  
ATOM   2050  H   ALA A 126     -10.147   6.931  -8.050  1.00 50.62           H  
ATOM   2051  CA  ALA A 126      -9.606   4.937  -8.638  1.00 50.62           C  
ATOM   2052  HA  ALA A 126      -9.948   4.188  -7.923  1.00 50.62           H  
ATOM   2053  C   ALA A 126      -8.289   4.407  -9.252  1.00 50.62           C  
ATOM   2054  CB  ALA A 126     -10.685   5.111  -9.713  1.00 50.62           C  
ATOM   2055  HB1 ALA A 126     -10.848   4.159 -10.218  1.00 50.62           H  
ATOM   2056  HB2 ALA A 126     -10.375   5.857 -10.444  1.00 50.62           H  
ATOM   2057  HB3 ALA A 126     -11.621   5.423  -9.249  1.00 50.62           H  
ATOM   2058  O   ALA A 126      -8.096   3.200  -9.317  1.00 50.62           O  
ATOM   2059  N   LYS A 127      -7.369   5.294  -9.669  1.00 58.46           N  
ATOM   2060  H   LYS A 127      -7.567   6.274  -9.529  1.00 58.46           H  
ATOM   2061  CA  LYS A 127      -6.031   4.904 -10.150  1.00 58.46           C  
ATOM   2062  HA  LYS A 127      -6.135   4.110 -10.890  1.00 58.46           H  
ATOM   2063  C   LYS A 127      -5.149   4.303  -9.048  1.00 58.46           C  
ATOM   2064  CB  LYS A 127      -5.304   6.093 -10.795  1.00 58.46           C  
ATOM   2065  HB2 LYS A 127      -4.268   5.796 -10.960  1.00 58.46           H  
ATOM   2066  HB3 LYS A 127      -5.300   6.936 -10.104  1.00 58.46           H  
ATOM   2067  O   LYS A 127      -4.528   3.280  -9.297  1.00 58.46           O  
ATOM   2068  CG  LYS A 127      -5.894   6.531 -12.146  1.00 58.46           C  
ATOM   2069  HG2 LYS A 127      -6.891   6.945 -11.997  1.00 58.46           H  
ATOM   2070  HG3 LYS A 127      -5.958   5.668 -12.809  1.00 58.46           H  
ATOM   2071  CD  LYS A 127      -4.978   7.590 -12.778  1.00 58.46           C  
ATOM   2072  HD2 LYS A 127      -3.979   7.166 -12.880  1.00 58.46           H  
ATOM   2073  HD3 LYS A 127      -4.916   8.450 -12.112  1.00 58.46           H  
ATOM   2074  CE  LYS A 127      -5.466   8.047 -14.158  1.00 58.46           C  
ATOM   2075  HE2 LYS A 127      -6.439   8.527 -14.048  1.00 58.46           H  
ATOM   2076  HE3 LYS A 127      -5.587   7.167 -14.790  1.00 58.46           H  
ATOM   2077  NZ  LYS A 127      -4.492   8.985 -14.780  1.00 58.46           N  
ATOM   2078  HZ1 LYS A 127      -4.350   9.802 -14.204  1.00 58.46           H  
ATOM   2079  HZ2 LYS A 127      -4.791   9.288 -15.696  1.00 58.46           H  
ATOM   2080  HZ3 LYS A 127      -3.590   8.543 -14.883  1.00 58.46           H  
ATOM   2081  N   GLU A 128      -5.126   4.908  -7.860  1.00 55.98           N  
ATOM   2082  H   GLU A 128      -5.745   5.687  -7.690  1.00 55.98           H  
ATOM   2083  CA  GLU A 128      -4.380   4.404  -6.694  1.00 55.98           C  
ATOM   2084  HA  GLU A 128      -3.328   4.260  -6.942  1.00 55.98           H  
ATOM   2085  C   GLU A 128      -4.941   3.051  -6.251  1.00 55.98           C  
ATOM   2086  CB  GLU A 128      -4.486   5.406  -5.534  1.00 55.98           C  
ATOM   2087  HB2 GLU A 128      -4.134   4.937  -4.615  1.00 55.98           H  
ATOM   2088  HB3 GLU A 128      -5.542   5.648  -5.411  1.00 55.98           H  
ATOM   2089  O   GLU A 128      -4.185   2.111  -6.053  1.00 55.98           O  
ATOM   2090  CG  GLU A 128      -3.691   6.705  -5.754  1.00 55.98           C  
ATOM   2091  HG2 GLU A 128      -2.634   6.510  -5.572  1.00 55.98           H  
ATOM   2092  HG3 GLU A 128      -3.801   7.007  -6.795  1.00 55.98           H  
ATOM   2093  CD  GLU A 128      -4.177   7.869  -4.869  1.00 55.98           C  
ATOM   2094  OE1 GLU A 128      -3.777   9.019  -5.178  1.00 55.98           O  
ATOM   2095  OE2 GLU A 128      -5.118   7.671  -4.063  1.00 55.98           O  
ATOM   2096  N   LEU A 129      -6.270   2.912  -6.212  1.00 56.49           N  
ATOM   2097  H   LEU A 129      -6.836   3.737  -6.351  1.00 56.49           H  
ATOM   2098  CA  LEU A 129      -6.924   1.644  -5.890  1.00 56.49           C  
ATOM   2099  HA  LEU A 129      -6.561   1.308  -4.920  1.00 56.49           H  
ATOM   2100  C   LEU A 129      -6.596   0.546  -6.912  1.00 56.49           C  
ATOM   2101  CB  LEU A 129      -8.435   1.889  -5.816  1.00 56.49           C  
ATOM   2102  HB2 LEU A 129      -8.771   2.232  -6.794  1.00 56.49           H  
ATOM   2103  HB3 LEU A 129      -8.637   2.680  -5.094  1.00 56.49           H  
ATOM   2104  O   LEU A 129      -6.313  -0.582  -6.527  1.00 56.49           O  
ATOM   2105  CG  LEU A 129      -9.236   0.637  -5.423  1.00 56.49           C  
ATOM   2106  HG  LEU A 129      -8.967  -0.206  -6.059  1.00 56.49           H  
ATOM   2107  CD1 LEU A 129      -9.024   0.250  -3.958  1.00 56.49           C  
ATOM   2108 HD11 LEU A 129      -7.983  -0.029  -3.795  1.00 56.49           H  
ATOM   2109 HD12 LEU A 129      -9.284   1.080  -3.301  1.00 56.49           H  
ATOM   2110 HD13 LEU A 129      -9.641  -0.615  -3.714  1.00 56.49           H  
ATOM   2111  CD2 LEU A 129     -10.704   0.950  -5.678  1.00 56.49           C  
ATOM   2112 HD21 LEU A 129     -10.862   1.145  -6.739  1.00 56.49           H  
ATOM   2113 HD22 LEU A 129     -11.300   0.082  -5.395  1.00 56.49           H  
ATOM   2114 HD23 LEU A 129     -11.008   1.820  -5.096  1.00 56.49           H  
ATOM   2115  N   VAL A 130      -6.622   0.862  -8.212  1.00 63.22           N  
ATOM   2116  H   VAL A 130      -6.882   1.802  -8.475  1.00 63.22           H  
ATOM   2117  CA  VAL A 130      -6.216  -0.090  -9.258  1.00 63.22           C  
ATOM   2118  HA  VAL A 130      -6.774  -1.016  -9.122  1.00 63.22           H  
ATOM   2119  C   VAL A 130      -4.740  -0.462  -9.112  1.00 63.22           C  
ATOM   2120  CB  VAL A 130      -6.526   0.458 -10.665  1.00 63.22           C  
ATOM   2121  HB  VAL A 130      -6.173   1.487 -10.737  1.00 63.22           H  
ATOM   2122  O   VAL A 130      -4.414  -1.628  -9.293  1.00 63.22           O  
ATOM   2123  CG1 VAL A 130      -5.878  -0.351 -11.800  1.00 63.22           C  
ATOM   2124 HG11 VAL A 130      -6.119  -1.408 -11.686  1.00 63.22           H  
ATOM   2125 HG12 VAL A 130      -4.795  -0.232 -11.757  1.00 63.22           H  
ATOM   2126 HG13 VAL A 130      -6.226   0.011 -12.767  1.00 63.22           H  
ATOM   2127  CG2 VAL A 130      -8.039   0.437 -10.933  1.00 63.22           C  
ATOM   2128 HG21 VAL A 130      -8.577   0.903 -10.108  1.00 63.22           H  
ATOM   2129 HG22 VAL A 130      -8.263   0.976 -11.854  1.00 63.22           H  
ATOM   2130 HG23 VAL A 130      -8.383  -0.594 -11.014  1.00 63.22           H  
ATOM   2131  N   SER A 131      -3.863   0.488  -8.770  1.00 65.11           N  
ATOM   2132  H   SER A 131      -4.185   1.433  -8.624  1.00 65.11           H  
ATOM   2133  CA  SER A 131      -2.446   0.195  -8.519  1.00 65.11           C  
ATOM   2134  HA  SER A 131      -2.038  -0.307  -9.396  1.00 65.11           H  
ATOM   2135  C   SER A 131      -2.280  -0.755  -7.334  1.00 65.11           C  
ATOM   2136  CB  SER A 131      -1.640   1.475  -8.293  1.00 65.11           C  
ATOM   2137  HB2 SER A 131      -1.696   1.791  -7.251  1.00 65.11           H  
ATOM   2138  HB3 SER A 131      -2.042   2.269  -8.922  1.00 65.11           H  
ATOM   2139  O   SER A 131      -1.686  -1.810  -7.506  1.00 65.11           O  
ATOM   2140  OG  SER A 131      -0.297   1.257  -8.670  1.00 65.11           O  
ATOM   2141  HG  SER A 131       0.130   0.668  -8.043  1.00 65.11           H  
ATOM   2142  N   LEU A 132      -2.915  -0.456  -6.194  1.00 63.41           N  
ATOM   2143  H   LEU A 132      -3.386   0.435  -6.127  1.00 63.41           H  
ATOM   2144  CA  LEU A 132      -2.901  -1.312  -5.002  1.00 63.41           C  
ATOM   2145  HA  LEU A 132      -1.875  -1.410  -4.647  1.00 63.41           H  
ATOM   2146  C   LEU A 132      -3.400  -2.733  -5.303  1.00 63.41           C  
ATOM   2147  CB  LEU A 132      -3.778  -0.668  -3.909  1.00 63.41           C  
ATOM   2148  HB2 LEU A 132      -4.745  -0.417  -4.344  1.00 63.41           H  
ATOM   2149  HB3 LEU A 132      -3.953  -1.406  -3.125  1.00 63.41           H  
ATOM   2150  O   LEU A 132      -2.822  -3.710  -4.837  1.00 63.41           O  
ATOM   2151  CG  LEU A 132      -3.177   0.589  -3.254  1.00 63.41           C  
ATOM   2152  HG  LEU A 132      -2.845   1.288  -4.021  1.00 63.41           H  
ATOM   2153  CD1 LEU A 132      -4.244   1.281  -2.399  1.00 63.41           C  
ATOM   2154 HD11 LEU A 132      -5.082   1.576  -3.030  1.00 63.41           H  
ATOM   2155 HD12 LEU A 132      -3.815   2.173  -1.942  1.00 63.41           H  
ATOM   2156 HD13 LEU A 132      -4.585   0.603  -1.617  1.00 63.41           H  
ATOM   2157  CD2 LEU A 132      -1.987   0.250  -2.358  1.00 63.41           C  
ATOM   2158 HD21 LEU A 132      -1.611   1.153  -1.878  1.00 63.41           H  
ATOM   2159 HD22 LEU A 132      -2.276  -0.469  -1.590  1.00 63.41           H  
ATOM   2160 HD23 LEU A 132      -1.178  -0.175  -2.951  1.00 63.41           H  
ATOM   2161  N   LEU A 133      -4.450  -2.866  -6.117  1.00 64.30           N  
ATOM   2162  H   LEU A 133      -4.908  -2.029  -6.449  1.00 64.30           H  
ATOM   2163  CA  LEU A 133      -4.967  -4.176  -6.518  1.00 64.30           C  
ATOM   2164  HA  LEU A 133      -5.065  -4.800  -5.629  1.00 64.30           H  
ATOM   2165  C   LEU A 133      -4.021  -4.928  -7.457  1.00 64.30           C  
ATOM   2166  CB  LEU A 133      -6.338  -4.007  -7.172  1.00 64.30           C  
ATOM   2167  HB2 LEU A 133      -6.258  -3.245  -7.947  1.00 64.30           H  
ATOM   2168  HB3 LEU A 133      -6.621  -4.944  -7.652  1.00 64.30           H  
ATOM   2169  O   LEU A 133      -3.857  -6.134  -7.291  1.00 64.30           O  
ATOM   2170  CG  LEU A 133      -7.428  -3.620  -6.166  1.00 64.30           C  
ATOM   2171  HG  LEU A 133      -7.108  -2.780  -5.549  1.00 64.30           H  
ATOM   2172  CD1 LEU A 133      -8.651  -3.207  -6.957  1.00 64.30           C  
ATOM   2173 HD11 LEU A 133      -9.014  -4.062  -7.528  1.00 64.30           H  
ATOM   2174 HD12 LEU A 133      -9.407  -2.867  -6.249  1.00 64.30           H  
ATOM   2175 HD13 LEU A 133      -8.392  -2.385  -7.624  1.00 64.30           H  
ATOM   2176  CD2 LEU A 133      -7.841  -4.771  -5.246  1.00 64.30           C  
ATOM   2177 HD21 LEU A 133      -7.002  -5.054  -4.609  1.00 64.30           H  
ATOM   2178 HD22 LEU A 133      -8.662  -4.457  -4.601  1.00 64.30           H  
ATOM   2179 HD23 LEU A 133      -8.146  -5.637  -5.832  1.00 64.30           H  
ATOM   2180  N   ASN A 134      -3.389  -4.241  -8.415  1.00 71.09           N  
ATOM   2181  H   ASN A 134      -3.553  -3.247  -8.488  1.00 71.09           H  
ATOM   2182  CA  ASN A 134      -2.387  -4.857  -9.288  1.00 71.09           C  
ATOM   2183  HA  ASN A 134      -2.808  -5.749  -9.751  1.00 71.09           H  
ATOM   2184  C   ASN A 134      -1.146  -5.289  -8.486  1.00 71.09           C  
ATOM   2185  CB  ASN A 134      -1.967  -3.869 -10.386  1.00 71.09           C  
ATOM   2186  HB2 ASN A 134      -1.595  -2.961  -9.912  1.00 71.09           H  
ATOM   2187  HB3 ASN A 134      -1.140  -4.307 -10.944  1.00 71.09           H  
ATOM   2188  O   ASN A 134      -0.593  -6.357  -8.744  1.00 71.09           O  
ATOM   2189  CG  ASN A 134      -3.040  -3.500 -11.393  1.00 71.09           C  
ATOM   2190  ND2 ASN A 134      -2.881  -2.357 -12.017  1.00 71.09           N  
ATOM   2191 HD21 ASN A 134      -2.110  -1.768 -11.736  1.00 71.09           H  
ATOM   2192 HD22 ASN A 134      -3.638  -2.083 -12.627  1.00 71.09           H  
ATOM   2193  OD1 ASN A 134      -4.000  -4.191 -11.688  1.00 71.09           O  
ATOM   2194  N   ASP A 135      -0.728  -4.489  -7.502  1.00 72.70           N  
ATOM   2195  H   ASP A 135      -1.173  -3.589  -7.385  1.00 72.70           H  
ATOM   2196  CA  ASP A 135       0.393  -4.800  -6.613  1.00 72.70           C  
ATOM   2197  HA  ASP A 135       1.263  -5.054  -7.219  1.00 72.70           H  
ATOM   2198  C   ASP A 135       0.072  -6.026  -5.743  1.00 72.70           C  
ATOM   2199  CB  ASP A 135       0.751  -3.568  -5.757  1.00 72.70           C  
ATOM   2200  HB2 ASP A 135       1.495  -3.866  -5.019  1.00 72.70           H  
ATOM   2201  HB3 ASP A 135      -0.136  -3.232  -5.220  1.00 72.70           H  
ATOM   2202  O   ASP A 135       0.888  -6.946  -5.631  1.00 72.70           O  
ATOM   2203  CG  ASP A 135       1.333  -2.401  -6.572  1.00 72.70           C  
ATOM   2204  OD1 ASP A 135       1.960  -2.673  -7.624  1.00 72.70           O  
ATOM   2205  OD2 ASP A 135       1.164  -1.239  -6.137  1.00 72.70           O  
ATOM   2206  N   GLU A 136      -1.147  -6.121  -5.200  1.00 65.02           N  
ATOM   2207  H   GLU A 136      -1.766  -5.324  -5.263  1.00 65.02           H  
ATOM   2208  CA  GLU A 136      -1.599  -7.323  -4.494  1.00 65.02           C  
ATOM   2209  HA  GLU A 136      -0.867  -7.564  -3.723  1.00 65.02           H  
ATOM   2210  C   GLU A 136      -1.707  -8.557  -5.406  1.00 65.02           C  
ATOM   2211  CB  GLU A 136      -2.961  -7.115  -3.820  1.00 65.02           C  
ATOM   2212  HB2 GLU A 136      -3.346  -8.121  -3.655  1.00 65.02           H  
ATOM   2213  HB3 GLU A 136      -3.649  -6.606  -4.496  1.00 65.02           H  
ATOM   2214  O   GLU A 136      -1.353  -9.665  -4.984  1.00 65.02           O  
ATOM   2215  CG  GLU A 136      -2.930  -6.397  -2.456  1.00 65.02           C  
ATOM   2216  HG2 GLU A 136      -2.943  -5.318  -2.610  1.00 65.02           H  
ATOM   2217  HG3 GLU A 136      -2.003  -6.663  -1.947  1.00 65.02           H  
ATOM   2218  CD  GLU A 136      -4.111  -6.822  -1.557  1.00 65.02           C  
ATOM   2219  OE1 GLU A 136      -4.065  -6.611  -0.329  1.00 65.02           O  
ATOM   2220  OE2 GLU A 136      -5.023  -7.539  -2.042  1.00 65.02           O  
ATOM   2221  N   GLU A 137      -2.197  -8.406  -6.641  1.00 73.16           N  
ATOM   2222  H   GLU A 137      -2.518  -7.491  -6.922  1.00 73.16           H  
ATOM   2223  CA  GLU A 137      -2.269  -9.498  -7.618  1.00 73.16           C  
ATOM   2224  HA  GLU A 137      -2.812 -10.326  -7.164  1.00 73.16           H  
ATOM   2225  C   GLU A 137      -0.865 -10.013  -7.955  1.00 73.16           C  
ATOM   2226  CB  GLU A 137      -3.057  -9.057  -8.864  1.00 73.16           C  
ATOM   2227  HB2 GLU A 137      -2.534  -8.243  -9.366  1.00 73.16           H  
ATOM   2228  HB3 GLU A 137      -4.033  -8.699  -8.537  1.00 73.16           H  
ATOM   2229  O   GLU A 137      -0.611 -11.217  -7.859  1.00 73.16           O  
ATOM   2230  CG  GLU A 137      -3.270 -10.221  -9.849  1.00 73.16           C  
ATOM   2231  HG2 GLU A 137      -3.593 -11.092  -9.279  1.00 73.16           H  
ATOM   2232  HG3 GLU A 137      -2.318 -10.466 -10.321  1.00 73.16           H  
ATOM   2233  CD  GLU A 137      -4.320  -9.920 -10.935  1.00 73.16           C  
ATOM   2234  OE1 GLU A 137      -5.006 -10.886 -11.349  1.00 73.16           O  
ATOM   2235  OE2 GLU A 137      -4.486  -8.738 -11.312  1.00 73.16           O  
ATOM   2236  N   ARG A 138       0.090  -9.110  -8.193  1.00 75.93           N  
ATOM   2237  H   ARG A 138      -0.184  -8.139  -8.250  1.00 75.93           H  
ATOM   2238  CA  ARG A 138       1.503  -9.453  -8.385  1.00 75.93           C  
ATOM   2239  HA  ARG A 138       1.581 -10.122  -9.242  1.00 75.93           H  
ATOM   2240  C   ARG A 138       2.082 -10.192  -7.178  1.00 75.93           C  
ATOM   2241  CB  ARG A 138       2.266  -8.161  -8.692  1.00 75.93           C  
ATOM   2242  HB2 ARG A 138       1.812  -7.683  -9.560  1.00 75.93           H  
ATOM   2243  HB3 ARG A 138       2.192  -7.478  -7.846  1.00 75.93           H  
ATOM   2244  O   ARG A 138       2.697 -11.248  -7.337  1.00 75.93           O  
ATOM   2245  CG  ARG A 138       3.739  -8.441  -8.991  1.00 75.93           C  
ATOM   2246  HG2 ARG A 138       3.819  -9.128  -9.834  1.00 75.93           H  
ATOM   2247  HG3 ARG A 138       4.220  -8.884  -8.119  1.00 75.93           H  
ATOM   2248  CD  ARG A 138       4.439  -7.131  -9.329  1.00 75.93           C  
ATOM   2249  HD2 ARG A 138       4.303  -6.433  -8.503  1.00 75.93           H  
ATOM   2250  HD3 ARG A 138       3.983  -6.711 -10.226  1.00 75.93           H  
ATOM   2251  NE  ARG A 138       5.873  -7.360  -9.547  1.00 75.93           N  
ATOM   2252  HE  ARG A 138       6.246  -8.227  -9.187  1.00 75.93           H  
ATOM   2253  NH1 ARG A 138       6.354  -5.254 -10.322  1.00 75.93           N  
ATOM   2254 HH11 ARG A 138       5.415  -4.970 -10.083  1.00 75.93           H  
ATOM   2255 HH12 ARG A 138       7.007  -4.570 -10.679  1.00 75.93           H  
ATOM   2256  NH2 ARG A 138       7.954  -6.816 -10.255  1.00 75.93           N  
ATOM   2257 HH21 ARG A 138       8.612  -6.128 -10.592  1.00 75.93           H  
ATOM   2258 HH22 ARG A 138       8.249  -7.729  -9.938  1.00 75.93           H  
ATOM   2259  CZ  ARG A 138       6.716  -6.477 -10.044  1.00 75.93           C  
ATOM   2260  N   LEU A 139       1.827  -9.716  -5.956  1.00 73.42           N  
ATOM   2261  H   LEU A 139       1.349  -8.829  -5.888  1.00 73.42           H  
ATOM   2262  CA  LEU A 139       2.256 -10.404  -4.732  1.00 73.42           C  
ATOM   2263  HA  LEU A 139       3.337 -10.539  -4.774  1.00 73.42           H  
ATOM   2264  C   LEU A 139       1.640 -11.808  -4.607  1.00 73.42           C  
ATOM   2265  CB  LEU A 139       1.894  -9.549  -3.503  1.00 73.42           C  
ATOM   2266  HB2 LEU A 139       1.968 -10.166  -2.608  1.00 73.42           H  
ATOM   2267  HB3 LEU A 139       0.856  -9.231  -3.599  1.00 73.42           H  
ATOM   2268  O   LEU A 139       2.262 -12.717  -4.044  1.00 73.42           O  
ATOM   2269  CG  LEU A 139       2.777  -8.303  -3.299  1.00 73.42           C  
ATOM   2270  HG  LEU A 139       2.824  -7.714  -4.214  1.00 73.42           H  
ATOM   2271  CD1 LEU A 139       2.178  -7.449  -2.179  1.00 73.42           C  
ATOM   2272 HD11 LEU A 139       1.184  -7.112  -2.472  1.00 73.42           H  
ATOM   2273 HD12 LEU A 139       2.119  -8.006  -1.244  1.00 73.42           H  
ATOM   2274 HD13 LEU A 139       2.790  -6.559  -2.034  1.00 73.42           H  
ATOM   2275  CD2 LEU A 139       4.205  -8.680  -2.894  1.00 73.42           C  
ATOM   2276 HD21 LEU A 139       4.772  -7.768  -2.705  1.00 73.42           H  
ATOM   2277 HD22 LEU A 139       4.702  -9.207  -3.708  1.00 73.42           H  
ATOM   2278 HD23 LEU A 139       4.204  -9.295  -1.994  1.00 73.42           H  
ATOM   2279  N   ARG A 140       0.429 -12.037  -5.129  1.00 70.63           N  
ATOM   2280  H   ARG A 140      -0.044 -11.262  -5.572  1.00 70.63           H  
ATOM   2281  CA  ARG A 140      -0.181 -13.377  -5.171  1.00 70.63           C  
ATOM   2282  HA  ARG A 140      -0.045 -13.862  -4.205  1.00 70.63           H  
ATOM   2283  C   ARG A 140       0.459 -14.279  -6.197  1.00 70.63           C  
ATOM   2284  CB  ARG A 140      -1.666 -13.306  -5.499  1.00 70.63           C  
ATOM   2285  HB2 ARG A 140      -1.842 -12.648  -6.350  1.00 70.63           H  
ATOM   2286  HB3 ARG A 140      -2.023 -14.302  -5.763  1.00 70.63           H  
ATOM   2287  O   ARG A 140       0.687 -15.447  -5.879  1.00 70.63           O  
ATOM   2288  CG  ARG A 140      -2.450 -12.819  -4.301  1.00 70.63           C  
ATOM   2289  HG2 ARG A 140      -2.101 -11.834  -3.992  1.00 70.63           H  
ATOM   2290  HG3 ARG A 140      -2.338 -13.519  -3.472  1.00 70.63           H  
ATOM   2291  CD  ARG A 140      -3.906 -12.743  -4.720  1.00 70.63           C  
ATOM   2292  HD2 ARG A 140      -4.257 -13.736  -5.000  1.00 70.63           H  
ATOM   2293  HD3 ARG A 140      -4.000 -12.071  -5.574  1.00 70.63           H  
ATOM   2294  NE  ARG A 140      -4.657 -12.199  -3.602  1.00 70.63           N  
ATOM   2295  HE  ARG A 140      -4.336 -11.298  -3.277  1.00 70.63           H  
ATOM   2296  NH1 ARG A 140      -6.571 -13.432  -3.782  1.00 70.63           N  
ATOM   2297 HH11 ARG A 140      -6.252 -13.704  -4.701  1.00 70.63           H  
ATOM   2298 HH12 ARG A 140      -7.556 -13.471  -3.562  1.00 70.63           H  
ATOM   2299  NH2 ARG A 140      -6.273 -11.930  -2.108  1.00 70.63           N  
ATOM   2300 HH21 ARG A 140      -7.238 -12.028  -1.827  1.00 70.63           H  
ATOM   2301 HH22 ARG A 140      -5.880 -11.009  -1.978  1.00 70.63           H  
ATOM   2302  CZ  ARG A 140      -5.839 -12.542  -3.169  1.00 70.63           C  
ATOM   2303  N   GLU A 141       0.731 -13.776  -7.390  1.00 82.79           N  
ATOM   2304  H   GLU A 141       0.467 -12.823  -7.594  1.00 82.79           H  
ATOM   2305  CA  GLU A 141       1.440 -14.533  -8.417  1.00 82.79           C  
ATOM   2306  HA  GLU A 141       0.881 -15.437  -8.655  1.00 82.79           H  
ATOM   2307  C   GLU A 141       2.813 -14.962  -7.896  1.00 82.79           C  
ATOM   2308  CB  GLU A 141       1.564 -13.703  -9.695  1.00 82.79           C  
ATOM   2309  HB2 GLU A 141       1.993 -12.729  -9.460  1.00 82.79           H  
ATOM   2310  HB3 GLU A 141       2.232 -14.229 -10.376  1.00 82.79           H  
ATOM   2311  O   GLU A 141       3.144 -16.151  -7.932  1.00 82.79           O  
ATOM   2312  CG  GLU A 141       0.200 -13.529 -10.378  1.00 82.79           C  
ATOM   2313  HG2 GLU A 141      -0.224 -14.519 -10.546  1.00 82.79           H  
ATOM   2314  HG3 GLU A 141      -0.479 -12.986  -9.720  1.00 82.79           H  
ATOM   2315  CD  GLU A 141       0.309 -12.793 -11.719  1.00 82.79           C  
ATOM   2316  OE1 GLU A 141      -0.673 -12.889 -12.484  1.00 82.79           O  
ATOM   2317  OE2 GLU A 141       1.394 -12.236 -12.002  1.00 82.79           O  
ATOM   2318  N   GLU A 142       3.547 -14.045  -7.263  1.00 81.07           N  
ATOM   2319  H   GLU A 142       3.242 -13.083  -7.307  1.00 81.07           H  
ATOM   2320  CA  GLU A 142       4.829 -14.331  -6.621  1.00 81.07           C  
ATOM   2321  HA  GLU A 142       5.510 -14.746  -7.364  1.00 81.07           H  
ATOM   2322  C   GLU A 142       4.697 -15.367  -5.492  1.00 81.07           C  
ATOM   2323  CB  GLU A 142       5.446 -13.034  -6.081  1.00 81.07           C  
ATOM   2324  HB2 GLU A 142       6.270 -13.304  -5.421  1.00 81.07           H  
ATOM   2325  HB3 GLU A 142       4.699 -12.494  -5.499  1.00 81.07           H  
ATOM   2326  O   GLU A 142       5.463 -16.334  -5.435  1.00 81.07           O  
ATOM   2327  CG  GLU A 142       5.995 -12.133  -7.203  1.00 81.07           C  
ATOM   2328  HG2 GLU A 142       6.757 -12.692  -7.746  1.00 81.07           H  
ATOM   2329  HG3 GLU A 142       5.195 -11.898  -7.904  1.00 81.07           H  
ATOM   2330  CD  GLU A 142       6.614 -10.827  -6.676  1.00 81.07           C  
ATOM   2331  OE1 GLU A 142       6.937  -9.959  -7.526  1.00 81.07           O  
ATOM   2332  OE2 GLU A 142       6.800 -10.737  -5.440  1.00 81.07           O  
ATOM   2333  N   ARG A 143       3.701 -15.245  -4.601  1.00 79.36           N  
ATOM   2334  H   ARG A 143       3.125 -14.419  -4.668  1.00 79.36           H  
ATOM   2335  CA  ARG A 143       3.451 -16.234  -3.529  1.00 79.36           C  
ATOM   2336  HA  ARG A 143       4.378 -16.391  -2.978  1.00 79.36           H  
ATOM   2337  C   ARG A 143       3.032 -17.600  -4.075  1.00 79.36           C  
ATOM   2338  CB  ARG A 143       2.384 -15.706  -2.560  1.00 79.36           C  
ATOM   2339  HB2 ARG A 143       1.549 -15.306  -3.136  1.00 79.36           H  
ATOM   2340  HB3 ARG A 143       2.011 -16.531  -1.953  1.00 79.36           H  
ATOM   2341  O   ARG A 143       3.458 -18.631  -3.541  1.00 79.36           O  
ATOM   2342  CG  ARG A 143       2.926 -14.626  -1.610  1.00 79.36           C  
ATOM   2343  HG2 ARG A 143       3.426 -13.841  -2.178  1.00 79.36           H  
ATOM   2344  HG3 ARG A 143       3.653 -15.070  -0.930  1.00 79.36           H  
ATOM   2345  CD  ARG A 143       1.770 -14.023  -0.801  1.00 79.36           C  
ATOM   2346  HD2 ARG A 143       0.999 -13.692  -1.497  1.00 79.36           H  
ATOM   2347  HD3 ARG A 143       1.357 -14.792  -0.149  1.00 79.36           H  
ATOM   2348  NE  ARG A 143       2.205 -12.859  -0.008  1.00 79.36           N  
ATOM   2349  HE  ARG A 143       3.027 -12.373  -0.337  1.00 79.36           H  
ATOM   2350  NH1 ARG A 143       0.390 -12.714   1.400  1.00 79.36           N  
ATOM   2351 HH11 ARG A 143      -0.103 -12.181   2.103  1.00 79.36           H  
ATOM   2352 HH12 ARG A 143      -0.030 -13.505   0.935  1.00 79.36           H  
ATOM   2353  NH2 ARG A 143       1.990 -11.169   1.508  1.00 79.36           N  
ATOM   2354 HH21 ARG A 143       1.453 -10.652   2.189  1.00 79.36           H  
ATOM   2355 HH22 ARG A 143       2.822 -10.722   1.150  1.00 79.36           H  
ATOM   2356  CZ  ARG A 143       1.531 -12.258   0.961  1.00 79.36           C  
ATOM   2357  N   SER A 144       2.211 -17.632  -5.120  1.00 82.51           N  
ATOM   2358  H   SER A 144       1.910 -16.745  -5.499  1.00 82.51           H  
ATOM   2359  CA  SER A 144       1.772 -18.853  -5.800  1.00 82.51           C  
ATOM   2360  HA  SER A 144       1.314 -19.526  -5.075  1.00 82.51           H  
ATOM   2361  C   SER A 144       2.964 -19.566  -6.432  1.00 82.51           C  
ATOM   2362  CB  SER A 144       0.726 -18.508  -6.863  1.00 82.51           C  
ATOM   2363  HB2 SER A 144       1.165 -17.850  -7.612  1.00 82.51           H  
ATOM   2364  HB3 SER A 144      -0.110 -17.990  -6.392  1.00 82.51           H  
ATOM   2365  O   SER A 144       3.190 -20.750  -6.157  1.00 82.51           O  
ATOM   2366  OG  SER A 144       0.250 -19.684  -7.491  1.00 82.51           O  
ATOM   2367  HG  SER A 144      -0.309 -19.393  -8.215  1.00 82.51           H  
ATOM   2368  N   MET A 145       3.800 -18.828  -7.167  1.00 78.05           N  
ATOM   2369  H   MET A 145       3.563 -17.863  -7.349  1.00 78.05           H  
ATOM   2370  CA  MET A 145       5.044 -19.331  -7.748  1.00 78.05           C  
ATOM   2371  HA  MET A 145       4.815 -20.200  -8.365  1.00 78.05           H  
ATOM   2372  C   MET A 145       6.016 -19.805  -6.665  1.00 78.05           C  
ATOM   2373  CB  MET A 145       5.673 -18.255  -8.647  1.00 78.05           C  
ATOM   2374  HB2 MET A 145       5.712 -17.304  -8.115  1.00 78.05           H  
ATOM   2375  HB3 MET A 145       6.692 -18.544  -8.907  1.00 78.05           H  
ATOM   2376  O   MET A 145       6.520 -20.922  -6.748  1.00 78.05           O  
ATOM   2377  CG  MET A 145       4.873 -18.083  -9.945  1.00 78.05           C  
ATOM   2378  HG2 MET A 145       5.239 -17.202 -10.471  1.00 78.05           H  
ATOM   2379  HG3 MET A 145       3.827 -17.897  -9.697  1.00 78.05           H  
ATOM   2380  SD  MET A 145       4.950 -19.515 -11.065  1.00 78.05           S  
ATOM   2381  CE  MET A 145       6.272 -18.941 -12.173  1.00 78.05           C  
ATOM   2382  HE1 MET A 145       6.473 -19.697 -12.932  1.00 78.05           H  
ATOM   2383  HE2 MET A 145       5.963 -18.020 -12.668  1.00 78.05           H  
ATOM   2384  HE3 MET A 145       7.182 -18.752 -11.604  1.00 78.05           H  
ATOM   2385  N   ASN A 146       6.194 -19.056  -5.574  1.00 81.44           N  
ATOM   2386  H   ASN A 146       5.816 -18.119  -5.579  1.00 81.44           H  
ATOM   2387  CA  ASN A 146       7.022 -19.473  -4.439  1.00 81.44           C  
ATOM   2388  HA  ASN A 146       8.025 -19.694  -4.806  1.00 81.44           H  
ATOM   2389  C   ASN A 146       6.513 -20.762  -3.777  1.00 81.44           C  
ATOM   2390  CB  ASN A 146       7.098 -18.316  -3.424  1.00 81.44           C  
ATOM   2391  HB2 ASN A 146       6.122 -17.841  -3.322  1.00 81.44           H  
ATOM   2392  HB3 ASN A 146       7.394 -18.701  -2.448  1.00 81.44           H  
ATOM   2393  O   ASN A 146       7.302 -21.639  -3.415  1.00 81.44           O  
ATOM   2394  CG  ASN A 146       8.138 -17.281  -3.816  1.00 81.44           C  
ATOM   2395  ND2 ASN A 146       7.961 -16.036  -3.450  1.00 81.44           N  
ATOM   2396 HD21 ASN A 146       8.642 -15.379  -3.802  1.00 81.44           H  
ATOM   2397 HD22 ASN A 146       7.048 -15.700  -3.176  1.00 81.44           H  
ATOM   2398  OD1 ASN A 146       9.158 -17.614  -4.391  1.00 81.44           O  
ATOM   2399  N   THR A 147       5.197 -20.928  -3.645  1.00 81.98           N  
ATOM   2400  H   THR A 147       4.598 -20.172  -3.945  1.00 81.98           H  
ATOM   2401  CA  THR A 147       4.594 -22.147  -3.085  1.00 81.98           C  
ATOM   2402  HA  THR A 147       5.117 -22.395  -2.162  1.00 81.98           H  
ATOM   2403  C   THR A 147       4.742 -23.330  -4.040  1.00 81.98           C  
ATOM   2404  CB  THR A 147       3.115 -21.931  -2.739  1.00 81.98           C  
ATOM   2405  HB  THR A 147       2.528 -21.794  -3.647  1.00 81.98           H  
ATOM   2406  O   THR A 147       5.047 -24.444  -3.601  1.00 81.98           O  
ATOM   2407  CG2 THR A 147       2.549 -23.096  -1.920  1.00 81.98           C  
ATOM   2408 HG21 THR A 147       2.540 -24.007  -2.518  1.00 81.98           H  
ATOM   2409 HG22 THR A 147       1.526 -22.856  -1.629  1.00 81.98           H  
ATOM   2410 HG23 THR A 147       3.149 -23.244  -1.023  1.00 81.98           H  
ATOM   2411  OG1 THR A 147       2.981 -20.796  -1.924  1.00 81.98           O  
ATOM   2412  HG1 THR A 147       3.099 -20.016  -2.470  1.00 81.98           H  
ATOM   2413  N   ARG A 148       4.579 -23.095  -5.347  1.00 87.04           N  
ATOM   2414  H   ARG A 148       4.319 -22.162  -5.633  1.00 87.04           H  
ATOM   2415  CA  ARG A 148       4.786 -24.095  -6.400  1.00 87.04           C  
ATOM   2416  HA  ARG A 148       4.209 -24.985  -6.149  1.00 87.04           H  
ATOM   2417  C   ARG A 148       6.254 -24.529  -6.456  1.00 87.04           C  
ATOM   2418  CB  ARG A 148       4.253 -23.534  -7.733  1.00 87.04           C  
ATOM   2419  HB2 ARG A 148       4.905 -22.732  -8.077  1.00 87.04           H  
ATOM   2420  HB3 ARG A 148       3.259 -23.118  -7.572  1.00 87.04           H  
ATOM   2421  O   ARG A 148       6.512 -25.728  -6.395  1.00 87.04           O  
ATOM   2422  CG  ARG A 148       4.150 -24.611  -8.825  1.00 87.04           C  
ATOM   2423  HG2 ARG A 148       5.147 -25.014  -9.003  1.00 87.04           H  
ATOM   2424  HG3 ARG A 148       3.506 -25.426  -8.494  1.00 87.04           H  
ATOM   2425  CD  ARG A 148       3.631 -24.042 -10.156  1.00 87.04           C  
ATOM   2426  HD2 ARG A 148       3.967 -24.699 -10.959  1.00 87.04           H  
ATOM   2427  HD3 ARG A 148       4.086 -23.065 -10.320  1.00 87.04           H  
ATOM   2428  NE  ARG A 148       2.154 -23.948 -10.228  1.00 87.04           N  
ATOM   2429  HE  ARG A 148       1.617 -24.539  -9.608  1.00 87.04           H  
ATOM   2430  NH1 ARG A 148       2.050 -22.421 -11.951  1.00 87.04           N  
ATOM   2431 HH11 ARG A 148       1.520 -21.876 -12.616  1.00 87.04           H  
ATOM   2432 HH12 ARG A 148       3.050 -22.285 -11.918  1.00 87.04           H  
ATOM   2433  NH2 ARG A 148       0.170 -23.329 -11.186  1.00 87.04           N  
ATOM   2434 HH21 ARG A 148      -0.316 -22.777 -11.878  1.00 87.04           H  
ATOM   2435 HH22 ARG A 148      -0.349 -23.952 -10.585  1.00 87.04           H  
ATOM   2436  CZ  ARG A 148       1.470 -23.236 -11.115  1.00 87.04           C  
ATOM   2437  N   ASN A 149       7.200 -23.593  -6.398  1.00 84.48           N  
ATOM   2438  H   ASN A 149       6.911 -22.632  -6.511  1.00 84.48           H  
ATOM   2439  CA  ASN A 149       8.640 -23.860  -6.322  1.00 84.48           C  
ATOM   2440  HA  ASN A 149       8.924 -24.505  -7.153  1.00 84.48           H  
ATOM   2441  C   ASN A 149       9.016 -24.611  -5.040  1.00 84.48           C  
ATOM   2442  CB  ASN A 149       9.409 -22.527  -6.450  1.00 84.48           C  
ATOM   2443  HB2 ASN A 149      10.449 -22.679  -6.161  1.00 84.48           H  
ATOM   2444  HB3 ASN A 149       8.974 -21.773  -5.794  1.00 84.48           H  
ATOM   2445  O   ASN A 149       9.770 -25.581  -5.087  1.00 84.48           O  
ATOM   2446  CG  ASN A 149       9.426 -22.004  -7.878  1.00 84.48           C  
ATOM   2447  ND2 ASN A 149       9.732 -20.746  -8.087  1.00 84.48           N  
ATOM   2448 HD21 ASN A 149       9.930 -20.100  -7.335  1.00 84.48           H  
ATOM   2449 HD22 ASN A 149       9.757 -20.453  -9.053  1.00 84.48           H  
ATOM   2450  OD1 ASN A 149       9.185 -22.737  -8.818  1.00 84.48           O  
ATOM   2451  N   ARG A 150       8.444 -24.253  -3.881  1.00 83.77           N  
ATOM   2452  H   ARG A 150       7.885 -23.412  -3.871  1.00 83.77           H  
ATOM   2453  CA  ARG A 150       8.639 -25.015  -2.633  1.00 83.77           C  
ATOM   2454  HA  ARG A 150       9.709 -25.126  -2.455  1.00 83.77           H  
ATOM   2455  C   ARG A 150       8.090 -26.438  -2.733  1.00 83.77           C  
ATOM   2456  CB  ARG A 150       8.012 -24.281  -1.439  1.00 83.77           C  
ATOM   2457  HB2 ARG A 150       7.903 -24.984  -0.613  1.00 83.77           H  
ATOM   2458  HB3 ARG A 150       7.018 -23.926  -1.713  1.00 83.77           H  
ATOM   2459  O   ARG A 150       8.728 -27.358  -2.222  1.00 83.77           O  
ATOM   2460  CG  ARG A 150       8.868 -23.104  -0.945  1.00 83.77           C  
ATOM   2461  HG2 ARG A 150       9.039 -22.398  -1.758  1.00 83.77           H  
ATOM   2462  HG3 ARG A 150       9.832 -23.476  -0.599  1.00 83.77           H  
ATOM   2463  CD  ARG A 150       8.151 -22.393   0.211  1.00 83.77           C  
ATOM   2464  HD2 ARG A 150       8.046 -23.088   1.043  1.00 83.77           H  
ATOM   2465  HD3 ARG A 150       7.160 -22.095  -0.130  1.00 83.77           H  
ATOM   2466  NE  ARG A 150       8.877 -21.189   0.657  1.00 83.77           N  
ATOM   2467  HE  ARG A 150       9.652 -20.880   0.087  1.00 83.77           H  
ATOM   2468  NH1 ARG A 150       7.533 -20.653   2.450  1.00 83.77           N  
ATOM   2469 HH11 ARG A 150       7.300 -20.004   3.188  1.00 83.77           H  
ATOM   2470 HH12 ARG A 150       6.925 -21.431   2.240  1.00 83.77           H  
ATOM   2471  NH2 ARG A 150       9.245 -19.330   1.927  1.00 83.77           N  
ATOM   2472 HH21 ARG A 150       8.992 -18.715   2.688  1.00 83.77           H  
ATOM   2473 HH22 ARG A 150      10.016 -19.053   1.337  1.00 83.77           H  
ATOM   2474  CZ  ARG A 150       8.552 -20.402   1.673  1.00 83.77           C  
ATOM   2475  N   ARG A 151       6.936 -26.649  -3.380  1.00 86.76           N  
ATOM   2476  H   ARG A 151       6.458 -25.847  -3.765  1.00 86.76           H  
ATOM   2477  CA  ARG A 151       6.387 -27.998  -3.615  1.00 86.76           C  
ATOM   2478  HA  ARG A 151       6.416 -28.560  -2.682  1.00 86.76           H  
ATOM   2479  C   ARG A 151       7.245 -28.802  -4.585  1.00 86.76           C  
ATOM   2480  CB  ARG A 151       4.937 -27.954  -4.116  1.00 86.76           C  
ATOM   2481  HB2 ARG A 151       4.826 -27.169  -4.865  1.00 86.76           H  
ATOM   2482  HB3 ARG A 151       4.704 -28.907  -4.591  1.00 86.76           H  
ATOM   2483  O   ARG A 151       7.539 -29.948  -4.263  1.00 86.76           O  
ATOM   2484  CG  ARG A 151       3.935 -27.740  -2.978  1.00 86.76           C  
ATOM   2485  HG2 ARG A 151       4.080 -28.493  -2.204  1.00 86.76           H  
ATOM   2486  HG3 ARG A 151       4.094 -26.751  -2.550  1.00 86.76           H  
ATOM   2487  CD  ARG A 151       2.505 -27.843  -3.521  1.00 86.76           C  
ATOM   2488  HD2 ARG A 151       2.443 -27.270  -4.447  1.00 86.76           H  
ATOM   2489  HD3 ARG A 151       2.281 -28.887  -3.741  1.00 86.76           H  
ATOM   2490  NE  ARG A 151       1.524 -27.297  -2.566  1.00 86.76           N  
ATOM   2491  HE  ARG A 151       1.889 -26.839  -1.743  1.00 86.76           H  
ATOM   2492  NH1 ARG A 151      -0.370 -27.731  -3.798  1.00 86.76           N  
ATOM   2493 HH11 ARG A 151      -1.368 -27.641  -3.927  1.00 86.76           H  
ATOM   2494 HH12 ARG A 151       0.183 -28.203  -4.499  1.00 86.76           H  
ATOM   2495  NH2 ARG A 151      -0.536 -26.603  -1.883  1.00 86.76           N  
ATOM   2496 HH21 ARG A 151      -1.530 -26.524  -2.047  1.00 86.76           H  
ATOM   2497 HH22 ARG A 151      -0.139 -26.138  -1.079  1.00 86.76           H  
ATOM   2498  CZ  ARG A 151       0.216 -27.217  -2.752  1.00 86.76           C  
ATOM   2499  N   ALA A 152       7.684 -28.210  -5.694  1.00 86.48           N  
ATOM   2500  H   ALA A 152       7.369 -27.274  -5.907  1.00 86.48           H  
ATOM   2501  CA  ALA A 152       8.583 -28.851  -6.651  1.00 86.48           C  
ATOM   2502  HA  ALA A 152       8.114 -29.757  -7.032  1.00 86.48           H  
ATOM   2503  C   ALA A 152       9.900 -29.260  -5.973  1.00 86.48           C  
ATOM   2504  CB  ALA A 152       8.804 -27.896  -7.830  1.00 86.48           C  
ATOM   2505  HB1 ALA A 152       9.278 -26.973  -7.495  1.00 86.48           H  
ATOM   2506  HB2 ALA A 152       7.852 -27.657  -8.304  1.00 86.48           H  
ATOM   2507  HB3 ALA A 152       9.450 -28.371  -8.569  1.00 86.48           H  
ATOM   2508  O   ALA A 152      10.277 -30.428  -6.003  1.00 86.48           O  
ATOM   2509  N   ASN A 153      10.515 -28.350  -5.212  1.00 82.29           N  
ATOM   2510  H   ASN A 153      10.200 -27.392  -5.274  1.00 82.29           H  
ATOM   2511  CA  ASN A 153      11.732 -28.631  -4.449  1.00 82.29           C  
ATOM   2512  HA  ASN A 153      12.475 -29.055  -5.124  1.00 82.29           H  
ATOM   2513  C   ASN A 153      11.520 -29.667  -3.332  1.00 82.29           C  
ATOM   2514  CB  ASN A 153      12.270 -27.304  -3.885  1.00 82.29           C  
ATOM   2515  HB2 ASN A 153      13.046 -27.515  -3.148  1.00 82.29           H  
ATOM   2516  HB3 ASN A 153      11.469 -26.750  -3.396  1.00 82.29           H  
ATOM   2517  O   ASN A 153      12.422 -30.446  -3.031  1.00 82.29           O  
ATOM   2518  CG  ASN A 153      12.917 -26.450  -4.962  1.00 82.29           C  
ATOM   2519  ND2 ASN A 153      12.797 -25.146  -4.903  1.00 82.29           N  
ATOM   2520 HD21 ASN A 153      12.149 -24.704  -4.267  1.00 82.29           H  
ATOM   2521 HD22 ASN A 153      13.239 -24.649  -5.662  1.00 82.29           H  
ATOM   2522  OD1 ASN A 153      13.578 -26.950  -5.847  1.00 82.29           O  
ATOM   2523  N   ARG A 154      10.339 -29.711  -2.698  1.00 82.32           N  
ATOM   2524  H   ARG A 154       9.650 -29.013  -2.938  1.00 82.32           H  
ATOM   2525  CA  ARG A 154      10.011 -30.733  -1.688  1.00 82.32           C  
ATOM   2526  HA  ARG A 154      10.876 -30.856  -1.037  1.00 82.32           H  
ATOM   2527  C   ARG A 154       9.779 -32.107  -2.319  1.00 82.32           C  
ATOM   2528  CB  ARG A 154       8.817 -30.269  -0.835  1.00 82.32           C  
ATOM   2529  HB2 ARG A 154       7.963 -30.085  -1.488  1.00 82.32           H  
ATOM   2530  HB3 ARG A 154       9.083 -29.335  -0.341  1.00 82.32           H  
ATOM   2531  O   ARG A 154      10.165 -33.097  -1.707  1.00 82.32           O  
ATOM   2532  CG  ARG A 154       8.417 -31.303   0.232  1.00 82.32           C  
ATOM   2533  HG2 ARG A 154       9.280 -31.565   0.845  1.00 82.32           H  
ATOM   2534  HG3 ARG A 154       8.073 -32.206  -0.273  1.00 82.32           H  
ATOM   2535  CD  ARG A 154       7.264 -30.815   1.121  1.00 82.32           C  
ATOM   2536  HD2 ARG A 154       6.665 -31.682   1.399  1.00 82.32           H  
ATOM   2537  HD3 ARG A 154       6.633 -30.138   0.545  1.00 82.32           H  
ATOM   2538  NE  ARG A 154       7.730 -30.160   2.361  1.00 82.32           N  
ATOM   2539  HE  ARG A 154       8.718 -30.214   2.564  1.00 82.32           H  
ATOM   2540  NH1 ARG A 154       5.689 -29.367   3.066  1.00 82.32           N  
ATOM   2541 HH11 ARG A 154       5.128 -28.906   3.768  1.00 82.32           H  
ATOM   2542 HH12 ARG A 154       5.266 -29.694   2.209  1.00 82.32           H  
ATOM   2543  NH2 ARG A 154       7.474 -29.102   4.370  1.00 82.32           N  
ATOM   2544 HH21 ARG A 154       8.458 -29.204   4.572  1.00 82.32           H  
ATOM   2545 HH22 ARG A 154       6.887 -28.636   5.047  1.00 82.32           H  
ATOM   2546  CZ  ARG A 154       6.967 -29.548   3.255  1.00 82.32           C  
ATOM   2547  N   ALA A 155       9.158 -32.172  -3.494  1.00 80.26           N  
ATOM   2548  H   ALA A 155       8.850 -31.316  -3.931  1.00 80.26           H  
ATOM   2549  CA  ALA A 155       8.955 -33.418  -4.230  1.00 80.26           C  
ATOM   2550  HA  ALA A 155       8.580 -34.180  -3.546  1.00 80.26           H  
ATOM   2551  C   ALA A 155      10.270 -33.953  -4.822  1.00 80.26           C  
ATOM   2552  CB  ALA A 155       7.892 -33.176  -5.307  1.00 80.26           C  
ATOM   2553  HB1 ALA A 155       8.241 -32.423  -6.014  1.00 80.26           H  
ATOM   2554  HB2 ALA A 155       7.705 -34.103  -5.849  1.00 80.26           H  
ATOM   2555  HB3 ALA A 155       6.963 -32.836  -4.850  1.00 80.26           H  
ATOM   2556  O   ALA A 155      10.489 -35.160  -4.813  1.00 80.26           O  
ATOM   2557  N   ALA A 156      11.169 -33.057  -5.245  1.00 82.77           N  
ATOM   2558  H   ALA A 156      10.879 -32.095  -5.342  1.00 82.77           H  
ATOM   2559  CA  ALA A 156      12.492 -33.401  -5.763  1.00 82.77           C  
ATOM   2560  HA  ALA A 156      12.387 -34.230  -6.463  1.00 82.77           H  
ATOM   2561  C   ALA A 156      13.486 -33.846  -4.677  1.00 82.77           C  
ATOM   2562  CB  ALA A 156      13.031 -32.193  -6.534  1.00 82.77           C  
ATOM   2563  HB1 ALA A 156      13.991 -32.444  -6.985  1.00 82.77           H  
ATOM   2564  HB2 ALA A 156      13.164 -31.344  -5.863  1.00 82.77           H  
ATOM   2565  HB3 ALA A 156      12.338 -31.918  -7.329  1.00 82.77           H  
ATOM   2566  O   ALA A 156      14.510 -34.441  -4.997  1.00 82.77           O  
ATOM   2567  N   ARG A 157      13.210 -33.591  -3.389  1.00 73.57           N  
ATOM   2568  H   ARG A 157      12.352 -33.102  -3.179  1.00 73.57           H  
ATOM   2569  CA  ARG A 157      14.012 -34.154  -2.296  1.00 73.57           C  
ATOM   2570  HA  ARG A 157      15.062 -34.089  -2.583  1.00 73.57           H  
ATOM   2571  C   ARG A 157      13.636 -35.628  -2.123  1.00 73.57           C  
ATOM   2572  CB  ARG A 157      13.830 -33.358  -0.997  1.00 73.57           C  
ATOM   2573  HB2 ARG A 157      12.772 -33.149  -0.841  1.00 73.57           H  
ATOM   2574  HB3 ARG A 157      14.194 -33.953  -0.160  1.00 73.57           H  
ATOM   2575  O   ARG A 157      12.546 -35.898  -1.608  1.00 73.57           O  
ATOM   2576  CG  ARG A 157      14.626 -32.048  -1.043  1.00 73.57           C  
ATOM   2577  HG2 ARG A 157      15.691 -32.274  -1.103  1.00 73.57           H  
ATOM   2578  HG3 ARG A 157      14.349 -31.478  -1.930  1.00 73.57           H  
ATOM   2579  CD  ARG A 157      14.357 -31.211   0.210  1.00 73.57           C  
ATOM   2580  HD2 ARG A 157      13.279 -31.091   0.320  1.00 73.57           H  
ATOM   2581  HD3 ARG A 157      14.740 -31.751   1.076  1.00 73.57           H  
ATOM   2582  NE  ARG A 157      14.975 -29.876   0.096  1.00 73.57           N  
ATOM   2583  HE  ARG A 157      14.983 -29.479  -0.833  1.00 73.57           H  
ATOM   2584  NH1 ARG A 157      15.627 -29.580   2.285  1.00 73.57           N  
ATOM   2585 HH11 ARG A 157      16.103 -29.020   2.977  1.00 73.57           H  
ATOM   2586 HH12 ARG A 157      15.338 -30.524   2.498  1.00 73.57           H  
ATOM   2587  NH2 ARG A 157      16.005 -27.968   0.794  1.00 73.57           N  
ATOM   2588 HH21 ARG A 157      16.014 -27.619  -0.153  1.00 73.57           H  
ATOM   2589 HH22 ARG A 157      16.467 -27.427   1.511  1.00 73.57           H  
ATOM   2590  CZ  ARG A 157      15.530 -29.153   1.055  1.00 73.57           C  
ATOM   2591  N   PRO A 158      14.504 -36.590  -2.492  1.00 63.32           N  
ATOM   2592  CA  PRO A 158      14.231 -37.994  -2.236  1.00 63.32           C  
ATOM   2593  HA  PRO A 158      13.332 -38.299  -2.772  1.00 63.32           H  
ATOM   2594  C   PRO A 158      14.022 -38.172  -0.733  1.00 63.32           C  
ATOM   2595  CB  PRO A 158      15.435 -38.769  -2.783  1.00 63.32           C  
ATOM   2596  HB2 PRO A 158      15.229 -39.075  -3.809  1.00 63.32           H  
ATOM   2597  HB3 PRO A 158      15.680 -39.639  -2.173  1.00 63.32           H  
ATOM   2598  O   PRO A 158      14.904 -37.877   0.077  1.00 63.32           O  
ATOM   2599  CG  PRO A 158      16.566 -37.743  -2.785  1.00 63.32           C  
ATOM   2600  HG2 PRO A 158      17.308 -37.957  -3.554  1.00 63.32           H  
ATOM   2601  HG3 PRO A 158      17.032 -37.710  -1.800  1.00 63.32           H  
ATOM   2602  CD  PRO A 158      15.841 -36.431  -3.049  1.00 63.32           C  
ATOM   2603  HD2 PRO A 158      16.397 -35.617  -2.583  1.00 63.32           H  
ATOM   2604  HD3 PRO A 158      15.777 -36.282  -4.127  1.00 63.32           H  
ATOM   2605  N   ARG A 159      12.819 -38.613  -0.341  1.00 63.88           N  
ATOM   2606  H   ARG A 159      12.118 -38.764  -1.051  1.00 63.88           H  
ATOM   2607  CA  ARG A 159      12.543 -38.951   1.058  1.00 63.88           C  
ATOM   2608  HA  ARG A 159      12.683 -38.049   1.653  1.00 63.88           H  
ATOM   2609  C   ARG A 159      13.570 -40.008   1.473  1.00 63.88           C  
ATOM   2610  CB  ARG A 159      11.114 -39.484   1.243  1.00 63.88           C  
ATOM   2611  HB2 ARG A 159      11.041 -39.917   2.240  1.00 63.88           H  
ATOM   2612  HB3 ARG A 159      10.922 -40.273   0.515  1.00 63.88           H  
ATOM   2613  O   ARG A 159      13.653 -41.026   0.783  1.00 63.88           O  
ATOM   2614  CG  ARG A 159      10.047 -38.389   1.111  1.00 63.88           C  
ATOM   2615  HG2 ARG A 159      10.271 -37.584   1.810  1.00 63.88           H  
ATOM   2616  HG3 ARG A 159      10.049 -37.991   0.096  1.00 63.88           H  
ATOM   2617  CD  ARG A 159       8.665 -38.974   1.435  1.00 63.88           C  
ATOM   2618  HD2 ARG A 159       8.427 -39.739   0.697  1.00 63.88           H  
ATOM   2619  HD3 ARG A 159       8.709 -39.436   2.421  1.00 63.88           H  
ATOM   2620  NE  ARG A 159       7.615 -37.939   1.426  1.00 63.88           N  
ATOM   2621  HE  ARG A 159       7.860 -37.053   1.007  1.00 63.88           H  
ATOM   2622  NH1 ARG A 159       5.931 -39.206   2.352  1.00 63.88           N  
ATOM   2623 HH11 ARG A 159       4.969 -39.300   2.645  1.00 63.88           H  
ATOM   2624 HH12 ARG A 159       6.544 -40.009   2.357  1.00 63.88           H  
ATOM   2625  NH2 ARG A 159       5.533 -37.086   1.801  1.00 63.88           N  
ATOM   2626 HH21 ARG A 159       4.577 -37.214   2.101  1.00 63.88           H  
ATOM   2627 HH22 ARG A 159       5.807 -36.219   1.362  1.00 63.88           H  
ATOM   2628  CZ  ARG A 159       6.372 -38.081   1.860  1.00 63.88           C  
ATOM   2629  N   PRO A 160      14.332 -39.816   2.565  1.00 53.54           N  
ATOM   2630  CA  PRO A 160      15.277 -40.819   3.033  1.00 53.54           C  
ATOM   2631  HA  PRO A 160      16.006 -41.032   2.252  1.00 53.54           H  
ATOM   2632  C   PRO A 160      14.494 -42.091   3.357  1.00 53.54           C  
ATOM   2633  CB  PRO A 160      16.003 -40.196   4.229  1.00 53.54           C  
ATOM   2634  HB2 PRO A 160      16.215 -40.925   5.012  1.00 53.54           H  
ATOM   2635  HB3 PRO A 160      16.930 -39.737   3.884  1.00 53.54           H  
ATOM   2636  O   PRO A 160      13.756 -42.180   4.342  1.00 53.54           O  
ATOM   2637  CG  PRO A 160      15.053 -39.102   4.713  1.00 53.54           C  
ATOM   2638  HG2 PRO A 160      14.331 -39.529   5.409  1.00 53.54           H  
ATOM   2639  HG3 PRO A 160      15.590 -38.276   5.179  1.00 53.54           H  
ATOM   2640  CD  PRO A 160      14.330 -38.660   3.443  1.00 53.54           C  
ATOM   2641  HD2 PRO A 160      14.880 -37.848   2.968  1.00 53.54           H  
ATOM   2642  HD3 PRO A 160      13.318 -38.341   3.692  1.00 53.54           H  
ATOM   2643  N   ARG A 161      14.584 -43.061   2.447  1.00 44.88           N  
ATOM   2644  H   ARG A 161      15.119 -42.860   1.614  1.00 44.88           H  
ATOM   2645  CA  ARG A 161      13.883 -44.335   2.529  1.00 44.88           C  
ATOM   2646  HA  ARG A 161      12.833 -44.139   2.751  1.00 44.88           H  
ATOM   2647  C   ARG A 161      14.516 -45.090   3.690  1.00 44.88           C  
ATOM   2648  CB  ARG A 161      13.994 -45.041   1.161  1.00 44.88           C  
ATOM   2649  HB2 ARG A 161      15.002 -45.435   1.033  1.00 44.88           H  
ATOM   2650  HB3 ARG A 161      13.832 -44.295   0.383  1.00 44.88           H  
ATOM   2651  O   ARG A 161      15.670 -45.500   3.601  1.00 44.88           O  
ATOM   2652  CG  ARG A 161      12.968 -46.164   0.939  1.00 44.88           C  
ATOM   2653  HG2 ARG A 161      11.963 -45.761   1.066  1.00 44.88           H  
ATOM   2654  HG3 ARG A 161      13.131 -46.960   1.666  1.00 44.88           H  
ATOM   2655  CD  ARG A 161      13.113 -46.725  -0.487  1.00 44.88           C  
ATOM   2656  HD2 ARG A 161      14.106 -47.164  -0.587  1.00 44.88           H  
ATOM   2657  HD3 ARG A 161      13.028 -45.901  -1.196  1.00 44.88           H  
ATOM   2658  NE  ARG A 161      12.087 -47.742  -0.809  1.00 44.88           N  
ATOM   2659  HE  ARG A 161      11.366 -47.905  -0.121  1.00 44.88           H  
ATOM   2660  NH1 ARG A 161      12.869 -48.315  -2.899  1.00 44.88           N  
ATOM   2661 HH11 ARG A 161      13.636 -47.666  -2.802  1.00 44.88           H  
ATOM   2662 HH12 ARG A 161      12.753 -48.820  -3.766  1.00 44.88           H  
ATOM   2663  NH2 ARG A 161      11.026 -49.287  -2.119  1.00 44.88           N  
ATOM   2664 HH21 ARG A 161      10.317 -49.435  -1.414  1.00 44.88           H  
ATOM   2665 HH22 ARG A 161      10.962 -49.798  -2.988  1.00 44.88           H  
ATOM   2666  CZ  ARG A 161      12.000 -48.439  -1.934  1.00 44.88           C  
ATOM   2667  N   ARG A 162      13.781 -45.236   4.798  1.00 41.61           N  
ATOM   2668  H   ARG A 162      12.890 -44.761   4.833  1.00 41.61           H  
ATOM   2669  CA  ARG A 162      14.191 -46.095   5.916  1.00 41.61           C  
ATOM   2670  HA  ARG A 162      15.106 -45.696   6.354  1.00 41.61           H  
ATOM   2671  C   ARG A 162      14.514 -47.477   5.350  1.00 41.61           C  
ATOM   2672  CB  ARG A 162      13.098 -46.169   6.999  1.00 41.61           C  
ATOM   2673  HB2 ARG A 162      12.112 -46.181   6.534  1.00 41.61           H  
ATOM   2674  HB3 ARG A 162      13.222 -47.105   7.545  1.00 41.61           H  
ATOM   2675  O   ARG A 162      13.627 -48.166   4.849  1.00 41.61           O  
ATOM   2676  CG  ARG A 162      13.195 -45.019   8.015  1.00 41.61           C  
ATOM   2677  HG2 ARG A 162      13.063 -44.062   7.510  1.00 41.61           H  
ATOM   2678  HG3 ARG A 162      14.183 -45.044   8.473  1.00 41.61           H  
ATOM   2679  CD  ARG A 162      12.129 -45.176   9.111  1.00 41.61           C  
ATOM   2680  HD2 ARG A 162      12.111 -46.218   9.430  1.00 41.61           H  
ATOM   2681  HD3 ARG A 162      11.154 -44.922   8.695  1.00 41.61           H  
ATOM   2682  NE  ARG A 162      12.411 -44.329  10.288  1.00 41.61           N  
ATOM   2683  HE  ARG A 162      13.189 -43.689  10.217  1.00 41.61           H  
ATOM   2684  NH1 ARG A 162      10.730 -45.118  11.650  1.00 41.61           N  
ATOM   2685 HH11 ARG A 162      10.250 -45.096  12.538  1.00 41.61           H  
ATOM   2686 HH12 ARG A 162      10.367 -45.669  10.886  1.00 41.61           H  
ATOM   2687  NH2 ARG A 162      12.170 -43.615  12.443  1.00 41.61           N  
ATOM   2688 HH21 ARG A 162      12.973 -43.009  12.348  1.00 41.61           H  
ATOM   2689 HH22 ARG A 162      11.680 -43.632  13.326  1.00 41.61           H  
ATOM   2690  CZ  ARG A 162      11.772 -44.358  11.449  1.00 41.61           C  
ATOM   2691  N   GLN A 163      15.794 -47.838   5.400  1.00 38.67           N  
ATOM   2692  H   GLN A 163      16.465 -47.165   5.741  1.00 38.67           H  
ATOM   2693  CA  GLN A 163      16.299 -49.143   5.008  1.00 38.67           C  
ATOM   2694  HA  GLN A 163      16.085 -49.321   3.954  1.00 38.67           H  
ATOM   2695  C   GLN A 163      15.606 -50.215   5.853  1.00 38.67           C  
ATOM   2696  CB  GLN A 163      17.822 -49.197   5.227  1.00 38.67           C  
ATOM   2697  HB2 GLN A 163      18.042 -48.889   6.249  1.00 38.67           H  
ATOM   2698  HB3 GLN A 163      18.145 -50.233   5.114  1.00 38.67           H  
ATOM   2699  O   GLN A 163      15.843 -50.334   7.054  1.00 38.67           O  
ATOM   2700  CG  GLN A 163      18.649 -48.336   4.254  1.00 38.67           C  
ATOM   2701  HG2 GLN A 163      18.455 -48.661   3.232  1.00 38.67           H  
ATOM   2702  HG3 GLN A 163      18.354 -47.291   4.344  1.00 38.67           H  
ATOM   2703  CD  GLN A 163      20.152 -48.441   4.527  1.00 38.67           C  
ATOM   2704  NE2 GLN A 163      20.995 -47.908   3.672  1.00 38.67           N  
ATOM   2705 HE21 GLN A 163      21.972 -48.002   3.907  1.00 38.67           H  
ATOM   2706 HE22 GLN A 163      20.683 -47.427   2.840  1.00 38.67           H  
ATOM   2707  OE1 GLN A 163      20.595 -49.000   5.514  1.00 38.67           O  
ATOM   2708  N   ARG A 164      14.753 -51.019   5.223  1.00 41.53           N  
ATOM   2709  H   ARG A 164      14.476 -50.775   4.283  1.00 41.53           H  
ATOM   2710  CA  ARG A 164      14.553 -52.405   5.635  1.00 41.53           C  
ATOM   2711  HA  ARG A 164      15.321 -52.667   6.363  1.00 41.53           H  
ATOM   2712  C   ARG A 164      14.799 -53.279   4.419  1.00 41.53           C  
ATOM   2713  CB  ARG A 164      13.190 -52.644   6.301  1.00 41.53           C  
ATOM   2714  HB2 ARG A 164      12.411 -52.090   5.777  1.00 41.53           H  
ATOM   2715  HB3 ARG A 164      12.961 -53.708   6.237  1.00 41.53           H  
ATOM   2716  O   ARG A 164      14.140 -53.155   3.393  1.00 41.53           O  
ATOM   2717  CG  ARG A 164      13.232 -52.246   7.786  1.00 41.53           C  
ATOM   2718  HG2 ARG A 164      13.329 -51.163   7.871  1.00 41.53           H  
ATOM   2719  HG3 ARG A 164      14.094 -52.716   8.259  1.00 41.53           H  
ATOM   2720  CD  ARG A 164      11.966 -52.706   8.518  1.00 41.53           C  
ATOM   2721  HD2 ARG A 164      11.845 -53.777   8.351  1.00 41.53           H  
ATOM   2722  HD3 ARG A 164      11.106 -52.186   8.097  1.00 41.53           H  
ATOM   2723  NE  ARG A 164      12.052 -52.443   9.969  1.00 41.53           N  
ATOM   2724  HE  ARG A 164      12.847 -51.905  10.284  1.00 41.53           H  
ATOM   2725  NH1 ARG A 164      10.178 -53.616  10.598  1.00 41.53           N  
ATOM   2726 HH11 ARG A 164       9.555 -53.953  11.318  1.00 41.53           H  
ATOM   2727 HH12 ARG A 164      10.007 -53.859   9.633  1.00 41.53           H  
ATOM   2728  NH2 ARG A 164      11.412 -52.603  12.153  1.00 41.53           N  
ATOM   2729 HH21 ARG A 164      10.783 -52.964  12.856  1.00 41.53           H  
ATOM   2730 HH22 ARG A 164      12.230 -52.086  12.443  1.00 41.53           H  
ATOM   2731  CZ  ARG A 164      11.217 -52.886  10.895  1.00 41.53           C  
ATOM   2732  N   THR A 165      15.824 -54.101   4.552  1.00 40.54           N  
ATOM   2733  H   THR A 165      16.287 -54.138   5.449  1.00 40.54           H  
ATOM   2734  CA  THR A 165      16.232 -55.148   3.629  1.00 40.54           C  
ATOM   2735  HA  THR A 165      16.396 -54.730   2.636  1.00 40.54           H  
ATOM   2736  C   THR A 165      15.153 -56.226   3.552  1.00 40.54           C  
ATOM   2737  CB  THR A 165      17.547 -55.765   4.156  1.00 40.54           C  
ATOM   2738  HB  THR A 165      17.693 -56.752   3.716  1.00 40.54           H  
ATOM   2739  O   THR A 165      14.715 -56.714   4.593  1.00 40.54           O  
ATOM   2740  CG2 THR A 165      18.754 -54.893   3.819  1.00 40.54           C  
ATOM   2741 HG21 THR A 165      19.668 -55.367   4.179  1.00 40.54           H  
ATOM   2742 HG22 THR A 165      18.831 -54.774   2.739  1.00 40.54           H  
ATOM   2743 HG23 THR A 165      18.654 -53.910   4.280  1.00 40.54           H  
ATOM   2744  OG1 THR A 165      17.541 -55.861   5.569  1.00 40.54           O  
ATOM   2745  HG1 THR A 165      18.422 -56.123   5.845  1.00 40.54           H  
ATOM   2746  N   ARG A 166      14.751 -56.609   2.329  1.00 33.06           N  
ATOM   2747  H   ARG A 166      14.844 -55.914   1.602  1.00 33.06           H  
ATOM   2748  CA  ARG A 166      14.639 -58.005   1.842  1.00 33.06           C  
ATOM   2749  HA  ARG A 166      15.645 -58.411   1.747  1.00 33.06           H  
ATOM   2750  C   ARG A 166      14.011 -58.077   0.429  1.00 33.06           C  
ATOM   2751  CB  ARG A 166      13.874 -58.918   2.831  1.00 33.06           C  
ATOM   2752  HB2 ARG A 166      13.350 -59.699   2.279  1.00 33.06           H  
ATOM   2753  HB3 ARG A 166      13.125 -58.341   3.371  1.00 33.06           H  
ATOM   2754  O   ARG A 166      12.871 -57.681   0.239  1.00 33.06           O  
ATOM   2755  CG  ARG A 166      14.858 -59.606   3.806  1.00 33.06           C  
ATOM   2756  HG2 ARG A 166      15.355 -60.419   3.277  1.00 33.06           H  
ATOM   2757  HG3 ARG A 166      15.635 -58.913   4.128  1.00 33.06           H  
ATOM   2758  CD  ARG A 166      14.169 -60.177   5.049  1.00 33.06           C  
ATOM   2759  HD2 ARG A 166      13.632 -59.370   5.548  1.00 33.06           H  
ATOM   2760  HD3 ARG A 166      13.445 -60.925   4.727  1.00 33.06           H  
ATOM   2761  NE  ARG A 166      15.161 -60.749   5.988  1.00 33.06           N  
ATOM   2762  HE  ARG A 166      15.967 -60.171   6.180  1.00 33.06           H  
ATOM   2763  NH1 ARG A 166      14.089 -62.724   6.489  1.00 33.06           N  
ATOM   2764 HH11 ARG A 166      14.069 -63.614   6.968  1.00 33.06           H  
ATOM   2765 HH12 ARG A 166      13.337 -62.472   5.864  1.00 33.06           H  
ATOM   2766  NH2 ARG A 166      16.059 -62.277   7.423  1.00 33.06           N  
ATOM   2767 HH21 ARG A 166      16.008 -63.170   7.893  1.00 33.06           H  
ATOM   2768 HH22 ARG A 166      16.871 -61.691   7.553  1.00 33.06           H  
ATOM   2769  CZ  ARG A 166      15.097 -61.908   6.624  1.00 33.06           C  
ATOM   2770  N   SER A 167      14.834 -58.583  -0.502  1.00 39.28           N  
ATOM   2771  H   SER A 167      15.784 -58.682  -0.175  1.00 39.28           H  
ATOM   2772  CA  SER A 167      14.581 -59.402  -1.716  1.00 39.28           C  
ATOM   2773  HA  SER A 167      15.523 -59.396  -2.265  1.00 39.28           H  
ATOM   2774  C   SER A 167      13.506 -59.031  -2.767  1.00 39.28           C  
ATOM   2775  CB  SER A 167      14.393 -60.865  -1.286  1.00 39.28           C  
ATOM   2776  HB2 SER A 167      14.179 -61.480  -2.160  1.00 39.28           H  
ATOM   2777  HB3 SER A 167      15.311 -61.227  -0.824  1.00 39.28           H  
ATOM   2778  O   SER A 167      12.328 -59.190  -2.483  1.00 39.28           O  
ATOM   2779  OG  SER A 167      13.336 -60.979  -0.356  1.00 39.28           O  
ATOM   2780  HG  SER A 167      12.558 -60.604  -0.775  1.00 39.28           H  
ATOM   2781  N   ASN A 168      13.993 -58.701  -3.989  1.00 31.07           N  
ATOM   2782  H   ASN A 168      14.946 -58.368  -3.963  1.00 31.07           H  
ATOM   2783  CA  ASN A 168      13.661 -59.185  -5.366  1.00 31.07           C  
ATOM   2784  HA  ASN A 168      14.074 -58.450  -6.057  1.00 31.07           H  
ATOM   2785  C   ASN A 168      12.192 -59.381  -5.849  1.00 31.07           C  
ATOM   2786  CB  ASN A 168      14.448 -60.508  -5.566  1.00 31.07           C  
ATOM   2787  HB2 ASN A 168      14.378 -61.126  -4.671  1.00 31.07           H  
ATOM   2788  HB3 ASN A 168      14.001 -61.090  -6.372  1.00 31.07           H  
ATOM   2789  O   ASN A 168      11.351 -59.768  -5.051  1.00 31.07           O  
ATOM   2790  CG  ASN A 168      15.908 -60.324  -5.934  1.00 31.07           C  
ATOM   2791  ND2 ASN A 168      16.576 -61.376  -6.344  1.00 31.07           N  
ATOM   2792 HD21 ASN A 168      16.120 -62.269  -6.464  1.00 31.07           H  
ATOM   2793 HD22 ASN A 168      17.529 -61.213  -6.637  1.00 31.07           H  
ATOM   2794  OD1 ASN A 168      16.464 -59.244  -5.845  1.00 31.07           O  
ATOM   2795  N   PRO A 169      11.920 -59.438  -7.180  1.00 48.63           N  
ATOM   2796  CA  PRO A 169      12.431 -58.647  -8.322  1.00 48.63           C  
ATOM   2797  HA  PRO A 169      12.933 -57.739  -7.989  1.00 48.63           H  
ATOM   2798  C   PRO A 169      11.332 -58.277  -9.379  1.00 48.63           C  
ATOM   2799  CB  PRO A 169      13.431 -59.615  -8.965  1.00 48.63           C  
ATOM   2800  HB2 PRO A 169      14.348 -59.641  -8.376  1.00 48.63           H  
ATOM   2801  HB3 PRO A 169      13.667 -59.356  -9.997  1.00 48.63           H  
ATOM   2802  O   PRO A 169      10.186 -58.685  -9.252  1.00 48.63           O  
ATOM   2803  CG  PRO A 169      12.703 -60.962  -8.862  1.00 48.63           C  
ATOM   2804  HG2 PRO A 169      12.172 -61.173  -9.790  1.00 48.63           H  
ATOM   2805  HG3 PRO A 169      13.405 -61.766  -8.640  1.00 48.63           H  
ATOM   2806  CD  PRO A 169      11.685 -60.775  -7.724  1.00 48.63           C  
ATOM   2807  HD2 PRO A 169      11.824 -61.548  -6.969  1.00 48.63           H  
ATOM   2808  HD3 PRO A 169      10.669 -60.849  -8.113  1.00 48.63           H  
ATOM   2809  N   HIS A 170      11.750 -57.570 -10.447  1.00 35.32           N  
ATOM   2810  H   HIS A 170      12.691 -57.212 -10.377  1.00 35.32           H  
ATOM   2811  CA  HIS A 170      11.223 -57.542 -11.837  1.00 35.32           C  
ATOM   2812  HA  HIS A 170      11.733 -56.717 -12.334  1.00 35.32           H  
ATOM   2813  C   HIS A 170       9.724 -57.293 -12.126  1.00 35.32           C  
ATOM   2814  CB  HIS A 170      11.679 -58.823 -12.573  1.00 35.32           C  
ATOM   2815  HB2 HIS A 170      10.992 -59.028 -13.394  1.00 35.32           H  
ATOM   2816  HB3 HIS A 170      11.629 -59.681 -11.902  1.00 35.32           H  
ATOM   2817  O   HIS A 170       8.930 -58.219 -12.046  1.00 35.32           O  
ATOM   2818  CG  HIS A 170      13.048 -58.724 -13.191  1.00 35.32           C  
ATOM   2819  CD2 HIS A 170      14.181 -59.393 -12.815  1.00 35.32           C  
ATOM   2820  HD2 HIS A 170      14.264 -60.102 -12.005  1.00 35.32           H  
ATOM   2821  ND1 HIS A 170      13.362 -57.995 -14.315  1.00 35.32           N  
ATOM   2822  HD1 HIS A 170      12.715 -57.474 -14.889  1.00 35.32           H  
ATOM   2823  CE1 HIS A 170      14.658 -58.203 -14.596  1.00 35.32           C  
ATOM   2824  HE1 HIS A 170      15.185 -57.781 -15.439  1.00 35.32           H  
ATOM   2825  NE2 HIS A 170      15.205 -59.037 -13.696  1.00 35.32           N  
ATOM   2826  N   ASP A 171       9.393 -56.114 -12.677  1.00 37.97           N  
ATOM   2827  H   ASP A 171       9.970 -55.310 -12.474  1.00 37.97           H  
ATOM   2828  CA  ASP A 171       8.744 -56.015 -14.002  1.00 37.97           C  
ATOM   2829  HA  ASP A 171       9.297 -56.697 -14.648  1.00 37.97           H  
ATOM   2830  C   ASP A 171       8.897 -54.598 -14.601  1.00 37.97           C  
ATOM   2831  CB  ASP A 171       7.264 -56.455 -14.024  1.00 37.97           C  
ATOM   2832  HB2 ASP A 171       6.626 -55.585 -13.871  1.00 37.97           H  
ATOM   2833  HB3 ASP A 171       7.054 -57.152 -13.213  1.00 37.97           H  
ATOM   2834  O   ASP A 171       9.140 -53.627 -13.885  1.00 37.97           O  
ATOM   2835  CG  ASP A 171       6.890 -57.141 -15.352  1.00 37.97           C  
ATOM   2836  OD1 ASP A 171       7.687 -57.031 -16.321  1.00 37.97           O  
ATOM   2837  OD2 ASP A 171       5.812 -57.769 -15.384  1.00 37.97           O  
ATOM   2838  N   SER A 172       8.836 -54.508 -15.923  1.00 34.51           N  
ATOM   2839  H   SER A 172       8.446 -55.315 -16.389  1.00 34.51           H  
ATOM   2840  CA  SER A 172       9.410 -53.459 -16.774  1.00 34.51           C  
ATOM   2841  HA  SER A 172      10.260 -53.011 -16.259  1.00 34.51           H  
ATOM   2842  C   SER A 172       8.391 -52.360 -17.114  1.00 34.51           C  
ATOM   2843  CB  SER A 172       9.921 -54.121 -18.067  1.00 34.51           C  
ATOM   2844  HB2 SER A 172      10.637 -53.458 -18.554  1.00 34.51           H  
ATOM   2845  HB3 SER A 172       9.085 -54.286 -18.746  1.00 34.51           H  
ATOM   2846  O   SER A 172       7.338 -52.650 -17.672  1.00 34.51           O  
ATOM   2847  OG  SER A 172      10.535 -55.377 -17.801  1.00 34.51           O  
ATOM   2848  HG  SER A 172       9.835 -55.994 -17.576  1.00 34.51           H  
ATOM   2849  N   SER A 173       8.708 -51.088 -16.856  1.00 44.97           N  
ATOM   2850  H   SER A 173       9.572 -50.889 -16.372  1.00 44.97           H  
ATOM   2851  CA  SER A 173       7.922 -49.924 -17.316  1.00 44.97           C  
ATOM   2852  HA  SER A 173       7.375 -50.217 -18.212  1.00 44.97           H  
ATOM   2853  C   SER A 173       8.861 -48.768 -17.716  1.00 44.97           C  
ATOM   2854  CB  SER A 173       6.880 -49.523 -16.260  1.00 44.97           C  
ATOM   2855  HB2 SER A 173       6.171 -50.340 -16.135  1.00 44.97           H  
ATOM   2856  HB3 SER A 173       6.329 -48.643 -16.591  1.00 44.97           H  
ATOM   2857  O   SER A 173       9.960 -48.694 -17.165  1.00 44.97           O  
ATOM   2858  OG  SER A 173       7.482 -49.252 -15.010  1.00 44.97           O  
ATOM   2859  HG  SER A 173       8.273 -48.730 -15.165  1.00 44.97           H  
ATOM   2860  N   PRO A 174       8.484 -47.920 -18.695  1.00 44.18           N  
ATOM   2861  CA  PRO A 174       9.401 -47.249 -19.624  1.00 44.18           C  
ATOM   2862  HA  PRO A 174      10.086 -47.989 -20.038  1.00 44.18           H  
ATOM   2863  C   PRO A 174      10.256 -46.143 -18.984  1.00 44.18           C  
ATOM   2864  CB  PRO A 174       8.514 -46.728 -20.760  1.00 44.18           C  
ATOM   2865  HB2 PRO A 174       8.373 -47.514 -21.502  1.00 44.18           H  
ATOM   2866  HB3 PRO A 174       8.920 -45.832 -21.230  1.00 44.18           H  
ATOM   2867  O   PRO A 174       9.949 -45.636 -17.904  1.00 44.18           O  
ATOM   2868  CG  PRO A 174       7.191 -46.450 -20.055  1.00 44.18           C  
ATOM   2869  HG2 PRO A 174       7.245 -45.487 -19.547  1.00 44.18           H  
ATOM   2870  HG3 PRO A 174       6.349 -46.471 -20.746  1.00 44.18           H  
ATOM   2871  CD  PRO A 174       7.111 -47.570 -19.022  1.00 44.18           C  
ATOM   2872  HD2 PRO A 174       6.604 -48.430 -19.459  1.00 44.18           H  
ATOM   2873  HD3 PRO A 174       6.573 -47.214 -18.143  1.00 44.18           H  
ATOM   2874  N   SER A 175      11.367 -45.821 -19.652  1.00 54.25           N  
ATOM   2875  H   SER A 175      11.475 -46.155 -20.599  1.00 54.25           H  
ATOM   2876  CA  SER A 175      12.463 -44.963 -19.198  1.00 54.25           C  
ATOM   2877  HA  SER A 175      12.911 -45.420 -18.316  1.00 54.25           H  
ATOM   2878  C   SER A 175      11.999 -43.561 -18.819  1.00 54.25           C  
ATOM   2879  CB  SER A 175      13.563 -44.871 -20.280  1.00 54.25           C  
ATOM   2880  HB2 SER A 175      14.129 -43.945 -20.180  1.00 54.25           H  
ATOM   2881  HB3 SER A 175      14.251 -45.705 -20.140  1.00 54.25           H  
ATOM   2882  O   SER A 175      11.877 -42.673 -19.650  1.00 54.25           O  
ATOM   2883  OG  SER A 175      13.025 -44.970 -21.582  1.00 54.25           O  
ATOM   2884  HG  SER A 175      13.030 -44.142 -22.067  1.00 54.25           H  
ATOM   2885  N   TYR A 176      11.904 -43.332 -17.512  1.00 58.90           N  
ATOM   2886  H   TYR A 176      11.821 -44.146 -16.920  1.00 58.90           H  
ATOM   2887  CA  TYR A 176      11.875 -42.015 -16.869  1.00 58.90           C  
ATOM   2888  HA  TYR A 176      10.888 -41.572 -17.003  1.00 58.90           H  
ATOM   2889  C   TYR A 176      12.913 -41.013 -17.427  1.00 58.90           C  
ATOM   2890  CB  TYR A 176      12.122 -42.290 -15.376  1.00 58.90           C  
ATOM   2891  HB2 TYR A 176      13.052 -42.850 -15.277  1.00 58.90           H  
ATOM   2892  HB3 TYR A 176      11.321 -42.933 -15.010  1.00 58.90           H  
ATOM   2893  O   TYR A 176      12.752 -39.814 -17.241  1.00 58.90           O  
ATOM   2894  CG  TYR A 176      12.196 -41.081 -14.466  1.00 58.90           C  
ATOM   2895  CD1 TYR A 176      13.439 -40.657 -13.958  1.00 58.90           C  
ATOM   2896  HD1 TYR A 176      14.345 -41.164 -14.258  1.00 58.90           H  
ATOM   2897  CD2 TYR A 176      11.018 -40.399 -14.109  1.00 58.90           C  
ATOM   2898  HD2 TYR A 176      10.072 -40.702 -14.532  1.00 58.90           H  
ATOM   2899  CE1 TYR A 176      13.504 -39.559 -13.081  1.00 58.90           C  
ATOM   2900  HE1 TYR A 176      14.460 -39.231 -12.700  1.00 58.90           H  
ATOM   2901  CE2 TYR A 176      11.080 -39.297 -13.235  1.00 58.90           C  
ATOM   2902  HE2 TYR A 176      10.184 -38.748 -12.984  1.00 58.90           H  
ATOM   2903  OH  TYR A 176      12.386 -37.801 -11.892  1.00 58.90           O  
ATOM   2904  HH  TYR A 176      13.294 -37.509 -11.782  1.00 58.90           H  
ATOM   2905  CZ  TYR A 176      12.322 -38.874 -12.723  1.00 58.90           C  
ATOM   2906  N   GLN A 177      13.972 -41.478 -18.106  1.00 67.23           N  
ATOM   2907  H   GLN A 177      13.997 -42.463 -18.327  1.00 67.23           H  
ATOM   2908  CA  GLN A 177      14.943 -40.613 -18.779  1.00 67.23           C  
ATOM   2909  HA  GLN A 177      15.290 -39.864 -18.067  1.00 67.23           H  
ATOM   2910  C   GLN A 177      14.346 -39.818 -19.946  1.00 67.23           C  
ATOM   2911  CB  GLN A 177      16.158 -41.425 -19.253  1.00 67.23           C  
ATOM   2912  HB2 GLN A 177      16.738 -40.812 -19.942  1.00 67.23           H  
ATOM   2913  HB3 GLN A 177      15.831 -42.319 -19.784  1.00 67.23           H  
ATOM   2914  O   GLN A 177      14.658 -38.639 -20.039  1.00 67.23           O  
ATOM   2915  CG  GLN A 177      17.065 -41.803 -18.075  1.00 67.23           C  
ATOM   2916  HG2 GLN A 177      16.548 -42.505 -17.421  1.00 67.23           H  
ATOM   2917  HG3 GLN A 177      17.291 -40.903 -17.503  1.00 67.23           H  
ATOM   2918  CD  GLN A 177      18.373 -42.438 -18.535  1.00 67.23           C  
ATOM   2919  NE2 GLN A 177      19.508 -41.954 -18.083  1.00 67.23           N  
ATOM   2920 HE21 GLN A 177      19.511 -41.043 -17.647  1.00 67.23           H  
ATOM   2921 HE22 GLN A 177      20.322 -42.330 -18.547  1.00 67.23           H  
ATOM   2922  OE1 GLN A 177      18.411 -43.408 -19.266  1.00 67.23           O  
ATOM   2923  N   ASP A 178      13.459 -40.393 -20.763  1.00 75.93           N  
ATOM   2924  H   ASP A 178      13.164 -41.348 -20.617  1.00 75.93           H  
ATOM   2925  CA  ASP A 178      12.916 -39.675 -21.927  1.00 75.93           C  
ATOM   2926  HA  ASP A 178      13.737 -39.215 -22.477  1.00 75.93           H  
ATOM   2927  C   ASP A 178      11.963 -38.549 -21.491  1.00 75.93           C  
ATOM   2928  CB  ASP A 178      12.203 -40.653 -22.873  1.00 75.93           C  
ATOM   2929  HB2 ASP A 178      11.389 -41.139 -22.335  1.00 75.93           H  
ATOM   2930  HB3 ASP A 178      11.769 -40.089 -23.698  1.00 75.93           H  
ATOM   2931  O   ASP A 178      12.033 -37.427 -21.991  1.00 75.93           O  
ATOM   2932  CG  ASP A 178      13.143 -41.712 -23.453  1.00 75.93           C  
ATOM   2933  OD1 ASP A 178      14.202 -41.341 -23.993  1.00 75.93           O  
ATOM   2934  OD2 ASP A 178      12.811 -42.914 -23.318  1.00 75.93           O  
ATOM   2935  N   ASP A 179      11.116 -38.813 -20.490  1.00 75.94           N  
ATOM   2936  H   ASP A 179      11.063 -39.764 -20.152  1.00 75.94           H  
ATOM   2937  CA  ASP A 179      10.218 -37.800 -19.921  1.00 75.94           C  
ATOM   2938  HA  ASP A 179       9.661 -37.321 -20.726  1.00 75.94           H  
ATOM   2939  C   ASP A 179      10.993 -36.699 -19.181  1.00 75.94           C  
ATOM   2940  CB  ASP A 179       9.222 -38.460 -18.953  1.00 75.94           C  
ATOM   2941  HB2 ASP A 179       9.772 -39.079 -18.244  1.00 75.94           H  
ATOM   2942  HB3 ASP A 179       8.721 -37.676 -18.386  1.00 75.94           H  
ATOM   2943  O   ASP A 179      10.590 -35.533 -19.183  1.00 75.94           O  
ATOM   2944  CG  ASP A 179       8.135 -39.299 -19.635  1.00 75.94           C  
ATOM   2945  OD1 ASP A 179       7.775 -38.993 -20.793  1.00 75.94           O  
ATOM   2946  OD2 ASP A 179       7.620 -40.210 -18.946  1.00 75.94           O  
ATOM   2947  N   LEU A 180      12.118 -37.055 -18.552  1.00 81.56           N  
ATOM   2948  H   LEU A 180      12.407 -38.021 -18.606  1.00 81.56           H  
ATOM   2949  CA  LEU A 180      12.962 -36.106 -17.835  1.00 81.56           C  
ATOM   2950  HA  LEU A 180      12.305 -35.428 -17.291  1.00 81.56           H  
ATOM   2951  C   LEU A 180      13.784 -35.243 -18.797  1.00 81.56           C  
ATOM   2952  CB  LEU A 180      13.806 -36.877 -16.811  1.00 81.56           C  
ATOM   2953  HB2 LEU A 180      13.127 -37.560 -16.300  1.00 81.56           H  
ATOM   2954  HB3 LEU A 180      14.559 -37.476 -17.322  1.00 81.56           H  
ATOM   2955  O   LEU A 180      13.891 -34.041 -18.567  1.00 81.56           O  
ATOM   2956  CG  LEU A 180      14.451 -35.972 -15.748  1.00 81.56           C  
ATOM   2957  HG  LEU A 180      13.964 -34.997 -15.730  1.00 81.56           H  
ATOM   2958  CD1 LEU A 180      14.299 -36.603 -14.366  1.00 81.56           C  
ATOM   2959 HD11 LEU A 180      13.234 -36.699 -14.155  1.00 81.56           H  
ATOM   2960 HD12 LEU A 180      14.760 -35.959 -13.617  1.00 81.56           H  
ATOM   2961 HD13 LEU A 180      14.778 -37.582 -14.371  1.00 81.56           H  
ATOM   2962  CD2 LEU A 180      15.946 -35.782 -15.981  1.00 81.56           C  
ATOM   2963 HD21 LEU A 180      16.464 -36.740 -15.926  1.00 81.56           H  
ATOM   2964 HD22 LEU A 180      16.095 -35.370 -16.979  1.00 81.56           H  
ATOM   2965 HD23 LEU A 180      16.357 -35.092 -15.244  1.00 81.56           H  
ATOM   2966  N   GLU A 181      14.300 -35.811 -19.888  1.00 85.47           N  
ATOM   2967  H   GLU A 181      14.201 -36.807 -20.025  1.00 85.47           H  
ATOM   2968  CA  GLU A 181      14.936 -35.043 -20.962  1.00 85.47           C  
ATOM   2969  HA  GLU A 181      15.714 -34.408 -20.538  1.00 85.47           H  
ATOM   2970  C   GLU A 181      13.932 -34.096 -21.621  1.00 85.47           C  
ATOM   2971  CB  GLU A 181      15.593 -35.972 -21.997  1.00 85.47           C  
ATOM   2972  HB2 GLU A 181      15.777 -35.401 -22.906  1.00 85.47           H  
ATOM   2973  HB3 GLU A 181      14.924 -36.801 -22.231  1.00 85.47           H  
ATOM   2974  O   GLU A 181      14.218 -32.908 -21.750  1.00 85.47           O  
ATOM   2975  CG  GLU A 181      16.940 -36.497 -21.472  1.00 85.47           C  
ATOM   2976  HG2 GLU A 181      17.562 -35.640 -21.212  1.00 85.47           H  
ATOM   2977  HG3 GLU A 181      16.771 -37.061 -20.555  1.00 85.47           H  
ATOM   2978  CD  GLU A 181      17.716 -37.376 -22.468  1.00 85.47           C  
ATOM   2979  OE1 GLU A 181      18.818 -37.827 -22.067  1.00 85.47           O  
ATOM   2980  OE2 GLU A 181      17.246 -37.572 -23.609  1.00 85.47           O  
ATOM   2981  N   LYS A 182      12.711 -34.560 -21.916  1.00 83.45           N  
ATOM   2982  H   LYS A 182      12.537 -35.549 -21.812  1.00 83.45           H  
ATOM   2983  CA  LYS A 182      11.668 -33.703 -22.491  1.00 83.45           C  
ATOM   2984  HA  LYS A 182      12.076 -33.242 -23.390  1.00 83.45           H  
ATOM   2985  C   LYS A 182      11.272 -32.549 -21.564  1.00 83.45           C  
ATOM   2986  CB  LYS A 182      10.470 -34.573 -22.883  1.00 83.45           C  
ATOM   2987  HB2 LYS A 182      10.816 -35.391 -23.514  1.00 83.45           H  
ATOM   2988  HB3 LYS A 182      10.007 -34.991 -21.989  1.00 83.45           H  
ATOM   2989  O   LYS A 182      11.177 -31.411 -22.017  1.00 83.45           O  
ATOM   2990  CG  LYS A 182       9.449 -33.739 -23.660  1.00 83.45           C  
ATOM   2991  HG2 LYS A 182       9.931 -33.297 -24.532  1.00 83.45           H  
ATOM   2992  HG3 LYS A 182       9.071 -32.940 -23.022  1.00 83.45           H  
ATOM   2993  CD  LYS A 182       8.275 -34.600 -24.113  1.00 83.45           C  
ATOM   2994  HD2 LYS A 182       8.621 -35.365 -24.807  1.00 83.45           H  
ATOM   2995  HD3 LYS A 182       7.816 -35.068 -23.241  1.00 83.45           H  
ATOM   2996  CE  LYS A 182       7.285 -33.657 -24.790  1.00 83.45           C  
ATOM   2997  HE2 LYS A 182       7.757 -33.202 -25.662  1.00 83.45           H  
ATOM   2998  HE3 LYS A 182       7.065 -32.848 -24.093  1.00 83.45           H  
ATOM   2999  NZ  LYS A 182       6.036 -34.350 -25.152  1.00 83.45           N  
ATOM   3000  HZ1 LYS A 182       6.227 -35.087 -25.815  1.00 83.45           H  
ATOM   3001  HZ2 LYS A 182       5.400 -33.668 -25.542  1.00 83.45           H  
ATOM   3002  HZ3 LYS A 182       5.629 -34.735 -24.312  1.00 83.45           H  
ATOM   3003  N   ALA A 183      11.080 -32.812 -20.270  1.00 79.30           N  
ATOM   3004  H   ALA A 183      11.138 -33.771 -19.960  1.00 79.30           H  
ATOM   3005  CA  ALA A 183      10.740 -31.769 -19.302  1.00 79.30           C  
ATOM   3006  HA  ALA A 183       9.880 -31.214 -19.676  1.00 79.30           H  
ATOM   3007  C   ALA A 183      11.883 -30.757 -19.095  1.00 79.30           C  
ATOM   3008  CB  ALA A 183      10.349 -32.443 -17.982  1.00 79.30           C  
ATOM   3009  HB1 ALA A 183      10.070 -31.682 -17.253  1.00 79.30           H  
ATOM   3010  HB2 ALA A 183       9.502 -33.108 -18.149  1.00 79.30           H  
ATOM   3011  HB3 ALA A 183      11.189 -33.023 -17.599  1.00 79.30           H  
ATOM   3012  O   ALA A 183      11.629 -29.569 -18.885  1.00 79.30           O  
ATOM   3013  N   LEU A 184      13.142 -31.207 -19.157  1.00 81.29           N  
ATOM   3014  H   LEU A 184      13.300 -32.190 -19.328  1.00 81.29           H  
ATOM   3015  CA  LEU A 184      14.305 -30.323 -19.078  1.00 81.29           C  
ATOM   3016  HA  LEU A 184      14.156 -29.617 -18.261  1.00 81.29           H  
ATOM   3017  C   LEU A 184      14.461 -29.470 -20.341  1.00 81.29           C  
ATOM   3018  CB  LEU A 184      15.574 -31.149 -18.809  1.00 81.29           C  
ATOM   3019  HB2 LEU A 184      15.599 -31.982 -19.511  1.00 81.29           H  
ATOM   3020  HB3 LEU A 184      16.443 -30.525 -19.016  1.00 81.29           H  
ATOM   3021  O   LEU A 184      14.760 -28.283 -20.220  1.00 81.29           O  
ATOM   3022  CG  LEU A 184      15.697 -31.687 -17.373  1.00 81.29           C  
ATOM   3023  HG  LEU A 184      14.808 -32.254 -17.096  1.00 81.29           H  
ATOM   3024  CD1 LEU A 184      16.919 -32.602 -17.291  1.00 81.29           C  
ATOM   3025 HD11 LEU A 184      16.800 -33.416 -18.006  1.00 81.29           H  
ATOM   3026 HD12 LEU A 184      17.009 -33.016 -16.287  1.00 81.29           H  
ATOM   3027 HD13 LEU A 184      17.822 -32.045 -17.543  1.00 81.29           H  
ATOM   3028  CD2 LEU A 184      15.885 -30.573 -16.337  1.00 81.29           C  
ATOM   3029 HD21 LEU A 184      16.735 -29.949 -16.612  1.00 81.29           H  
ATOM   3030 HD22 LEU A 184      14.986 -29.957 -16.289  1.00 81.29           H  
ATOM   3031 HD23 LEU A 184      16.053 -31.011 -15.353  1.00 81.29           H  
ATOM   3032  N   GLU A 185      14.213 -30.033 -21.525  1.00 83.10           N  
ATOM   3033  H   GLU A 185      14.050 -31.029 -21.570  1.00 83.10           H  
ATOM   3034  CA  GLU A 185      14.254 -29.298 -22.793  1.00 83.10           C  
ATOM   3035  HA  GLU A 185      15.208 -28.776 -22.855  1.00 83.10           H  
ATOM   3036  C   GLU A 185      13.131 -28.245 -22.852  1.00 83.10           C  
ATOM   3037  CB  GLU A 185      14.172 -30.286 -23.973  1.00 83.10           C  
ATOM   3038  HB2 GLU A 185      14.653 -31.228 -23.707  1.00 83.10           H  
ATOM   3039  HB3 GLU A 185      13.125 -30.512 -24.171  1.00 83.10           H  
ATOM   3040  O   GLU A 185      13.399 -27.076 -23.123  1.00 83.10           O  
ATOM   3041  CG  GLU A 185      14.820 -29.754 -25.266  1.00 83.10           C  
ATOM   3042  HG2 GLU A 185      14.483 -30.381 -26.091  1.00 83.10           H  
ATOM   3043  HG3 GLU A 185      14.452 -28.745 -25.453  1.00 83.10           H  
ATOM   3044  CD  GLU A 185      16.363 -29.762 -25.253  1.00 83.10           C  
ATOM   3045  OE1 GLU A 185      16.959 -28.941 -25.988  1.00 83.10           O  
ATOM   3046  OE2 GLU A 185      16.965 -30.554 -24.495  1.00 83.10           O  
ATOM   3047  N   GLU A 186      11.891 -28.603 -22.487  1.00 78.09           N  
ATOM   3048  H   GLU A 186      11.714 -29.577 -22.289  1.00 78.09           H  
ATOM   3049  CA  GLU A 186      10.759 -27.661 -22.416  1.00 78.09           C  
ATOM   3050  HA  GLU A 186      10.643 -27.173 -23.383  1.00 78.09           H  
ATOM   3051  C   GLU A 186      11.003 -26.547 -21.382  1.00 78.09           C  
ATOM   3052  CB  GLU A 186       9.451 -28.412 -22.092  1.00 78.09           C  
ATOM   3053  HB2 GLU A 186       9.626 -29.098 -21.263  1.00 78.09           H  
ATOM   3054  HB3 GLU A 186       8.706 -27.680 -21.778  1.00 78.09           H  
ATOM   3055  O   GLU A 186      10.737 -25.370 -21.647  1.00 78.09           O  
ATOM   3056  CG  GLU A 186       8.877 -29.177 -23.301  1.00 78.09           C  
ATOM   3057  HG2 GLU A 186       9.633 -29.867 -23.676  1.00 78.09           H  
ATOM   3058  HG3 GLU A 186       8.669 -28.457 -24.091  1.00 78.09           H  
ATOM   3059  CD  GLU A 186       7.585 -29.969 -22.997  1.00 78.09           C  
ATOM   3060  OE1 GLU A 186       7.120 -30.707 -23.904  1.00 78.09           O  
ATOM   3061  OE2 GLU A 186       7.050 -29.867 -21.869  1.00 78.09           O  
ATOM   3062  N   SER A 187      11.583 -26.880 -20.221  1.00 81.16           N  
ATOM   3063  H   SER A 187      11.756 -27.858 -20.036  1.00 81.16           H  
ATOM   3064  CA  SER A 187      11.984 -25.879 -19.225  1.00 81.16           C  
ATOM   3065  HA  SER A 187      11.117 -25.266 -18.982  1.00 81.16           H  
ATOM   3066  C   SER A 187      13.086 -24.954 -19.744  1.00 81.16           C  
ATOM   3067  CB  SER A 187      12.475 -26.558 -17.944  1.00 81.16           C  
ATOM   3068  HB2 SER A 187      11.698 -27.219 -17.561  1.00 81.16           H  
ATOM   3069  HB3 SER A 187      13.364 -27.148 -18.162  1.00 81.16           H  
ATOM   3070  O   SER A 187      13.119 -23.782 -19.365  1.00 81.16           O  
ATOM   3071  OG  SER A 187      12.782 -25.579 -16.963  1.00 81.16           O  
ATOM   3072  HG  SER A 187      13.035 -24.772 -17.417  1.00 81.16           H  
ATOM   3073  N   ARG A 188      13.996 -25.461 -20.581  1.00 80.50           N  
ATOM   3074  H   ARG A 188      13.919 -26.436 -20.836  1.00 80.50           H  
ATOM   3075  CA  ARG A 188      15.091 -24.680 -21.158  1.00 80.50           C  
ATOM   3076  HA  ARG A 188      15.517 -24.052 -20.376  1.00 80.50           H  
ATOM   3077  C   ARG A 188      14.588 -23.726 -22.241  1.00 80.50           C  
ATOM   3078  CB  ARG A 188      16.166 -25.651 -21.659  1.00 80.50           C  
ATOM   3079  HB2 ARG A 188      15.797 -26.195 -22.529  1.00 80.50           H  
ATOM   3080  HB3 ARG A 188      16.386 -26.369 -20.869  1.00 80.50           H  
ATOM   3081  O   ARG A 188      15.004 -22.571 -22.239  1.00 80.50           O  
ATOM   3082  CG  ARG A 188      17.462 -24.929 -22.017  1.00 80.50           C  
ATOM   3083  HG2 ARG A 188      17.276 -24.237 -22.839  1.00 80.50           H  
ATOM   3084  HG3 ARG A 188      17.824 -24.372 -21.153  1.00 80.50           H  
ATOM   3085  CD  ARG A 188      18.515 -25.951 -22.445  1.00 80.50           C  
ATOM   3086  HD2 ARG A 188      18.112 -26.559 -23.255  1.00 80.50           H  
ATOM   3087  HD3 ARG A 188      18.736 -26.598 -21.596  1.00 80.50           H  
ATOM   3088  NE  ARG A 188      19.731 -25.265 -22.909  1.00 80.50           N  
ATOM   3089  HE  ARG A 188      19.599 -24.322 -23.246  1.00 80.50           H  
ATOM   3090  NH1 ARG A 188      21.157 -27.047 -22.713  1.00 80.50           N  
ATOM   3091 HH11 ARG A 188      20.351 -27.624 -22.519  1.00 80.50           H  
ATOM   3092 HH12 ARG A 188      22.045 -27.487 -22.908  1.00 80.50           H  
ATOM   3093  NH2 ARG A 188      21.921 -25.088 -23.479  1.00 80.50           N  
ATOM   3094 HH21 ARG A 188      22.828 -25.515 -23.608  1.00 80.50           H  
ATOM   3095 HH22 ARG A 188      21.749 -24.137 -23.770  1.00 80.50           H  
ATOM   3096  CZ  ARG A 188      20.928 -25.802 -23.027  1.00 80.50           C  
ATOM   3097  N   ILE A 189      13.659 -24.174 -23.089  1.00 78.11           N  
ATOM   3098  H   ILE A 189      13.414 -25.152 -23.044  1.00 78.11           H  
ATOM   3099  CA  ILE A 189      13.003 -23.336 -24.106  1.00 78.11           C  
ATOM   3100  HA  ILE A 189      13.769 -22.869 -24.724  1.00 78.11           H  
ATOM   3101  C   ILE A 189      12.223 -22.201 -23.428  1.00 78.11           C  
ATOM   3102  CB  ILE A 189      12.105 -24.199 -25.024  1.00 78.11           C  
ATOM   3103  HB  ILE A 189      11.418 -24.767 -24.398  1.00 78.11           H  
ATOM   3104  O   ILE A 189      12.435 -21.038 -23.757  1.00 78.11           O  
ATOM   3105  CG1 ILE A 189      12.965 -25.188 -25.850  1.00 78.11           C  
ATOM   3106 HG12 ILE A 189      13.490 -24.642 -26.634  1.00 78.11           H  
ATOM   3107 HG13 ILE A 189      13.723 -25.648 -25.217  1.00 78.11           H  
ATOM   3108  CG2 ILE A 189      11.278 -23.316 -25.979  1.00 78.11           C  
ATOM   3109 HG21 ILE A 189      10.665 -23.925 -26.642  1.00 78.11           H  
ATOM   3110 HG22 ILE A 189      10.596 -22.670 -25.425  1.00 78.11           H  
ATOM   3111 HG23 ILE A 189      11.931 -22.685 -26.582  1.00 78.11           H  
ATOM   3112  CD1 ILE A 189      12.157 -26.326 -26.489  1.00 78.11           C  
ATOM   3113 HD11 ILE A 189      12.843 -27.018 -26.979  1.00 78.11           H  
ATOM   3114 HD12 ILE A 189      11.464 -25.937 -27.235  1.00 78.11           H  
ATOM   3115 HD13 ILE A 189      11.605 -26.865 -25.720  1.00 78.11           H  
ATOM   3116  N   THR A 190      11.413 -22.516 -22.409  1.00 78.95           N  
ATOM   3117  H   THR A 190      11.268 -23.495 -22.207  1.00 78.95           H  
ATOM   3118  CA  THR A 190      10.600 -21.510 -21.697  1.00 78.95           C  
ATOM   3119  HA  THR A 190       9.965 -21.002 -22.423  1.00 78.95           H  
ATOM   3120  C   THR A 190      11.473 -20.443 -21.025  1.00 78.95           C  
ATOM   3121  CB  THR A 190       9.694 -22.158 -20.633  1.00 78.95           C  
ATOM   3122  HB  THR A 190      10.298 -22.460 -19.778  1.00 78.95           H  
ATOM   3123  O   THR A 190      11.188 -19.253 -21.114  1.00 78.95           O  
ATOM   3124  CG2 THR A 190       8.598 -21.198 -20.165  1.00 78.95           C  
ATOM   3125 HG21 THR A 190       9.036 -20.318 -19.693  1.00 78.95           H  
ATOM   3126 HG22 THR A 190       8.002 -20.878 -21.020  1.00 78.95           H  
ATOM   3127 HG23 THR A 190       7.953 -21.697 -19.443  1.00 78.95           H  
ATOM   3128  OG1 THR A 190       9.025 -23.301 -21.121  1.00 78.95           O  
ATOM   3129  HG1 THR A 190       9.661 -23.987 -21.335  1.00 78.95           H  
ATOM   3130  N   ALA A 191      12.581 -20.851 -20.394  1.00 73.78           N  
ATOM   3131  H   ALA A 191      12.784 -21.840 -20.350  1.00 73.78           H  
ATOM   3132  CA  ALA A 191      13.508 -19.916 -19.757  1.00 73.78           C  
ATOM   3133  HA  ALA A 191      12.939 -19.265 -19.093  1.00 73.78           H  
ATOM   3134  C   ALA A 191      14.226 -19.007 -20.771  1.00 73.78           C  
ATOM   3135  CB  ALA A 191      14.509 -20.717 -18.917  1.00 73.78           C  
ATOM   3136  HB1 ALA A 191      15.083 -21.385 -19.558  1.00 73.78           H  
ATOM   3137  HB2 ALA A 191      13.976 -21.303 -18.168  1.00 73.78           H  
ATOM   3138  HB3 ALA A 191      15.190 -20.029 -18.414  1.00 73.78           H  
ATOM   3139  O   ALA A 191      14.453 -17.834 -20.482  1.00 73.78           O  
ATOM   3140  N   GLN A 192      14.570 -19.525 -21.955  1.00 82.05           N  
ATOM   3141  H   GLN A 192      14.334 -20.486 -22.157  1.00 82.05           H  
ATOM   3142  CA  GLN A 192      15.198 -18.730 -23.013  1.00 82.05           C  
ATOM   3143  HA  GLN A 192      15.987 -18.121 -22.571  1.00 82.05           H  
ATOM   3144  C   GLN A 192      14.219 -17.747 -23.664  1.00 82.05           C  
ATOM   3145  CB  GLN A 192      15.829 -19.654 -24.065  1.00 82.05           C  
ATOM   3146  HB2 GLN A 192      16.073 -19.064 -24.949  1.00 82.05           H  
ATOM   3147  HB3 GLN A 192      15.120 -20.429 -24.354  1.00 82.05           H  
ATOM   3148  O   GLN A 192      14.606 -16.609 -23.917  1.00 82.05           O  
ATOM   3149  CG  GLN A 192      17.124 -20.288 -23.540  1.00 82.05           C  
ATOM   3150  HG2 GLN A 192      17.791 -19.490 -23.213  1.00 82.05           H  
ATOM   3151  HG3 GLN A 192      16.913 -20.921 -22.679  1.00 82.05           H  
ATOM   3152  CD  GLN A 192      17.836 -21.123 -24.598  1.00 82.05           C  
ATOM   3153  NE2 GLN A 192      19.144 -21.025 -24.701  1.00 82.05           N  
ATOM   3154 HE21 GLN A 192      19.620 -20.305 -24.176  1.00 82.05           H  
ATOM   3155 HE22 GLN A 192      19.518 -21.464 -25.531  1.00 82.05           H  
ATOM   3156  OE1 GLN A 192      17.270 -21.886 -25.356  1.00 82.05           O  
ATOM   3157  N   GLU A 193      12.964 -18.146 -23.885  1.00 84.52           N  
ATOM   3158  H   GLU A 193      12.715 -19.108 -23.703  1.00 84.52           H  
ATOM   3159  CA  GLU A 193      11.914 -17.258 -24.400  1.00 84.52           C  
ATOM   3160  HA  GLU A 193      12.259 -16.781 -25.318  1.00 84.52           H  
ATOM   3161  C   GLU A 193      11.577 -16.140 -23.409  1.00 84.52           C  
ATOM   3162  CB  GLU A 193      10.641 -18.056 -24.713  1.00 84.52           C  
ATOM   3163  HB2 GLU A 193      10.390 -18.685 -23.859  1.00 84.52           H  
ATOM   3164  HB3 GLU A 193       9.827 -17.349 -24.872  1.00 84.52           H  
ATOM   3165  O   GLU A 193      11.458 -14.983 -23.811  1.00 84.52           O  
ATOM   3166  CG  GLU A 193      10.775 -18.920 -25.975  1.00 84.52           C  
ATOM   3167  HG2 GLU A 193      11.039 -18.270 -26.809  1.00 84.52           H  
ATOM   3168  HG3 GLU A 193      11.586 -19.636 -25.841  1.00 84.52           H  
ATOM   3169  CD  GLU A 193       9.482 -19.678 -26.323  1.00 84.52           C  
ATOM   3170  OE1 GLU A 193       9.480 -20.355 -27.376  1.00 84.52           O  
ATOM   3171  OE2 GLU A 193       8.485 -19.561 -25.570  1.00 84.52           O  
ATOM   3172  N   ASP A 194      11.486 -16.450 -22.113  1.00 82.14           N  
ATOM   3173  H   ASP A 194      11.499 -17.423 -21.842  1.00 82.14           H  
ATOM   3174  CA  ASP A 194      11.278 -15.439 -21.073  1.00 82.14           C  
ATOM   3175  HA  ASP A 194      10.422 -14.822 -21.345  1.00 82.14           H  
ATOM   3176  C   ASP A 194      12.480 -14.494 -20.955  1.00 82.14           C  
ATOM   3177  CB  ASP A 194      10.997 -16.109 -19.717  1.00 82.14           C  
ATOM   3178  HB2 ASP A 194      11.263 -15.405 -18.928  1.00 82.14           H  
ATOM   3179  HB3 ASP A 194      11.639 -16.982 -19.598  1.00 82.14           H  
ATOM   3180  O   ASP A 194      12.304 -13.288 -20.772  1.00 82.14           O  
ATOM   3181  CG  ASP A 194       9.531 -16.501 -19.486  1.00 82.14           C  
ATOM   3182  OD1 ASP A 194       8.654 -16.076 -20.275  1.00 82.14           O  
ATOM   3183  OD2 ASP A 194       9.286 -17.147 -18.440  1.00 82.14           O  
ATOM   3184  N   GLU A 195      13.712 -14.995 -21.096  1.00 78.91           N  
ATOM   3185  H   GLU A 195      13.822 -15.993 -21.202  1.00 78.91           H  
ATOM   3186  CA  GLU A 195      14.900 -14.141 -21.093  1.00 78.91           C  
ATOM   3187  HA  GLU A 195      14.813 -13.468 -20.240  1.00 78.91           H  
ATOM   3188  C   GLU A 195      14.971 -13.251 -22.345  1.00 78.91           C  
ATOM   3189  CB  GLU A 195      16.170 -14.981 -20.887  1.00 78.91           C  
ATOM   3190  HB2 GLU A 195      16.396 -15.553 -21.787  1.00 78.91           H  
ATOM   3191  HB3 GLU A 195      16.001 -15.667 -20.057  1.00 78.91           H  
ATOM   3192  O   GLU A 195      15.290 -12.066 -22.226  1.00 78.91           O  
ATOM   3193  CG  GLU A 195      17.350 -14.066 -20.527  1.00 78.91           C  
ATOM   3194  HG2 GLU A 195      17.557 -13.412 -21.374  1.00 78.91           H  
ATOM   3195  HG3 GLU A 195      17.059 -13.436 -19.686  1.00 78.91           H  
ATOM   3196  CD  GLU A 195      18.645 -14.797 -20.151  1.00 78.91           C  
ATOM   3197  OE1 GLU A 195      19.684 -14.089 -20.161  1.00 78.91           O  
ATOM   3198  OE2 GLU A 195      18.631 -16.020 -19.900  1.00 78.91           O  
ATOM   3199  N   GLN A 196      14.603 -13.763 -23.525  1.00 80.10           N  
ATOM   3200  H   GLN A 196      14.353 -14.740 -23.570  1.00 80.10           H  
ATOM   3201  CA  GLN A 196      14.444 -12.948 -24.736  1.00 80.10           C  
ATOM   3202  HA  GLN A 196      15.370 -12.399 -24.905  1.00 80.10           H  
ATOM   3203  C   GLN A 196      13.350 -11.896 -24.565  1.00 80.10           C  
ATOM   3204  CB  GLN A 196      14.151 -13.827 -25.965  1.00 80.10           C  
ATOM   3205  HB2 GLN A 196      13.369 -13.366 -26.567  1.00 80.10           H  
ATOM   3206  HB3 GLN A 196      13.796 -14.810 -25.656  1.00 80.10           H  
ATOM   3207  O   GLN A 196      13.594 -10.730 -24.857  1.00 80.10           O  
ATOM   3208  CG  GLN A 196      15.398 -13.964 -26.846  1.00 80.10           C  
ATOM   3209  HG2 GLN A 196      15.715 -12.969 -27.159  1.00 80.10           H  
ATOM   3210  HG3 GLN A 196      16.202 -14.422 -26.270  1.00 80.10           H  
ATOM   3211  CD  GLN A 196      15.151 -14.813 -28.089  1.00 80.10           C  
ATOM   3212  NE2 GLN A 196      15.875 -14.583 -29.162  1.00 80.10           N  
ATOM   3213 HE21 GLN A 196      15.593 -15.121 -29.968  1.00 80.10           H  
ATOM   3214 HE22 GLN A 196      16.452 -13.755 -29.219  1.00 80.10           H  
ATOM   3215  OE1 GLN A 196      14.335 -15.713 -28.133  1.00 80.10           O  
ATOM   3216  N   ARG A 197      12.192 -12.260 -24.005  1.00 81.40           N  
ATOM   3217  H   ARG A 197      12.047 -13.241 -23.816  1.00 81.40           H  
ATOM   3218  CA  ARG A 197      11.086 -11.326 -23.763  1.00 81.40           C  
ATOM   3219  HA  ARG A 197      10.879 -10.805 -24.698  1.00 81.40           H  
ATOM   3220  C   ARG A 197      11.455 -10.258 -22.734  1.00 81.40           C  
ATOM   3221  CB  ARG A 197       9.844 -12.128 -23.355  1.00 81.40           C  
ATOM   3222  HB2 ARG A 197       9.927 -12.437 -22.313  1.00 81.40           H  
ATOM   3223  HB3 ARG A 197       9.791 -13.022 -23.977  1.00 81.40           H  
ATOM   3224  O   ARG A 197      11.055  -9.110 -22.885  1.00 81.40           O  
ATOM   3225  CG  ARG A 197       8.555 -11.326 -23.573  1.00 81.40           C  
ATOM   3226  HG2 ARG A 197       8.591 -10.417 -22.972  1.00 81.40           H  
ATOM   3227  HG3 ARG A 197       8.474 -11.042 -24.622  1.00 81.40           H  
ATOM   3228  CD  ARG A 197       7.313 -12.128 -23.166  1.00 81.40           C  
ATOM   3229  HD2 ARG A 197       7.418 -12.430 -22.123  1.00 81.40           H  
ATOM   3230  HD3 ARG A 197       6.448 -11.471 -23.256  1.00 81.40           H  
ATOM   3231  NE  ARG A 197       7.116 -13.324 -24.008  1.00 81.40           N  
ATOM   3232  HE  ARG A 197       7.899 -13.603 -24.581  1.00 81.40           H  
ATOM   3233  NH1 ARG A 197       5.019 -13.868 -23.263  1.00 81.40           N  
ATOM   3234 HH11 ARG A 197       5.084 -13.092 -22.620  1.00 81.40           H  
ATOM   3235 HH12 ARG A 197       4.272 -14.545 -23.196  1.00 81.40           H  
ATOM   3236  NH2 ARG A 197       6.046 -15.194 -24.742  1.00 81.40           N  
ATOM   3237 HH21 ARG A 197       6.890 -15.470 -25.223  1.00 81.40           H  
ATOM   3238 HH22 ARG A 197       5.309 -15.879 -24.649  1.00 81.40           H  
ATOM   3239  CZ  ARG A 197       6.063 -14.120 -24.005  1.00 81.40           C  
ATOM   3240  N   ARG A 198      12.259 -10.596 -21.717  1.00 72.55           N  
ATOM   3241  H   ARG A 198      12.488 -11.574 -21.614  1.00 72.55           H  
ATOM   3242  CA  ARG A 198      12.827  -9.614 -20.773  1.00 72.55           C  
ATOM   3243  HA  ARG A 198      12.030  -8.956 -20.428  1.00 72.55           H  
ATOM   3244  C   ARG A 198      13.836  -8.688 -21.443  1.00 72.55           C  
ATOM   3245  CB  ARG A 198      13.469 -10.305 -19.561  1.00 72.55           C  
ATOM   3246  HB2 ARG A 198      14.087 -11.137 -19.898  1.00 72.55           H  
ATOM   3247  HB3 ARG A 198      14.108  -9.588 -19.046  1.00 72.55           H  
ATOM   3248  O   ARG A 198      13.847  -7.510 -21.110  1.00 72.55           O  
ATOM   3249  CG  ARG A 198      12.416 -10.802 -18.563  1.00 72.55           C  
ATOM   3250  HG2 ARG A 198      11.776 -11.537 -19.053  1.00 72.55           H  
ATOM   3251  HG3 ARG A 198      11.782  -9.971 -18.253  1.00 72.55           H  
ATOM   3252  CD  ARG A 198      13.068 -11.458 -17.337  1.00 72.55           C  
ATOM   3253  HD2 ARG A 198      14.102 -11.714 -17.569  1.00 72.55           H  
ATOM   3254  HD3 ARG A 198      12.530 -12.383 -17.130  1.00 72.55           H  
ATOM   3255  NE  ARG A 198      13.001 -10.591 -16.143  1.00 72.55           N  
ATOM   3256  HE  ARG A 198      12.463  -9.742 -16.240  1.00 72.55           H  
ATOM   3257  NH1 ARG A 198      14.281 -11.894 -14.757  1.00 72.55           N  
ATOM   3258 HH11 ARG A 198      14.456 -12.506 -15.540  1.00 72.55           H  
ATOM   3259 HH12 ARG A 198      14.698 -12.072 -13.854  1.00 72.55           H  
ATOM   3260  NH2 ARG A 198      13.302 -10.052 -13.951  1.00 72.55           N  
ATOM   3261 HH21 ARG A 198      12.746  -9.221 -14.090  1.00 72.55           H  
ATOM   3262 HH22 ARG A 198      13.723 -10.232 -13.050  1.00 72.55           H  
ATOM   3263  CZ  ARG A 198      13.527 -10.848 -14.959  1.00 72.55           C  
ATOM   3264  N   ARG A 199      14.658  -9.185 -22.374  1.00 75.55           N  
ATOM   3265  H   ARG A 199      14.605 -10.173 -22.577  1.00 75.55           H  
ATOM   3266  CA  ARG A 199      15.577  -8.341 -23.159  1.00 75.55           C  
ATOM   3267  HA  ARG A 199      16.102  -7.662 -22.487  1.00 75.55           H  
ATOM   3268  C   ARG A 199      14.826  -7.429 -24.127  1.00 75.55           C  
ATOM   3269  CB  ARG A 199      16.609  -9.196 -23.905  1.00 75.55           C  
ATOM   3270  HB2 ARG A 199      16.096  -9.984 -24.458  1.00 75.55           H  
ATOM   3271  HB3 ARG A 199      17.133  -8.565 -24.623  1.00 75.55           H  
ATOM   3272  O   ARG A 199      15.188  -6.266 -24.225  1.00 75.55           O  
ATOM   3273  CG  ARG A 199      17.646  -9.814 -22.958  1.00 75.55           C  
ATOM   3274  HG2 ARG A 199      17.145 -10.415 -22.199  1.00 75.55           H  
ATOM   3275  HG3 ARG A 199      18.206  -9.023 -22.459  1.00 75.55           H  
ATOM   3276  CD  ARG A 199      18.610 -10.695 -23.757  1.00 75.55           C  
ATOM   3277  HD2 ARG A 199      18.027 -11.327 -24.426  1.00 75.55           H  
ATOM   3278  HD3 ARG A 199      19.254 -10.048 -24.352  1.00 75.55           H  
ATOM   3279  NE  ARG A 199      19.416 -11.564 -22.878  1.00 75.55           N  
ATOM   3280  HE  ARG A 199      19.079 -11.712 -21.938  1.00 75.55           H  
ATOM   3281  NH1 ARG A 199      20.949 -12.229 -24.443  1.00 75.55           N  
ATOM   3282 HH11 ARG A 199      20.519 -11.590 -25.096  1.00 75.55           H  
ATOM   3283 HH12 ARG A 199      21.754 -12.785 -24.696  1.00 75.55           H  
ATOM   3284  NH2 ARG A 199      21.002 -13.117 -22.390  1.00 75.55           N  
ATOM   3285 HH21 ARG A 199      20.543 -13.320 -21.514  1.00 75.55           H  
ATOM   3286 HH22 ARG A 199      21.769 -13.720 -22.653  1.00 75.55           H  
ATOM   3287  CZ  ARG A 199      20.453 -12.294 -23.236  1.00 75.55           C  
ATOM   3288  N   GLU A 200      13.776  -7.922 -24.780  1.00 73.49           N  
ATOM   3289  H   GLU A 200      13.584  -8.912 -24.715  1.00 73.49           H  
ATOM   3290  CA  GLU A 200      12.905  -7.108 -25.634  1.00 73.49           C  
ATOM   3291  HA  GLU A 200      13.511  -6.568 -26.361  1.00 73.49           H  
ATOM   3292  C   GLU A 200      12.167  -6.044 -24.812  1.00 73.49           C  
ATOM   3293  CB  GLU A 200      11.911  -7.998 -26.400  1.00 73.49           C  
ATOM   3294  HB2 GLU A 200      11.119  -7.367 -26.804  1.00 73.49           H  
ATOM   3295  HB3 GLU A 200      11.463  -8.710 -25.706  1.00 73.49           H  
ATOM   3296  O   GLU A 200      12.226  -4.873 -25.161  1.00 73.49           O  
ATOM   3297  CG  GLU A 200      12.573  -8.744 -27.571  1.00 73.49           C  
ATOM   3298  HG2 GLU A 200      13.407  -9.334 -27.191  1.00 73.49           H  
ATOM   3299  HG3 GLU A 200      12.979  -8.007 -28.263  1.00 73.49           H  
ATOM   3300  CD  GLU A 200      11.612  -9.676 -28.333  1.00 73.49           C  
ATOM   3301  OE1 GLU A 200      12.049 -10.210 -29.379  1.00 73.49           O  
ATOM   3302  OE2 GLU A 200      10.466  -9.881 -27.865  1.00 73.49           O  
ATOM   3303  N   LEU A 201      11.549  -6.402 -23.678  1.00 64.76           N  
ATOM   3304  H   LEU A 201      11.505  -7.384 -23.444  1.00 64.76           H  
ATOM   3305  CA  LEU A 201      10.858  -5.439 -22.807  1.00 64.76           C  
ATOM   3306  HA  LEU A 201      10.146  -4.877 -23.412  1.00 64.76           H  
ATOM   3307  C   LEU A 201      11.804  -4.392 -22.207  1.00 64.76           C  
ATOM   3308  CB  LEU A 201      10.101  -6.184 -21.692  1.00 64.76           C  
ATOM   3309  HB2 LEU A 201      10.732  -6.992 -21.321  1.00 64.76           H  
ATOM   3310  HB3 LEU A 201       9.929  -5.501 -20.861  1.00 64.76           H  
ATOM   3311  O   LEU A 201      11.440  -3.224 -22.146  1.00 64.76           O  
ATOM   3312  CG  LEU A 201       8.740  -6.739 -22.148  1.00 64.76           C  
ATOM   3313  HG  LEU A 201       8.840  -7.207 -23.128  1.00 64.76           H  
ATOM   3314  CD1 LEU A 201       8.242  -7.796 -21.159  1.00 64.76           C  
ATOM   3315 HD11 LEU A 201       8.963  -8.612 -21.111  1.00 64.76           H  
ATOM   3316 HD12 LEU A 201       7.283  -8.188 -21.497  1.00 64.76           H  
ATOM   3317 HD13 LEU A 201       8.128  -7.351 -20.171  1.00 64.76           H  
ATOM   3318  CD2 LEU A 201       7.681  -5.634 -22.221  1.00 64.76           C  
ATOM   3319 HD21 LEU A 201       7.982  -4.875 -22.943  1.00 64.76           H  
ATOM   3320 HD22 LEU A 201       6.727  -6.053 -22.539  1.00 64.76           H  
ATOM   3321 HD23 LEU A 201       7.565  -5.156 -21.248  1.00 64.76           H  
ATOM   3322  N   ALA A 202      13.021  -4.779 -21.813  1.00 64.41           N  
ATOM   3323  H   ALA A 202      13.271  -5.756 -21.868  1.00 64.41           H  
ATOM   3324  CA  ALA A 202      14.012  -3.836 -21.293  1.00 64.41           C  
ATOM   3325  HA  ALA A 202      13.551  -3.249 -20.498  1.00 64.41           H  
ATOM   3326  C   ALA A 202      14.502  -2.832 -22.351  1.00 64.41           C  
ATOM   3327  CB  ALA A 202      15.179  -4.629 -20.693  1.00 64.41           C  
ATOM   3328  HB1 ALA A 202      14.815  -5.274 -19.893  1.00 64.41           H  
ATOM   3329  HB2 ALA A 202      15.910  -3.932 -20.282  1.00 64.41           H  
ATOM   3330  HB3 ALA A 202      15.654  -5.231 -21.468  1.00 64.41           H  
ATOM   3331  O   ALA A 202      14.974  -1.762 -21.994  1.00 64.41           O  
ATOM   3332  N   GLN A 203      14.377  -3.140 -23.646  1.00 58.87           N  
ATOM   3333  H   GLN A 203      13.963  -4.024 -23.906  1.00 58.87           H  
ATOM   3334  CA  GLN A 203      14.713  -2.199 -24.720  1.00 58.87           C  
ATOM   3335  HA  GLN A 203      15.572  -1.603 -24.412  1.00 58.87           H  
ATOM   3336  C   GLN A 203      13.600  -1.186 -25.016  1.00 58.87           C  
ATOM   3337  CB  GLN A 203      15.100  -2.976 -25.987  1.00 58.87           C  
ATOM   3338  HB2 GLN A 203      15.124  -2.294 -26.836  1.00 58.87           H  
ATOM   3339  HB3 GLN A 203      14.361  -3.752 -26.191  1.00 58.87           H  
ATOM   3340  O   GLN A 203      13.844  -0.237 -25.756  1.00 58.87           O  
ATOM   3341  CG  GLN A 203      16.491  -3.598 -25.838  1.00 58.87           C  
ATOM   3342  HG2 GLN A 203      17.207  -2.798 -25.651  1.00 58.87           H  
ATOM   3343  HG3 GLN A 203      16.516  -4.270 -24.980  1.00 58.87           H  
ATOM   3344  CD  GLN A 203      16.947  -4.366 -27.073  1.00 58.87           C  
ATOM   3345  NE2 GLN A 203      18.222  -4.678 -27.161  1.00 58.87           N  
ATOM   3346 HE21 GLN A 203      18.862  -4.352 -26.452  1.00 58.87           H  
ATOM   3347 HE22 GLN A 203      18.491  -5.126 -28.025  1.00 58.87           H  
ATOM   3348  OE1 GLN A 203      16.214  -4.701 -27.988  1.00 58.87           O  
ATOM   3349  N   TYR A 204      12.399  -1.364 -24.456  1.00 53.16           N  
ATOM   3350  H   TYR A 204      12.256  -2.146 -23.834  1.00 53.16           H  
ATOM   3351  CA  TYR A 204      11.263  -0.481 -24.721  1.00 53.16           C  
ATOM   3352  HA  TYR A 204      11.480   0.094 -25.622  1.00 53.16           H  
ATOM   3353  C   TYR A 204      11.020   0.601 -23.653  1.00 53.16           C  
ATOM   3354  CB  TYR A 204      10.010  -1.323 -25.038  1.00 53.16           C  
ATOM   3355  HB2 TYR A 204       9.938  -2.145 -24.327  1.00 53.16           H  
ATOM   3356  HB3 TYR A 204       9.124  -0.704 -24.901  1.00 53.16           H  
ATOM   3357  O   TYR A 204      10.155   1.438 -23.891  1.00 53.16           O  
ATOM   3358  CG  TYR A 204       9.968  -1.852 -26.465  1.00 53.16           C  
ATOM   3359  CD1 TYR A 204       9.813  -0.952 -27.537  1.00 53.16           C  
ATOM   3360  HD1 TYR A 204       9.730   0.105 -27.330  1.00 53.16           H  
ATOM   3361  CD2 TYR A 204      10.082  -3.230 -26.730  1.00 53.16           C  
ATOM   3362  HD2 TYR A 204      10.179  -3.921 -25.906  1.00 53.16           H  
ATOM   3363  CE1 TYR A 204       9.801  -1.420 -28.865  1.00 53.16           C  
ATOM   3364  HE1 TYR A 204       9.705  -0.715 -29.678  1.00 53.16           H  
ATOM   3365  CE2 TYR A 204      10.082  -3.707 -28.056  1.00 53.16           C  
ATOM   3366  HE2 TYR A 204      10.199  -4.761 -28.258  1.00 53.16           H  
ATOM   3367  OH  TYR A 204       9.945  -3.248 -30.410  1.00 53.16           O  
ATOM   3368  HH  TYR A 204       9.942  -2.510 -31.023  1.00 53.16           H  
ATOM   3369  CZ  TYR A 204       9.946  -2.800 -29.126  1.00 53.16           C  
ATOM   3370  N   ASP A 205      11.766   0.639 -22.538  1.00 53.85           N  
ATOM   3371  H   ASP A 205      12.470  -0.072 -22.398  1.00 53.85           H  
ATOM   3372  CA  ASP A 205      11.446   1.523 -21.391  1.00 53.85           C  
ATOM   3373  HA  ASP A 205      10.518   2.046 -21.619  1.00 53.85           H  
ATOM   3374  C   ASP A 205      12.448   2.671 -21.110  1.00 53.85           C  
ATOM   3375  CB  ASP A 205      11.195   0.656 -20.129  1.00 53.85           C  
ATOM   3376  HB2 ASP A 205      11.406  -0.388 -20.358  1.00 53.85           H  
ATOM   3377  HB3 ASP A 205      11.902   0.948 -19.352  1.00 53.85           H  
ATOM   3378  O   ASP A 205      12.119   3.581 -20.354  1.00 53.85           O  
ATOM   3379  CG  ASP A 205       9.772   0.729 -19.533  1.00 53.85           C  
ATOM   3380  OD1 ASP A 205       8.895   1.443 -20.070  1.00 53.85           O  
ATOM   3381  OD2 ASP A 205       9.537  -0.002 -18.538  1.00 53.85           O  
ATOM   3382  N   ASP A 206      13.642   2.698 -21.721  1.00 48.98           N  
ATOM   3383  H   ASP A 206      13.888   1.928 -22.326  1.00 48.98           H  
ATOM   3384  CA  ASP A 206      14.709   3.647 -21.321  1.00 48.98           C  
ATOM   3385  HA  ASP A 206      14.474   4.030 -20.328  1.00 48.98           H  
ATOM   3386  C   ASP A 206      14.842   4.921 -22.188  1.00 48.98           C  
ATOM   3387  CB  ASP A 206      16.055   2.901 -21.194  1.00 48.98           C  
ATOM   3388  HB2 ASP A 206      16.165   2.217 -22.035  1.00 48.98           H  
ATOM   3389  HB3 ASP A 206      16.870   3.621 -21.257  1.00 48.98           H  
ATOM   3390  O   ASP A 206      15.629   5.808 -21.856  1.00 48.98           O  
ATOM   3391  CG  ASP A 206      16.244   2.135 -19.873  1.00 48.98           C  
ATOM   3392  OD1 ASP A 206      15.585   2.475 -18.863  1.00 48.98           O  
ATOM   3393  OD2 ASP A 206      17.124   1.241 -19.852  1.00 48.98           O  
ATOM   3394  N   GLU A 207      14.083   5.059 -23.279  1.00 44.63           N  
ATOM   3395  H   GLU A 207      13.423   4.323 -23.485  1.00 44.63           H  
ATOM   3396  CA  GLU A 207      14.297   6.134 -24.273  1.00 44.63           C  
ATOM   3397  HA  GLU A 207      15.176   6.714 -23.993  1.00 44.63           H  
ATOM   3398  C   GLU A 207      13.163   7.172 -24.350  1.00 44.63           C  
ATOM   3399  CB  GLU A 207      14.615   5.516 -25.649  1.00 44.63           C  
ATOM   3400  HB2 GLU A 207      14.513   6.266 -26.434  1.00 44.63           H  
ATOM   3401  HB3 GLU A 207      13.864   4.753 -25.851  1.00 44.63           H  
ATOM   3402  O   GLU A 207      13.209   8.038 -25.223  1.00 44.63           O  
ATOM   3403  CG  GLU A 207      16.012   4.862 -25.747  1.00 44.63           C  
ATOM   3404  HG2 GLU A 207      16.334   4.527 -24.761  1.00 44.63           H  
ATOM   3405  HG3 GLU A 207      15.908   3.966 -26.360  1.00 44.63           H  
ATOM   3406  CD  GLU A 207      17.109   5.735 -26.396  1.00 44.63           C  
ATOM   3407  OE1 GLU A 207      18.282   5.619 -25.966  1.00 44.63           O  
ATOM   3408  OE2 GLU A 207      16.816   6.443 -27.388  1.00 44.63           O  
ATOM   3409  N   ASP A 208      12.160   7.139 -23.460  1.00 54.35           N  
ATOM   3410  H   ASP A 208      12.164   6.436 -22.736  1.00 54.35           H  
ATOM   3411  CA  ASP A 208      11.147   8.204 -23.425  1.00 54.35           C  
ATOM   3412  HA  ASP A 208      11.131   8.663 -24.413  1.00 54.35           H  
ATOM   3413  C   ASP A 208      11.505   9.287 -22.384  1.00 54.35           C  
ATOM   3414  CB  ASP A 208       9.714   7.667 -23.284  1.00 54.35           C  
ATOM   3415  HB2 ASP A 208       9.608   6.780 -23.908  1.00 54.35           H  
ATOM   3416  HB3 ASP A 208       9.516   7.385 -22.250  1.00 54.35           H  
ATOM   3417  O   ASP A 208      11.254   9.111 -21.183  1.00 54.35           O  
ATOM   3418  CG  ASP A 208       8.688   8.714 -23.753  1.00 54.35           C  
ATOM   3419  OD1 ASP A 208       9.070   9.905 -23.844  1.00 54.35           O  
ATOM   3420  OD2 ASP A 208       7.532   8.317 -24.026  1.00 54.35           O  
ATOM   3421  N   PRO A 209      12.096  10.429 -22.795  1.00 58.36           N  
ATOM   3422  CA  PRO A 209      12.372  11.539 -21.885  1.00 58.36           C  
ATOM   3423  HA  PRO A 209      13.055  11.211 -21.101  1.00 58.36           H  
ATOM   3424  C   PRO A 209      11.098  12.076 -21.220  1.00 58.36           C  
ATOM   3425  CB  PRO A 209      13.054  12.607 -22.746  1.00 58.36           C  
ATOM   3426  HB2 PRO A 209      14.133  12.453 -22.721  1.00 58.36           H  
ATOM   3427  HB3 PRO A 209      12.808  13.618 -22.421  1.00 58.36           H  
ATOM   3428  O   PRO A 209      11.182  12.610 -20.110  1.00 58.36           O  
ATOM   3429  CG  PRO A 209      12.535  12.323 -24.153  1.00 58.36           C  
ATOM   3430  HG2 PRO A 209      11.545  12.763 -24.277  1.00 58.36           H  
ATOM   3431  HG3 PRO A 209      13.219  12.684 -24.921  1.00 58.36           H  
ATOM   3432  CD  PRO A 209      12.424  10.807 -24.162  1.00 58.36           C  
ATOM   3433  HD2 PRO A 209      11.652  10.519 -24.876  1.00 58.36           H  
ATOM   3434  HD3 PRO A 209      13.386  10.374 -24.437  1.00 58.36           H  
ATOM   3435  N   ASP A 210       9.922  11.891 -21.831  1.00 71.51           N  
ATOM   3436  H   ASP A 210       9.874  11.385 -22.704  1.00 71.51           H  
ATOM   3437  CA  ASP A 210       8.655  12.307 -21.233  1.00 71.51           C  
ATOM   3438  HA  ASP A 210       8.763  13.332 -20.879  1.00 71.51           H  
ATOM   3439  C   ASP A 210       8.309  11.439 -20.014  1.00 71.51           C  
ATOM   3440  CB  ASP A 210       7.509  12.292 -22.264  1.00 71.51           C  
ATOM   3441  HB2 ASP A 210       6.584  12.502 -21.728  1.00 71.51           H  
ATOM   3442  HB3 ASP A 210       7.401  11.296 -22.693  1.00 71.51           H  
ATOM   3443  O   ASP A 210       7.725  11.944 -19.052  1.00 71.51           O  
ATOM   3444  CG  ASP A 210       7.628  13.344 -23.381  1.00 71.51           C  
ATOM   3445  OD1 ASP A 210       8.435  14.293 -23.231  1.00 71.51           O  
ATOM   3446  OD2 ASP A 210       6.807  13.287 -24.328  1.00 71.51           O  
ATOM   3447  N   PHE A 211       8.725  10.165 -19.984  1.00 61.80           N  
ATOM   3448  H   PHE A 211       9.246   9.814 -20.775  1.00 61.80           H  
ATOM   3449  CA  PHE A 211       8.541   9.299 -18.817  1.00 61.80           C  
ATOM   3450  HA  PHE A 211       7.510   9.405 -18.479  1.00 61.80           H  
ATOM   3451  C   PHE A 211       9.440   9.721 -17.649  1.00 61.80           C  
ATOM   3452  CB  PHE A 211       8.760   7.827 -19.188  1.00 61.80           C  
ATOM   3453  HB2 PHE A 211       9.791   7.683 -19.513  1.00 61.80           H  
ATOM   3454  HB3 PHE A 211       8.113   7.572 -20.027  1.00 61.80           H  
ATOM   3455  O   PHE A 211       8.971   9.791 -16.511  1.00 61.80           O  
ATOM   3456  CG  PHE A 211       8.460   6.879 -18.039  1.00 61.80           C  
ATOM   3457  CD1 PHE A 211       9.507   6.279 -17.316  1.00 61.80           C  
ATOM   3458  HD1 PHE A 211      10.533   6.454 -17.606  1.00 61.80           H  
ATOM   3459  CD2 PHE A 211       7.125   6.611 -17.681  1.00 61.80           C  
ATOM   3460  HD2 PHE A 211       6.322   7.061 -18.246  1.00 61.80           H  
ATOM   3461  CE1 PHE A 211       9.222   5.417 -16.242  1.00 61.80           C  
ATOM   3462  HE1 PHE A 211      10.031   4.929 -15.719  1.00 61.80           H  
ATOM   3463  CE2 PHE A 211       6.838   5.748 -16.608  1.00 61.80           C  
ATOM   3464  HE2 PHE A 211       5.813   5.528 -16.349  1.00 61.80           H  
ATOM   3465  CZ  PHE A 211       7.888   5.150 -15.888  1.00 61.80           C  
ATOM   3466  HZ  PHE A 211       7.673   4.464 -15.082  1.00 61.80           H  
ATOM   3467  N   GLN A 212      10.701  10.086 -17.909  1.00 64.23           N  
ATOM   3468  H   GLN A 212      11.030  10.029 -18.862  1.00 64.23           H  
ATOM   3469  CA  GLN A 212      11.578  10.622 -16.859  1.00 64.23           C  
ATOM   3470  HA  GLN A 212      11.562   9.935 -16.013  1.00 64.23           H  
ATOM   3471  C   GLN A 212      11.082  11.975 -16.335  1.00 64.23           C  
ATOM   3472  CB  GLN A 212      13.028  10.744 -17.345  1.00 64.23           C  
ATOM   3473  HB2 GLN A 212      13.073  11.342 -18.255  1.00 64.23           H  
ATOM   3474  HB3 GLN A 212      13.588  11.262 -16.565  1.00 64.23           H  
ATOM   3475  O   GLN A 212      11.051  12.186 -15.119  1.00 64.23           O  
ATOM   3476  CG  GLN A 212      13.681   9.375 -17.590  1.00 64.23           C  
ATOM   3477  HG2 GLN A 212      13.412   8.696 -16.780  1.00 64.23           H  
ATOM   3478  HG3 GLN A 212      13.301   8.956 -18.522  1.00 64.23           H  
ATOM   3479  CD  GLN A 212      15.206   9.436 -17.656  1.00 64.23           C  
ATOM   3480  NE2 GLN A 212      15.856   8.320 -17.900  1.00 64.23           N  
ATOM   3481 HE21 GLN A 212      16.853   8.401 -18.041  1.00 64.23           H  
ATOM   3482 HE22 GLN A 212      15.356   7.486 -18.173  1.00 64.23           H  
ATOM   3483  OE1 GLN A 212      15.848  10.458 -17.463  1.00 64.23           O  
ATOM   3484  N   ALA A 213      10.623  12.861 -17.226  1.00 77.63           N  
ATOM   3485  H   ALA A 213      10.697  12.649 -18.211  1.00 77.63           H  
ATOM   3486  CA  ALA A 213      10.021  14.133 -16.837  1.00 77.63           C  
ATOM   3487  HA  ALA A 213      10.734  14.679 -16.219  1.00 77.63           H  
ATOM   3488  C   ALA A 213       8.750  13.921 -15.997  1.00 77.63           C  
ATOM   3489  CB  ALA A 213       9.744  14.956 -18.099  1.00 77.63           C  
ATOM   3490  HB1 ALA A 213       9.331  15.926 -17.823  1.00 77.63           H  
ATOM   3491  HB2 ALA A 213       9.032  14.434 -18.739  1.00 77.63           H  
ATOM   3492  HB3 ALA A 213      10.670  15.106 -18.654  1.00 77.63           H  
ATOM   3493  O   ALA A 213       8.587  14.568 -14.963  1.00 77.63           O  
ATOM   3494  N   ALA A 214       7.884  12.976 -16.382  1.00 75.46           N  
ATOM   3495  H   ALA A 214       8.043  12.506 -17.262  1.00 75.46           H  
ATOM   3496  CA  ALA A 214       6.679  12.631 -15.631  1.00 75.46           C  
ATOM   3497  HA  ALA A 214       6.119  13.547 -15.440  1.00 75.46           H  
ATOM   3498  C   ALA A 214       6.989  11.993 -14.266  1.00 75.46           C  
ATOM   3499  CB  ALA A 214       5.806  11.710 -16.492  1.00 75.46           C  
ATOM   3500  HB1 ALA A 214       6.345  10.790 -16.716  1.00 75.46           H  
ATOM   3501  HB2 ALA A 214       4.889  11.467 -15.955  1.00 75.46           H  
ATOM   3502  HB3 ALA A 214       5.552  12.210 -17.426  1.00 75.46           H  
ATOM   3503  O   ALA A 214       6.310  12.300 -13.285  1.00 75.46           O  
ATOM   3504  N   LEU A 215       8.022  11.148 -14.168  1.00 77.07           N  
ATOM   3505  H   LEU A 215       8.505  10.882 -15.014  1.00 77.07           H  
ATOM   3506  CA  LEU A 215       8.454  10.545 -12.904  1.00 77.07           C  
ATOM   3507  HA  LEU A 215       7.585  10.079 -12.438  1.00 77.07           H  
ATOM   3508  C   LEU A 215       8.992  11.607 -11.933  1.00 77.07           C  
ATOM   3509  CB  LEU A 215       9.515   9.466 -13.195  1.00 77.07           C  
ATOM   3510  HB2 LEU A 215       9.166   8.826 -14.006  1.00 77.07           H  
ATOM   3511  HB3 LEU A 215      10.423   9.962 -13.537  1.00 77.07           H  
ATOM   3512  O   LEU A 215       8.682  11.567 -10.743  1.00 77.07           O  
ATOM   3513  CG  LEU A 215       9.845   8.579 -11.979  1.00 77.07           C  
ATOM   3514  HG  LEU A 215       9.979   9.197 -11.091  1.00 77.07           H  
ATOM   3515  CD1 LEU A 215       8.739   7.555 -11.712  1.00 77.07           C  
ATOM   3516 HD11 LEU A 215       7.807   8.066 -11.473  1.00 77.07           H  
ATOM   3517 HD12 LEU A 215       9.012   6.921 -10.869  1.00 77.07           H  
ATOM   3518 HD13 LEU A 215       8.588   6.933 -12.595  1.00 77.07           H  
ATOM   3519  CD2 LEU A 215      11.151   7.821 -12.210  1.00 77.07           C  
ATOM   3520 HD21 LEU A 215      11.057   7.197 -13.099  1.00 77.07           H  
ATOM   3521 HD22 LEU A 215      11.966   8.528 -12.365  1.00 77.07           H  
ATOM   3522 HD23 LEU A 215      11.376   7.187 -11.352  1.00 77.07           H  
ATOM   3523  N   GLN A 216       9.770  12.571 -12.432  1.00 81.85           N  
ATOM   3524  H   GLN A 216      10.017  12.539 -13.411  1.00 81.85           H  
ATOM   3525  CA  GLN A 216      10.312  13.654 -11.612  1.00 81.85           C  
ATOM   3526  HA  GLN A 216      10.710  13.208 -10.701  1.00 81.85           H  
ATOM   3527  C   GLN A 216       9.221  14.644 -11.175  1.00 81.85           C  
ATOM   3528  CB  GLN A 216      11.481  14.302 -12.364  1.00 81.85           C  
ATOM   3529  HB2 GLN A 216      11.117  14.878 -13.215  1.00 81.85           H  
ATOM   3530  HB3 GLN A 216      12.109  13.494 -12.739  1.00 81.85           H  
ATOM   3531  O   GLN A 216       9.153  14.976  -9.994  1.00 81.85           O  
ATOM   3532  CG  GLN A 216      12.324  15.197 -11.443  1.00 81.85           C  
ATOM   3533  HG2 GLN A 216      11.860  16.181 -11.372  1.00 81.85           H  
ATOM   3534  HG3 GLN A 216      12.346  14.770 -10.440  1.00 81.85           H  
ATOM   3535  CD  GLN A 216      13.773  15.353 -11.898  1.00 81.85           C  
ATOM   3536  NE2 GLN A 216      14.564  16.099 -11.162  1.00 81.85           N  
ATOM   3537 HE21 GLN A 216      15.498  16.236 -11.521  1.00 81.85           H  
ATOM   3538 HE22 GLN A 216      14.162  16.649 -10.416  1.00 81.85           H  
ATOM   3539  OE1 GLN A 216      14.245  14.800 -12.878  1.00 81.85           O  
ATOM   3540  N   LEU A 217       8.295  15.003 -12.073  1.00 83.05           N  
ATOM   3541  H   LEU A 217       8.425  14.722 -13.034  1.00 83.05           H  
ATOM   3542  CA  LEU A 217       7.088  15.772 -11.736  1.00 83.05           C  
ATOM   3543  HA  LEU A 217       7.386  16.722 -11.293  1.00 83.05           H  
ATOM   3544  C   LEU A 217       6.218  15.060 -10.692  1.00 83.05           C  
ATOM   3545  CB  LEU A 217       6.271  16.029 -13.019  1.00 83.05           C  
ATOM   3546  HB2 LEU A 217       5.207  15.935 -12.803  1.00 83.05           H  
ATOM   3547  HB3 LEU A 217       6.500  15.259 -13.756  1.00 83.05           H  
ATOM   3548  O   LEU A 217       5.708  15.702  -9.779  1.00 83.05           O  
ATOM   3549  CG  LEU A 217       6.528  17.425 -13.610  1.00 83.05           C  
ATOM   3550  HG  LEU A 217       7.555  17.731 -13.409  1.00 83.05           H  
ATOM   3551  CD1 LEU A 217       6.321  17.429 -15.124  1.00 83.05           C  
ATOM   3552 HD11 LEU A 217       7.030  16.741 -15.585  1.00 83.05           H  
ATOM   3553 HD12 LEU A 217       5.305  17.115 -15.364  1.00 83.05           H  
ATOM   3554 HD13 LEU A 217       6.502  18.430 -15.516  1.00 83.05           H  
ATOM   3555  CD2 LEU A 217       5.561  18.441 -12.994  1.00 83.05           C  
ATOM   3556 HD21 LEU A 217       5.778  19.436 -13.384  1.00 83.05           H  
ATOM   3557 HD22 LEU A 217       4.528  18.173 -13.218  1.00 83.05           H  
ATOM   3558 HD23 LEU A 217       5.699  18.458 -11.913  1.00 83.05           H  
ATOM   3559  N   SER A 218       6.066  13.735 -10.791  1.00 88.29           N  
ATOM   3560  H   SER A 218       6.449  13.264 -11.598  1.00 88.29           H  
ATOM   3561  CA  SER A 218       5.313  12.954  -9.803  1.00 88.29           C  
ATOM   3562  HA  SER A 218       4.317  13.388  -9.708  1.00 88.29           H  
ATOM   3563  C   SER A 218       5.971  12.993  -8.425  1.00 88.29           C  
ATOM   3564  CB  SER A 218       5.161  11.502 -10.259  1.00 88.29           C  
ATOM   3565  HB2 SER A 218       4.741  11.484 -11.265  1.00 88.29           H  
ATOM   3566  HB3 SER A 218       6.135  11.014 -10.276  1.00 88.29           H  
ATOM   3567  O   SER A 218       5.261  13.124  -7.431  1.00 88.29           O  
ATOM   3568  OG  SER A 218       4.290  10.801  -9.388  1.00 88.29           O  
ATOM   3569  HG  SER A 218       4.621  10.863  -8.488  1.00 88.29           H  
ATOM   3570  N   LYS A 219       7.306  12.902  -8.357  1.00 85.24           N  
ATOM   3571  H   LYS A 219       7.826  12.798  -9.216  1.00 85.24           H  
ATOM   3572  CA  LYS A 219       8.045  13.009  -7.090  1.00 85.24           C  
ATOM   3573  HA  LYS A 219       7.616  12.321  -6.362  1.00 85.24           H  
ATOM   3574  C   LYS A 219       7.895  14.395  -6.469  1.00 85.24           C  
ATOM   3575  CB  LYS A 219       9.524  12.663  -7.295  1.00 85.24           C  
ATOM   3576  HB2 LYS A 219      10.081  13.002  -6.422  1.00 85.24           H  
ATOM   3577  HB3 LYS A 219       9.911  13.186  -8.171  1.00 85.24           H  
ATOM   3578  O   LYS A 219       7.547  14.491  -5.298  1.00 85.24           O  
ATOM   3579  CG  LYS A 219       9.732  11.153  -7.445  1.00 85.24           C  
ATOM   3580  HG2 LYS A 219       9.180  10.780  -8.308  1.00 85.24           H  
ATOM   3581  HG3 LYS A 219       9.364  10.652  -6.549  1.00 85.24           H  
ATOM   3582  CD  LYS A 219      11.221  10.850  -7.618  1.00 85.24           C  
ATOM   3583  HD2 LYS A 219      11.577  11.324  -8.533  1.00 85.24           H  
ATOM   3584  HD3 LYS A 219      11.766  11.256  -6.765  1.00 85.24           H  
ATOM   3585  CE  LYS A 219      11.427   9.338  -7.695  1.00 85.24           C  
ATOM   3586  HE2 LYS A 219      10.873   8.956  -8.552  1.00 85.24           H  
ATOM   3587  HE3 LYS A 219      11.004   8.890  -6.796  1.00 85.24           H  
ATOM   3588  NZ  LYS A 219      12.866   9.008  -7.809  1.00 85.24           N  
ATOM   3589  HZ1 LYS A 219      12.993   8.007  -7.848  1.00 85.24           H  
ATOM   3590  HZ2 LYS A 219      13.248   9.426  -8.646  1.00 85.24           H  
ATOM   3591  HZ3 LYS A 219      13.360   9.374  -7.008  1.00 85.24           H  
ATOM   3592  N   GLU A 220       8.058  15.456  -7.258  1.00 89.28           N  
ATOM   3593  H   GLU A 220       8.361  15.317  -8.211  1.00 89.28           H  
ATOM   3594  CA  GLU A 220       7.866  16.831  -6.777  1.00 89.28           C  
ATOM   3595  HA  GLU A 220       8.510  17.002  -5.914  1.00 89.28           H  
ATOM   3596  C   GLU A 220       6.418  17.082  -6.310  1.00 89.28           C  
ATOM   3597  CB  GLU A 220       8.254  17.832  -7.879  1.00 89.28           C  
ATOM   3598  HB2 GLU A 220       7.898  18.819  -7.585  1.00 89.28           H  
ATOM   3599  HB3 GLU A 220       7.759  17.551  -8.809  1.00 89.28           H  
ATOM   3600  O   GLU A 220       6.192  17.717  -5.277  1.00 89.28           O  
ATOM   3601  CG  GLU A 220       9.775  17.915  -8.101  1.00 89.28           C  
ATOM   3602  HG2 GLU A 220      10.153  16.926  -8.361  1.00 89.28           H  
ATOM   3603  HG3 GLU A 220      10.243  18.214  -7.163  1.00 89.28           H  
ATOM   3604  CD  GLU A 220      10.186  18.912  -9.202  1.00 89.28           C  
ATOM   3605  OE1 GLU A 220      11.406  18.980  -9.489  1.00 89.28           O  
ATOM   3606  OE2 GLU A 220       9.303  19.609  -9.756  1.00 89.28           O  
ATOM   3607  N   GLU A 221       5.414  16.549  -7.017  1.00 84.68           N  
ATOM   3608  H   GLU A 221       5.630  16.084  -7.887  1.00 84.68           H  
ATOM   3609  CA  GLU A 221       4.013  16.643  -6.590  1.00 84.68           C  
ATOM   3610  HA  GLU A 221       3.774  17.689  -6.397  1.00 84.68           H  
ATOM   3611  C   GLU A 221       3.720  15.876  -5.294  1.00 84.68           C  
ATOM   3612  CB  GLU A 221       3.059  16.098  -7.662  1.00 84.68           C  
ATOM   3613  HB2 GLU A 221       2.147  15.815  -7.137  1.00 84.68           H  
ATOM   3614  HB3 GLU A 221       3.469  15.194  -8.112  1.00 84.68           H  
ATOM   3615  O   GLU A 221       2.863  16.301  -4.513  1.00 84.68           O  
ATOM   3616  CG  GLU A 221       2.673  17.103  -8.756  1.00 84.68           C  
ATOM   3617  HG2 GLU A 221       3.514  17.246  -9.435  1.00 84.68           H  
ATOM   3618  HG3 GLU A 221       2.449  18.060  -8.284  1.00 84.68           H  
ATOM   3619  CD  GLU A 221       1.423  16.651  -9.539  1.00 84.68           C  
ATOM   3620  OE1 GLU A 221       1.149  17.253 -10.600  1.00 84.68           O  
ATOM   3621  OE2 GLU A 221       0.649  15.794  -9.018  1.00 84.68           O  
ATOM   3622  N   GLU A 222       4.357  14.727  -5.080  1.00 78.39           N  
ATOM   3623  H   GLU A 222       5.029  14.409  -5.764  1.00 78.39           H  
ATOM   3624  CA  GLU A 222       4.187  13.921  -3.871  1.00 78.39           C  
ATOM   3625  HA  GLU A 222       3.123  13.847  -3.647  1.00 78.39           H  
ATOM   3626  C   GLU A 222       4.849  14.594  -2.661  1.00 78.39           C  
ATOM   3627  CB  GLU A 222       4.705  12.503  -4.141  1.00 78.39           C  
ATOM   3628  HB2 GLU A 222       4.261  12.158  -5.075  1.00 78.39           H  
ATOM   3629  HB3 GLU A 222       5.790  12.517  -4.248  1.00 78.39           H  
ATOM   3630  O   GLU A 222       4.219  14.721  -1.608  1.00 78.39           O  
ATOM   3631  CG  GLU A 222       4.300  11.523  -3.032  1.00 78.39           C  
ATOM   3632  HG2 GLU A 222       3.233  11.637  -2.845  1.00 78.39           H  
ATOM   3633  HG3 GLU A 222       4.831  11.784  -2.116  1.00 78.39           H  
ATOM   3634  CD  GLU A 222       4.586  10.054  -3.389  1.00 78.39           C  
ATOM   3635  OE1 GLU A 222       4.110   9.194  -2.615  1.00 78.39           O  
ATOM   3636  OE2 GLU A 222       5.231   9.793  -4.431  1.00 78.39           O  
ATOM   3637  N   GLU A 223       6.050  15.149  -2.845  1.00 84.57           N  
ATOM   3638  H   GLU A 223       6.522  14.991  -3.724  1.00 84.57           H  
ATOM   3639  CA  GLU A 223       6.745  15.961  -1.839  1.00 84.57           C  
ATOM   3640  HA  GLU A 223       6.882  15.370  -0.934  1.00 84.57           H  
ATOM   3641  C   GLU A 223       5.927  17.208  -1.450  1.00 84.57           C  
ATOM   3642  CB  GLU A 223       8.130  16.366  -2.374  1.00 84.57           C  
ATOM   3643  HB2 GLU A 223       8.018  16.786  -3.373  1.00 84.57           H  
ATOM   3644  HB3 GLU A 223       8.536  17.138  -1.720  1.00 84.57           H  
ATOM   3645  O   GLU A 223       5.750  17.508  -0.264  1.00 84.57           O  
ATOM   3646  CG  GLU A 223       9.127  15.192  -2.412  1.00 84.57           C  
ATOM   3647  HG2 GLU A 223       8.692  14.362  -2.969  1.00 84.57           H  
ATOM   3648  HG3 GLU A 223       9.286  14.848  -1.389  1.00 84.57           H  
ATOM   3649  CD  GLU A 223      10.488  15.562  -3.032  1.00 84.57           C  
ATOM   3650  OE1 GLU A 223      11.286  14.627  -3.276  1.00 84.57           O  
ATOM   3651  OE2 GLU A 223      10.747  16.772  -3.229  1.00 84.57           O  
ATOM   3652  N   LEU A 224       5.341  17.910  -2.430  1.00 83.90           N  
ATOM   3653  H   LEU A 224       5.556  17.656  -3.383  1.00 83.90           H  
ATOM   3654  CA  LEU A 224       4.466  19.059  -2.169  1.00 83.90           C  
ATOM   3655  HA  LEU A 224       4.989  19.737  -1.495  1.00 83.90           H  
ATOM   3656  C   LEU A 224       3.168  18.665  -1.451  1.00 83.90           C  
ATOM   3657  CB  LEU A 224       4.154  19.786  -3.489  1.00 83.90           C  
ATOM   3658  HB2 LEU A 224       3.907  19.039  -4.244  1.00 83.90           H  
ATOM   3659  HB3 LEU A 224       3.274  20.414  -3.348  1.00 83.90           H  
ATOM   3660  O   LEU A 224       2.705  19.407  -0.577  1.00 83.90           O  
ATOM   3661  CG  LEU A 224       5.300  20.673  -4.008  1.00 83.90           C  
ATOM   3662  HG  LEU A 224       6.229  20.105  -4.047  1.00 83.90           H  
ATOM   3663  CD1 LEU A 224       4.957  21.165  -5.415  1.00 83.90           C  
ATOM   3664 HD11 LEU A 224       4.857  20.304  -6.076  1.00 83.90           H  
ATOM   3665 HD12 LEU A 224       4.028  21.735  -5.410  1.00 83.90           H  
ATOM   3666 HD13 LEU A 224       5.772  21.781  -5.796  1.00 83.90           H  
ATOM   3667  CD2 LEU A 224       5.509  21.909  -3.122  1.00 83.90           C  
ATOM   3668 HD21 LEU A 224       6.281  22.538  -3.565  1.00 83.90           H  
ATOM   3669 HD22 LEU A 224       5.855  21.604  -2.134  1.00 83.90           H  
ATOM   3670 HD23 LEU A 224       4.581  22.474  -3.034  1.00 83.90           H  
ATOM   3671  N   LYS A 225       2.576  17.510  -1.782  1.00 88.20           N  
ATOM   3672  H   LYS A 225       3.009  16.944  -2.498  1.00 88.20           H  
ATOM   3673  CA  LYS A 225       1.377  17.005  -1.092  1.00 88.20           C  
ATOM   3674  HA  LYS A 225       0.631  17.799  -1.053  1.00 88.20           H  
ATOM   3675  C   LYS A 225       1.674  16.655   0.364  1.00 88.20           C  
ATOM   3676  CB  LYS A 225       0.780  15.803  -1.836  1.00 88.20           C  
ATOM   3677  HB2 LYS A 225       0.131  15.246  -1.160  1.00 88.20           H  
ATOM   3678  HB3 LYS A 225       1.586  15.142  -2.154  1.00 88.20           H  
ATOM   3679  O   LYS A 225       0.909  17.080   1.229  1.00 88.20           O  
ATOM   3680  CG  LYS A 225      -0.055  16.251  -3.043  1.00 88.20           C  
ATOM   3681  HG2 LYS A 225      -0.946  16.775  -2.697  1.00 88.20           H  
ATOM   3682  HG3 LYS A 225       0.533  16.937  -3.652  1.00 88.20           H  
ATOM   3683  CD  LYS A 225      -0.468  15.044  -3.894  1.00 88.20           C  
ATOM   3684  HD2 LYS A 225      -1.194  14.436  -3.354  1.00 88.20           H  
ATOM   3685  HD3 LYS A 225       0.422  14.440  -4.071  1.00 88.20           H  
ATOM   3686  CE  LYS A 225      -1.048  15.520  -5.235  1.00 88.20           C  
ATOM   3687  HE2 LYS A 225      -2.133  15.420  -5.226  1.00 88.20           H  
ATOM   3688  HE3 LYS A 225      -0.805  16.578  -5.342  1.00 88.20           H  
ATOM   3689  NZ  LYS A 225      -0.432  14.790  -6.375  1.00 88.20           N  
ATOM   3690  HZ1 LYS A 225      -0.633  13.800  -6.395  1.00 88.20           H  
ATOM   3691  HZ2 LYS A 225      -0.569  15.218  -7.279  1.00 88.20           H  
ATOM   3692  HZ3 LYS A 225       0.572  14.856  -6.295  1.00 88.20           H  
ATOM   3693  N   GLN A 226       2.793  15.985   0.649  1.00 82.88           N  
ATOM   3694  H   GLN A 226       3.376  15.661  -0.110  1.00 82.88           H  
ATOM   3695  CA  GLN A 226       3.199  15.686   2.027  1.00 82.88           C  
ATOM   3696  HA  GLN A 226       2.407  15.116   2.513  1.00 82.88           H  
ATOM   3697  C   GLN A 226       3.396  16.964   2.857  1.00 82.88           C  
ATOM   3698  CB  GLN A 226       4.486  14.849   2.046  1.00 82.88           C  
ATOM   3699  HB2 GLN A 226       4.911  14.905   3.048  1.00 82.88           H  
ATOM   3700  HB3 GLN A 226       5.211  15.262   1.344  1.00 82.88           H  
ATOM   3701  O   GLN A 226       2.924  17.041   3.992  1.00 82.88           O  
ATOM   3702  CG  GLN A 226       4.234  13.368   1.725  1.00 82.88           C  
ATOM   3703  HG2 GLN A 226       3.462  12.979   2.390  1.00 82.88           H  
ATOM   3704  HG3 GLN A 226       3.880  13.274   0.699  1.00 82.88           H  
ATOM   3705  CD  GLN A 226       5.485  12.508   1.893  1.00 82.88           C  
ATOM   3706  NE2 GLN A 226       5.417  11.236   1.572  1.00 82.88           N  
ATOM   3707 HE21 GLN A 226       4.601  10.860   1.111  1.00 82.88           H  
ATOM   3708 HE22 GLN A 226       6.282  10.718   1.626  1.00 82.88           H  
ATOM   3709  OE1 GLN A 226       6.537  12.949   2.332  1.00 82.88           O  
ATOM   3710  N   LEU A 227       4.019  18.004   2.287  1.00 85.73           N  
ATOM   3711  H   LEU A 227       4.436  17.870   1.377  1.00 85.73           H  
ATOM   3712  CA  LEU A 227       4.188  19.293   2.969  1.00 85.73           C  
ATOM   3713  HA  LEU A 227       4.653  19.110   3.937  1.00 85.73           H  
ATOM   3714  C   LEU A 227       2.851  19.994   3.264  1.00 85.73           C  
ATOM   3715  CB  LEU A 227       5.109  20.194   2.124  1.00 85.73           C  
ATOM   3716  HB2 LEU A 227       4.943  21.236   2.397  1.00 85.73           H  
ATOM   3717  HB3 LEU A 227       4.836  20.083   1.074  1.00 85.73           H  
ATOM   3718  O   LEU A 227       2.667  20.541   4.355  1.00 85.73           O  
ATOM   3719  CG  LEU A 227       6.605  19.880   2.299  1.00 85.73           C  
ATOM   3720  HG  LEU A 227       6.769  18.804   2.238  1.00 85.73           H  
ATOM   3721  CD1 LEU A 227       7.408  20.562   1.191  1.00 85.73           C  
ATOM   3722 HD11 LEU A 227       7.090  20.169   0.225  1.00 85.73           H  
ATOM   3723 HD12 LEU A 227       8.467  20.332   1.310  1.00 85.73           H  
ATOM   3724 HD13 LEU A 227       7.259  21.641   1.215  1.00 85.73           H  
ATOM   3725  CD2 LEU A 227       7.129  20.397   3.645  1.00 85.73           C  
ATOM   3726 HD21 LEU A 227       6.968  21.472   3.725  1.00 85.73           H  
ATOM   3727 HD22 LEU A 227       8.196  20.186   3.719  1.00 85.73           H  
ATOM   3728 HD23 LEU A 227       6.624  19.888   4.466  1.00 85.73           H  
ATOM   3729  N   GLN A 228       1.898  19.972   2.325  1.00 85.72           N  
ATOM   3730  H   GLN A 228       2.097  19.513   1.448  1.00 85.72           H  
ATOM   3731  CA  GLN A 228       0.570  20.560   2.543  1.00 85.72           C  
ATOM   3732  HA  GLN A 228       0.695  21.569   2.935  1.00 85.72           H  
ATOM   3733  C   GLN A 228      -0.252  19.787   3.581  1.00 85.72           C  
ATOM   3734  CB  GLN A 228      -0.207  20.639   1.223  1.00 85.72           C  
ATOM   3735  HB2 GLN A 228      -0.156  19.681   0.705  1.00 85.72           H  
ATOM   3736  HB3 GLN A 228      -1.251  20.851   1.451  1.00 85.72           H  
ATOM   3737  O   GLN A 228      -0.955  20.403   4.387  1.00 85.72           O  
ATOM   3738  CG  GLN A 228       0.316  21.755   0.310  1.00 85.72           C  
ATOM   3739  HG2 GLN A 228       1.342  21.538   0.014  1.00 85.72           H  
ATOM   3740  HG3 GLN A 228       0.315  22.696   0.860  1.00 85.72           H  
ATOM   3741  CD  GLN A 228      -0.529  21.939  -0.948  1.00 85.72           C  
ATOM   3742  NE2 GLN A 228      -0.177  22.882  -1.793  1.00 85.72           N  
ATOM   3743 HE21 GLN A 228       0.693  23.377  -1.660  1.00 85.72           H  
ATOM   3744 HE22 GLN A 228      -0.714  22.926  -2.648  1.00 85.72           H  
ATOM   3745  OE1 GLN A 228      -1.529  21.282  -1.194  1.00 85.72           O  
ATOM   3746  N   GLU A 229      -0.164  18.457   3.590  1.00 87.51           N  
ATOM   3747  H   GLU A 229       0.396  17.997   2.887  1.00 87.51           H  
ATOM   3748  CA  GLU A 229      -0.862  17.612   4.560  1.00 87.51           C  
ATOM   3749  HA  GLU A 229      -1.911  17.907   4.576  1.00 87.51           H  
ATOM   3750  C   GLU A 229      -0.319  17.814   5.979  1.00 87.51           C  
ATOM   3751  CB  GLU A 229      -0.798  16.157   4.088  1.00 87.51           C  
ATOM   3752  HB2 GLU A 229      -1.141  16.138   3.054  1.00 87.51           H  
ATOM   3753  HB3 GLU A 229       0.229  15.794   4.126  1.00 87.51           H  
ATOM   3754  O   GLU A 229      -1.102  18.020   6.908  1.00 87.51           O  
ATOM   3755  CG  GLU A 229      -1.708  15.243   4.922  1.00 87.51           C  
ATOM   3756  HG2 GLU A 229      -1.217  15.013   5.867  1.00 87.51           H  
ATOM   3757  HG3 GLU A 229      -2.628  15.784   5.146  1.00 87.51           H  
ATOM   3758  CD  GLU A 229      -2.069  13.945   4.184  1.00 87.51           C  
ATOM   3759  OE1 GLU A 229      -3.159  13.412   4.494  1.00 87.51           O  
ATOM   3760  OE2 GLU A 229      -1.312  13.544   3.273  1.00 87.51           O  
ATOM   3761  N   LEU A 230       1.005  17.919   6.136  1.00 84.42           N  
ATOM   3762  H   LEU A 230       1.596  17.706   5.345  1.00 84.42           H  
ATOM   3763  CA  LEU A 230       1.646  18.313   7.396  1.00 84.42           C  
ATOM   3764  HA  LEU A 230       1.379  17.587   8.164  1.00 84.42           H  
ATOM   3765  C   LEU A 230       1.158  19.679   7.894  1.00 84.42           C  
ATOM   3766  CB  LEU A 230       3.174  18.311   7.194  1.00 84.42           C  
ATOM   3767  HB2 LEU A 230       3.402  18.466   6.140  1.00 84.42           H  
ATOM   3768  HB3 LEU A 230       3.624  19.144   7.735  1.00 84.42           H  
ATOM   3769  O   LEU A 230       0.808  19.829   9.067  1.00 84.42           O  
ATOM   3770  CG  LEU A 230       3.816  17.002   7.683  1.00 84.42           C  
ATOM   3771  HG  LEU A 230       3.142  16.167   7.495  1.00 84.42           H  
ATOM   3772  CD1 LEU A 230       5.126  16.731   6.948  1.00 84.42           C  
ATOM   3773 HD11 LEU A 230       5.563  15.801   7.314  1.00 84.42           H  
ATOM   3774 HD12 LEU A 230       4.926  16.619   5.882  1.00 84.42           H  
ATOM   3775 HD13 LEU A 230       5.825  17.553   7.102  1.00 84.42           H  
ATOM   3776  CD2 LEU A 230       4.110  17.093   9.184  1.00 84.42           C  
ATOM   3777 HD21 LEU A 230       3.189  17.287   9.732  1.00 84.42           H  
ATOM   3778 HD22 LEU A 230       4.827  17.889   9.385  1.00 84.42           H  
ATOM   3779 HD23 LEU A 230       4.523  16.145   9.529  1.00 84.42           H  
ATOM   3780  N   GLN A 231       1.064  20.674   7.007  1.00 83.76           N  
ATOM   3781  H   GLN A 231       1.396  20.511   6.067  1.00 83.76           H  
ATOM   3782  CA  GLN A 231       0.569  22.001   7.380  1.00 83.76           C  
ATOM   3783  HA  GLN A 231       1.129  22.324   8.257  1.00 83.76           H  
ATOM   3784  C   GLN A 231      -0.921  21.978   7.762  1.00 83.76           C  
ATOM   3785  CB  GLN A 231       0.845  22.985   6.233  1.00 83.76           C  
ATOM   3786  HB2 GLN A 231       1.816  22.764   5.790  1.00 83.76           H  
ATOM   3787  HB3 GLN A 231       0.081  22.877   5.463  1.00 83.76           H  
ATOM   3788  O   GLN A 231      -1.355  22.713   8.654  1.00 83.76           O  
ATOM   3789  CG  GLN A 231       0.883  24.427   6.753  1.00 83.76           C  
ATOM   3790  HG2 GLN A 231       1.689  24.515   7.482  1.00 83.76           H  
ATOM   3791  HG3 GLN A 231      -0.055  24.665   7.254  1.00 83.76           H  
ATOM   3792  CD  GLN A 231       1.094  25.445   5.640  1.00 83.76           C  
ATOM   3793  NE2 GLN A 231       1.956  26.419   5.827  1.00 83.76           N  
ATOM   3794 HE21 GLN A 231       2.572  26.397   6.627  1.00 83.76           H  
ATOM   3795 HE22 GLN A 231       2.135  27.006   5.025  1.00 83.76           H  
ATOM   3796  OE1 GLN A 231       0.432  25.439   4.617  1.00 83.76           O  
ATOM   3797  N   ARG A 232      -1.721  21.121   7.116  1.00 86.24           N  
ATOM   3798  H   ARG A 232      -1.312  20.562   6.381  1.00 86.24           H  
ATOM   3799  CA  ARG A 232      -3.131  20.908   7.464  1.00 86.24           C  
ATOM   3800  HA  ARG A 232      -3.621  21.878   7.550  1.00 86.24           H  
ATOM   3801  C   ARG A 232      -3.279  20.228   8.825  1.00 86.24           C  
ATOM   3802  CB  ARG A 232      -3.808  20.108   6.344  1.00 86.24           C  
ATOM   3803  HB2 ARG A 232      -3.318  19.140   6.240  1.00 86.24           H  
ATOM   3804  HB3 ARG A 232      -3.703  20.649   5.404  1.00 86.24           H  
ATOM   3805  O   ARG A 232      -4.113  20.671   9.614  1.00 86.24           O  
ATOM   3806  CG  ARG A 232      -5.296  19.883   6.636  1.00 86.24           C  
ATOM   3807  HG2 ARG A 232      -5.804  20.843   6.730  1.00 86.24           H  
ATOM   3808  HG3 ARG A 232      -5.404  19.329   7.568  1.00 86.24           H  
ATOM   3809  CD  ARG A 232      -5.938  19.067   5.518  1.00 86.24           C  
ATOM   3810  HD2 ARG A 232      -5.336  18.176   5.339  1.00 86.24           H  
ATOM   3811  HD3 ARG A 232      -5.957  19.670   4.611  1.00 86.24           H  
ATOM   3812  NE  ARG A 232      -7.297  18.654   5.907  1.00 86.24           N  
ATOM   3813  HE  ARG A 232      -7.468  18.565   6.899  1.00 86.24           H  
ATOM   3814  NH1 ARG A 232      -8.100  18.241   3.801  1.00 86.24           N  
ATOM   3815 HH11 ARG A 232      -8.825  17.884   3.195  1.00 86.24           H  
ATOM   3816 HH12 ARG A 232      -7.174  18.425   3.441  1.00 86.24           H  
ATOM   3817  NH2 ARG A 232      -9.414  17.906   5.583  1.00 86.24           N  
ATOM   3818 HH21 ARG A 232      -9.532  17.864   6.585  1.00 86.24           H  
ATOM   3819 HH22 ARG A 232     -10.150  17.579   4.974  1.00 86.24           H  
ATOM   3820  CZ  ARG A 232      -8.262  18.272   5.095  1.00 86.24           C  
ATOM   3821  N   LEU A 233      -2.472  19.209   9.112  1.00 82.34           N  
ATOM   3822  H   LEU A 233      -1.843  18.878   8.394  1.00 82.34           H  
ATOM   3823  CA  LEU A 233      -2.466  18.518  10.402  1.00 82.34           C  
ATOM   3824  HA  LEU A 233      -3.479  18.186  10.631  1.00 82.34           H  
ATOM   3825  C   LEU A 233      -2.058  19.464  11.538  1.00 82.34           C  
ATOM   3826  CB  LEU A 233      -1.543  17.289  10.322  1.00 82.34           C  
ATOM   3827  HB2 LEU A 233      -0.597  17.590   9.871  1.00 82.34           H  
ATOM   3828  HB3 LEU A 233      -1.327  16.941  11.333  1.00 82.34           H  
ATOM   3829  O   LEU A 233      -2.739  19.508  12.562  1.00 82.34           O  
ATOM   3830  CG  LEU A 233      -2.133  16.110   9.524  1.00 82.34           C  
ATOM   3831  HG  LEU A 233      -2.492  16.461   8.556  1.00 82.34           H  
ATOM   3832  CD1 LEU A 233      -1.051  15.058   9.290  1.00 82.34           C  
ATOM   3833 HD11 LEU A 233      -0.674  14.677  10.239  1.00 82.34           H  
ATOM   3834 HD12 LEU A 233      -0.230  15.494   8.721  1.00 82.34           H  
ATOM   3835 HD13 LEU A 233      -1.460  14.231   8.709  1.00 82.34           H  
ATOM   3836  CD2 LEU A 233      -3.297  15.446  10.265  1.00 82.34           C  
ATOM   3837 HD21 LEU A 233      -4.135  16.134  10.372  1.00 82.34           H  
ATOM   3838 HD22 LEU A 233      -3.641  14.582   9.696  1.00 82.34           H  
ATOM   3839 HD23 LEU A 233      -2.973  15.108  11.250  1.00 82.34           H  
ATOM   3840  N   GLN A 234      -1.040  20.309  11.334  1.00 77.10           N  
ATOM   3841  H   GLN A 234      -0.473  20.195  10.506  1.00 77.10           H  
ATOM   3842  CA  GLN A 234      -0.681  21.349  12.309  1.00 77.10           C  
ATOM   3843  HA  GLN A 234      -0.456  20.868  13.261  1.00 77.10           H  
ATOM   3844  C   GLN A 234      -1.835  22.324  12.581  1.00 77.10           C  
ATOM   3845  CB  GLN A 234       0.553  22.136  11.841  1.00 77.10           C  
ATOM   3846  HB2 GLN A 234       0.457  23.167  12.183  1.00 77.10           H  
ATOM   3847  HB3 GLN A 234       0.609  22.148  10.753  1.00 77.10           H  
ATOM   3848  O   GLN A 234      -2.112  22.647  13.737  1.00 77.10           O  
ATOM   3849  CG  GLN A 234       1.854  21.580  12.433  1.00 77.10           C  
ATOM   3850  HG2 GLN A 234       2.053  20.594  12.012  1.00 77.10           H  
ATOM   3851  HG3 GLN A 234       1.744  21.477  13.513  1.00 77.10           H  
ATOM   3852  CD  GLN A 234       3.053  22.487  12.165  1.00 77.10           C  
ATOM   3853  NE2 GLN A 234       4.183  22.221  12.781  1.00 77.10           N  
ATOM   3854 HE21 GLN A 234       4.271  21.412  13.380  1.00 77.10           H  
ATOM   3855 HE22 GLN A 234       4.971  22.814  12.562  1.00 77.10           H  
ATOM   3856  OE1 GLN A 234       3.000  23.451  11.415  1.00 77.10           O  
ATOM   3857  N   LYS A 235      -2.549  22.772  11.539  1.00 81.24           N  
ATOM   3858  H   LYS A 235      -2.260  22.497  10.612  1.00 81.24           H  
ATOM   3859  CA  LYS A 235      -3.713  23.660  11.705  1.00 81.24           C  
ATOM   3860  HA  LYS A 235      -3.431  24.496  12.346  1.00 81.24           H  
ATOM   3861  C   LYS A 235      -4.877  22.973  12.420  1.00 81.24           C  
ATOM   3862  CB  LYS A 235      -4.162  24.209  10.346  1.00 81.24           C  
ATOM   3863  HB2 LYS A 235      -5.152  24.651  10.455  1.00 81.24           H  
ATOM   3864  HB3 LYS A 235      -4.227  23.393   9.626  1.00 81.24           H  
ATOM   3865  O   LYS A 235      -5.546  23.611  13.230  1.00 81.24           O  
ATOM   3866  CG  LYS A 235      -3.206  25.291   9.831  1.00 81.24           C  
ATOM   3867  HG2 LYS A 235      -3.203  26.127  10.531  1.00 81.24           H  
ATOM   3868  HG3 LYS A 235      -2.194  24.894   9.760  1.00 81.24           H  
ATOM   3869  CD  LYS A 235      -3.657  25.786   8.453  1.00 81.24           C  
ATOM   3870  HD2 LYS A 235      -4.664  26.197   8.528  1.00 81.24           H  
ATOM   3871  HD3 LYS A 235      -3.659  24.944   7.761  1.00 81.24           H  
ATOM   3872  CE  LYS A 235      -2.688  26.860   7.954  1.00 81.24           C  
ATOM   3873  HE2 LYS A 235      -1.684  26.437   7.947  1.00 81.24           H  
ATOM   3874  HE3 LYS A 235      -2.694  27.688   8.663  1.00 81.24           H  
ATOM   3875  NZ  LYS A 235      -3.051  27.336   6.596  1.00 81.24           N  
ATOM   3876  HZ1 LYS A 235      -3.004  26.570   5.939  1.00 81.24           H  
ATOM   3877  HZ2 LYS A 235      -2.398  28.042   6.288  1.00 81.24           H  
ATOM   3878  HZ3 LYS A 235      -3.983  27.723   6.590  1.00 81.24           H  
ATOM   3879  N   GLN A 236      -5.111  21.685  12.160  1.00 73.18           N  
ATOM   3880  H   GLN A 236      -4.539  21.213  11.476  1.00 73.18           H  
ATOM   3881  CA  GLN A 236      -6.132  20.921  12.881  1.00 73.18           C  
ATOM   3882  HA  GLN A 236      -7.069  21.477  12.853  1.00 73.18           H  
ATOM   3883  C   GLN A 236      -5.784  20.767  14.365  1.00 73.18           C  
ATOM   3884  CB  GLN A 236      -6.367  19.554  12.226  1.00 73.18           C  
ATOM   3885  HB2 GLN A 236      -5.418  19.109  11.926  1.00 73.18           H  
ATOM   3886  HB3 GLN A 236      -6.838  18.896  12.957  1.00 73.18           H  
ATOM   3887  O   GLN A 236      -6.654  20.989  15.203  1.00 73.18           O  
ATOM   3888  CG  GLN A 236      -7.310  19.666  11.019  1.00 73.18           C  
ATOM   3889  HG2 GLN A 236      -6.829  20.245  10.230  1.00 73.18           H  
ATOM   3890  HG3 GLN A 236      -8.217  20.187  11.325  1.00 73.18           H  
ATOM   3891  CD  GLN A 236      -7.706  18.304  10.458  1.00 73.18           C  
ATOM   3892  NE2 GLN A 236      -8.771  18.215   9.690  1.00 73.18           N  
ATOM   3893 HE21 GLN A 236      -9.428  18.981   9.704  1.00 73.18           H  
ATOM   3894 HE22 GLN A 236      -9.062  17.254   9.576  1.00 73.18           H  
ATOM   3895  OE1 GLN A 236      -7.088  17.285  10.683  1.00 73.18           O  
ATOM   3896  N   GLN A 237      -4.524  20.493  14.715  1.00 67.37           N  
ATOM   3897  H   GLN A 237      -3.841  20.283  14.001  1.00 67.37           H  
ATOM   3898  CA  GLN A 237      -4.123  20.431  16.126  1.00 67.37           C  
ATOM   3899  HA  GLN A 237      -4.785  19.738  16.645  1.00 67.37           H  
ATOM   3900  C   GLN A 237      -4.272  21.782  16.844  1.00 67.37           C  
ATOM   3901  CB  GLN A 237      -2.690  19.910  16.266  1.00 67.37           C  
ATOM   3902  HB2 GLN A 237      -2.021  20.457  15.601  1.00 67.37           H  
ATOM   3903  HB3 GLN A 237      -2.379  20.098  17.294  1.00 67.37           H  
ATOM   3904  O   GLN A 237      -4.734  21.821  17.984  1.00 67.37           O  
ATOM   3905  CG  GLN A 237      -2.580  18.400  15.994  1.00 67.37           C  
ATOM   3906  HG2 GLN A 237      -2.702  18.214  14.927  1.00 67.37           H  
ATOM   3907  HG3 GLN A 237      -3.372  17.873  16.526  1.00 67.37           H  
ATOM   3908  CD  GLN A 237      -1.244  17.824  16.459  1.00 67.37           C  
ATOM   3909  NE2 GLN A 237      -0.860  16.658  15.989  1.00 67.37           N  
ATOM   3910 HE21 GLN A 237       0.016  16.307  16.349  1.00 67.37           H  
ATOM   3911 HE22 GLN A 237      -1.436  16.129  15.350  1.00 67.37           H  
ATOM   3912  OE1 GLN A 237      -0.525  18.398  17.257  1.00 67.37           O  
ATOM   3913  N   GLN A 238      -3.961  22.902  16.179  1.00 60.24           N  
ATOM   3914  H   GLN A 238      -3.536  22.822  15.267  1.00 60.24           H  
ATOM   3915  CA  GLN A 238      -4.194  24.238  16.747  1.00 60.24           C  
ATOM   3916  HA  GLN A 238      -3.737  24.287  17.735  1.00 60.24           H  
ATOM   3917  C   GLN A 238      -5.683  24.556  16.939  1.00 60.24           C  
ATOM   3918  CB  GLN A 238      -3.555  25.309  15.856  1.00 60.24           C  
ATOM   3919  HB2 GLN A 238      -3.938  26.286  16.151  1.00 60.24           H  
ATOM   3920  HB3 GLN A 238      -3.831  25.133  14.816  1.00 60.24           H  
ATOM   3921  O   GLN A 238      -6.044  25.242  17.890  1.00 60.24           O  
ATOM   3922  CG  GLN A 238      -2.029  25.338  15.995  1.00 60.24           C  
ATOM   3923  HG2 GLN A 238      -1.610  24.374  15.705  1.00 60.24           H  
ATOM   3924  HG3 GLN A 238      -1.772  25.520  17.039  1.00 60.24           H  
ATOM   3925  CD  GLN A 238      -1.382  26.423  15.140  1.00 60.24           C  
ATOM   3926  NE2 GLN A 238      -0.112  26.694  15.345  1.00 60.24           N  
ATOM   3927 HE21 GLN A 238       0.419  26.174  16.030  1.00 60.24           H  
ATOM   3928 HE22 GLN A 238       0.292  27.406  14.755  1.00 60.24           H  
ATOM   3929  OE1 GLN A 238      -1.982  27.046  14.278  1.00 60.24           O  
ATOM   3930  N   SER A 239      -6.553  24.054  16.062  1.00 72.73           N  
ATOM   3931  H   SER A 239      -6.192  23.532  15.276  1.00 72.73           H  
ATOM   3932  CA  SER A 239      -8.005  24.203  16.198  1.00 72.73           C  
ATOM   3933  HA  SER A 239      -8.234  25.246  16.417  1.00 72.73           H  
ATOM   3934  C   SER A 239      -8.571  23.363  17.346  1.00 72.73           C  
ATOM   3935  CB  SER A 239      -8.659  23.842  14.860  1.00 72.73           C  
ATOM   3936  HB2 SER A 239      -8.568  24.689  14.180  1.00 72.73           H  
ATOM   3937  HB3 SER A 239      -8.136  22.993  14.419  1.00 72.73           H  
ATOM   3938  O   SER A 239      -9.457  23.833  18.060  1.00 72.73           O  
ATOM   3939  OG  SER A 239     -10.018  23.483  14.995  1.00 72.73           O  
ATOM   3940  HG  SER A 239     -10.400  23.954  15.739  1.00 72.73           H  
ATOM   3941  N   LEU A 240      -8.064  22.143  17.548  1.00 57.35           N  
ATOM   3942  H   LEU A 240      -7.371  21.799  16.899  1.00 57.35           H  
ATOM   3943  CA  LEU A 240      -8.573  21.225  18.570  1.00 57.35           C  
ATOM   3944  HA  LEU A 240      -9.659  21.186  18.492  1.00 57.35           H  
ATOM   3945  C   LEU A 240      -8.276  21.701  19.998  1.00 57.35           C  
ATOM   3946  CB  LEU A 240      -8.004  19.819  18.308  1.00 57.35           C  
ATOM   3947  HB2 LEU A 240      -8.151  19.203  19.195  1.00 57.35           H  
ATOM   3948  HB3 LEU A 240      -6.930  19.905  18.141  1.00 57.35           H  
ATOM   3949  O   LEU A 240      -9.074  21.447  20.898  1.00 57.35           O  
ATOM   3950  CG  LEU A 240      -8.658  19.107  17.108  1.00 57.35           C  
ATOM   3951  HG  LEU A 240      -8.714  19.786  16.256  1.00 57.35           H  
ATOM   3952  CD1 LEU A 240      -7.818  17.896  16.702  1.00 57.35           C  
ATOM   3953 HD11 LEU A 240      -8.280  17.395  15.852  1.00 57.35           H  
ATOM   3954 HD12 LEU A 240      -6.819  18.222  16.414  1.00 57.35           H  
ATOM   3955 HD13 LEU A 240      -7.745  17.196  17.534  1.00 57.35           H  
ATOM   3956  CD2 LEU A 240     -10.074  18.623  17.432  1.00 57.35           C  
ATOM   3957 HD21 LEU A 240     -10.725  19.469  17.654  1.00 57.35           H  
ATOM   3958 HD22 LEU A 240     -10.054  17.950  18.289  1.00 57.35           H  
ATOM   3959 HD23 LEU A 240     -10.486  18.091  16.575  1.00 57.35           H  
ATOM   3960  N   SER A 241      -7.197  22.460  20.214  1.00 58.38           N  
ATOM   3961  H   SER A 241      -6.571  22.657  19.446  1.00 58.38           H  
ATOM   3962  CA  SER A 241      -6.897  23.028  21.537  1.00 58.38           C  
ATOM   3963  HA  SER A 241      -6.977  22.223  22.267  1.00 58.38           H  
ATOM   3964  C   SER A 241      -7.890  24.112  21.988  1.00 58.38           C  
ATOM   3965  CB  SER A 241      -5.455  23.536  21.591  1.00 58.38           C  
ATOM   3966  HB2 SER A 241      -4.784  22.733  21.287  1.00 58.38           H  
ATOM   3967  HB3 SER A 241      -5.214  23.827  22.614  1.00 58.38           H  
ATOM   3968  O   SER A 241      -7.975  24.381  23.183  1.00 58.38           O  
ATOM   3969  OG  SER A 241      -5.281  24.646  20.738  1.00 58.38           O  
ATOM   3970  HG  SER A 241      -4.415  24.591  20.328  1.00 58.38           H  
ATOM   3971  N   GLN A 242      -8.693  24.690  21.081  1.00 44.94           N  
ATOM   3972  H   GLN A 242      -8.586  24.432  20.110  1.00 44.94           H  
ATOM   3973  CA  GLN A 242      -9.718  25.687  21.430  1.00 44.94           C  
ATOM   3974  HA  GLN A 242      -9.427  26.167  22.365  1.00 44.94           H  
ATOM   3975  C   GLN A 242     -11.112  25.096  21.702  1.00 44.94           C  
ATOM   3976  CB  GLN A 242      -9.785  26.793  20.365  1.00 44.94           C  
ATOM   3977  HB2 GLN A 242      -9.983  26.357  19.385  1.00 44.94           H  
ATOM   3978  HB3 GLN A 242     -10.611  27.457  20.619  1.00 44.94           H  
ATOM   3979  O   GLN A 242     -11.976  25.805  22.211  1.00 44.94           O  
ATOM   3980  CG  GLN A 242      -8.493  27.623  20.317  1.00 44.94           C  
ATOM   3981  HG2 GLN A 242      -7.695  27.021  19.882  1.00 44.94           H  
ATOM   3982  HG3 GLN A 242      -8.201  27.892  21.332  1.00 44.94           H  
ATOM   3983  CD  GLN A 242      -8.629  28.916  19.516  1.00 44.94           C  
ATOM   3984  NE2 GLN A 242      -7.547  29.638  19.321  1.00 44.94           N  
ATOM   3985 HE21 GLN A 242      -6.653  29.311  19.656  1.00 44.94           H  
ATOM   3986 HE22 GLN A 242      -7.679  30.485  18.787  1.00 44.94           H  
ATOM   3987  OE1 GLN A 242      -9.684  29.325  19.062  1.00 44.94           O  
ATOM   3988  N   PHE A 243     -11.346  23.809  21.423  1.00 44.01           N  
ATOM   3989  H   PHE A 243     -10.591  23.250  21.052  1.00 44.01           H  
ATOM   3990  CA  PHE A 243     -12.667  23.175  21.566  1.00 44.01           C  
ATOM   3991  HA  PHE A 243     -13.408  23.974  21.599  1.00 44.01           H  
ATOM   3992  C   PHE A 243     -12.894  22.442  22.904  1.00 44.01           C  
ATOM   3993  CB  PHE A 243     -13.008  22.360  20.304  1.00 44.01           C  
ATOM   3994  HB2 PHE A 243     -12.091  22.007  19.832  1.00 44.01           H  
ATOM   3995  HB3 PHE A 243     -13.580  21.471  20.568  1.00 44.01           H  
ATOM   3996  O   PHE A 243     -13.793  21.611  23.016  1.00 44.01           O  
ATOM   3997  CG  PHE A 243     -13.829  23.153  19.303  1.00 44.01           C  
ATOM   3998  CD1 PHE A 243     -15.233  23.182  19.414  1.00 44.01           C  
ATOM   3999  HD1 PHE A 243     -15.721  22.628  20.203  1.00 44.01           H  
ATOM   4000  CD2 PHE A 243     -13.196  23.882  18.279  1.00 44.01           C  
ATOM   4001  HD2 PHE A 243     -12.119  23.875  18.203  1.00 44.01           H  
ATOM   4002  CE1 PHE A 243     -16.001  23.923  18.497  1.00 44.01           C  
ATOM   4003  HE1 PHE A 243     -17.078  23.936  18.583  1.00 44.01           H  
ATOM   4004  CE2 PHE A 243     -13.964  24.622  17.362  1.00 44.01           C  
ATOM   4005  HE2 PHE A 243     -13.475  25.180  16.577  1.00 44.01           H  
ATOM   4006  CZ  PHE A 243     -15.367  24.640  17.468  1.00 44.01           C  
ATOM   4007  HZ  PHE A 243     -15.955  25.209  16.763  1.00 44.01           H  
ATOM   4008  N   GLN A 244     -12.152  22.793  23.961  1.00 31.22           N  
ATOM   4009  H   GLN A 244     -11.442  23.498  23.826  1.00 31.22           H  
ATOM   4010  CA  GLN A 244     -12.489  22.406  25.340  1.00 31.22           C  
ATOM   4011  HA  GLN A 244     -12.818  21.367  25.344  1.00 31.22           H  
ATOM   4012  C   GLN A 244     -13.666  23.250  25.859  1.00 31.22           C  
ATOM   4013  CB  GLN A 244     -11.258  22.505  26.256  1.00 31.22           C  
ATOM   4014  HB2 GLN A 244     -11.581  22.360  27.287  1.00 31.22           H  
ATOM   4015  HB3 GLN A 244     -10.818  23.499  26.168  1.00 31.22           H  
ATOM   4016  O   GLN A 244     -13.504  24.163  26.667  1.00 31.22           O  
ATOM   4017  CG  GLN A 244     -10.197  21.443  25.937  1.00 31.22           C  
ATOM   4018  HG2 GLN A 244      -9.838  21.582  24.917  1.00 31.22           H  
ATOM   4019  HG3 GLN A 244     -10.647  20.453  26.010  1.00 31.22           H  
ATOM   4020  CD  GLN A 244      -8.997  21.500  26.880  1.00 31.22           C  
ATOM   4021  NE2 GLN A 244      -8.043  20.610  26.722  1.00 31.22           N  
ATOM   4022 HE21 GLN A 244      -7.254  20.703  27.346  1.00 31.22           H  
ATOM   4023 HE22 GLN A 244      -8.099  19.924  25.982  1.00 31.22           H  
ATOM   4024  OE1 GLN A 244      -8.880  22.323  27.772  1.00 31.22           O  
ATOM   4025  N   ALA A 245     -14.872  22.968  25.370  1.00 37.37           N  
ATOM   4026  H   ALA A 245     -14.944  22.243  24.670  1.00 37.37           H  
ATOM   4027  CA  ALA A 245     -16.096  23.528  25.928  1.00 37.37           C  
ATOM   4028  HA  ALA A 245     -15.918  24.584  26.133  1.00 37.37           H  
ATOM   4029  C   ALA A 245     -16.455  22.781  27.233  1.00 37.37           C  
ATOM   4030  CB  ALA A 245     -17.211  23.454  24.879  1.00 37.37           C  
ATOM   4031  HB1 ALA A 245     -18.123  23.893  25.282  1.00 37.37           H  
ATOM   4032  HB2 ALA A 245     -17.402  22.414  24.614  1.00 37.37           H  
ATOM   4033  HB3 ALA A 245     -16.914  24.003  23.985  1.00 37.37           H  
ATOM   4034  O   ALA A 245     -16.603  21.557  27.208  1.00 37.37           O  
ATOM   4035  N   PRO A 246     -16.608  23.470  28.380  1.00 37.15           N  
ATOM   4036  CA  PRO A 246     -17.020  22.841  29.629  1.00 37.15           C  
ATOM   4037  HA  PRO A 246     -16.424  21.947  29.811  1.00 37.15           H  
ATOM   4038  C   PRO A 246     -18.499  22.447  29.551  1.00 37.15           C  
ATOM   4039  CB  PRO A 246     -16.713  23.872  30.722  1.00 37.15           C  
ATOM   4040  HB2 PRO A 246     -17.412  23.812  31.557  1.00 37.15           H  
ATOM   4041  HB3 PRO A 246     -15.693  23.725  31.075  1.00 37.15           H  
ATOM   4042  O   PRO A 246     -19.392  23.274  29.740  1.00 37.15           O  
ATOM   4043  CG  PRO A 246     -16.804  25.213  29.994  1.00 37.15           C  
ATOM   4044  HG2 PRO A 246     -16.172  25.969  30.459  1.00 37.15           H  
ATOM   4045  HG3 PRO A 246     -17.841  25.547  29.968  1.00 37.15           H  
ATOM   4046  CD  PRO A 246     -16.340  24.885  28.578  1.00 37.15           C  
ATOM   4047  HD2 PRO A 246     -16.885  25.498  27.860  1.00 37.15           H  
ATOM   4048  HD3 PRO A 246     -15.268  25.066  28.491  1.00 37.15           H  
ATOM   4049  N   LEU A 247     -18.763  21.169  29.271  1.00 35.48           N  
ATOM   4050  H   LEU A 247     -17.995  20.567  29.011  1.00 35.48           H  
ATOM   4051  CA  LEU A 247     -20.110  20.609  29.271  1.00 35.48           C  
ATOM   4052  HA  LEU A 247     -20.777  21.358  28.845  1.00 35.48           H  
ATOM   4053  C   LEU A 247     -20.557  20.361  30.722  1.00 35.48           C  
ATOM   4054  CB  LEU A 247     -20.170  19.363  28.362  1.00 35.48           C  
ATOM   4055  HB2 LEU A 247     -19.888  18.482  28.940  1.00 35.48           H  
ATOM   4056  HB3 LEU A 247     -19.448  19.458  27.552  1.00 35.48           H  
ATOM   4057  O   LEU A 247     -20.390  19.285  31.289  1.00 35.48           O  
ATOM   4058  CG  LEU A 247     -21.571  19.163  27.749  1.00 35.48           C  
ATOM   4059  HG  LEU A 247     -22.330  19.464  28.471  1.00 35.48           H  
ATOM   4060  CD1 LEU A 247     -21.729  19.999  26.473  1.00 35.48           C  
ATOM   4061 HD11 LEU A 247     -22.734  19.865  26.073  1.00 35.48           H  
ATOM   4062 HD12 LEU A 247     -21.575  21.055  26.694  1.00 35.48           H  
ATOM   4063 HD13 LEU A 247     -21.004  19.680  25.724  1.00 35.48           H  
ATOM   4064  CD2 LEU A 247     -21.812  17.700  27.390  1.00 35.48           C  
ATOM   4065 HD21 LEU A 247     -21.066  17.359  26.672  1.00 35.48           H  
ATOM   4066 HD22 LEU A 247     -22.807  17.581  26.960  1.00 35.48           H  
ATOM   4067 HD23 LEU A 247     -21.748  17.087  28.289  1.00 35.48           H  
ATOM   4068  N   GLN A 248     -21.102  21.405  31.345  1.00 23.35           N  
ATOM   4069  H   GLN A 248     -21.117  22.280  30.840  1.00 23.35           H  
ATOM   4070  CA  GLN A 248     -21.954  21.273  32.520  1.00 23.35           C  
ATOM   4071  HA  GLN A 248     -21.468  20.653  33.273  1.00 23.35           H  
ATOM   4072  C   GLN A 248     -23.269  20.623  32.088  1.00 23.35           C  
ATOM   4073  CB  GLN A 248     -22.286  22.657  33.109  1.00 23.35           C  
ATOM   4074  HB2 GLN A 248     -22.698  23.294  32.327  1.00 23.35           H  
ATOM   4075  HB3 GLN A 248     -23.055  22.517  33.869  1.00 23.35           H  
ATOM   4076  O   GLN A 248     -24.014  21.243  31.336  1.00 23.35           O  
ATOM   4077  CG  GLN A 248     -21.108  23.385  33.760  1.00 23.35           C  
ATOM   4078  HG2 GLN A 248     -20.653  22.736  34.508  1.00 23.35           H  
ATOM   4079  HG3 GLN A 248     -20.361  23.614  33.001  1.00 23.35           H  
ATOM   4080  CD  GLN A 248     -21.537  24.688  34.440  1.00 23.35           C  
ATOM   4081  NE2 GLN A 248     -20.608  25.432  34.997  1.00 23.35           N  
ATOM   4082 HE21 GLN A 248     -20.932  26.296  35.408  1.00 23.35           H  
ATOM   4083 HE22 GLN A 248     -19.635  25.170  34.932  1.00 23.35           H  
ATOM   4084  OE1 GLN A 248     -22.695  25.067  34.512  1.00 23.35           O  
ATOM   4085  N   GLN A 249     -23.599  19.440  32.603  1.00 31.13           N  
ATOM   4086  H   GLN A 249     -22.893  18.880  33.059  1.00 31.13           H  
ATOM   4087  CA  GLN A 249     -24.993  19.036  32.775  1.00 31.13           C  
ATOM   4088  HA  GLN A 249     -25.533  19.932  33.079  1.00 31.13           H  
ATOM   4089  C   GLN A 249     -25.132  18.040  33.934  1.00 31.13           C  
ATOM   4090  CB  GLN A 249     -25.630  18.550  31.456  1.00 31.13           C  
ATOM   4091  HB2 GLN A 249     -26.136  17.598  31.620  1.00 31.13           H  
ATOM   4092  HB3 GLN A 249     -24.863  18.402  30.695  1.00 31.13           H  
ATOM   4093  O   GLN A 249     -24.370  17.091  34.084  1.00 31.13           O  
ATOM   4094  CG  GLN A 249     -26.661  19.586  30.958  1.00 31.13           C  
ATOM   4095  HG2 GLN A 249     -27.474  19.645  31.680  1.00 31.13           H  
ATOM   4096  HG3 GLN A 249     -26.222  20.581  30.886  1.00 31.13           H  
ATOM   4097  CD  GLN A 249     -27.271  19.243  29.609  1.00 31.13           C  
ATOM   4098  NE2 GLN A 249     -27.230  20.131  28.639  1.00 31.13           N  
ATOM   4099 HE21 GLN A 249     -27.673  19.845  27.777  1.00 31.13           H  
ATOM   4100 HE22 GLN A 249     -26.753  21.012  28.761  1.00 31.13           H  
ATOM   4101  OE1 GLN A 249     -27.828  18.183  29.413  1.00 31.13           O  
ATOM   4102  N   GLN A 250     -26.083  18.366  34.805  1.00 27.52           N  
ATOM   4103  H   GLN A 250     -26.697  19.113  34.512  1.00 27.52           H  
ATOM   4104  CA  GLN A 250     -26.520  17.636  35.992  1.00 27.52           C  
ATOM   4105  HA  GLN A 250     -25.663  17.301  36.577  1.00 27.52           H  
ATOM   4106  C   GLN A 250     -27.396  16.437  35.600  1.00 27.52           C  
ATOM   4107  CB  GLN A 250     -27.413  18.595  36.806  1.00 27.52           C  
ATOM   4108  HB2 GLN A 250     -28.279  18.855  36.197  1.00 27.52           H  
ATOM   4109  HB3 GLN A 250     -27.777  18.065  37.686  1.00 27.52           H  
ATOM   4110  O   GLN A 250     -28.079  16.558  34.589  1.00 27.52           O  
ATOM   4111  CG  GLN A 250     -26.748  19.898  37.279  1.00 27.52           C  
ATOM   4112  HG2 GLN A 250     -26.326  20.434  36.428  1.00 27.52           H  
ATOM   4113  HG3 GLN A 250     -25.937  19.653  37.965  1.00 27.52           H  
ATOM   4114  CD  GLN A 250     -27.731  20.838  37.980  1.00 27.52           C  
ATOM   4115  NE2 GLN A 250     -27.251  21.898  38.590  1.00 27.52           N  
ATOM   4116 HE21 GLN A 250     -26.265  22.111  38.548  1.00 27.52           H  
ATOM   4117 HE22 GLN A 250     -27.945  22.516  38.986  1.00 27.52           H  
ATOM   4118  OE1 GLN A 250     -28.937  20.664  38.000  1.00 27.52           O  
ATOM   4119  N   GLN A 251     -27.458  15.391  36.450  1.00 28.15           N  
ATOM   4120  H   GLN A 251     -26.647  15.253  37.036  1.00 28.15           H  
ATOM   4121  CA  GLN A 251     -28.617  14.513  36.805  1.00 28.15           C  
ATOM   4122  HA  GLN A 251     -29.094  14.940  37.687  1.00 28.15           H  
ATOM   4123  C   GLN A 251     -28.129  13.102  37.265  1.00 28.15           C  
ATOM   4124  CB  GLN A 251     -29.690  14.497  35.694  1.00 28.15           C  
ATOM   4125  HB2 GLN A 251     -30.322  13.610  35.741  1.00 28.15           H  
ATOM   4126  HB3 GLN A 251     -29.203  14.413  34.723  1.00 28.15           H  
ATOM   4127  O   GLN A 251     -26.950  12.806  37.106  1.00 28.15           O  
ATOM   4128  CG  GLN A 251     -30.596  15.756  35.736  1.00 28.15           C  
ATOM   4129  HG2 GLN A 251     -30.717  16.112  34.713  1.00 28.15           H  
ATOM   4130  HG3 GLN A 251     -30.116  16.555  36.301  1.00 28.15           H  
ATOM   4131  CD  GLN A 251     -31.998  15.551  36.299  1.00 28.15           C  
ATOM   4132  NE2 GLN A 251     -32.792  16.596  36.383  1.00 28.15           N  
ATOM   4133 HE21 GLN A 251     -32.505  17.478  35.982  1.00 28.15           H  
ATOM   4134 HE22 GLN A 251     -33.741  16.396  36.665  1.00 28.15           H  
ATOM   4135  OE1 GLN A 251     -32.417  14.475  36.685  1.00 28.15           O  
ATOM   4136  N   PRO A 252     -28.921  12.313  38.027  1.00 33.98           N  
ATOM   4137  CA  PRO A 252     -28.713  12.017  39.444  1.00 33.98           C  
ATOM   4138  HA  PRO A 252     -28.133  12.820  39.899  1.00 33.98           H  
ATOM   4139  C   PRO A 252     -28.012  10.678  39.765  1.00 33.98           C  
ATOM   4140  CB  PRO A 252     -30.137  12.037  40.019  1.00 33.98           C  
ATOM   4141  HB2 PRO A 252     -30.403  13.062  40.278  1.00 33.98           H  
ATOM   4142  HB3 PRO A 252     -30.248  11.392  40.890  1.00 33.98           H  
ATOM   4143  O   PRO A 252     -27.874   9.784  38.940  1.00 33.98           O  
ATOM   4144  CG  PRO A 252     -31.026  11.568  38.861  1.00 33.98           C  
ATOM   4145  HG2 PRO A 252     -31.868  12.249  38.736  1.00 33.98           H  
ATOM   4146  HG3 PRO A 252     -31.383  10.552  39.032  1.00 33.98           H  
ATOM   4147  CD  PRO A 252     -30.127  11.603  37.627  1.00 33.98           C  
ATOM   4148  HD2 PRO A 252     -30.673  12.041  36.792  1.00 33.98           H  
ATOM   4149  HD3 PRO A 252     -29.854  10.583  37.354  1.00 33.98           H  
ATOM   4150  N   GLN A 253     -27.625  10.565  41.041  1.00 26.74           N  
ATOM   4151  H   GLN A 253     -27.847  11.353  41.632  1.00 26.74           H  
ATOM   4152  CA  GLN A 253     -26.990   9.433  41.725  1.00 26.74           C  
ATOM   4153  HA  GLN A 253     -25.939   9.383  41.442  1.00 26.74           H  
ATOM   4154  C   GLN A 253     -27.634   8.065  41.426  1.00 26.74           C  
ATOM   4155  CB  GLN A 253     -27.097   9.688  43.245  1.00 26.74           C  
ATOM   4156  HB2 GLN A 253     -26.780   8.789  43.773  1.00 26.74           H  
ATOM   4157  HB3 GLN A 253     -28.144   9.867  43.491  1.00 26.74           H  
ATOM   4158  O   GLN A 253     -28.573   7.644  42.099  1.00 26.74           O  
ATOM   4159  CG  GLN A 253     -26.253  10.852  43.778  1.00 26.74           C  
ATOM   4160  HG2 GLN A 253     -26.466  11.758  43.211  1.00 26.74           H  
ATOM   4161  HG3 GLN A 253     -25.197  10.610  43.651  1.00 26.74           H  
ATOM   4162  CD  GLN A 253     -26.527  11.144  45.255  1.00 26.74           C  
ATOM   4163  NE2 GLN A 253     -25.658  11.871  45.921  1.00 26.74           N  
ATOM   4164 HE21 GLN A 253     -25.871  12.009  46.898  1.00 26.74           H  
ATOM   4165 HE22 GLN A 253     -24.800  12.177  45.485  1.00 26.74           H  
ATOM   4166  OE1 GLN A 253     -27.525  10.765  45.843  1.00 26.74           O  
ATOM   4167  N   GLN A 254     -27.049   7.317  40.500  1.00 36.40           N  
ATOM   4168  H   GLN A 254     -26.392   7.748  39.865  1.00 36.40           H  
ATOM   4169  CA  GLN A 254     -27.038   5.860  40.559  1.00 36.40           C  
ATOM   4170  HA  GLN A 254     -27.449   5.525  41.511  1.00 36.40           H  
ATOM   4171  C   GLN A 254     -25.576   5.440  40.522  1.00 36.40           C  
ATOM   4172  CB  GLN A 254     -27.883   5.241  39.436  1.00 36.40           C  
ATOM   4173  HB2 GLN A 254     -27.649   4.178  39.373  1.00 36.40           H  
ATOM   4174  HB3 GLN A 254     -27.643   5.709  38.482  1.00 36.40           H  
ATOM   4175  O   GLN A 254     -24.821   5.915  39.676  1.00 36.40           O  
ATOM   4176  CG  GLN A 254     -29.383   5.394  39.741  1.00 36.40           C  
ATOM   4177  HG2 GLN A 254     -29.589   4.998  40.736  1.00 36.40           H  
ATOM   4178  HG3 GLN A 254     -29.645   6.452  39.735  1.00 36.40           H  
ATOM   4179  CD  GLN A 254     -30.289   4.674  38.748  1.00 36.40           C  
ATOM   4180  NE2 GLN A 254     -31.585   4.681  38.968  1.00 36.40           N  
ATOM   4181 HE21 GLN A 254     -32.136   4.210  38.265  1.00 36.40           H  
ATOM   4182 HE22 GLN A 254     -31.975   5.181  39.755  1.00 36.40           H  
ATOM   4183  OE1 GLN A 254     -29.875   4.086  37.768  1.00 36.40           O  
ATOM   4184  N   GLN A 255     -25.152   4.628  41.496  1.00 40.03           N  
ATOM   4185  H   GLN A 255     -25.831   4.231  42.130  1.00 40.03           H  
ATOM   4186  CA  GLN A 255     -23.826   4.020  41.449  1.00 40.03           C  
ATOM   4187  HA  GLN A 255     -23.074   4.804  41.539  1.00 40.03           H  
ATOM   4188  C   GLN A 255     -23.705   3.315  40.094  1.00 40.03           C  
ATOM   4189  CB  GLN A 255     -23.643   3.009  42.591  1.00 40.03           C  
ATOM   4190  HB2 GLN A 255     -24.544   2.405  42.697  1.00 40.03           H  
ATOM   4191  HB3 GLN A 255     -22.819   2.345  42.333  1.00 40.03           H  
ATOM   4192  O   GLN A 255     -24.564   2.478  39.803  1.00 40.03           O  
ATOM   4193  CG  GLN A 255     -23.299   3.688  43.924  1.00 40.03           C  
ATOM   4194  HG2 GLN A 255     -22.401   4.290  43.789  1.00 40.03           H  
ATOM   4195  HG3 GLN A 255     -24.115   4.345  44.224  1.00 40.03           H  
ATOM   4196  CD  GLN A 255     -23.046   2.681  45.044  1.00 40.03           C  
ATOM   4197  NE2 GLN A 255     -22.369   3.071  46.102  1.00 40.03           N  
ATOM   4198 HE21 GLN A 255     -22.165   2.334  46.762  1.00 40.03           H  
ATOM   4199 HE22 GLN A 255     -21.924   3.977  46.127  1.00 40.03           H  
ATOM   4200  OE1 GLN A 255     -23.463   1.538  45.019  1.00 40.03           O  
ATOM   4201  N   PRO A 256     -22.727   3.685  39.248  1.00 57.08           N  
ATOM   4202  CA  PRO A 256     -22.557   3.030  37.966  1.00 57.08           C  
ATOM   4203  HA  PRO A 256     -23.452   3.150  37.356  1.00 57.08           H  
ATOM   4204  C   PRO A 256     -22.320   1.549  38.249  1.00 57.08           C  
ATOM   4205  CB  PRO A 256     -21.375   3.729  37.284  1.00 57.08           C  
ATOM   4206  HB2 PRO A 256     -21.751   4.529  36.645  1.00 57.08           H  
ATOM   4207  HB3 PRO A 256     -20.767   3.036  36.702  1.00 57.08           H  
ATOM   4208  O   PRO A 256     -21.365   1.183  38.932  1.00 57.08           O  
ATOM   4209  CG  PRO A 256     -20.587   4.336  38.444  1.00 57.08           C  
ATOM   4210  HG2 PRO A 256     -20.044   5.231  38.141  1.00 57.08           H  
ATOM   4211  HG3 PRO A 256     -19.900   3.592  38.845  1.00 57.08           H  
ATOM   4212  CD  PRO A 256     -21.663   4.648  39.480  1.00 57.08           C  
ATOM   4213  HD2 PRO A 256     -21.239   4.549  40.480  1.00 57.08           H  
ATOM   4214  HD3 PRO A 256     -22.047   5.656  39.324  1.00 57.08           H  
ATOM   4215  N   ALA A 257     -23.242   0.705  37.789  1.00 75.78           N  
ATOM   4216  H   ALA A 257     -24.043   1.072  37.296  1.00 75.78           H  
ATOM   4217  CA  ALA A 257     -22.994  -0.721  37.737  1.00 75.78           C  
ATOM   4218  HA  ALA A 257     -22.682  -1.075  38.719  1.00 75.78           H  
ATOM   4219  C   ALA A 257     -21.844  -0.910  36.745  1.00 75.78           C  
ATOM   4220  CB  ALA A 257     -24.280  -1.451  37.332  1.00 75.78           C  
ATOM   4221  HB1 ALA A 257     -25.051  -1.288  38.086  1.00 75.78           H  
ATOM   4222  HB2 ALA A 257     -24.079  -2.518  37.248  1.00 75.78           H  
ATOM   4223  HB3 ALA A 257     -24.631  -1.083  36.368  1.00 75.78           H  
ATOM   4224  O   ALA A 257     -21.974  -0.567  35.570  1.00 75.78           O  
ATOM   4225  N   TYR A 258     -20.700  -1.368  37.243  1.00 82.96           N  
ATOM   4226  H   TYR A 258     -20.645  -1.605  38.223  1.00 82.96           H  
ATOM   4227  CA  TYR A 258     -19.595  -1.769  36.390  1.00 82.96           C  
ATOM   4228  HA  TYR A 258     -19.482  -1.049  35.579  1.00 82.96           H  
ATOM   4229  C   TYR A 258     -19.958  -3.119  35.792  1.00 82.96           C  
ATOM   4230  CB  TYR A 258     -18.293  -1.799  37.190  1.00 82.96           C  
ATOM   4231  HB2 TYR A 258     -18.398  -2.471  38.042  1.00 82.96           H  
ATOM   4232  HB3 TYR A 258     -17.515  -2.199  36.540  1.00 82.96           H  
ATOM   4233  O   TYR A 258     -20.509  -3.963  36.491  1.00 82.96           O  
ATOM   4234  CG  TYR A 258     -17.870  -0.425  37.673  1.00 82.96           C  
ATOM   4235  CD1 TYR A 258     -17.155   0.423  36.808  1.00 82.96           C  
ATOM   4236  HD1 TYR A 258     -16.888   0.082  35.819  1.00 82.96           H  
ATOM   4237  CD2 TYR A 258     -18.233   0.028  38.956  1.00 82.96           C  
ATOM   4238  HD2 TYR A 258     -18.808  -0.612  39.609  1.00 82.96           H  
ATOM   4239  CE1 TYR A 258     -16.775   1.710  37.226  1.00 82.96           C  
ATOM   4240  HE1 TYR A 258     -16.209   2.341  36.556  1.00 82.96           H  
ATOM   4241  CE2 TYR A 258     -17.872   1.324  39.375  1.00 82.96           C  
ATOM   4242  HE2 TYR A 258     -18.163   1.684  40.350  1.00 82.96           H  
ATOM   4243  OH  TYR A 258     -16.780   3.412  38.912  1.00 82.96           O  
ATOM   4244  HH  TYR A 258     -16.284   3.852  38.218  1.00 82.96           H  
ATOM   4245  CZ  TYR A 258     -17.138   2.163  38.511  1.00 82.96           C  
ATOM   4246  N   TYR A 259     -19.699  -3.312  34.506  1.00 86.43           N  
ATOM   4247  H   TYR A 259     -19.196  -2.606  33.988  1.00 86.43           H  
ATOM   4248  CA  TYR A 259     -19.957  -4.573  33.824  1.00 86.43           C  
ATOM   4249  HA  TYR A 259     -20.411  -5.270  34.528  1.00 86.43           H  
ATOM   4250  C   TYR A 259     -18.626  -5.180  33.375  1.00 86.43           C  
ATOM   4251  CB  TYR A 259     -20.955  -4.371  32.674  1.00 86.43           C  
ATOM   4252  HB2 TYR A 259     -20.552  -3.633  31.979  1.00 86.43           H  
ATOM   4253  HB3 TYR A 259     -21.037  -5.312  32.131  1.00 86.43           H  
ATOM   4254  O   TYR A 259     -17.701  -4.443  33.027  1.00 86.43           O  
ATOM   4255  CG  TYR A 259     -22.352  -3.940  33.106  1.00 86.43           C  
ATOM   4256  CD1 TYR A 259     -23.345  -4.906  33.351  1.00 86.43           C  
ATOM   4257  HD1 TYR A 259     -23.099  -5.952  33.249  1.00 86.43           H  
ATOM   4258  CD2 TYR A 259     -22.670  -2.577  33.260  1.00 86.43           C  
ATOM   4259  HD2 TYR A 259     -21.910  -1.828  33.094  1.00 86.43           H  
ATOM   4260  CE1 TYR A 259     -24.647  -4.527  33.727  1.00 86.43           C  
ATOM   4261  HE1 TYR A 259     -25.407  -5.276  33.896  1.00 86.43           H  
ATOM   4262  CE2 TYR A 259     -23.967  -2.186  33.648  1.00 86.43           C  
ATOM   4263  HE2 TYR A 259     -24.186  -1.137  33.776  1.00 86.43           H  
ATOM   4264  OH  TYR A 259     -26.213  -2.786  34.251  1.00 86.43           O  
ATOM   4265  HH  TYR A 259     -26.285  -1.829  34.273  1.00 86.43           H  
ATOM   4266  CZ  TYR A 259     -24.961  -3.162  33.878  1.00 86.43           C  
ATOM   4267  N   ASP A 260     -18.511  -6.507  33.400  1.00 85.07           N  
ATOM   4268  H   ASP A 260     -19.310  -7.049  33.697  1.00 85.07           H  
ATOM   4269  CA  ASP A 260     -17.436  -7.203  32.698  1.00 85.07           C  
ATOM   4270  HA  ASP A 260     -16.497  -6.720  32.969  1.00 85.07           H  
ATOM   4271  C   ASP A 260     -17.593  -7.045  31.174  1.00 85.07           C  
ATOM   4272  CB  ASP A 260     -17.323  -8.685  33.136  1.00 85.07           C  
ATOM   4273  HB2 ASP A 260     -17.217  -8.733  34.220  1.00 85.07           H  
ATOM   4274  HB3 ASP A 260     -16.398  -9.085  32.720  1.00 85.07           H  
ATOM   4275  O   ASP A 260     -18.605  -6.551  30.667  1.00 85.07           O  
ATOM   4276  CG  ASP A 260     -18.464  -9.620  32.705  1.00 85.07           C  
ATOM   4277  OD1 ASP A 260     -19.288  -9.227  31.856  1.00 85.07           O  
ATOM   4278  OD2 ASP A 260     -18.496 -10.788  33.152  1.00 85.07           O  
ATOM   4279  N   ILE A 261     -16.598  -7.513  30.418  1.00 76.64           N  
ATOM   4280  H   ILE A 261     -15.785  -7.891  30.884  1.00 76.64           H  
ATOM   4281  CA  ILE A 261     -16.614  -7.505  28.945  1.00 76.64           C  
ATOM   4282  HA  ILE A 261     -16.734  -6.473  28.617  1.00 76.64           H  
ATOM   4283  C   ILE A 261     -17.779  -8.285  28.312  1.00 76.64           C  
ATOM   4284  CB  ILE A 261     -15.283  -8.043  28.386  1.00 76.64           C  
ATOM   4285  HB  ILE A 261     -15.358  -8.052  27.299  1.00 76.64           H  
ATOM   4286  O   ILE A 261     -17.978  -8.200  27.102  1.00 76.64           O  
ATOM   4287  CG1 ILE A 261     -14.988  -9.484  28.862  1.00 76.64           C  
ATOM   4288 HG12 ILE A 261     -15.860 -10.103  28.651  1.00 76.64           H  
ATOM   4289 HG13 ILE A 261     -14.814  -9.495  29.938  1.00 76.64           H  
ATOM   4290  CG2 ILE A 261     -14.151  -7.080  28.749  1.00 76.64           C  
ATOM   4291 HG21 ILE A 261     -13.277  -7.321  28.144  1.00 76.64           H  
ATOM   4292 HG22 ILE A 261     -14.441  -6.055  28.520  1.00 76.64           H  
ATOM   4293 HG23 ILE A 261     -13.910  -7.151  29.810  1.00 76.64           H  
ATOM   4294  CD1 ILE A 261     -13.791 -10.138  28.163  1.00 76.64           C  
ATOM   4295 HD11 ILE A 261     -13.950 -10.143  27.084  1.00 76.64           H  
ATOM   4296 HD12 ILE A 261     -12.874  -9.598  28.396  1.00 76.64           H  
ATOM   4297 HD13 ILE A 261     -13.685 -11.165  28.512  1.00 76.64           H  
ATOM   4298  N   PHE A 262     -18.534  -9.058  29.095  1.00 80.36           N  
ATOM   4299  H   PHE A 262     -18.399  -9.012  30.095  1.00 80.36           H  
ATOM   4300  CA  PHE A 262     -19.671  -9.853  28.640  1.00 80.36           C  
ATOM   4301  HA  PHE A 262     -19.678  -9.872  27.551  1.00 80.36           H  
ATOM   4302  C   PHE A 262     -21.021  -9.252  29.056  1.00 80.36           C  
ATOM   4303  CB  PHE A 262     -19.503 -11.296  29.132  1.00 80.36           C  
ATOM   4304  HB2 PHE A 262     -20.334 -11.895  28.758  1.00 80.36           H  
ATOM   4305  HB3 PHE A 262     -19.559 -11.305  30.221  1.00 80.36           H  
ATOM   4306  O   PHE A 262     -22.061  -9.837  28.756  1.00 80.36           O  
ATOM   4307  CG  PHE A 262     -18.211 -11.954  28.689  1.00 80.36           C  
ATOM   4308  CD1 PHE A 262     -17.997 -12.230  27.326  1.00 80.36           C  
ATOM   4309  HD1 PHE A 262     -18.753 -11.968  26.600  1.00 80.36           H  
ATOM   4310  CD2 PHE A 262     -17.214 -12.269  29.631  1.00 80.36           C  
ATOM   4311  HD2 PHE A 262     -17.370 -12.041  30.676  1.00 80.36           H  
ATOM   4312  CE1 PHE A 262     -16.793 -12.821  26.903  1.00 80.36           C  
ATOM   4313  HE1 PHE A 262     -16.625 -13.010  25.853  1.00 80.36           H  
ATOM   4314  CE2 PHE A 262     -16.010 -12.863  29.210  1.00 80.36           C  
ATOM   4315  HE2 PHE A 262     -15.243 -13.088  29.936  1.00 80.36           H  
ATOM   4316  CZ  PHE A 262     -15.799 -13.138  27.846  1.00 80.36           C  
ATOM   4317  HZ  PHE A 262     -14.866 -13.576  27.522  1.00 80.36           H  
ATOM   4318  N   GLY A 263     -21.027  -8.086  29.709  1.00 84.88           N  
ATOM   4319  H   GLY A 263     -20.140  -7.690  29.987  1.00 84.88           H  
ATOM   4320  CA  GLY A 263     -22.246  -7.423  30.161  1.00 84.88           C  
ATOM   4321  HA2 GLY A 263     -23.019  -7.521  29.399  1.00 84.88           H  
ATOM   4322  HA3 GLY A 263     -22.032  -6.363  30.297  1.00 84.88           H  
ATOM   4323  C   GLY A 263     -22.804  -7.964  31.481  1.00 84.88           C  
ATOM   4324  O   GLY A 263     -23.961  -7.685  31.796  1.00 84.88           O  
ATOM   4325  N   ASN A 264     -22.023  -8.708  32.273  1.00 87.79           N  
ATOM   4326  H   ASN A 264     -21.070  -8.883  31.988  1.00 87.79           H  
ATOM   4327  CA  ASN A 264     -22.409  -9.088  33.634  1.00 87.79           C  
ATOM   4328  HA  ASN A 264     -23.492  -9.212  33.655  1.00 87.79           H  
ATOM   4329  C   ASN A 264     -21.983  -8.001  34.623  1.00 87.79           C  
ATOM   4330  CB  ASN A 264     -21.781 -10.417  34.061  1.00 87.79           C  
ATOM   4331  HB2 ASN A 264     -22.183 -10.717  35.029  1.00 87.79           H  
ATOM   4332  HB3 ASN A 264     -20.706 -10.282  34.186  1.00 87.79           H  
ATOM   4333  O   ASN A 264     -20.854  -7.527  34.534  1.00 87.79           O  
ATOM   4334  CG  ASN A 264     -22.044 -11.533  33.084  1.00 87.79           C  
ATOM   4335  ND2 ASN A 264     -21.000 -12.102  32.533  1.00 87.79           N  
ATOM   4336 HD21 ASN A 264     -20.098 -11.679  32.699  1.00 87.79           H  
ATOM   4337 HD22 ASN A 264     -21.165 -12.740  31.768  1.00 87.79           H  
ATOM   4338  OD1 ASN A 264     -23.178 -11.912  32.830  1.00 87.79           O  
ATOM   4339  N   PRO A 265     -22.828  -7.610  35.588  1.00 83.14           N  
ATOM   4340  CA  PRO A 265     -22.440  -6.633  36.593  1.00 83.14           C  
ATOM   4341  HA  PRO A 265     -22.098  -5.724  36.100  1.00 83.14           H  
ATOM   4342  C   PRO A 265     -21.316  -7.199  37.475  1.00 83.14           C  
ATOM   4343  CB  PRO A 265     -23.718  -6.324  37.373  1.00 83.14           C  
ATOM   4344  HB2 PRO A 265     -24.239  -5.497  36.891  1.00 83.14           H  
ATOM   4345  HB3 PRO A 265     -23.515  -6.088  38.418  1.00 83.14           H  
ATOM   4346  O   PRO A 265     -21.471  -8.258  38.082  1.00 83.14           O  
ATOM   4347  CG  PRO A 265     -24.543  -7.604  37.224  1.00 83.14           C  
ATOM   4348  HG2 PRO A 265     -24.233  -8.330  37.976  1.00 83.14           H  
ATOM   4349  HG3 PRO A 265     -25.612  -7.405  37.303  1.00 83.14           H  
ATOM   4350  CD  PRO A 265     -24.166  -8.112  35.835  1.00 83.14           C  
ATOM   4351  HD2 PRO A 265     -24.194  -9.202  35.816  1.00 83.14           H  
ATOM   4352  HD3 PRO A 265     -24.848  -7.700  35.091  1.00 83.14           H  
ATOM   4353  N   ILE A 266     -20.206  -6.476  37.557  1.00 87.11           N  
ATOM   4354  H   ILE A 266     -20.192  -5.598  37.058  1.00 87.11           H  
ATOM   4355  CA  ILE A 266     -19.066  -6.742  38.431  1.00 87.11           C  
ATOM   4356  HA  ILE A 266     -19.218  -7.699  38.929  1.00 87.11           H  
ATOM   4357  C   ILE A 266     -18.986  -5.691  39.533  1.00 87.11           C  
ATOM   4358  CB  ILE A 266     -17.744  -6.850  37.642  1.00 87.11           C  
ATOM   4359  HB  ILE A 266     -16.945  -7.010  38.365  1.00 87.11           H  
ATOM   4360  O   ILE A 266     -19.496  -4.572  39.417  1.00 87.11           O  
ATOM   4361  CG1 ILE A 266     -17.408  -5.570  36.846  1.00 87.11           C  
ATOM   4362 HG12 ILE A 266     -17.378  -4.725  37.534  1.00 87.11           H  
ATOM   4363 HG13 ILE A 266     -18.188  -5.385  36.108  1.00 87.11           H  
ATOM   4364  CG2 ILE A 266     -17.796  -8.102  36.758  1.00 87.11           C  
ATOM   4365 HG21 ILE A 266     -16.802  -8.316  36.363  1.00 87.11           H  
ATOM   4366 HG22 ILE A 266     -18.507  -7.960  35.944  1.00 87.11           H  
ATOM   4367 HG23 ILE A 266     -18.107  -8.962  37.351  1.00 87.11           H  
ATOM   4368  CD1 ILE A 266     -16.060  -5.631  36.121  1.00 87.11           C  
ATOM   4369 HD11 ILE A 266     -16.087  -6.382  35.331  1.00 87.11           H  
ATOM   4370 HD12 ILE A 266     -15.851  -4.664  35.664  1.00 87.11           H  
ATOM   4371 HD13 ILE A 266     -15.268  -5.881  36.827  1.00 87.11           H  
ATOM   4372  N   SER A 267     -18.342  -6.053  40.636  1.00 90.42           N  
ATOM   4373  H   SER A 267     -17.911  -6.966  40.660  1.00 90.42           H  
ATOM   4374  CA  SER A 267     -18.041  -5.101  41.698  1.00 90.42           C  
ATOM   4375  HA  SER A 267     -18.967  -4.593  41.969  1.00 90.42           H  
ATOM   4376  C   SER A 267     -17.046  -4.034  41.223  1.00 90.42           C  
ATOM   4377  CB  SER A 267     -17.533  -5.837  42.939  1.00 90.42           C  
ATOM   4378  HB2 SER A 267     -18.270  -6.577  43.251  1.00 90.42           H  
ATOM   4379  HB3 SER A 267     -17.387  -5.122  43.749  1.00 90.42           H  
ATOM   4380  O   SER A 267     -16.268  -4.237  40.291  1.00 90.42           O  
ATOM   4381  OG  SER A 267     -16.312  -6.480  42.668  1.00 90.42           O  
ATOM   4382  HG  SER A 267     -16.496  -7.209  42.070  1.00 90.42           H  
ATOM   4383  N   GLN A 268     -17.039  -2.881  41.891  1.00 83.53           N  
ATOM   4384  H   GLN A 268     -17.711  -2.742  42.633  1.00 83.53           H  
ATOM   4385  CA  GLN A 268     -16.066  -1.818  41.626  1.00 83.53           C  
ATOM   4386  HA  GLN A 268     -16.194  -1.471  40.601  1.00 83.53           H  
ATOM   4387  C   GLN A 268     -14.616  -2.313  41.776  1.00 83.53           C  
ATOM   4388  CB  GLN A 268     -16.365  -0.664  42.591  1.00 83.53           C  
ATOM   4389  HB2 GLN A 268     -16.235  -1.008  43.617  1.00 83.53           H  
ATOM   4390  HB3 GLN A 268     -17.402  -0.356  42.456  1.00 83.53           H  
ATOM   4391  O   GLN A 268     -13.756  -1.925  40.990  1.00 83.53           O  
ATOM   4392  CG  GLN A 268     -15.462   0.553  42.352  1.00 83.53           C  
ATOM   4393  HG2 GLN A 268     -15.550   0.860  41.310  1.00 83.53           H  
ATOM   4394  HG3 GLN A 268     -14.423   0.288  42.544  1.00 83.53           H  
ATOM   4395  CD  GLN A 268     -15.818   1.737  43.245  1.00 83.53           C  
ATOM   4396  NE2 GLN A 268     -15.327   2.913  42.925  1.00 83.53           N  
ATOM   4397 HE21 GLN A 268     -15.575   3.680  43.533  1.00 83.53           H  
ATOM   4398 HE22 GLN A 268     -14.752   3.007  42.100  1.00 83.53           H  
ATOM   4399  OE1 GLN A 268     -16.541   1.656  44.227  1.00 83.53           O  
ATOM   4400  N   ASP A 269     -14.349  -3.191  42.746  1.00 87.18           N  
ATOM   4401  H   ASP A 269     -15.089  -3.474  43.373  1.00 87.18           H  
ATOM   4402  CA  ASP A 269     -13.015  -3.760  42.965  1.00 87.18           C  
ATOM   4403  HA  ASP A 269     -12.284  -2.952  42.986  1.00 87.18           H  
ATOM   4404  C   ASP A 269     -12.604  -4.710  41.829  1.00 87.18           C  
ATOM   4405  CB  ASP A 269     -12.968  -4.487  44.319  1.00 87.18           C  
ATOM   4406  HB2 ASP A 269     -12.031  -5.040  44.381  1.00 87.18           H  
ATOM   4407  HB3 ASP A 269     -13.784  -5.208  44.365  1.00 87.18           H  
ATOM   4408  O   ASP A 269     -11.459  -4.667  41.379  1.00 87.18           O  
ATOM   4409  CG  ASP A 269     -13.039  -3.554  45.536  1.00 87.18           C  
ATOM   4410  OD1 ASP A 269     -12.671  -2.365  45.405  1.00 87.18           O  
ATOM   4411  OD2 ASP A 269     -13.448  -4.048  46.611  1.00 87.18           O  
ATOM   4412  N   GLU A 270     -13.534  -5.523  41.316  1.00 86.83           N  
ATOM   4413  H   GLU A 270     -14.459  -5.526  41.721  1.00 86.83           H  
ATOM   4414  CA  GLU A 270     -13.299  -6.363  40.132  1.00 86.83           C  
ATOM   4415  HA  GLU A 270     -12.406  -6.969  40.283  1.00 86.83           H  
ATOM   4416  C   GLU A 270     -13.059  -5.515  38.881  1.00 86.83           C  
ATOM   4417  CB  GLU A 270     -14.493  -7.295  39.896  1.00 86.83           C  
ATOM   4418  HB2 GLU A 270     -15.403  -6.703  39.993  1.00 86.83           H  
ATOM   4419  HB3 GLU A 270     -14.450  -7.693  38.882  1.00 86.83           H  
ATOM   4420  O   GLU A 270     -12.161  -5.824  38.102  1.00 86.83           O  
ATOM   4421  CG  GLU A 270     -14.511  -8.479  40.873  1.00 86.83           C  
ATOM   4422  HG2 GLU A 270     -14.303  -8.124  41.883  1.00 86.83           H  
ATOM   4423  HG3 GLU A 270     -13.714  -9.170  40.597  1.00 86.83           H  
ATOM   4424  CD  GLU A 270     -15.865  -9.201  40.879  1.00 86.83           C  
ATOM   4425  OE1 GLU A 270     -15.868 -10.449  40.950  1.00 86.83           O  
ATOM   4426  OE2 GLU A 270     -16.896  -8.482  40.914  1.00 86.83           O  
ATOM   4427  N   TYR A 271     -13.794  -4.412  38.714  1.00 89.64           N  
ATOM   4428  H   TYR A 271     -14.544  -4.229  39.365  1.00 89.64           H  
ATOM   4429  CA  TYR A 271     -13.560  -3.473  37.617  1.00 89.64           C  
ATOM   4430  HA  TYR A 271     -13.587  -4.020  36.675  1.00 89.64           H  
ATOM   4431  C   TYR A 271     -12.180  -2.812  37.716  1.00 89.64           C  
ATOM   4432  CB  TYR A 271     -14.675  -2.426  37.592  1.00 89.64           C  
ATOM   4433  HB2 TYR A 271     -15.626  -2.940  37.458  1.00 89.64           H  
ATOM   4434  HB3 TYR A 271     -14.715  -1.911  38.552  1.00 89.64           H  
ATOM   4435  O   TYR A 271     -11.474  -2.710  36.716  1.00 89.64           O  
ATOM   4436  CG  TYR A 271     -14.495  -1.401  36.490  1.00 89.64           C  
ATOM   4437  CD1 TYR A 271     -13.859  -0.177  36.777  1.00 89.64           C  
ATOM   4438  HD1 TYR A 271     -13.514   0.028  37.780  1.00 89.64           H  
ATOM   4439  CD2 TYR A 271     -14.910  -1.686  35.174  1.00 89.64           C  
ATOM   4440  HD2 TYR A 271     -15.382  -2.629  34.940  1.00 89.64           H  
ATOM   4441  CE1 TYR A 271     -13.626   0.754  35.750  1.00 89.64           C  
ATOM   4442  HE1 TYR A 271     -13.091   1.669  35.961  1.00 89.64           H  
ATOM   4443  CE2 TYR A 271     -14.697  -0.746  34.148  1.00 89.64           C  
ATOM   4444  HE2 TYR A 271     -14.997  -0.962  33.133  1.00 89.64           H  
ATOM   4445  OH  TYR A 271     -13.786   1.356  33.440  1.00 89.64           O  
ATOM   4446  HH  TYR A 271     -13.133   1.999  33.728  1.00 89.64           H  
ATOM   4447  CZ  TYR A 271     -14.041   0.468  34.433  1.00 89.64           C  
ATOM   4448  N   LEU A 272     -11.752  -2.414  38.918  1.00 88.28           N  
ATOM   4449  H   LEU A 272     -12.378  -2.511  39.705  1.00 88.28           H  
ATOM   4450  CA  LEU A 272     -10.421  -1.842  39.136  1.00 88.28           C  
ATOM   4451  HA  LEU A 272     -10.263  -1.043  38.411  1.00 88.28           H  
ATOM   4452  C   LEU A 272      -9.303  -2.862  38.890  1.00 88.28           C  
ATOM   4453  CB  LEU A 272     -10.330  -1.268  40.560  1.00 88.28           C  
ATOM   4454  HB2 LEU A 272      -9.283  -1.078  40.793  1.00 88.28           H  
ATOM   4455  HB3 LEU A 272     -10.692  -2.021  41.260  1.00 88.28           H  
ATOM   4456  O   LEU A 272      -8.290  -2.511  38.287  1.00 88.28           O  
ATOM   4457  CG  LEU A 272     -11.114   0.039  40.774  1.00 88.28           C  
ATOM   4458  HG  LEU A 272     -12.149  -0.080  40.452  1.00 88.28           H  
ATOM   4459  CD1 LEU A 272     -11.103   0.394  42.263  1.00 88.28           C  
ATOM   4460 HD11 LEU A 272     -11.572  -0.410  42.829  1.00 88.28           H  
ATOM   4461 HD12 LEU A 272     -11.670   1.309  42.430  1.00 88.28           H  
ATOM   4462 HD13 LEU A 272     -10.078   0.526  42.611  1.00 88.28           H  
ATOM   4463  CD2 LEU A 272     -10.510   1.214  40.001  1.00 88.28           C  
ATOM   4464 HD21 LEU A 272      -9.457   1.332  40.257  1.00 88.28           H  
ATOM   4465 HD22 LEU A 272     -10.600   1.041  38.928  1.00 88.28           H  
ATOM   4466 HD23 LEU A 272     -11.050   2.131  40.241  1.00 88.28           H  
ATOM   4467  N   GLN A 273      -9.473  -4.121  39.310  1.00 82.29           N  
ATOM   4468  H   GLN A 273     -10.309  -4.354  39.825  1.00 82.29           H  
ATOM   4469  CA  GLN A 273      -8.526  -5.189  38.966  1.00 82.29           C  
ATOM   4470  HA  GLN A 273      -7.522  -4.882  39.259  1.00 82.29           H  
ATOM   4471  C   GLN A 273      -8.482  -5.441  37.460  1.00 82.29           C  
ATOM   4472  CB  GLN A 273      -8.878  -6.499  39.681  1.00 82.29           C  
ATOM   4473  HB2 GLN A 273      -8.387  -7.318  39.155  1.00 82.29           H  
ATOM   4474  HB3 GLN A 273      -9.954  -6.670  39.650  1.00 82.29           H  
ATOM   4475  O   GLN A 273      -7.395  -5.591  36.904  1.00 82.29           O  
ATOM   4476  CG  GLN A 273      -8.384  -6.514  41.130  1.00 82.29           C  
ATOM   4477  HG2 GLN A 273      -7.331  -6.233  41.153  1.00 82.29           H  
ATOM   4478  HG3 GLN A 273      -8.947  -5.783  41.711  1.00 82.29           H  
ATOM   4479  CD  GLN A 273      -8.523  -7.883  41.790  1.00 82.29           C  
ATOM   4480  NE2 GLN A 273      -8.075  -8.025  43.017  1.00 82.29           N  
ATOM   4481 HE21 GLN A 273      -8.263  -8.928  43.429  1.00 82.29           H  
ATOM   4482 HE22 GLN A 273      -7.754  -7.217  43.531  1.00 82.29           H  
ATOM   4483  OE1 GLN A 273      -9.007  -8.860  41.246  1.00 82.29           O  
ATOM   4484  N   TYR A 274      -9.642  -5.445  36.802  1.00 84.60           N  
ATOM   4485  H   TYR A 274     -10.502  -5.363  37.325  1.00 84.60           H  
ATOM   4486  CA  TYR A 274      -9.736  -5.612  35.358  1.00 84.60           C  
ATOM   4487  HA  TYR A 274      -9.235  -6.540  35.082  1.00 84.60           H  
ATOM   4488  C   TYR A 274      -9.028  -4.475  34.610  1.00 84.60           C  
ATOM   4489  CB  TYR A 274     -11.212  -5.720  34.956  1.00 84.60           C  
ATOM   4490  HB2 TYR A 274     -11.670  -6.551  35.492  1.00 84.60           H  
ATOM   4491  HB3 TYR A 274     -11.743  -4.810  35.235  1.00 84.60           H  
ATOM   4492  O   TYR A 274      -8.222  -4.730  33.716  1.00 84.60           O  
ATOM   4493  CG  TYR A 274     -11.370  -5.955  33.474  1.00 84.60           C  
ATOM   4494  CD1 TYR A 274     -11.670  -4.884  32.610  1.00 84.60           C  
ATOM   4495  HD1 TYR A 274     -11.863  -3.900  33.011  1.00 84.60           H  
ATOM   4496  CD2 TYR A 274     -11.104  -7.235  32.956  1.00 84.60           C  
ATOM   4497  HD2 TYR A 274     -10.858  -8.045  33.626  1.00 84.60           H  
ATOM   4498  CE1 TYR A 274     -11.666  -5.088  31.218  1.00 84.60           C  
ATOM   4499  HE1 TYR A 274     -11.862  -4.266  30.545  1.00 84.60           H  
ATOM   4500  CE2 TYR A 274     -11.093  -7.442  31.567  1.00 84.60           C  
ATOM   4501  HE2 TYR A 274     -10.840  -8.414  31.170  1.00 84.60           H  
ATOM   4502  OH  TYR A 274     -11.223  -6.549  29.362  1.00 84.60           O  
ATOM   4503  HH  TYR A 274     -10.973  -7.453  29.161  1.00 84.60           H  
ATOM   4504  CZ  TYR A 274     -11.346  -6.361  30.700  1.00 84.60           C  
ATOM   4505  N   GLN A 275      -9.255  -3.226  35.020  1.00 79.06           N  
ATOM   4506  H   GLN A 275      -9.951  -3.072  35.736  1.00 79.06           H  
ATOM   4507  CA  GLN A 275      -8.596  -2.061  34.435  1.00 79.06           C  
ATOM   4508  HA  GLN A 275      -8.758  -2.091  33.357  1.00 79.06           H  
ATOM   4509  C   GLN A 275      -7.080  -2.097  34.664  1.00 79.06           C  
ATOM   4510  CB  GLN A 275      -9.258  -0.791  34.987  1.00 79.06           C  
ATOM   4511  HB2 GLN A 275      -9.061  -0.690  36.054  1.00 79.06           H  
ATOM   4512  HB3 GLN A 275     -10.334  -0.877  34.836  1.00 79.06           H  
ATOM   4513  O   GLN A 275      -6.316  -1.887  33.729  1.00 79.06           O  
ATOM   4514  CG  GLN A 275      -8.755   0.453  34.244  1.00 79.06           C  
ATOM   4515  HG2 GLN A 275      -8.692   0.231  33.179  1.00 79.06           H  
ATOM   4516  HG3 GLN A 275      -7.751   0.701  34.587  1.00 79.06           H  
ATOM   4517  CD  GLN A 275      -9.651   1.677  34.403  1.00 79.06           C  
ATOM   4518  NE2 GLN A 275      -9.339   2.739  33.696  1.00 79.06           N  
ATOM   4519 HE21 GLN A 275      -9.932   3.551  33.783  1.00 79.06           H  
ATOM   4520 HE22 GLN A 275      -8.517   2.702  33.109  1.00 79.06           H  
ATOM   4521  OE1 GLN A 275     -10.637   1.726  35.127  1.00 79.06           O  
ATOM   4522  N   TYR A 276      -6.632  -2.474  35.864  1.00 87.53           N  
ATOM   4523  H   TYR A 276      -7.298  -2.629  36.607  1.00 87.53           H  
ATOM   4524  CA  TYR A 276      -5.206  -2.646  36.145  1.00 87.53           C  
ATOM   4525  HA  TYR A 276      -4.698  -1.710  35.912  1.00 87.53           H  
ATOM   4526  C   TYR A 276      -4.560  -3.744  35.283  1.00 87.53           C  
ATOM   4527  CB  TYR A 276      -5.028  -2.951  37.637  1.00 87.53           C  
ATOM   4528  HB2 TYR A 276      -5.496  -2.154  38.216  1.00 87.53           H  
ATOM   4529  HB3 TYR A 276      -5.542  -3.881  37.880  1.00 87.53           H  
ATOM   4530  O   TYR A 276      -3.419  -3.599  34.841  1.00 87.53           O  
ATOM   4531  CG  TYR A 276      -3.575  -3.054  38.054  1.00 87.53           C  
ATOM   4532  CD1 TYR A 276      -2.976  -4.313  38.253  1.00 87.53           C  
ATOM   4533  HD1 TYR A 276      -3.560  -5.211  38.117  1.00 87.53           H  
ATOM   4534  CD2 TYR A 276      -2.812  -1.880  38.184  1.00 87.53           C  
ATOM   4535  HD2 TYR A 276      -3.272  -0.922  37.988  1.00 87.53           H  
ATOM   4536  CE1 TYR A 276      -1.610  -4.397  38.589  1.00 87.53           C  
ATOM   4537  HE1 TYR A 276      -1.139  -5.360  38.721  1.00 87.53           H  
ATOM   4538  CE2 TYR A 276      -1.448  -1.957  38.518  1.00 87.53           C  
ATOM   4539  HE2 TYR A 276      -0.866  -1.051  38.589  1.00 87.53           H  
ATOM   4540  OH  TYR A 276       0.479  -3.293  39.016  1.00 87.53           O  
ATOM   4541  HH  TYR A 276       0.862  -2.413  39.040  1.00 87.53           H  
ATOM   4542  CZ  TYR A 276      -0.846  -3.219  38.717  1.00 87.53           C  
ATOM   4543  N   GLN A 277      -5.276  -4.841  35.020  1.00 79.95           N  
ATOM   4544  H   GLN A 277      -6.199  -4.928  35.422  1.00 79.95           H  
ATOM   4545  CA  GLN A 277      -4.788  -5.915  34.159  1.00 79.95           C  
ATOM   4546  HA  GLN A 277      -3.770  -6.149  34.468  1.00 79.95           H  
ATOM   4547  C   GLN A 277      -4.714  -5.472  32.689  1.00 79.95           C  
ATOM   4548  CB  GLN A 277      -5.649  -7.167  34.379  1.00 79.95           C  
ATOM   4549  HB2 GLN A 277      -6.631  -7.035  33.925  1.00 79.95           H  
ATOM   4550  HB3 GLN A 277      -5.779  -7.310  35.452  1.00 79.95           H  
ATOM   4551  O   GLN A 277      -3.711  -5.758  32.035  1.00 79.95           O  
ATOM   4552  CG  GLN A 277      -4.974  -8.422  33.810  1.00 79.95           C  
ATOM   4553  HG2 GLN A 277      -3.939  -8.456  34.148  1.00 79.95           H  
ATOM   4554  HG3 GLN A 277      -4.972  -8.369  32.721  1.00 79.95           H  
ATOM   4555  CD  GLN A 277      -5.649  -9.723  34.236  1.00 79.95           C  
ATOM   4556  NE2 GLN A 277      -5.092 -10.849  33.853  1.00 79.95           N  
ATOM   4557 HE21 GLN A 277      -5.629 -11.680  34.057  1.00 79.95           H  
ATOM   4558 HE22 GLN A 277      -4.388 -10.805  33.130  1.00 79.95           H  
ATOM   4559  OE1 GLN A 277      -6.662  -9.781  34.913  1.00 79.95           O  
ATOM   4560  N   GLN A 278      -5.697  -4.700  32.203  1.00 68.67           N  
ATOM   4561  H   GLN A 278      -6.497  -4.500  32.785  1.00 68.67           H  
ATOM   4562  CA  GLN A 278      -5.617  -4.063  30.883  1.00 68.67           C  
ATOM   4563  HA  GLN A 278      -5.446  -4.835  30.132  1.00 68.67           H  
ATOM   4564  C   GLN A 278      -4.439  -3.090  30.780  1.00 68.67           C  
ATOM   4565  CB  GLN A 278      -6.906  -3.306  30.529  1.00 68.67           C  
ATOM   4566  HB2 GLN A 278      -6.639  -2.594  29.748  1.00 68.67           H  
ATOM   4567  HB3 GLN A 278      -7.266  -2.737  31.385  1.00 68.67           H  
ATOM   4568  O   GLN A 278      -3.721  -3.124  29.783  1.00 68.67           O  
ATOM   4569  CG  GLN A 278      -8.029  -4.202  29.985  1.00 68.67           C  
ATOM   4570  HG2 GLN A 278      -8.577  -4.646  30.816  1.00 68.67           H  
ATOM   4571  HG3 GLN A 278      -7.595  -5.009  29.394  1.00 68.67           H  
ATOM   4572  CD  GLN A 278      -9.000  -3.441  29.076  1.00 68.67           C  
ATOM   4573  NE2 GLN A 278      -9.980  -4.093  28.498  1.00 68.67           N  
ATOM   4574 HE21 GLN A 278     -10.177  -5.055  28.734  1.00 68.67           H  
ATOM   4575 HE22 GLN A 278     -10.578  -3.537  27.903  1.00 68.67           H  
ATOM   4576  OE1 GLN A 278      -8.909  -2.251  28.830  1.00 68.67           O  
ATOM   4577  N   ASP A 279      -4.193  -2.269  31.802  1.00 79.06           N  
ATOM   4578  H   ASP A 279      -4.879  -2.198  32.540  1.00 79.06           H  
ATOM   4579  CA  ASP A 279      -3.079  -1.314  31.801  1.00 79.06           C  
ATOM   4580  HA  ASP A 279      -3.146  -0.689  30.911  1.00 79.06           H  
ATOM   4581  C   ASP A 279      -1.720  -2.036  31.769  1.00 79.06           C  
ATOM   4582  CB  ASP A 279      -3.163  -0.403  33.040  1.00 79.06           C  
ATOM   4583  HB2 ASP A 279      -3.229  -1.022  33.934  1.00 79.06           H  
ATOM   4584  HB3 ASP A 279      -2.237   0.167  33.106  1.00 79.06           H  
ATOM   4585  O   ASP A 279      -0.790  -1.611  31.079  1.00 79.06           O  
ATOM   4586  CG  ASP A 279      -4.324   0.603  33.033  1.00 79.06           C  
ATOM   4587  OD1 ASP A 279      -4.819   0.950  31.939  1.00 79.06           O  
ATOM   4588  OD2 ASP A 279      -4.658   1.085  34.142  1.00 79.06           O  
ATOM   4589  N   GLN A 280      -1.591  -3.163  32.479  1.00 80.19           N  
ATOM   4590  H   GLN A 280      -2.376  -3.458  33.042  1.00 80.19           H  
ATOM   4591  CA  GLN A 280      -0.357  -3.951  32.495  1.00 80.19           C  
ATOM   4592  HA  GLN A 280       0.469  -3.256  32.640  1.00 80.19           H  
ATOM   4593  C   GLN A 280      -0.117  -4.668  31.155  1.00 80.19           C  
ATOM   4594  CB  GLN A 280      -0.392  -4.926  33.684  1.00 80.19           C  
ATOM   4595  HB2 GLN A 280      -0.894  -4.450  34.527  1.00 80.19           H  
ATOM   4596  HB3 GLN A 280      -0.948  -5.823  33.413  1.00 80.19           H  
ATOM   4597  O   GLN A 280       1.016  -4.712  30.666  1.00 80.19           O  
ATOM   4598  CG  GLN A 280       1.025  -5.292  34.138  1.00 80.19           C  
ATOM   4599  HG2 GLN A 280       1.569  -5.742  33.307  1.00 80.19           H  
ATOM   4600  HG3 GLN A 280       1.550  -4.385  34.437  1.00 80.19           H  
ATOM   4601  CD  GLN A 280       1.023  -6.282  35.297  1.00 80.19           C  
ATOM   4602  NE2 GLN A 280       1.354  -5.867  36.500  1.00 80.19           N  
ATOM   4603 HE21 GLN A 280       1.249  -6.556  37.231  1.00 80.19           H  
ATOM   4604 HE22 GLN A 280       1.444  -4.878  36.685  1.00 80.19           H  
ATOM   4605  OE1 GLN A 280       0.743  -7.459  35.152  1.00 80.19           O  
ATOM   4606  N   GLU A 281      -1.177  -5.190  30.535  1.00 76.82           N  
ATOM   4607  H   GLU A 281      -2.079  -5.141  30.987  1.00 76.82           H  
ATOM   4608  CA  GLU A 281      -1.116  -5.774  29.194  1.00 76.82           C  
ATOM   4609  HA  GLU A 281      -0.282  -6.475  29.156  1.00 76.82           H  
ATOM   4610  C   GLU A 281      -0.827  -4.714  28.123  1.00 76.82           C  
ATOM   4611  CB  GLU A 281      -2.401  -6.561  28.891  1.00 76.82           C  
ATOM   4612  HB2 GLU A 281      -2.427  -6.782  27.824  1.00 76.82           H  
ATOM   4613  HB3 GLU A 281      -3.271  -5.956  29.146  1.00 76.82           H  
ATOM   4614  O   GLU A 281       0.029  -4.953  27.269  1.00 76.82           O  
ATOM   4615  CG  GLU A 281      -2.429  -7.893  29.664  1.00 76.82           C  
ATOM   4616  HG2 GLU A 281      -1.550  -8.470  29.378  1.00 76.82           H  
ATOM   4617  HG3 GLU A 281      -2.350  -7.692  30.732  1.00 76.82           H  
ATOM   4618  CD  GLU A 281      -3.683  -8.749  29.410  1.00 76.82           C  
ATOM   4619  OE1 GLU A 281      -3.750  -9.843  30.025  1.00 76.82           O  
ATOM   4620  OE2 GLU A 281      -4.537  -8.354  28.586  1.00 76.82           O  
ATOM   4621  N   GLN A 282      -1.429  -3.520  28.204  1.00 73.44           N  
ATOM   4622  H   GLN A 282      -2.139  -3.385  28.910  1.00 73.44           H  
ATOM   4623  CA  GLN A 282      -1.135  -2.402  27.301  1.00 73.44           C  
ATOM   4624  HA  GLN A 282      -1.261  -2.743  26.274  1.00 73.44           H  
ATOM   4625  C   GLN A 282       0.312  -1.923  27.429  1.00 73.44           C  
ATOM   4626  CB  GLN A 282      -2.080  -1.213  27.540  1.00 73.44           C  
ATOM   4627  HB2 GLN A 282      -2.272  -1.088  28.606  1.00 73.44           H  
ATOM   4628  HB3 GLN A 282      -1.585  -0.310  27.181  1.00 73.44           H  
ATOM   4629  O   GLN A 282       0.979  -1.748  26.411  1.00 73.44           O  
ATOM   4630  CG  GLN A 282      -3.402  -1.348  26.774  1.00 73.44           C  
ATOM   4631  HG2 GLN A 282      -3.981  -2.169  27.197  1.00 73.44           H  
ATOM   4632  HG3 GLN A 282      -3.193  -1.577  25.729  1.00 73.44           H  
ATOM   4633  CD  GLN A 282      -4.244  -0.074  26.818  1.00 73.44           C  
ATOM   4634  NE2 GLN A 282      -5.384  -0.057  26.165  1.00 73.44           N  
ATOM   4635 HE21 GLN A 282      -5.943   0.771  26.310  1.00 73.44           H  
ATOM   4636 HE22 GLN A 282      -5.750  -0.904  25.753  1.00 73.44           H  
ATOM   4637  OE1 GLN A 282      -3.894   0.941  27.394  1.00 73.44           O  
ATOM   4638  N   ALA A 283       0.837  -1.767  28.648  1.00 74.57           N  
ATOM   4639  H   ALA A 283       0.234  -1.864  29.453  1.00 74.57           H  
ATOM   4640  CA  ALA A 283       2.227  -1.361  28.852  1.00 74.57           C  
ATOM   4641  HA  ALA A 283       2.388  -0.408  28.349  1.00 74.57           H  
ATOM   4642  C   ALA A 283       3.216  -2.377  28.244  1.00 74.57           C  
ATOM   4643  CB  ALA A 283       2.461  -1.166  30.354  1.00 74.57           C  
ATOM   4644  HB1 ALA A 283       1.773  -0.411  30.734  1.00 74.57           H  
ATOM   4645  HB2 ALA A 283       3.485  -0.833  30.525  1.00 74.57           H  
ATOM   4646  HB3 ALA A 283       2.289  -2.102  30.885  1.00 74.57           H  
ATOM   4647  O   ALA A 283       4.201  -1.996  27.607  1.00 74.57           O  
ATOM   4648  N   MET A 284       2.934  -3.679  28.374  1.00 79.48           N  
ATOM   4649  H   MET A 284       2.112  -3.941  28.899  1.00 79.48           H  
ATOM   4650  CA  MET A 284       3.749  -4.729  27.751  1.00 79.48           C  
ATOM   4651  HA  MET A 284       4.801  -4.511  27.936  1.00 79.48           H  
ATOM   4652  C   MET A 284       3.575  -4.797  26.229  1.00 79.48           C  
ATOM   4653  CB  MET A 284       3.420  -6.092  28.368  1.00 79.48           C  
ATOM   4654  HB2 MET A 284       3.883  -6.869  27.760  1.00 79.48           H  
ATOM   4655  HB3 MET A 284       2.341  -6.247  28.359  1.00 79.48           H  
ATOM   4656  O   MET A 284       4.555  -5.033  25.519  1.00 79.48           O  
ATOM   4657  CG  MET A 284       3.957  -6.230  29.794  1.00 79.48           C  
ATOM   4658  HG2 MET A 284       3.435  -5.535  30.451  1.00 79.48           H  
ATOM   4659  HG3 MET A 284       5.013  -5.961  29.791  1.00 79.48           H  
ATOM   4660  SD  MET A 284       3.818  -7.910  30.471  1.00 79.48           S  
ATOM   4661  CE  MET A 284       2.020  -8.009  30.708  1.00 79.48           C  
ATOM   4662  HE1 MET A 284       1.763  -8.961  31.174  1.00 79.48           H  
ATOM   4663  HE2 MET A 284       1.688  -7.197  31.355  1.00 79.48           H  
ATOM   4664  HE3 MET A 284       1.509  -7.932  29.748  1.00 79.48           H  
ATOM   4665  N   ALA A 285       2.361  -4.595  25.711  1.00 75.12           N  
ATOM   4666  H   ALA A 285       1.579  -4.455  26.335  1.00 75.12           H  
ATOM   4667  CA  ALA A 285       2.098  -4.537  24.276  1.00 75.12           C  
ATOM   4668  HA  ALA A 285       2.476  -5.446  23.810  1.00 75.12           H  
ATOM   4669  C   ALA A 285       2.821  -3.348  23.626  1.00 75.12           C  
ATOM   4670  CB  ALA A 285       0.584  -4.473  24.047  1.00 75.12           C  
ATOM   4671  HB1 ALA A 285       0.372  -4.464  22.978  1.00 75.12           H  
ATOM   4672  HB2 ALA A 285       0.173  -3.568  24.494  1.00 75.12           H  
ATOM   4673  HB3 ALA A 285       0.101  -5.341  24.495  1.00 75.12           H  
ATOM   4674  O   ALA A 285       3.404  -3.501  22.555  1.00 75.12           O  
ATOM   4675  N   GLN A 286       2.872  -2.201  24.306  1.00 83.12           N  
ATOM   4676  H   GLN A 286       2.328  -2.125  25.154  1.00 83.12           H  
ATOM   4677  CA  GLN A 286       3.573  -1.009  23.837  1.00 83.12           C  
ATOM   4678  HA  GLN A 286       3.254  -0.819  22.812  1.00 83.12           H  
ATOM   4679  C   GLN A 286       5.097  -1.212  23.816  1.00 83.12           C  
ATOM   4680  CB  GLN A 286       3.138   0.176  24.709  1.00 83.12           C  
ATOM   4681  HB2 GLN A 286       2.073   0.082  24.920  1.00 83.12           H  
ATOM   4682  HB3 GLN A 286       3.676   0.161  25.657  1.00 83.12           H  
ATOM   4683  O   GLN A 286       5.742  -0.869  22.826  1.00 83.12           O  
ATOM   4684  CG  GLN A 286       3.330   1.527  24.013  1.00 83.12           C  
ATOM   4685  HG2 GLN A 286       2.862   1.494  23.029  1.00 83.12           H  
ATOM   4686  HG3 GLN A 286       4.393   1.730  23.885  1.00 83.12           H  
ATOM   4687  CD  GLN A 286       2.704   2.651  24.833  1.00 83.12           C  
ATOM   4688  NE2 GLN A 286       1.831   3.451  24.259  1.00 83.12           N  
ATOM   4689 HE21 GLN A 286       1.548   3.307  23.300  1.00 83.12           H  
ATOM   4690 HE22 GLN A 286       1.409   4.142  24.863  1.00 83.12           H  
ATOM   4691  OE1 GLN A 286       2.981   2.831  26.006  1.00 83.12           O  
ATOM   4692  N   GLN A 287       5.673  -1.855  24.843  1.00 79.06           N  
ATOM   4693  H   GLN A 287       5.118  -2.059  25.661  1.00 79.06           H  
ATOM   4694  CA  GLN A 287       7.091  -2.238  24.830  1.00 79.06           C  
ATOM   4695  HA  GLN A 287       7.681  -1.342  24.635  1.00 79.06           H  
ATOM   4696  C   GLN A 287       7.390  -3.243  23.709  1.00 79.06           C  
ATOM   4697  CB  GLN A 287       7.496  -2.803  26.202  1.00 79.06           C  
ATOM   4698  HB2 GLN A 287       7.166  -2.119  26.984  1.00 79.06           H  
ATOM   4699  HB3 GLN A 287       6.995  -3.758  26.359  1.00 79.06           H  
ATOM   4700  O   GLN A 287       8.354  -3.070  22.971  1.00 79.06           O  
ATOM   4701  CG  GLN A 287       9.016  -3.010  26.331  1.00 79.06           C  
ATOM   4702  HG2 GLN A 287       9.226  -3.498  27.282  1.00 79.06           H  
ATOM   4703  HG3 GLN A 287       9.369  -3.671  25.539  1.00 79.06           H  
ATOM   4704  CD  GLN A 287       9.798  -1.700  26.296  1.00 79.06           C  
ATOM   4705  NE2 GLN A 287      10.827  -1.601  25.483  1.00 79.06           N  
ATOM   4706 HE21 GLN A 287      11.282  -0.702  25.420  1.00 79.06           H  
ATOM   4707 HE22 GLN A 287      11.035  -2.332  24.818  1.00 79.06           H  
ATOM   4708  OE1 GLN A 287       9.495  -0.751  27.004  1.00 79.06           O  
ATOM   4709  N   ARG A 288       6.529  -4.251  23.518  1.00 81.83           N  
ATOM   4710  H   ARG A 288       5.754  -4.343  24.159  1.00 81.83           H  
ATOM   4711  CA  ARG A 288       6.676  -5.221  22.424  1.00 81.83           C  
ATOM   4712  HA  ARG A 288       7.677  -5.648  22.482  1.00 81.83           H  
ATOM   4713  C   ARG A 288       6.575  -4.557  21.052  1.00 81.83           C  
ATOM   4714  CB  ARG A 288       5.630  -6.331  22.580  1.00 81.83           C  
ATOM   4715  HB2 ARG A 288       5.714  -6.749  23.583  1.00 81.83           H  
ATOM   4716  HB3 ARG A 288       4.633  -5.905  22.465  1.00 81.83           H  
ATOM   4717  O   ARG A 288       7.295  -4.953  20.144  1.00 81.83           O  
ATOM   4718  CG  ARG A 288       5.830  -7.449  21.543  1.00 81.83           C  
ATOM   4719  HG2 ARG A 288       6.810  -7.906  21.678  1.00 81.83           H  
ATOM   4720  HG3 ARG A 288       5.778  -7.034  20.537  1.00 81.83           H  
ATOM   4721  CD  ARG A 288       4.740  -8.517  21.646  1.00 81.83           C  
ATOM   4722  HD2 ARG A 288       3.771  -8.027  21.542  1.00 81.83           H  
ATOM   4723  HD3 ARG A 288       4.866  -9.216  20.819  1.00 81.83           H  
ATOM   4724  NE  ARG A 288       4.806  -9.251  22.923  1.00 81.83           N  
ATOM   4725  HE  ARG A 288       5.604  -9.050  23.509  1.00 81.83           H  
ATOM   4726  NH1 ARG A 288       2.791 -10.329  22.731  1.00 81.83           N  
ATOM   4727 HH11 ARG A 288       2.625  -9.821  21.874  1.00 81.83           H  
ATOM   4728 HH12 ARG A 288       2.029 -10.835  23.159  1.00 81.83           H  
ATOM   4729  NH2 ARG A 288       4.026 -10.608  24.572  1.00 81.83           N  
ATOM   4730 HH21 ARG A 288       3.266 -11.140  24.972  1.00 81.83           H  
ATOM   4731 HH22 ARG A 288       4.808 -10.336  25.150  1.00 81.83           H  
ATOM   4732  CZ  ARG A 288       3.880 -10.061  23.398  1.00 81.83           C  
ATOM   4733  N   TRP A 289       5.693  -3.575  20.889  1.00 85.99           N  
ATOM   4734  H   TRP A 289       5.075  -3.345  21.654  1.00 85.99           H  
ATOM   4735  CA  TRP A 289       5.571  -2.816  19.648  1.00 85.99           C  
ATOM   4736  HA  TRP A 289       5.449  -3.506  18.813  1.00 85.99           H  
ATOM   4737  C   TRP A 289       6.836  -1.999  19.367  1.00 85.99           C  
ATOM   4738  CB  TRP A 289       4.328  -1.927  19.714  1.00 85.99           C  
ATOM   4739  HB2 TRP A 289       3.449  -2.559  19.840  1.00 85.99           H  
ATOM   4740  HB3 TRP A 289       4.395  -1.276  20.586  1.00 85.99           H  
ATOM   4741  O   TRP A 289       7.338  -2.031  18.247  1.00 85.99           O  
ATOM   4742  CG  TRP A 289       4.130  -1.074  18.505  1.00 85.99           C  
ATOM   4743  CD1 TRP A 289       3.618  -1.487  17.323  1.00 85.99           C  
ATOM   4744  HD1 TRP A 289       3.272  -2.488  17.113  1.00 85.99           H  
ATOM   4745  CD2 TRP A 289       4.457   0.338  18.328  1.00 85.99           C  
ATOM   4746  CE2 TRP A 289       4.098   0.719  17.001  1.00 85.99           C  
ATOM   4747  CE3 TRP A 289       5.015   1.334  19.159  1.00 85.99           C  
ATOM   4748  HE3 TRP A 289       5.296   1.076  20.169  1.00 85.99           H  
ATOM   4749  NE1 TRP A 289       3.585  -0.429  16.436  1.00 85.99           N  
ATOM   4750  HE1 TRP A 289       3.174  -0.494  15.516  1.00 85.99           H  
ATOM   4751  CH2 TRP A 289       4.834   2.993  17.373  1.00 85.99           C  
ATOM   4752  HH2 TRP A 289       4.975   4.004  17.020  1.00 85.99           H  
ATOM   4753  CZ2 TRP A 289       4.273   2.025  16.522  1.00 85.99           C  
ATOM   4754  HZ2 TRP A 289       3.961   2.286  15.522  1.00 85.99           H  
ATOM   4755  CZ3 TRP A 289       5.204   2.648  18.686  1.00 85.99           C  
ATOM   4756  HZ3 TRP A 289       5.635   3.395  19.336  1.00 85.99           H  
ATOM   4757  N   LEU A 290       7.406  -1.348  20.388  1.00 81.60           N  
ATOM   4758  H   LEU A 290       6.941  -1.355  21.285  1.00 81.60           H  
ATOM   4759  CA  LEU A 290       8.689  -0.649  20.271  1.00 81.60           C  
ATOM   4760  HA  LEU A 290       8.623   0.067  19.452  1.00 81.60           H  
ATOM   4761  C   LEU A 290       9.836  -1.605  19.914  1.00 81.60           C  
ATOM   4762  CB  LEU A 290       8.996   0.097  21.583  1.00 81.60           C  
ATOM   4763  HB2 LEU A 290       8.843  -0.586  22.418  1.00 81.60           H  
ATOM   4764  HB3 LEU A 290      10.048   0.381  21.586  1.00 81.60           H  
ATOM   4765  O   LEU A 290      10.622  -1.302  19.016  1.00 81.60           O  
ATOM   4766  CG  LEU A 290       8.153   1.363  21.805  1.00 81.60           C  
ATOM   4767  HG  LEU A 290       7.095   1.135  21.673  1.00 81.60           H  
ATOM   4768  CD1 LEU A 290       8.360   1.872  23.232  1.00 81.60           C  
ATOM   4769 HD11 LEU A 290       7.754   2.763  23.397  1.00 81.60           H  
ATOM   4770 HD12 LEU A 290       8.045   1.105  23.939  1.00 81.60           H  
ATOM   4771 HD13 LEU A 290       9.411   2.107  23.399  1.00 81.60           H  
ATOM   4772  CD2 LEU A 290       8.543   2.484  20.837  1.00 81.60           C  
ATOM   4773 HD21 LEU A 290       9.608   2.701  20.920  1.00 81.60           H  
ATOM   4774 HD22 LEU A 290       7.973   3.383  21.071  1.00 81.60           H  
ATOM   4775 HD23 LEU A 290       8.309   2.193  19.813  1.00 81.60           H  
ATOM   4776  N   ASP A 291       9.903  -2.770  20.560  1.00 89.22           N  
ATOM   4777  H   ASP A 291       9.296  -2.915  21.354  1.00 89.22           H  
ATOM   4778  CA  ASP A 291      10.913  -3.791  20.266  1.00 89.22           C  
ATOM   4779  HA  ASP A 291      11.902  -3.338  20.331  1.00 89.22           H  
ATOM   4780  C   ASP A 291      10.741  -4.337  18.831  1.00 89.22           C  
ATOM   4781  CB  ASP A 291      10.839  -4.926  21.307  1.00 89.22           C  
ATOM   4782  HB2 ASP A 291       9.840  -5.363  21.277  1.00 89.22           H  
ATOM   4783  HB3 ASP A 291      11.542  -5.704  21.009  1.00 89.22           H  
ATOM   4784  O   ASP A 291      11.720  -4.509  18.105  1.00 89.22           O  
ATOM   4785  CG  ASP A 291      11.164  -4.534  22.763  1.00 89.22           C  
ATOM   4786  OD1 ASP A 291      11.750  -3.454  23.017  1.00 89.22           O  
ATOM   4787  OD2 ASP A 291      10.830  -5.353  23.652  1.00 89.22           O  
ATOM   4788  N   GLN A 292       9.498  -4.534  18.374  1.00 81.31           N  
ATOM   4789  H   GLN A 292       8.732  -4.385  19.015  1.00 81.31           H  
ATOM   4790  CA  GLN A 292       9.189  -4.993  17.015  1.00 81.31           C  
ATOM   4791  HA  GLN A 292       9.832  -5.847  16.802  1.00 81.31           H  
ATOM   4792  C   GLN A 292       9.492  -3.926  15.947  1.00 81.31           C  
ATOM   4793  CB  GLN A 292       7.726  -5.468  16.971  1.00 81.31           C  
ATOM   4794  HB2 GLN A 292       7.058  -4.618  17.114  1.00 81.31           H  
ATOM   4795  HB3 GLN A 292       7.567  -6.174  17.787  1.00 81.31           H  
ATOM   4796  O   GLN A 292       9.975  -4.268  14.866  1.00 81.31           O  
ATOM   4797  CG  GLN A 292       7.376  -6.176  15.657  1.00 81.31           C  
ATOM   4798  HG2 GLN A 292       7.409  -5.461  14.836  1.00 81.31           H  
ATOM   4799  HG3 GLN A 292       8.109  -6.958  15.462  1.00 81.31           H  
ATOM   4800  CD  GLN A 292       5.982  -6.790  15.705  1.00 81.31           C  
ATOM   4801  NE2 GLN A 292       5.859  -8.081  15.927  1.00 81.31           N  
ATOM   4802 HE21 GLN A 292       4.906  -8.415  15.966  1.00 81.31           H  
ATOM   4803 HE22 GLN A 292       6.683  -8.641  16.092  1.00 81.31           H  
ATOM   4804  OE1 GLN A 292       4.970  -6.136  15.549  1.00 81.31           O  
ATOM   4805  N   GLN A 293       9.270  -2.641  16.248  1.00 70.09           N  
ATOM   4806  H   GLN A 293       8.823  -2.429  17.128  1.00 70.09           H  
ATOM   4807  CA  GLN A 293       9.685  -1.517  15.399  1.00 70.09           C  
ATOM   4808  HA  GLN A 293       9.295  -1.660  14.391  1.00 70.09           H  
ATOM   4809  C   GLN A 293      11.215  -1.444  15.275  1.00 70.09           C  
ATOM   4810  CB  GLN A 293       9.124  -0.199  15.970  1.00 70.09           C  
ATOM   4811  HB2 GLN A 293       9.115  -0.252  17.058  1.00 70.09           H  
ATOM   4812  HB3 GLN A 293       9.783   0.625  15.697  1.00 70.09           H  
ATOM   4813  O   GLN A 293      11.738  -1.292  14.170  1.00 70.09           O  
ATOM   4814  CG  GLN A 293       7.707   0.135  15.474  1.00 70.09           C  
ATOM   4815  HG2 GLN A 293       7.277   0.874  16.151  1.00 70.09           H  
ATOM   4816  HG3 GLN A 293       7.077  -0.753  15.512  1.00 70.09           H  
ATOM   4817  CD  GLN A 293       7.682   0.719  14.060  1.00 70.09           C  
ATOM   4818  NE2 GLN A 293       6.581   1.307  13.650  1.00 70.09           N  
ATOM   4819 HE21 GLN A 293       6.572   1.611  12.687  1.00 70.09           H  
ATOM   4820 HE22 GLN A 293       5.763   1.330  14.242  1.00 70.09           H  
ATOM   4821  OE1 GLN A 293       8.636   0.667  13.302  1.00 70.09           O  
ATOM   4822  N   GLN A 294      11.954  -1.624  16.377  1.00 83.06           N  
ATOM   4823  H   GLN A 294      11.489  -1.747  17.265  1.00 83.06           H  
ATOM   4824  CA  GLN A 294      13.422  -1.662  16.328  1.00 83.06           C  
ATOM   4825  HA  GLN A 294      13.775  -0.770  15.811  1.00 83.06           H  
ATOM   4826  C   GLN A 294      13.953  -2.857  15.525  1.00 83.06           C  
ATOM   4827  CB  GLN A 294      14.018  -1.678  17.742  1.00 83.06           C  
ATOM   4828  HB2 GLN A 294      13.477  -2.383  18.374  1.00 83.06           H  
ATOM   4829  HB3 GLN A 294      15.054  -2.010  17.671  1.00 83.06           H  
ATOM   4830  O   GLN A 294      14.904  -2.706  14.754  1.00 83.06           O  
ATOM   4831  CG  GLN A 294      14.011  -0.286  18.383  1.00 83.06           C  
ATOM   4832  HG2 GLN A 294      12.981   0.015  18.576  1.00 83.06           H  
ATOM   4833  HG3 GLN A 294      14.452   0.431  17.691  1.00 83.06           H  
ATOM   4834  CD  GLN A 294      14.797  -0.222  19.690  1.00 83.06           C  
ATOM   4835  NE2 GLN A 294      14.841   0.926  20.327  1.00 83.06           N  
ATOM   4836 HE21 GLN A 294      15.305   0.896  21.224  1.00 83.06           H  
ATOM   4837 HE22 GLN A 294      14.268   1.695  20.012  1.00 83.06           H  
ATOM   4838  OE1 GLN A 294      15.418  -1.161  20.160  1.00 83.06           O  
ATOM   4839  N   GLU A 295      13.339  -4.033  15.661  1.00 83.89           N  
ATOM   4840  H   GLU A 295      12.617  -4.129  16.361  1.00 83.89           H  
ATOM   4841  CA  GLU A 295      13.758  -5.227  14.921  1.00 83.89           C  
ATOM   4842  HA  GLU A 295      14.835  -5.338  15.046  1.00 83.89           H  
ATOM   4843  C   GLU A 295      13.492  -5.090  13.410  1.00 83.89           C  
ATOM   4844  CB  GLU A 295      13.083  -6.467  15.531  1.00 83.89           C  
ATOM   4845  HB2 GLU A 295      13.154  -6.406  16.617  1.00 83.89           H  
ATOM   4846  HB3 GLU A 295      12.030  -6.482  15.249  1.00 83.89           H  
ATOM   4847  O   GLU A 295      14.356  -5.432  12.595  1.00 83.89           O  
ATOM   4848  CG  GLU A 295      13.768  -7.769  15.083  1.00 83.89           C  
ATOM   4849  HG2 GLU A 295      13.682  -7.855  14.000  1.00 83.89           H  
ATOM   4850  HG3 GLU A 295      14.828  -7.704  15.329  1.00 83.89           H  
ATOM   4851  CD  GLU A 295      13.184  -9.043  15.724  1.00 83.89           C  
ATOM   4852  OE1 GLU A 295      13.818 -10.112  15.550  1.00 83.89           O  
ATOM   4853  OE2 GLU A 295      12.094  -8.981  16.338  1.00 83.89           O  
ATOM   4854  N   GLN A 296      12.347  -4.516  13.010  1.00 76.58           N  
ATOM   4855  H   GLN A 296      11.666  -4.246  13.705  1.00 76.58           H  
ATOM   4856  CA  GLN A 296      12.081  -4.222  11.597  1.00 76.58           C  
ATOM   4857  HA  GLN A 296      12.251  -5.132  11.021  1.00 76.58           H  
ATOM   4858  C   GLN A 296      13.044  -3.179  11.022  1.00 76.58           C  
ATOM   4859  CB  GLN A 296      10.631  -3.775  11.369  1.00 76.58           C  
ATOM   4860  HB2 GLN A 296      10.330  -3.053  12.128  1.00 76.58           H  
ATOM   4861  HB3 GLN A 296      10.595  -3.274  10.401  1.00 76.58           H  
ATOM   4862  O   GLN A 296      13.490  -3.344   9.885  1.00 76.58           O  
ATOM   4863  CG  GLN A 296       9.651  -4.959  11.344  1.00 76.58           C  
ATOM   4864  HG2 GLN A 296       9.389  -5.227  12.367  1.00 76.58           H  
ATOM   4865  HG3 GLN A 296      10.123  -5.823  10.877  1.00 76.58           H  
ATOM   4866  CD  GLN A 296       8.390  -4.646  10.540  1.00 76.58           C  
ATOM   4867  NE2 GLN A 296       7.217  -4.975  11.030  1.00 76.58           N  
ATOM   4868 HE21 GLN A 296       6.434  -4.600  10.514  1.00 76.58           H  
ATOM   4869 HE22 GLN A 296       7.132  -5.246  11.999  1.00 76.58           H  
ATOM   4870  OE1 GLN A 296       8.434  -4.146   9.431  1.00 76.58           O  
ATOM   4871  N   GLN A 297      13.427  -2.156  11.795  1.00 79.91           N  
ATOM   4872  H   GLN A 297      12.996  -2.035  12.700  1.00 79.91           H  
ATOM   4873  CA  GLN A 297      14.415  -1.173  11.345  1.00 79.91           C  
ATOM   4874  HA  GLN A 297      14.067  -0.771  10.394  1.00 79.91           H  
ATOM   4875  C   GLN A 297      15.781  -1.828  11.078  1.00 79.91           C  
ATOM   4876  CB  GLN A 297      14.490  -0.005  12.344  1.00 79.91           C  
ATOM   4877  HB2 GLN A 297      13.485   0.395  12.484  1.00 79.91           H  
ATOM   4878  HB3 GLN A 297      14.862  -0.355  13.306  1.00 79.91           H  
ATOM   4879  O   GLN A 297      16.355  -1.613  10.011  1.00 79.91           O  
ATOM   4880  CG  GLN A 297      15.397   1.120  11.819  1.00 79.91           C  
ATOM   4881  HG2 GLN A 297      16.441   0.811  11.884  1.00 79.91           H  
ATOM   4882  HG3 GLN A 297      15.168   1.293  10.767  1.00 79.91           H  
ATOM   4883  CD  GLN A 297      15.236   2.440  12.572  1.00 79.91           C  
ATOM   4884  NE2 GLN A 297      15.190   3.549  11.865  1.00 79.91           N  
ATOM   4885 HE21 GLN A 297      14.968   4.406  12.350  1.00 79.91           H  
ATOM   4886 HE22 GLN A 297      15.351   3.493  10.869  1.00 79.91           H  
ATOM   4887  OE1 GLN A 297      15.149   2.531  13.790  1.00 79.91           O  
ATOM   4888  N   GLN A 298      16.264  -2.708  11.964  1.00 82.66           N  
ATOM   4889  H   GLN A 298      15.756  -2.861  12.823  1.00 82.66           H  
ATOM   4890  CA  GLN A 298      17.515  -3.445  11.722  1.00 82.66           C  
ATOM   4891  HA  GLN A 298      18.305  -2.723  11.516  1.00 82.66           H  
ATOM   4892  C   GLN A 298      17.446  -4.368  10.497  1.00 82.66           C  
ATOM   4893  CB  GLN A 298      17.902  -4.277  12.954  1.00 82.66           C  
ATOM   4894  HB2 GLN A 298      17.010  -4.651  13.457  1.00 82.66           H  
ATOM   4895  HB3 GLN A 298      18.491  -5.134  12.628  1.00 82.66           H  
ATOM   4896  O   GLN A 298      18.432  -4.504   9.765  1.00 82.66           O  
ATOM   4897  CG  GLN A 298      18.761  -3.468  13.928  1.00 82.66           C  
ATOM   4898  HG2 GLN A 298      19.605  -3.034  13.391  1.00 82.66           H  
ATOM   4899  HG3 GLN A 298      18.163  -2.653  14.337  1.00 82.66           H  
ATOM   4900  CD  GLN A 298      19.311  -4.301  15.082  1.00 82.66           C  
ATOM   4901  NE2 GLN A 298      20.044  -3.688  15.984  1.00 82.66           N  
ATOM   4902 HE21 GLN A 298      20.304  -4.246  16.785  1.00 82.66           H  
ATOM   4903 HE22 GLN A 298      20.147  -2.684  15.939  1.00 82.66           H  
ATOM   4904  OE1 GLN A 298      19.136  -5.503  15.200  1.00 82.66           O  
ATOM   4905  N   LEU A 299      16.300  -5.008  10.250  1.00 79.24           N  
ATOM   4906  H   LEU A 299      15.539  -4.900  10.906  1.00 79.24           H  
ATOM   4907  CA  LEU A 299      16.112  -5.856   9.071  1.00 79.24           C  
ATOM   4908  HA  LEU A 299      16.972  -6.520   8.981  1.00 79.24           H  
ATOM   4909  C   LEU A 299      16.072  -5.037   7.775  1.00 79.24           C  
ATOM   4910  CB  LEU A 299      14.837  -6.698   9.239  1.00 79.24           C  
ATOM   4911  HB2 LEU A 299      14.043  -6.052   9.614  1.00 79.24           H  
ATOM   4912  HB3 LEU A 299      14.522  -7.072   8.265  1.00 79.24           H  
ATOM   4913  O   LEU A 299      16.687  -5.444   6.788  1.00 79.24           O  
ATOM   4914  CG  LEU A 299      15.012  -7.895  10.191  1.00 79.24           C  
ATOM   4915  HG  LEU A 299      15.504  -7.574  11.109  1.00 79.24           H  
ATOM   4916  CD1 LEU A 299      13.643  -8.473  10.545  1.00 79.24           C  
ATOM   4917 HD11 LEU A 299      13.115  -8.793   9.646  1.00 79.24           H  
ATOM   4918 HD12 LEU A 299      13.058  -7.709  11.057  1.00 79.24           H  
ATOM   4919 HD13 LEU A 299      13.763  -9.313  11.230  1.00 79.24           H  
ATOM   4920  CD2 LEU A 299      15.840  -9.015   9.543  1.00 79.24           C  
ATOM   4921 HD21 LEU A 299      15.369  -9.341   8.616  1.00 79.24           H  
ATOM   4922 HD22 LEU A 299      15.906  -9.854  10.236  1.00 79.24           H  
ATOM   4923 HD23 LEU A 299      16.850  -8.662   9.339  1.00 79.24           H  
ATOM   4924  N   ALA A 300      15.397  -3.886   7.775  1.00 77.53           N  
ATOM   4925  H   ALA A 300      14.899  -3.613   8.610  1.00 77.53           H  
ATOM   4926  CA  ALA A 300      15.348  -2.985   6.627  1.00 77.53           C  
ATOM   4927  HA  ALA A 300      15.025  -3.549   5.752  1.00 77.53           H  
ATOM   4928  C   ALA A 300      16.730  -2.392   6.311  1.00 77.53           C  
ATOM   4929  CB  ALA A 300      14.306  -1.896   6.901  1.00 77.53           C  
ATOM   4930  HB1 ALA A 300      14.236  -1.230   6.041  1.00 77.53           H  
ATOM   4931  HB2 ALA A 300      13.332  -2.350   7.080  1.00 77.53           H  
ATOM   4932  HB3 ALA A 300      14.593  -1.316   7.778  1.00 77.53           H  
ATOM   4933  O   ALA A 300      17.137  -2.389   5.150  1.00 77.53           O  
ATOM   4934  N   GLU A 301      17.497  -1.983   7.327  1.00 86.06           N  
ATOM   4935  H   GLU A 301      17.100  -1.955   8.255  1.00 86.06           H  
ATOM   4936  CA  GLU A 301      18.880  -1.516   7.159  1.00 86.06           C  
ATOM   4937  HA  GLU A 301      18.895  -0.686   6.452  1.00 86.06           H  
ATOM   4938  C   GLU A 301      19.786  -2.617   6.580  1.00 86.06           C
[truncated: 397,557 more chars]
