# Supplementary material for: A glutamine-based single α-helix scaffold to target globular proteins
Source: Nat Commun. 2022 Nov 18;13:7073. doi: 10.1038/s41467-022-34793-6 (PMC9674830; doi:10.1038/s41467-022-34793-6)
Supplement: Supplementary file 7 — Supplementary Data 4 [file 41467_2022_34793_MOESM7_ESM.zip › ColabFold_p37n/p37n_with_MSAs/Q3V2A7.pdb]

ATOM      1  N   MET A   1     -34.547  -3.629  48.738  1.00 42.75           N  
ATOM      2  H   MET A   1     -34.856  -3.492  47.787  1.00 42.75           H  
ATOM      3  H2  MET A   1     -34.940  -4.488  49.095  1.00 42.75           H  
ATOM      4  H3  MET A   1     -34.872  -2.860  49.306  1.00 42.75           H  
ATOM      5  CA  MET A   1     -33.069  -3.696  48.779  1.00 42.75           C  
ATOM      6  HA  MET A   1     -32.671  -2.752  48.408  1.00 42.75           H  
ATOM      7  C   MET A   1     -32.498  -4.737  47.818  1.00 42.75           C  
ATOM      8  CB  MET A   1     -32.538  -3.871  50.211  1.00 42.75           C  
ATOM      9  HB2 MET A   1     -31.689  -4.555  50.213  1.00 42.75           H  
ATOM     10  HB3 MET A   1     -33.311  -4.285  50.858  1.00 42.75           H  
ATOM     11  O   MET A   1     -31.348  -4.589  47.447  1.00 42.75           O  
ATOM     12  CG  MET A   1     -32.060  -2.522  50.760  1.00 42.75           C  
ATOM     13  HG2 MET A   1     -32.870  -1.794  50.704  1.00 42.75           H  
ATOM     14  HG3 MET A   1     -31.243  -2.172  50.129  1.00 42.75           H  
ATOM     15  SD  MET A   1     -31.477  -2.602  52.472  1.00 42.75           S  
ATOM     16  CE  MET A   1     -30.116  -1.403  52.403  1.00 42.75           C  
ATOM     17  HE1 MET A   1     -30.498  -0.426  52.106  1.00 42.75           H  
ATOM     18  HE2 MET A   1     -29.652  -1.325  53.387  1.00 42.75           H  
ATOM     19  HE3 MET A   1     -29.369  -1.736  51.683  1.00 42.75           H  
ATOM     20  N   GLU A   2     -33.271  -5.724  47.349  1.00 35.96           N  
ATOM     21  H   GLU A   2     -34.156  -5.969  47.771  1.00 35.96           H  
ATOM     22  CA  GLU A   2     -32.791  -6.697  46.345  1.00 35.96           C  
ATOM     23  HA  GLU A   2     -31.778  -7.010  46.596  1.00 35.96           H  
ATOM     24  C   GLU A   2     -32.703  -6.118  44.916  1.00 35.96           C  
ATOM     25  CB  GLU A   2     -33.684  -7.945  46.410  1.00 35.96           C  
ATOM     26  HB2 GLU A   2     -33.480  -8.583  45.550  1.00 35.96           H  
ATOM     27  HB3 GLU A   2     -34.727  -7.628  46.376  1.00 35.96           H  
ATOM     28  O   GLU A   2     -31.794  -6.468  44.170  1.00 35.96           O  
ATOM     29  CG  GLU A   2     -33.395  -8.743  47.697  1.00 35.96           C  
ATOM     30  HG2 GLU A   2     -32.375  -9.123  47.646  1.00 35.96           H  
ATOM     31  HG3 GLU A   2     -33.454  -8.069  48.551  1.00 35.96           H  
ATOM     32  CD  GLU A   2     -34.373  -9.901  47.946  1.00 35.96           C  
ATOM     33  OE1 GLU A   2     -34.000 -10.803  48.727  1.00 35.96           O  
ATOM     34  OE2 GLU A   2     -35.519  -9.805  47.456  1.00 35.96           O  
ATOM     35  N   ASN A   3     -33.544  -5.139  44.556  1.00 41.90           N  
ATOM     36  H   ASN A   3     -34.372  -4.999  45.117  1.00 41.90           H  
ATOM     37  CA  ASN A   3     -33.518  -4.551  43.205  1.00 41.90           C  
ATOM     38  HA  ASN A   3     -33.463  -5.365  42.483  1.00 41.90           H  
ATOM     39  C   ASN A   3     -32.287  -3.666  42.916  1.00 41.90           C  
ATOM     40  CB  ASN A   3     -34.833  -3.788  42.946  1.00 41.90           C  
ATOM     41  HB2 ASN A   3     -34.738  -3.260  41.998  1.00 41.90           H  
ATOM     42  HB3 ASN A   3     -35.001  -3.048  43.728  1.00 41.90           H  
ATOM     43  O   ASN A   3     -31.930  -3.492  41.759  1.00 41.90           O  
ATOM     44  CG  ASN A   3     -36.047  -4.696  42.833  1.00 41.90           C  
ATOM     45  ND2 ASN A   3     -37.224  -4.139  42.685  1.00 41.90           N  
ATOM     46 HD21 ASN A   3     -37.290  -3.157  42.455  1.00 41.90           H  
ATOM     47 HD22 ASN A   3     -37.984  -4.788  42.541  1.00 41.90           H  
ATOM     48  OD1 ASN A   3     -35.978  -5.905  42.922  1.00 41.90           O  
ATOM     49  N   SER A   4     -31.606  -3.135  43.939  1.00 42.21           N  
ATOM     50  H   SER A   4     -31.879  -3.359  44.885  1.00 42.21           H  
ATOM     51  CA  SER A   4     -30.453  -2.236  43.752  1.00 42.21           C  
ATOM     52  HA  SER A   4     -30.633  -1.614  42.875  1.00 42.21           H  
ATOM     53  C   SER A   4     -29.130  -2.965  43.493  1.00 42.21           C  
ATOM     54  CB  SER A   4     -30.320  -1.295  44.955  1.00 42.21           C  
ATOM     55  HB2 SER A   4     -29.381  -0.744  44.890  1.00 42.21           H  
ATOM     56  HB3 SER A   4     -31.139  -0.576  44.925  1.00 42.21           H  
ATOM     57  O   SER A   4     -28.218  -2.383  42.915  1.00 42.21           O  
ATOM     58  OG  SER A   4     -30.384  -2.003  46.187  1.00 42.21           O  
ATOM     59  HG  SER A   4     -29.592  -2.538  46.270  1.00 42.21           H  
ATOM     60  N   VAL A   5     -29.011  -4.232  43.908  1.00 44.37           N  
ATOM     61  H   VAL A   5     -29.806  -4.680  44.340  1.00 44.37           H  
ATOM     62  CA  VAL A   5     -27.812  -5.052  43.641  1.00 44.37           C  
ATOM     63  HA  VAL A   5     -26.924  -4.428  43.733  1.00 44.37           H  
ATOM     64  C   VAL A   5     -27.840  -5.563  42.199  1.00 44.37           C  
ATOM     65  CB  VAL A   5     -27.681  -6.200  44.665  1.00 44.37           C  
ATOM     66  HB  VAL A   5     -28.555  -6.848  44.586  1.00 44.37           H  
ATOM     67  O   VAL A   5     -26.825  -5.519  41.512  1.00 44.37           O  
ATOM     68  CG1 VAL A   5     -26.423  -7.042  44.431  1.00 44.37           C  
ATOM     69 HG11 VAL A   5     -26.343  -7.823  45.188  1.00 44.37           H  
ATOM     70 HG12 VAL A   5     -25.531  -6.418  44.476  1.00 44.37           H  
ATOM     71 HG13 VAL A   5     -26.461  -7.528  43.457  1.00 44.37           H  
ATOM     72  CG2 VAL A   5     -27.613  -5.644  46.097  1.00 44.37           C  
ATOM     73 HG21 VAL A   5     -27.473  -6.468  46.798  1.00 44.37           H  
ATOM     74 HG22 VAL A   5     -26.771  -4.959  46.188  1.00 44.37           H  
ATOM     75 HG23 VAL A   5     -28.540  -5.131  46.354  1.00 44.37           H  
ATOM     76  N   SER A   6     -29.028  -5.926  41.696  1.00 54.68           N  
ATOM     77  H   SER A   6     -29.829  -5.932  42.311  1.00 54.68           H  
ATOM     78  CA  SER A   6     -29.211  -6.362  40.307  1.00 54.68           C  
ATOM     79  HA  SER A   6     -28.527  -7.190  40.121  1.00 54.68           H  
ATOM     80  C   SER A   6     -28.878  -5.263  39.291  1.00 54.68           C  
ATOM     81  CB  SER A   6     -30.642  -6.873  40.115  1.00 54.68           C  
ATOM     82  HB2 SER A   6     -31.349  -6.078  40.350  1.00 54.68           H  
ATOM     83  HB3 SER A   6     -30.817  -7.708  40.794  1.00 54.68           H  
ATOM     84  O   SER A   6     -28.200  -5.552  38.309  1.00 54.68           O  
ATOM     85  OG  SER A   6     -30.857  -7.303  38.788  1.00 54.68           O  
ATOM     86  HG  SER A   6     -30.073  -7.756  38.469  1.00 54.68           H  
ATOM     87  N   GLU A   7     -29.272  -4.009  39.539  1.00 51.37           N  
ATOM     88  H   GLU A   7     -29.877  -3.831  40.328  1.00 51.37           H  
ATOM     89  CA  GLU A   7     -28.953  -2.879  38.651  1.00 51.37           C  
ATOM     90  HA  GLU A   7     -29.224  -3.139  37.628  1.00 51.37           H  
ATOM     91  C   GLU A   7     -27.454  -2.541  38.633  1.00 51.37           C  
ATOM     92  CB  GLU A   7     -29.762  -1.638  39.064  1.00 51.37           C  
ATOM     93  HB2 GLU A   7     -29.687  -1.508  40.144  1.00 51.37           H  
ATOM     94  HB3 GLU A   7     -29.330  -0.763  38.579  1.00 51.37           H  
ATOM     95  O   GLU A   7     -26.907  -2.242  37.572  1.00 51.37           O  
ATOM     96  CG  GLU A   7     -31.238  -1.736  38.644  1.00 51.37           C  
ATOM     97  HG2 GLU A   7     -31.280  -1.851  37.561  1.00 51.37           H  
ATOM     98  HG3 GLU A   7     -31.675  -2.628  39.092  1.00 51.37           H  
ATOM     99  CD  GLU A   7     -32.075  -0.509  39.055  1.00 51.37           C  
ATOM    100  OE1 GLU A   7     -33.242  -0.434  38.607  1.00 51.37           O  
ATOM    101  OE2 GLU A   7     -31.572   0.339  39.830  1.00 51.37           O  
ATOM    102  N   ALA A   8     -26.766  -2.640  39.778  1.00 51.41           N  
ATOM    103  H   ALA A   8     -27.259  -2.898  40.621  1.00 51.41           H  
ATOM    104  CA  ALA A   8     -25.324  -2.412  39.858  1.00 51.41           C  
ATOM    105  HA  ALA A   8     -25.095  -1.466  39.368  1.00 51.41           H  
ATOM    106  C   ALA A   8     -24.530  -3.508  39.130  1.00 51.41           C  
ATOM    107  CB  ALA A   8     -24.921  -2.299  41.332  1.00 51.41           C  
ATOM    108  HB1 ALA A   8     -25.140  -3.232  41.852  1.00 51.41           H  
ATOM    109  HB2 ALA A   8     -23.853  -2.093  41.404  1.00 51.41           H  
ATOM    110  HB3 ALA A   8     -25.474  -1.488  41.805  1.00 51.41           H  
ATOM    111  O   ALA A   8     -23.591  -3.193  38.401  1.00 51.41           O  
ATOM    112  N   SER A   9     -24.930  -4.777  39.266  1.00 52.55           N  
ATOM    113  H   SER A   9     -25.656  -4.995  39.934  1.00 52.55           H  
ATOM    114  CA  SER A   9     -24.323  -5.893  38.531  1.00 52.55           C  
ATOM    115  HA  SER A   9     -23.245  -5.879  38.694  1.00 52.55           H  
ATOM    116  C   SER A   9     -24.558  -5.781  37.022  1.00 52.55           C  
ATOM    117  CB  SER A   9     -24.870  -7.228  39.042  1.00 52.55           C  
ATOM    118  HB2 SER A   9     -25.953  -7.245  38.921  1.00 52.55           H  
ATOM    119  HB3 SER A   9     -24.438  -8.045  38.465  1.00 52.55           H  
ATOM    120  O   SER A   9     -23.617  -5.961  36.253  1.00 52.55           O  
ATOM    121  OG  SER A   9     -24.553  -7.400  40.408  1.00 52.55           O  
ATOM    122  HG  SER A   9     -23.637  -7.674  40.496  1.00 52.55           H  
ATOM    123  N   LEU A  10     -25.772  -5.411  36.594  1.00 60.87           N  
ATOM    124  H   LEU A  10     -26.508  -5.294  37.275  1.00 60.87           H  
ATOM    125  CA  LEU A  10     -26.092  -5.159  35.182  1.00 60.87           C  
ATOM    126  HA  LEU A  10     -25.814  -6.040  34.603  1.00 60.87           H  
ATOM    127  C   LEU A  10     -25.275  -3.998  34.610  1.00 60.87           C  
ATOM    128  CB  LEU A  10     -27.605  -4.887  35.034  1.00 60.87           C  
ATOM    129  HB2 LEU A  10     -28.051  -4.742  36.018  1.00 60.87           H  
ATOM    130  HB3 LEU A  10     -27.760  -3.946  34.507  1.00 60.87           H  
ATOM    131  O   LEU A  10     -24.749  -4.106  33.506  1.00 60.87           O  
ATOM    132  CG  LEU A  10     -28.345  -6.012  34.286  1.00 60.87           C  
ATOM    133  HG  LEU A  10     -27.771  -6.937  34.332  1.00 60.87           H  
ATOM    134  CD1 LEU A  10     -29.710  -6.287  34.915  1.00 60.87           C  
ATOM    135 HD11 LEU A  10     -30.323  -5.386  34.888  1.00 60.87           H  
ATOM    136 HD12 LEU A  10     -30.211  -7.088  34.372  1.00 60.87           H  
ATOM    137 HD13 LEU A  10     -29.575  -6.595  35.952  1.00 60.87           H  
ATOM    138  CD2 LEU A  10     -28.553  -5.623  32.821  1.00 60.87           C  
ATOM    139 HD21 LEU A  10     -29.029  -6.446  32.287  1.00 60.87           H  
ATOM    140 HD22 LEU A  10     -29.178  -4.733  32.749  1.00 60.87           H  
ATOM    141 HD23 LEU A  10     -27.586  -5.422  32.360  1.00 60.87           H  
ATOM    142  N   TYR A  11     -25.123  -2.912  35.370  1.00 65.02           N  
ATOM    143  H   TYR A  11     -25.624  -2.858  36.246  1.00 65.02           H  
ATOM    144  CA  TYR A  11     -24.281  -1.786  34.978  1.00 65.02           C  
ATOM    145  HA  TYR A  11     -24.601  -1.436  33.996  1.00 65.02           H  
ATOM    146  C   TYR A  11     -22.807  -2.194  34.856  1.00 65.02           C  
ATOM    147  CB  TYR A  11     -24.462  -0.646  35.987  1.00 65.02           C  
ATOM    148  HB2 TYR A  11     -25.514  -0.362  36.010  1.00 65.02           H  
ATOM    149  HB3 TYR A  11     -24.196  -1.000  36.983  1.00 65.02           H  
ATOM    150  O   TYR A  11     -22.146  -1.823  33.890  1.00 65.02           O  
ATOM    151  CG  TYR A  11     -23.638   0.583  35.661  1.00 65.02           C  
ATOM    152  CD1 TYR A  11     -22.424   0.822  36.334  1.00 65.02           C  
ATOM    153  HD1 TYR A  11     -22.081   0.128  37.088  1.00 65.02           H  
ATOM    154  CD2 TYR A  11     -24.076   1.472  34.661  1.00 65.02           C  
ATOM    155  HD2 TYR A  11     -25.002   1.275  34.142  1.00 65.02           H  
ATOM    156  CE1 TYR A  11     -21.651   1.956  36.017  1.00 65.02           C  
ATOM    157  HE1 TYR A  11     -20.718   2.129  36.533  1.00 65.02           H  
ATOM    158  CE2 TYR A  11     -23.308   2.607  34.341  1.00 65.02           C  
ATOM    159  HE2 TYR A  11     -23.645   3.299  33.584  1.00 65.02           H  
ATOM    160  OH  TYR A  11     -21.349   3.934  34.690  1.00 65.02           O  
ATOM    161  HH  TYR A  11     -20.563   3.992  35.239  1.00 65.02           H  
ATOM    162  CZ  TYR A  11     -22.097   2.851  35.022  1.00 65.02           C  
ATOM    163  N   LEU A  12     -22.288  -2.988  35.798  1.00 56.07           N  
ATOM    164  H   LEU A  12     -22.871  -3.255  36.579  1.00 56.07           H  
ATOM    165  CA  LEU A  12     -20.898  -3.446  35.776  1.00 56.07           C  
ATOM    166  HA  LEU A  12     -20.263  -2.567  35.667  1.00 56.07           H  
ATOM    167  C   LEU A  12     -20.622  -4.373  34.584  1.00 56.07           C  
ATOM    168  CB  LEU A  12     -20.578  -4.146  37.111  1.00 56.07           C  
ATOM    169  HB2 LEU A  12     -20.822  -5.205  37.029  1.00 56.07           H  
ATOM    170  HB3 LEU A  12     -21.213  -3.740  37.898  1.00 56.07           H  
ATOM    171  O   LEU A  12     -19.581  -4.264  33.937  1.00 56.07           O  
ATOM    172  CG  LEU A  12     -19.107  -3.957  37.529  1.00 56.07           C  
ATOM    173  HG  LEU A  12     -18.540  -3.492  36.723  1.00 56.07           H  
ATOM    174  CD1 LEU A  12     -19.016  -3.061  38.768  1.00 56.07           C  
ATOM    175 HD11 LEU A  12     -19.467  -2.093  38.550  1.00 56.07           H  
ATOM    176 HD12 LEU A  12     -19.539  -3.522  39.606  1.00 56.07           H  
ATOM    177 HD13 LEU A  12     -17.971  -2.908  39.035  1.00 56.07           H  
ATOM    178  CD2 LEU A  12     -18.445  -5.291  37.854  1.00 56.07           C  
ATOM    179 HD21 LEU A  12     -18.476  -5.933  36.974  1.00 56.07           H  
ATOM    180 HD22 LEU A  12     -18.967  -5.782  38.676  1.00 56.07           H  
ATOM    181 HD23 LEU A  12     -17.404  -5.122  38.130  1.00 56.07           H  
ATOM    182  N   GLN A  13     -21.576  -5.247  34.267  1.00 59.65           N  
ATOM    183  H   GLN A  13     -22.392  -5.306  34.859  1.00 59.65           H  
ATOM    184  CA  GLN A  13     -21.488  -6.163  33.137  1.00 59.65           C  
ATOM    185  HA  GLN A  13     -20.513  -6.648  33.175  1.00 59.65           H  
ATOM    186  C   GLN A  13     -21.571  -5.422  31.796  1.00 59.65           C  
ATOM    187  CB  GLN A  13     -22.563  -7.238  33.327  1.00 59.65           C  
ATOM    188  HB2 GLN A  13     -22.507  -7.563  34.366  1.00 59.65           H  
ATOM    189  HB3 GLN A  13     -23.556  -6.826  33.148  1.00 59.65           H  
ATOM    190  O   GLN A  13     -20.748  -5.665  30.920  1.00 59.65           O  
ATOM    191  CG  GLN A  13     -22.330  -8.460  32.429  1.00 59.65           C  
ATOM    192  HG2 GLN A  13     -21.259  -8.626  32.314  1.00 59.65           H  
ATOM    193  HG3 GLN A  13     -22.746  -8.270  31.440  1.00 59.65           H  
ATOM    194  CD  GLN A  13     -22.931  -9.743  33.000  1.00 59.65           C  
ATOM    195  NE2 GLN A  13     -22.711 -10.862  32.349  1.00 59.65           N  
ATOM    196 HE21 GLN A  13     -23.105 -11.698  32.755  1.00 59.65           H  
ATOM    197 HE22 GLN A  13     -22.208 -10.837  31.473  1.00 59.65           H  
ATOM    198  OE1 GLN A  13     -23.579  -9.790  34.034  1.00 59.65           O  
ATOM    199  N   ASP A  14     -22.450  -4.424  31.678  1.00 69.57           N  
ATOM    200  H   ASP A  14     -23.127  -4.287  32.415  1.00 69.57           H  
ATOM    201  CA  ASP A  14     -22.524  -3.537  30.509  1.00 69.57           C  
ATOM    202  HA  ASP A  14     -22.657  -4.144  29.614  1.00 69.57           H  
ATOM    203  C   ASP A  14     -21.231  -2.712  30.318  1.00 69.57           C  
ATOM    204  CB  ASP A  14     -23.771  -2.652  30.678  1.00 69.57           C  
ATOM    205  HB2 ASP A  14     -23.683  -2.094  31.610  1.00 69.57           H  
ATOM    206  HB3 ASP A  14     -24.649  -3.293  30.754  1.00 69.57           H  
ATOM    207  O   ASP A  14     -20.780  -2.498  29.192  1.00 69.57           O  
ATOM    208  CG  ASP A  14     -23.998  -1.665  29.530  1.00 69.57           C  
ATOM    209  OD1 ASP A  14     -24.029  -2.062  28.348  1.00 69.57           O  
ATOM    210  OD2 ASP A  14     -24.120  -0.448  29.816  1.00 69.57           O  
ATOM    211  N   GLN A  15     -20.566  -2.286  31.401  1.00 53.61           N  
ATOM    212  H   GLN A  15     -20.974  -2.458  32.309  1.00 53.61           H  
ATOM    213  CA  GLN A  15     -19.253  -1.629  31.309  1.00 53.61           C  
ATOM    214  HA  GLN A  15     -19.308  -0.862  30.537  1.00 53.61           H  
ATOM    215  C   GLN A  15     -18.141  -2.592  30.869  1.00 53.61           C  
ATOM    216  CB  GLN A  15     -18.875  -0.949  32.636  1.00 53.61           C  
ATOM    217  HB2 GLN A  15     -18.947  -1.676  33.445  1.00 53.61           H  
ATOM    218  HB3 GLN A  15     -17.840  -0.612  32.581  1.00 53.61           H  
ATOM    219  O   GLN A  15     -17.297  -2.200  30.061  1.00 53.61           O  
ATOM    220  CG  GLN A  15     -19.761   0.258  32.974  1.00 53.61           C  
ATOM    221  HG2 GLN A  15     -19.489   0.628  33.962  1.00 53.61           H  
ATOM    222  HG3 GLN A  15     -20.804  -0.055  33.018  1.00 53.61           H  
ATOM    223  CD  GLN A  15     -19.676   1.419  31.991  1.00 53.61           C  
ATOM    224  NE2 GLN A  15     -20.684   2.263  31.965  1.00 53.61           N  
ATOM    225 HE21 GLN A  15     -21.436   2.117  32.624  1.00 53.61           H  
ATOM    226 HE22 GLN A  15     -20.535   3.152  31.511  1.00 53.61           H  
ATOM    227  OE1 GLN A  15     -18.725   1.629  31.251  1.00 53.61           O  
ATOM    228  N   LEU A  16     -18.147  -3.841  31.348  1.00 56.95           N  
ATOM    229  H   LEU A  16     -18.868  -4.098  32.007  1.00 56.95           H  
ATOM    230  CA  LEU A  16     -17.201  -4.877  30.920  1.00 56.95           C  
ATOM    231  HA  LEU A  16     -16.188  -4.482  30.999  1.00 56.95           H  
ATOM    232  C   LEU A  16     -17.397  -5.255  29.445  1.00 56.95           C  
ATOM    233  CB  LEU A  16     -17.338  -6.112  31.831  1.00 56.95           C  
ATOM    234  HB2 LEU A  16     -18.397  -6.335  31.960  1.00 56.95           H  
ATOM    235  HB3 LEU A  16     -16.886  -6.970  31.333  1.00 56.95           H  
ATOM    236  O   LEU A  16     -16.414  -5.338  28.708  1.00 56.95           O  
ATOM    237  CG  LEU A  16     -16.678  -5.955  33.214  1.00 56.95           C  
ATOM    238  HG  LEU A  16     -16.983  -5.012  33.668  1.00 56.95           H  
ATOM    239  CD1 LEU A  16     -17.111  -7.100  34.130  1.00 56.95           C  
ATOM    240 HD11 LEU A  16     -16.644  -6.986  35.109  1.00 56.95           H  
ATOM    241 HD12 LEU A  16     -16.823  -8.058  33.697  1.00 56.95           H  
ATOM    242 HD13 LEU A  16     -18.194  -7.072  34.256  1.00 56.95           H  
ATOM    243  CD2 LEU A  16     -15.148  -5.986  33.118  1.00 56.95           C  
ATOM    244 HD21 LEU A  16     -14.715  -5.934  34.117  1.00 56.95           H  
ATOM    245 HD22 LEU A  16     -14.824  -6.908  32.635  1.00 56.95           H  
ATOM    246 HD23 LEU A  16     -14.787  -5.134  32.543  1.00 56.95           H  
ATOM    247  N   ASP A  17     -18.641  -5.395  28.986  1.00 63.20           N  
ATOM    248  H   ASP A  17     -19.403  -5.391  29.649  1.00 63.20           H  
ATOM    249  CA  ASP A  17     -18.962  -5.695  27.585  1.00 63.20           C  
ATOM    250  HA  ASP A  17     -18.385  -6.564  27.268  1.00 63.20           H  
ATOM    251  C   ASP A  17     -18.571  -4.542  26.648  1.00 63.20           C  
ATOM    252  CB  ASP A  17     -20.458  -6.030  27.451  1.00 63.20           C  
ATOM    253  HB2 ASP A  17     -20.733  -5.962  26.398  1.00 63.20           H  
ATOM    254  HB3 ASP A  17     -21.046  -5.290  27.994  1.00 63.20           H  
ATOM    255  O   ASP A  17     -18.018  -4.765  25.565  1.00 63.20           O  
ATOM    256  CG  ASP A  17     -20.821  -7.444  27.929  1.00 63.20           C  
ATOM    257  OD1 ASP A  17     -19.916  -8.313  27.960  1.00 63.20           O  
ATOM    258  OD2 ASP A  17     -22.022  -7.673  28.196  1.00 63.20           O  
ATOM    259  N   LYS A  18     -18.758  -3.288  27.081  1.00 62.66           N  
ATOM    260  H   LYS A  18     -19.271  -3.164  27.942  1.00 62.66           H  
ATOM    261  CA  LYS A  18     -18.252  -2.108  26.359  1.00 62.66           C  
ATOM    262  HA  LYS A  18     -18.617  -2.140  25.333  1.00 62.66           H  
ATOM    263  C   LYS A  18     -16.730  -2.106  26.269  1.00 62.66           C  
ATOM    264  CB  LYS A  18     -18.754  -0.828  27.039  1.00 62.66           C  
ATOM    265  HB2 LYS A  18     -18.167   0.024  26.696  1.00 62.66           H  
ATOM    266  HB3 LYS A  18     -18.633  -0.920  28.118  1.00 62.66           H  
ATOM    267  O   LYS A  18     -16.188  -1.812  25.205  1.00 62.66           O  
ATOM    268  CG  LYS A  18     -20.224  -0.577  26.690  1.00 62.66           C  
ATOM    269  HG2 LYS A  18     -20.293  -0.256  25.651  1.00 62.66           H  
ATOM    270  HG3 LYS A  18     -20.792  -1.501  26.798  1.00 62.66           H  
ATOM    271  CD  LYS A  18     -20.840   0.488  27.599  1.00 62.66           C  
ATOM    272  HD2 LYS A  18     -20.320   1.439  27.477  1.00 62.66           H  
ATOM    273  HD3 LYS A  18     -20.768   0.153  28.633  1.00 62.66           H  
ATOM    274  CE  LYS A  18     -22.311   0.621  27.207  1.00 62.66           C  
ATOM    275  HE2 LYS A  18     -22.727  -0.383  27.128  1.00 62.66           H  
ATOM    276  HE3 LYS A  18     -22.385   1.093  26.227  1.00 62.66           H  
ATOM    277  NZ  LYS A  18     -23.092   1.356  28.219  1.00 62.66           N  
ATOM    278  HZ1 LYS A  18     -22.690   2.237  28.505  1.00 62.66           H  
ATOM    279  HZ2 LYS A  18     -24.057   1.431  27.931  1.00 62.66           H  
ATOM    280  HZ3 LYS A  18     -23.191   0.745  29.017  1.00 62.66           H  
ATOM    281  N   LEU A  19     -16.036  -2.453  27.352  1.00 51.42           N  
ATOM    282  H   LEU A  19     -16.546  -2.683  28.193  1.00 51.42           H  
ATOM    283  CA  LEU A  19     -14.574  -2.484  27.387  1.00 51.42           C  
ATOM    284  HA  LEU A  19     -14.219  -1.543  26.967  1.00 51.42           H  
ATOM    285  C   LEU A  19     -14.017  -3.608  26.503  1.00 51.42           C  
ATOM    286  CB  LEU A  19     -14.131  -2.567  28.859  1.00 51.42           C  
ATOM    287  HB2 LEU A  19     -14.866  -2.028  29.456  1.00 51.42           H  
ATOM    288  HB3 LEU A  19     -14.137  -3.601  29.204  1.00 51.42           H  
ATOM    289  O   LEU A  19     -13.077  -3.386  25.743  1.00 51.42           O  
ATOM    290  CG  LEU A  19     -12.762  -1.909  29.111  1.00 51.42           C  
ATOM    291  HG  LEU A  19     -12.547  -1.179  28.331  1.00 51.42           H  
ATOM    292  CD1 LEU A  19     -12.762  -1.177  30.447  1.00 51.42           C  
ATOM    293 HD11 LEU A  19     -11.827  -0.629  30.566  1.00 51.42           H  
ATOM    294 HD12 LEU A  19     -12.838  -1.914  31.247  1.00 51.42           H  
ATOM    295 HD13 LEU A  19     -13.600  -0.483  30.506  1.00 51.42           H  
ATOM    296  CD2 LEU A  19     -11.641  -2.941  29.156  1.00 51.42           C  
ATOM    297 HD21 LEU A  19     -11.790  -3.633  29.985  1.00 51.42           H  
ATOM    298 HD22 LEU A  19     -10.679  -2.443  29.268  1.00 51.42           H  
ATOM    299 HD23 LEU A  19     -11.645  -3.504  28.222  1.00 51.42           H  
ATOM    300  N   ARG A  20     -14.671  -4.772  26.506  1.00 58.53           N  
ATOM    301  H   ARG A  20     -15.411  -4.895  27.183  1.00 58.53           H  
ATOM    302  CA  ARG A  20     -14.380  -5.880  25.592  1.00 58.53           C  
ATOM    303  HA  ARG A  20     -13.333  -6.161  25.698  1.00 58.53           H  
ATOM    304  C   ARG A  20     -14.584  -5.486  24.133  1.00 58.53           C  
ATOM    305  CB  ARG A  20     -15.260  -7.071  25.979  1.00 58.53           C  
ATOM    306  HB2 ARG A  20     -16.312  -6.806  25.874  1.00 58.53           H  
ATOM    307  HB3 ARG A  20     -15.070  -7.329  27.020  1.00 58.53           H  
ATOM    308  O   ARG A  20     -13.704  -5.731  23.319  1.00 58.53           O  
ATOM    309  CG  ARG A  20     -14.954  -8.282  25.098  1.00 58.53           C  
ATOM    310  HG2 ARG A  20     -13.900  -8.544  25.185  1.00 58.53           H  
ATOM    311  HG3 ARG A  20     -15.184  -8.056  24.057  1.00 58.53           H  
ATOM    312  CD  ARG A  20     -15.809  -9.462  25.536  1.00 58.53           C  
ATOM    313  HD2 ARG A  20     -15.583  -9.698  26.576  1.00 58.53           H  
ATOM    314  HD3 ARG A  20     -16.862  -9.193  25.448  1.00 58.53           H  
ATOM    315  NE  ARG A  20     -15.518 -10.610  24.679  1.00 58.53           N  
ATOM    316  HE  ARG A  20     -15.076 -10.408  23.793  1.00 58.53           H  
ATOM    317  NH1 ARG A  20     -16.601 -12.209  25.908  1.00 58.53           N  
ATOM    318 HH11 ARG A  20     -16.876 -13.171  26.050  1.00 58.53           H  
ATOM    319 HH12 ARG A  20     -16.959 -11.474  26.501  1.00 58.53           H  
ATOM    320  NH2 ARG A  20     -15.457 -12.754  24.044  1.00 58.53           N  
ATOM    321 HH21 ARG A  20     -14.975 -12.396  23.231  1.00 58.53           H  
ATOM    322 HH22 ARG A  20     -15.737 -13.722  24.117  1.00 58.53           H  
ATOM    323  CZ  ARG A  20     -15.861 -11.856  24.891  1.00 58.53           C  
ATOM    324  N   THR A  21     -15.695  -4.825  23.812  1.00 58.70           N  
ATOM    325  H   THR A  21     -16.393  -4.703  24.532  1.00 58.70           H  
ATOM    326  CA  THR A  21     -15.981  -4.355  22.447  1.00 58.70           C  
ATOM    327  HA  THR A  21     -15.966  -5.210  21.772  1.00 58.70           H  
ATOM    328  C   THR A  21     -14.924  -3.357  21.970  1.00 58.70           C  
ATOM    329  CB  THR A  21     -17.369  -3.704  22.367  1.00 58.70           C  
ATOM    330  HB  THR A  21     -17.386  -2.800  22.976  1.00 58.70           H  
ATOM    331  O   THR A  21     -14.509  -3.409  20.817  1.00 58.70           O  
ATOM    332  CG2 THR A  21     -17.761  -3.349  20.931  1.00 58.70           C  
ATOM    333 HG21 THR A  21     -17.685  -4.234  20.300  1.00 58.70           H  
ATOM    334 HG22 THR A  21     -18.790  -2.989  20.918  1.00 58.70           H  
ATOM    335 HG23 THR A  21     -17.111  -2.567  20.539  1.00 58.70           H  
ATOM    336  OG1 THR A  21     -18.364  -4.583  22.834  1.00 58.70           O  
ATOM    337  HG1 THR A  21     -18.256  -4.713  23.779  1.00 58.70           H  
ATOM    338  N   ILE A  22     -14.441  -2.475  22.851  1.00 50.96           N  
ATOM    339  H   ILE A  22     -14.840  -2.455  23.779  1.00 50.96           H  
ATOM    340  CA  ILE A  22     -13.347  -1.545  22.538  1.00 50.96           C  
ATOM    341  HA  ILE A  22     -13.586  -1.031  21.607  1.00 50.96           H  
ATOM    342  C   ILE A  22     -12.041  -2.309  22.291  1.00 50.96           C  
ATOM    343  CB  ILE A  22     -13.202  -0.473  23.642  1.00 50.96           C  
ATOM    344  HB  ILE A  22     -13.144  -0.975  24.608  1.00 50.96           H  
ATOM    345  O   ILE A  22     -11.381  -2.042  21.294  1.00 50.96           O  
ATOM    346  CG1 ILE A  22     -14.431   0.466  23.635  1.00 50.96           C  
ATOM    347 HG12 ILE A  22     -14.369   1.135  22.776  1.00 50.96           H  
ATOM    348 HG13 ILE A  22     -15.346  -0.116  23.523  1.00 50.96           H  
ATOM    349  CG2 ILE A  22     -11.918   0.361  23.454  1.00 50.96           C  
ATOM    350 HG21 ILE A  22     -11.031  -0.265  23.552  1.00 50.96           H  
ATOM    351 HG22 ILE A  22     -11.909   0.833  22.471  1.00 50.96           H  
ATOM    352 HG23 ILE A  22     -11.842   1.137  24.216  1.00 50.96           H  
ATOM    353  CD1 ILE A  22     -14.570   1.305  24.913  1.00 50.96           C  
ATOM    354 HD11 ILE A  22     -14.591   0.652  25.785  1.00 50.96           H  
ATOM    355 HD12 ILE A  22     -15.503   1.867  24.872  1.00 50.96           H  
ATOM    356 HD13 ILE A  22     -13.744   2.010  25.004  1.00 50.96           H  
ATOM    357  N   ILE A  23     -11.681  -3.282  23.135  1.00 48.30           N  
ATOM    358  H   ILE A  23     -12.258  -3.454  23.946  1.00 48.30           H  
ATOM    359  CA  ILE A  23     -10.471  -4.102  22.953  1.00 48.30           C  
ATOM    360  HA  ILE A  23      -9.614  -3.437  22.841  1.00 48.30           H  
ATOM    361  C   ILE A  23     -10.546  -4.928  21.664  1.00 48.30           C  
ATOM    362  CB  ILE A  23     -10.218  -4.992  24.191  1.00 48.30           C  
ATOM    363  HB  ILE A  23     -11.142  -5.514  24.442  1.00 48.30           H  
ATOM    364  O   ILE A  23      -9.599  -4.920  20.884  1.00 48.30           O  
ATOM    365  CG1 ILE A  23      -9.800  -4.109  25.386  1.00 48.30           C  
ATOM    366 HG12 ILE A  23      -8.819  -3.678  25.187  1.00 48.30           H  
ATOM    367 HG13 ILE A  23     -10.504  -3.286  25.503  1.00 48.30           H  
ATOM    368  CG2 ILE A  23      -9.129  -6.049  23.913  1.00 48.30           C  
ATOM    369 HG21 ILE A  23      -8.931  -6.650  24.800  1.00 48.30           H  
ATOM    370 HG22 ILE A  23      -8.204  -5.568  23.595  1.00 48.30           H  
ATOM    371 HG23 ILE A  23      -9.463  -6.745  23.144  1.00 48.30           H  
ATOM    372  CD1 ILE A  23      -9.745  -4.863  26.719  1.00 48.30           C  
ATOM    373 HD11 ILE A  23     -10.701  -5.349  26.913  1.00 48.30           H  
ATOM    374 HD12 ILE A  23      -9.530  -4.153  27.517  1.00 48.30           H  
ATOM    375 HD13 ILE A  23      -8.948  -5.607  26.716  1.00 48.30           H  
ATOM    376  N   GLU A  24     -11.666  -5.598  21.397  1.00 53.37           N  
ATOM    377  H   GLU A  24     -12.405  -5.593  22.086  1.00 53.37           H  
ATOM    378  CA  GLU A  24     -11.890  -6.357  20.161  1.00 53.37           C  
ATOM    379  HA  GLU A  24     -11.082  -7.076  20.028  1.00 53.37           H  
ATOM    380  C   GLU A  24     -11.881  -5.435  18.935  1.00 53.37           C  
ATOM    381  CB  GLU A  24     -13.220  -7.129  20.248  1.00 53.37           C  
ATOM    382  HB2 GLU A  24     -13.480  -7.481  19.250  1.00 53.37           H  
ATOM    383  HB3 GLU A  24     -14.004  -6.453  20.590  1.00 53.37           H  
ATOM    384  O   GLU A  24     -11.288  -5.773  17.909  1.00 53.37           O  
ATOM    385  CG  GLU A  24     -13.136  -8.355  21.181  1.00 53.37           C  
ATOM    386  HG2 GLU A  24     -12.382  -9.035  20.784  1.00 53.37           H  
ATOM    387  HG3 GLU A  24     -12.801  -8.032  22.166  1.00 53.37           H  
ATOM    388  CD  GLU A  24     -14.467  -9.120  21.338  1.00 53.37           C  
ATOM    389  OE1 GLU A  24     -14.490 -10.115  22.115  1.00 53.37           O  
ATOM    390  OE2 GLU A  24     -15.469  -8.719  20.707  1.00 53.37           O  
ATOM    391  N   SER A  25     -12.452  -4.232  19.055  1.00 51.15           N  
ATOM    392  H   SER A  25     -12.960  -4.026  19.903  1.00 51.15           H  
ATOM    393  CA  SER A  25     -12.380  -3.197  18.026  1.00 51.15           C  
ATOM    394  HA  SER A  25     -12.726  -3.626  17.085  1.00 51.15           H  
ATOM    395  C   SER A  25     -10.947  -2.723  17.817  1.00 51.15           C  
ATOM    396  CB  SER A  25     -13.299  -2.019  18.363  1.00 51.15           C  
ATOM    397  HB2 SER A  25     -14.316  -2.393  18.485  1.00 51.15           H  
ATOM    398  HB3 SER A  25     -12.983  -1.548  19.294  1.00 51.15           H  
ATOM    399  O   SER A  25     -10.543  -2.595  16.670  1.00 51.15           O  
ATOM    400  OG  SER A  25     -13.298  -1.063  17.318  1.00 51.15           O  
ATOM    401  HG  SER A  25     -12.536  -0.488  17.421  1.00 51.15           H  
ATOM    402  N   MET A  26     -10.143  -2.508  18.862  1.00 43.93           N  
ATOM    403  H   MET A  26     -10.531  -2.615  19.788  1.00 43.93           H  
ATOM    404  CA  MET A  26      -8.733  -2.114  18.749  1.00 43.93           C  
ATOM    405  HA  MET A  26      -8.646  -1.270  18.066  1.00 43.93           H  
ATOM    406  C   MET A  26      -7.862  -3.240  18.187  1.00 43.93           C  
ATOM    407  CB  MET A  26      -8.177  -1.664  20.100  1.00 43.93           C  
ATOM    408  HB2 MET A  26      -7.090  -1.620  20.026  1.00 43.93           H  
ATOM    409  HB3 MET A  26      -8.443  -2.404  20.854  1.00 43.93           H  
ATOM    410  O   MET A  26      -7.066  -2.983  17.295  1.00 43.93           O  
ATOM    411  CG  MET A  26      -8.667  -0.274  20.525  1.00 43.93           C  
ATOM    412  HG2 MET A  26      -9.725  -0.323  20.784  1.00 43.93           H  
ATOM    413  HG3 MET A  26      -8.559   0.414  19.687  1.00 43.93           H  
ATOM    414  SD  MET A  26      -7.755   0.419  21.930  1.00 43.93           S  
ATOM    415  CE  MET A  26      -7.771  -1.003  23.048  1.00 43.93           C  
ATOM    416  HE1 MET A  26      -7.194  -1.825  22.625  1.00 43.93           H  
ATOM    417  HE2 MET A  26      -7.304  -0.716  23.990  1.00 43.93           H  
ATOM    418  HE3 MET A  26      -8.799  -1.320  23.226  1.00 43.93           H  
ATOM    419  N   LEU A  27      -8.026  -4.491  18.620  1.00 48.16           N  
ATOM    420  H   LEU A  27      -8.682  -4.652  19.371  1.00 48.16           H  
ATOM    421  CA  LEU A  27      -7.293  -5.643  18.079  1.00 48.16           C  
ATOM    422  HA  LEU A  27      -6.227  -5.415  18.074  1.00 48.16           H  
ATOM    423  C   LEU A  27      -7.685  -5.926  16.619  1.00 48.16           C  
ATOM    424  CB  LEU A  27      -7.547  -6.872  18.975  1.00 48.16           C  
ATOM    425  HB2 LEU A  27      -7.209  -7.766  18.450  1.00 48.16           H  
ATOM    426  HB3 LEU A  27      -8.622  -6.969  19.128  1.00 48.16           H  
ATOM    427  O   LEU A  27      -6.822  -6.188  15.779  1.00 48.16           O  
ATOM    428  CG  LEU A  27      -6.845  -6.826  20.348  1.00 48.16           C  
ATOM    429  HG  LEU A  27      -7.055  -5.877  20.841  1.00 48.16           H  
ATOM    430  CD1 LEU A  27      -7.365  -7.961  21.230  1.00 48.16           C  
ATOM    431 HD11 LEU A  27      -6.911  -7.896  22.219  1.00 48.16           H  
ATOM    432 HD12 LEU A  27      -8.445  -7.872  21.341  1.00 48.16           H  
ATOM    433 HD13 LEU A  27      -7.128  -8.929  20.787  1.00 48.16           H  
ATOM    434  CD2 LEU A  27      -5.329  -6.995  20.217  1.00 48.16           C  
ATOM    435 HD21 LEU A  27      -4.909  -6.181  19.627  1.00 48.16           H  
ATOM    436 HD22 LEU A  27      -5.093  -7.946  19.740  1.00 48.16           H  
ATOM    437 HD23 LEU A  27      -4.875  -6.969  21.208  1.00 48.16           H  
ATOM    438  N   GLY A  28      -8.972  -5.802  16.283  1.00 47.02           N  
ATOM    439  H   GLY A  28      -9.645  -5.637  17.018  1.00 47.02           H  
ATOM    440  CA  GLY A  28      -9.478  -5.931  14.915  1.00 47.02           C  
ATOM    441  HA2 GLY A  28      -9.128  -6.869  14.485  1.00 47.02           H  
ATOM    442  HA3 GLY A  28     -10.567  -5.944  14.950  1.00 47.02           H  
ATOM    443  C   GLY A  28      -9.040  -4.776  14.008  1.00 47.02           C  
ATOM    444  O   GLY A  28      -8.573  -4.999  12.887  1.00 47.02           O  
ATOM    445  N   SER A  29      -9.108  -3.539  14.501  1.00 41.02           N  
ATOM    446  H   SER A  29      -9.498  -3.411  15.423  1.00 41.02           H  
ATOM    447  CA  SER A  29      -8.674  -2.345  13.766  1.00 41.02           C  
ATOM    448  HA  SER A  29      -9.010  -2.456  12.735  1.00 41.02           H  
ATOM    449  C   SER A  29      -7.158  -2.193  13.709  1.00 41.02           C  
ATOM    450  CB  SER A  29      -9.322  -1.056  14.276  1.00 41.02           C  
ATOM    451  HB2 SER A  29     -10.405  -1.121  14.162  1.00 41.02           H  
ATOM    452  HB3 SER A  29      -8.961  -0.213  13.687  1.00 41.02           H  
ATOM    453  O   SER A  29      -6.693  -1.638  12.730  1.00 41.02           O  
ATOM    454  OG  SER A  29      -9.011  -0.844  15.626  1.00 41.02           O  
ATOM    455  HG  SER A  29      -9.573  -1.437  16.129  1.00 41.02           H  
ATOM    456  N   SER A  30      -6.366  -2.775  14.616  1.00 38.41           N  
ATOM    457  H   SER A  30      -6.795  -3.127  15.461  1.00 38.41           H  
ATOM    458  CA  SER A  30      -4.894  -2.810  14.512  1.00 38.41           C  
ATOM    459  HA  SER A  30      -4.506  -1.792  14.521  1.00 38.41           H  
ATOM    460  C   SER A  30      -4.444  -3.478  13.210  1.00 38.41           C  
ATOM    461  CB  SER A  30      -4.271  -3.573  15.686  1.00 38.41           C  
ATOM    462  HB2 SER A  30      -4.680  -4.582  15.731  1.00 38.41           H  
ATOM    463  HB3 SER A  30      -3.193  -3.641  15.534  1.00 38.41           H  
ATOM    464  O   SER A  30      -3.572  -2.966  12.513  1.00 38.41           O  
ATOM    465  OG  SER A  30      -4.506  -2.920  16.910  1.00 38.41           O  
ATOM    466  HG  SER A  30      -5.452  -2.875  17.071  1.00 38.41           H  
ATOM    467  N   SER A  31      -5.111  -4.569  12.812  1.00 37.34           N  
ATOM    468  H   SER A  31      -5.807  -4.954  13.434  1.00 37.34           H  
ATOM    469  CA  SER A  31      -4.858  -5.222  11.519  1.00 37.34           C  
ATOM    470  HA  SER A  31      -3.782  -5.363  11.420  1.00 37.34           H  
ATOM    471  C   SER A  31      -5.302  -4.375  10.315  1.00 37.34           C  
ATOM    472  CB  SER A  31      -5.504  -6.614  11.500  1.00 37.34           C  
ATOM    473  HB2 SER A  31      -5.230  -7.148  12.410  1.00 37.34           H  
ATOM    474  HB3 SER A  31      -5.103  -7.166  10.651  1.00 37.34           H  
ATOM    475  O   SER A  31      -4.718  -4.474   9.237  1.00 37.34           O  
ATOM    476  OG  SER A  31      -6.917  -6.585  11.378  1.00 37.34           O  
ATOM    477  HG  SER A  31      -7.325  -6.068  12.077  1.00 37.34           H  
ATOM    478  N   THR A  32      -6.287  -3.490  10.512  1.00 36.35           N  
ATOM    479  H   THR A  32      -6.608  -3.358  11.460  1.00 36.35           H  
ATOM    480  CA  THR A  32      -6.899  -2.667   9.455  1.00 36.35           C  
ATOM    481  HA  THR A  32      -6.806  -3.219   8.520  1.00 36.35           H  
ATOM    482  C   THR A  32      -6.173  -1.318   9.280  1.00 36.35           C  
ATOM    483  CB  THR A  32      -8.409  -2.473   9.698  1.00 36.35           C  
ATOM    484  HB  THR A  32      -8.563  -1.644  10.389  1.00 36.35           H  
ATOM    485  O   THR A  32      -5.878  -0.924   8.154  1.00 36.35           O  
ATOM    486  CG2 THR A  32      -9.145  -2.200   8.386  1.00 36.35           C  
ATOM    487 HG21 THR A  32     -10.208  -2.065   8.588  1.00 36.35           H  
ATOM    488 HG22 THR A  32      -8.757  -1.292   7.925  1.00 36.35           H  
ATOM    489 HG23 THR A  32      -9.012  -3.037   7.700  1.00 36.35           H  
ATOM    490  OG1 THR A  32      -9.029  -3.629  10.229  1.00 36.35           O  
ATOM    491  HG1 THR A  32      -8.574  -3.923  11.022  1.00 36.35           H  
ATOM    492  N   LEU A  33      -5.771  -0.663  10.374  1.00 33.29           N  
ATOM    493  H   LEU A  33      -6.042  -1.050  11.267  1.00 33.29           H  
ATOM    494  CA  LEU A  33      -4.928   0.539  10.434  1.00 33.29           C  
ATOM    495  HA  LEU A  33      -5.354   1.309   9.791  1.00 33.29           H  
ATOM    496  C   LEU A  33      -3.512   0.260   9.917  1.00 33.29           C  
ATOM    497  CB  LEU A  33      -4.883   1.059  11.890  1.00 33.29           C  
ATOM    498  HB2 LEU A  33      -4.912   0.212  12.576  1.00 33.29           H  
ATOM    499  HB3 LEU A  33      -3.932   1.561  12.066  1.00 33.29           H  
ATOM    500  O   LEU A  33      -2.957   1.096   9.204  1.00 33.29           O  
ATOM    501  CG  LEU A  33      -6.017   2.049  12.226  1.00 33.29           C  
ATOM    502  HG  LEU A  33      -6.924   1.755  11.697  1.00 33.29           H  
ATOM    503  CD1 LEU A  33      -6.322   2.057  13.723  1.00 33.29           C  
ATOM    504 HD11 LEU A  33      -5.435   2.347  14.286  1.00 33.29           H  
ATOM    505 HD12 LEU A  33      -7.121   2.768  13.932  1.00 33.29           H  
ATOM    506 HD13 LEU A  33      -6.645   1.067  14.043  1.00 33.29           H  
ATOM    507  CD2 LEU A  33      -5.626   3.471  11.811  1.00 33.29           C  
ATOM    508 HD21 LEU A  33      -4.745   3.799  12.362  1.00 33.29           H  
ATOM    509 HD22 LEU A  33      -6.448   4.152  12.029  1.00 33.29           H  
ATOM    510 HD23 LEU A  33      -5.419   3.507  10.741  1.00 33.29           H  
ATOM    511  N   LEU A  34      -2.953  -0.931  10.175  1.00 32.81           N  
ATOM    512  H   LEU A  34      -3.401  -1.550  10.837  1.00 32.81           H  
ATOM    513  CA  LEU A  34      -1.697  -1.361   9.550  1.00 32.81           C  
ATOM    514  HA  LEU A  34      -0.996  -0.528   9.601  1.00 32.81           H  
ATOM    515  C   LEU A  34      -1.863  -1.662   8.058  1.00 32.81           C  
ATOM    516  CB  LEU A  34      -1.063  -2.519  10.339  1.00 32.81           C  
ATOM    517  HB2 LEU A  34      -0.396  -3.085   9.689  1.00 32.81           H  
ATOM    518  HB3 LEU A  34      -1.844  -3.197  10.684  1.00 32.81           H  
ATOM    519  O   LEU A  34      -1.018  -1.275   7.260  1.00 32.81           O  
ATOM    520  CG  LEU A  34      -0.248  -1.967  11.524  1.00 32.81           C  
ATOM    521  HG  LEU A  34      -0.778  -1.121  11.963  1.00 32.81           H  
ATOM    522  CD1 LEU A  34      -0.060  -3.014  12.618  1.00 32.81           C  
ATOM    523 HD11 LEU A  34       0.467  -2.565  13.460  1.00 32.81           H  
ATOM    524 HD12 LEU A  34      -1.032  -3.360  12.969  1.00 32.81           H  
ATOM    525 HD13 LEU A  34       0.510  -3.861  12.236  1.00 32.81           H  
ATOM    526  CD2 LEU A  34       1.129  -1.501  11.047  1.00 32.81           C  
ATOM    527 HD21 LEU A  34       1.041  -0.841  10.184  1.00 32.81           H  
ATOM    528 HD22 LEU A  34       1.596  -0.926  11.846  1.00 32.81           H  
ATOM    529 HD23 LEU A  34       1.750  -2.355  10.774  1.00 32.81           H  
ATOM    530  N   SER A  35      -2.988  -2.246   7.633  1.00 31.24           N  
ATOM    531  H   SER A  35      -3.640  -2.615   8.310  1.00 31.24           H  
ATOM    532  CA  SER A  35      -3.244  -2.448   6.199  1.00 31.24           C  
ATOM    533  HA  SER A  35      -2.345  -2.885   5.766  1.00 31.24           H  
ATOM    534  C   SER A  35      -3.491  -1.142   5.420  1.00 31.24           C  
ATOM    535  CB  SER A  35      -4.360  -3.471   5.988  1.00 31.24           C  
ATOM    536  HB2 SER A  35      -4.120  -4.377   6.545  1.00 31.24           H  
ATOM    537  HB3 SER A  35      -4.410  -3.726   4.930  1.00 31.24           H  
ATOM    538  O   SER A  35      -3.135  -1.074   4.246  1.00 31.24           O  
ATOM    539  OG  SER A  35      -5.627  -3.001   6.399  1.00 31.24           O  
ATOM    540  HG  SER A  35      -5.535  -2.238   6.975  1.00 31.24           H  
ATOM    541  N   MET A  36      -4.012  -0.086   6.065  1.00 27.53           N  
ATOM    542  H   MET A  36      -4.335  -0.214   7.014  1.00 27.53           H  
ATOM    543  CA  MET A  36      -4.167   1.250   5.460  1.00 27.53           C  
ATOM    544  HA  MET A  36      -4.374   1.125   4.397  1.00 27.53           H  
ATOM    545  C   MET A  36      -2.899   2.117   5.529  1.00 27.53           C  
ATOM    546  CB  MET A  36      -5.359   2.001   6.076  1.00 27.53           C  
ATOM    547  HB2 MET A  36      -5.308   1.965   7.165  1.00 27.53           H  
ATOM    548  HB3 MET A  36      -5.299   3.045   5.769  1.00 27.53           H  
ATOM    549  O   MET A  36      -2.729   2.993   4.686  1.00 27.53           O  
ATOM    550  CG  MET A  36      -6.705   1.444   5.597  1.00 27.53           C  
ATOM    551  HG2 MET A  36      -6.887   0.498   6.107  1.00 27.53           H  
ATOM    552  HG3 MET A  36      -6.650   1.242   4.528  1.00 27.53           H  
ATOM    553  SD  MET A  36      -8.125   2.540   5.889  1.00 27.53           S  
ATOM    554  CE  MET A  36      -7.916   3.728   4.532  1.00 27.53           C  
ATOM    555  HE1 MET A  36      -6.962   4.244   4.634  1.00 27.53           H  
ATOM    556  HE2 MET A  36      -7.944   3.204   3.577  1.00 27.53           H  
ATOM    557  HE3 MET A  36      -8.722   4.461   4.567  1.00 27.53           H  
ATOM    558  N   SER A  37      -1.977   1.859   6.463  1.00 29.37           N  
ATOM    559  H   SER A  37      -2.171   1.151   7.158  1.00 29.37           H  
ATOM    560  CA  SER A  37      -0.652   2.509   6.494  1.00 29.37           C  
ATOM    561  HA  SER A  37      -0.761   3.517   6.093  1.00 29.37           H  
ATOM    562  C   SER A  37       0.386   1.831   5.585  1.00 29.37           C  
ATOM    563  CB  SER A  37      -0.139   2.682   7.930  1.00 29.37           C  
ATOM    564  HB2 SER A  37       0.924   2.921   7.912  1.00 29.37           H  
ATOM    565  HB3 SER A  37      -0.669   3.515   8.392  1.00 29.37           H  
ATOM    566  O   SER A  37       1.427   2.421   5.308  1.00 29.37           O  
ATOM    567  OG  SER A  37      -0.353   1.533   8.713  1.00 29.37           O  
ATOM    568  HG  SER A  37      -1.282   1.496   8.950  1.00 29.37           H  
ATOM    569  N   ILE A  38       0.083   0.639   5.052  1.00 35.34           N  
ATOM    570  H   ILE A  38      -0.723   0.160   5.427  1.00 35.34           H  
ATOM    571  CA  ILE A  38       0.898  -0.066   4.042  1.00 35.34           C  
ATOM    572  HA  ILE A  38       1.926   0.289   4.124  1.00 35.34           H  
ATOM    573  C   ILE A  38       0.459   0.263   2.602  1.00 35.34           C  
ATOM    574  CB  ILE A  38       0.920  -1.583   4.349  1.00 35.34           C  
ATOM    575  HB  ILE A  38      -0.111  -1.930   4.422  1.00 35.34           H  
ATOM    576  O   ILE A  38       1.220   0.047   1.658  1.00 35.34           O  
ATOM    577  CG1 ILE A  38       1.638  -1.848   5.694  1.00 35.34           C  
ATOM    578 HG12 ILE A  38       1.330  -1.117   6.442  1.00 35.34           H  
ATOM    579 HG13 ILE A  38       2.713  -1.724   5.563  1.00 35.34           H  
ATOM    580  CG2 ILE A  38       1.632  -2.403   3.253  1.00 35.34           C  
ATOM    581 HG21 ILE A  38       1.712  -3.452   3.539  1.00 35.34           H  
ATOM    582 HG22 ILE A  38       1.058  -2.372   2.326  1.00 35.34           H  
ATOM    583 HG23 ILE A  38       2.629  -2.001   3.073  1.00 35.34           H  
ATOM    584  CD1 ILE A  38       1.362  -3.244   6.271  1.00 35.34           C  
ATOM    585 HD11 ILE A  38       1.761  -3.295   7.284  1.00 35.34           H  
ATOM    586 HD12 ILE A  38       0.289  -3.433   6.306  1.00 35.34           H  
ATOM    587 HD13 ILE A  38       1.848  -4.014   5.672  1.00 35.34           H  
ATOM    588  N   THR A  39      -0.720   0.855   2.389  1.00 31.48           N  
ATOM    589  H   THR A  39      -1.350   1.006   3.164  1.00 31.48           H  
ATOM    590  CA  THR A  39      -0.976   1.562   1.128  1.00 31.48           C  
ATOM    591  HA  THR A  39      -0.538   0.983   0.315  1.00 31.48           H  
ATOM    592  C   THR A  39      -0.306   2.929   1.201  1.00 31.48           C  
ATOM    593  CB  THR A  39      -2.466   1.716   0.802  1.00 31.48           C  
ATOM    594  HB  THR A  39      -2.587   2.510   0.064  1.00 31.48           H  
ATOM    595  O   THR A  39      -0.738   3.750   2.010  1.00 31.48           O  
ATOM    596  CG2 THR A  39      -3.012   0.421   0.204  1.00 31.48           C  
ATOM    597 HG21 THR A  39      -4.072   0.547  -0.020  1.00 31.48           H  
ATOM    598 HG22 THR A  39      -2.478   0.175  -0.713  1.00 31.48           H  
ATOM    599 HG23 THR A  39      -2.898  -0.391   0.923  1.00 31.48           H  
ATOM    600  OG1 THR A  39      -3.243   2.019   1.935  1.00 31.48           O  
ATOM    601  HG1 THR A  39      -2.804   2.698   2.452  1.00 31.48           H  
ATOM    602  N   PRO A  40       0.719   3.228   0.379  1.00 30.94           N  
ATOM    603  CA  PRO A  40       1.256   4.575   0.322  1.00 30.94           C  
ATOM    604  HA  PRO A  40       1.640   4.875   1.297  1.00 30.94           H  
ATOM    605  C   PRO A  40       0.105   5.486  -0.091  1.00 30.94           C  
ATOM    606  CB  PRO A  40       2.398   4.533  -0.699  1.00 30.94           C  
ATOM    607  HB2 PRO A  40       3.332   4.313  -0.181  1.00 30.94           H  
ATOM    608  HB3 PRO A  40       2.487   5.464  -1.257  1.00 30.94           H  
ATOM    609  O   PRO A  40      -0.413   5.379  -1.208  1.00 30.94           O  
ATOM    610  CG  PRO A  40       2.035   3.356  -1.604  1.00 30.94           C  
ATOM    611  HG2 PRO A  40       2.921   2.887  -2.031  1.00 30.94           H  
ATOM    612  HG3 PRO A  40       1.365   3.694  -2.395  1.00 30.94           H  
ATOM    613  CD  PRO A  40       1.287   2.403  -0.675  1.00 30.94           C  
ATOM    614  HD2 PRO A  40       0.518   1.877  -1.240  1.00 30.94           H  
ATOM    615  HD3 PRO A  40       1.987   1.692  -0.236  1.00 30.94           H  
ATOM    616  N   HIS A  41      -0.331   6.363   0.813  1.00 32.48           N  
ATOM    617  H   HIS A  41       0.025   6.312   1.757  1.00 32.48           H  
ATOM    618  CA  HIS A  41      -1.205   7.456   0.439  1.00 32.48           C  
ATOM    619  HA  HIS A  41      -2.095   7.051  -0.044  1.00 32.48           H  
ATOM    620  C   HIS A  41      -0.436   8.291  -0.587  1.00 32.48           C  
ATOM    621  CB  HIS A  41      -1.658   8.269   1.667  1.00 32.48           C  
ATOM    622  HB2 HIS A  41      -0.918   8.192   2.464  1.00 32.48           H  
ATOM    623  HB3 HIS A  41      -1.727   9.321   1.392  1.00 32.48           H  
ATOM    624  O   HIS A  41       0.368   9.153  -0.245  1.00 32.48           O  
ATOM    625  CG  HIS A  41      -3.015   7.860   2.189  1.00 32.48           C  
ATOM    626  CD2 HIS A  41      -3.283   7.006   3.227  1.00 32.48           C  
ATOM    627  HD2 HIS A  41      -2.555   6.474   3.822  1.00 32.48           H  
ATOM    628  ND1 HIS A  41      -4.230   8.307   1.712  1.00 32.48           N  
ATOM    629  HD1 HIS A  41      -4.375   8.980   0.972  1.00 32.48           H  
ATOM    630  CE1 HIS A  41      -5.202   7.742   2.447  1.00 32.48           C  
ATOM    631  HE1 HIS A  41      -6.261   7.912   2.323  1.00 32.48           H  
ATOM    632  NE2 HIS A  41      -4.672   6.942   3.380  1.00 32.48           N  
ATOM    633  N   LYS A  42      -0.720   8.054  -1.871  1.00 35.03           N  
ATOM    634  H   LYS A  42      -1.222   7.198  -2.060  1.00 35.03           H  
ATOM    635  CA  LYS A  42      -0.520   9.009  -2.962  1.00 35.03           C  
ATOM    636  HA  LYS A  42       0.488   9.418  -2.900  1.00 35.03           H  
ATOM    637  C   LYS A  42      -1.489  10.181  -2.764  1.00 35.03           C  
ATOM    638  CB  LYS A  42      -0.712   8.331  -4.332  1.00 35.03           C  
ATOM    639  HB2 LYS A  42      -1.668   7.808  -4.344  1.00 35.03           H  
ATOM    640  HB3 LYS A  42      -0.746   9.112  -5.092  1.00 35.03           H  
ATOM    641  O   LYS A  42      -2.331  10.454  -3.608  1.00 35.03           O  
ATOM    642  CG  LYS A  42       0.410   7.360  -4.724  1.00 35.03           C  
ATOM    643  HG2 LYS A  42       1.364   7.885  -4.691  1.00 35.03           H  
ATOM    644  HG3 LYS A  42       0.437   6.524  -4.025  1.00 35.03           H  
ATOM    645  CD  LYS A  42       0.161   6.838  -6.149  1.00 35.03           C  
ATOM    646  HD2 LYS A  42      -0.769   6.270  -6.163  1.00 35.03           H  
ATOM    647  HD3 LYS A  42       0.071   7.687  -6.826  1.00 35.03           H  
ATOM    648  CE  LYS A  42       1.323   5.949  -6.603  1.00 35.03           C  
ATOM    649  HE2 LYS A  42       1.391   5.094  -5.931  1.00 35.03           H  
ATOM    650  HE3 LYS A  42       2.248   6.518  -6.504  1.00 35.03           H  
ATOM    651  NZ  LYS A  42       1.157   5.495  -8.007  1.00 35.03           N  
ATOM    652  HZ1 LYS A  42       1.951   4.936  -8.284  1.00 35.03           H  
ATOM    653  HZ2 LYS A  42       1.110   6.290  -8.628  1.00 35.03           H  
ATOM    654  HZ3 LYS A  42       0.317   4.942  -8.106  1.00 35.03           H  
ATOM    655  N   SER A  43      -1.413  10.845  -1.615  1.00 32.75           N  
ATOM    656  H   SER A  43      -0.703  10.539  -0.966  1.00 32.75           H  
ATOM    657  CA  SER A  43      -1.837  12.229  -1.500  1.00 32.75           C  
ATOM    658  HA  SER A  43      -2.654  12.442  -2.190  1.00 32.75           H  
ATOM    659  C   SER A  43      -0.616  13.043  -1.891  1.00 32.75           C  
ATOM    660  CB  SER A  43      -2.320  12.557  -0.091  1.00 32.75           C  
ATOM    661  HB2 SER A  43      -3.213  11.976   0.138  1.00 32.75           H  
ATOM    662  HB3 SER A  43      -1.538  12.317   0.630  1.00 32.75           H  
ATOM    663  O   SER A  43       0.337  13.193  -1.133  1.00 32.75           O  
ATOM    664  OG  SER A  43      -2.615  13.936  -0.028  1.00 32.75           O  
ATOM    665  HG  SER A  43      -2.737  14.183   0.891  1.00 32.75           H  
ATOM    666  N   THR A  44      -0.629  13.526  -3.122  1.00 36.85           N  
ATOM    667  H   THR A  44      -1.450  13.353  -3.685  1.00 36.85           H  
ATOM    668  CA  THR A  44       0.366  14.400  -3.749  1.00 36.85           C  
ATOM    669  HA  THR A  44       1.332  13.894  -3.748  1.00 36.85           H  
ATOM    670  C   THR A  44       0.587  15.739  -3.023  1.00 36.85           C  
ATOM    671  CB  THR A  44      -0.067  14.636  -5.210  1.00 36.85           C  
ATOM    672  HB  THR A  44       0.394  15.538  -5.613  1.00 36.85           H  
ATOM    673  O   THR A  44       1.284  16.596  -3.549  1.00 36.85           O  
ATOM    674  CG2 THR A  44       0.325  13.460  -6.103  1.00 36.85           C  
ATOM    675 HG21 THR A  44       1.409  13.344  -6.099  1.00 36.85           H  
ATOM    676 HG22 THR A  44      -0.003  13.656  -7.124  1.00 36.85           H  
ATOM    677 HG23 THR A  44      -0.141  12.542  -5.745  1.00 36.85           H  
ATOM    678  OG1 THR A  44      -1.478  14.738  -5.295  1.00 36.85           O  
ATOM    679  HG1 THR A  44      -1.690  15.671  -5.372  1.00 36.85           H  
ATOM    680  N   ALA A  45       0.036  15.943  -1.822  1.00 30.04           N  
ATOM    681  H   ALA A  45      -0.484  15.189  -1.398  1.00 30.04           H  
ATOM    682  CA  ALA A  45       0.215  17.160  -1.032  1.00 30.04           C  
ATOM    683  HA  ALA A  45       0.286  18.008  -1.713  1.00 30.04           H  
ATOM    684  C   ALA A  45       1.506  17.184  -0.182  1.00 30.04           C  
ATOM    685  CB  ALA A  45      -1.044  17.360  -0.181  1.00 30.04           C  
ATOM    686  HB1 ALA A  45      -0.967  18.302   0.362  1.00 30.04           H  
ATOM    687  HB2 ALA A  45      -1.141  16.546   0.537  1.00 30.04           H  
ATOM    688  HB3 ALA A  45      -1.926  17.392  -0.820  1.00 30.04           H  
ATOM    689  O   ALA A  45       1.864  18.245   0.316  1.00 30.04           O  
ATOM    690  N   CYS A  46       2.224  16.061  -0.037  1.00 31.67           N  
ATOM    691  H   CYS A  46       1.846  15.201  -0.408  1.00 31.67           H  
ATOM    692  CA  CYS A  46       3.472  15.992   0.749  1.00 31.67           C  
ATOM    693  HA  CYS A  46       3.632  16.946   1.252  1.00 31.67           H  
ATOM    694  C   CYS A  46       4.748  15.787  -0.088  1.00 31.67           C  
ATOM    695  CB  CYS A  46       3.334  14.931   1.850  1.00 31.67           C  
ATOM    696  HB2 CYS A  46       4.303  14.765   2.320  1.00 31.67           H  
ATOM    697  HB3 CYS A  46       2.989  13.988   1.425  1.00 31.67           H  
ATOM    698  O   CYS A  46       5.818  15.578   0.472  1.00 31.67           O  
ATOM    699  SG  CYS A  46       2.174  15.506   3.123  1.00 31.67           S  
ATOM    700  HG  CYS A  46       2.905  16.536   3.558  1.00 31.67           H  
ATOM    701  N   LEU A  47       4.663  15.847  -1.419  1.00 30.29           N  
ATOM    702  H   LEU A  47       3.772  16.085  -1.830  1.00 30.29           H  
ATOM    703  CA  LEU A  47       5.822  15.720  -2.311  1.00 30.29           C  
ATOM    704  HA  LEU A  47       6.725  15.572  -1.719  1.00 30.29           H  
ATOM    705  C   LEU A  47       6.059  17.033  -3.059  1.00 30.29           C  
ATOM    706  CB  LEU A  47       5.662  14.487  -3.222  1.00 30.29           C  
ATOM    707  HB2 LEU A  47       6.344  14.571  -4.068  1.00 30.29           H  
ATOM    708  HB3 LEU A  47       4.647  14.483  -3.619  1.00 30.29           H  
ATOM    709  O   LEU A  47       5.928  17.106  -4.277  1.00 30.29           O  
ATOM    710  CG  LEU A  47       5.951  13.152  -2.509  1.00 30.29           C  
ATOM    711  HG  LEU A  47       5.464  13.140  -1.534  1.00 30.29           H  
ATOM    712  CD1 LEU A  47       5.386  11.997  -3.337  1.00 30.29           C  
ATOM    713 HD11 LEU A  47       5.852  11.985  -4.322  1.00 30.29           H  
ATOM    714 HD12 LEU A  47       5.588  11.054  -2.829  1.00 30.29           H  
ATOM    715 HD13 LEU A  47       4.308  12.116  -3.442  1.00 30.29           H  
ATOM    716  CD2 LEU A  47       7.454  12.912  -2.329  1.00 30.29           C  
ATOM    717 HD21 LEU A  47       7.961  12.925  -3.293  1.00 30.29           H  
ATOM    718 HD22 LEU A  47       7.619  11.949  -1.847  1.00 30.29           H  
ATOM    719 HD23 LEU A  47       7.881  13.684  -1.688  1.00 30.29           H  
ATOM    720  N   VAL A  48       6.418  18.077  -2.311  1.00 29.48           N  
ATOM    721  H   VAL A  48       6.467  17.942  -1.311  1.00 29.48           H  
ATOM    722  CA  VAL A  48       7.240  19.158  -2.865  1.00 29.48           C  
ATOM    723  HA  VAL A  48       7.092  19.195  -3.944  1.00 29.48           H  
ATOM    724  C   VAL A  48       8.693  18.798  -2.538  1.00 29.48           C  
ATOM    725  CB  VAL A  48       6.857  20.547  -2.328  1.00 29.48           C  
ATOM    726  HB  VAL A  48       6.984  20.573  -1.245  1.00 29.48           H  
ATOM    727  O   VAL A  48       9.039  18.708  -1.358  1.00 29.48           O  
ATOM    728  CG1 VAL A  48       7.739  21.632  -2.963  1.00 29.48           C  
ATOM    729 HG11 VAL A  48       7.435  22.612  -2.595  1.00 29.48           H  
ATOM    730 HG12 VAL A  48       7.644  21.613  -4.049  1.00 29.48           H  
ATOM    731 HG13 VAL A  48       8.783  21.481  -2.690  1.00 29.48           H  
ATOM    732  CG2 VAL A  48       5.395  20.876  -2.662  1.00 29.48           C  
ATOM    733 HG21 VAL A  48       5.151  21.875  -2.302  1.00 29.48           H  
ATOM    734 HG22 VAL A  48       5.235  20.829  -3.739  1.00 29.48           H  
ATOM    735 HG23 VAL A  48       4.731  20.166  -2.169  1.00 29.48           H  
ATOM    736  N   PRO A  49       9.552  18.543  -3.537  1.00 29.68           N  
ATOM    737  CA  PRO A  49      10.956  18.250  -3.290  1.00 29.68           C  
ATOM    738  HA  PRO A  49      11.052  17.443  -2.564  1.00 29.68           H  
ATOM    739  C   PRO A  49      11.632  19.514  -2.742  1.00 29.68           C  
ATOM    740  CB  PRO A  49      11.509  17.781  -4.641  1.00 29.68           C  
ATOM    741  HB2 PRO A  49      11.396  16.700  -4.719  1.00 29.68           H  
ATOM    742  HB3 PRO A  49      12.555  18.059  -4.776  1.00 29.68           H  
ATOM    743  O   PRO A  49      11.704  20.527  -3.433  1.00 29.68           O  
ATOM    744  CG  PRO A  49      10.607  18.457  -5.675  1.00 29.68           C  
ATOM    745  HG2 PRO A  49      11.002  19.445  -5.911  1.00 29.68           H  
ATOM    746  HG3 PRO A  49      10.515  17.860  -6.582  1.00 29.68           H  
ATOM    747  CD  PRO A  49       9.267  18.607  -4.961  1.00 29.68           C  
ATOM    748  HD2 PRO A  49       8.814  19.561  -5.232  1.00 29.68           H  
ATOM    749  HD3 PRO A  49       8.609  17.783  -5.237  1.00 29.68           H  
ATOM    750  N   GLY A  50      12.086  19.470  -1.484  1.00 31.59           N  
ATOM    751  H   GLY A  50      11.934  18.621  -0.958  1.00 31.59           H  
ATOM    752  CA  GLY A  50      12.875  20.544  -0.863  1.00 31.59           C  
ATOM    753  HA2 GLY A  50      13.927  20.263  -0.897  1.00 31.59           H  
ATOM    754  HA3 GLY A  50      12.762  21.460  -1.442  1.00 31.59           H  
ATOM    755  C   GLY A  50      12.538  20.898   0.589  1.00 31.59           C  
ATOM    756  O   GLY A  50      13.326  21.599   1.214  1.00 31.59           O  
ATOM    757  N   GLN A  51      11.422  20.425   1.154  1.00 31.97           N  
ATOM    758  H   GLN A  51      10.768  19.906   0.585  1.00 31.97           H  
ATOM    759  CA  GLN A  51      11.064  20.674   2.560  1.00 31.97           C  
ATOM    760  HA  GLN A  51      11.971  20.806   3.151  1.00 31.97           H  
ATOM    761  C   GLN A  51      10.322  19.471   3.151  1.00 31.97           C  
ATOM    762  CB  GLN A  51      10.223  21.960   2.695  1.00 31.97           C  
ATOM    763  HB2 GLN A  51       9.853  22.018   3.719  1.00 31.97           H  
ATOM    764  HB3 GLN A  51       9.364  21.910   2.025  1.00 31.97           H  
ATOM    765  O   GLN A  51       9.097  19.451   3.213  1.00 31.97           O  
ATOM    766  CG  GLN A  51      11.016  23.244   2.410  1.00 31.97           C  
ATOM    767  HG2 GLN A  51      11.918  23.249   3.023  1.00 31.97           H  
ATOM    768  HG3 GLN A  51      11.308  23.269   1.360  1.00 31.97           H  
ATOM    769  CD  GLN A  51      10.235  24.521   2.696  1.00 31.97           C  
ATOM    770  NE2 GLN A  51      10.868  25.668   2.580  1.00 31.97           N  
ATOM    771 HE21 GLN A  51      10.325  26.488   2.813  1.00 31.97           H  
ATOM    772 HE22 GLN A  51      11.852  25.685   2.355  1.00 31.97           H  
ATOM    773  OE1 GLN A  51       9.057  24.538   3.005  1.00 31.97           O  
ATOM    774  N   ILE A  52      11.064  18.446   3.572  1.00 37.34           N  
ATOM    775  H   ILE A  52      12.069  18.516   3.500  1.00 37.34           H  
ATOM    776  CA  ILE A  52      10.537  17.477   4.536  1.00 37.34           C  
ATOM    777  HA  ILE A  52       9.448  17.512   4.551  1.00 37.34           H  
ATOM    778  C   ILE A  52      11.032  17.954   5.893  1.00 37.34           C  
ATOM    779  CB  ILE A  52      10.928  16.021   4.203  1.00 37.34           C  
ATOM    780  HB  ILE A  52      12.015  15.940   4.190  1.00 37.34           H  
ATOM    781  O   ILE A  52      12.189  17.744   6.247  1.00 37.34           O  
ATOM    782  CG1 ILE A  52      10.381  15.639   2.807  1.00 37.34           C  
ATOM    783 HG12 ILE A  52      10.752  16.349   2.069  1.00 37.34           H  
ATOM    784 HG13 ILE A  52       9.293  15.703   2.814  1.00 37.34           H  
ATOM    785  CG2 ILE A  52      10.372  15.072   5.285  1.00 37.34           C  
ATOM    786 HG21 ILE A  52      10.751  15.350   6.268  1.00 37.34           H  
ATOM    787 HG22 ILE A  52      10.692  14.047   5.096  1.00 37.34           H  
ATOM    788 HG23 ILE A  52       9.283  15.115   5.306  1.00 37.34           H  
ATOM    789  CD1 ILE A  52      10.791  14.241   2.328  1.00 37.34           C  
ATOM    790 HD11 ILE A  52      10.314  13.472   2.935  1.00 37.34           H  
ATOM    791 HD12 ILE A  52      10.474  14.109   1.294  1.00 37.34           H  
ATOM    792 HD13 ILE A  52      11.874  14.133   2.384  1.00 37.34           H  
ATOM    793  N   ASP A  53      10.161  18.658   6.605  1.00 34.87           N  
ATOM    794  H   ASP A  53       9.242  18.828   6.221  1.00 34.87           H  
ATOM    795  CA  ASP A  53      10.324  18.873   8.034  1.00 34.87           C  
ATOM    796  HA  ASP A  53      11.332  19.241   8.225  1.00 34.87           H  
ATOM    797  C   ASP A  53      10.083  17.519   8.732  1.00 34.87           C  
ATOM    798  CB  ASP A  53       9.339  19.958   8.492  1.00 34.87           C  
ATOM    799  HB2 ASP A  53       8.316  19.594   8.392  1.00 34.87           H  
ATOM    800  HB3 ASP A  53       9.451  20.825   7.841  1.00 34.87           H  
ATOM    801  O   ASP A  53       8.979  16.973   8.617  1.00 34.87           O  
ATOM    802  CG  ASP A  53       9.575  20.409   9.935  1.00 34.87           C  
ATOM    803  OD1 ASP A  53      10.320  19.700  10.649  1.00 34.87           O  
ATOM    804  OD2 ASP A  53       9.007  21.466  10.281  1.00 34.87           O  
ATOM    805  N   PRO A  54      11.085  16.916   9.398  1.00 40.58           N  
ATOM    806  CA  PRO A  54      10.930  15.634  10.084  1.00 40.58           C  
ATOM    807  HA  PRO A  54      10.585  14.887   9.368  1.00 40.58           H  
ATOM    808  C   PRO A  54       9.905  15.673  11.232  1.00 40.58           C  
ATOM    809  CB  PRO A  54      12.338  15.256  10.558  1.00 40.58           C  
ATOM    810  HB2 PRO A  54      12.822  14.647   9.795  1.00 40.58           H  
ATOM    811  HB3 PRO A  54      12.326  14.727  11.511  1.00 40.58           H  
ATOM    812  O   PRO A  54       9.508  14.612  11.715  1.00 40.58           O  
ATOM    813  CG  PRO A  54      13.062  16.596  10.668  1.00 40.58           C  
ATOM    814  HG2 PRO A  54      12.837  17.053  11.631  1.00 40.58           H  
ATOM    815  HG3 PRO A  54      14.139  16.490  10.536  1.00 40.58           H  
ATOM    816  CD  PRO A  54      12.436  17.427   9.558  1.00 40.58           C  
ATOM    817  HD2 PRO A  54      12.994  17.284   8.632  1.00 40.58           H  
ATOM    818  HD3 PRO A  54      12.442  18.478   9.848  1.00 40.58           H  
ATOM    819  N   GLU A  55       9.429  16.853  11.647  1.00 33.14           N  
ATOM    820  H   GLU A  55       9.825  17.705  11.276  1.00 33.14           H  
ATOM    821  CA  GLU A  55       8.362  16.994  12.644  1.00 33.14           C  
ATOM    822  HA  GLU A  55       8.430  16.161  13.344  1.00 33.14           H  
ATOM    823  C   GLU A  55       6.942  16.928  12.053  1.00 33.14           C  
ATOM    824  CB  GLU A  55       8.564  18.277  13.461  1.00 33.14           C  
ATOM    825  HB2 GLU A  55       8.569  19.142  12.797  1.00 33.14           H  
ATOM    826  HB3 GLU A  55       7.728  18.372  14.154  1.00 33.14           H  
ATOM    827  O   GLU A  55       5.975  16.743  12.797  1.00 33.14           O  
ATOM    828  CG  GLU A  55       9.868  18.223  14.276  1.00 33.14           C  
ATOM    829  HG2 GLU A  55       9.910  17.263  14.790  1.00 33.14           H  
ATOM    830  HG3 GLU A  55      10.719  18.273  13.596  1.00 33.14           H  
ATOM    831  CD  GLU A  55       9.994  19.343  15.324  1.00 33.14           C  
ATOM    832  OE1 GLU A  55      10.880  19.197  16.200  1.00 33.14           O  
ATOM    833  OE2 GLU A  55       9.194  20.306  15.298  1.00 33.14           O  
ATOM    834  N   ALA A  56       6.779  16.985  10.725  1.00 37.49           N  
ATOM    835  H   ALA A  56       7.600  17.103  10.149  1.00 37.49           H  
ATOM    836  CA  ALA A  56       5.478  16.866  10.064  1.00 37.49           C  
ATOM    837  HA  ALA A  56       4.750  17.402  10.673  1.00 37.49           H  
ATOM    838  C   ALA A  56       5.002  15.399  10.003  1.00 37.49           C  
ATOM    839  CB  ALA A  56       5.525  17.581   8.709  1.00 37.49           C  
ATOM    840  HB1 ALA A  56       5.824  18.619   8.852  1.00 37.49           H  
ATOM    841  HB2 ALA A  56       6.248  17.090   8.057  1.00 37.49           H  
ATOM    842  HB3 ALA A  56       4.541  17.552   8.242  1.00 37.49           H  
ATOM    843  O   ALA A  56       4.872  14.781   8.945  1.00 37.49           O  
ATOM    844  N   THR A  57       4.720  14.824  11.172  1.00 39.93           N  
ATOM    845  H   THR A  57       4.844  15.401  11.991  1.00 39.93           H  
ATOM    846  CA  THR A  57       4.001  13.553  11.307  1.00 39.93           C  
ATOM    847  HA  THR A  57       4.475  12.827  10.647  1.00 39.93           H  
ATOM    848  C   THR A  57       2.559  13.741  10.844  1.00 39.93           C  
ATOM    849  CB  THR A  57       4.023  13.001  12.749  1.00 39.93           C  
ATOM    850  HB  THR A  57       3.015  12.699  13.030  1.00 39.93           H  
ATOM    851  O   THR A  57       1.898  14.698  11.238  1.00 39.93           O  
ATOM    852  CG2 THR A  57       4.917  11.770  12.860  1.00 39.93           C  
ATOM    853 HG21 THR A  57       5.937  12.028  12.572  1.00 39.93           H  
ATOM    854 HG22 THR A  57       4.545  10.982  12.206  1.00 39.93           H  
ATOM    855 HG23 THR A  57       4.917  11.410  13.889  1.00 39.93           H  
ATOM    856  OG1 THR A  57       4.479  13.932  13.705  1.00 39.93           O  
ATOM    857  HG1 THR A  57       5.303  14.324  13.408  1.00 39.93           H  
ATOM    858  N   CYS A  58       2.052  12.828  10.009  1.00 36.39           N  
ATOM    859  H   CYS A  58       2.664  12.095   9.680  1.00 36.39           H  
ATOM    860  CA  CYS A  58       0.678  12.873   9.504  1.00 36.39           C  
ATOM    861  HA  CYS A  58       0.591  13.749   8.861  1.00 36.39           H  
ATOM    862  C   CYS A  58      -0.328  12.960  10.677  1.00 36.39           C  
ATOM    863  CB  CYS A  58       0.427  11.626   8.643  1.00 36.39           C  
ATOM    864  HB2 CYS A  58       0.507  10.735   9.266  1.00 36.39           H  
ATOM    865  HB3 CYS A  58       1.170  11.574   7.847  1.00 36.39           H  
ATOM    866  O   CYS A  58      -0.491  11.972  11.404  1.00 36.39           O  
ATOM    867  SG  CYS A  58      -1.234  11.707   7.912  1.00 36.39           S  
ATOM    868  HG  CYS A  58      -1.282  10.447   7.470  1.00 36.39           H  
ATOM    869  N   PRO A  59      -1.032  14.095  10.868  1.00 34.43           N  
ATOM    870  CA  PRO A  59      -1.878  14.315  12.042  1.00 34.43           C  
ATOM    871  HA  PRO A  59      -1.293  14.140  12.945  1.00 34.43           H  
ATOM    872  C   PRO A  59      -3.091  13.373  12.093  1.00 34.43           C  
ATOM    873  CB  PRO A  59      -2.270  15.798  11.991  1.00 34.43           C  
ATOM    874  HB2 PRO A  59      -3.287  15.970  12.343  1.00 34.43           H  
ATOM    875  HB3 PRO A  59      -1.565  16.372  12.592  1.00 34.43           H  
ATOM    876  O   PRO A  59      -3.662  13.166  13.156  1.00 34.43           O  
ATOM    877  CG  PRO A  59      -2.106  16.188  10.522  1.00 34.43           C  
ATOM    878  HG2 PRO A  59      -1.861  17.243  10.408  1.00 34.43           H  
ATOM    879  HG3 PRO A  59      -3.018  15.944   9.977  1.00 34.43           H  
ATOM    880  CD  PRO A  59      -0.974  15.291  10.042  1.00 34.43           C  
ATOM    881  HD2 PRO A  59      -0.023  15.804  10.192  1.00 34.43           H  
ATOM    882  HD3 PRO A  59      -1.112  15.058   8.986  1.00 34.43           H  
ATOM    883  N   ALA A  60      -3.468  12.748  10.973  1.00 32.00           N  
ATOM    884  H   ALA A  60      -2.952  12.929  10.124  1.00 32.00           H  
ATOM    885  CA  ALA A  60      -4.566  11.783  10.927  1.00 32.00           C  
ATOM    886  HA  ALA A  60      -5.395  12.164  11.523  1.00 32.00           H  
ATOM    887  C   ALA A  60      -4.197  10.404  11.509  1.00 32.00           C  
ATOM    888  CB  ALA A  60      -5.037  11.677   9.472  1.00 32.00           C  
ATOM    889  HB1 ALA A  60      -4.238  11.279   8.847  1.00 32.00           H  
ATOM    890  HB2 ALA A  60      -5.336  12.658   9.104  1.00 32.00           H  
ATOM    891  HB3 ALA A  60      -5.893  11.004   9.419  1.00 32.00           H  
ATOM    892  O   ALA A  60      -5.073   9.699  12.001  1.00 32.00           O  
ATOM    893  N   CYS A  61      -2.915  10.022  11.489  1.00 34.90           N  
ATOM    894  H   CYS A  61      -2.223  10.655  11.113  1.00 34.90           H  
ATOM    895  CA  CYS A  61      -2.469   8.703  11.951  1.00 34.90           C  
ATOM    896  HA  CYS A  61      -3.283   7.988  11.830  1.00 34.90           H  
ATOM    897  C   CYS A  61      -2.093   8.689  13.444  1.00 34.90           C  
ATOM    898  CB  CYS A  61      -1.299   8.231  11.074  1.00 34.90           C  
ATOM    899  HB2 CYS A  61      -0.455   8.910  11.195  1.00 34.90           H  
ATOM    900  HB3 CYS A  61      -0.999   7.237  11.406  1.00 34.90           H  
ATOM    901  O   CYS A  61      -2.169   7.641  14.081  1.00 34.90           O  
ATOM    902  SG  CYS A  61      -1.783   8.155   9.321  1.00 34.90           S  
ATOM    903  HG  CYS A  61      -0.710   7.486   8.889  1.00 34.90           H  
ATOM    904  N   SER A  62      -1.699   9.835  14.015  1.00 34.94           N  
ATOM    905  H   SER A  62      -1.636  10.668  13.448  1.00 34.94           H  
ATOM    906  CA  SER A  62      -1.308   9.949  15.430  1.00 34.94           C  
ATOM    907  HA  SER A  62      -0.849   9.011  15.743  1.00 34.94           H  
ATOM    908  C   SER A  62      -2.486  10.203  16.380  1.00 34.94           C  
ATOM    909  CB  SER A  62      -0.250  11.047  15.590  1.00 34.94           C  
ATOM    910  HB2 SER A  62       0.613  10.808  14.969  1.00 34.94           H  
ATOM    911  HB3 SER A  62       0.068  11.091  16.632  1.00 34.94           H  
ATOM    912  O   SER A  62      -2.431   9.797  17.544  1.00 34.94           O  
ATOM    913  OG  SER A  62      -0.773  12.304  15.205  1.00 34.94           O  
ATOM    914  HG  SER A  62      -0.078  12.962  15.282  1.00 34.94           H  
ATOM    915  N   LEU A  63      -3.563  10.836  15.896  1.00 34.59           N  
ATOM    916  H   LEU A  63      -3.511  11.195  14.954  1.00 34.59           H  
ATOM    917  CA  LEU A  63      -4.714  11.228  16.718  1.00 34.59           C  
ATOM    918  HA  LEU A  63      -4.331  11.621  17.660  1.00 34.59           H  
ATOM    919  C   LEU A  63      -5.616  10.052  17.116  1.00 34.59           C  
ATOM    920  CB  LEU A  63      -5.492  12.352  15.997  1.00 34.59           C  
ATOM    921  HB2 LEU A  63      -6.560  12.134  16.022  1.00 34.59           H  
ATOM    922  HB3 LEU A  63      -5.212  12.371  14.944  1.00 34.59           H  
ATOM    923  O   LEU A  63      -6.088  10.030  18.250  1.00 34.59           O  
ATOM    924  CG  LEU A  63      -5.244  13.737  16.633  1.00 34.59           C  
ATOM    925  HG  LEU A  63      -4.267  13.755  17.117  1.00 34.59           H  
ATOM    926  CD1 LEU A  63      -5.264  14.865  15.603  1.00 34.59           C  
ATOM    927 HD11 LEU A  63      -5.169  15.828  16.105  1.00 34.59           H  
ATOM    928 HD12 LEU A  63      -4.416  14.748  14.927  1.00 34.59           H  
ATOM    929 HD13 LEU A  63      -6.191  14.834  15.031  1.00 34.59           H  
ATOM    930  CD2 LEU A  63      -6.322  14.038  17.676  1.00 34.59           C  
ATOM    931 HD21 LEU A  63      -7.301  14.096  17.201  1.00 34.59           H  
ATOM    932 HD22 LEU A  63      -6.102  14.983  18.173  1.00 34.59           H  
ATOM    933 HD23 LEU A  63      -6.335  13.244  18.423  1.00 34.59           H  
ATOM    934  N   ASP A  64      -5.827   9.063  16.243  1.00 42.70           N  
ATOM    935  H   ASP A  64      -5.433   9.133  15.316  1.00 42.70           H  
ATOM    936  CA  ASP A  64      -6.792   7.986  16.519  1.00 42.70           C  
ATOM    937  HA  ASP A  64      -7.654   8.437  17.011  1.00 42.70           H  
ATOM    938  C   ASP A  64      -6.224   6.936  17.494  1.00 42.70           C  
ATOM    939  CB  ASP A  64      -7.285   7.385  15.188  1.00 42.70           C  
ATOM    940  HB2 ASP A  64      -7.324   8.178  14.441  1.00 42.70           H  
ATOM    941  HB3 ASP A  64      -6.566   6.642  14.842  1.00 42.70           H  
ATOM    942  O   ASP A  64      -6.870   6.569  18.471  1.00 42.70           O  
ATOM    943  CG  ASP A  64      -8.689   6.759  15.255  1.00 42.70           C  
ATOM    944  OD1 ASP A  64      -9.379   6.900  16.293  1.00 42.70           O  
ATOM    945  OD2 ASP A  64      -9.083   6.159  14.231  1.00 42.70           O  
ATOM    946  N   VAL A  65      -4.955   6.538  17.338  1.00 41.06           N  
ATOM    947  H   VAL A  65      -4.446   6.874  16.533  1.00 41.06           H  
ATOM    948  CA  VAL A  65      -4.309   5.577  18.255  1.00 41.06           C  
ATOM    949  HA  VAL A  65      -4.978   4.725  18.378  1.00 41.06           H  
ATOM    950  C   VAL A  65      -4.106   6.181  19.647  1.00 41.06           C  
ATOM    951  CB  VAL A  65      -2.982   5.051  17.675  1.00 41.06           C  
ATOM    952  HB  VAL A  65      -2.296   5.887  17.536  1.00 41.06           H  
ATOM    953  O   VAL A  65      -4.425   5.540  20.647  1.00 41.06           O  
ATOM    954  CG1 VAL A  65      -2.317   4.024  18.603  1.00 41.06           C  
ATOM    955 HG11 VAL A  65      -1.409   3.638  18.140  1.00 41.06           H  
ATOM    956 HG12 VAL A  65      -3.000   3.196  18.796  1.00 41.06           H  
ATOM    957 HG13 VAL A  65      -2.042   4.487  19.550  1.00 41.06           H  
ATOM    958  CG2 VAL A  65      -3.209   4.374  16.316  1.00 41.06           C  
ATOM    959 HG21 VAL A  65      -2.267   3.973  15.941  1.00 41.06           H  
ATOM    960 HG22 VAL A  65      -3.579   5.096  15.588  1.00 41.06           H  
ATOM    961 HG23 VAL A  65      -3.930   3.563  16.417  1.00 41.06           H  
ATOM    962  N   SER A  66      -3.637   7.431  19.734  1.00 43.31           N  
ATOM    963  H   SER A  66      -3.405   7.927  18.886  1.00 43.31           H  
ATOM    964  CA  SER A  66      -3.404   8.091  21.027  1.00 43.31           C  
ATOM    965  HA  SER A  66      -2.760   7.455  21.635  1.00 43.31           H  
ATOM    966  C   SER A  66      -4.708   8.299  21.800  1.00 43.31           C  
ATOM    967  CB  SER A  66      -2.698   9.436  20.840  1.00 43.31           C  
ATOM    968  HB2 SER A  66      -3.356  10.130  20.319  1.00 43.31           H  
ATOM    969  HB3 SER A  66      -2.458   9.847  21.821  1.00 43.31           H  
ATOM    970  O   SER A  66      -4.762   8.043  23.000  1.00 43.31           O  
ATOM    971  OG  SER A  66      -1.505   9.278  20.097  1.00 43.31           O  
ATOM    972  HG  SER A  66      -1.713   9.449  19.176  1.00 43.31           H  
ATOM    973  N   HIS A  67      -5.784   8.694  21.110  1.00 50.60           N  
ATOM    974  H   HIS A  67      -5.699   8.863  20.118  1.00 50.60           H  
ATOM    975  CA  HIS A  67      -7.099   8.883  21.717  1.00 50.60           C  
ATOM    976  HA  HIS A  67      -6.990   9.526  22.591  1.00 50.60           H  
ATOM    977  C   HIS A  67      -7.718   7.561  22.201  1.00 50.60           C  
ATOM    978  CB  HIS A  67      -7.991   9.601  20.699  1.00 50.60           C  
ATOM    979  HB2 HIS A  67      -7.526  10.549  20.430  1.00 50.60           H  
ATOM    980  HB3 HIS A  67      -8.063   8.993  19.798  1.00 50.60           H  
ATOM    981  O   HIS A  67      -8.243   7.514  23.313  1.00 50.60           O  
ATOM    982  CG  HIS A  67      -9.381   9.888  21.193  1.00 50.60           C  
ATOM    983  CD2 HIS A  67      -9.767  10.896  22.035  1.00 50.60           C  
ATOM    984  HD2 HIS A  67      -9.114  11.625  22.492  1.00 50.60           H  
ATOM    985  ND1 HIS A  67     -10.514   9.203  20.829  1.00 50.60           N  
ATOM    986  HD1 HIS A  67     -10.550   8.422  20.190  1.00 50.60           H  
ATOM    987  CE1 HIS A  67     -11.560   9.790  21.431  1.00 50.60           C  
ATOM    988  HE1 HIS A  67     -12.588   9.476  21.324  1.00 50.60           H  
ATOM    989  NE2 HIS A  67     -11.158  10.826  22.183  1.00 50.60           N  
ATOM    990  N   GLN A  68      -7.612   6.475  21.425  1.00 44.85           N  
ATOM    991  H   GLN A  68      -7.189   6.563  20.512  1.00 44.85           H  
ATOM    992  CA  GLN A  68      -8.114   5.154  21.831  1.00 44.85           C  
ATOM    993  HA  GLN A  68      -9.146   5.256  22.166  1.00 44.85           H  
ATOM    994  C   GLN A  68      -7.323   4.570  23.011  1.00 44.85           C  
ATOM    995  CB  GLN A  68      -8.089   4.187  20.637  1.00 44.85           C  
ATOM    996  HB2 GLN A  68      -7.078   4.153  20.231  1.00 44.85           H  
ATOM    997  HB3 GLN A  68      -8.343   3.185  20.984  1.00 44.85           H  
ATOM    998  O   GLN A  68      -7.920   4.017  23.934  1.00 44.85           O  
ATOM    999  CG  GLN A  68      -9.062   4.573  19.511  1.00 44.85           C  
ATOM   1000  HG2 GLN A  68      -8.902   5.611  19.218  1.00 44.85           H  
ATOM   1001  HG3 GLN A  68      -8.855   3.950  18.642  1.00 44.85           H  
ATOM   1002  CD  GLN A  68     -10.540   4.443  19.848  1.00 44.85           C  
ATOM   1003  NE2 GLN A  68     -11.388   4.966  18.990  1.00 44.85           N  
ATOM   1004 HE21 GLN A  68     -11.028   5.404  18.155  1.00 44.85           H  
ATOM   1005 HE22 GLN A  68     -12.373   4.848  19.182  1.00 44.85           H  
ATOM   1006  OE1 GLN A  68     -10.966   3.898  20.855  1.00 44.85           O  
ATOM   1007  N   VAL A  69      -5.998   4.761  23.043  1.00 48.54           N  
ATOM   1008  H   VAL A  69      -5.553   5.188  22.244  1.00 48.54           H  
ATOM   1009  CA  VAL A  69      -5.155   4.358  24.182  1.00 48.54           C  
ATOM   1010  HA  VAL A  69      -5.369   3.316  24.418  1.00 48.54           H  
ATOM   1011  C   VAL A  69      -5.501   5.168  25.436  1.00 48.54           C  
ATOM   1012  CB  VAL A  69      -3.659   4.462  23.823  1.00 48.54           C  
ATOM   1013  HB  VAL A  69      -3.454   5.452  23.416  1.00 48.54           H  
ATOM   1014  O   VAL A  69      -5.659   4.586  26.507  1.00 48.54           O  
ATOM   1015  CG1 VAL A  69      -2.744   4.235  25.035  1.00 48.54           C  
ATOM   1016 HG11 VAL A  69      -1.702   4.230  24.715  1.00 48.54           H  
ATOM   1017 HG12 VAL A  69      -2.868   5.038  25.761  1.00 48.54           H  
ATOM   1018 HG13 VAL A  69      -2.978   3.282  25.510  1.00 48.54           H  
ATOM   1019  CG2 VAL A  69      -3.279   3.402  22.779  1.00 48.54           C  
ATOM   1020 HG21 VAL A  69      -3.939   3.453  21.913  1.00 48.54           H  
ATOM   1021 HG22 VAL A  69      -3.361   2.404  23.212  1.00 48.54           H  
ATOM   1022 HG23 VAL A  69      -2.255   3.565  22.444  1.00 48.54           H  
ATOM   1023  N   SER A  70      -5.698   6.488  25.327  1.00 49.98           N  
ATOM   1024  H   SER A  70      -5.520   6.941  24.442  1.00 49.98           H  
ATOM   1025  CA  SER A  70      -6.144   7.314  26.459  1.00 49.98           C  
ATOM   1026  HA  SER A  70      -5.447   7.183  27.287  1.00 49.98           H  
ATOM   1027  C   SER A  70      -7.527   6.906  26.976  1.00 49.98           C  
ATOM   1028  CB  SER A  70      -6.169   8.796  26.079  1.00 49.98           C  
ATOM   1029  HB2 SER A  70      -6.582   9.367  26.911  1.00 49.98           H  
ATOM   1030  HB3 SER A  70      -6.802   8.945  25.204  1.00 49.98           H  
ATOM   1031  O   SER A  70      -7.722   6.821  28.187  1.00 49.98           O  
ATOM   1032  OG  SER A  70      -4.867   9.273  25.807  1.00 49.98           O  
ATOM   1033  HG  SER A  70      -4.232   8.753  26.306  1.00 49.98           H  
ATOM   1034  N   LEU A  71      -8.472   6.593  26.083  1.00 52.60           N  
ATOM   1035  H   LEU A  71      -8.261   6.711  25.102  1.00 52.60           H  
ATOM   1036  CA  LEU A  71      -9.793   6.069  26.446  1.00 52.60           C  
ATOM   1037  HA  LEU A  71     -10.262   6.758  27.149  1.00 52.60           H  
ATOM   1038  C   LEU A  71      -9.702   4.716  27.155  1.00 52.60           C  
ATOM   1039  CB  LEU A  71     -10.657   5.954  25.176  1.00 52.60           C  
ATOM   1040  HB2 LEU A  71     -10.007   5.902  24.302  1.00 52.60           H  
ATOM   1041  HB3 LEU A  71     -11.221   5.021  25.189  1.00 52.60           H  
ATOM   1042  O   LEU A  71     -10.431   4.493  28.121  1.00 52.60           O  
ATOM   1043  CG  LEU A  71     -11.639   7.126  25.032  1.00 52.60           C  
ATOM   1044  HG  LEU A  71     -11.198   8.037  25.438  1.00 52.60           H  
ATOM   1045  CD1 LEU A  71     -11.960   7.367  23.564  1.00 52.60           C  
ATOM   1046 HD11 LEU A  71     -12.655   8.202  23.474  1.00 52.60           H  
ATOM   1047 HD12 LEU A  71     -11.034   7.615  23.046  1.00 52.60           H  
ATOM   1048 HD13 LEU A  71     -12.387   6.469  23.116  1.00 52.60           H  
ATOM   1049  CD2 LEU A  71     -12.952   6.822  25.763  1.00 52.60           C  
ATOM   1050 HD21 LEU A  71     -13.424   5.941  25.328  1.00 52.60           H  
ATOM   1051 HD22 LEU A  71     -12.738   6.645  26.817  1.00 52.60           H  
ATOM   1052 HD23 LEU A  71     -13.617   7.681  25.677  1.00 52.60           H  
ATOM   1053  N   LEU A  72      -8.808   3.829  26.710  1.00 50.98           N  
ATOM   1054  H   LEU A  72      -8.285   4.051  25.875  1.00 50.98           H  
ATOM   1055  CA  LEU A  72      -8.575   2.536  27.349  1.00 50.98           C  
ATOM   1056  HA  LEU A  72      -9.527   2.009  27.415  1.00 50.98           H  
ATOM   1057  C   LEU A  72      -8.031   2.705  28.773  1.00 50.98           C  
ATOM   1058  CB  LEU A  72      -7.602   1.713  26.490  1.00 50.98           C  
ATOM   1059  HB2 LEU A  72      -6.609   2.155  26.570  1.00 50.98           H  
ATOM   1060  HB3 LEU A  72      -7.898   1.762  25.442  1.00 50.98           H  
ATOM   1061  O   LEU A  72      -8.557   2.089  29.697  1.00 50.98           O  
ATOM   1062  CG  LEU A  72      -7.538   0.240  26.933  1.00 50.98           C  
ATOM   1063  HG  LEU A  72      -7.566   0.173  28.020  1.00 50.98           H  
ATOM   1064  CD1 LEU A  72      -8.737  -0.542  26.387  1.00 50.98           C  
ATOM   1065 HD11 LEU A  72      -8.564  -1.612  26.500  1.00 50.98           H  
ATOM   1066 HD12 LEU A  72      -9.626  -0.279  26.961  1.00 50.98           H  
ATOM   1067 HD13 LEU A  72      -8.926  -0.297  25.342  1.00 50.98           H  
ATOM   1068  CD2 LEU A  72      -6.206  -0.373  26.502  1.00 50.98           C  
ATOM   1069 HD21 LEU A  72      -5.408   0.047  27.115  1.00 50.98           H  
ATOM   1070 HD22 LEU A  72      -5.984  -0.141  25.460  1.00 50.98           H  
ATOM   1071 HD23 LEU A  72      -6.220  -1.453  26.651  1.00 50.98           H  
ATOM   1072  N   VAL A  73      -7.024   3.568  28.957  1.00 61.66           N  
ATOM   1073  H   VAL A  73      -6.639   4.026  28.144  1.00 61.66           H  
ATOM   1074  CA  VAL A  73      -6.439   3.868  30.275  1.00 61.66           C  
ATOM   1075  HA  VAL A  73      -6.114   2.936  30.738  1.00 61.66           H  
ATOM   1076  C   VAL A  73      -7.491   4.475  31.204  1.00 61.66           C  
ATOM   1077  CB  VAL A  73      -5.206   4.786  30.138  1.00 61.66           C  
ATOM   1078  HB  VAL A  73      -5.475   5.662  29.548  1.00 61.66           H  
ATOM   1079  O   VAL A  73      -7.699   3.969  32.302  1.00 61.66           O  
ATOM   1080  CG1 VAL A  73      -4.671   5.259  31.495  1.00 61.66           C  
ATOM   1081 HG11 VAL A  73      -3.757   5.836  31.360  1.00 61.66           H  
ATOM   1082 HG12 VAL A  73      -4.461   4.406  32.141  1.00 61.66           H  
ATOM   1083 HG13 VAL A  73      -5.395   5.901  31.996  1.00 61.66           H  
ATOM   1084  CG2 VAL A  73      -4.058   4.049  29.432  1.00 61.66           C  
ATOM   1085 HG21 VAL A  73      -3.725   3.210  30.043  1.00 61.66           H  
ATOM   1086 HG22 VAL A  73      -3.224   4.733  29.277  1.00 61.66           H  
ATOM   1087 HG23 VAL A  73      -4.380   3.669  28.463  1.00 61.66           H  
ATOM   1088  N   GLN A  74      -8.240   5.477  30.736  1.00 57.31           N  
ATOM   1089  H   GLN A  74      -8.027   5.853  29.823  1.00 57.31           H  
ATOM   1090  CA  GLN A  74      -9.280   6.135  31.531  1.00 57.31           C  
ATOM   1091  HA  GLN A  74      -8.820   6.515  32.444  1.00 57.31           H  
ATOM   1092  C   GLN A  74     -10.408   5.169  31.936  1.00 57.31           C  
ATOM   1093  CB  GLN A  74      -9.823   7.315  30.710  1.00 57.31           C  
ATOM   1094  HB2 GLN A  74      -8.984   7.893  30.325  1.00 57.31           H  
ATOM   1095  HB3 GLN A  74     -10.399   6.936  29.866  1.00 57.31           H  
ATOM   1096  O   GLN A  74     -10.930   5.237  33.048  1.00 57.31           O  
ATOM   1097  CG  GLN A  74     -10.692   8.255  31.553  1.00 57.31           C  
ATOM   1098  HG2 GLN A  74     -11.549   7.712  31.952  1.00 57.31           H  
ATOM   1099  HG3 GLN A  74     -10.099   8.619  32.392  1.00 57.31           H  
ATOM   1100  CD  GLN A  74     -11.214   9.449  30.760  1.00 57.31           C  
ATOM   1101  NE2 GLN A  74     -11.581  10.522  31.426  1.00 57.31           N  
ATOM   1102 HE21 GLN A  74     -11.391  10.581  32.417  1.00 57.31           H  
ATOM   1103 HE22 GLN A  74     -11.851  11.312  30.859  1.00 57.31           H  
ATOM   1104  OE1 GLN A  74     -11.345   9.449  29.548  1.00 57.31           O  
ATOM   1105  N   ARG A  75     -10.790   4.245  31.046  1.00 57.47           N  
ATOM   1106  H   ARG A  75     -10.339   4.250  30.143  1.00 57.47           H  
ATOM   1107  CA  ARG A  75     -11.800   3.210  31.326  1.00 57.47           C  
ATOM   1108  HA  ARG A  75     -12.666   3.664  31.807  1.00 57.47           H  
ATOM   1109  C   ARG A  75     -11.285   2.154  32.299  1.00 57.47           C  
ATOM   1110  CB  ARG A  75     -12.218   2.543  30.010  1.00 57.47           C  
ATOM   1111  HB2 ARG A  75     -11.323   2.285  29.444  1.00 57.47           H  
ATOM   1112  HB3 ARG A  75     -12.741   1.613  30.229  1.00 57.47           H  
ATOM   1113  O   ARG A  75     -12.049   1.700  33.146  1.00 57.47           O  
ATOM   1114  CG  ARG A  75     -13.125   3.417  29.139  1.00 57.47           C  
ATOM   1115  HG2 ARG A  75     -12.812   4.461  29.185  1.00 57.47           H  
ATOM   1116  HG3 ARG A  75     -13.035   3.074  28.108  1.00 57.47           H  
ATOM   1117  CD  ARG A  75     -14.588   3.299  29.563  1.00 57.47           C  
ATOM   1118  HD2 ARG A  75     -14.863   2.244  29.577  1.00 57.47           H  
ATOM   1119  HD3 ARG A  75     -14.703   3.709  30.566  1.00 57.47           H  
ATOM   1120  NE  ARG A  75     -15.452   4.027  28.621  1.00 57.47           N  
ATOM   1121  HE  ARG A  75     -14.986   4.676  28.002  1.00 57.47           H  
ATOM   1122  NH1 ARG A  75     -17.435   3.117  29.309  1.00 57.47           N  
ATOM   1123 HH11 ARG A  75     -18.438   3.000  29.276  1.00 57.47           H  
ATOM   1124 HH12 ARG A  75     -16.960   2.603  30.036  1.00 57.47           H  
ATOM   1125  NH2 ARG A  75     -17.420   4.613  27.650  1.00 57.47           N  
ATOM   1126 HH21 ARG A  75     -18.423   4.519  27.586  1.00 57.47           H  
ATOM   1127 HH22 ARG A  75     -16.911   5.227  27.030  1.00 57.47           H  
ATOM   1128  CZ  ARG A  75     -16.762   3.915  28.533  1.00 57.47           C  
ATOM   1129  N   TYR A  76     -10.015   1.772  32.186  1.00 57.77           N  
ATOM   1130  H   TYR A  76      -9.452   2.174  31.449  1.00 57.77           H  
ATOM   1131  CA  TYR A  76      -9.371   0.840  33.106  1.00 57.77           C  
ATOM   1132  HA  TYR A  76      -9.974  -0.066  33.169  1.00 57.77           H  
ATOM   1133  C   TYR A  76      -9.285   1.426  34.522  1.00 57.77           C  
ATOM   1134  CB  TYR A  76      -7.994   0.460  32.549  1.00 57.77           C  
ATOM   1135  HB2 TYR A  76      -8.121   0.016  31.562  1.00 57.77           H  
ATOM   1136  HB3 TYR A  76      -7.388   1.358  32.429  1.00 57.77           H  
ATOM   1137  O   TYR A  76      -9.680   0.760  35.477  1.00 57.77           O  
ATOM   1138  CG  TYR A  76      -7.250  -0.517  33.430  1.00 57.77           C  
ATOM   1139  CD1 TYR A  76      -6.384  -0.029  34.426  1.00 57.77           C  
ATOM   1140  HD1 TYR A  76      -6.241   1.034  34.547  1.00 57.77           H  
ATOM   1141  CD2 TYR A  76      -7.462  -1.903  33.290  1.00 57.77           C  
ATOM   1142  HD2 TYR A  76      -8.131  -2.272  32.527  1.00 57.77           H  
ATOM   1143  CE1 TYR A  76      -5.740  -0.923  35.295  1.00 57.77           C  
ATOM   1144  HE1 TYR A  76      -5.109  -0.533  36.081  1.00 57.77           H  
ATOM   1145  CE2 TYR A  76      -6.805  -2.806  34.149  1.00 57.77           C  
ATOM   1146  HE2 TYR A  76      -6.959  -3.870  34.053  1.00 57.77           H  
ATOM   1147  OH  TYR A  76      -5.334  -3.150  36.024  1.00 57.77           O  
ATOM   1148  HH  TYR A  76      -4.885  -2.621  36.688  1.00 57.77           H  
ATOM   1149  CZ  TYR A  76      -5.951  -2.309  35.157  1.00 57.77           C  
ATOM   1150  N   GLU A  77      -8.871   2.690  34.654  1.00 64.85           N  
ATOM   1151  H   GLU A  77      -8.522   3.176  33.840  1.00 64.85           H  
ATOM   1152  CA  GLU A  77      -8.847   3.411  35.934  1.00 64.85           C  
ATOM   1153  HA  GLU A  77      -8.217   2.875  36.644  1.00 64.85           H  
ATOM   1154  C   GLU A  77     -10.248   3.497  36.560  1.00 64.85           C  
ATOM   1155  CB  GLU A  77      -8.257   4.815  35.728  1.00 64.85           C  
ATOM   1156  HB2 GLU A  77      -8.760   5.288  34.884  1.00 64.85           H  
ATOM   1157  HB3 GLU A  77      -8.447   5.410  36.621  1.00 64.85           H  
ATOM   1158  O   GLU A  77     -10.423   3.157  37.727  1.00 64.85           O  
ATOM   1159  CG  GLU A  77      -6.738   4.780  35.485  1.00 64.85           C  
ATOM   1160  HG2 GLU A  77      -6.519   4.124  34.642  1.00 64.85           H  
ATOM   1161  HG3 GLU A  77      -6.262   4.349  36.365  1.00 64.85           H  
ATOM   1162  CD  GLU A  77      -6.130   6.167  35.208  1.00 64.85           C  
ATOM   1163  OE1 GLU A  77      -4.881   6.258  35.245  1.00 64.85           O  
ATOM   1164  OE2 GLU A  77      -6.894   7.123  34.933  1.00 64.85           O  
ATOM   1165  N   GLN A  78     -11.281   3.818  35.770  1.00 60.66           N  
ATOM   1166  H   GLN A  78     -11.082   4.119  34.826  1.00 60.66           H  
ATOM   1167  CA  GLN A  78     -12.673   3.817  36.245  1.00 60.66           C  
ATOM   1168  HA  GLN A  78     -12.758   4.513  37.080  1.00 60.66           H  
ATOM   1169  C   GLN A  78     -13.131   2.445  36.758  1.00 60.66           C  
ATOM   1170  CB  GLN A  78     -13.606   4.264  35.110  1.00 60.66           C  
ATOM   1171  HB2 GLN A  78     -13.330   3.751  34.190  1.00 60.66           H  
ATOM   1172  HB3 GLN A  78     -14.632   3.992  35.360  1.00 60.66           H  
ATOM   1173  O   GLN A  78     -13.875   2.359  37.736  1.00 60.66           O  
ATOM   1174  CG  GLN A  78     -13.560   5.779  34.894  1.00 60.66           C  
ATOM   1175  HG2 GLN A  78     -12.526   6.109  34.786  1.00 60.66           H  
ATOM   1176  HG3 GLN A  78     -13.968   6.273  35.776  1.00 60.66           H  
ATOM   1177  CD  GLN A  78     -14.348   6.238  33.670  1.00 60.66           C  
ATOM   1178  NE2 GLN A  78     -14.352   7.526  33.404  1.00 60.66           N  
ATOM   1179 HE21 GLN A  78     -13.794   8.146  33.974  1.00 60.66           H  
ATOM   1180 HE22 GLN A  78     -14.834   7.812  32.564  1.00 60.66           H  
ATOM   1181  OE1 GLN A  78     -14.984   5.489  32.938  1.00 60.66           O  
ATOM   1182  N   LEU A  79     -12.706   1.358  36.110  1.00 56.01           N  
ATOM   1183  H   LEU A  79     -12.097   1.484  35.315  1.00 56.01           H  
ATOM   1184  CA  LEU A  79     -13.045  -0.002  36.527  1.00 56.01           C  
ATOM   1185  HA  LEU A  79     -14.106  -0.015  36.775  1.00 56.01           H  
ATOM   1186  C   LEU A  79     -12.307  -0.392  37.813  1.00 56.01           C  
ATOM   1187  CB  LEU A  79     -12.785  -0.964  35.349  1.00 56.01           C  
ATOM   1188  HB2 LEU A  79     -12.565  -0.378  34.457  1.00 56.01           H  
ATOM   1189  HB3 LEU A  79     -11.900  -1.572  35.541  1.00 56.01           H  
ATOM   1190  O   LEU A  79     -12.907  -0.989  38.708  1.00 56.01           O  
ATOM   1191  CG  LEU A  79     -13.998  -1.861  35.039  1.00 56.01           C  
ATOM   1192  HG  LEU A  79     -14.920  -1.366  35.347  1.00 56.01           H  
ATOM   1193  CD1 LEU A  79     -14.114  -2.127  33.545  1.00 56.01           C  
ATOM   1194 HD11 LEU A  79     -15.011  -2.712  33.345  1.00 56.01           H  
ATOM   1195 HD12 LEU A  79     -14.188  -1.180  33.011  1.00 56.01           H  
ATOM   1196 HD13 LEU A  79     -13.238  -2.688  33.217  1.00 56.01           H  
ATOM   1197  CD2 LEU A  79     -13.899  -3.209  35.751  1.00 56.01           C  
ATOM   1198 HD21 LEU A  79     -13.018  -3.753  35.409  1.00 56.01           H  
ATOM   1199 HD22 LEU A  79     -13.823  -3.047  36.826  1.00 56.01           H  
ATOM   1200 HD23 LEU A  79     -14.791  -3.800  35.546  1.00 56.01           H  
ATOM   1201  N   GLN A  80     -11.044   0.013  37.947  1.00 63.68           N  
ATOM   1202  H   GLN A  80     -10.617   0.511  37.179  1.00 63.68           H  
ATOM   1203  CA  GLN A  80     -10.259  -0.168  39.164  1.00 63.68           C  
ATOM   1204  HA  GLN A  80     -10.280  -1.227  39.425  1.00 63.68           H  
ATOM   1205  C   GLN A  80     -10.848   0.615  40.349  1.00 63.68           C  
ATOM   1206  CB  GLN A  80      -8.807   0.230  38.866  1.00 63.68           C  
ATOM   1207  HB2 GLN A  80      -8.478  -0.297  37.970  1.00 63.68           H  
ATOM   1208  HB3 GLN A  80      -8.746   1.302  38.678  1.00 63.68           H  
ATOM   1209  O   GLN A  80     -10.930   0.076  41.458  1.00 63.68           O  
ATOM   1210  CG  GLN A  80      -7.866  -0.138  40.020  1.00 63.68           C  
ATOM   1211  HG2 GLN A  80      -7.996  -1.192  40.264  1.00 63.68           H  
ATOM   1212  HG3 GLN A  80      -8.120   0.454  40.899  1.00 63.68           H  
ATOM   1213  CD  GLN A  80      -6.394   0.100  39.694  1.00 63.68           C  
ATOM   1214  NE2 GLN A  80      -5.497  -0.276  40.578  1.00 63.68           N  
ATOM   1215 HE21 GLN A  80      -4.547  -0.027  40.343  1.00 63.68           H  
ATOM   1216 HE22 GLN A  80      -5.786  -0.612  41.485  1.00 63.68           H  
ATOM   1217  OE1 GLN A  80      -5.998   0.588  38.652  1.00 63.68           O  
ATOM   1218  N   ASP A  81     -11.330   1.835  40.115  1.00 63.72           N  
ATOM   1219  H   ASP A  81     -11.122   2.266  39.225  1.00 63.72           H  
ATOM   1220  CA  ASP A  81     -12.003   2.662  41.119  1.00 63.72           C  
ATOM   1221  HA  ASP A  81     -11.378   2.723  42.009  1.00 63.72           H  
ATOM   1222  C   ASP A  81     -13.346   2.061  41.551  1.00 63.72           C  
ATOM   1223  CB  ASP A  81     -12.214   4.083  40.574  1.00 63.72           C  
ATOM   1224  HB2 ASP A  81     -12.953   4.584  41.200  1.00 63.72           H  
ATOM   1225  HB3 ASP A  81     -12.619   4.031  39.564  1.00 63.72           H  
ATOM   1226  O   ASP A  81     -13.639   2.006  42.746  1.00 63.72           O  
ATOM   1227  CG  ASP A  81     -10.950   4.949  40.581  1.00 63.72           C  
ATOM   1228  OD1 ASP A  81      -9.982   4.576  41.284  1.00 63.72           O  
ATOM   1229  OD2 ASP A  81     -11.021   6.032  39.959  1.00 63.72           O  
ATOM   1230  N   MET A  82     -14.145   1.533  40.615  1.00 55.82           N  
ATOM   1231  H   MET A  82     -13.877   1.642  39.647  1.00 55.82           H  
ATOM   1232  CA  MET A  82     -15.397   0.836  40.944  1.00 55.82           C  
ATOM   1233  HA  MET A  82     -16.013   1.496  41.555  1.00 55.82           H  
ATOM   1234  C   MET A  82     -15.153  -0.432  41.771  1.00 55.82           C  
ATOM   1235  CB  MET A  82     -16.177   0.482  39.671  1.00 55.82           C  
ATOM   1236  HB2 MET A  82     -16.947  -0.246  39.926  1.00 55.82           H  
ATOM   1237  HB3 MET A  82     -15.500   0.026  38.948  1.00 55.82           H  
ATOM   1238  O   MET A  82     -15.872  -0.676  42.740  1.00 55.82           O  
ATOM   1239  CG  MET A  82     -16.875   1.697  39.050  1.00 55.82           C  
ATOM   1240  HG2 MET A  82     -17.468   2.185  39.823  1.00 55.82           H  
ATOM   1241  HG3 MET A  82     -16.124   2.411  38.710  1.00 55.82           H  
ATOM   1242  SD  MET A  82     -17.987   1.309  37.664  1.00 55.82           S  
ATOM   1243  CE  MET A  82     -16.825   0.537  36.507  1.00 55.82           C  
ATOM   1244  HE1 MET A  82     -16.451  -0.397  36.926  1.00 55.82           H  
ATOM   1245  HE2 MET A  82     -17.335   0.323  35.567  1.00 55.82           H  
ATOM   1246  HE3 MET A  82     -15.993   1.215  36.318  1.00 55.82           H  
ATOM   1247  N   VAL A  83     -14.122  -1.220  41.444  1.00 60.12           N  
ATOM   1248  H   VAL A  83     -13.586  -0.983  40.622  1.00 60.12           H  
ATOM   1249  CA  VAL A  83     -13.745  -2.423  42.211  1.00 60.12           C  
ATOM   1250  HA  VAL A  83     -14.632  -3.039  42.356  1.00 60.12           H  
ATOM   1251  C   VAL A  83     -13.233  -2.062  43.601  1.00 60.12           C  
ATOM   1252  CB  VAL A  83     -12.702  -3.248  41.435  1.00 60.12           C  
ATOM   1253  HB  VAL A  83     -11.893  -2.602  41.094  1.00 60.12           H  
ATOM   1254  O   VAL A  83     -13.620  -2.691  44.589  1.00 60.12           O  
ATOM   1255  CG1 VAL A  83     -12.101  -4.401  42.253  1.00 60.12           C  
ATOM   1256 HG11 VAL A  83     -11.456  -5.006  41.614  1.00 60.12           H  
ATOM   1257 HG12 VAL A  83     -12.895  -5.028  42.659  1.00 60.12           H  
ATOM   1258 HG13 VAL A  83     -11.494  -4.008  43.068  1.00 60.12           H  
ATOM   1259  CG2 VAL A  83     -13.396  -3.874  40.229  1.00 60.12           C  
ATOM   1260 HG21 VAL A  83     -13.824  -3.112  39.578  1.00 60.12           H  
ATOM   1261 HG22 VAL A  83     -12.679  -4.458  39.652  1.00 60.12           H  
ATOM   1262 HG23 VAL A  83     -14.201  -4.519  40.582  1.00 60.12           H  
ATOM   1263  N   SER A  84     -12.413  -1.018  43.696  1.00 67.83           N  
ATOM   1264  H   SER A  84     -12.129  -0.553  42.846  1.00 67.83           H  
ATOM   1265  CA  SER A  84     -11.906  -0.502  44.971  1.00 67.83           C  
ATOM   1266  HA  SER A  84     -11.445  -1.321  45.524  1.00 67.83           H  
ATOM   1267  C   SER A  84     -13.041   0.063  45.830  1.00 67.83           C  
ATOM   1268  CB  SER A  84     -10.832   0.561  44.721  1.00 67.83           C  
ATOM   1269  HB2 SER A  84     -10.437   0.910  45.675  1.00 67.83           H  
ATOM   1270  HB3 SER A  84     -11.260   1.406  44.183  1.00 67.83           H  
ATOM   1271  O   SER A  84     -13.081  -0.183  47.034  1.00 67.83           O  
ATOM   1272  OG  SER A  84      -9.782  -0.003  43.961  1.00 67.83           O  
ATOM   1273  HG  SER A  84     -10.044   0.056  43.040  1.00 67.83           H  
ATOM   1274  N   GLY A  85     -14.012   0.741  45.211  1.00 63.23           N  
ATOM   1275  H   GLY A  85     -13.887   0.954  44.232  1.00 63.23           H  
ATOM   1276  CA  GLY A  85     -15.232   1.233  45.848  1.00 63.23           C  
ATOM   1277  HA2 GLY A  85     -15.791   1.814  45.115  1.00 63.23           H  
ATOM   1278  HA3 GLY A  85     -14.970   1.881  46.685  1.00 63.23           H  
ATOM   1279  C   GLY A  85     -16.137   0.110  46.356  1.00 63.23           C  
ATOM   1280  O   GLY A  85     -16.593   0.168  47.499  1.00 63.23           O  
ATOM   1281  N   LEU A  86     -16.332  -0.957  45.573  1.00 58.77           N  
ATOM   1282  H   LEU A  86     -15.979  -0.935  44.627  1.00 58.77           H  
ATOM   1283  CA  LEU A  86     -17.061  -2.149  46.021  1.00 58.77           C  
ATOM   1284  HA  LEU A  86     -18.037  -1.830  46.386  1.00 58.77           H  
ATOM   1285  C   LEU A  86     -16.349  -2.830  47.199  1.00 58.77           C  
ATOM   1286  CB  LEU A  86     -17.261  -3.152  44.863  1.00 58.77           C  
ATOM   1287  HB2 LEU A  86     -16.973  -4.140  45.223  1.00 58.77           H  
ATOM   1288  HB3 LEU A  86     -16.597  -2.925  44.029  1.00 58.77           H  
ATOM   1289  O   LEU A  86     -16.989  -3.161  48.198  1.00 58.77           O  
ATOM   1290  CG  LEU A  86     -18.722  -3.241  44.375  1.00 58.77           C  
ATOM   1291  HG  LEU A  86     -19.401  -3.049  45.205  1.00 58.77           H  
ATOM   1292  CD1 LEU A  86     -19.002  -2.236  43.258  1.00 58.77           C  
ATOM   1293 HD11 LEU A  86     -20.047  -2.302  42.955  1.00 58.77           H  
ATOM   1294 HD12 LEU A  86     -18.364  -2.441  42.399  1.00 58.77           H  
ATOM   1295 HD13 LEU A  86     -18.797  -1.226  43.615  1.00 58.77           H  
ATOM   1296  CD2 LEU A  86     -19.021  -4.645  43.854  1.00 58.77           C  
ATOM   1297 HD21 LEU A  86     -18.898  -5.375  44.654  1.00 58.77           H  
ATOM   1298 HD22 LEU A  86     -20.052  -4.695  43.503  1.00 58.77           H  
ATOM   1299 HD23 LEU A  86     -18.352  -4.892  43.030  1.00 58.77           H  
ATOM   1300  N   ALA A  87     -15.023  -2.976  47.137  1.00 56.58           N  
ATOM   1301  H   ALA A  87     -14.552  -2.709  46.284  1.00 56.58           H  
ATOM   1302  CA  ALA A  87     -14.228  -3.558  48.217  1.00 56.58           C  
ATOM   1303  HA  ALA A  87     -14.661  -4.525  48.477  1.00 56.58           H  
ATOM   1304  C   ALA A  87     -14.234  -2.695  49.495  1.00 56.58           C  
ATOM   1305  CB  ALA A  87     -12.806  -3.792  47.696  1.00 56.58           C  
ATOM   1306  HB1 ALA A  87     -12.348  -2.842  47.419  1.00 56.58           H  
ATOM   1307  HB2 ALA A  87     -12.202  -4.267  48.469  1.00 56.58           H  
ATOM   1308  HB3 ALA A  87     -12.836  -4.437  46.818  1.00 56.58           H  
ATOM   1309  O   ALA A  87     -14.268  -3.239  50.602  1.00 56.58           O  
ATOM   1310  N   ALA A  88     -14.241  -1.365  49.356  1.00 58.30           N  
ATOM   1311  H   ALA A  88     -14.130  -0.988  48.426  1.00 58.30           H  
ATOM   1312  CA  ALA A  88     -14.304  -0.408  50.462  1.00 58.30           C  
ATOM   1313  HA  ALA A  88     -13.636  -0.745  51.255  1.00 58.30           H  
ATOM   1314  C   ALA A  88     -15.710  -0.284  51.074  1.00 58.30           C  
ATOM   1315  CB  ALA A  88     -13.802   0.949  49.958  1.00 58.30           C  
ATOM   1316  HB1 ALA A  88     -13.811   1.671  50.775  1.00 58.30           H  
ATOM   1317  HB2 ALA A  88     -14.445   1.311  49.156  1.00 58.30           H  
ATOM   1318  HB3 ALA A  88     -12.784   0.852  49.582  1.00 58.30           H  
ATOM   1319  O   ALA A  88     -15.838   0.003  52.262  1.00 58.30           O  
ATOM   1320  N   SER A  89     -16.762  -0.558  50.297  1.00 53.66           N  
ATOM   1321  H   SER A  89     -16.599  -0.672  49.307  1.00 53.66           H  
ATOM   1322  CA  SER A  89     -18.152  -0.584  50.774  1.00 53.66           C  
ATOM   1323  HA  SER A  89     -18.297   0.294  51.402  1.00 53.66           H  
ATOM   1324  C   SER A  89     -18.489  -1.797  51.655  1.00 53.66           C  
ATOM   1325  CB  SER A  89     -19.120  -0.450  49.596  1.00 53.66           C  
ATOM   1326  HB2 SER A  89     -20.115  -0.224  49.979  1.00 53.66           H  
ATOM   1327  HB3 SER A  89     -18.806   0.377  48.960  1.00 53.66           H  
ATOM   1328  O   SER A  89     -19.613  -1.906  52.145  1.00 53.66           O  
ATOM   1329  OG  SER A  89     -19.196  -1.635  48.829  1.00 53.66           O  
ATOM   1330  HG  SER A  89     -18.325  -1.987  48.633  1.00 53.66           H  
ATOM   1331  N   ARG A  90     -17.510  -2.683  51.916  1.00 49.07           N  
ATOM   1332  H   ARG A  90     -16.617  -2.517  51.475  1.00 49.07           H  
ATOM   1333  CA  ARG A  90     -17.621  -3.799  52.864  1.00 49.07           C  
ATOM   1334  HA  ARG A  90     -18.334  -4.517  52.458  1.00 49.07           H  
ATOM   1335  C   ARG A  90     -18.129  -3.306  54.228  1.00 49.07           C  
ATOM   1336  CB  ARG A  90     -16.262  -4.503  53.028  1.00 49.07           C  
ATOM   1337  HB2 ARG A  90     -15.456  -3.770  52.999  1.00 49.07           H  
ATOM   1338  HB3 ARG A  90     -16.235  -4.996  54.000  1.00 49.07           H  
ATOM   1339  O   ARG A  90     -17.396  -2.614  54.940  1.00 49.07           O  
ATOM   1340  CG  ARG A  90     -16.050  -5.577  51.954  1.00 49.07           C  
ATOM   1341  HG2 ARG A  90     -16.842  -6.321  52.039  1.00 49.07           H  
ATOM   1342  HG3 ARG A  90     -16.101  -5.128  50.962  1.00 49.07           H  
ATOM   1343  CD  ARG A  90     -14.693  -6.266  52.141  1.00 49.07           C  
ATOM   1344  HD2 ARG A  90     -13.904  -5.556  51.891  1.00 49.07           H  
ATOM   1345  HD3 ARG A  90     -14.592  -6.558  53.186  1.00 49.07           H  
ATOM   1346  NE  ARG A  90     -14.582  -7.464  51.286  1.00 49.07           N  
ATOM   1347  HE  ARG A  90     -15.274  -7.559  50.556  1.00 49.07           H  
ATOM   1348  NH1 ARG A  90     -12.703  -8.374  52.242  1.00 49.07           N  
ATOM   1349 HH11 ARG A  90     -12.597  -7.531  52.787  1.00 49.07           H  
ATOM   1350 HH12 ARG A  90     -12.009  -9.107  52.260  1.00 49.07           H  
ATOM   1351  NH2 ARG A  90     -13.744  -9.466  50.595  1.00 49.07           N  
ATOM   1352 HH21 ARG A  90     -14.499  -9.559  49.930  1.00 49.07           H  
ATOM   1353 HH22 ARG A  90     -13.080 -10.224  50.666  1.00 49.07           H  
ATOM   1354  CZ  ARG A  90     -13.679  -8.426  51.377  1.00 49.07           C  
ATOM   1355  N   PRO A  91     -19.337  -3.713  54.661  1.00 45.01           N  
ATOM   1356  CA  PRO A  91     -19.821  -3.403  55.992  1.00 45.01           C  
ATOM   1357  HA  PRO A  91     -19.777  -2.323  56.135  1.00 45.01           H  
ATOM   1358  C   PRO A  91     -18.936  -4.108  57.021  1.00 45.01           C  
ATOM   1359  CB  PRO A  91     -21.289  -3.851  56.048  1.00 45.01           C  
ATOM   1360  HB2 PRO A  91     -21.385  -4.808  56.560  1.00 45.01           H  
ATOM   1361  HB3 PRO A  91     -21.917  -3.103  56.532  1.00 45.01           H  
ATOM   1362  O   PRO A  91     -18.903  -5.335  57.136  1.00 45.01           O  
ATOM   1363  CG  PRO A  91     -21.673  -4.037  54.581  1.00 45.01           C  
ATOM   1364  HG2 PRO A  91     -22.437  -4.804  54.454  1.00 45.01           H  
ATOM   1365  HG3 PRO A  91     -22.011  -3.087  54.168  1.00 45.01           H  
ATOM   1366  CD  PRO A  91     -20.359  -4.433  53.920  1.00 45.01           C  
ATOM   1367  HD2 PRO A  91     -20.387  -4.158  52.866  1.00 45.01           H  
ATOM   1368  HD3 PRO A  91     -20.197  -5.506  54.022  1.00 45.01           H  
ATOM   1369  N   SER A  92     -18.202  -3.306  57.786  1.00 48.37           N  
ATOM   1370  H   SER A  92     -18.178  -2.331  57.524  1.00 48.37           H  
ATOM   1371  CA  SER A  92     -17.553  -3.712  59.025  1.00 48.37           C  
ATOM   1372  HA  SER A  92     -16.755  -4.421  58.804  1.00 48.37           H  
ATOM   1373  C   SER A  92     -18.594  -4.366  59.943  1.00 48.37           C  
ATOM   1374  CB  SER A  92     -16.938  -2.457  59.657  1.00 48.37           C  
ATOM   1375  HB2 SER A  92     -16.081  -2.146  59.059  1.00 48.37           H  
ATOM   1376  HB3 SER A  92     -17.674  -1.653  59.642  1.00 48.37           H  
ATOM   1377  O   SER A  92     -19.451  -3.678  60.493  1.00 48.37           O  
ATOM   1378  OG  SER A  92     -16.532  -2.653  60.997  1.00 48.37           O  
ATOM   1379  HG  SER A  92     -16.023  -1.878  61.246  1.00 48.37           H  
ATOM   1380  N   LYS A  93     -18.471  -5.695  60.106  1.00 40.64           N  
ATOM   1381  H   LYS A  93     -17.831  -6.111  59.445  1.00 40.64           H  
ATOM   1382  CA  LYS A  93     -19.167  -6.620  61.033  1.00 40.64           C  
ATOM   1383  HA  LYS A  93     -18.389  -7.281  61.417  1.00 40.64           H  
ATOM   1384  C   LYS A  93     -20.207  -7.554  60.386  1.00 40.64           C  
ATOM   1385  CB  LYS A  93     -19.748  -5.928  62.288  1.00 40.64           C  
ATOM   1386  HB2 LYS A  93     -20.242  -6.686  62.895  1.00 40.64           H  
ATOM   1387  HB3 LYS A  93     -20.523  -5.219  61.998  1.00 40.64           H  
ATOM   1388  O   LYS A  93     -21.380  -7.234  60.272  1.00 40.64           O  
ATOM   1389  CG  LYS A  93     -18.686  -5.246  63.169  1.00 40.64           C  
ATOM   1390  HG2 LYS A  93     -18.068  -6.013  63.636  1.00 40.64           H  
ATOM   1391  HG3 LYS A  93     -18.041  -4.602  62.572  1.00 40.64           H  
ATOM   1392  CD  LYS A  93     -19.355  -4.394  64.252  1.00 40.64           C  
ATOM   1393  HD2 LYS A  93     -19.943  -3.615  63.768  1.00 40.64           H  
ATOM   1394  HD3 LYS A  93     -20.014  -5.021  64.852  1.00 40.64           H  
ATOM   1395  CE  LYS A  93     -18.284  -3.755  65.142  1.00 40.64           C  
ATOM   1396  HE2 LYS A  93     -17.619  -3.173  64.504  1.00 40.64           H  
ATOM   1397  HE3 LYS A  93     -17.695  -4.545  65.607  1.00 40.64           H  
ATOM   1398  NZ  LYS A  93     -18.893  -2.882  66.176  1.00 40.64           N  
ATOM   1399  HZ1 LYS A  93     -19.521  -3.405  66.769  1.00 40.64           H  
ATOM   1400  HZ2 LYS A  93     -18.178  -2.451  66.746  1.00 40.64           H  
ATOM   1401  HZ3 LYS A  93     -19.421  -2.146  65.731  1.00 40.64           H  
ATOM   1402  N   LYS A  94     -19.772  -8.802  60.153  1.00 44.16           N  
ATOM   1403  H   LYS A  94     -18.769  -8.916  60.120  1.00 44.16           H  
ATOM   1404  CA  LYS A  94     -20.574 -10.047  60.226  1.00 44.16           C  
ATOM   1405  HA  LYS A  94     -19.956 -10.843  59.812  1.00 44.16           H  
ATOM   1406  C   LYS A  94     -21.849 -10.149  59.363  1.00 44.16           C  
ATOM   1407  CB  LYS A  94     -20.852 -10.405  61.706  1.00 44.16           C  
ATOM   1408  HB2 LYS A  94     -21.646 -11.150  61.761  1.00 44.16           H  
ATOM   1409  HB3 LYS A  94     -21.208  -9.521  62.235  1.00 44.16           H  
ATOM   1410  O   LYS A  94     -22.702 -10.980  59.666  1.00 44.16           O  
ATOM   1411  CG  LYS A  94     -19.650 -11.009  62.441  1.00 44.16           C  
ATOM   1412  HG2 LYS A  94     -19.254 -11.843  61.860  1.00 44.16           H  
ATOM   1413  HG3 LYS A  94     -18.873 -10.255  62.564  1.00 44.16           H  
ATOM   1414  CD  LYS A  94     -20.108 -11.524  63.815  1.00 44.16           C  
ATOM   1415  HD2 LYS A  94     -20.936 -12.219  63.674  1.00 44.16           H  
ATOM   1416  HD3 LYS A  94     -20.453 -10.682  64.415  1.00 44.16           H  
ATOM   1417  CE  LYS A  94     -18.970 -12.250  64.538  1.00 44.16           C  
ATOM   1418  HE2 LYS A  94     -18.597 -13.040  63.886  1.00 44.16           H  
ATOM   1419  HE3 LYS A  94     -18.154 -11.547  64.706  1.00 44.16           H  
ATOM   1420  NZ  LYS A  94     -19.431 -12.831  65.824  1.00 44.16           N  
ATOM   1421  HZ1 LYS A  94     -19.776 -12.110  66.442  1.00 44.16           H  
ATOM   1422  HZ2 LYS A  94     -18.673 -13.319  66.280  1.00 44.16           H  
ATOM   1423  HZ3 LYS A  94     -20.174 -13.494  65.660  1.00 44.16           H  
ATOM   1424  N   ALA A  95     -21.974  -9.408  58.268  1.00 47.89           N  
ATOM   1425  H   ALA A  95     -21.285  -8.702  58.052  1.00 47.89           H  
ATOM   1426  CA  ALA A  95     -22.946  -9.765  57.238  1.00 47.89           C  
ATOM   1427  HA  ALA A  95     -23.860 -10.127  57.709  1.00 47.89           H  
ATOM   1428  C   ALA A  95     -22.350 -10.898  56.393  1.00 47.89           C  
ATOM   1429  CB  ALA A  95     -23.332  -8.526  56.432  1.00 47.89           C  
ATOM   1430  HB1 ALA A  95     -23.756  -7.767  57.090  1.00 47.89           H  
ATOM   1431  HB2 ALA A  95     -22.455  -8.117  55.929  1.00 47.89           H  
ATOM   1432  HB3 ALA A  95     -24.072  -8.795  55.677  1.00 47.89           H  
ATOM   1433  O   ALA A  95     -21.297 -10.741  55.780  1.00 47.89           O  
ATOM   1434  N   LYS A  96     -22.985 -12.069  56.448  1.00 46.50           N  
ATOM   1435  H   LYS A  96     -23.842 -12.093  56.982  1.00 46.50           H  
ATOM   1436  CA  LYS A  96     -22.665 -13.250  55.645  1.00 46.50           C  
ATOM   1437  HA  LYS A  96     -21.616 -13.517  55.777  1.00 46.50           H  
ATOM   1438  C   LYS A  96     -22.890 -12.858  54.177  1.00 46.50           C  
ATOM   1439  CB  LYS A  96     -23.582 -14.394  56.147  1.00 46.50           C  
ATOM   1440  HB2 LYS A  96     -23.832 -14.199  57.190  1.00 46.50           H  
ATOM   1441  HB3 LYS A  96     -24.523 -14.389  55.597  1.00 46.50           H  
ATOM   1442  O   LYS A  96     -24.030 -12.874  53.726  1.00 46.50           O  
ATOM   1443  CG  LYS A  96     -22.980 -15.804  56.103  1.00 46.50           C  
ATOM   1444  HG2 LYS A  96     -22.710 -16.060  55.079  1.00 46.50           H  
ATOM   1445  HG3 LYS A  96     -22.088 -15.832  56.729  1.00 46.50           H  
ATOM   1446  CD  LYS A  96     -24.020 -16.808  56.637  1.00 46.50           C  
ATOM   1447  HD2 LYS A  96     -24.397 -16.461  57.599  1.00 46.50           H  
ATOM   1448  HD3 LYS A  96     -24.849 -16.851  55.931  1.00 46.50           H  
ATOM   1449  CE  LYS A  96     -23.420 -18.207  56.813  1.00 46.50           C  
ATOM   1450  HE2 LYS A  96     -22.625 -18.157  57.557  1.00 46.50           H  
ATOM   1451  HE3 LYS A  96     -22.968 -18.506  55.868  1.00 46.50           H  
ATOM   1452  NZ  LYS A  96     -24.452 -19.196  57.218  1.00 46.50           N  
ATOM   1453  HZ1 LYS A  96     -24.893 -18.929  58.087  1.00 46.50           H  
ATOM   1454  HZ2 LYS A  96     -25.162 -19.263  56.503  1.00 46.50           H  
ATOM   1455  HZ3 LYS A  96     -24.039 -20.111  57.324  1.00 46.50           H  
ATOM   1456  N   LEU A  97     -21.834 -12.419  53.489  1.00 47.33           N  
ATOM   1457  H   LEU A  97     -20.955 -12.305  53.975  1.00 47.33           H  
ATOM   1458  CA  LEU A  97     -21.831 -12.242  52.036  1.00 47.33           C  
ATOM   1459  HA  LEU A  97     -22.539 -11.466  51.745  1.00 47.33           H  
ATOM   1460  C   LEU A  97     -22.299 -13.576  51.442  1.00 47.33           C  
ATOM   1461  CB  LEU A  97     -20.414 -11.839  51.568  1.00 47.33           C  
ATOM   1462  HB2 LEU A  97     -20.299 -12.103  50.517  1.00 47.33           H  
ATOM   1463  HB3 LEU A  97     -19.681 -12.426  52.121  1.00 47.33           H  
ATOM   1464  O   LEU A  97     -21.704 -14.623  51.706  1.00 47.33           O  
ATOM   1465  CG  LEU A  97     -20.123 -10.331  51.737  1.00 47.33           C  
ATOM   1466  HG  LEU A  97     -20.697  -9.940  52.576  1.00 47.33           H  
ATOM   1467  CD1 LEU A  97     -18.644 -10.062  52.022  1.00 47.33           C  
ATOM   1468 HD11 LEU A  97     -18.478  -8.989  52.122  1.00 47.33           H  
ATOM   1469 HD12 LEU A  97     -18.043 -10.453  51.202  1.00 47.33           H  
ATOM   1470 HD13 LEU A  97     -18.357 -10.561  52.947  1.00 47.33           H  
ATOM   1471  CD2 LEU A  97     -20.483  -9.550  50.480  1.00 47.33           C  
ATOM   1472 HD21 LEU A  97     -19.895  -9.898  49.631  1.00 47.33           H  
ATOM   1473 HD22 LEU A  97     -20.311  -8.483  50.624  1.00 47.33           H  
ATOM   1474 HD23 LEU A  97     -21.540  -9.695  50.260  1.00 47.33           H  
ATOM   1475  N   GLN A  98     -23.452 -13.563  50.776  1.00 59.47           N  
ATOM   1476  H   GLN A  98     -23.865 -12.667  50.560  1.00 59.47           H  
ATOM   1477  CA  GLN A  98     -23.945 -14.726  50.047  1.00 59.47           C  
ATOM   1478  HA  GLN A  98     -23.955 -15.592  50.710  1.00 59.47           H  
ATOM   1479  C   GLN A  98     -22.966 -15.015  48.903  1.00 59.47           C  
ATOM   1480  CB  GLN A  98     -25.368 -14.465  49.525  1.00 59.47           C  
ATOM   1481  HB2 GLN A  98     -25.577 -15.165  48.717  1.00 59.47           H  
ATOM   1482  HB3 GLN A  98     -25.420 -13.457  49.113  1.00 59.47           H  
ATOM   1483  O   GLN A  98     -22.382 -14.088  48.349  1.00 59.47           O  
ATOM   1484  CG  GLN A  98     -26.453 -14.652  50.600  1.00 59.47           C  
ATOM   1485  HG2 GLN A  98     -26.411 -15.676  50.972  1.00 59.47           H  
ATOM   1486  HG3 GLN A  98     -26.263 -13.973  51.431  1.00 59.47           H  
ATOM   1487  CD  GLN A  98     -27.859 -14.376  50.064  1.00 59.47           C  
ATOM   1488  NE2 GLN A  98     -28.901 -14.900  50.672  1.00 59.47           N  
ATOM   1489 HE21 GLN A  98     -29.784 -14.656  50.247  1.00 59.47           H  
ATOM   1490 HE22 GLN A  98     -28.807 -15.488  51.488  1.00 59.47           H  
ATOM   1491  OE1 GLN A  98     -28.066 -13.680  49.093  1.00 59.47           O  
ATOM   1492  N   GLY A  99     -22.795 -16.290  48.542  1.00 59.69           N  
ATOM   1493  H   GLY A  99     -23.311 -17.003  49.037  1.00 59.69           H  
ATOM   1494  CA  GLY A  99     -21.779 -16.743  47.578  1.00 59.69           C  
ATOM   1495  HA2 GLY A  99     -20.791 -16.596  48.015  1.00 59.69           H  
ATOM   1496  HA3 GLY A  99     -21.912 -17.809  47.395  1.00 59.69           H  
ATOM   1497  C   GLY A  99     -21.784 -16.039  46.212  1.00 59.69           C  
ATOM   1498  O   GLY A  99     -20.779 -16.095  45.518  1.00 59.69           O  
ATOM   1499  N   GLN A 100     -22.853 -15.319  45.859  1.00 55.09           N  
ATOM   1500  H   GLN A 100     -23.611 -15.236  46.523  1.00 55.09           H  
ATOM   1501  CA  GLN A 100     -22.945 -14.513  44.638  1.00 55.09           C  
ATOM   1502  HA  GLN A 100     -22.646 -15.125  43.788  1.00 55.09           H  
ATOM   1503  C   GLN A 100     -22.023 -13.282  44.639  1.00 55.09           C  
ATOM   1504  CB  GLN A 100     -24.404 -14.076  44.441  1.00 55.09           C  
ATOM   1505  HB2 GLN A 100     -24.446 -13.349  43.630  1.00 55.09           H  
ATOM   1506  HB3 GLN A 100     -24.772 -13.599  45.349  1.00 55.09           H  
ATOM   1507  O   GLN A 100     -21.479 -12.940  43.593  1.00 55.09           O  
ATOM   1508  CG  GLN A 100     -25.302 -15.265  44.069  1.00 55.09           C  
ATOM   1509  HG2 GLN A 100     -25.295 -16.002  44.872  1.00 55.09           H  
ATOM   1510  HG3 GLN A 100     -24.902 -15.736  43.171  1.00 55.09           H  
ATOM   1511  CD  GLN A 100     -26.750 -14.867  43.803  1.00 55.09           C  
ATOM   1512  NE2 GLN A 100     -27.526 -15.732  43.189  1.00 55.09           N  
ATOM   1513 HE21 GLN A 100     -27.133 -16.580  42.807  1.00 55.09           H  
ATOM   1514 HE22 GLN A 100     -28.460 -15.403  42.991  1.00 55.09           H  
ATOM   1515  OE1 GLN A 100     -27.231 -13.805  44.153  1.00 55.09           O  
ATOM   1516  N   ASP A 101     -21.789 -12.641  45.791  1.00 57.41           N  
ATOM   1517  H   ASP A 101     -22.235 -12.961  46.638  1.00 57.41           H  
ATOM   1518  CA  ASP A 101     -20.904 -11.467  45.860  1.00 57.41           C  
ATOM   1519  HA  ASP A 101     -21.116 -10.809  45.017  1.00 57.41           H  
ATOM   1520  C   ASP A 101     -19.422 -11.869  45.758  1.00 57.41           C  
ATOM   1521  CB  ASP A 101     -21.156 -10.680  47.157  1.00 57.41           C  
ATOM   1522  HB2 ASP A 101     -21.104 -11.366  48.002  1.00 57.41           H  
ATOM   1523  HB3 ASP A 101     -20.356  -9.948  47.271  1.00 57.41           H  
ATOM   1524  O   ASP A 101     -18.612 -11.146  45.176  1.00 57.41           O  
ATOM   1525  CG  ASP A 101     -22.486  -9.915  47.191  1.00 57.41           C  
ATOM   1526  OD1 ASP A 101     -22.955  -9.486  46.117  1.00 57.41           O  
ATOM   1527  OD2 ASP A 101     -23.003  -9.728  48.318  1.00 57.41           O  
ATOM   1528  N   GLU A 102     -19.056 -13.043  46.288  1.00 67.79           N  
ATOM   1529  H   GLU A 102     -19.774 -13.616  46.707  1.00 67.79           H  
ATOM   1530  CA  GLU A 102     -17.708 -13.608  46.127  1.00 67.79           C  
ATOM   1531  HA  GLU A 102     -16.974 -12.819  46.289  1.00 67.79           H  
ATOM   1532  C   GLU A 102     -17.469 -14.120  44.699  1.00 67.79           C  
ATOM   1533  CB  GLU A 102     -17.445 -14.720  47.160  1.00 67.79           C  
ATOM   1534  HB2 GLU A 102     -18.251 -15.452  47.127  1.00 67.79           H  
ATOM   1535  HB3 GLU A 102     -16.512 -15.216  46.892  1.00 67.79           H  
ATOM   1536  O   GLU A 102     -16.384 -13.917  44.154  1.00 67.79           O  
ATOM   1537  CG  GLU A 102     -17.298 -14.165  48.588  1.00 67.79           C  
ATOM   1538  HG2 GLU A 102     -18.266 -13.793  48.925  1.00 67.79           H  
ATOM   1539  HG3 GLU A 102     -16.612 -13.319  48.559  1.00 67.79           H  
ATOM   1540  CD  GLU A 102     -16.769 -15.192  49.609  1.00 67.79           C  
ATOM   1541  OE1 GLU A 102     -16.262 -14.733  50.663  1.00 67.79           O  
ATOM   1542  OE2 GLU A 102     -16.878 -16.414  49.364  1.00 67.79           O  
ATOM   1543  N   GLU A 103     -18.484 -14.711  44.062  1.00 68.20           N  
ATOM   1544  H   GLU A 103     -19.337 -14.899  44.570  1.00 68.20           H  
ATOM   1545  CA  GLU A 103     -18.430 -15.140  42.661  1.00 68.20           C  
ATOM   1546  HA  GLU A 103     -17.542 -15.756  42.519  1.00 68.20           H  
ATOM   1547  C   GLU A 103     -18.303 -13.938  41.708  1.00 68.20           C  
ATOM   1548  CB  GLU A 103     -19.663 -16.015  42.378  1.00 68.20           C  
ATOM   1549  HB2 GLU A 103     -20.562 -15.404  42.457  1.00 68.20           H  
ATOM   1550  HB3 GLU A 103     -19.701 -16.790  43.143  1.00 68.20           H  
ATOM   1551  O   GLU A 103     -17.440 -13.941  40.828  1.00 68.20           O  
ATOM   1552  CG  GLU A 103     -19.637 -16.712  41.010  1.00 68.20           C  
ATOM   1553  HG2 GLU A 103     -18.672 -17.204  40.889  1.00 68.20           H  
ATOM   1554  HG3 GLU A 103     -19.739 -15.952  40.236  1.00 68.20           H  
ATOM   1555  CD  GLU A 103     -20.766 -17.751  40.845  1.00 68.20           C  
ATOM   1556  OE1 GLU A 103     -20.638 -18.614  39.947  1.00 68.20           O  
ATOM   1557  OE2 GLU A 103     -21.751 -17.703  41.623  1.00 68.20           O  
ATOM   1558  N   LEU A 104     -19.060 -12.855  41.936  1.00 64.18           N  
ATOM   1559  H   LEU A 104     -19.775 -12.913  42.647  1.00 64.18           H  
ATOM   1560  CA  LEU A 104     -18.946 -11.612  41.163  1.00 64.18           C  
ATOM   1561  HA  LEU A 104     -19.085 -11.862  40.111  1.00 64.18           H  
ATOM   1562  C   LEU A 104     -17.555 -10.976  41.311  1.00 64.18           C  
ATOM   1563  CB  LEU A 104     -20.061 -10.641  41.601  1.00 64.18           C  
ATOM   1564  HB2 LEU A 104     -19.897 -10.380  42.646  1.00 64.18           H  
ATOM   1565  HB3 LEU A 104     -21.021 -11.153  41.536  1.00 64.18           H  
ATOM   1566  O   LEU A 104     -16.946 -10.587  40.315  1.00 64.18           O  
ATOM   1567  CG  LEU A 104     -20.136  -9.346  40.768  1.00 64.18           C  
ATOM   1568  HG  LEU A 104     -19.157  -8.868  40.735  1.00 64.18           H  
ATOM   1569  CD1 LEU A 104     -20.610  -9.607  39.335  1.00 64.18           C  
ATOM   1570 HD11 LEU A 104     -20.702  -8.664  38.796  1.00 64.18           H  
ATOM   1571 HD12 LEU A 104     -21.574 -10.115  39.345  1.00 64.18           H  
ATOM   1572 HD13 LEU A 104     -19.883 -10.228  38.811  1.00 64.18           H  
ATOM   1573  CD2 LEU A 104     -21.113  -8.363  41.415  1.00 64.18           C  
ATOM   1574 HD21 LEU A 104     -20.769  -8.120  42.421  1.00 64.18           H  
ATOM   1575 HD22 LEU A 104     -22.100  -8.819  41.489  1.00 64.18           H  
ATOM   1576 HD23 LEU A 104     -21.164  -7.445  40.829  1.00 64.18           H  
ATOM   1577  N   LEU A 105     -17.014 -10.914  42.532  1.00 66.19           N  
ATOM   1578  H   LEU A 105     -17.563 -11.244  43.314  1.00 66.19           H  
ATOM   1579  CA  LEU A 105     -15.644 -10.446  42.774  1.00 66.19           C  
ATOM   1580  HA  LEU A 105     -15.542  -9.443  42.360  1.00 66.19           H  
ATOM   1581  C   LEU A 105     -14.603 -11.316  42.053  1.00 66.19           C  
ATOM   1582  CB  LEU A 105     -15.383 -10.403  44.292  1.00 66.19           C  
ATOM   1583  HB2 LEU A 105     -15.951 -11.201  44.770  1.00 66.19           H  
ATOM   1584  HB3 LEU A 105     -14.330 -10.601  44.488  1.00 66.19           H  
ATOM   1585  O   LEU A 105     -13.655 -10.775  41.480  1.00 66.19           O  
ATOM   1586  CG  LEU A 105     -15.756  -9.047  44.918  1.00 66.19           C  
ATOM   1587  HG  LEU A 105     -16.666  -8.661  44.458  1.00 66.19           H  
ATOM   1588  CD1 LEU A 105     -15.994  -9.183  46.423  1.00 66.19           C  
ATOM   1589 HD11 LEU A 105     -16.258  -8.211  46.839  1.00 66.19           H  
ATOM   1590 HD12 LEU A 105     -16.828  -9.866  46.587  1.00 66.19           H  
ATOM   1591 HD13 LEU A 105     -15.102  -9.580  46.906  1.00 66.19           H  
ATOM   1592  CD2 LEU A 105     -14.619  -8.035  44.726  1.00 66.19           C  
ATOM   1593 HD21 LEU A 105     -13.709  -8.389  45.212  1.00 66.19           H  
ATOM   1594 HD22 LEU A 105     -14.425  -7.900  43.662  1.00 66.19           H  
ATOM   1595 HD23 LEU A 105     -14.910  -7.072  45.146  1.00 66.19           H  
ATOM   1596  N   GLY A 106     -14.797 -12.638  42.029  1.00 69.77           N  
ATOM   1597  H   GLY A 106     -15.579 -13.016  42.544  1.00 69.77           H  
ATOM   1598  CA  GLY A 106     -13.952 -13.572  41.283  1.00 69.77           C  
ATOM   1599  HA2 GLY A 106     -14.294 -14.586  41.488  1.00 69.77           H  
ATOM   1600  HA3 GLY A 106     -12.919 -13.473  41.615  1.00 69.77           H  
ATOM   1601  C   GLY A 106     -14.006 -13.350  39.768  1.00 69.77           C  
ATOM   1602  O   GLY A 106     -12.961 -13.289  39.117  1.00 69.77           O  
ATOM   1603  N   HIS A 107     -15.199 -13.148  39.201  1.00 64.06           N  
ATOM   1604  H   HIS A 107     -16.025 -13.254  39.773  1.00 64.06           H  
ATOM   1605  CA  HIS A 107     -15.371 -12.847  37.776  1.00 64.06           C  
ATOM   1606  HA  HIS A 107     -14.879 -13.626  37.194  1.00 64.06           H  
ATOM   1607  C   HIS A 107     -14.723 -11.523  37.377  1.00 64.06           C  
ATOM   1608  CB  HIS A 107     -16.861 -12.833  37.416  1.00 64.06           C  
ATOM   1609  HB2 HIS A 107     -16.993 -12.316  36.465  1.00 64.06           H  
ATOM   1610  HB3 HIS A 107     -17.425 -12.289  38.174  1.00 64.06           H  
ATOM   1611  O   HIS A 107     -14.050 -11.453  36.348  1.00 64.06           O  
ATOM   1612  CG  HIS A 107     -17.421 -14.218  37.258  1.00 64.06           C  
ATOM   1613  CD2 HIS A 107     -18.404 -14.799  38.009  1.00 64.06           C  
ATOM   1614  HD2 HIS A 107     -18.937 -14.342  38.830  1.00 64.06           H  
ATOM   1615  ND1 HIS A 107     -17.033 -15.138  36.309  1.00 64.06           N  
ATOM   1616  HD1 HIS A 107     -16.326 -15.005  35.600  1.00 64.06           H  
ATOM   1617  CE1 HIS A 107     -17.759 -16.252  36.493  1.00 64.06           C  
ATOM   1618  HE1 HIS A 107     -17.683 -17.156  35.907  1.00 64.06           H  
ATOM   1619  NE2 HIS A 107     -18.610 -16.088  37.511  1.00 64.06           N  
ATOM   1620  N   VAL A 108     -14.867 -10.488  38.203  1.00 59.86           N  
ATOM   1621  H   VAL A 108     -15.459 -10.597  39.014  1.00 59.86           H  
ATOM   1622  CA  VAL A 108     -14.262  -9.181  37.934  1.00 59.86           C  
ATOM   1623  HA  VAL A 108     -14.491  -8.902  36.906  1.00 59.86           H  
ATOM   1624  C   VAL A 108     -12.736  -9.247  38.039  1.00 59.86           C  
ATOM   1625  CB  VAL A 108     -14.869  -8.109  38.851  1.00 59.86           C  
ATOM   1626  HB  VAL A 108     -14.745  -8.401  39.894  1.00 59.86           H  
ATOM   1627  O   VAL A 108     -12.047  -8.709  37.174  1.00 59.86           O  
ATOM   1628  CG1 VAL A 108     -14.197  -6.754  38.625  1.00 59.86           C  
ATOM   1629 HG11 VAL A 108     -14.132  -6.537  37.559  1.00 59.86           H  
ATOM   1630 HG12 VAL A 108     -14.795  -5.975  39.098  1.00 59.86           H  
ATOM   1631 HG13 VAL A 108     -13.196  -6.756  39.055  1.00 59.86           H  
ATOM   1632  CG2 VAL A 108     -16.361  -7.911  38.555  1.00 59.86           C  
ATOM   1633 HG21 VAL A 108     -16.799  -7.250  39.303  1.00 59.86           H  
ATOM   1634 HG22 VAL A 108     -16.902  -8.858  38.582  1.00 59.86           H  
ATOM   1635 HG23 VAL A 108     -16.490  -7.480  37.563  1.00 59.86           H  
ATOM   1636  N   GLN A 109     -12.183  -9.966  39.023  1.00 65.89           N  
ATOM   1637  H   GLN A 109     -12.781 -10.394  39.714  1.00 65.89           H  
ATOM   1638  CA  GLN A 109     -10.734 -10.190  39.108  1.00 65.89           C  
ATOM   1639  HA  GLN A 109     -10.228  -9.224  39.102  1.00 65.89           H  
ATOM   1640  C   GLN A 109     -10.195 -10.970  37.904  1.00 65.89           C  
ATOM   1641  CB  GLN A 109     -10.380 -10.926  40.406  1.00 65.89           C  
ATOM   1642  HB2 GLN A 109     -11.087 -11.738  40.578  1.00 65.89           H  
ATOM   1643  HB3 GLN A 109      -9.383 -11.354  40.309  1.00 65.89           H  
ATOM   1644  O   GLN A 109      -9.161 -10.594  37.351  1.00 65.89           O  
ATOM   1645  CG  GLN A 109     -10.369  -9.971  41.605  1.00 65.89           C  
ATOM   1646  HG2 GLN A 109     -11.352  -9.515  41.722  1.00 65.89           H  
ATOM   1647  HG3 GLN A 109      -9.646  -9.177  41.417  1.00 65.89           H  
ATOM   1648  CD  GLN A 109      -9.996 -10.661  42.913  1.00 65.89           C  
ATOM   1649  NE2 GLN A 109      -9.811  -9.911  43.976  1.00 65.89           N  
ATOM   1650 HE21 GLN A 109      -9.553 -10.413  44.814  1.00 65.89           H  
ATOM   1651 HE22 GLN A 109      -9.930  -8.909  43.921  1.00 65.89           H  
ATOM   1652  OE1 GLN A 109      -9.841 -11.865  43.026  1.00 65.89           O  
ATOM   1653  N   SER A 110     -10.908 -12.008  37.458  1.00 67.72           N  
ATOM   1654  H   SER A 110     -11.723 -12.294  37.982  1.00 67.72           H  
ATOM   1655  CA  SER A 110     -10.549 -12.763  36.253  1.00 67.72           C  
ATOM   1656  HA  SER A 110      -9.538 -13.153  36.368  1.00 67.72           H  
ATOM   1657  C   SER A 110     -10.580 -11.888  34.998  1.00 67.72           C  
ATOM   1658  CB  SER A 110     -11.505 -13.945  36.079  1.00 67.72           C  
ATOM   1659  HB2 SER A 110     -12.522 -13.577  35.940  1.00 67.72           H  
ATOM   1660  HB3 SER A 110     -11.480 -14.567  36.974  1.00 67.72           H  
ATOM   1661  O   SER A 110      -9.680 -11.987  34.166  1.00 67.72           O  
ATOM   1662  OG  SER A 110     -11.133 -14.727  34.960  1.00 67.72           O  
ATOM   1663  HG  SER A 110     -10.983 -14.158  34.201  1.00 67.72           H  
ATOM   1664  N   ALA A 111     -11.588 -11.022  34.857  1.00 58.80           N  
ATOM   1665  H   ALA A 111     -12.327 -11.014  35.545  1.00 58.80           H  
ATOM   1666  CA  ALA A 111     -11.703 -10.111  33.721  1.00 58.80           C  
ATOM   1667  HA  ALA A 111     -11.634 -10.690  32.800  1.00 58.80           H  
ATOM   1668  C   ALA A 111     -10.562  -9.081  33.701  1.00 58.80           C  
ATOM   1669  CB  ALA A 111     -13.081  -9.441  33.767  1.00 58.80           C  
ATOM   1670  HB1 ALA A 111     -13.863 -10.200  33.749  1.00 58.80           H  
ATOM   1671  HB2 ALA A 111     -13.197  -8.793  32.898  1.00 58.80           H  
ATOM   1672  HB3 ALA A 111     -13.181  -8.844  34.673  1.00 58.80           H  
ATOM   1673  O   ALA A 111      -9.972  -8.843  32.650  1.00 58.80           O  
ATOM   1674  N   ILE A 112     -10.190  -8.526  34.860  1.00 60.46           N  
ATOM   1675  H   ILE A 112     -10.729  -8.740  35.687  1.00 60.46           H  
ATOM   1676  CA  ILE A 112      -9.050  -7.603  34.981  1.00 60.46           C  
ATOM   1677  HA  ILE A 112      -9.191  -6.781  34.279  1.00 60.46           H  
ATOM   1678  C   ILE A 112      -7.741  -8.294  34.583  1.00 60.46           C  
ATOM   1679  CB  ILE A 112      -8.982  -7.013  36.408  1.00 60.46           C  
ATOM   1680  HB  ILE A 112      -9.064  -7.828  37.128  1.00 60.46           H  
ATOM   1681  O   ILE A 112      -6.973  -7.735  33.802  1.00 60.46           O  
ATOM   1682  CG1 ILE A 112     -10.164  -6.040  36.613  1.00 60.46           C  
ATOM   1683 HG12 ILE A 112     -11.089  -6.496  36.261  1.00 60.46           H  
ATOM   1684 HG13 ILE A 112      -9.998  -5.143  36.015  1.00 60.46           H  
ATOM   1685  CG2 ILE A 112      -7.649  -6.277  36.659  1.00 60.46           C  
ATOM   1686 HG21 ILE A 112      -7.629  -5.841  37.658  1.00 60.46           H  
ATOM   1687 HG22 ILE A 112      -7.513  -5.484  35.923  1.00 60.46           H  
ATOM   1688 HG23 ILE A 112      -6.808  -6.967  36.597  1.00 60.46           H  
ATOM   1689  CD1 ILE A 112     -10.385  -5.627  38.071  1.00 60.46           C  
ATOM   1690 HD11 ILE A 112     -11.262  -4.981  38.106  1.00 60.46           H  
ATOM   1691 HD12 ILE A 112      -9.533  -5.065  38.454  1.00 60.46           H  
ATOM   1692 HD13 ILE A 112     -10.558  -6.509  38.688  1.00 60.46           H  
ATOM   1693  N   LEU A 113      -7.499  -9.515  35.071  1.00 70.45           N  
ATOM   1694  H   LEU A 113      -8.163  -9.914  35.719  1.00 70.45           H  
ATOM   1695  CA  LEU A 113      -6.309 -10.298  34.718  1.00 70.45           C  
ATOM   1696  HA  LEU A 113      -5.423  -9.708  34.949  1.00 70.45           H  
ATOM   1697  C   LEU A 113      -6.237 -10.600  33.215  1.00 70.45           C  
ATOM   1698  CB  LEU A 113      -6.306 -11.603  35.542  1.00 70.45           C  
ATOM   1699  HB2 LEU A 113      -6.140 -12.450  34.876  1.00 70.45           H  
ATOM   1700  HB3 LEU A 113      -7.292 -11.765  35.978  1.00 70.45           H  
ATOM   1701  O   LEU A 113      -5.163 -10.522  32.620  1.00 70.45           O  
ATOM   1702  CG  LEU A 113      -5.231 -11.613  36.647  1.00 70.45           C  
ATOM   1703  HG  LEU A 113      -4.815 -10.615  36.785  1.00 70.45           H  
ATOM   1704  CD1 LEU A 113      -5.823 -12.051  37.987  1.00 70.45           C  
ATOM   1705 HD11 LEU A 113      -5.046 -12.044  38.752  1.00 70.45           H  
ATOM   1706 HD12 LEU A 113      -6.610 -11.355  38.277  1.00 70.45           H  
ATOM   1707 HD13 LEU A 113      -6.244 -13.053  37.901  1.00 70.45           H  
ATOM   1708  CD2 LEU A 113      -4.098 -12.574  36.281  1.00 70.45           C  
ATOM   1709 HD21 LEU A 113      -3.658 -12.263  35.333  1.00 70.45           H  
ATOM   1710 HD22 LEU A 113      -4.477 -13.592  36.190  1.00 70.45           H  
ATOM   1711 HD23 LEU A 113      -3.325 -12.538  37.049  1.00 70.45           H  
ATOM   1712  N   GLN A 114      -7.374 -10.905  32.588  1.00 62.99           N  
ATOM   1713  H   GLN A 114      -8.221 -10.991  33.130  1.00 62.99           H  
ATOM   1714  CA  GLN A 114      -7.436 -11.144  31.149  1.00 62.99           C  
ATOM   1715  HA  GLN A 114      -6.668 -11.874  30.893  1.00 62.99           H  
ATOM   1716  C   GLN A 114      -7.130  -9.870  30.347  1.00 62.99           C  
ATOM   1717  CB  GLN A 114      -8.803 -11.749  30.810  1.00 62.99           C  
ATOM   1718  HB2 GLN A 114      -9.591 -11.019  30.992  1.00 62.99           H  
ATOM   1719  HB3 GLN A 114      -8.969 -12.612  31.455  1.00 62.99           H  
ATOM   1720  O   GLN A 114      -6.315  -9.915  29.427  1.00 62.99           O  
ATOM   1721  CG  GLN A 114      -8.858 -12.210  29.350  1.00 62.99           C  
ATOM   1722  HG2 GLN A 114      -8.786 -11.343  28.693  1.00 62.99           H  
ATOM   1723  HG3 GLN A 114      -8.008 -12.860  29.143  1.00 62.99           H  
ATOM   1724  CD  GLN A 114     -10.131 -12.972  29.005  1.00 62.99           C  
ATOM   1725  NE2 GLN A 114     -10.323 -13.283  27.744  1.00 62.99           N  
ATOM   1726 HE21 GLN A 114      -9.698 -12.899  27.049  1.00 62.99           H  
ATOM   1727 HE22 GLN A 114     -11.197 -13.739  27.523  1.00 62.99           H  
ATOM   1728  OE1 GLN A 114     -10.963 -13.314  29.832  1.00 62.99           O  
ATOM   1729  N   VAL A 115      -7.699  -8.725  30.742  1.00 60.00           N  
ATOM   1730  H   VAL A 115      -8.361  -8.758  31.504  1.00 60.00           H  
ATOM   1731  CA  VAL A 115      -7.418  -7.421  30.115  1.00 60.00           C  
ATOM   1732  HA  VAL A 115      -7.609  -7.503  29.045  1.00 60.00           H  
ATOM   1733  C   VAL A 115      -5.942  -7.038  30.265  1.00 60.00           C  
ATOM   1734  CB  VAL A 115      -8.349  -6.331  30.686  1.00 60.00           C  
ATOM   1735  HB  VAL A 115      -8.311  -6.359  31.775  1.00 60.00           H  
ATOM   1736  O   VAL A 115      -5.335  -6.582  29.300  1.00 60.00           O  
ATOM   1737  CG1 VAL A 115      -7.965  -4.917  30.229  1.00 60.00           C  
ATOM   1738 HG11 VAL A 115      -7.873  -4.888  29.144  1.00 60.00           H  
ATOM   1739 HG12 VAL A 115      -7.012  -4.625  30.672  1.00 60.00           H  
ATOM   1740 HG13 VAL A 115      -8.722  -4.201  30.549  1.00 60.00           H  
ATOM   1741  CG2 VAL A 115      -9.798  -6.569  30.238  1.00 60.00           C  
ATOM   1742 HG21 VAL A 115      -9.875  -6.463  29.156  1.00 60.00           H  
ATOM   1743 HG22 VAL A 115     -10.126  -7.574  30.506  1.00 60.00           H  
ATOM   1744 HG23 VAL A 115     -10.459  -5.849  30.722  1.00 60.00           H  
ATOM   1745  N   GLN A 116      -5.329  -7.272  31.430  1.00 61.15           N  
ATOM   1746  H   GLN A 116      -5.873  -7.638  32.198  1.00 61.15           H  
ATOM   1747  CA  GLN A 116      -3.892  -7.045  31.632  1.00 61.15           C  
ATOM   1748  HA  GLN A 116      -3.659  -6.005  31.401  1.00 61.15           H  
ATOM   1749  C   GLN A 116      -3.036  -7.911  30.699  1.00 61.15           C  
ATOM   1750  CB  GLN A 116      -3.511  -7.324  33.091  1.00 61.15           C  
ATOM   1751  HB2 GLN A 116      -2.426  -7.404  33.161  1.00 61.15           H  
ATOM   1752  HB3 GLN A 116      -3.943  -8.274  33.405  1.00 61.15           H  
ATOM   1753  O   GLN A 116      -2.128  -7.395  30.047  1.00 61.15           O  
ATOM   1754  CG  GLN A 116      -3.964  -6.210  34.041  1.00 61.15           C  
ATOM   1755  HG2 GLN A 116      -5.042  -6.063  33.965  1.00 61.15           H  
ATOM   1756  HG3 GLN A 116      -3.478  -5.278  33.753  1.00 61.15           H  
ATOM   1757  CD  GLN A 116      -3.617  -6.506  35.497  1.00 61.15           C  
ATOM   1758  NE2 GLN A 116      -3.808  -5.560  36.383  1.00 61.15           N  
ATOM   1759 HE21 GLN A 116      -4.275  -4.707  36.108  1.00 61.15           H  
ATOM   1760 HE22 GLN A 116      -3.576  -5.794  37.337  1.00 61.15           H  
ATOM   1761  OE1 GLN A 116      -3.180  -7.576  35.887  1.00 61.15           O  
ATOM   1762  N   GLY A 117      -3.357  -9.204  30.585  1.00 66.05           N  
ATOM   1763  H   GLY A 117      -4.104  -9.571  31.158  1.00 66.05           H  
ATOM   1764  CA  GLY A 117      -2.647 -10.115  29.687  1.00 66.05           C  
ATOM   1765  HA2 GLY A 117      -1.587 -10.117  29.939  1.00 66.05           H  
ATOM   1766  HA3 GLY A 117      -3.045 -11.121  29.823  1.00 66.05           H  
ATOM   1767  C   GLY A 117      -2.794  -9.737  28.210  1.00 66.05           C  
ATOM   1768  O   GLY A 117      -1.840  -9.857  27.441  1.00 66.05           O  
ATOM   1769  N   ASP A 118      -3.961  -9.244  27.797  1.00 57.94           N  
ATOM   1770  H   ASP A 118      -4.737  -9.214  28.442  1.00 57.94           H  
ATOM   1771  CA  ASP A 118      -4.178  -8.791  26.421  1.00 57.94           C  
ATOM   1772  HA  ASP A 118      -3.720  -9.514  25.746  1.00 57.94           H  
ATOM   1773  C   ASP A 118      -3.468  -7.455  26.128  1.00 57.94           C  
ATOM   1774  CB  ASP A 118      -5.683  -8.782  26.111  1.00 57.94           C  
ATOM   1775  HB2 ASP A 118      -6.205  -8.195  26.867  1.00 57.94           H  
ATOM   1776  HB3 ASP A 118      -5.835  -8.299  25.145  1.00 57.94           H  
ATOM   1777  O   ASP A 118      -2.900  -7.292  25.045  1.00 57.94           O  
ATOM   1778  CG  ASP A 118      -6.288 -10.200  26.035  1.00 57.94           C  
ATOM   1779  OD1 ASP A 118      -5.529 -11.188  25.793  1.00 57.94           O  
ATOM   1780  OD2 ASP A 118      -7.528 -10.303  26.164  1.00 57.94           O  
ATOM   1781  N   CYS A 119      -3.377  -6.545  27.105  1.00 51.88           N  
ATOM   1782  H   CYS A 119      -3.900  -6.699  27.955  1.00 51.88           H  
ATOM   1783  CA  CYS A 119      -2.553  -5.335  27.009  1.00 51.88           C  
ATOM   1784  HA  CYS A 119      -2.837  -4.781  26.115  1.00 51.88           H  
ATOM   1785  C   CYS A 119      -1.052  -5.654  26.881  1.00 51.88           C  
ATOM   1786  CB  CYS A 119      -2.808  -4.450  28.238  1.00 51.88           C  
ATOM   1787  HB2 CYS A 119      -2.771  -5.059  29.141  1.00 51.88           H  
ATOM   1788  HB3 CYS A 119      -2.035  -3.684  28.297  1.00 51.88           H  
ATOM   1789  O   CYS A 119      -0.353  -5.031  26.080  1.00 51.88           O  
ATOM   1790  SG  CYS A 119      -4.426  -3.637  28.102  1.00 51.88           S  
ATOM   1791  HG  CYS A 119      -4.460  -3.130  29.338  1.00 51.88           H  
ATOM   1792  N   GLU A 120      -0.544  -6.639  27.625  1.00 65.10           N  
ATOM   1793  H   GLU A 120      -1.137  -7.084  28.312  1.00 65.10           H  
ATOM   1794  CA  GLU A 120       0.858  -7.064  27.538  1.00 65.10           C  
ATOM   1795  HA  GLU A 120       1.494  -6.186  27.654  1.00 65.10           H  
ATOM   1796  C   GLU A 120       1.179  -7.682  26.168  1.00 65.10           C  
ATOM   1797  CB  GLU A 120       1.161  -8.025  28.694  1.00 65.10           C  
ATOM   1798  HB2 GLU A 120       0.832  -7.556  29.622  1.00 65.10           H  
ATOM   1799  HB3 GLU A 120       0.605  -8.951  28.552  1.00 65.10           H  
ATOM   1800  O   GLU A 120       2.178  -7.324  25.537  1.00 65.10           O  
ATOM   1801  CG  GLU A 120       2.661  -8.334  28.811  1.00 65.10           C  
ATOM   1802  HG2 GLU A 120       3.207  -7.391  28.839  1.00 65.10           H  
ATOM   1803  HG3 GLU A 120       2.979  -8.882  27.924  1.00 65.10           H  
ATOM   1804  CD  GLU A 120       3.011  -9.158  30.062  1.00 65.10           C  
ATOM   1805  OE1 GLU A 120       4.223  -9.242  30.362  1.00 65.10           O  
ATOM   1806  OE2 GLU A 120       2.084  -9.713  30.695  1.00 65.10           O  
ATOM   1807  N   LYS A 121       0.284  -8.527  25.635  1.00 62.07           N  
ATOM   1808  H   LYS A 121      -0.511  -8.787  26.201  1.00 62.07           H  
ATOM   1809  CA  LYS A 121       0.405  -9.054  24.264  1.00 62.07           C  
ATOM   1810  HA  LYS A 121       1.351  -9.588  24.167  1.00 62.07           H  
ATOM   1811  C   LYS A 121       0.410  -7.942  23.217  1.00 62.07           C  
ATOM   1812  CB  LYS A 121      -0.754 -10.000  23.949  1.00 62.07           C  
ATOM   1813  HB2 LYS A 121      -0.759 -10.205  22.878  1.00 62.07           H  
ATOM   1814  HB3 LYS A 121      -1.683  -9.486  24.195  1.00 62.07           H  
ATOM   1815  O   LYS A 121       1.188  -8.014  22.261  1.00 62.07           O  
ATOM   1816  CG  LYS A 121      -0.687 -11.342  24.685  1.00 62.07           C  
ATOM   1817  HG2 LYS A 121      -0.570 -11.176  25.756  1.00 62.07           H  
ATOM   1818  HG3 LYS A 121       0.157 -11.931  24.325  1.00 62.07           H  
ATOM   1819  CD  LYS A 121      -2.001 -12.077  24.406  1.00 62.07           C  
ATOM   1820  HD2 LYS A 121      -1.994 -12.482  23.394  1.00 62.07           H  
ATOM   1821  HD3 LYS A 121      -2.816 -11.357  24.478  1.00 62.07           H  
ATOM   1822  CE  LYS A 121      -2.275 -13.181  25.421  1.00 62.07           C  
ATOM   1823  HE2 LYS A 121      -1.944 -12.826  26.397  1.00 62.07           H  
ATOM   1824  HE3 LYS A 121      -1.709 -14.076  25.162  1.00 62.07           H  
ATOM   1825  NZ  LYS A 121      -3.737 -13.438  25.468  1.00 62.07           N  
ATOM   1826  HZ1 LYS A 121      -4.239 -12.583  25.661  1.00 62.07           H  
ATOM   1827  HZ2 LYS A 121      -4.100 -13.758  24.582  1.00 62.07           H  
ATOM   1828  HZ3 LYS A 121      -3.990 -14.074  26.211  1.00 62.07           H  
ATOM   1829  N   LEU A 122      -0.437  -6.921  23.378  1.00 57.79           N  
ATOM   1830  H   LEU A 122      -1.087  -6.952  24.150  1.00 57.79           H  
ATOM   1831  CA  LEU A 122      -0.471  -5.771  22.473  1.00 57.79           C  
ATOM   1832  HA  LEU A 122      -0.598  -6.147  21.458  1.00 57.79           H  
ATOM   1833  C   LEU A 122       0.853  -4.997  22.518  1.00 57.79           C  
ATOM   1834  CB  LEU A 122      -1.672  -4.875  22.827  1.00 57.79           C  
ATOM   1835  HB2 LEU A 122      -2.574  -5.485  22.871  1.00 57.79           H  
ATOM   1836  HB3 LEU A 122      -1.510  -4.452  23.819  1.00 57.79           H  
ATOM   1837  O   LEU A 122       1.386  -4.637  21.467  1.00 57.79           O  
ATOM   1838  CG  LEU A 122      -1.899  -3.720  21.832  1.00 57.79           C  
ATOM   1839  HG  LEU A 122      -0.973  -3.160  21.697  1.00 57.79           H  
ATOM   1840  CD1 LEU A 122      -2.377  -4.228  20.470  1.00 57.79           C  
ATOM   1841 HD11 LEU A 122      -1.603  -4.833  19.998  1.00 57.79           H  
ATOM   1842 HD12 LEU A 122      -3.286  -4.818  20.593  1.00 57.79           H  
ATOM   1843 HD13 LEU A 122      -2.587  -3.381  19.817  1.00 57.79           H  
ATOM   1844  CD2 LEU A 122      -2.953  -2.760  22.381  1.00 57.79           C  
ATOM   1845 HD21 LEU A 122      -2.617  -2.352  23.334  1.00 57.79           H  
ATOM   1846 HD22 LEU A 122      -3.098  -1.935  21.683  1.00 57.79           H  
ATOM   1847 HD23 LEU A 122      -3.898  -3.282  22.526  1.00 57.79           H  
ATOM   1848  N   ASN A 123       1.426  -4.806  23.708  1.00 57.23           N  
ATOM   1849  H   ASN A 123       0.924  -5.102  24.533  1.00 57.23           H  
ATOM   1850  CA  ASN A 123       2.713  -4.136  23.886  1.00 57.23           C  
ATOM   1851  HA  ASN A 123       2.657  -3.153  23.417  1.00 57.23           H  
ATOM   1852  C   ASN A 123       3.867  -4.900  23.206  1.00 57.23           C  
ATOM   1853  CB  ASN A 123       2.946  -3.944  25.395  1.00 57.23           C  
ATOM   1854  HB2 ASN A 123       2.044  -3.540  25.854  1.00 57.23           H  
ATOM   1855  HB3 ASN A 123       3.166  -4.904  25.862  1.00 57.23           H  
ATOM   1856  O   ASN A 123       4.656  -4.314  22.462  1.00 57.23           O  
ATOM   1857  CG  ASN A 123       4.077  -2.979  25.694  1.00 57.23           C  
ATOM   1858  ND2 ASN A 123       4.503  -2.900  26.931  1.00 57.23           N  
ATOM   1859 HD21 ASN A 123       4.110  -3.491  27.650  1.00 57.23           H  
ATOM   1860 HD22 ASN A 123       5.261  -2.254  27.095  1.00 57.23           H  
ATOM   1861  OD1 ASN A 123       4.581  -2.274  24.839  1.00 57.23           O  
ATOM   1862  N   ILE A 124       3.919  -6.227  23.373  1.00 59.47           N  
ATOM   1863  H   ILE A 124       3.267  -6.648  24.020  1.00 59.47           H  
ATOM   1864  CA  ILE A 124       4.919  -7.090  22.717  1.00 59.47           C  
ATOM   1865  HA  ILE A 124       5.915  -6.714  22.951  1.00 59.47           H  
ATOM   1866  C   ILE A 124       4.766  -7.038  21.190  1.00 59.47           C  
ATOM   1867  CB  ILE A 124       4.809  -8.539  23.250  1.00 59.47           C  
ATOM   1868  HB  ILE A 124       3.776  -8.867  23.138  1.00 59.47           H  
ATOM   1869  O   ILE A 124       5.747  -6.865  20.467  1.00 59.47           O  
ATOM   1870  CG1 ILE A 124       5.188  -8.600  24.748  1.00 59.47           C  
ATOM   1871 HG12 ILE A 124       4.709  -7.784  25.290  1.00 59.47           H  
ATOM   1872 HG13 ILE A 124       6.265  -8.470  24.857  1.00 59.47           H  
ATOM   1873  CG2 ILE A 124       5.711  -9.496  22.442  1.00 59.47           C  
ATOM   1874 HG21 ILE A 124       6.744  -9.149  22.474  1.00 59.47           H  
ATOM   1875 HG22 ILE A 124       5.384  -9.550  21.404  1.00 59.47           H  
ATOM   1876 HG23 ILE A 124       5.662 -10.505  22.850  1.00 59.47           H  
ATOM   1877  CD1 ILE A 124       4.767  -9.905  25.437  1.00 59.47           C  
ATOM   1878 HD11 ILE A 124       4.983  -9.832  26.502  1.00 59.47           H  
ATOM   1879 HD12 ILE A 124       5.317 -10.754  25.031  1.00 59.47           H  
ATOM   1880 HD13 ILE A 124       3.696 -10.063  25.307  1.00 59.47           H  
ATOM   1881  N   THR A 125       3.534  -7.149  20.686  1.00 61.44           N  
ATOM   1882  H   THR A 125       2.768  -7.284  21.332  1.00 61.44           H  
ATOM   1883  CA  THR A 125       3.256  -7.142  19.239  1.00 61.44           C  
ATOM   1884  HA  THR A 125       3.861  -7.914  18.764  1.00 61.44           H  
ATOM   1885  C   THR A 125       3.640  -5.805  18.608  1.00 61.44           C  
ATOM   1886  CB  THR A 125       1.778  -7.452  18.956  1.00 61.44           C  
ATOM   1887  HB  THR A 125       1.152  -6.647  19.342  1.00 61.44           H  
ATOM   1888  O   THR A 125       4.287  -5.779  17.562  1.00 61.44           O  
ATOM   1889  CG2 THR A 125       1.499  -7.636  17.464  1.00 61.44           C  
ATOM   1890 HG21 THR A 125       2.146  -8.412  17.056  1.00 61.44           H  
ATOM   1891 HG22 THR A 125       1.672  -6.702  16.929  1.00 61.44           H  
ATOM   1892 HG23 THR A 125       0.458  -7.926  17.326  1.00 61.44           H  
ATOM   1893  OG1 THR A 125       1.410  -8.656  19.590  1.00 61.44           O  
ATOM   1894  HG1 THR A 125       1.323  -8.478  20.529  1.00 61.44           H  
ATOM   1895  N   THR A 126       3.303  -4.696  19.272  1.00 54.60           N  
ATOM   1896  H   THR A 126       2.775  -4.790  20.128  1.00 54.60           H  
ATOM   1897  CA  THR A 126       3.655  -3.343  18.821  1.00 54.60           C  
ATOM   1898  HA  THR A 126       3.309  -3.213  17.796  1.00 54.60           H  
ATOM   1899  C   THR A 126       5.170  -3.141  18.826  1.00 54.60           C  
ATOM   1900  CB  THR A 126       2.972  -2.275  19.692  1.00 54.60           C  
ATOM   1901  HB  THR A 126       3.398  -2.290  20.695  1.00 54.60           H  
ATOM   1902  O   THR A 126       5.718  -2.621  17.858  1.00 54.60           O  
ATOM   1903  CG2 THR A 126       3.114  -0.875  19.099  1.00 54.60           C  
ATOM   1904 HG21 THR A 126       2.565  -0.161  19.713  1.00 54.60           H  
ATOM   1905 HG22 THR A 126       4.164  -0.583  19.081  1.00 54.60           H  
ATOM   1906 HG23 THR A 126       2.714  -0.856  18.085  1.00 54.60           H  
ATOM   1907  OG1 THR A 126       1.589  -2.530  19.780  1.00 54.60           O  
ATOM   1908  HG1 THR A 126       1.458  -3.238  20.416  1.00 54.60           H  
ATOM   1909  N   SER A 127       5.866  -3.619  19.863  1.00 56.56           N  
ATOM   1910  H   SER A 127       5.364  -4.034  20.635  1.00 56.56           H  
ATOM   1911  CA  SER A 127       7.328  -3.525  19.965  1.00 56.56           C  
ATOM   1912  HA  SER A 127       7.620  -2.477  19.890  1.00 56.56           H  
ATOM   1913  C   SER A 127       8.042  -4.278  18.838  1.00 56.56           C  
ATOM   1914  CB  SER A 127       7.803  -4.048  21.324  1.00 56.56           C  
ATOM   1915  HB2 SER A 127       8.891  -3.994  21.363  1.00 56.56           H  
ATOM   1916  HB3 SER A 127       7.500  -5.087  21.453  1.00 56.56           H  
ATOM   1917  O   SER A 127       8.923  -3.719  18.188  1.00 56.56           O  
ATOM   1918  OG  SER A 127       7.269  -3.263  22.372  1.00 56.56           O  
ATOM   1919  HG  SER A 127       6.349  -3.501  22.512  1.00 56.56           H  
ATOM   1920  N   ASN A 128       7.620  -5.511  18.539  1.00 60.22           N  
ATOM   1921  H   ASN A 128       6.909  -5.932  19.120  1.00 60.22           H  
ATOM   1922  CA  ASN A 128       8.183  -6.295  17.432  1.00 60.22           C  
ATOM   1923  HA  ASN A 128       9.263  -6.374  17.559  1.00 60.22           H  
ATOM   1924  C   ASN A 128       7.941  -5.631  16.072  1.00 60.22           C  
ATOM   1925  CB  ASN A 128       7.562  -7.700  17.448  1.00 60.22           C  
ATOM   1926  HB2 ASN A 128       6.476  -7.618  17.503  1.00 60.22           H  
ATOM   1927  HB3 ASN A 128       7.822  -8.211  16.521  1.00 60.22           H  
ATOM   1928  O   ASN A 128       8.801  -5.663  15.195  1.00 60.22           O  
ATOM   1929  CG  ASN A 128       8.061  -8.565  18.589  1.00 60.22           C  
ATOM   1930  ND2 ASN A 128       7.355  -9.626  18.901  1.00 60.22           N  
ATOM   1931 HD21 ASN A 128       6.488  -9.821  18.422  1.00 60.22           H  
ATOM   1932 HD22 ASN A 128       7.710 -10.165  19.678  1.00 60.22           H  
ATOM   1933  OD1 ASN A 128       9.089  -8.336  19.198  1.00 60.22           O  
ATOM   1934  N   LEU A 129       6.773  -5.013  15.898  1.00 59.53           N  
ATOM   1935  H   LEU A 129       6.095  -5.038  16.646  1.00 59.53           H  
ATOM   1936  CA  LEU A 129       6.416  -4.331  14.662  1.00 59.53           C  
ATOM   1937  HA  LEU A 129       6.640  -4.994  13.826  1.00 59.53           H  
ATOM   1938  C   LEU A 129       7.226  -3.039  14.453  1.00 59.53           C  
ATOM   1939  CB  LEU A 129       4.906  -4.079  14.703  1.00 59.53           C  
ATOM   1940  HB2 LEU A 129       4.399  -4.990  15.021  1.00 59.53           H  
ATOM   1941  HB3 LEU A 129       4.695  -3.314  15.450  1.00 59.53           H  
ATOM   1942  O   LEU A 129       7.624  -2.740  13.328  1.00 59.53           O  
ATOM   1943  CG  LEU A 129       4.372  -3.658  13.325  1.00 59.53           C  
ATOM   1944  HG  LEU A 129       5.194  -3.495  12.628  1.00 59.53           H  
ATOM   1945  CD1 LEU A 129       3.469  -4.742  12.734  1.00 59.53           C  
ATOM   1946 HD11 LEU A 129       3.114  -4.423  11.754  1.00 59.53           H  
ATOM   1947 HD12 LEU A 129       4.042  -5.662  12.620  1.00 59.53           H  
ATOM   1948 HD13 LEU A 129       2.618  -4.920  13.391  1.00 59.53           H  
ATOM   1949  CD2 LEU A 129       3.602  -2.351  13.446  1.00 59.53           C  
ATOM   1950 HD21 LEU A 129       4.228  -1.601  13.929  1.00 59.53           H  
ATOM   1951 HD22 LEU A 129       3.376  -1.997  12.440  1.00 59.53           H  
ATOM   1952 HD23 LEU A 129       2.692  -2.495  14.029  1.00 59.53           H  
ATOM   1953  N   ILE A 130       7.512  -2.294  15.527  1.00 61.45           N  
ATOM   1954  H   ILE A 130       7.128  -2.575  16.418  1.00 61.45           H  
ATOM   1955  CA  ILE A 130       8.411  -1.129  15.485  1.00 61.45           C  
ATOM   1956  HA  ILE A 130       8.046  -0.431  14.731  1.00 61.45           H  
ATOM   1957  C   ILE A 130       9.817  -1.556  15.050  1.00 61.45           C  
ATOM   1958  CB  ILE A 130       8.430  -0.407  16.855  1.00 61.45           C  
ATOM   1959  HB  ILE A 130       8.588  -1.150  17.636  1.00 61.45           H  
ATOM   1960  O   ILE A 130      10.431  -0.881  14.223  1.00 61.45           O  
ATOM   1961  CG1 ILE A 130       7.077   0.298  17.103  1.00 61.45           C  
ATOM   1962 HG12 ILE A 130       6.256  -0.365  16.830  1.00 61.45           H  
ATOM   1963 HG13 ILE A 130       7.005   1.178  16.464  1.00 61.45           H  
ATOM   1964  CG2 ILE A 130       9.575   0.627  16.938  1.00 61.45           C  
ATOM   1965 HG21 ILE A 130       9.544   1.157  17.890  1.00 61.45           H  
ATOM   1966 HG22 ILE A 130      10.541   0.125  16.883  1.00 61.45           H  
ATOM   1967 HG23 ILE A 130       9.492   1.341  16.119  1.00 61.45           H  
ATOM   1968  CD1 ILE A 130       6.862   0.723  18.563  1.00 61.45           C  
ATOM   1969 HD11 ILE A 130       5.864   1.148  18.667  1.00 61.45           H  
ATOM   1970 HD12 ILE A 130       7.588   1.481  18.859  1.00 61.45           H  
ATOM   1971 HD13 ILE A 130       6.948  -0.143  19.218  1.00 61.45           H  
ATOM   1972  N   GLU A 131      10.318  -2.674  15.573  1.00 74.37           N  
ATOM   1973  H   GLU A 131       9.788  -3.170  16.276  1.00 74.37           H  
ATOM   1974  CA  GLU A 131      11.647  -3.180  15.225  1.00 74.37           C  
ATOM   1975  HA  GLU A 131      12.355  -2.357  15.322  1.00 74.37           H  
ATOM   1976  C   GLU A 131      11.719  -3.656  13.763  1.00 74.37           C  
ATOM   1977  CB  GLU A 131      12.044  -4.275  16.229  1.00 74.37           C  
ATOM   1978  HB2 GLU A 131      11.477  -5.181  16.013  1.00 74.37           H  
ATOM   1979  HB3 GLU A 131      11.781  -3.954  17.237  1.00 74.37           H  
ATOM   1980  O   GLU A 131      12.647  -3.288  13.042  1.00 74.37           O  
ATOM   1981  CG  GLU A 131      13.544  -4.606  16.201  1.00 74.37           C  
ATOM   1982  HG2 GLU A 131      13.717  -5.434  16.888  1.00 74.37           H  
ATOM   1983  HG3 GLU A 131      13.807  -4.952  15.201  1.00 74.37           H  
ATOM   1984  CD  GLU A 131      14.465  -3.432  16.602  1.00 74.37           C  
ATOM   1985  OE1 GLU A 131      15.677  -3.534  16.315  1.00 74.37           O  
ATOM   1986  OE2 GLU A 131      13.987  -2.423  17.185  1.00 74.37           O  
ATOM   1987  N   ASP A 132      10.696  -4.366  13.272  1.00 74.76           N  
ATOM   1988  H   ASP A 132       9.974  -4.672  13.909  1.00 74.76           H  
ATOM   1989  CA  ASP A 132      10.587  -4.747  11.853  1.00 74.76           C  
ATOM   1990  HA  ASP A 132      11.471  -5.322  11.577  1.00 74.76           H  
ATOM   1991  C   ASP A 132      10.530  -3.512  10.933  1.00 74.76           C  
ATOM   1992  CB  ASP A 132       9.350  -5.646  11.665  1.00 74.76           C  
ATOM   1993  HB2 ASP A 132       9.408  -6.478  12.367  1.00 74.76           H  
ATOM   1994  HB3 ASP A 132       8.452  -5.073  11.898  1.00 74.76           H  
ATOM   1995  O   ASP A 132      11.153  -3.477   9.869  1.00 74.76           O  
ATOM   1996  CG  ASP A 132       9.234  -6.224  10.247  1.00 74.76           C  
ATOM   1997  OD1 ASP A 132      10.222  -6.788   9.736  1.00 74.76           O  
ATOM   1998  OD2 ASP A 132       8.143  -6.108   9.631  1.00 74.76           O  
ATOM   1999  N   HIS A 133       9.842  -2.446  11.359  1.00 64.87           N  
ATOM   2000  H   HIS A 133       9.330  -2.521  12.226  1.00 64.87           H  
ATOM   2001  CA  HIS A 133       9.801  -1.190  10.611  1.00 64.87           C  
ATOM   2002  HA  HIS A 133       9.535  -1.421   9.580  1.00 64.87           H  
ATOM   2003  C   HIS A 133      11.163  -0.483  10.577  1.00 64.87           C  
ATOM   2004  CB  HIS A 133       8.717  -0.274  11.186  1.00 64.87           C  
ATOM   2005  HB2 HIS A 133       7.792  -0.841  11.292  1.00 64.87           H  
ATOM   2006  HB3 HIS A 133       9.012   0.076  12.175  1.00 64.87           H  
ATOM   2007  O   HIS A 133      11.571   0.009   9.524  1.00 64.87           O  
ATOM   2008  CG  HIS A 133       8.447   0.911  10.296  1.00 64.87           C  
ATOM   2009  CD2 HIS A 133       7.518   0.970   9.293  1.00 64.87           C  
ATOM   2010  HD2 HIS A 133       6.842   0.177   9.009  1.00 64.87           H  
ATOM   2011  ND1 HIS A 133       9.097   2.125  10.318  1.00 64.87           N  
ATOM   2012  HD1 HIS A 133       9.872   2.381  10.912  1.00 64.87           H  
ATOM   2013  CE1 HIS A 133       8.549   2.899   9.367  1.00 64.87           C  
ATOM   2014  HE1 HIS A 133       8.823   3.924   9.163  1.00 64.87           H  
ATOM   2015  NE2 HIS A 133       7.590   2.236   8.707  1.00 64.87           N  
ATOM   2016  N   ARG A 134      11.895  -0.457  11.698  1.00 72.71           N  
ATOM   2017  H   ARG A 134      11.513  -0.894  12.525  1.00 72.71           H  
ATOM   2018  CA  ARG A 134      13.265   0.083  11.746  1.00 72.71           C  
ATOM   2019  HA  ARG A 134      13.270   1.114  11.394  1.00 72.71           H  
ATOM   2020  C   ARG A 134      14.200  -0.681  10.815  1.00 72.71           C  
ATOM   2021  CB  ARG A 134      13.810   0.022  13.176  1.00 72.71           C  
ATOM   2022  HB2 ARG A 134      14.894   0.135  13.143  1.00 72.71           H  
ATOM   2023  HB3 ARG A 134      13.586  -0.948  13.619  1.00 72.71           H  
ATOM   2024  O   ARG A 134      14.988  -0.059  10.103  1.00 72.71           O  
ATOM   2025  CG  ARG A 134      13.242   1.139  14.050  1.00 72.71           C  
ATOM   2026  HG2 ARG A 134      13.550   2.104  13.648  1.00 72.71           H  
ATOM   2027  HG3 ARG A 134      12.153   1.089  14.076  1.00 72.71           H  
ATOM   2028  CD  ARG A 134      13.798   0.964  15.461  1.00 72.71           C  
ATOM   2029  HD2 ARG A 134      14.884   0.892  15.411  1.00 72.71           H  
ATOM   2030  HD3 ARG A 134      13.411   0.031  15.870  1.00 72.71           H  
ATOM   2031  NE  ARG A 134      13.424   2.091  16.329  1.00 72.71           N  
ATOM   2032  HE  ARG A 134      12.978   2.883  15.889  1.00 72.71           H  
ATOM   2033  NH1 ARG A 134      14.187   1.128  18.259  1.00 72.71           N  
ATOM   2034 HH11 ARG A 134      14.327   0.263  17.757  1.00 72.71           H  
ATOM   2035 HH12 ARG A 134      14.308   1.120  19.262  1.00 72.71           H  
ATOM   2036  NH2 ARG A 134      13.304   3.191  18.313  1.00 72.71           N  
ATOM   2037 HH21 ARG A 134      12.873   3.976  17.845  1.00 72.71           H  
ATOM   2038 HH22 ARG A 134      13.466   3.210  19.310  1.00 72.71           H  
ATOM   2039  CZ  ARG A 134      13.642   2.133  17.628  1.00 72.71           C  
ATOM   2040  N   GLN A 135      14.079  -2.006  10.772  1.00 74.83           N  
ATOM   2041  H   GLN A 135      13.454  -2.460  11.423  1.00 74.83           H  
ATOM   2042  CA  GLN A 135      14.881  -2.830   9.875  1.00 74.83           C  
ATOM   2043  HA  GLN A 135      15.926  -2.562  10.032  1.00 74.83           H  
ATOM   2044  C   GLN A 135      14.557  -2.539   8.401  1.00 74.83           C  
ATOM   2045  CB  GLN A 135      14.702  -4.308  10.249  1.00 74.83           C  
ATOM   2046  HB2 GLN A 135      14.902  -4.434  11.313  1.00 74.83           H  
ATOM   2047  HB3 GLN A 135      13.673  -4.613  10.059  1.00 74.83           H  
ATOM   2048  O   GLN A 135      15.468  -2.278   7.619  1.00 74.83           O  
ATOM   2049  CG  GLN A 135      15.648  -5.221   9.457  1.00 74.83           C  
ATOM   2050  HG2 GLN A 135      15.504  -6.251   9.785  1.00 74.83           H  
ATOM   2051  HG3 GLN A 135      15.387  -5.176   8.400  1.00 74.83           H  
ATOM   2052  CD  GLN A 135      17.125  -4.868   9.628  1.00 74.83           C  
ATOM   2053  NE2 GLN A 135      17.892  -4.867   8.560  1.00 74.83           N  
ATOM   2054 HE21 GLN A 135      18.858  -4.591   8.668  1.00 74.83           H  
ATOM   2055 HE22 GLN A 135      17.491  -4.900   7.634  1.00 74.83           H  
ATOM   2056  OE1 GLN A 135      17.623  -4.568  10.705  1.00 74.83           O  
ATOM   2057  N   LYS A 136      13.273  -2.463   8.029  1.00 70.72           N  
ATOM   2058  H   LYS A 136      12.568  -2.716   8.707  1.00 70.72           H  
ATOM   2059  CA  LYS A 136      12.859  -2.104   6.660  1.00 70.72           C  
ATOM   2060  HA  LYS A 136      13.346  -2.785   5.961  1.00 70.72           H  
ATOM   2061  C   LYS A 136      13.301  -0.700   6.250  1.00 70.72           C  
ATOM   2062  CB  LYS A 136      11.340  -2.241   6.526  1.00 70.72           C  
ATOM   2063  HB2 LYS A 136      11.007  -1.731   5.622  1.00 70.72           H  
ATOM   2064  HB3 LYS A 136      10.858  -1.774   7.385  1.00 70.72           H  
ATOM   2065  O   LYS A 136      13.698  -0.508   5.104  1.00 70.72           O  
ATOM   2066  CG  LYS A 136      10.935  -3.714   6.426  1.00 70.72           C  
ATOM   2067  HG2 LYS A 136      11.273  -4.114   5.470  1.00 70.72           H  
ATOM   2068  HG3 LYS A 136      11.404  -4.283   7.229  1.00 70.72           H  
ATOM   2069  CD  LYS A 136       9.418  -3.863   6.542  1.00 70.72           C  
ATOM   2070  HD2 LYS A 136       9.118  -3.510   7.528  1.00 70.72           H  
ATOM   2071  HD3 LYS A 136       8.916  -3.278   5.772  1.00 70.72           H  
ATOM   2072  CE  LYS A 136       9.072  -5.344   6.398  1.00 70.72           C  
ATOM   2073  HE2 LYS A 136       9.105  -5.620   5.344  1.00 70.72           H  
ATOM   2074  HE3 LYS A 136       9.831  -5.920   6.926  1.00 70.72           H  
ATOM   2075  NZ  LYS A 136       7.760  -5.651   7.000  1.00 70.72           N  
ATOM   2076  HZ1 LYS A 136       7.870  -5.609   8.003  1.00 70.72           H  
ATOM   2077  HZ2 LYS A 136       7.034  -5.005   6.726  1.00 70.72           H  
ATOM   2078  HZ3 LYS A 136       7.503  -6.615   6.844  1.00 70.72           H  
ATOM   2079  N   GLN A 137      13.261   0.277   7.159  1.00 62.28           N  
ATOM   2080  H   GLN A 137      12.886   0.071   8.074  1.00 62.28           H  
ATOM   2081  CA  GLN A 137      13.783   1.622   6.888  1.00 62.28           C  
ATOM   2082  HA  GLN A 137      13.290   2.024   6.003  1.00 62.28           H  
ATOM   2083  C   GLN A 137      15.281   1.595   6.575  1.00 62.28           C  
ATOM   2084  CB  GLN A 137      13.514   2.560   8.073  1.00 62.28           C  
ATOM   2085  HB2 GLN A 137      14.188   3.414   8.003  1.00 62.28           H  
ATOM   2086  HB3 GLN A 137      13.716   2.044   9.012  1.00 62.28           H  
ATOM   2087  O   GLN A 137      15.707   2.225   5.609  1.00 62.28           O  
ATOM   2088  CG  GLN A 137      12.080   3.098   8.063  1.00 62.28           C  
ATOM   2089  HG2 GLN A 137      11.370   2.279   8.177  1.00 62.28           H  
ATOM   2090  HG3 GLN A 137      11.893   3.579   7.103  1.00 62.28           H  
ATOM   2091  CD  GLN A 137      11.843   4.115   9.175  1.00 62.28           C  
ATOM   2092  NE2 GLN A 137      11.000   5.101   8.958  1.00 62.28           N  
ATOM   2093 HE21 GLN A 137      10.607   5.238   8.038  1.00 62.28           H  
ATOM   2094 HE22 GLN A 137      10.953   5.801   9.684  1.00 62.28           H  
ATOM   2095  OE1 GLN A 137      12.378   4.048  10.268  1.00 62.28           O  
ATOM   2096  N   LYS A 138      16.062   0.820   7.333  1.00 81.67           N  
ATOM   2097  H   LYS A 138      15.644   0.336   8.116  1.00 81.67           H  
ATOM   2098  CA  LYS A 138      17.496   0.638   7.087  1.00 81.67           C  
ATOM   2099  HA  LYS A 138      17.970   1.618   7.043  1.00 81.67           H  
ATOM   2100  C   LYS A 138      17.766  -0.044   5.743  1.00 81.67           C  
ATOM   2101  CB  LYS A 138      18.078  -0.154   8.259  1.00 81.67           C  
ATOM   2102  HB2 LYS A 138      17.670  -1.165   8.257  1.00 81.67           H  
ATOM   2103  HB3 LYS A 138      17.786   0.333   9.189  1.00 81.67           H  
ATOM   2104  O   LYS A 138      18.652   0.385   5.011  1.00 81.67           O  
ATOM   2105  CG  LYS A 138      19.605  -0.228   8.201  1.00 81.67           C  
ATOM   2106  HG2 LYS A 138      20.021   0.779   8.221  1.00 81.67           H  
ATOM   2107  HG3 LYS A 138      19.920  -0.732   7.287  1.00 81.67           H  
ATOM   2108  CD  LYS A 138      20.102  -1.019   9.409  1.00 81.67           C  
ATOM   2109  HD2 LYS A 138      19.783  -0.515  10.321  1.00 81.67           H  
ATOM   2110  HD3 LYS A 138      19.666  -2.018   9.383  1.00 81.67           H  
ATOM   2111  CE  LYS A 138      21.625  -1.116   9.373  1.00 81.67           C  
ATOM   2112  HE2 LYS A 138      21.917  -1.586   8.434  1.00 81.67           H  
ATOM   2113  HE3 LYS A 138      22.037  -0.107   9.388  1.00 81.67           H  
ATOM   2114  NZ  LYS A 138      22.112  -1.905  10.527  1.00 81.67           N  
ATOM   2115  HZ1 LYS A 138      21.833  -1.457  11.388  1.00 81.67           H  
ATOM   2116  HZ2 LYS A 138      23.118  -1.992  10.503  1.00 81.67           H  
ATOM   2117  HZ3 LYS A 138      21.694  -2.824  10.510  1.00 81.67           H  
ATOM   2118  N   ASP A 139      16.988  -1.065   5.391  1.00 74.95           N  
ATOM   2119  H   ASP A 139      16.348  -1.439   6.077  1.00 74.95           H  
ATOM   2120  CA  ASP A 139      17.127  -1.759   4.106  1.00 74.95           C  
ATOM   2121  HA  ASP A 139      18.160  -2.089   3.994  1.00 74.95           H  
ATOM   2122  C   ASP A 139      16.809  -0.822   2.924  1.00 74.95           C  
ATOM   2123  CB  ASP A 139      16.223  -3.003   4.078  1.00 74.95           C  
ATOM   2124  HB2 ASP A 139      15.189  -2.692   4.229  1.00 74.95           H  
ATOM   2125  HB3 ASP A 139      16.291  -3.450   3.086  1.00 74.95           H  
ATOM   2126  O   ASP A 139      17.519  -0.817   1.918  1.00 74.95           O  
ATOM   2127  CG  ASP A 139      16.575  -4.089   5.109  1.00 74.95           C  
ATOM   2128  OD1 ASP A 139      17.704  -4.092   5.657  1.00 74.95           O  
ATOM   2129  OD2 ASP A 139      15.699  -4.949   5.343  1.00 74.95           O  
ATOM   2130  N   ILE A 140      15.784   0.028   3.060  1.00 68.24           N  
ATOM   2131  H   ILE A 140      15.231  -0.036   3.903  1.00 68.24           H  
ATOM   2132  CA  ILE A 140      15.439   1.061   2.072  1.00 68.24           C  
ATOM   2133  HA  ILE A 140      15.352   0.590   1.093  1.00 68.24           H  
ATOM   2134  C   ILE A 140      16.555   2.108   1.952  1.00 68.24           C  
ATOM   2135  CB  ILE A 140      14.072   1.694   2.426  1.00 68.24           C  
ATOM   2136  HB  ILE A 140      14.069   1.947   3.486  1.00 68.24           H  
ATOM   2137  O   ILE A 140      16.914   2.487   0.839  1.00 68.24           O  
ATOM   2138  CG1 ILE A 140      12.933   0.686   2.151  1.00 68.24           C  
ATOM   2139 HG12 ILE A 140      12.828   0.541   1.076  1.00 68.24           H  
ATOM   2140 HG13 ILE A 140      13.189  -0.280   2.585  1.00 68.24           H  
ATOM   2141  CG2 ILE A 140      13.820   2.984   1.630  1.00 68.24           C  
ATOM   2142 HG21 ILE A 140      13.929   2.791   0.563  1.00 68.24           H  
ATOM   2143 HG22 ILE A 140      12.824   3.381   1.831  1.00 68.24           H  
ATOM   2144 HG23 ILE A 140      14.531   3.750   1.941  1.00 68.24           H  
ATOM   2145  CD1 ILE A 140      11.577   1.108   2.734  1.00 68.24           C  
ATOM   2146 HD11 ILE A 140      11.176   1.972   2.205  1.00 68.24           H  
ATOM   2147 HD12 ILE A 140      10.871   0.284   2.628  1.00 68.24           H  
ATOM   2148 HD13 ILE A 140      11.685   1.342   3.793  1.00 68.24           H  
ATOM   2149  N   GLU A 141      17.134   2.555   3.066  1.00 79.79           N  
ATOM   2150  H   GLU A 141      16.785   2.240   3.960  1.00 79.79           H  
ATOM   2151  CA  GLU A 141      18.260   3.496   3.059  1.00 79.79           C  
ATOM   2152  HA  GLU A 141      17.958   4.403   2.535  1.00 79.79           H  
ATOM   2153  C   GLU A 141      19.475   2.917   2.315  1.00 79.79           C  
ATOM   2154  CB  GLU A 141      18.609   3.869   4.507  1.00 79.79           C  
ATOM   2155  HB2 GLU A 141      17.700   4.193   5.015  1.00 79.79           H  
ATOM   2156  HB3 GLU A 141      19.006   2.993   5.020  1.00 79.79           H  
ATOM   2157  O   GLU A 141      20.070   3.594   1.475  1.00 79.79           O  
ATOM   2158  CG  GLU A 141      19.636   5.007   4.572  1.00 79.79           C  
ATOM   2159  HG2 GLU A 141      19.215   5.884   4.080  1.00 79.79           H  
ATOM   2160  HG3 GLU A 141      20.530   4.711   4.023  1.00 79.79           H  
ATOM   2161  CD  GLU A 141      20.051   5.378   6.004  1.00 79.79           C  
ATOM   2162  OE1 GLU A 141      20.922   6.271   6.111  1.00 79.79           O  
ATOM   2163  OE2 GLU A 141      19.549   4.756   6.969  1.00 79.79           O  
ATOM   2164  N   VAL A 142      19.794   1.639   2.543  1.00 83.10           N  
ATOM   2165  H   VAL A 142      19.276   1.143   3.253  1.00 83.10           H  
ATOM   2166  CA  VAL A 142      20.858   0.929   1.814  1.00 83.10           C  
ATOM   2167  HA  VAL A 142      21.788   1.486   1.929  1.00 83.10           H  
ATOM   2168  C   VAL A 142      20.562   0.869   0.312  1.00 83.10           C  
ATOM   2169  CB  VAL A 142      21.064  -0.483   2.398  1.00 83.10           C  
ATOM   2170  HB  VAL A 142      20.103  -0.995   2.459  1.00 83.10           H  
ATOM   2171  O   VAL A 142      21.464   1.091  -0.498  1.00 83.10           O  
ATOM   2172  CG1 VAL A 142      22.015  -1.345   1.554  1.00 83.10           C  
ATOM   2173 HG11 VAL A 142      22.199  -2.293   2.058  1.00 83.10           H  
ATOM   2174 HG12 VAL A 142      21.563  -1.563   0.586  1.00 83.10           H  
ATOM   2175 HG13 VAL A 142      22.958  -0.821   1.402  1.00 83.10           H  
ATOM   2176  CG2 VAL A 142      21.670  -0.407   3.806  1.00 83.10           C  
ATOM   2177 HG21 VAL A 142      21.067   0.237   4.447  1.00 83.10           H  
ATOM   2178 HG22 VAL A 142      21.698  -1.404   4.248  1.00 83.10           H  
ATOM   2179 HG23 VAL A 142      22.677   0.005   3.757  1.00 83.10           H  
ATOM   2180  N   LEU A 143      19.310   0.612  -0.082  1.00 73.30           N  
ATOM   2181  H   LEU A 143      18.614   0.426   0.626  1.00 73.30           H  
ATOM   2182  CA  LEU A 143      18.906   0.611  -1.492  1.00 73.30           C  
ATOM   2183  HA  LEU A 143      19.572  -0.053  -2.043  1.00 73.30           H  
ATOM   2184  C   LEU A 143      19.062   1.994  -2.138  1.00 73.30           C  
ATOM   2185  CB  LEU A 143      17.459   0.104  -1.627  1.00 73.30           C  
ATOM   2186  HB2 LEU A 143      16.834   0.638  -0.912  1.00 73.30           H  
ATOM   2187  HB3 LEU A 143      17.094   0.349  -2.625  1.00 73.30           H  
ATOM   2188  O   LEU A 143      19.602   2.081  -3.240  1.00 73.30           O  
ATOM   2189  CG  LEU A 143      17.290  -1.408  -1.407  1.00 73.30           C  
ATOM   2190  HG  LEU A 143      17.756  -1.708  -0.469  1.00 73.30           H  
ATOM   2191  CD1 LEU A 143      15.799  -1.748  -1.348  1.00 73.30           C  
ATOM   2192 HD11 LEU A 143      15.343  -1.216  -0.514  1.00 73.30           H  
ATOM   2193 HD12 LEU A 143      15.674  -2.818  -1.180  1.00 73.30           H  
ATOM   2194 HD13 LEU A 143      15.308  -1.460  -2.278  1.00 73.30           H  
ATOM   2195  CD2 LEU A 143      17.916  -2.226  -2.541  1.00 73.30           C  
ATOM   2196 HD21 LEU A 143      18.996  -2.081  -2.555  1.00 73.30           H  
ATOM   2197 HD22 LEU A 143      17.718  -3.286  -2.378  1.00 73.30           H  
ATOM   2198 HD23 LEU A 143      17.496  -1.920  -3.499  1.00 73.30           H  
ATOM   2199  N   TYR A 144      18.660   3.071  -1.457  1.00 82.10           N  
ATOM   2200  H   TYR A 144      18.215   2.938  -0.560  1.00 82.10           H  
ATOM   2201  CA  TYR A 144      18.855   4.436  -1.956  1.00 82.10           C  
ATOM   2202  HA  TYR A 144      18.412   4.506  -2.950  1.00 82.10           H  
ATOM   2203  C   TYR A 144      20.337   4.786  -2.122  1.00 82.10           C  
ATOM   2204  CB  TYR A 144      18.157   5.450  -1.040  1.00 82.10           C  
ATOM   2205  HB2 TYR A 144      18.313   5.172   0.002  1.00 82.10           H  
ATOM   2206  HB3 TYR A 144      18.620   6.426  -1.185  1.00 82.10           H  
ATOM   2207  O   TYR A 144      20.720   5.317  -3.164  1.00 82.10           O  
ATOM   2208  CG  TYR A 144      16.678   5.613  -1.323  1.00 82.10           C  
ATOM   2209  CD1 TYR A 144      16.262   6.166  -2.550  1.00 82.10           C  
ATOM   2210  HD1 TYR A 144      17.000   6.462  -3.281  1.00 82.10           H  
ATOM   2211  CD2 TYR A 144      15.721   5.251  -0.358  1.00 82.10           C  
ATOM   2212  HD2 TYR A 144      16.045   4.853   0.591  1.00 82.10           H  
ATOM   2213  CE1 TYR A 144      14.892   6.337  -2.823  1.00 82.10           C  
ATOM   2214  HE1 TYR A 144      14.584   6.758  -3.769  1.00 82.10           H  
ATOM   2215  CE2 TYR A 144      14.349   5.429  -0.624  1.00 82.10           C  
ATOM   2216  HE2 TYR A 144      13.603   5.179   0.116  1.00 82.10           H  
ATOM   2217  OH  TYR A 144      12.609   6.125  -2.116  1.00 82.10           O  
ATOM   2218  HH  TYR A 144      12.481   6.525  -2.979  1.00 82.10           H  
ATOM   2219  CZ  TYR A 144      13.933   5.961  -1.859  1.00 82.10           C  
ATOM   2220  N   GLN A 145      21.188   4.420  -1.157  1.00 79.44           N  
ATOM   2221  H   GLN A 145      20.816   4.008  -0.313  1.00 79.44           H  
ATOM   2222  CA  GLN A 145      22.640   4.585  -1.286  1.00 79.44           C  
ATOM   2223  HA  GLN A 145      22.864   5.634  -1.480  1.00 79.44           H  
ATOM   2224  C   GLN A 145      23.211   3.769  -2.460  1.00 79.44           C  
ATOM   2225  CB  GLN A 145      23.330   4.160   0.018  1.00 79.44           C  
ATOM   2226  HB2 GLN A 145      22.995   3.160   0.293  1.00 79.44           H  
ATOM   2227  HB3 GLN A 145      24.405   4.121  -0.158  1.00 79.44           H  
ATOM   2228  O   GLN A 145      24.156   4.203  -3.117  1.00 79.44           O  
ATOM   2229  CG  GLN A 145      23.073   5.121   1.189  1.00 79.44           C  
ATOM   2230  HG2 GLN A 145      22.002   5.227   1.358  1.00 79.44           H  
ATOM   2231  HG3 GLN A 145      23.471   6.105   0.941  1.00 79.44           H  
ATOM   2232  CD  GLN A 145      23.725   4.646   2.488  1.00 79.44           C  
ATOM   2233  NE2 GLN A 145      23.415   5.266   3.606  1.00 79.44           N  
ATOM   2234 HE21 GLN A 145      23.781   4.888   4.468  1.00 79.44           H  
ATOM   2235 HE22 GLN A 145      22.670   5.947   3.637  1.00 79.44           H  
ATOM   2236  OE1 GLN A 145      24.542   3.733   2.522  1.00 79.44           O  
ATOM   2237  N   GLY A 146      22.644   2.591  -2.742  1.00 84.82           N  
ATOM   2238  H   GLY A 146      21.912   2.258  -2.131  1.00 84.82           H  
ATOM   2239  CA  GLY A 146      22.997   1.776  -3.906  1.00 84.82           C  
ATOM   2240  HA2 GLY A 146      22.448   0.836  -3.851  1.00 84.82           H  
ATOM   2241  HA3 GLY A 146      24.066   1.564  -3.895  1.00 84.82           H  
ATOM   2242  C   GLY A 146      22.647   2.450  -5.236  1.00 84.82           C  
ATOM   2243  O   GLY A 146      23.479   2.474  -6.141  1.00 84.82           O  
ATOM   2244  N   ILE A 147      21.455   3.044  -5.340  1.00 78.57           N  
ATOM   2245  H   ILE A 147      20.824   2.984  -4.554  1.00 78.57           H  
ATOM   2246  CA  ILE A 147      21.020   3.794  -6.530  1.00 78.57           C  
ATOM   2247  HA  ILE A 147      21.140   3.159  -7.408  1.00 78.57           H  
ATOM   2248  C   ILE A 147      21.916   5.017  -6.754  1.00 78.57           C  
ATOM   2249  CB  ILE A 147      19.524   4.174  -6.417  1.00 78.57           C  
ATOM   2250  HB  ILE A 147      19.366   4.682  -5.466  1.00 78.57           H  
ATOM   2251  O   ILE A 147      22.404   5.215  -7.861  1.00 78.57           O  
ATOM   2252  CG1 ILE A 147      18.650   2.898  -6.457  1.00 78.57           C  
ATOM   2253 HG12 ILE A 147      19.054   2.152  -5.772  1.00 78.57           H  
ATOM   2254 HG13 ILE A 147      18.681   2.470  -7.459  1.00 78.57           H  
ATOM   2255  CG2 ILE A 147      19.103   5.130  -7.551  1.00 78.57           C  
ATOM   2256 HG21 ILE A 147      19.299   4.679  -8.524  1.00 78.57           H  
ATOM   2257 HG22 ILE A 147      19.658   6.067  -7.498  1.00 78.57           H  
ATOM   2258 HG23 ILE A 147      18.046   5.386  -7.477  1.00 78.57           H  
ATOM   2259  CD1 ILE A 147      17.187   3.131  -6.058  1.00 78.57           C  
ATOM   2260 HD11 ILE A 147      16.681   3.754  -6.796  1.00 78.57           H  
ATOM   2261 HD12 ILE A 147      17.142   3.611  -5.080  1.00 78.57           H  
ATOM   2262 HD13 ILE A 147      16.673   2.171  -6.004  1.00 78.57           H  
ATOM   2263  N   GLU A 148      22.231   5.775  -5.700  1.00 85.29           N  
ATOM   2264  H   GLU A 148      21.781   5.590  -4.815  1.00 85.29           H  
ATOM   2265  CA  GLU A 148      23.114   6.945  -5.807  1.00 85.29           C  
ATOM   2266  HA  GLU A 148      22.674   7.646  -6.517  1.00 85.29           H  
ATOM   2267  C   GLU A 148      24.519   6.572  -6.323  1.00 85.29           C  
ATOM   2268  CB  GLU A 148      23.216   7.620  -4.428  1.00 85.29           C  
ATOM   2269  HB2 GLU A 148      23.855   7.010  -3.790  1.00 85.29           H  
ATOM   2270  HB3 GLU A 148      22.226   7.676  -3.976  1.00 85.29           H  
ATOM   2271  O   GLU A 148      25.146   7.328  -7.067  1.00 85.29           O  
ATOM   2272  CG  GLU A 148      23.785   9.046  -4.527  1.00 85.29           C  
ATOM   2273  HG2 GLU A 148      23.031   9.698  -4.968  1.00 85.29           H  
ATOM   2274  HG3 GLU A 148      24.648   9.041  -5.192  1.00 85.29           H  
ATOM   2275  CD  GLU A 148      24.243   9.625  -3.182  1.00 85.29           C  
ATOM   2276  OE1 GLU A 148      25.090  10.554  -3.236  1.00 85.29           O  
ATOM   2277  OE2 GLU A 148      23.887   9.080  -2.118  1.00 85.29           O  
ATOM   2278  N   ARG A 149      25.030   5.388  -5.956  1.00 84.97           N  
ATOM   2279  H   ARG A 149      24.470   4.806  -5.349  1.00 84.97           H  
ATOM   2280  CA  ARG A 149      26.302   4.872  -6.491  1.00 84.97           C  
ATOM   2281  HA  ARG A 149      27.060   5.652  -6.429  1.00 84.97           H  
ATOM   2282  C   ARG A 149      26.201   4.532  -7.976  1.00 84.97           C  
ATOM   2283  CB  ARG A 149      26.771   3.647  -5.701  1.00 84.97           C  
ATOM   2284  HB2 ARG A 149      27.585   3.168  -6.246  1.00 84.97           H  
ATOM   2285  HB3 ARG A 149      25.952   2.933  -5.618  1.00 84.97           H  
ATOM   2286  O   ARG A 149      27.106   4.895  -8.722  1.00 84.97           O  
ATOM   2287  CG  ARG A 149      27.279   4.022  -4.307  1.00 84.97           C  
ATOM   2288  HG2 ARG A 149      28.168   4.646  -4.397  1.00 84.97           H  
ATOM   2289  HG3 ARG A 149      26.515   4.580  -3.766  1.00 84.97           H  
ATOM   2290  CD  ARG A 149      27.626   2.744  -3.544  1.00 84.97           C  
ATOM   2291  HD2 ARG A 149      26.772   2.068  -3.591  1.00 84.97           H  
ATOM   2292  HD3 ARG A 149      28.478   2.271  -4.033  1.00 84.97           H  
ATOM   2293  NE  ARG A 149      27.930   3.027  -2.131  1.00 84.97           N  
ATOM   2294  HE  ARG A 149      27.611   3.917  -1.778  1.00 84.97           H  
ATOM   2295  NH1 ARG A 149      28.816   0.976  -1.619  1.00 84.97           N  
ATOM   2296 HH11 ARG A 149      28.696   0.713  -2.587  1.00 84.97           H  
ATOM   2297 HH12 ARG A 149      29.196   0.324  -0.948  1.00 84.97           H  
ATOM   2298  NH2 ARG A 149      28.588   2.516  -0.014  1.00 84.97           N  
ATOM   2299 HH21 ARG A 149      28.212   3.397   0.305  1.00 84.97           H  
ATOM   2300 HH22 ARG A 149      28.933   1.848   0.661  1.00 84.97           H  
ATOM   2301  CZ  ARG A 149      28.446   2.176  -1.264  1.00 84.97           C  
ATOM   2302  N   LEU A 150      25.115   3.887  -8.400  1.00 83.07           N  
ATOM   2303  H   LEU A 150      24.395   3.665  -7.729  1.00 83.07           H  
ATOM   2304  CA  LEU A 150      24.886   3.560  -9.811  1.00 83.07           C  
ATOM   2305  HA  LEU A 150      25.755   3.024 -10.194  1.00 83.07           H  
ATOM   2306  C   LEU A 150      24.748   4.819 -10.674  1.00 83.07           C  
ATOM   2307  CB  LEU A 150      23.637   2.674  -9.945  1.00 83.07           C  
ATOM   2308  HB2 LEU A 150      22.819   3.135  -9.391  1.00 83.07           H  
ATOM   2309  HB3 LEU A 150      23.343   2.643 -10.994  1.00 83.07           H  
ATOM   2310  O   LEU A 150      25.301   4.862 -11.770  1.00 83.07           O  
ATOM   2311  CG  LEU A 150      23.832   1.230  -9.456  1.00 83.07           C  
ATOM   2312  HG  LEU A 150      24.231   1.230  -8.441  1.00 83.07           H  
ATOM   2313  CD1 LEU A 150      22.481   0.512  -9.446  1.00 83.07           C  
ATOM   2314 HD11 LEU A 150      21.800   1.037  -8.776  1.00 83.07           H  
ATOM   2315 HD12 LEU A 150      22.610  -0.509  -9.087  1.00 83.07           H  
ATOM   2316 HD13 LEU A 150      22.059   0.498 -10.451  1.00 83.07           H  
ATOM   2317  CD2 LEU A 150      24.781   0.438 -10.361  1.00 83.07           C  
ATOM   2318 HD21 LEU A 150      24.836  -0.597 -10.026  1.00 83.07           H  
ATOM   2319 HD22 LEU A 150      25.787   0.856 -10.315  1.00 83.07           H  
ATOM   2320 HD23 LEU A 150      24.433   0.469 -11.394  1.00 83.07           H  
ATOM   2321  N   ASP A 151      24.088   5.861 -10.169  1.00 87.92           N  
ATOM   2322  H   ASP A 151      23.566   5.737  -9.313  1.00 87.92           H  
ATOM   2323  CA  ASP A 151      23.969   7.140 -10.874  1.00 87.92           C  
ATOM   2324  HA  ASP A 151      23.574   6.959 -11.873  1.00 87.92           H  
ATOM   2325  C   ASP A 151      25.337   7.819 -11.052  1.00 87.92           C  
ATOM   2326  CB  ASP A 151      22.987   8.059 -10.127  1.00 87.92           C  
ATOM   2327  HB2 ASP A 151      23.259   8.095  -9.072  1.00 87.92           H  
ATOM   2328  HB3 ASP A 151      23.085   9.067 -10.530  1.00 87.92           H  
ATOM   2329  O   ASP A 151      25.647   8.323 -12.134  1.00 87.92           O  
ATOM   2330  CG  ASP A 151      21.515   7.644 -10.268  1.00 87.92           C  
ATOM   2331  OD1 ASP A 151      21.182   6.934 -11.247  1.00 87.92           O  
ATOM   2332  OD2 ASP A 151      20.716   8.093  -9.416  1.00 87.92           O  
ATOM   2333  N   LYS A 152      26.204   7.770 -10.030  1.00 90.80           N  
ATOM   2334  H   LYS A 152      25.883   7.350  -9.169  1.00 90.80           H  
ATOM   2335  CA  LYS A 152      27.589   8.273 -10.120  1.00 90.80           C  
ATOM   2336  HA  LYS A 152      27.566   9.288 -10.515  1.00 90.80           H  
ATOM   2337  C   LYS A 152      28.435   7.468 -11.107  1.00 90.80           C  
ATOM   2338  CB  LYS A 152      28.243   8.287  -8.730  1.00 90.80           C  
ATOM   2339  HB2 LYS A 152      29.316   8.444  -8.841  1.00 90.80           H  
ATOM   2340  HB3 LYS A 152      28.085   7.324  -8.245  1.00 90.80           H  
ATOM   2341  O   LYS A 152      29.190   8.053 -11.880  1.00 90.80           O  
ATOM   2342  CG  LYS A 152      27.677   9.413  -7.854  1.00 90.80           C  
ATOM   2343  HG2 LYS A 152      26.589   9.353  -7.851  1.00 90.80           H  
ATOM   2344  HG3 LYS A 152      27.963  10.374  -8.281  1.00 90.80           H  
ATOM   2345  CD  LYS A 152      28.184   9.327  -6.408  1.00 90.80           C  
ATOM   2346  HD2 LYS A 152      29.259   9.502  -6.374  1.00 90.80           H  
ATOM   2347  HD3 LYS A 152      27.954   8.336  -6.016  1.00 90.80           H  
ATOM   2348  CE  LYS A 152      27.434  10.387  -5.594  1.00 90.80           C  
ATOM   2349  HE2 LYS A 152      27.733  11.384  -5.918  1.00 90.80           H  
ATOM   2350  HE3 LYS A 152      26.374  10.281  -5.824  1.00 90.80           H  
ATOM   2351  NZ  LYS A 152      27.598  10.233  -4.131  1.00 90.80           N  
ATOM   2352  HZ1 LYS A 152      27.486   9.266  -3.861  1.00 90.80           H  
ATOM   2353  HZ2 LYS A 152      26.805  10.671  -3.683  1.00 90.80           H  
ATOM   2354  HZ3 LYS A 152      28.457  10.630  -3.779  1.00 90.80           H  
ATOM   2355  N   GLU A 153      28.312   6.141 -11.112  1.00 89.03           N  
ATOM   2356  H   GLU A 153      27.700   5.709 -10.436  1.00 89.03           H  
ATOM   2357  CA  GLU A 153      29.012   5.286 -12.079  1.00 89.03           C  
ATOM   2358  HA  GLU A 153      30.076   5.522 -12.065  1.00 89.03           H  
ATOM   2359  C   GLU A 153      28.533   5.525 -13.513  1.00 89.03           C  
ATOM   2360  CB  GLU A 153      28.841   3.804 -11.722  1.00 89.03           C  
ATOM   2361  HB2 GLU A 153      27.800   3.605 -11.471  1.00 89.03           H  
ATOM   2362  HB3 GLU A 153      29.109   3.208 -12.595  1.00 89.03           H  
ATOM   2363  O   GLU A 153      29.354   5.579 -14.430  1.00 89.03           O  
ATOM   2364  CG  GLU A 153      29.755   3.385 -10.563  1.00 89.03           C  
ATOM   2365  HG2 GLU A 153      30.784   3.626 -10.831  1.00 89.03           H  
ATOM   2366  HG3 GLU A 153      29.498   3.964  -9.676  1.00 89.03           H  
ATOM   2367  CD  GLU A 153      29.665   1.885 -10.234  1.00 89.03           C  
ATOM   2368  OE1 GLU A 153      30.419   1.460  -9.328  1.00 89.03           O  
ATOM   2369  OE2 GLU A 153      28.860   1.167 -10.871  1.00 89.03           O  
ATOM   2370  N   LYS A 154      27.227   5.726 -13.713  1.00 90.38           N  
ATOM   2371  H   LYS A 154      26.602   5.631 -12.925  1.00 90.38           H  
ATOM   2372  CA  LYS A 154      26.659   6.064 -15.020  1.00 90.38           C  
ATOM   2373  HA  LYS A 154      26.980   5.314 -15.742  1.00 90.38           H  
ATOM   2374  C   LYS A 154      27.189   7.406 -15.526  1.00 90.38           C  
ATOM   2375  CB  LYS A 154      25.130   6.040 -14.925  1.00 90.38           C  
ATOM   2376  HB2 LYS A 154      24.792   6.823 -14.246  1.00 90.38           H  
ATOM   2377  HB3 LYS A 154      24.809   5.075 -14.531  1.00 90.38           H  
ATOM   2378  O   LYS A 154      27.662   7.467 -16.656  1.00 90.38           O  
ATOM   2379  CG  LYS A 154      24.504   6.249 -16.306  1.00 90.38           C  
ATOM   2380  HG2 LYS A 154      24.822   5.450 -16.976  1.00 90.38           H  
ATOM   2381  HG3 LYS A 154      24.837   7.204 -16.713  1.00 90.38           H  
ATOM   2382  CD  LYS A 154      22.979   6.267 -16.216  1.00 90.38           C  
ATOM   2383  HD2 LYS A 154      22.675   7.026 -15.496  1.00 90.38           H  
ATOM   2384  HD3 LYS A 154      22.608   5.291 -15.904  1.00 90.38           H  
ATOM   2385  CE  LYS A 154      22.461   6.630 -17.605  1.00 90.38           C  
ATOM   2386  HE2 LYS A 154      22.998   7.521 -17.928  1.00 90.38           H  
ATOM   2387  HE3 LYS A 154      22.704   5.836 -18.311  1.00 90.38           H  
ATOM   2388  NZ  LYS A 154      21.017   6.929 -17.595  1.00 90.38           N  
ATOM   2389  HZ1 LYS A 154      20.481   6.120 -17.314  1.00 90.38           H  
ATOM   2390  HZ2 LYS A 154      20.752   7.243 -18.518  1.00 90.38           H  
ATOM   2391  HZ3 LYS A 154      20.856   7.691 -16.951  1.00 90.38           H  
ATOM   2392  N   ALA A 155      27.194   8.435 -14.679  1.00 87.96           N  
ATOM   2393  H   ALA A 155      26.763   8.322 -13.773  1.00 87.96           H  
ATOM   2394  CA  ALA A 155      27.757   9.739 -15.028  1.00 87.96           C  
ATOM   2395  HA  ALA A 155      27.239  10.120 -15.909  1.00 87.96           H  
ATOM   2396  C   ALA A 155      29.256   9.650 -15.377  1.00 87.96           C  
ATOM   2397  CB  ALA A 155      27.502  10.698 -13.859  1.00 87.96           C  
ATOM   2398  HB1 ALA A 155      26.432  10.765 -13.665  1.00 87.96           H  
ATOM   2399  HB2 ALA A 155      28.009  10.341 -12.963  1.00 87.96           H  
ATOM   2400  HB3 ALA A 155      27.880  11.688 -14.115  1.00 87.96           H  
ATOM   2401  O   ALA A 155      29.707  10.252 -16.349  1.00 87.96           O  
ATOM   2402  N   ASN A 156      30.029   8.846 -14.637  1.00 88.42           N  
ATOM   2403  H   ASN A 156      29.631   8.425 -13.809  1.00 88.42           H  
ATOM   2404  CA  ASN A 156      31.440   8.600 -14.950  1.00 88.42           C  
ATOM   2405  HA  ASN A 156      31.959   9.554 -15.034  1.00 88.42           H  
ATOM   2406  C   ASN A 156      31.625   7.879 -16.291  1.00 88.42           C  
ATOM   2407  CB  ASN A 156      32.078   7.772 -13.824  1.00 88.42           C  
ATOM   2408  HB2 ASN A 156      33.029   7.373 -14.176  1.00 88.42           H  
ATOM   2409  HB3 ASN A 156      31.431   6.932 -13.572  1.00 88.42           H  
ATOM   2410  O   ASN A 156      32.566   8.176 -17.026  1.00 88.42           O  
ATOM   2411  CG  ASN A 156      32.374   8.570 -12.570  1.00 88.42           C  
ATOM   2412  ND2 ASN A 156      32.670   7.895 -11.484  1.00 88.42           N  
ATOM   2413 HD21 ASN A 156      32.629   6.886 -11.487  1.00 88.42           H  
ATOM   2414 HD22 ASN A 156      32.854   8.456 -10.665  1.00 88.42           H  
ATOM   2415  OD1 ASN A 156      32.397   9.787 -12.537  1.00 88.42           O  
ATOM   2416  N   ARG A 157      30.741   6.930 -16.616  1.00 85.09           N  
ATOM   2417  H   ARG A 157      30.009   6.713 -15.955  1.00 85.09           H  
ATOM   2418  CA  ARG A 157      30.784   6.202 -17.885  1.00 85.09           C  
ATOM   2419  HA  ARG A 157      31.800   5.840 -18.045  1.00 85.09           H  
ATOM   2420  C   ARG A 157      30.474   7.112 -19.070  1.00 85.09           C  
ATOM   2421  CB  ARG A 157      29.835   5.005 -17.805  1.00 85.09           C  
ATOM   2422  HB2 ARG A 157      30.081   4.416 -16.922  1.00 85.09           H  
ATOM   2423  HB3 ARG A 157      28.805   5.353 -17.722  1.00 85.09           H  
ATOM   2424  O   ARG A 157      31.215   7.083 -20.043  1.00 85.09           O  
ATOM   2425  CG  ARG A 157      29.978   4.128 -19.049  1.00 85.09           C  
ATOM   2426  HG2 ARG A 157      29.680   4.688 -19.935  1.00 85.09           H  
ATOM   2427  HG3 ARG A 157      31.014   3.808 -19.159  1.00 85.09           H  
ATOM   2428  CD  ARG A 157      29.078   2.908 -18.909  1.00 85.09           C  
ATOM   2429  HD2 ARG A 157      28.050   3.243 -18.771  1.00 85.09           H  
ATOM   2430  HD3 ARG A 157      29.396   2.343 -18.033  1.00 85.09           H  
ATOM   2431  NE  ARG A 157      29.164   2.087 -20.121  1.00 85.09           N  
ATOM   2432  HE  ARG A 157      29.385   2.589 -20.969  1.00 85.09           H  
ATOM   2433  NH1 ARG A 157      28.487   0.108 -19.173  1.00 85.09           N  
ATOM   2434 HH11 ARG A 157      28.347   0.608 -18.307  1.00 85.09           H  
ATOM   2435 HH12 ARG A 157      28.306  -0.883 -19.250  1.00 85.09           H  
ATOM   2436  NH2 ARG A 157      29.088   0.185 -21.334  1.00 85.09           N  
ATOM   2437 HH21 ARG A 157      28.885  -0.798 -21.448  1.00 85.09           H  
ATOM   2438 HH22 ARG A 157      29.372   0.757 -22.116  1.00 85.09           H  
ATOM   2439  CZ  ARG A 157      28.914   0.797 -20.200  1.00 85.09           C  
ATOM   2440  N   GLU A 158      29.443   7.944 -18.960  1.00 86.83           N  
ATOM   2441  H   GLU A 158      28.866   7.891 -18.133  1.00 86.83           H  
ATOM   2442  CA  GLU A 158      29.084   8.927 -19.991  1.00 86.83           C  
ATOM   2443  HA  GLU A 158      28.927   8.419 -20.942  1.00 86.83           H  
ATOM   2444  C   GLU A 158      30.213   9.952 -20.213  1.00 86.83           C  
ATOM   2445  CB  GLU A 158      27.771   9.624 -19.583  1.00 86.83           C  
ATOM   2446  HB2 GLU A 158      27.606  10.479 -20.240  1.00 86.83           H  
ATOM   2447  HB3 GLU A 158      27.870   9.989 -18.561  1.00 86.83           H  
ATOM   2448  O   GLU A 158      30.522  10.308 -21.348  1.00 86.83           O  
ATOM   2449  CG  GLU A 158      26.549   8.688 -19.687  1.00 86.83           C  
ATOM   2450  HG2 GLU A 158      26.751   7.767 -19.140  1.00 86.83           H  
ATOM   2451  HG3 GLU A 158      26.413   8.419 -20.735  1.00 86.83           H  
ATOM   2452  CD  GLU A 158      25.233   9.288 -19.151  1.00 86.83           C  
ATOM   2453  OE1 GLU A 158      24.188   8.595 -19.263  1.00 86.83           O  
ATOM   2454  OE2 GLU A 158      25.246  10.401 -18.580  1.00 86.83           O  
ATOM   2455  N   HIS A 159      30.898  10.374 -19.145  1.00 87.99           N  
ATOM   2456  H   HIS A 159      30.571  10.105 -18.228  1.00 87.99           H  
ATOM   2457  CA  HIS A 159      32.071  11.247 -19.242  1.00 87.99           C  
ATOM   2458  HA  HIS A 159      31.804  12.127 -19.827  1.00 87.99           H  
ATOM   2459  C   HIS A 159      33.259  10.574 -19.951  1.00 87.99           C  
ATOM   2460  CB  HIS A 159      32.455  11.698 -17.829  1.00 87.99           C  
ATOM   2461  HB2 HIS A 159      32.751  10.832 -17.237  1.00 87.99           H  
ATOM   2462  HB3 HIS A 159      31.582  12.144 -17.353  1.00 87.99           H  
ATOM   2463  O   HIS A 159      33.886  11.178 -20.818  1.00 87.99           O  
ATOM   2464  CG  HIS A 159      33.574  12.705 -17.804  1.00 87.99           C  
ATOM   2465  CD2 HIS A 159      33.430  14.065 -17.805  1.00 87.99           C  
ATOM   2466  HD2 HIS A 159      32.493  14.601 -17.847  1.00 87.99           H  
ATOM   2467  ND1 HIS A 159      34.925  12.443 -17.740  1.00 87.99           N  
ATOM   2468  HD1 HIS A 159      35.381  11.549 -17.844  1.00 87.99           H  
ATOM   2469  CE1 HIS A 159      35.569  13.621 -17.685  1.00 87.99           C  
ATOM   2470  HE1 HIS A 159      36.640  13.745 -17.625  1.00 87.99           H  
ATOM   2471  NE2 HIS A 159      34.698  14.641 -17.705  1.00 87.99           N  
ATOM   2472  N   LEU A 160      33.565   9.317 -19.609  1.00 81.11           N  
ATOM   2473  H   LEU A 160      33.012   8.870 -18.892  1.00 81.11           H  
ATOM   2474  CA  LEU A 160      34.631   8.544 -20.259  1.00 81.11           C  
ATOM   2475  HA  LEU A 160      35.557   9.117 -20.221  1.00 81.11           H  
ATOM   2476  C   LEU A 160      34.343   8.287 -21.743  1.00 81.11           C  
ATOM   2477  CB  LEU A 160      34.812   7.208 -19.516  1.00 81.11           C  
ATOM   2478  HB2 LEU A 160      35.258   6.479 -20.192  1.00 81.11           H  
ATOM   2479  HB3 LEU A 160      33.829   6.830 -19.237  1.00 81.11           H  
ATOM   2480  O   LEU A 160      35.269   8.333 -22.549  1.00 81.11           O  
ATOM   2481  CG  LEU A 160      35.701   7.320 -18.267  1.00 81.11           C  
ATOM   2482  HG  LEU A 160      35.451   8.224 -17.712  1.00 81.11           H  
ATOM   2483  CD1 LEU A 160      35.472   6.114 -17.355  1.00 81.11           C  
ATOM   2484 HD11 LEU A 160      34.429   6.099 -17.037  1.00 81.11           H  
ATOM   2485 HD12 LEU A 160      35.702   5.192 -17.890  1.00 81.11           H  
ATOM   2486 HD13 LEU A 160      36.105   6.198 -16.472  1.00 81.11           H  
ATOM   2487  CD2 LEU A 160      37.186   7.349 -18.644  1.00 81.11           C  
ATOM   2488 HD21 LEU A 160      37.393   8.220 -19.267  1.00 81.11           H  
ATOM   2489 HD22 LEU A 160      37.456   6.447 -19.194  1.00 81.11           H  
ATOM   2490 HD23 LEU A 160      37.793   7.426 -17.742  1.00 81.11           H  
ATOM   2491  N   GLU A 161      33.084   8.032 -22.106  1.00 80.19           N  
ATOM   2492  H   GLU A 161      32.372   7.968 -21.393  1.00 80.19           H  
ATOM   2493  CA  GLU A 161      32.670   7.878 -23.505  1.00 80.19           C  
ATOM   2494  HA  GLU A 161      33.307   7.133 -23.981  1.00 80.19           H  
ATOM   2495  C   GLU A 161      32.912   9.181 -24.293  1.00 80.19           C  
ATOM   2496  CB  GLU A 161      31.213   7.359 -23.574  1.00 80.19           C  
ATOM   2497  HB2 GLU A 161      30.824   7.524 -24.579  1.00 80.19           H  
ATOM   2498  HB3 GLU A 161      30.597   7.914 -22.867  1.00 80.19           H  
ATOM   2499  O   GLU A 161      33.555   9.136 -25.341  1.00 80.19           O  
ATOM   2500  CG  GLU A 161      31.141   5.843 -23.266  1.00 80.19           C  
ATOM   2501  HG2 GLU A 161      31.669   5.310 -24.056  1.00 80.19           H  
ATOM   2502  HG3 GLU A 161      31.682   5.649 -22.339  1.00 80.19           H  
ATOM   2503  CD  GLU A 161      29.723   5.239 -23.124  1.00 80.19           C  
ATOM   2504  OE1 GLU A 161      29.634   4.042 -22.717  1.00 80.19           O  
ATOM   2505  OE2 GLU A 161      28.725   5.942 -23.389  1.00 80.19           O  
ATOM   2506  N   MET A 162      32.557  10.350 -23.738  1.00 81.46           N  
ATOM   2507  H   MET A 162      32.038  10.338 -22.871  1.00 81.46           H  
ATOM   2508  CA  MET A 162      32.882  11.646 -24.358  1.00 81.46           C  
ATOM   2509  HA  MET A 162      32.483  11.649 -25.373  1.00 81.46           H  
ATOM   2510  C   MET A 162      34.395  11.899 -24.492  1.00 81.46           C  
ATOM   2511  CB  MET A 162      32.238  12.803 -23.580  1.00 81.46           C  
ATOM   2512  HB2 MET A 162      32.712  13.735 -23.890  1.00 81.46           H  
ATOM   2513  HB3 MET A 162      32.417  12.670 -22.513  1.00 81.46           H  
ATOM   2514  O   MET A 162      34.845  12.365 -25.538  1.00 81.46           O  
ATOM   2515  CG  MET A 162      30.737  12.940 -23.851  1.00 81.46           C  
ATOM   2516  HG2 MET A 162      30.224  12.059 -23.464  1.00 81.46           H  
ATOM   2517  HG3 MET A 162      30.584  12.971 -24.930  1.00 81.46           H  
ATOM   2518  SD  MET A 162      29.976  14.430 -23.136  1.00 81.46           S  
ATOM   2519  CE  MET A 162      30.195  14.076 -21.373  1.00 81.46           C  
ATOM   2520  HE1 MET A 162      29.784  13.093 -21.144  1.00 81.46           H  
ATOM   2521  HE2 MET A 162      31.256  14.092 -21.124  1.00 81.46           H  
ATOM   2522  HE3 MET A 162      29.678  14.833 -20.783  1.00 81.46           H  
ATOM   2523  N   GLU A 163      35.211  11.572 -23.480  1.00 79.89           N  
ATOM   2524  H   GLU A 163      34.801  11.234 -22.621  1.00 79.89           H  
ATOM   2525  CA  GLU A 163      36.673  11.748 -23.566  1.00 79.89           C  
ATOM   2526  HA  GLU A 163      36.895  12.788 -23.802  1.00 79.89           H  
ATOM   2527  C   GLU A 163      37.327  10.880 -24.655  1.00 79.89           C  
ATOM   2528  CB  GLU A 163      37.361  11.364 -22.249  1.00 79.89           C  
ATOM   2529  HB2 GLU A 163      38.420  11.248 -22.480  1.00 79.89           H  
ATOM   2530  HB3 GLU A 163      36.988  10.399 -21.907  1.00 79.89           H  
ATOM   2531  O   GLU A 163      38.365  11.253 -25.217  1.00 79.89           O  
ATOM   2532  CG  GLU A 163      37.257  12.383 -21.107  1.00 79.89           C  
ATOM   2533  HG2 GLU A 163      37.509  13.370 -21.497  1.00 79.89           H  
ATOM   2534  HG3 GLU A 163      36.234  12.409 -20.734  1.00 79.89           H  
ATOM   2535  CD  GLU A 163      38.228  12.043 -19.959  1.00 79.89           C  
ATOM   2536  OE1 GLU A 163      38.188  12.740 -18.923  1.00 79.89           O  
ATOM   2537  OE2 GLU A 163      39.084  11.134 -20.121  1.00 79.89           O  
ATOM   2538  N   ILE A 164      36.771   9.694 -24.913  1.00 73.29           N  
ATOM   2539  H   ILE A 164      35.925   9.450 -24.419  1.00 73.29           H  
ATOM   2540  CA  ILE A 164      37.260   8.783 -25.952  1.00 73.29           C  
ATOM   2541  HA  ILE A 164      38.347   8.733 -25.890  1.00 73.29           H  
ATOM   2542  C   ILE A 164      36.933   9.349 -27.336  1.00 73.29           C  
ATOM   2543  CB  ILE A 164      36.703   7.359 -25.724  1.00 73.29           C  
ATOM   2544  HB  ILE A 164      35.629   7.425 -25.552  1.00 73.29           H  
ATOM   2545  O   ILE A 164      37.823   9.386 -28.190  1.00 73.29           O  
ATOM   2546  CG1 ILE A 164      37.379   6.736 -24.479  1.00 73.29           C  
ATOM   2547 HG12 ILE A 164      37.374   7.455 -23.660  1.00 73.29           H  
ATOM   2548 HG13 ILE A 164      38.422   6.515 -24.707  1.00 73.29           H  
ATOM   2549  CG2 ILE A 164      36.943   6.458 -26.952  1.00 73.29           C  
ATOM   2550 HG21 ILE A 164      36.570   5.451 -26.766  1.00 73.29           H  
ATOM   2551 HG22 ILE A 164      38.004   6.424 -27.200  1.00 73.29           H  
ATOM   2552 HG23 ILE A 164      36.386   6.844 -27.806  1.00 73.29           H  
ATOM   2553  CD1 ILE A 164      36.698   5.458 -23.973  1.00 73.29           C  
ATOM   2554 HD11 ILE A 164      37.161   5.152 -23.035  1.00 73.29           H  
ATOM   2555 HD12 ILE A 164      35.640   5.650 -23.797  1.00 73.29           H  
ATOM   2556 HD13 ILE A 164      36.809   4.649 -24.695  1.00 73.29           H  
ATOM   2557  N   ASP A 165      35.714   9.850 -27.533  1.00 71.83           N  
ATOM   2558  H   ASP A 165      35.023   9.758 -26.802  1.00 71.83           H  
ATOM   2559  CA  ASP A 165      35.279  10.450 -28.797  1.00 71.83           C  
ATOM   2560  HA  ASP A 165      35.453   9.737 -29.604  1.00 71.83           H  
ATOM   2561  C   ASP A 165      36.098  11.709 -29.141  1.00 71.83           C  
ATOM   2562  CB  ASP A 165      33.767  10.734 -28.734  1.00 71.83           C  
ATOM   2563  HB2 ASP A 165      33.506  11.382 -29.571  1.00 71.83           H  
ATOM   2564  HB3 ASP A 165      33.537  11.271 -27.814  1.00 71.83           H  
ATOM   2565  O   ASP A 165      36.601  11.845 -30.259  1.00 71.83           O  
ATOM   2566  CG  ASP A 165      32.892   9.472 -28.830  1.00 71.83           C  
ATOM   2567  OD1 ASP A 165      33.411   8.412 -29.255  1.00 71.83           O  
ATOM   2568  OD2 ASP A 165      31.679   9.596 -28.545  1.00 71.83           O  
ATOM   2569  N   GLU A 166      36.374  12.577 -28.159  1.00 76.74           N  
ATOM   2570  H   GLU A 166      35.910  12.451 -27.271  1.00 76.74           H  
ATOM   2571  CA  GLU A 166      37.221  13.765 -28.360  1.00 76.74           C  
ATOM   2572  HA  GLU A 166      36.822  14.343 -29.194  1.00 76.74           H  
ATOM   2573  C   GLU A 166      38.686  13.430 -28.703  1.00 76.74           C  
ATOM   2574  CB  GLU A 166      37.211  14.641 -27.101  1.00 76.74           C  
ATOM   2575  HB2 GLU A 166      38.020  15.366 -27.200  1.00 76.74           H  
ATOM   2576  HB3 GLU A 166      37.415  14.023 -26.227  1.00 76.74           H  
ATOM   2577  O   GLU A 166      39.374  14.194 -29.393  1.00 76.74           O  
ATOM   2578  CG  GLU A 166      35.905  15.423 -26.896  1.00 76.74           C  
ATOM   2579  HG2 GLU A 166      35.089  14.728 -26.697  1.00 76.74           H  
ATOM   2580  HG3 GLU A 166      35.677  15.955 -27.820  1.00 76.74           H  
ATOM   2581  CD  GLU A 166      36.008  16.447 -25.750  1.00 76.74           C  
ATOM   2582  OE1 GLU A 166      35.052  17.241 -25.597  1.00 76.74           O  
ATOM   2583  OE2 GLU A 166      37.075  16.509 -25.088  1.00 76.74           O  
ATOM   2584  N   LYS A 167      39.201  12.289 -28.224  1.00 71.37           N  
ATOM   2585  H   LYS A 167      38.591  11.711 -27.664  1.00 71.37           H  
ATOM   2586  CA  LYS A 167      40.558  11.816 -28.551  1.00 71.37           C  
ATOM   2587  HA  LYS A 167      41.211  12.681 -28.658  1.00 71.37           H  
ATOM   2588  C   LYS A 167      40.612  11.101 -29.902  1.00 71.37           C  
ATOM   2589  CB  LYS A 167      41.095  10.935 -27.414  1.00 71.37           C  
ATOM   2590  HB2 LYS A 167      40.324  10.224 -27.116  1.00 71.37           H  
ATOM   2591  HB3 LYS A 167      41.960  10.375 -27.771  1.00 71.37           H  
ATOM   2592  O   LYS A 167      41.651  11.166 -30.565  1.00 71.37           O  
ATOM   2593  CG  LYS A 167      41.529  11.783 -26.208  1.00 71.37           C  
ATOM   2594  HG2 LYS A 167      42.382  12.401 -26.489  1.00 71.37           H  
ATOM   2595  HG3 LYS A 167      40.709  12.436 -25.911  1.00 71.37           H  
ATOM   2596  CD  LYS A 167      41.910  10.893 -25.018  1.00 71.37           C  
ATOM   2597  HD2 LYS A 167      42.759  10.261 -25.277  1.00 71.37           H  
ATOM   2598  HD3 LYS A 167      41.051  10.263 -24.788  1.00 71.37           H  
ATOM   2599  CE  LYS A 167      42.241  11.763 -23.799  1.00 71.37           C  
ATOM   2600  HE2 LYS A 167      43.235  12.193 -23.918  1.00 71.37           H  
ATOM   2601  HE3 LYS A 167      41.519  12.580 -23.775  1.00 71.37           H  
ATOM   2602  NZ  LYS A 167      42.128  11.002 -22.529  1.00 71.37           N  
ATOM   2603  HZ1 LYS A 167      41.176  10.686 -22.411  1.00 71.37           H  
ATOM   2604  HZ2 LYS A 167      42.287  11.592 -21.726  1.00 71.37           H  
ATOM   2605  HZ3 LYS A 167      42.734  10.194 -22.502  1.00 71.37           H  
ATOM   2606  N   ALA A 168      39.523  10.467 -30.333  1.00 59.38           N  
ATOM   2607  H   ALA A 168      38.710  10.446 -29.734  1.00 59.38           H  
ATOM   2608  CA  ALA A 168      39.430   9.799 -31.628  1.00 59.38           C  
ATOM   2609  HA  ALA A 168      40.291   9.141 -31.739  1.00 59.38           H  
ATOM   2610  C   ALA A 168      39.466  10.796 -32.805  1.00 59.38           C  
ATOM   2611  CB  ALA A 168      38.171   8.926 -31.630  1.00 59.38           C  
ATOM   2612  HB1 ALA A 168      38.199   8.224 -30.797  1.00 59.38           H  
ATOM   2613  HB2 ALA A 168      38.108   8.371 -32.566  1.00 59.38           H  
ATOM   2614  HB3 ALA A 168      37.283   9.551 -31.533  1.00 59.38           H  
ATOM   2615  O   ALA A 168      40.126  10.525 -33.812  1.00 59.38           O  
ATOM   2616  N   ASP A 169      38.899  11.997 -32.643  1.00 55.05           N  
ATOM   2617  H   ASP A 169      38.289  12.123 -31.848  1.00 55.05           H  
ATOM   2618  CA  ASP A 169      38.887  13.049 -33.676  1.00 55.05           C  
ATOM   2619  HA  ASP A 169      38.592  12.585 -34.618  1.00 55.05           H  
ATOM   2620  C   ASP A 169      40.265  13.678 -33.973  1.00 55.05           C  
ATOM   2621  CB  ASP A 169      37.847  14.125 -33.300  1.00 55.05           C  
ATOM   2622  HB2 ASP A 169      37.739  14.170 -32.217  1.00 55.05           H  
ATOM   2623  HB3 ASP A 169      38.214  15.099 -33.624  1.00 55.05           H  
ATOM   2624  O   ASP A 169      40.458  14.342 -34.994  1.00 55.05           O  
ATOM   2625  CG  ASP A 169      36.470  13.923 -33.952  1.00 55.05           C  
ATOM   2626  OD1 ASP A 169      36.359  13.080 -34.874  1.00 55.05           O  
ATOM   2627  OD2 ASP A 169      35.562  14.702 -33.593  1.00 55.05           O  
ATOM   2628  N   LYS A 170      41.282  13.420 -33.138  1.00 51.40           N  
ATOM   2629  H   LYS A 170      41.069  12.865 -32.322  1.00 51.40           H  
ATOM   2630  CA  LYS A 170      42.669  13.862 -33.388  1.00 51.40           C  
ATOM   2631  HA  LYS A 170      42.638  14.695 -34.089  1.00 51.40           H  
ATOM   2632  C   LYS A 170      43.536  12.815 -34.100  1.00 51.40           C  
ATOM   2633  CB  LYS A 170      43.291  14.394 -32.087  1.00 51.40           C  
ATOM   2634  HB2 LYS A 170      44.354  14.577 -32.244  1.00 51.40           H  
ATOM   2635  HB3 LYS A 170      43.175  13.653 -31.296  1.00 51.40           H  
ATOM   2636  O   LYS A 170      44.678  13.112 -34.448  1.00 51.40           O  
ATOM   2637  CG  LYS A 170      42.621  15.716 -31.679  1.00 51.40           C  
ATOM   2638  HG2 LYS A 170      42.736  16.440 -32.486  1.00 51.40           H  
ATOM   2639  HG3 LYS A 170      41.558  15.545 -31.512  1.00 51.40           H  
ATOM   2640  CD  LYS A 170      43.230  16.294 -30.398  1.00 51.40           C  
ATOM   2641  HD2 LYS A 170      44.288  16.504 -30.552  1.00 51.40           H  
ATOM   2642  HD3 LYS A 170      43.113  15.562 -29.599  1.00 51.40           H  
ATOM   2643  CE  LYS A 170      42.475  17.578 -30.041  1.00 51.40           C  
ATOM   2644  HE2 LYS A 170      41.409  17.352 -30.060  1.00 51.40           H  
ATOM   2645  HE3 LYS A 170      42.664  18.328 -30.808  1.00 51.40           H  
ATOM   2646  NZ  LYS A 170      42.843  18.085 -28.698  1.00 51.40           N  
ATOM   2647  HZ1 LYS A 170      42.296  18.906 -28.480  1.00 51.40           H  
ATOM   2648  HZ2 LYS A 170      42.604  17.389 -28.006  1.00 51.40           H  
ATOM   2649  HZ3 LYS A 170      43.828  18.300 -28.639  1.00 51.40           H  
ATOM   2650  N   SER A 171      43.014  11.617 -34.376  1.00 45.27           N  
ATOM   2651  H   SER A 171      42.053  11.459 -34.106  1.00 45.27           H  
ATOM   2652  CA  SER A 171      43.755  10.485 -34.957  1.00 45.27           C  
ATOM   2653  HA  SER A 171      44.803  10.767 -35.055  1.00 45.27           H  
ATOM   2654  C   SER A 171      43.279  10.120 -36.376  1.00 45.27           C  
ATOM   2655  CB  SER A 171      43.723   9.308 -33.974  1.00 45.27           C  
ATOM   2656  HB2 SER A 171      42.686   9.060 -33.744  1.00 45.27           H  
ATOM   2657  HB3 SER A 171      44.227   9.593 -33.051  1.00 45.27           H  
ATOM   2658  O   SER A 171      43.033   8.960 -36.706  1.00 45.27           O  
ATOM   2659  OG  SER A 171      44.354   8.173 -34.525  1.00 45.27           O  
ATOM   2660  HG  SER A 171      43.809   7.911 -35.270  1.00 45.27           H  
ATOM   2661  N   ALA A 172      43.191  11.106 -37.268  1.00 48.16           N  
ATOM   2662  H   ALA A 172      43.339  12.050 -36.941  1.00 48.16           H  
ATOM   2663  CA  ALA A 172      42.755  10.917 -38.657  1.00 48.16           C  
ATOM   2664  HA  ALA A 172      41.947  10.186 -38.646  1.00 48.16           H  
ATOM   2665  C   ALA A 172      43.827  10.353 -39.627  1.00 48.16           C  
ATOM   2666  CB  ALA A 172      42.149  12.239 -39.148  1.00 48.16           C  
ATOM   2667  HB1 ALA A 172      42.924  13.003 -39.218  1.00 48.16           H  
ATOM   2668  HB2 ALA A 172      41.377  12.573 -38.455  1.00 48.16           H  
ATOM   2669  HB3 ALA A 172      41.695  12.099 -40.129  1.00 48.16           H  
ATOM   2670  O   ALA A 172      43.706  10.551 -40.836  1.00 48.16           O  
ATOM   2671  N   LEU A 173      44.888   9.666 -39.171  1.00 43.49           N  
ATOM   2672  H   LEU A 173      44.953   9.481 -38.180  1.00 43.49           H  
ATOM   2673  CA  LEU A 173      46.005   9.307 -40.069  1.00 43.49           C  
ATOM   2674  HA  LEU A 173      45.589   9.288 -41.076  1.00 43.49           H  
ATOM   2675  C   LEU A 173      46.595   7.896 -39.948  1.00 43.49           C  
ATOM   2676  CB  LEU A 173      47.085  10.412 -40.059  1.00 43.49           C  
ATOM   2677  HB2 LEU A 173      46.697  11.313 -39.583  1.00 43.49           H  
ATOM   2678  HB3 LEU A 173      47.932  10.085 -39.456  1.00 43.49           H  
ATOM   2679  O   LEU A 173      47.760   7.695 -40.290  1.00 43.49           O  
ATOM   2680  CG  LEU A 173      47.545  10.754 -41.494  1.00 43.49           C  
ATOM   2681  HG  LEU A 173      47.326   9.927 -42.169  1.00 43.49           H  
ATOM   2682  CD1 LEU A 173      46.824  12.005 -42.000  1.00 43.49           C  
ATOM   2683 HD11 LEU A 173      47.069  12.860 -41.369  1.00 43.49           H  
ATOM   2684 HD12 LEU A 173      47.123  12.220 -43.026  1.00 43.49           H  
ATOM   2685 HD13 LEU A 173      45.746  11.841 -41.971  1.00 43.49           H  
ATOM   2686  CD2 LEU A 173      49.048  11.003 -41.568  1.00 43.49           C  
ATOM   2687 HD21 LEU A 173      49.337  11.249 -42.590  1.00 43.49           H  
ATOM   2688 HD22 LEU A 173      49.578  10.103 -41.256  1.00 43.49           H  
ATOM   2689 HD23 LEU A 173      49.321  11.826 -40.907  1.00 43.49           H  
ATOM   2690  N   ALA A 174      45.810   6.889 -39.563  1.00 36.58           N  
ATOM   2691  H   ALA A 174      44.875   7.075 -39.230  1.00 36.58           H  
ATOM   2692  CA  ALA A 174      46.240   5.505 -39.748  1.00 36.58           C  
ATOM   2693  HA  ALA A 174      47.024   5.482 -40.505  1.00 36.58           H  
ATOM   2694  C   ALA A 174      45.118   4.597 -40.265  1.00 36.58           C  
ATOM   2695  CB  ALA A 174      46.901   4.985 -38.468  1.00 36.58           C  
ATOM   2696  HB1 ALA A 174      47.249   3.964 -38.618  1.00 36.58           H  
ATOM   2697  HB2 ALA A 174      46.184   4.999 -37.647  1.00 36.58           H  
ATOM   2698  HB3 ALA A 174      47.751   5.615 -38.207  1.00 36.58           H  
ATOM   2699  O   ALA A 174      44.194   4.233 -39.552  1.00 36.58           O  
ATOM   2700  N   SER A 175      45.322   4.146 -41.505  1.00 39.82           N  
ATOM   2701  H   SER A 175      46.105   4.568 -41.985  1.00 39.82           H  
ATOM   2702  CA  SER A 175      44.836   2.878 -42.057  1.00 39.82           C  
ATOM   2703  HA  SER A 175      45.633   2.579 -42.738  1.00 39.82           H  
ATOM   2704  C   SER A 175      43.578   2.902 -42.933  1.00 39.82           C  
ATOM   2705  CB  SER A 175      44.830   1.761 -41.008  1.00 39.82           C  
ATOM   2706  HB2 SER A 175      43.884   1.751 -40.467  1.00 39.82           H  
ATOM   2707  HB3 SER A 175      45.650   1.900 -40.304  1.00 39.82           H  
ATOM   2708  O   SER A 175      42.516   2.373 -42.616  1.00 39.82           O  
ATOM   2709  OG  SER A 175      45.025   0.545 -41.691  1.00 39.82           O  
ATOM   2710  HG  SER A 175      44.901  -0.166 -41.059  1.00 39.82           H  
ATOM   2711  N   LYS A 176      43.791   3.349 -44.177  1.00 41.11           N  
ATOM   2712  H   LYS A 176      44.683   3.796 -44.335  1.00 41.11           H  
ATOM   2713  CA  LYS A 176      43.010   2.981 -45.375  1.00 41.11           C  
ATOM   2714  HA  LYS A 176      41.967   3.249 -45.204  1.00 41.11           H  
ATOM   2715  C   LYS A 176      42.988   1.461 -45.680  1.00 41.11           C  
ATOM   2716  CB  LYS A 176      43.552   3.778 -46.586  1.00 41.11           C  
ATOM   2717  HB2 LYS A 176      44.642   3.781 -46.558  1.00 41.11           H  
ATOM   2718  HB3 LYS A 176      43.254   3.283 -47.510  1.00 41.11           H  
ATOM   2719  O   LYS A 176      42.471   1.082 -46.725  1.00 41.11           O  
ATOM   2720  CG  LYS A 176      43.025   5.219 -46.664  1.00 41.11           C  
ATOM   2721  HG2 LYS A 176      43.271   5.750 -45.745  1.00 41.11           H  
ATOM   2722  HG3 LYS A 176      41.941   5.193 -46.778  1.00 41.11           H  
ATOM   2723  CD  LYS A 176      43.648   5.958 -47.860  1.00 41.11           C  
ATOM   2724  HD2 LYS A 176      43.482   5.376 -48.767  1.00 41.11           H  
ATOM   2725  HD3 LYS A 176      44.721   6.052 -47.693  1.00 41.11           H  
ATOM   2726  CE  LYS A 176      43.025   7.350 -48.031  1.00 41.11           C  
ATOM   2727  HE2 LYS A 176      41.964   7.233 -48.248  1.00 41.11           H  
ATOM   2728  HE3 LYS A 176      43.112   7.884 -47.084  1.00 41.11           H  
ATOM   2729  NZ  LYS A 176      43.692   8.126 -49.109  1.00 41.11           N  
ATOM   2730  HZ1 LYS A 176      43.272   9.041 -49.201  1.00 41.11           H  
ATOM   2731  HZ2 LYS A 176      43.620   7.649 -49.996  1.00 41.11           H  
ATOM   2732  HZ3 LYS A 176      44.670   8.257 -48.896  1.00 41.11           H  
ATOM   2733  N   VAL A 177      43.512   0.591 -44.809  1.00 38.06           N  
ATOM   2734  H   VAL A 177      43.867   0.942 -43.930  1.00 38.06           H  
ATOM   2735  CA  VAL A 177      43.545  -0.873 -45.004  1.00 38.06           C  
ATOM   2736  HA  VAL A 177      43.511  -1.075 -46.074  1.00 38.06           H  
ATOM   2737  C   VAL A 177      42.301  -1.575 -44.423  1.00 38.06           C  
ATOM   2738  CB  VAL A 177      44.886  -1.461 -44.500  1.00 38.06           C  
ATOM   2739  HB  VAL A 177      44.966  -1.300 -43.425  1.00 38.06           H  
ATOM   2740  O   VAL A 177      41.985  -2.680 -44.845  1.00 38.06           O  
ATOM   2741  CG1 VAL A 177      45.035  -2.965 -44.754  1.00 38.06           C  
ATOM   2742 HG11 VAL A 177      46.026  -3.302 -44.451  1.00 38.06           H  
ATOM   2743 HG12 VAL A 177      44.884  -3.188 -45.811  1.00 38.06           H  
ATOM   2744 HG13 VAL A 177      44.304  -3.520 -44.165  1.00 38.06           H  
ATOM   2745  CG2 VAL A 177      46.073  -0.773 -45.199  1.00 38.06           C  
ATOM   2746 HG21 VAL A 177      45.992  -0.892 -46.279  1.00 38.06           H  
ATOM   2747 HG22 VAL A 177      47.008  -1.221 -44.860  1.00 38.06           H  
ATOM   2748 HG23 VAL A 177      46.104   0.287 -44.946  1.00 38.06           H  
ATOM   2749  N   SER A 178      41.496  -0.917 -43.577  1.00 38.62           N  
ATOM   2750  H   SER A 178      41.810  -0.037 -43.192  1.00 38.62           H  
ATOM   2751  CA  SER A 178      40.259  -1.508 -43.017  1.00 38.62           C  
ATOM   2752  HA  SER A 178      40.385  -2.590 -42.980  1.00 38.62           H  
ATOM   2753  C   SER A 178      38.983  -1.269 -43.839  1.00 38.62           C  
ATOM   2754  CB  SER A 178      40.046  -1.061 -41.567  1.00 38.62           C  
ATOM   2755  HB2 SER A 178      39.113  -1.479 -41.189  1.00 38.62           H  
ATOM   2756  HB3 SER A 178      39.996   0.027 -41.513  1.00 38.62           H  
ATOM   2757  O   SER A 178      37.900  -1.658 -43.411  1.00 38.62           O  
ATOM   2758  OG  SER A 178      41.109  -1.538 -40.769  1.00 38.62           O  
ATOM   2759  HG  SER A 178      40.837  -1.506 -39.848  1.00 38.62           H  
ATOM   2760  N   ARG A 179      39.066  -0.643 -45.023  1.00 36.21           N  
ATOM   2761  H   ARG A 179      39.983  -0.382 -45.355  1.00 36.21           H  
ATOM   2762  CA  ARG A 179      37.870  -0.288 -45.818  1.00 36.21           C  
ATOM   2763  HA  ARG A 179      37.093   0.036 -45.125  1.00 36.21           H  
ATOM   2764  C   ARG A 179      37.189  -1.463 -46.530  1.00 36.21           C  
ATOM   2765  CB  ARG A 179      38.161   0.884 -46.776  1.00 36.21           C  
ATOM   2766  HB2 ARG A 179      37.603   0.740 -47.701  1.00 36.21           H  
ATOM   2767  HB3 ARG A 179      39.223   0.921 -47.019  1.00 36.21           H  
ATOM   2768  O   ARG A 179      36.018  -1.351 -46.835  1.00 36.21           O  
ATOM   2769  CG  ARG A 179      37.706   2.213 -46.154  1.00 36.21           C  
ATOM   2770  HG2 ARG A 179      38.246   2.378 -45.222  1.00 36.21           H  
ATOM   2771  HG3 ARG A 179      36.639   2.154 -45.938  1.00 36.21           H  
ATOM   2772  CD  ARG A 179      37.954   3.393 -47.100  1.00 36.21           C  
ATOM   2773  HD2 ARG A 179      39.020   3.447 -47.320  1.00 36.21           H  
ATOM   2774  HD3 ARG A 179      37.405   3.209 -48.024  1.00 36.21           H  
ATOM   2775  NE  ARG A 179      37.494   4.660 -46.496  1.00 36.21           N  
ATOM   2776  HE  ARG A 179      37.030   4.579 -45.602  1.00 36.21           H  
ATOM   2777  NH1 ARG A 179      38.023   6.053 -48.240  1.00 36.21           N  
ATOM   2778 HH11 ARG A 179      37.869   6.938 -48.701  1.00 36.21           H  
ATOM   2779 HH12 ARG A 179      38.249   5.226 -48.774  1.00 36.21           H  
ATOM   2780  NH2 ARG A 179      37.040   6.892 -46.419  1.00 36.21           N  
ATOM   2781 HH21 ARG A 179      36.592   6.761 -45.523  1.00 36.21           H  
ATOM   2782 HH22 ARG A 179      37.009   7.804 -46.851  1.00 36.21           H  
ATOM   2783  CZ  ARG A 179      37.523   5.859 -47.050  1.00 36.21           C  
ATOM   2784  N   ILE A 180      37.861  -2.598 -46.741  1.00 34.72           N  
ATOM   2785  H   ILE A 180      38.827  -2.645 -46.448  1.00 34.72           H  
ATOM   2786  CA  ILE A 180      37.278  -3.741 -47.482  1.00 34.72           C  
ATOM   2787  HA  ILE A 180      36.472  -3.365 -48.112  1.00 34.72           H  
ATOM   2788  C   ILE A 180      36.587  -4.762 -46.548  1.00 34.72           C  
ATOM   2789  CB  ILE A 180      38.335  -4.331 -48.454  1.00 34.72           C  
ATOM   2790  HB  ILE A 180      39.210  -4.624 -47.874  1.00 34.72           H  
ATOM   2791  O   ILE A 180      35.770  -5.556 -46.998  1.00 34.72           O  
ATOM   2792  CG1 ILE A 180      38.756  -3.241 -49.478  1.00 34.72           C  
ATOM   2793 HG12 ILE A 180      39.093  -2.351 -48.947  1.00 34.72           H  
ATOM   2794 HG13 ILE A 180      37.891  -2.959 -50.078  1.00 34.72           H  
ATOM   2795  CG2 ILE A 180      37.820  -5.575 -49.202  1.00 34.72           C  
ATOM   2796 HG21 ILE A 180      37.606  -6.380 -48.500  1.00 34.72           H  
ATOM   2797 HG22 ILE A 180      38.569  -5.955 -49.898  1.00 34.72           H  
ATOM   2798 HG23 ILE A 180      36.909  -5.333 -49.749  1.00 34.72           H  
ATOM   2799  CD1 ILE A 180      39.900  -3.639 -50.420  1.00 34.72           C  
ATOM   2800 HD11 ILE A 180      40.224  -2.762 -50.981  1.00 34.72           H  
ATOM   2801 HD12 ILE A 180      39.568  -4.395 -51.131  1.00 34.72           H  
ATOM   2802 HD13 ILE A 180      40.743  -4.020 -49.843  1.00 34.72           H  
ATOM   2803  N   GLN A 181      36.835  -4.711 -45.232  1.00 33.46           N  
ATOM   2804  H   GLN A 181      37.494  -4.025 -44.893  1.00 33.46           H  
ATOM   2805  CA  GLN A 181      36.112  -5.525 -44.234  1.00 33.46           C  
ATOM   2806  HA  GLN A 181      35.641  -6.373 -44.731  1.00 33.46           H  
ATOM   2807  C   GLN A 181      34.959  -4.780 -43.548  1.00 33.46           C  
ATOM   2808  CB  GLN A 181      37.100  -6.085 -43.199  1.00 33.46           C  
ATOM   2809  HB2 GLN A 181      36.560  -6.344 -42.288  1.00 33.46           H  
ATOM   2810  HB3 GLN A 181      37.843  -5.328 -42.951  1.00 33.46           H  
ATOM   2811  O   GLN A 181      34.100  -5.424 -42.953  1.00 33.46           O  
ATOM   2812  CG  GLN A 181      37.782  -7.360 -43.715  1.00 33.46           C  
ATOM   2813  HG2 GLN A 181      38.301  -7.143 -44.649  1.00 33.46           H  
ATOM   2814  HG3 GLN A 181      37.021  -8.114 -43.913  1.00 33.46           H  
ATOM   2815  CD  GLN A 181      38.793  -7.937 -42.728  1.00 33.46           C  
ATOM   2816  NE2 GLN A 181      39.263  -9.145 -42.949  1.00 33.46           N  
ATOM   2817 HE21 GLN A 181      38.933  -9.696 -43.728  1.00 33.46           H  
ATOM   2818 HE22 GLN A 181      39.916  -9.488 -42.259  1.00 33.46           H  
ATOM   2819  OE1 GLN A 181      39.201  -7.322 -41.760  1.00 33.46           O  
ATOM   2820  N   PHE A 182      34.914  -3.448 -43.649  1.00 35.09           N  
ATOM   2821  H   PHE A 182      35.653  -2.963 -44.138  1.00 35.09           H  
ATOM   2822  CA  PHE A 182      33.835  -2.645 -43.072  1.00 35.09           C  
ATOM   2823  HA  PHE A 182      33.536  -3.111 -42.133  1.00 35.09           H  
ATOM   2824  C   PHE A 182      32.575  -2.614 -43.946  1.00 35.09           C  
ATOM   2825  CB  PHE A 182      34.342  -1.234 -42.739  1.00 35.09           C  
ATOM   2826  HB2 PHE A 182      33.767  -0.500 -43.305  1.00 35.09           H  
ATOM   2827  HB3 PHE A 182      35.380  -1.120 -43.050  1.00 35.09           H  
ATOM   2828  O   PHE A 182      31.477  -2.537 -43.411  1.00 35.09           O  
ATOM   2829  CG  PHE A 182      34.240  -0.904 -41.263  1.00 35.09           C  
ATOM   2830  CD1 PHE A 182      33.101  -0.243 -40.766  1.00 35.09           C  
ATOM   2831  HD1 PHE A 182      32.294   0.024 -41.433  1.00 35.09           H  
ATOM   2832  CD2 PHE A 182      35.271  -1.279 -40.380  1.00 35.09           C  
ATOM   2833  HD2 PHE A 182      36.138  -1.802 -40.757  1.00 35.09           H  
ATOM   2834  CE1 PHE A 182      33.004   0.062 -39.397  1.00 35.09           C  
ATOM   2835  HE1 PHE A 182      32.129   0.571 -39.020  1.00 35.09           H  
ATOM   2836  CE2 PHE A 182      35.171  -0.978 -39.009  1.00 35.09           C  
ATOM   2837  HE2 PHE A 182      35.960  -1.266 -38.330  1.00 35.09           H  
ATOM   2838  CZ  PHE A 182      34.039  -0.302 -38.519  1.00 35.09           C  
ATOM   2839  HZ  PHE A 182      33.960  -0.069 -37.467  1.00 35.09           H  
ATOM   2840  N   ASP A 183      32.683  -2.727 -45.271  1.00 33.80           N  
ATOM   2841  H   ASP A 183      33.592  -2.673 -45.706  1.00 33.80           H  
ATOM   2842  CA  ASP A 183      31.497  -2.660 -46.141  1.00 33.80           C  
ATOM   2843  HA  ASP A 183      30.891  -1.806 -45.837  1.00 33.80           H  
ATOM   2844  C   ASP A 183      30.588  -3.897 -45.981  1.00 33.80           C  
ATOM   2845  CB  ASP A 183      31.931  -2.410 -47.597  1.00 33.80           C  
ATOM   2846  HB2 ASP A 183      31.068  -2.561 -48.245  1.00 33.80           H  
ATOM   2847  HB3 ASP A 183      32.691  -3.140 -47.875  1.00 33.80           H  
ATOM   2848  O   ASP A 183      29.367  -3.763 -45.914  1.00 33.80           O  
ATOM   2849  CG  ASP A 183      32.463  -0.985 -47.844  1.00 33.80           C  
ATOM   2850  OD1 ASP A 183      32.172  -0.082 -47.026  1.00 33.80           O  
ATOM   2851  OD2 ASP A 183      33.177  -0.803 -48.857  1.00 33.80           O  
ATOM   2852  N   ALA A 184      31.167  -5.087 -45.769  1.00 37.24           N  
ATOM   2853  H   ALA A 184      32.175  -5.137 -45.806  1.00 37.24           H  
ATOM   2854  CA  ALA A 184      30.408  -6.312 -45.491  1.00 37.24           C  
ATOM   2855  HA  ALA A 184      29.635  -6.419 -46.252  1.00 37.24           H  
ATOM   2856  C   ALA A 184      29.697  -6.282 -44.122  1.00 37.24           C  
ATOM   2857  CB  ALA A 184      31.366  -7.506 -45.598  1.00 37.24           C  
ATOM   2858  HB1 ALA A 184      30.811  -8.429 -45.432  1.00 37.24           H  
ATOM   2859  HB2 ALA A 184      32.155  -7.421 -44.851  1.00 37.24           H  
ATOM   2860  HB3 ALA A 184      31.809  -7.534 -46.594  1.00 37.24           H  
ATOM   2861  O   ALA A 184      28.596  -6.815 -43.980  1.00 37.24           O  
ATOM   2862  N   THR A 185      30.290  -5.633 -43.114  1.00 45.95           N  
ATOM   2863  H   THR A 185      31.185  -5.192 -43.265  1.00 45.95           H  
ATOM   2864  CA  THR A 185      29.667  -5.461 -41.791  1.00 45.95           C  
ATOM   2865  HA  THR A 185      29.087  -6.354 -41.558  1.00 45.95           H  
ATOM   2866  C   THR A 185      28.688  -4.291 -41.756  1.00 45.95           C  
ATOM   2867  CB  THR A 185      30.717  -5.299 -40.685  1.00 45.95           C  
ATOM   2868  HB  THR A 185      30.220  -5.017 -39.757  1.00 45.95           H  
ATOM   2869  O   THR A 185      27.728  -4.343 -40.996  1.00 45.95           O  
ATOM   2870  CG2 THR A 185      31.499  -6.589 -40.449  1.00 45.95           C  
ATOM   2871 HG21 THR A 185      32.025  -6.880 -41.359  1.00 45.95           H  
ATOM   2872 HG22 THR A 185      30.812  -7.385 -40.163  1.00 45.95           H  
ATOM   2873 HG23 THR A 185      32.225  -6.441 -39.649  1.00 45.95           H  
ATOM   2874  OG1 THR A 185      31.652  -4.310 -41.029  1.00 45.95           O  
ATOM   2875  HG1 THR A 185      32.255  -4.201 -40.289  1.00 45.95           H  
ATOM   2876  N   THR A 186      28.857  -3.277 -42.607  1.00 42.53           N  
ATOM   2877  H   THR A 186      29.695  -3.268 -43.170  1.00 42.53           H  
ATOM   2878  CA  THR A 186      27.932  -2.137 -42.714  1.00 42.53           C  
ATOM   2879  HA  THR A 186      27.655  -1.828 -41.706  1.00 42.53           H  
ATOM   2880  C   THR A 186      26.644  -2.529 -43.439  1.00 42.53           C  
ATOM   2881  CB  THR A 186      28.595  -0.928 -43.395  1.00 42.53           C  
ATOM   2882  HB  THR A 186      28.753  -1.133 -44.453  1.00 42.53           H  
ATOM   2883  O   THR A 186      25.566  -2.117 -43.018  1.00 42.53           O  
ATOM   2884  CG2 THR A 186      27.777   0.351 -43.227  1.00 42.53           C  
ATOM   2885 HG21 THR A 186      26.814   0.250 -43.729  1.00 42.53           H  
ATOM   2886 HG22 THR A 186      27.614   0.555 -42.169  1.00 42.53           H  
ATOM   2887 HG23 THR A 186      28.318   1.184 -43.676  1.00 42.53           H  
ATOM   2888  OG1 THR A 186      29.828  -0.636 -42.786  1.00 42.53           O  
ATOM   2889  HG1 THR A 186      30.438  -1.343 -43.012  1.00 42.53           H  
ATOM   2890  N   GLU A 187      26.704  -3.391 -44.461  1.00 46.70           N  
ATOM   2891  H   GLU A 187      27.602  -3.653 -44.843  1.00 46.70           H  
ATOM   2892  CA  GLU A 187      25.496  -3.985 -45.057  1.00 46.70           C  
ATOM   2893  HA  GLU A 187      24.792  -3.192 -45.309  1.00 46.70           H  
ATOM   2894  C   GLU A 187      24.770  -4.915 -44.080  1.00 46.70           C  
ATOM   2895  CB  GLU A 187      25.829  -4.747 -46.346  1.00 46.70           C  
ATOM   2896  HB2 GLU A 187      26.728  -5.346 -46.198  1.00 46.70           H  
ATOM   2897  HB3 GLU A 187      24.999  -5.417 -46.570  1.00 46.70           H  
ATOM   2898  O   GLU A 187      23.544  -4.874 -43.987  1.00 46.70           O  
ATOM   2899  CG  GLU A 187      26.005  -3.797 -47.538  1.00 46.70           C  
ATOM   2900  HG2 GLU A 187      26.895  -3.187 -47.380  1.00 46.70           H  
ATOM   2901  HG3 GLU A 187      25.145  -3.130 -47.577  1.00 46.70           H  
ATOM   2902  CD  GLU A 187      26.122  -4.542 -48.879  1.00 46.70           C  
ATOM   2903  OE1 GLU A 187      25.846  -3.893 -49.914  1.00 46.70           O  
ATOM   2904  OE2 GLU A 187      26.458  -5.749 -48.870  1.00 46.70           O  
ATOM   2905  N   GLN A 188      25.504  -5.700 -43.289  1.00 44.14           N  
ATOM   2906  H   GLN A 188      26.502  -5.737 -43.441  1.00 44.14           H  
ATOM   2907  CA  GLN A 188      24.914  -6.586 -42.285  1.00 44.14           C  
ATOM   2908  HA  GLN A 188      24.105  -7.136 -42.765  1.00 44.14           H  
ATOM   2909  C   GLN A 188      24.309  -5.808 -41.105  1.00 44.14           C  
ATOM   2910  CB  GLN A 188      25.987  -7.586 -41.841  1.00 44.14           C  
ATOM   2911  HB2 GLN A 188      26.654  -7.118 -41.117  1.00 44.14           H  
ATOM   2912  HB3 GLN A 188      26.573  -7.877 -42.713  1.00 44.14           H  
ATOM   2913  O   GLN A 188      23.242  -6.170 -40.613  1.00 44.14           O  
ATOM   2914  CG  GLN A 188      25.385  -8.868 -41.259  1.00 44.14           C  
ATOM   2915  HG2 GLN A 188      24.676  -9.283 -41.976  1.00 44.14           H  
ATOM   2916  HG3 GLN A 188      24.851  -8.639 -40.337  1.00 44.14           H  
ATOM   2917  CD  GLN A 188      26.449  -9.922 -40.965  1.00 44.14           C  
ATOM   2918  NE2 GLN A 188      26.061 -11.166 -40.788  1.00 44.14           N  
ATOM   2919 HE21 GLN A 188      26.803 -11.827 -40.608  1.00 44.14           H  
ATOM   2920 HE22 GLN A 188      25.084 -11.411 -40.858  1.00 44.14           H  
ATOM   2921  OE1 GLN A 188      27.639  -9.672 -40.874  1.00 44.14           O  
ATOM   2922  N   LEU A 189      24.935  -4.702 -40.694  1.00 40.41           N  
ATOM   2923  H   LEU A 189      25.841  -4.493 -41.090  1.00 40.41           H  
ATOM   2924  CA  LEU A 189      24.407  -3.782 -39.688  1.00 40.41           C  
ATOM   2925  HA  LEU A 189      24.090  -4.368 -38.825  1.00 40.41           H  
ATOM   2926  C   LEU A 189      23.186  -3.021 -40.218  1.00 40.41           C  
ATOM   2927  CB  LEU A 189      25.516  -2.810 -39.251  1.00 40.41           C  
ATOM   2928  HB2 LEU A 189      26.444  -3.360 -39.093  1.00 40.41           H  
ATOM   2929  HB3 LEU A 189      25.686  -2.097 -40.057  1.00 40.41           H  
ATOM   2930  O   LEU A 189      22.201  -2.901 -39.500  1.00 40.41           O  
ATOM   2931  CG  LEU A 189      25.186  -2.056 -37.951  1.00 40.41           C  
ATOM   2932  HG  LEU A 189      24.132  -1.781 -37.931  1.00 40.41           H  
ATOM   2933  CD1 LEU A 189      25.504  -2.920 -36.727  1.00 40.41           C  
ATOM   2934 HD11 LEU A 189      26.565  -3.173 -36.712  1.00 40.41           H  
ATOM   2935 HD12 LEU A 189      24.915  -3.837 -36.754  1.00 40.41           H  
ATOM   2936 HD13 LEU A 189      25.255  -2.370 -35.820  1.00 40.41           H  
ATOM   2937  CD2 LEU A 189      26.011  -0.775 -37.863  1.00 40.41           C  
ATOM   2938 HD21 LEU A 189      25.779  -0.250 -36.936  1.00 40.41           H  
ATOM   2939 HD22 LEU A 189      27.075  -1.009 -37.892  1.00 40.41           H  
ATOM   2940 HD23 LEU A 189      25.763  -0.122 -38.700  1.00 40.41           H  
ATOM   2941  N   ASN A 190      23.201  -2.576 -41.478  1.00 48.11           N  
ATOM   2942  H   ASN A 190      24.055  -2.652 -42.011  1.00 48.11           H  
ATOM   2943  CA  ASN A 190      22.032  -1.970 -42.119  1.00 48.11           C  
ATOM   2944  HA  ASN A 190      21.657  -1.171 -41.479  1.00 48.11           H  
ATOM   2945  C   ASN A 190      20.886  -2.973 -42.256  1.00 48.11           C  
ATOM   2946  CB  ASN A 190      22.417  -1.382 -43.488  1.00 48.11           C  
ATOM   2947  HB2 ASN A 190      21.530  -1.333 -44.119  1.00 48.11           H  
ATOM   2948  HB3 ASN A 190      23.140  -2.029 -43.985  1.00 48.11           H  
ATOM   2949  O   ASN A 190      19.744  -2.618 -41.982  1.00 48.11           O  
ATOM   2950  CG  ASN A 190      22.954   0.034 -43.393  1.00 48.11           C  
ATOM   2951  ND2 ASN A 190      23.758   0.453 -44.340  1.00 48.11           N  
ATOM   2952 HD21 ASN A 190      24.130   1.384 -44.221  1.00 48.11           H  
ATOM   2953 HD22 ASN A 190      24.108  -0.196 -45.031  1.00 48.11           H  
ATOM   2954  OD1 ASN A 190      22.617   0.804 -42.511  1.00 48.11           O  
ATOM   2955  N   HIS A 191      21.173  -4.231 -42.595  1.00 51.41           N  
ATOM   2956  H   HIS A 191      22.115  -4.454 -42.883  1.00 51.41           H  
ATOM   2957  CA  HIS A 191      20.173  -5.293 -42.612  1.00 51.41           C  
ATOM   2958  HA  HIS A 191      19.330  -4.962 -43.217  1.00 51.41           H  
ATOM   2959  C   HIS A 191      19.646  -5.579 -41.200  1.00 51.41           C  
ATOM   2960  CB  HIS A 191      20.760  -6.548 -43.268  1.00 51.41           C  
ATOM   2961  HB2 HIS A 191      21.222  -6.267 -44.214  1.00 51.41           H  
ATOM   2962  HB3 HIS A 191      21.536  -6.970 -42.629  1.00 51.41           H  
ATOM   2963  O   HIS A 191      18.441  -5.678 -41.018  1.00 51.41           O  
ATOM   2964  CG  HIS A 191      19.723  -7.607 -43.550  1.00 51.41           C  
ATOM   2965  CD2 HIS A 191      19.229  -7.947 -44.781  1.00 51.41           C  
ATOM   2966  HD2 HIS A 191      19.520  -7.506 -45.723  1.00 51.41           H  
ATOM   2967  ND1 HIS A 191      19.075  -8.399 -42.625  1.00 51.41           N  
ATOM   2968  HD1 HIS A 191      19.137  -8.343 -41.618  1.00 51.41           H  
ATOM   2969  CE1 HIS A 191      18.219  -9.193 -43.284  1.00 51.41           C  
ATOM   2970  HE1 HIS A 191      17.553  -9.901 -42.812  1.00 51.41           H  
ATOM   2971  NE2 HIS A 191      18.279  -8.960 -44.605  1.00 51.41           N  
ATOM   2972  N   MET A 192      20.502  -5.642 -40.176  1.00 45.32           N  
ATOM   2973  H   MET A 192      21.491  -5.591 -40.375  1.00 45.32           H  
ATOM   2974  CA  MET A 192      20.080  -5.828 -38.783  1.00 45.32           C  
ATOM   2975  HA  MET A 192      19.426  -6.698 -38.725  1.00 45.32           H  
ATOM   2976  C   MET A 192      19.282  -4.639 -38.244  1.00 45.32           C  
ATOM   2977  CB  MET A 192      21.294  -6.064 -37.880  1.00 45.32           C  
ATOM   2978  HB2 MET A 192      22.095  -5.374 -38.145  1.00 45.32           H  
ATOM   2979  HB3 MET A 192      20.991  -5.859 -36.853  1.00 45.32           H  
ATOM   2980  O   MET A 192      18.300  -4.855 -37.545  1.00 45.32           O  
ATOM   2981  CG  MET A 192      21.805  -7.506 -37.946  1.00 45.32           C  
ATOM   2982  HG2 MET A 192      22.001  -7.769 -38.986  1.00 45.32           H  
ATOM   2983  HG3 MET A 192      21.016  -8.164 -37.579  1.00 45.32           H  
ATOM   2984  SD  MET A 192      23.313  -7.834 -36.985  1.00 45.32           S  
ATOM   2985  CE  MET A 192      22.996  -6.918 -35.450  1.00 45.32           C  
ATOM   2986  HE1 MET A 192      22.040  -7.226 -35.026  1.00 45.32           H  
ATOM   2987  HE2 MET A 192      22.986  -5.847 -35.651  1.00 45.32           H  
ATOM   2988  HE3 MET A 192      23.792  -7.130 -34.736  1.00 45.32           H  
ATOM   2989  N   MET A 193      19.652  -3.398 -38.572  1.00 46.78           N  
ATOM   2990  H   MET A 193      20.497  -3.274 -39.111  1.00 46.78           H  
ATOM   2991  CA  MET A 193      18.888  -2.208 -38.199  1.00 46.78           C  
ATOM   2992  HA  MET A 193      18.632  -2.275 -37.141  1.00 46.78           H  
ATOM   2993  C   MET A 193      17.566  -2.141 -38.962  1.00 46.78           C  
ATOM   2994  CB  MET A 193      19.693  -0.916 -38.406  1.00 46.78           C  
ATOM   2995  HB2 MET A 193      20.144  -0.905 -39.399  1.00 46.78           H  
ATOM   2996  HB3 MET A 193      19.007  -0.072 -38.336  1.00 46.78           H  
ATOM   2997  O   MET A 193      16.555  -1.828 -38.350  1.00 46.78           O  
ATOM   2998  CG  MET A 193      20.776  -0.723 -37.340  1.00 46.78           C  
ATOM   2999  HG2 MET A 193      21.591  -1.420 -37.538  1.00 46.78           H  
ATOM   3000  HG3 MET A 193      20.364  -0.961 -36.359  1.00 46.78           H  
ATOM   3001  SD  MET A 193      21.457   0.959 -37.287  1.00 46.78           S  
ATOM   3002  CE  MET A 193      20.611   1.622 -35.827  1.00 46.78           C  
ATOM   3003  HE1 MET A 193      20.919   2.656 -35.671  1.00 46.78           H  
ATOM   3004  HE2 MET A 193      19.533   1.586 -35.979  1.00 46.78           H  
ATOM   3005  HE3 MET A 193      20.878   1.034 -34.949  1.00 46.78           H  
ATOM   3006  N   GLN A 194      17.520  -2.498 -40.248  1.00 46.60           N  
ATOM   3007  H   GLN A 194      18.380  -2.723 -40.727  1.00 46.60           H  
ATOM   3008  CA  GLN A 194      16.265  -2.596 -41.000  1.00 46.60           C  
ATOM   3009  HA  GLN A 194      15.703  -1.671 -40.870  1.00 46.60           H  
ATOM   3010  C   GLN A 194      15.375  -3.728 -40.484  1.00 46.60           C  
ATOM   3011  CB  GLN A 194      16.541  -2.789 -42.496  1.00 46.60           C  
ATOM   3012  HB2 GLN A 194      17.311  -3.547 -42.636  1.00 46.60           H  
ATOM   3013  HB3 GLN A 194      15.629  -3.142 -42.977  1.00 46.60           H  
ATOM   3014  O   GLN A 194      14.169  -3.542 -40.376  1.00 46.60           O  
ATOM   3015  CG  GLN A 194      16.953  -1.476 -43.177  1.00 46.60           C  
ATOM   3016  HG2 GLN A 194      16.150  -0.748 -43.063  1.00 46.60           H  
ATOM   3017  HG3 GLN A 194      17.844  -1.070 -42.698  1.00 46.60           H  
ATOM   3018  CD  GLN A 194      17.234  -1.647 -44.667  1.00 46.60           C  
ATOM   3019  NE2 GLN A 194      17.604  -0.589 -45.356  1.00 46.60           N  
ATOM   3020 HE21 GLN A 194      17.763   0.295 -44.895  1.00 46.60           H  
ATOM   3021 HE22 GLN A 194      17.811  -0.758 -46.329  1.00 46.60           H  
ATOM   3022  OE1 GLN A 194      17.114  -2.708 -45.254  1.00 46.60           O  
ATOM   3023  N   GLU A 195      15.940  -4.872 -40.102  1.00 43.03           N  
ATOM   3024  H   GLU A 195      16.922  -5.006 -40.294  1.00 43.03           H  
ATOM   3025  CA  GLU A 195      15.199  -5.998 -39.530  1.00 43.03           C  
ATOM   3026  HA  GLU A 195      14.314  -6.166 -40.144  1.00 43.03           H  
ATOM   3027  C   GLU A 195      14.728  -5.691 -38.098  1.00 43.03           C  
ATOM   3028  CB  GLU A 195      16.075  -7.261 -39.595  1.00 43.03           C  
ATOM   3029  HB2 GLU A 195      16.764  -7.267 -38.750  1.00 43.03           H  
ATOM   3030  HB3 GLU A 195      16.646  -7.258 -40.523  1.00 43.03           H  
ATOM   3031  O   GLU A 195      13.631  -6.087 -37.709  1.00 43.03           O  
ATOM   3032  CG  GLU A 195      15.243  -8.546 -39.617  1.00 43.03           C  
ATOM   3033  HG2 GLU A 195      14.525  -8.506 -38.799  1.00 43.03           H  
ATOM   3034  HG3 GLU A 195      14.684  -8.595 -40.551  1.00 43.03           H  
ATOM   3035  CD  GLU A 195      16.092  -9.816 -39.459  1.00 43.03           C  
ATOM   3036  OE1 GLU A 195      15.486 -10.825 -39.016  1.00 43.03           O  
ATOM   3037  OE2 GLU A 195      17.327  -9.768 -39.637  1.00 43.03           O  
ATOM   3038  N   LEU A 196      15.507  -4.927 -37.325  1.00 39.99           N  
ATOM   3039  H   LEU A 196      16.426  -4.689 -37.672  1.00 39.99           H  
ATOM   3040  CA  LEU A 196      15.127  -4.409 -36.010  1.00 39.99           C  
ATOM   3041  HA  LEU A 196      14.717  -5.232 -35.426  1.00 39.99           H  
ATOM   3042  C   LEU A 196      14.037  -3.338 -36.135  1.00 39.99           C  
ATOM   3043  CB  LEU A 196      16.376  -3.862 -35.294  1.00 39.99           C  
ATOM   3044  HB2 LEU A 196      17.185  -4.588 -35.373  1.00 39.99           H  
ATOM   3045  HB3 LEU A 196      16.691  -2.951 -35.804  1.00 39.99           H  
ATOM   3046  O   LEU A 196      13.058  -3.397 -35.404  1.00 39.99           O  
ATOM   3047  CG  LEU A 196      16.170  -3.564 -33.799  1.00 39.99           C  
ATOM   3048  HG  LEU A 196      15.209  -3.072 -33.644  1.00 39.99           H  
ATOM   3049  CD1 LEU A 196      16.219  -4.853 -32.972  1.00 39.99           C  
ATOM   3050 HD11 LEU A 196      15.417  -5.523 -33.281  1.00 39.99           H  
ATOM   3051 HD12 LEU A 196      17.182  -5.347 -33.102  1.00 39.99           H  
ATOM   3052 HD13 LEU A 196      16.080  -4.611 -31.919  1.00 39.99           H  
ATOM   3053  CD2 LEU A 196      17.270  -2.632 -33.294  1.00 39.99           C  
ATOM   3054 HD21 LEU A 196      18.248  -3.090 -33.439  1.00 39.99           H  
ATOM   3055 HD22 LEU A 196      17.121  -2.426 -32.234  1.00 39.99           H  
ATOM   3056 HD23 LEU A 196      17.231  -1.689 -33.838  1.00 39.99           H  
ATOM   3057  N   VAL A 197      14.143  -2.414 -37.093  1.00 46.40           N  
ATOM   3058  H   VAL A 197      14.992  -2.397 -37.639  1.00 46.40           H  
ATOM   3059  CA  VAL A 197      13.113  -1.405 -37.398  1.00 46.40           C  
ATOM   3060  HA  VAL A 197      12.821  -0.912 -36.470  1.00 46.40           H  
ATOM   3061  C   VAL A 197      11.849  -2.066 -37.959  1.00 46.40           C  
ATOM   3062  CB  VAL A 197      13.673  -0.323 -38.348  1.00 46.40           C  
ATOM   3063  HB  VAL A 197      14.164  -0.809 -39.191  1.00 46.40           H  
ATOM   3064  O   VAL A 197      10.746  -1.668 -37.600  1.00 46.40           O  
ATOM   3065  CG1 VAL A 197      12.592   0.614 -38.904  1.00 46.40           C  
ATOM   3066 HG11 VAL A 197      13.056   1.409 -39.488  1.00 46.40           H  
ATOM   3067 HG12 VAL A 197      12.019   1.058 -38.089  1.00 46.40           H  
ATOM   3068 HG13 VAL A 197      11.917   0.067 -39.561  1.00 46.40           H  
ATOM   3069  CG2 VAL A 197      14.688   0.569 -37.616  1.00 46.40           C  
ATOM   3070 HG21 VAL A 197      15.194   1.214 -38.335  1.00 46.40           H  
ATOM   3071 HG22 VAL A 197      15.438  -0.030 -37.099  1.00 46.40           H  
ATOM   3072 HG23 VAL A 197      14.179   1.187 -36.877  1.00 46.40           H  
ATOM   3073  N   ALA A 198      11.964  -3.127 -38.759  1.00 41.96           N  
ATOM   3074  H   ALA A 198      12.884  -3.381 -39.090  1.00 41.96           H  
ATOM   3075  CA  ALA A 198      10.829  -3.918 -39.236  1.00 41.96           C  
ATOM   3076  HA  ALA A 198      10.079  -3.245 -39.652  1.00 41.96           H  
ATOM   3077  C   ALA A 198      10.161  -4.714 -38.096  1.00 41.96           C  
ATOM   3078  CB  ALA A 198      11.300  -4.832 -40.372  1.00 41.96           C  
ATOM   3079  HB1 ALA A 198      11.707  -4.230 -41.185  1.00 41.96           H  
ATOM   3080  HB2 ALA A 198      10.455  -5.408 -40.750  1.00 41.96           H  
ATOM   3081  HB3 ALA A 198      12.066  -5.518 -40.012  1.00 41.96           H  
ATOM   3082  O   ALA A 198       8.936  -4.795 -38.033  1.00 41.96           O  
ATOM   3083  N   LYS A 199      10.941  -5.253 -37.146  1.00 44.46           N  
ATOM   3084  H   LYS A 199      11.942  -5.205 -37.276  1.00 44.46           H  
ATOM   3085  CA  LYS A 199      10.419  -5.943 -35.951  1.00 44.46           C  
ATOM   3086  HA  LYS A 199       9.595  -6.589 -36.255  1.00 44.46           H  
ATOM   3087  C   LYS A 199       9.806  -4.972 -34.935  1.00 44.46           C  
ATOM   3088  CB  LYS A 199      11.518  -6.818 -35.317  1.00 44.46           C  
ATOM   3089  HB2 LYS A 199      12.449  -6.253 -35.270  1.00 44.46           H  
ATOM   3090  HB3 LYS A 199      11.227  -7.077 -34.299  1.00 44.46           H  
ATOM   3091  O   LYS A 199       8.782  -5.297 -34.343  1.00 44.46           O  
ATOM   3092  CG  LYS A 199      11.721  -8.125 -36.105  1.00 44.46           C  
ATOM   3093  HG2 LYS A 199      11.844  -7.890 -37.162  1.00 44.46           H  
ATOM   3094  HG3 LYS A 199      10.830  -8.743 -35.999  1.00 44.46           H  
ATOM   3095  CD  LYS A 199      12.948  -8.919 -35.628  1.00 44.46           C  
ATOM   3096  HD2 LYS A 199      13.818  -8.264 -35.679  1.00 44.46           H  
ATOM   3097  HD3 LYS A 199      12.804  -9.255 -34.601  1.00 44.46           H  
ATOM   3098  CE  LYS A 199      13.156 -10.116 -36.568  1.00 44.46           C  
ATOM   3099  HE2 LYS A 199      12.384 -10.867 -36.397  1.00 44.46           H  
ATOM   3100  HE3 LYS A 199      13.030  -9.747 -37.586  1.00 44.46           H  
ATOM   3101  NZ  LYS A 199      14.513 -10.707 -36.472  1.00 44.46           N  
ATOM   3102  HZ1 LYS A 199      15.208  -9.982 -36.371  1.00 44.46           H  
ATOM   3103  HZ2 LYS A 199      14.766 -11.105 -37.365  1.00 44.46           H  
ATOM   3104  HZ3 LYS A 199      14.608 -11.399 -35.742  1.00 44.46           H  
ATOM   3105  N   MET A 200      10.381  -3.781 -34.773  1.00 40.19           N  
ATOM   3106  H   MET A 200      11.258  -3.618 -35.247  1.00 40.19           H  
ATOM   3107  CA  MET A 200       9.867  -2.711 -33.908  1.00 40.19           C  
ATOM   3108  HA  MET A 200       9.578  -3.135 -32.946  1.00 40.19           H  
ATOM   3109  C   MET A 200       8.612  -2.052 -34.502  1.00 40.19           C  
ATOM   3110  CB  MET A 200      10.969  -1.670 -33.654  1.00 40.19           C  
ATOM   3111  HB2 MET A 200      10.527  -0.798 -33.172  1.00 40.19           H  
ATOM   3112  HB3 MET A 200      11.374  -1.344 -34.612  1.00 40.19           H  
ATOM   3113  O   MET A 200       7.646  -1.843 -33.778  1.00 40.19           O  
ATOM   3114  CG  MET A 200      12.118  -2.199 -32.776  1.00 40.19           C  
ATOM   3115  HG2 MET A 200      12.162  -3.285 -32.854  1.00 40.19           H  
ATOM   3116  HG3 MET A 200      13.055  -1.808 -33.172  1.00 40.19           H  
ATOM   3117  SD  MET A 200      12.037  -1.753 -31.021  1.00 40.19           S  
ATOM   3118  CE  MET A 200      12.458   0.010 -31.125  1.00 40.19           C  
ATOM   3119  HE1 MET A 200      12.493   0.431 -30.120  1.00 40.19           H  
ATOM   3120  HE2 MET A 200      13.433   0.130 -31.597  1.00 40.19           H  
ATOM   3121  HE3 MET A 200      11.703   0.541 -31.704  1.00 40.19           H  
ATOM   3122  N   SER A 201       8.559  -1.818 -35.819  1.00 45.54           N  
ATOM   3123  H   SER A 201       9.391  -1.966 -36.372  1.00 45.54           H  
ATOM   3124  CA  SER A 201       7.355  -1.300 -36.500  1.00 45.54           C  
ATOM   3125  HA  SER A 201       6.975  -0.458 -35.922  1.00 45.54           H  
ATOM   3126  C   SER A 201       6.222  -2.332 -36.582  1.00 45.54           C  
ATOM   3127  CB  SER A 201       7.680  -0.766 -37.898  1.00 45.54           C  
ATOM   3128  HB2 SER A 201       8.371   0.072 -37.805  1.00 45.54           H  
ATOM   3129  HB3 SER A 201       6.765  -0.402 -38.364  1.00 45.54           H  
ATOM   3130  O   SER A 201       5.049  -1.968 -36.505  1.00 45.54           O  
ATOM   3131  OG  SER A 201       8.257  -1.768 -38.710  1.00 45.54           O  
ATOM   3132  HG  SER A 201       9.185  -1.800 -38.465  1.00 45.54           H  
ATOM   3133  N   GLY A 202       6.546  -3.630 -36.652  1.00 46.25           N  
ATOM   3134  H   GLY A 202       7.504  -3.874 -36.861  1.00 46.25           H  
ATOM   3135  CA  GLY A 202       5.570  -4.711 -36.474  1.00 46.25           C  
ATOM   3136  HA2 GLY A 202       4.771  -4.605 -37.208  1.00 46.25           H  
ATOM   3137  HA3 GLY A 202       6.069  -5.667 -36.631  1.00 46.25           H  
ATOM   3138  C   GLY A 202       4.945  -4.716 -35.073  1.00 46.25           C  
ATOM   3139  O   GLY A 202       3.731  -4.863 -34.941  1.00 46.25           O  
ATOM   3140  N   GLN A 203       5.744  -4.466 -34.030  1.00 47.57           N  
ATOM   3141  H   GLN A 203       6.733  -4.344 -34.193  1.00 47.57           H  
ATOM   3142  CA  GLN A 203       5.242  -4.302 -32.661  1.00 47.57           C  
ATOM   3143  HA  GLN A 203       4.544  -5.110 -32.445  1.00 47.57           H  
ATOM   3144  C   GLN A 203       4.462  -2.997 -32.464  1.00 47.57           C  
ATOM   3145  CB  GLN A 203       6.400  -4.381 -31.659  1.00 47.57           C  
ATOM   3146  HB2 GLN A 203       6.049  -4.028 -30.689  1.00 47.57           H  
ATOM   3147  HB3 GLN A 203       7.220  -3.740 -31.982  1.00 47.57           H  
ATOM   3148  O   GLN A 203       3.503  -2.985 -31.699  1.00 47.57           O  
ATOM   3149  CG  GLN A 203       6.896  -5.822 -31.488  1.00 47.57           C  
ATOM   3150  HG2 GLN A 203       6.061  -6.448 -31.175  1.00 47.57           H  
ATOM   3151  HG3 GLN A 203       7.266  -6.202 -32.440  1.00 47.57           H  
ATOM   3152  CD  GLN A 203       8.004  -5.950 -30.447  1.00 47.57           C  
ATOM   3153  NE2 GLN A 203       8.447  -7.153 -30.158  1.00 47.57           N  
ATOM   3154 HE21 GLN A 203       8.081  -7.961 -30.640  1.00 47.57           H  
ATOM   3155 HE22 GLN A 203       9.184  -7.177 -29.467  1.00 47.57           H  
ATOM   3156  OE1 GLN A 203       8.487  -5.004 -29.852  1.00 47.57           O  
ATOM   3157  N   GLU A 204       4.815  -1.927 -33.174  1.00 51.22           N  
ATOM   3158  H   GLU A 204       5.682  -1.959 -33.691  1.00 51.22           H  
ATOM   3159  CA  GLU A 204       4.078  -0.661 -33.166  1.00 51.22           C  
ATOM   3160  HA  GLU A 204       3.939  -0.343 -32.133  1.00 51.22           H  
ATOM   3161  C   GLU A 204       2.684  -0.823 -33.791  1.00 51.22           C  
ATOM   3162  CB  GLU A 204       4.927   0.398 -33.881  1.00 51.22           C  
ATOM   3163  HB2 GLU A 204       4.956   0.175 -34.947  1.00 51.22           H  
ATOM   3164  HB3 GLU A 204       5.940   0.341 -33.483  1.00 51.22           H  
ATOM   3165  O   GLU A 204       1.695  -0.391 -33.202  1.00 51.22           O  
ATOM   3166  CG  GLU A 204       4.419   1.832 -33.680  1.00 51.22           C  
ATOM   3167  HG2 GLU A 204       3.444   1.931 -34.157  1.00 51.22           H  
ATOM   3168  HG3 GLU A 204       4.296   2.009 -32.612  1.00 51.22           H  
ATOM   3169  CD  GLU A 204       5.384   2.884 -34.259  1.00 51.22           C  
ATOM   3170  OE1 GLU A 204       5.177   4.081 -33.953  1.00 51.22           O  
ATOM   3171  OE2 GLU A 204       6.324   2.500 -34.995  1.00 51.22           O  
ATOM   3172  N   GLN A 205       2.563  -1.550 -34.909  1.00 51.50           N  
ATOM   3173  H   GLN A 205       3.406  -1.866 -35.367  1.00 51.50           H  
ATOM   3174  CA  GLN A 205       1.259  -1.878 -35.498  1.00 51.50           C  
ATOM   3175  HA  GLN A 205       0.686  -0.956 -35.602  1.00 51.50           H  
ATOM   3176  C   GLN A 205       0.425  -2.819 -34.627  1.00 51.50           C  
ATOM   3177  CB  GLN A 205       1.425  -2.520 -36.879  1.00 51.50           C  
ATOM   3178  HB2 GLN A 205       0.488  -3.015 -37.136  1.00 51.50           H  
ATOM   3179  HB3 GLN A 205       2.213  -3.272 -36.852  1.00 51.50           H  
ATOM   3180  O   GLN A 205      -0.792  -2.649 -34.539  1.00 51.50           O  
ATOM   3181  CG  GLN A 205       1.721  -1.487 -37.970  1.00 51.50           C  
ATOM   3182  HG2 GLN A 205       2.719  -1.078 -37.818  1.00 51.50           H  
ATOM   3183  HG3 GLN A 205       1.002  -0.671 -37.900  1.00 51.50           H  
ATOM   3184  CD  GLN A 205       1.633  -2.080 -39.373  1.00 51.50           C  
ATOM   3185  NE2 GLN A 205       1.823  -1.273 -40.392  1.00 51.50           N  
ATOM   3186 HE21 GLN A 205       2.108  -0.319 -40.225  1.00 51.50           H  
ATOM   3187 HE22 GLN A 205       1.823  -1.698 -41.309  1.00 51.50           H  
ATOM   3188  OE1 GLN A 205       1.352  -3.250 -39.596  1.00 51.50           O  
ATOM   3189  N   ASP A 206       1.039  -3.813 -33.987  1.00 56.22           N  
ATOM   3190  H   ASP A 206       2.022  -3.973 -34.158  1.00 56.22           H  
ATOM   3191  CA  ASP A 206       0.323  -4.722 -33.090  1.00 56.22           C  
ATOM   3192  HA  ASP A 206      -0.598  -5.046 -33.576  1.00 56.22           H  
ATOM   3193  C   ASP A 206      -0.104  -4.022 -31.794  1.00 56.22           C  
ATOM   3194  CB  ASP A 206       1.176  -5.967 -32.819  1.00 56.22           C  
ATOM   3195  HB2 ASP A 206       0.753  -6.495 -31.965  1.00 56.22           H  
ATOM   3196  HB3 ASP A 206       2.190  -5.664 -32.555  1.00 56.22           H  
ATOM   3197  O   ASP A 206      -1.208  -4.263 -31.296  1.00 56.22           O  
ATOM   3198  CG  ASP A 206       1.211  -6.948 -34.001  1.00 56.22           C  
ATOM   3199  OD1 ASP A 206       0.323  -6.862 -34.894  1.00 56.22           O  
ATOM   3200  OD2 ASP A 206       2.071  -7.855 -33.948  1.00 56.22           O  
ATOM   3201  N   TRP A 207       0.709  -3.091 -31.290  1.00 59.91           N  
ATOM   3202  H   TRP A 207       1.613  -2.957 -31.719  1.00 59.91           H  
ATOM   3203  CA  TRP A 207       0.347  -2.216 -30.179  1.00 59.91           C  
ATOM   3204  HA  TRP A 207      -0.020  -2.828 -29.356  1.00 59.91           H  
ATOM   3205  C   TRP A 207      -0.778  -1.257 -30.567  1.00 59.91           C  
ATOM   3206  CB  TRP A 207       1.580  -1.453 -29.691  1.00 59.91           C  
ATOM   3207  HB2 TRP A 207       1.959  -0.823 -30.496  1.00 59.91           H  
ATOM   3208  HB3 TRP A 207       2.360  -2.170 -29.437  1.00 59.91           H  
ATOM   3209  O   TRP A 207      -1.738  -1.119 -29.814  1.00 59.91           O  
ATOM   3210  CG  TRP A 207       1.325  -0.594 -28.495  1.00 59.91           C  
ATOM   3211  CD1 TRP A 207       1.496  -0.970 -27.208  1.00 59.91           C  
ATOM   3212  HD1 TRP A 207       1.863  -1.938 -26.899  1.00 59.91           H  
ATOM   3213  CD2 TRP A 207       0.878   0.795 -28.454  1.00 59.91           C  
ATOM   3214  CE2 TRP A 207       0.792   1.195 -27.086  1.00 59.91           C  
ATOM   3215  CE3 TRP A 207       0.572   1.768 -29.431  1.00 59.91           C  
ATOM   3216  HE3 TRP A 207       0.663   1.514 -30.477  1.00 59.91           H  
ATOM   3217  NE1 TRP A 207       1.185   0.084 -26.372  1.00 59.91           N  
ATOM   3218  HE1 TRP A 207       1.349   0.080 -25.375  1.00 59.91           H  
ATOM   3219  CH2 TRP A 207       0.148   3.439 -27.700  1.00 59.91           C  
ATOM   3220  HH2 TRP A 207      -0.077   4.459 -27.426  1.00 59.91           H  
ATOM   3221  CZ2 TRP A 207       0.426   2.491 -26.703  1.00 59.91           C  
ATOM   3222  HZ2 TRP A 207       0.425   2.783 -25.663  1.00 59.91           H  
ATOM   3223  CZ3 TRP A 207       0.215   3.077 -29.058  1.00 59.91           C  
ATOM   3224  HZ3 TRP A 207       0.029   3.819 -29.819  1.00 59.91           H  
ATOM   3225  N   GLN A 208      -0.728  -0.666 -31.761  1.00 56.06           N  
ATOM   3226  H   GLN A 208       0.112  -0.762 -32.313  1.00 56.06           H  
ATOM   3227  CA  GLN A 208      -1.771   0.232 -32.248  1.00 56.06           C  
ATOM   3228  HA  GLN A 208      -1.959   0.968 -31.466  1.00 56.06           H  
ATOM   3229  C   GLN A 208      -3.089  -0.514 -32.493  1.00 56.06           C  
ATOM   3230  CB  GLN A 208      -1.239   0.977 -33.476  1.00 56.06           C  
ATOM   3231  HB2 GLN A 208      -1.176   0.310 -34.335  1.00 56.06           H  
ATOM   3232  HB3 GLN A 208      -0.235   1.323 -33.229  1.00 56.06           H  
ATOM   3233  O   GLN A 208      -4.136  -0.045 -32.063  1.00 56.06           O  
ATOM   3234  CG  GLN A 208      -2.080   2.212 -33.825  1.00 56.06           C  
ATOM   3235  HG2 GLN A 208      -2.434   2.677 -32.905  1.00 56.06           H  
ATOM   3236  HG3 GLN A 208      -2.951   1.916 -34.409  1.00 56.06           H  
ATOM   3237  CD  GLN A 208      -1.278   3.260 -34.594  1.00 56.06           C  
ATOM   3238  NE2 GLN A 208      -1.776   4.471 -34.698  1.00 56.06           N  
ATOM   3239 HE21 GLN A 208      -1.177   5.139 -35.161  1.00 56.06           H  
ATOM   3240 HE22 GLN A 208      -2.671   4.684 -34.283  1.00 56.06           H  
ATOM   3241  OE1 GLN A 208      -0.199   3.034 -35.111  1.00 56.06           O  
ATOM   3242  N   LYS A 209      -3.050  -1.743 -33.030  1.00 63.28           N  
ATOM   3243  H   LYS A 209      -2.162  -2.069 -33.384  1.00 63.28           H  
ATOM   3244  CA  LYS A 209      -4.227  -2.629 -33.114  1.00 63.28           C  
ATOM   3245  HA  LYS A 209      -5.028  -2.104 -33.633  1.00 63.28           H  
ATOM   3246  C   LYS A 209      -4.774  -3.009 -31.738  1.00 63.28           C  
ATOM   3247  CB  LYS A 209      -3.870  -3.914 -33.871  1.00 63.28           C  
ATOM   3248  HB2 LYS A 209      -2.930  -4.298 -33.475  1.00 63.28           H  
ATOM   3249  HB3 LYS A 209      -4.642  -4.660 -33.685  1.00 63.28           H  
ATOM   3250  O   LYS A 209      -5.990  -3.095 -31.566  1.00 63.28           O  
ATOM   3251  CG  LYS A 209      -3.760  -3.720 -35.388  1.00 63.28           C  
ATOM   3252  HG2 LYS A 209      -3.093  -2.888 -35.611  1.00 63.28           H  
ATOM   3253  HG3 LYS A 209      -4.743  -3.505 -35.807  1.00 63.28           H  
ATOM   3254  CD  LYS A 209      -3.201  -5.009 -35.997  1.00 63.28           C  
ATOM   3255  HD2 LYS A 209      -3.924  -5.818 -35.889  1.00 63.28           H  
ATOM   3256  HD3 LYS A 209      -2.296  -5.275 -35.451  1.00 63.28           H  
ATOM   3257  CE  LYS A 209      -2.834  -4.820 -37.468  1.00 63.28           C  
ATOM   3258  HE2 LYS A 209      -3.737  -4.793 -38.078  1.00 63.28           H  
ATOM   3259  HE3 LYS A 209      -2.326  -3.861 -37.563  1.00 63.28           H  
ATOM   3260  NZ  LYS A 209      -1.913  -5.900 -37.896  1.00 63.28           N  
ATOM   3261  HZ1 LYS A 209      -1.139  -5.951 -37.249  1.00 63.28           H  
ATOM   3262  HZ2 LYS A 209      -1.513  -5.705 -38.803  1.00 63.28           H  
ATOM   3263  HZ3 LYS A 209      -2.357  -6.808 -37.889  1.00 63.28           H  
ATOM   3264  N   LEU A 210      -3.906  -3.269 -30.757  1.00 51.69           N  
ATOM   3265  H   LEU A 210      -2.919  -3.242 -30.973  1.00 51.69           H  
ATOM   3266  CA  LEU A 210      -4.318  -3.586 -29.388  1.00 51.69           C  
ATOM   3267  HA  LEU A 210      -5.076  -4.368 -29.435  1.00 51.69           H  
ATOM   3268  C   LEU A 210      -4.950  -2.367 -28.705  1.00 51.69           C  
ATOM   3269  CB  LEU A 210      -3.102  -4.104 -28.599  1.00 51.69           C  
ATOM   3270  HB2 LEU A 210      -2.619  -4.901 -29.163  1.00 51.69           H  
ATOM   3271  HB3 LEU A 210      -2.385  -3.289 -28.499  1.00 51.69           H  
ATOM   3272  O   LEU A 210      -5.972  -2.511 -28.031  1.00 51.69           O  
ATOM   3273  CG  LEU A 210      -3.452  -4.633 -27.197  1.00 51.69           C  
ATOM   3274  HG  LEU A 210      -4.088  -3.919 -26.673  1.00 51.69           H  
ATOM   3275  CD1 LEU A 210      -4.174  -5.983 -27.266  1.00 51.69           C  
ATOM   3276 HD11 LEU A 210      -5.127  -5.861 -27.780  1.00 51.69           H  
ATOM   3277 HD12 LEU A 210      -4.367  -6.346 -26.257  1.00 51.69           H  
ATOM   3278 HD13 LEU A 210      -3.558  -6.703 -27.804  1.00 51.69           H  
ATOM   3279  CD2 LEU A 210      -2.181  -4.812 -26.369  1.00 51.69           C  
ATOM   3280 HD21 LEU A 210      -1.513  -5.518 -26.863  1.00 51.69           H  
ATOM   3281 HD22 LEU A 210      -1.672  -3.852 -26.280  1.00 51.69           H  
ATOM   3282 HD23 LEU A 210      -2.432  -5.173 -25.371  1.00 51.69           H  
ATOM   3283  N   LEU A 211      -4.367  -1.185 -28.907  1.00 53.48           N  
ATOM   3284  H   LEU A 211      -3.514  -1.158 -29.447  1.00 53.48           H  
ATOM   3285  CA  LEU A 211      -4.884   0.083 -28.419  1.00 53.48           C  
ATOM   3286  HA  LEU A 211      -5.036  -0.007 -27.344  1.00 53.48           H  
ATOM   3287  C   LEU A 211      -6.240   0.374 -29.059  1.00 53.48           C  
ATOM   3288  CB  LEU A 211      -3.862   1.203 -28.693  1.00 53.48           C  
ATOM   3289  HB2 LEU A 211      -3.786   1.350 -29.771  1.00 53.48           H  
ATOM   3290  HB3 LEU A 211      -2.880   0.903 -28.329  1.00 53.48           H  
ATOM   3291  O   LEU A 211      -7.201   0.570 -28.331  1.00 53.48           O  
ATOM   3292  CG  LEU A 211      -4.253   2.537 -28.033  1.00 53.48           C  
ATOM   3293  HG  LEU A 211      -5.300   2.758 -28.241  1.00 53.48           H  
ATOM   3294  CD1 LEU A 211      -4.050   2.495 -26.515  1.00 53.48           C  
ATOM   3295 HD11 LEU A 211      -4.698   1.741 -26.067  1.00 53.48           H  
ATOM   3296 HD12 LEU A 211      -4.300   3.466 -26.087  1.00 53.48           H  
ATOM   3297 HD13 LEU A 211      -3.008   2.266 -26.291  1.00 53.48           H  
ATOM   3298  CD2 LEU A 211      -3.423   3.683 -28.600  1.00 53.48           C  
ATOM   3299 HD21 LEU A 211      -2.365   3.492 -28.416  1.00 53.48           H  
ATOM   3300 HD22 LEU A 211      -3.708   4.625 -28.132  1.00 53.48           H  
ATOM   3301 HD23 LEU A 211      -3.587   3.756 -29.675  1.00 53.48           H  
ATOM   3302  N   ASP A 212      -6.360   0.298 -30.383  1.00 65.19           N  
ATOM   3303  H   ASP A 212      -5.523   0.185 -30.937  1.00 65.19           H  
ATOM   3304  CA  ASP A 212      -7.615   0.525 -31.103  1.00 65.19           C  
ATOM   3305  HA  ASP A 212      -7.979   1.527 -30.877  1.00 65.19           H  
ATOM   3306  C   ASP A 212      -8.708  -0.462 -30.673  1.00 65.19           C  
ATOM   3307  CB  ASP A 212      -7.371   0.434 -32.618  1.00 65.19           C  
ATOM   3308  HB2 ASP A 212      -6.835  -0.488 -32.844  1.00 65.19           H  
ATOM   3309  HB3 ASP A 212      -8.337   0.386 -33.120  1.00 65.19           H  
ATOM   3310  O   ASP A 212      -9.861  -0.075 -30.474  1.00 65.19           O  
ATOM   3311  CG  ASP A 212      -6.610   1.637 -33.194  1.00 65.19           C  
ATOM   3312  OD1 ASP A 212      -6.670   2.729 -32.579  1.00 65.19           O  
ATOM   3313  OD2 ASP A 212      -6.035   1.472 -34.292  1.00 65.19           O  
ATOM   3314  N   LYS A 213      -8.351  -1.729 -30.430  1.00 61.84           N  
ATOM   3315  H   LYS A 213      -7.401  -1.995 -30.647  1.00 61.84           H  
ATOM   3316  CA  LYS A 213      -9.282  -2.736 -29.905  1.00 61.84           C  
ATOM   3317  HA  LYS A 213     -10.176  -2.719 -30.527  1.00 61.84           H  
ATOM   3318  C   LYS A 213      -9.745  -2.412 -28.481  1.00 61.84           C  
ATOM   3319  CB  LYS A 213      -8.630  -4.118 -30.009  1.00 61.84           C  
ATOM   3320  HB2 LYS A 213      -7.760  -4.162 -29.353  1.00 61.84           H  
ATOM   3321  HB3 LYS A 213      -8.299  -4.269 -31.037  1.00 61.84           H  
ATOM   3322  O   LYS A 213     -10.938  -2.494 -28.208  1.00 61.84           O  
ATOM   3323  CG  LYS A 213      -9.612  -5.236 -29.646  1.00 61.84           C  
ATOM   3324  HG2 LYS A 213     -10.485  -5.176 -30.296  1.00 61.84           H  
ATOM   3325  HG3 LYS A 213      -9.931  -5.125 -28.609  1.00 61.84           H  
ATOM   3326  CD  LYS A 213      -8.943  -6.600 -29.816  1.00 61.84           C  
ATOM   3327  HD2 LYS A 213      -8.071  -6.652 -29.164  1.00 61.84           H  
ATOM   3328  HD3 LYS A 213      -8.626  -6.718 -30.852  1.00 61.84           H  
ATOM   3329  CE  LYS A 213      -9.942  -7.696 -29.443  1.00 61.84           C  
ATOM   3330  HE2 LYS A 213     -10.812  -7.607 -30.094  1.00 61.84           H  
ATOM   3331  HE3 LYS A 213     -10.276  -7.523 -28.420  1.00 61.84           H  
ATOM   3332  NZ  LYS A 213      -9.330  -9.039 -29.570  1.00 61.84           N  
ATOM   3333  HZ1 LYS A 213      -9.026  -9.191 -30.522  1.00 61.84           H  
ATOM   3334  HZ2 LYS A 213      -8.529  -9.109 -28.959  1.00 61.84           H  
ATOM   3335  HZ3 LYS A 213      -9.999  -9.752 -29.318  1.00 61.84           H  
ATOM   3336  N   LEU A 214      -8.832  -2.026 -27.586  1.00 50.60           N  
ATOM   3337  H   LEU A 214      -7.871  -1.962 -27.890  1.00 50.60           H  
ATOM   3338  CA  LEU A 214      -9.164  -1.600 -26.219  1.00 50.60           C  
ATOM   3339  HA  LEU A 214      -9.768  -2.370 -25.738  1.00 50.60           H  
ATOM   3340  C   LEU A 214      -9.999  -0.318 -26.216  1.00 50.60           C  
ATOM   3341  CB  LEU A 214      -7.861  -1.377 -25.426  1.00 50.60           C  
ATOM   3342  HB2 LEU A 214      -8.051  -0.683 -24.607  1.00 50.60           H  
ATOM   3343  HB3 LEU A 214      -7.129  -0.905 -26.081  1.00 50.60           H  
ATOM   3344  O   LEU A 214     -10.947  -0.195 -25.441  1.00 50.60           O  
ATOM   3345  CG  LEU A 214      -7.271  -2.668 -24.839  1.00 50.60           C  
ATOM   3346  HG  LEU A 214      -7.316  -3.468 -25.578  1.00 50.60           H  
ATOM   3347  CD1 LEU A 214      -5.808  -2.453 -24.448  1.00 50.60           C  
ATOM   3348 HD11 LEU A 214      -5.388  -3.379 -24.055  1.00 50.60           H  
ATOM   3349 HD12 LEU A 214      -5.732  -1.660 -23.704  1.00 50.60           H  
ATOM   3350 HD13 LEU A 214      -5.242  -2.161 -25.333  1.00 50.60           H  
ATOM   3351  CD2 LEU A 214      -8.032  -3.096 -23.579  1.00 50.60           C  
ATOM   3352 HD21 LEU A 214      -7.591  -4.008 -23.176  1.00 50.60           H  
ATOM   3353 HD22 LEU A 214      -9.073  -3.301 -23.828  1.00 50.60           H  
ATOM   3354 HD23 LEU A 214      -7.994  -2.307 -22.828  1.00 50.60           H  
ATOM   3355  N   LEU A 215      -9.667   0.619 -27.104  1.00 57.33           N  
ATOM   3356  H   LEU A 215      -8.863   0.452 -27.691  1.00 57.33           H  
ATOM   3357  CA  LEU A 215     -10.376   1.874 -27.272  1.00 57.33           C  
ATOM   3358  HA  LEU A 215     -10.422   2.338 -26.287  1.00 57.33           H  
ATOM   3359  C   LEU A 215     -11.820   1.626 -27.744  1.00 57.33           C  
ATOM   3360  CB  LEU A 215      -9.592   2.790 -28.239  1.00 57.33           C  
ATOM   3361  HB2 LEU A 215      -9.317   2.204 -29.117  1.00 57.33           H  
ATOM   3362  HB3 LEU A 215     -10.259   3.571 -28.604  1.00 57.33           H  
ATOM   3363  O   LEU A 215     -12.737   2.232 -27.194  1.00 57.33           O  
ATOM   3364  CG  LEU A 215      -8.320   3.489 -27.709  1.00 57.33           C  
ATOM   3365  HG  LEU A 215      -7.556   2.754 -27.459  1.00 57.33           H  
ATOM   3366  CD1 LEU A 215      -7.767   4.417 -28.789  1.00 57.33           C  
ATOM   3367 HD11 LEU A 215      -6.834   4.869 -28.451  1.00 57.33           H  
ATOM   3368 HD12 LEU A 215      -8.488   5.195 -29.038  1.00 57.33           H  
ATOM   3369 HD13 LEU A 215      -7.547   3.834 -29.684  1.00 57.33           H  
ATOM   3370  CD2 LEU A 215      -8.533   4.328 -26.457  1.00 57.33           C  
ATOM   3371 HD21 LEU A 215      -7.642   4.922 -26.249  1.00 57.33           H  
ATOM   3372 HD22 LEU A 215      -9.395   4.987 -26.564  1.00 57.33           H  
ATOM   3373 HD23 LEU A 215      -8.664   3.641 -25.621  1.00 57.33           H  
ATOM   3374  N   ALA A 216     -12.025   0.718 -28.702  1.00 63.64           N  
ATOM   3375  H   ALA A 216     -11.219   0.317 -29.160  1.00 63.64           H  
ATOM   3376  CA  ALA A 216     -13.346   0.329 -29.199  1.00 63.64           C  
ATOM   3377  HA  ALA A 216     -13.905   1.229 -29.457  1.00 63.64           H  
ATOM   3378  C   ALA A 216     -14.174  -0.448 -28.158  1.00 63.64           C  
ATOM   3379  CB  ALA A 216     -13.147  -0.503 -30.472  1.00 63.64           C  
ATOM   3380  HB1 ALA A 216     -14.118  -0.777 -30.883  1.00 63.64           H  
ATOM   3381  HB2 ALA A 216     -12.582  -1.407 -30.246  1.00 63.64           H  
ATOM   3382  HB3 ALA A 216     -12.602   0.083 -31.213  1.00 63.64           H  
ATOM   3383  O   ALA A 216     -15.384  -0.258 -28.046  1.00 63.64           O  
ATOM   3384  N   GLU A 217     -13.534  -1.308 -27.362  1.00 56.13           N  
ATOM   3385  H   GLU A 217     -12.554  -1.486 -27.530  1.00 56.13           H  
ATOM   3386  CA  GLU A 217     -14.214  -2.062 -26.305  1.00 56.13           C  
ATOM   3387  HA  GLU A 217     -15.111  -2.508 -26.734  1.00 56.13           H  
ATOM   3388  C   GLU A 217     -14.661  -1.154 -25.145  1.00 56.13           C  
ATOM   3389  CB  GLU A 217     -13.291  -3.191 -25.814  1.00 56.13           C  
ATOM   3390  HB2 GLU A 217     -12.669  -3.537 -26.639  1.00 56.13           H  
ATOM   3391  HB3 GLU A 217     -12.643  -2.815 -25.022  1.00 56.13           H  
ATOM   3392  O   GLU A 217     -15.703  -1.394 -24.537  1.00 56.13           O  
ATOM   3393  CG  GLU A 217     -14.095  -4.398 -25.322  1.00 56.13           C  
ATOM   3394  HG2 GLU A 217     -14.857  -4.049 -24.625  1.00 56.13           H  
ATOM   3395  HG3 GLU A 217     -14.604  -4.856 -26.169  1.00 56.13           H  
ATOM   3396  CD  GLU A 217     -13.230  -5.450 -24.613  1.00 56.13           C  
ATOM   3397  OE1 GLU A 217     -13.784  -6.066 -23.667  1.00 56.13           O  
ATOM   3398  OE2 GLU A 217     -12.034  -5.602 -24.945  1.00 56.13           O  
ATOM   3399  N   MET A 218     -13.896  -0.096 -24.860  1.00 50.94           N  
ATOM   3400  H   MET A 218     -13.030   0.013 -25.369  1.00 50.94           H  
ATOM   3401  CA  MET A 218     -14.255   0.941 -23.890  1.00 50.94           C  
ATOM   3402  HA  MET A 218     -14.630   0.461 -22.987  1.00 50.94           H  
ATOM   3403  C   MET A 218     -15.385   1.849 -24.391  1.00 50.94           C  
ATOM   3404  CB  MET A 218     -13.012   1.763 -23.529  1.00 50.94           C  
ATOM   3405  HB2 MET A 218     -13.315   2.714 -23.092  1.00 50.94           H  
ATOM   3406  HB3 MET A 218     -12.455   1.982 -24.440  1.00 50.94           H  
ATOM   3407  O   MET A 218     -16.304   2.107 -23.618  1.00 50.94           O  
ATOM   3408  CG  MET A 218     -12.086   1.033 -22.545  1.00 50.94           C  
ATOM   3409  HG2 MET A 218     -11.749   0.105 -23.006  1.00 50.94           H  
ATOM   3410  HG3 MET A 218     -11.208   1.659 -22.386  1.00 50.94           H  
ATOM   3411  SD  MET A 218     -12.789   0.631 -20.914  1.00 50.94           S  
ATOM   3412  CE  MET A 218     -13.379   2.266 -20.388  1.00 50.94           C  
ATOM   3413  HE1 MET A 218     -12.575   2.996 -20.476  1.00 50.94           H  
ATOM   3414  HE2 MET A 218     -14.220   2.575 -21.007  1.00 50.94           H  
ATOM   3415  HE3 MET A 218     -13.708   2.216 -19.350  1.00 50.94           H  
ATOM   3416  N   ASP A 219     -15.382   2.257 -25.667  1.00 61.73           N  
ATOM   3417  H   ASP A 219     -14.574   2.069 -26.242  1.00 61.73           H  
ATOM   3418  CA  ASP A 219     -16.500   3.007 -26.274  1.00 61.73           C  
ATOM   3419  HA  ASP A 219     -16.663   3.936 -25.728  1.00 61.73           H  
ATOM   3420  C   ASP A 219     -17.801   2.204 -26.207  1.00 61.73           C  
ATOM   3421  CB  ASP A 219     -16.214   3.341 -27.748  1.00 61.73           C  
ATOM   3422  HB2 ASP A 219     -15.802   2.464 -28.247  1.00 61.73           H  
ATOM   3423  HB3 ASP A 219     -17.157   3.588 -28.237  1.00 61.73           H  
ATOM   3424  O   ASP A 219     -18.813   2.688 -25.710  1.00 61.73           O  
ATOM   3425  CG  ASP A 219     -15.278   4.524 -27.959  1.00 61.73           C  
ATOM   3426  OD1 ASP A 219     -14.801   5.136 -26.981  1.00 61.73           O  
ATOM   3427  OD2 ASP A 219     -14.902   4.789 -29.126  1.00 61.73           O  
ATOM   3428  N   SER A 220     -17.753   0.924 -26.592  1.00 57.32           N  
ATOM   3429  H   SER A 220     -16.899   0.586 -27.014  1.00 57.32           H  
ATOM   3430  CA  SER A 220     -18.919   0.039 -26.523  1.00 57.32           C  
ATOM   3431  HA  SER A 220     -19.720   0.492 -27.107  1.00 57.32           H  
ATOM   3432  C   SER A 220     -19.445  -0.167 -25.096  1.00 57.32           C  
ATOM   3433  CB  SER A 220     -18.576  -1.324 -27.133  1.00 57.32           C  
ATOM   3434  HB2 SER A 220     -18.307  -1.199 -28.182  1.00 57.32           H  
ATOM   3435  HB3 SER A 220     -17.730  -1.756 -26.599  1.00 57.32           H  
ATOM   3436  O   SER A 220     -20.589  -0.602 -24.942  1.00 57.32           O  
ATOM   3437  OG  SER A 220     -19.696  -2.191 -27.021  1.00 57.32           O  
ATOM   3438  HG  SER A 220     -20.286  -1.763 -26.397  1.00 57.32           H  
ATOM   3439  N   LYS A 221     -18.627   0.063 -24.062  1.00 55.03           N  
ATOM   3440  H   LYS A 221     -17.706   0.422 -24.273  1.00 55.03           H  
ATOM   3441  CA  LYS A 221     -19.027  -0.043 -22.650  1.00 55.03           C  
ATOM   3442  HA  LYS A 221     -19.876  -0.721 -22.563  1.00 55.03           H  
ATOM   3443  C   LYS A 221     -19.530   1.291 -22.103  1.00 55.03           C  
ATOM   3444  CB  LYS A 221     -17.867  -0.608 -21.815  1.00 55.03           C  
ATOM   3445  HB2 LYS A 221     -18.080  -0.456 -20.757  1.00 55.03           H  
ATOM   3446  HB3 LYS A 221     -16.949  -0.074 -22.061  1.00 55.03           H  
ATOM   3447  O   LYS A 221     -20.496   1.284 -21.348  1.00 55.03           O  
ATOM   3448  CG  LYS A 221     -17.687  -2.114 -22.065  1.00 55.03           C  
ATOM   3449  HG2 LYS A 221     -17.632  -2.299 -23.138  1.00 55.03           H  
ATOM   3450  HG3 LYS A 221     -18.555  -2.646 -21.677  1.00 55.03           H  
ATOM   3451  CD  LYS A 221     -16.417  -2.661 -21.398  1.00 55.03           C  
ATOM   3452  HD2 LYS A 221     -16.526  -2.641 -20.313  1.00 55.03           H  
ATOM   3453  HD3 LYS A 221     -15.572  -2.038 -21.691  1.00 55.03           H  
ATOM   3454  CE  LYS A 221     -16.179  -4.099 -21.872  1.00 55.03           C  
ATOM   3455  HE2 LYS A 221     -16.223  -4.087 -22.961  1.00 55.03           H  
ATOM   3456  HE3 LYS A 221     -16.984  -4.742 -21.516  1.00 55.03           H  
ATOM   3457  NZ  LYS A 221     -14.856  -4.629 -21.462  1.00 55.03           N  
ATOM   3458  HZ1 LYS A 221     -14.837  -4.919 -20.495  1.00 55.03           H  
ATOM   3459  HZ2 LYS A 221     -14.145  -3.931 -21.624  1.00 55.03           H  
ATOM   3460  HZ3 LYS A 221     -14.587  -5.391 -22.068  1.00 55.03           H  
ATOM   3461  N   LEU A 222     -18.936   2.409 -22.521  1.00 52.45           N  
ATOM   3462  H   LEU A 222     -18.147   2.329 -23.147  1.00 52.45           H  
ATOM   3463  CA  LEU A 222     -19.435   3.757 -22.236  1.00 52.45           C  
ATOM   3464  HA  LEU A 222     -19.539   3.875 -21.157  1.00 52.45           H  
ATOM   3465  C   LEU A 222     -20.826   3.975 -22.830  1.00 52.45           C  
ATOM   3466  CB  LEU A 222     -18.437   4.797 -22.779  1.00 52.45           C  
ATOM   3467  HB2 LEU A 222     -18.949   5.744 -22.948  1.00 52.45           H  
ATOM   3468  HB3 LEU A 222     -18.056   4.459 -23.742  1.00 52.45           H  
ATOM   3469  O   LEU A 222     -21.700   4.517 -22.159  1.00 52.45           O  
ATOM   3470  CG  LEU A 222     -17.271   5.038 -21.811  1.00 52.45           C  
ATOM   3471  HG  LEU A 222     -16.946   4.087 -21.388  1.00 52.45           H  
ATOM   3472  CD1 LEU A 222     -16.075   5.673 -22.519  1.00 52.45           C  
ATOM   3473 HD11 LEU A 222     -15.265   5.847 -21.810  1.00 52.45           H  
ATOM   3474 HD12 LEU A 222     -16.372   6.621 -22.969  1.00 52.45           H  
ATOM   3475 HD13 LEU A 222     -15.721   5.009 -23.308  1.00 52.45           H  
ATOM   3476  CD2 LEU A 222     -17.687   5.970 -20.675  1.00 52.45           C  
ATOM   3477 HD21 LEU A 222     -18.607   5.623 -20.204  1.00 52.45           H  
ATOM   3478 HD22 LEU A 222     -16.891   5.966 -19.930  1.00 52.45           H  
ATOM   3479 HD23 LEU A 222     -17.850   6.978 -21.055  1.00 52.45           H  
ATOM   3480  N   ASP A 223     -21.072   3.452 -24.032  1.00 58.98           N  
ATOM   3481  H   ASP A 223     -20.293   3.134 -24.590  1.00 58.98           H  
ATOM   3482  CA  ASP A 223     -22.374   3.572 -24.683  1.00 58.98           C  
ATOM   3483  HA  ASP A 223     -22.632   4.631 -24.657  1.00 58.98           H  
ATOM   3484  C   ASP A 223     -23.515   2.862 -23.950  1.00 58.98           C  
ATOM   3485  CB  ASP A 223     -22.286   3.096 -26.143  1.00 58.98           C  
ATOM   3486  HB2 ASP A 223     -21.532   2.315 -26.236  1.00 58.98           H  
ATOM   3487  HB3 ASP A 223     -23.241   2.661 -26.435  1.00 58.98           H  
ATOM   3488  O   ASP A 223     -24.671   3.259 -24.095  1.00 58.98           O  
ATOM   3489  CG  ASP A 223     -21.997   4.239 -27.117  1.00 58.98           C  
ATOM   3490  OD1 ASP A 223     -22.419   5.379 -26.799  1.00 58.98           O  
ATOM   3491  OD2 ASP A 223     -21.454   3.932 -28.201  1.00 58.98           O  
ATOM   3492  N   ARG A 224     -23.189   1.853 -23.134  1.00 47.33           N  
ATOM   3493  H   ARG A 224     -22.202   1.677 -23.009  1.00 47.33           H  
ATOM   3494  CA  ARG A 224     -24.146   1.053 -22.354  1.00 47.33           C  
ATOM   3495  HA  ARG A 224     -25.099   1.029 -22.882  1.00 47.33           H  
ATOM   3496  C   ARG A 224     -24.480   1.648 -20.982  1.00 47.33           C  
ATOM   3497  CB  ARG A 224     -23.616  -0.381 -22.208  1.00 47.33           C  
ATOM   3498  HB2 ARG A 224     -22.616  -0.348 -21.775  1.00 47.33           H  
ATOM   3499  HB3 ARG A 224     -24.262  -0.934 -21.527  1.00 47.33           H  
ATOM   3500  O   ARG A 224     -25.307   1.074 -20.281  1.00 47.33           O  
ATOM   3501  CG  ARG A 224     -23.581  -1.131 -23.543  1.00 47.33           C  
ATOM   3502  HG2 ARG A 224     -22.994  -0.571 -24.271  1.00 47.33           H  
ATOM   3503  HG3 ARG A 224     -24.597  -1.239 -23.924  1.00 47.33           H  
ATOM   3504  CD  ARG A 224     -22.965  -2.514 -23.323  1.00 47.33           C  
ATOM   3505  HD2 ARG A 224     -21.985  -2.389 -22.862  1.00 47.33           H  
ATOM   3506  HD3 ARG A 224     -23.610  -3.069 -22.642  1.00 47.33           H  
ATOM   3507  NE  ARG A 224     -22.809  -3.242 -24.594  1.00 47.33           N  
ATOM   3508  HE  ARG A 224     -22.824  -2.671 -25.427  1.00 47.33           H  
ATOM   3509  NH1 ARG A 224     -22.529  -5.336 -23.705  1.00 47.33           N  
ATOM   3510 HH11 ARG A 224     -22.422  -6.334 -23.824  1.00 47.33           H  
ATOM   3511 HH12 ARG A 224     -22.691  -4.935 -22.793  1.00 47.33           H  
ATOM   3512  NH2 ARG A 224     -22.432  -5.050 -25.921  1.00 47.33           N  
ATOM   3513 HH21 ARG A 224     -22.251  -6.037 -26.035  1.00 47.33           H  
ATOM   3514 HH22 ARG A 224     -22.431  -4.436 -26.722  1.00 47.33           H  
ATOM   3515  CZ  ARG A 224     -22.593  -4.536 -24.734  1.00 47.33           C  
ATOM   3516  N   LEU A 225     -23.846   2.749 -20.574  1.00 43.37           N  
ATOM   3517  H   LEU A 225     -23.211   3.207 -21.212  1.00 43.37           H  
ATOM   3518  CA  LEU A 225     -24.174   3.432 -19.320  1.00 43.37           C  
ATOM   3519  HA  LEU A 225     -24.402   2.688 -18.556  1.00 43.37           H  
ATOM   3520  C   LEU A 225     -25.432   4.293 -19.511  1.00 43.37           C  
ATOM   3521  CB  LEU A 225     -22.961   4.262 -18.850  1.00 43.37           C  
ATOM   3522  HB2 LEU A 225     -22.541   4.781 -19.712  1.00 43.37           H  
ATOM   3523  HB3 LEU A 225     -23.299   5.029 -18.153  1.00 43.37           H  
ATOM   3524  O   LEU A 225     -25.392   5.300 -20.206  1.00 43.37           O  
ATOM   3525  CG  LEU A 225     -21.871   3.417 -18.163  1.00 43.37           C  
ATOM   3526  HG  LEU A 225     -21.737   2.478 -18.700  1.00 43.37           H  
ATOM   3527  CD1 LEU A 225     -20.536   4.159 -18.154  1.00 43.37           C  
ATOM   3528 HD11 LEU A 225     -20.258   4.395 -19.182  1.00 43.37           H  
ATOM   3529 HD12 LEU A 225     -20.629   5.087 -17.591  1.00 43.37           H  
ATOM   3530 HD13 LEU A 225     -19.765   3.531 -17.709  1.00 43.37           H  
ATOM   3531  CD2 LEU A 225     -22.237   3.122 -16.704  1.00 43.37           C  
ATOM   3532 HD21 LEU A 225     -21.452   2.523 -16.242  1.00 43.37           H  
ATOM   3533 HD22 LEU A 225     -23.167   2.556 -16.661  1.00 43.37           H  
ATOM   3534 HD23 LEU A 225     -22.357   4.051 -16.148  1.00 43.37           H  
ATOM   3535  N   GLU A 226     -26.539   3.914 -18.868  1.00 42.04           N  
ATOM   3536  H   GLU A 226     -26.537   3.012 -18.413  1.00 42.04           H  
ATOM   3537  CA  GLU A 226     -27.847   4.596 -18.975  1.00 42.04           C  
ATOM   3538  HA  GLU A 226     -28.040   4.828 -20.022  1.00 42.04           H  
ATOM   3539  C   GLU A 226     -27.922   5.942 -18.216  1.00 42.04           C  
ATOM   3540  CB  GLU A 226     -28.960   3.647 -18.482  1.00 42.04           C  
ATOM   3541  HB2 GLU A 226     -29.907   4.185 -18.494  1.00 42.04           H  
ATOM   3542  HB3 GLU A 226     -28.740   3.359 -17.454  1.00 42.04           H  
ATOM   3543  O   GLU A 226     -28.908   6.667 -18.320  1.00 42.04           O  
ATOM   3544  CG  GLU A 226     -29.122   2.382 -19.347  1.00 42.04           C  
ATOM   3545  HG2 GLU A 226     -29.289   2.691 -20.379  1.00 42.04           H  
ATOM   3546  HG3 GLU A 226     -28.195   1.810 -19.315  1.00 42.04           H  
ATOM   3547  CD  GLU A 226     -30.281   1.472 -18.894  1.00 42.04           C  
ATOM   3548  OE1 GLU A 226     -30.684   0.607 -19.708  1.00 42.04           O  
ATOM   3549  OE2 GLU A 226     -30.745   1.619 -17.740  1.00 42.04           O  
ATOM   3550  N   LEU A 227     -26.893   6.295 -17.434  1.00 41.66           N  
ATOM   3551  H   LEU A 227     -26.079   5.698 -17.453  1.00 41.66           H  
ATOM   3552  CA  LEU A 227     -26.850   7.529 -16.639  1.00 41.66           C  
ATOM   3553  HA  LEU A 227     -27.872   7.855 -16.445  1.00 41.66           H  
ATOM   3554  C   LEU A 227     -26.171   8.669 -17.414  1.00 41.66           C  
ATOM   3555  CB  LEU A 227     -26.173   7.249 -15.282  1.00 41.66           C  
ATOM   3556  HB2 LEU A 227     -25.251   6.699 -15.469  1.00 41.66           H  
ATOM   3557  HB3 LEU A 227     -25.903   8.196 -14.817  1.00 41.66           H  
ATOM   3558  O   LEU A 227     -24.953   8.852 -17.323  1.00 41.66           O  
ATOM   3559  CG  LEU A 227     -27.054   6.457 -14.297  1.00 41.66           C  
ATOM   3560  HG  LEU A 227     -27.507   5.605 -14.804  1.00 41.66           H  
ATOM   3561  CD1 LEU A 227     -26.190   5.929 -13.150  1.00 41.66           C  
ATOM   3562 HD11 LEU A 227     -25.719   6.756 -12.619  1.00 41.66           H  
ATOM   3563 HD12 LEU A 227     -25.422   5.266 -13.548  1.00 41.66           H  
ATOM   3564 HD13 LEU A 227     -26.811   5.358 -12.459  1.00 41.66           H  
ATOM   3565  CD2 LEU A 227     -28.156   7.331 -13.687  1.00 41.66           C  
ATOM   3566 HD21 LEU A 227     -28.735   6.741 -12.976  1.00 41.66           H  
ATOM   3567 HD22 LEU A 227     -27.722   8.192 -13.179  1.00 41.66           H  
ATOM   3568 HD23 LEU A 227     -28.833   7.671 -14.470  1.00 41.66           H  
ATOM   3569  N   ASP A 228     -26.980   9.468 -18.112  1.00 49.33           N  
ATOM   3570  H   ASP A 228     -27.928   9.144 -18.241  1.00 49.33           H  
ATOM   3571  CA  ASP A 228     -26.546  10.549 -19.016  1.00 49.33           C  
ATOM   3572  HA  ASP A 228     -26.101  10.081 -19.895  1.00 49.33           H  
ATOM   3573  C   ASP A 228     -25.461  11.500 -18.455  1.00 49.33           C  
ATOM   3574  CB  ASP A 228     -27.769  11.358 -19.501  1.00 49.33           C  
ATOM   3575  HB2 ASP A 228     -27.409  12.258 -19.999  1.00 49.33           H  
ATOM   3576  HB3 ASP A 228     -28.370  11.674 -18.647  1.00 49.33           H  
ATOM   3577  O   ASP A 228     -24.472  11.739 -19.153  1.00 49.33           O  
ATOM   3578  CG  ASP A 228     -28.669  10.614 -20.494  1.00 49.33           C  
ATOM   3579  OD1 ASP A 228     -28.156   9.704 -21.181  1.00 49.33           O  
ATOM   3580  OD2 ASP A 228     -29.859  10.994 -20.566  1.00 49.33           O  
ATOM   3581  N   PRO A 229     -25.523  12.009 -17.203  1.00 42.72           N  
ATOM   3582  CA  PRO A 229     -24.517  12.958 -16.707  1.00 42.72           C  
ATOM   3583  HA  PRO A 229     -24.395  13.759 -17.437  1.00 42.72           H  
ATOM   3584  C   PRO A 229     -23.152  12.308 -16.447  1.00 42.72           C  
ATOM   3585  CB  PRO A 229     -25.094  13.535 -15.406  1.00 42.72           C  
ATOM   3586  HB2 PRO A 229     -24.630  13.059 -14.542  1.00 42.72           H  
ATOM   3587  HB3 PRO A 229     -24.956  14.615 -15.355  1.00 42.72           H  
ATOM   3588  O   PRO A 229     -22.107  12.951 -16.555  1.00 42.72           O  
ATOM   3589  CG  PRO A 229     -26.576  13.165 -15.438  1.00 42.72           C  
ATOM   3590  HG2 PRO A 229     -27.132  13.929 -15.981  1.00 42.72           H  
ATOM   3591  HG3 PRO A 229     -26.985  13.031 -14.436  1.00 42.72           H  
ATOM   3592  CD  PRO A 229     -26.595  11.867 -16.233  1.00 42.72           C  
ATOM   3593  HD2 PRO A 229     -26.379  11.024 -15.576  1.00 42.72           H  
ATOM   3594  HD3 PRO A 229     -27.573  11.734 -16.698  1.00 42.72           H  
ATOM   3595  N   LEU A 230     -23.156  11.025 -16.074  1.00 43.56           N  
ATOM   3596  H   LEU A 230     -24.033  10.526 -16.127  1.00 43.56           H  
ATOM   3597  CA  LEU A 230     -21.946  10.267 -15.767  1.00 43.56           C  
ATOM   3598  HA  LEU A 230     -21.236  10.942 -15.290  1.00 43.56           H  
ATOM   3599  C   LEU A 230     -21.302   9.749 -17.055  1.00 43.56           C  
ATOM   3600  CB  LEU A 230     -22.303   9.125 -14.797  1.00 43.56           C  
ATOM   3601  HB2 LEU A 230     -23.209   9.385 -14.251  1.00 43.56           H  
ATOM   3602  HB3 LEU A 230     -22.538   8.228 -15.370  1.00 43.56           H  
ATOM   3603  O   LEU A 230     -20.080   9.787 -17.186  1.00 43.56           O  
ATOM   3604  CG  LEU A 230     -21.173   8.837 -13.785  1.00 43.56           C  
ATOM   3605  HG  LEU A 230     -20.290   9.430 -14.025  1.00 43.56           H  
ATOM   3606  CD1 LEU A 230     -21.629   9.195 -12.368  1.00 43.56           C  
ATOM   3607 HD11 LEU A 230     -21.904  10.249 -12.330  1.00 43.56           H  
ATOM   3608 HD12 LEU A 230     -22.487   8.586 -12.085  1.00 43.56           H  
ATOM   3609 HD13 LEU A 230     -20.816   9.017 -11.665  1.00 43.56           H  
ATOM   3610  CD2 LEU A 230     -20.763   7.367 -13.800  1.00 43.56           C  
ATOM   3611 HD21 LEU A 230     -21.608   6.738 -13.518  1.00 43.56           H  
ATOM   3612 HD22 LEU A 230     -19.941   7.202 -13.104  1.00 43.56           H  
ATOM   3613 HD23 LEU A 230     -20.439   7.092 -14.804  1.00 43.56           H  
ATOM   3614  N   LYS A 231     -22.136   9.343 -18.022  1.00 51.49           N  
ATOM   3615  H   LYS A 231     -23.126   9.327 -17.820  1.00 51.49           H  
ATOM   3616  CA  LYS A 231     -21.727   9.011 -19.386  1.00 51.49           C  
ATOM   3617  HA  LYS A 231     -21.012   8.189 -19.358  1.00 51.49           H  
ATOM   3618  C   LYS A 231     -21.005  10.195 -20.029  1.00 51.49           C  
ATOM   3619  CB  LYS A 231     -22.966   8.554 -20.182  1.00 51.49           C  
ATOM   3620  HB2 LYS A 231     -23.697   9.361 -20.232  1.00 51.49           H  
ATOM   3621  HB3 LYS A 231     -23.422   7.706 -19.671  1.00 51.49           H  
ATOM   3622  O   LYS A 231     -19.867  10.037 -20.454  1.00 51.49           O  
ATOM   3623  CG  LYS A 231     -22.590   8.127 -21.606  1.00 51.49           C  
ATOM   3624  HG2 LYS A 231     -21.787   7.391 -21.556  1.00 51.49           H  
ATOM   3625  HG3 LYS A 231     -22.227   8.999 -22.149  1.00 51.49           H  
ATOM   3626  CD  LYS A 231     -23.768   7.520 -22.381  1.00 51.49           C  
ATOM   3627  HD2 LYS A 231     -24.599   8.225 -22.417  1.00 51.49           H  
ATOM   3628  HD3 LYS A 231     -24.084   6.597 -21.895  1.00 51.49           H  
ATOM   3629  CE  LYS A 231     -23.265   7.213 -23.795  1.00 51.49           C  
ATOM   3630  HE2 LYS A 231     -22.975   8.150 -24.270  1.00 51.49           H  
ATOM   3631  HE3 LYS A 231     -22.354   6.620 -23.717  1.00 51.49           H  
ATOM   3632  NZ  LYS A 231     -24.246   6.507 -24.651  1.00 51.49           N  
ATOM   3633  HZ1 LYS A 231     -24.549   5.646 -24.217  1.00 51.49           H  
ATOM   3634  HZ2 LYS A 231     -23.778   6.269 -25.514  1.00 51.49           H  
ATOM   3635  HZ3 LYS A 231     -25.040   7.099 -24.846  1.00 51.49           H  
ATOM   3636  N   GLN A 232     -21.585  11.393 -19.963  1.00 50.70           N  
ATOM   3637  H   GLN A 232     -22.539  11.445 -19.634  1.00 50.70           H  
ATOM   3638  CA  GLN A 232     -20.995  12.594 -20.558  1.00 50.70           C  
ATOM   3639  HA  GLN A 232     -20.786  12.371 -21.604  1.00 50.70           H  
ATOM   3640  C   GLN A 232     -19.660  12.999 -19.899  1.00 50.70           C  
ATOM   3641  CB  GLN A 232     -22.055  13.702 -20.504  1.00 50.70           C  
ATOM   3642  HB2 GLN A 232     -22.146  14.089 -19.489  1.00 50.70           H  
ATOM   3643  HB3 GLN A 232     -23.012  13.269 -20.795  1.00 50.70           H  
ATOM   3644  O   GLN A 232     -18.686  13.294 -20.587  1.00 50.70           O  
ATOM   3645  CG  GLN A 232     -21.757  14.842 -21.482  1.00 50.70           C  
ATOM   3646  HG2 GLN A 232     -20.915  15.432 -21.120  1.00 50.70           H  
ATOM   3647  HG3 GLN A 232     -21.482  14.416 -22.447  1.00 50.70           H  
ATOM   3648  CD  GLN A 232     -22.960  15.757 -21.700  1.00 50.70           C  
ATOM   3649  NE2 GLN A 232     -22.933  16.574 -22.728  1.00 50.70           N  
ATOM   3650 HE21 GLN A 232     -23.767  17.125 -22.875  1.00 50.70           H  
ATOM   3651 HE22 GLN A 232     -22.134  16.567 -23.346  1.00 50.70           H  
ATOM   3652  OE1 GLN A 232     -23.942  15.772 -20.973  1.00 50.70           O  
ATOM   3653  N   MET A 233     -19.556  12.919 -18.566  1.00 44.64           N  
ATOM   3654  H   MET A 233     -20.387  12.698 -18.035  1.00 44.64           H  
ATOM   3655  CA  MET A 233     -18.303  13.208 -17.849  1.00 44.64           C  
ATOM   3656  HA  MET A 233     -17.960  14.198 -18.148  1.00 44.64           H  
ATOM   3657  C   MET A 233     -17.185  12.202 -18.172  1.00 44.64           C  
ATOM   3658  CB  MET A 233     -18.594  13.208 -16.343  1.00 44.64           C  
ATOM   3659  HB2 MET A 233     -18.785  12.186 -16.014  1.00 44.64           H  
ATOM   3660  HB3 MET A 233     -19.490  13.801 -16.164  1.00 44.64           H  
ATOM   3661  O   MET A 233     -16.005  12.565 -18.237  1.00 44.64           O  
ATOM   3662  CG  MET A 233     -17.447  13.806 -15.516  1.00 44.64           C  
ATOM   3663  HG2 MET A 233     -16.502  13.372 -15.842  1.00 44.64           H  
ATOM   3664  HG3 MET A 233     -17.409  14.877 -15.715  1.00 44.64           H  
ATOM   3665  SD  MET A 233     -17.569  13.551 -13.721  1.00 44.64           S  
ATOM   3666  CE  MET A 233     -19.299  14.017 -13.421  1.00 44.64           C  
ATOM   3667  HE1 MET A 233     -19.967  13.307 -13.909  1.00 44.64           H  
ATOM   3668  HE2 MET A 233     -19.496  14.008 -12.349  1.00 44.64           H  
ATOM   3669  HE3 MET A 233     -19.485  15.017 -13.813  1.00 44.64           H  
ATOM   3670  N   LEU A 234     -17.543  10.929 -18.352  1.00 46.95           N  
ATOM   3671  H   LEU A 234     -18.521  10.686 -18.286  1.00 46.95           H  
ATOM   3672  CA  LEU A 234     -16.598   9.882 -18.720  1.00 46.95           C  
ATOM   3673  HA  LEU A 234     -15.680  10.016 -18.147  1.00 46.95           H  
ATOM   3674  C   LEU A 234     -16.195   9.974 -20.195  1.00 46.95           C  
ATOM   3675  CB  LEU A 234     -17.193   8.508 -18.388  1.00 46.95           C  
ATOM   3676  HB2 LEU A 234     -16.548   7.761 -18.852  1.00 46.95           H  
ATOM   3677  HB3 LEU A 234     -18.182   8.437 -18.839  1.00 46.95           H  
ATOM   3678  O   LEU A 234     -15.017   9.789 -20.494  1.00 46.95           O  
ATOM   3679  CG  LEU A 234     -17.282   8.176 -16.889  1.00 46.95           C  
ATOM   3680  HG  LEU A 234     -17.754   8.994 -16.345  1.00 46.95           H  
ATOM   3681  CD1 LEU A 234     -18.113   6.907 -16.694  1.00 46.95           C  
ATOM   3682 HD11 LEU A 234     -17.673   6.076 -17.245  1.00 46.95           H  
ATOM   3683 HD12 LEU A 234     -18.169   6.657 -15.635  1.00 46.95           H  
ATOM   3684 HD13 LEU A 234     -19.123   7.084 -17.066  1.00 46.95           H  
ATOM   3685  CD2 LEU A 234     -15.895   7.925 -16.285  1.00 46.95           C  
ATOM   3686 HD21 LEU A 234     -15.297   8.835 -16.340  1.00 46.95           H  
ATOM   3687 HD22 LEU A 234     -16.003   7.644 -15.238  1.00 46.95           H  
ATOM   3688 HD23 LEU A 234     -15.393   7.123 -16.825  1.00 46.95           H  
ATOM   3689  N   GLU A 235     -17.118  10.323 -21.091  1.00 59.54           N  
ATOM   3690  H   GLU A 235     -18.077  10.416 -20.789  1.00 59.54           H  
ATOM   3691  CA  GLU A 235     -16.840  10.585 -22.506  1.00 59.54           C  
ATOM   3692  HA  GLU A 235     -16.364   9.710 -22.949  1.00 59.54           H  
ATOM   3693  C   GLU A 235     -15.877  11.763 -22.691  1.00 59.54           C  
ATOM   3694  CB  GLU A 235     -18.147  10.858 -23.261  1.00 59.54           C  
ATOM   3695  HB2 GLU A 235     -18.778  11.516 -22.664  1.00 59.54           H  
ATOM   3696  HB3 GLU A 235     -17.910  11.362 -24.198  1.00 59.54           H  
ATOM   3697  O   GLU A 235     -14.904  11.639 -23.437  1.00 59.54           O  
ATOM   3698  CG  GLU A 235     -18.897   9.561 -23.598  1.00 59.54           C  
ATOM   3699  HG2 GLU A 235     -19.054   8.982 -22.688  1.00 59.54           H  
ATOM   3700  HG3 GLU A 235     -18.267   8.965 -24.259  1.00 59.54           H  
ATOM   3701  CD  GLU A 235     -20.250   9.812 -24.281  1.00 59.54           C  
ATOM   3702  OE1 GLU A 235     -20.909   8.801 -24.607  1.00 59.54           O  
ATOM   3703  OE2 GLU A 235     -20.630  10.989 -24.473  1.00 59.54           O  
ATOM   3704  N   ASP A 236     -16.065  12.867 -21.964  1.00 61.56           N  
ATOM   3705  H   ASP A 236     -16.931  12.959 -21.452  1.00 61.56           H  
ATOM   3706  CA  ASP A 236     -15.176  14.033 -22.040  1.00 61.56           C  
ATOM   3707  HA  ASP A 236     -15.083  14.339 -23.082  1.00 61.56           H  
ATOM   3708  C   ASP A 236     -13.759  13.711 -21.540  1.00 61.56           C  
ATOM   3709  CB  ASP A 236     -15.780  15.197 -21.237  1.00 61.56           C  
ATOM   3710  HB2 ASP A 236     -16.115  14.833 -20.266  1.00 61.56           H  
ATOM   3711  HB3 ASP A 236     -14.997  15.935 -21.060  1.00 61.56           H  
ATOM   3712  O   ASP A 236     -12.757  14.051 -22.185  1.00 61.56           O  
ATOM   3713  CG  ASP A 236     -16.931  15.915 -21.953  1.00 61.56           C  
ATOM   3714  OD1 ASP A 236     -16.977  15.854 -23.206  1.00 61.56           O  
ATOM   3715  OD2 ASP A 236     -17.685  16.616 -21.243  1.00 61.56           O  
ATOM   3716  N   ARG A 237     -13.647  12.984 -20.419  1.00 52.22           N  
ATOM   3717  H   ARG A 237     -14.502  12.721 -19.951  1.00 52.22           H  
ATOM   3718  CA  ARG A 237     -12.348  12.519 -19.899  1.00 52.22           C  
ATOM   3719  HA  ARG A 237     -11.667  13.367 -19.840  1.00 52.22           H  
ATOM   3720  C   ARG A 237     -11.677  11.522 -20.835  1.00 52.22           C  
ATOM   3721  CB  ARG A 237     -12.524  11.897 -18.510  1.00 52.22           C  
ATOM   3722  HB2 ARG A 237     -11.656  11.271 -18.301  1.00 52.22           H  
ATOM   3723  HB3 ARG A 237     -13.413  11.266 -18.489  1.00 52.22           H  
ATOM   3724  O   ARG A 237     -10.464  11.575 -21.027  1.00 52.22           O  
ATOM   3725  CG  ARG A 237     -12.610  12.974 -17.425  1.00 52.22           C  
ATOM   3726  HG2 ARG A 237     -13.518  13.563 -17.552  1.00 52.22           H  
ATOM   3727  HG3 ARG A 237     -11.744  13.630 -17.505  1.00 52.22           H  
ATOM   3728  CD  ARG A 237     -12.607  12.310 -16.046  1.00 52.22           C  
ATOM   3729  HD2 ARG A 237     -13.546  11.772 -15.913  1.00 52.22           H  
ATOM   3730  HD3 ARG A 237     -11.786  11.593 -16.015  1.00 52.22           H  
ATOM   3731  NE  ARG A 237     -12.449  13.311 -14.974  1.00 52.22           N  
ATOM   3732  HE  ARG A 237     -12.908  14.197 -15.131  1.00 52.22           H  
ATOM   3733  NH1 ARG A 237     -11.215  12.035 -13.510  1.00 52.22           N  
ATOM   3734 HH11 ARG A 237     -10.740  11.929 -12.625  1.00 52.22           H  
ATOM   3735 HH12 ARG A 237     -11.298  11.253 -14.144  1.00 52.22           H  
ATOM   3736  NH2 ARG A 237     -11.727  14.141 -12.983  1.00 52.22           N  
ATOM   3737 HH21 ARG A 237     -11.240  14.022 -12.106  1.00 52.22           H  
ATOM   3738 HH22 ARG A 237     -12.186  15.015 -13.192  1.00 52.22           H  
ATOM   3739  CZ  ARG A 237     -11.799  13.156 -13.834  1.00 52.22           C  
ATOM   3740  N   TRP A 238     -12.453  10.629 -21.433  1.00 62.32           N  
ATOM   3741  H   TRP A 238     -13.439  10.627 -21.213  1.00 62.32           H  
ATOM   3742  CA  TRP A 238     -11.967   9.639 -22.381  1.00 62.32           C  
ATOM   3743  HA  TRP A 238     -11.124   9.103 -21.945  1.00 62.32           H  
ATOM   3744  C   TRP A 238     -11.485  10.267 -23.690  1.00 62.32           C  
ATOM   3745  CB  TRP A 238     -13.101   8.658 -22.636  1.00 62.32           C  
ATOM   3746  HB2 TRP A 238     -13.368   8.173 -21.697  1.00 62.32           H  
ATOM   3747  HB3 TRP A 238     -13.977   9.196 -22.999  1.00 62.32           H  
ATOM   3748  O   TRP A 238     -10.422   9.909 -24.201  1.00 62.32           O  
ATOM   3749  CG  TRP A 238     -12.760   7.597 -23.608  1.00 62.32           C  
ATOM   3750  CD1 TRP A 238     -13.413   7.358 -24.761  1.00 62.32           C  
ATOM   3751  HD1 TRP A 238     -14.279   7.902 -25.110  1.00 62.32           H  
ATOM   3752  CD2 TRP A 238     -11.752   6.560 -23.472  1.00 62.32           C  
ATOM   3753  CE2 TRP A 238     -11.908   5.670 -24.568  1.00 62.32           C  
ATOM   3754  CE3 TRP A 238     -10.786   6.234 -22.492  1.00 62.32           C  
ATOM   3755  HE3 TRP A 238     -10.660   6.882 -21.638  1.00 62.32           H  
ATOM   3756  NE1 TRP A 238     -12.923   6.207 -25.326  1.00 62.32           N  
ATOM   3757  HE1 TRP A 238     -13.467   5.715 -26.021  1.00 62.32           H  
ATOM   3758  CH2 TRP A 238     -10.239   4.170 -23.661  1.00 62.32           C  
ATOM   3759  HH2 TRP A 238      -9.702   3.233 -23.697  1.00 62.32           H  
ATOM   3760  CZ2 TRP A 238     -11.185   4.485 -24.654  1.00 62.32           C  
ATOM   3761  HZ2 TRP A 238     -11.429   3.799 -25.452  1.00 62.32           H  
ATOM   3762  CZ3 TRP A 238     -10.024   5.055 -22.593  1.00 62.32           C  
ATOM   3763  HZ3 TRP A 238      -9.306   4.807 -21.825  1.00 62.32           H  
ATOM   3764  N   LYS A 239     -12.214  11.263 -24.199  1.00 68.48           N  
ATOM   3765  H   LYS A 239     -13.098  11.469 -23.756  1.00 68.48           H  
ATOM   3766  CA  LYS A 239     -11.829  12.057 -25.368  1.00 68.48           C  
ATOM   3767  HA  LYS A 239     -11.675  11.385 -26.212  1.00 68.48           H  
ATOM   3768  C   LYS A 239     -10.512  12.796 -25.130  1.00 68.48           C  
ATOM   3769  CB  LYS A 239     -12.992  13.005 -25.685  1.00 68.48           C  
ATOM   3770  HB2 LYS A 239     -13.116  13.715 -24.868  1.00 68.48           H  
ATOM   3771  HB3 LYS A 239     -13.905  12.413 -25.759  1.00 68.48           H  
ATOM   3772  O   LYS A 239      -9.638  12.764 -25.994  1.00 68.48           O  
ATOM   3773  CG  LYS A 239     -12.811  13.766 -27.002  1.00 68.48           C  
ATOM   3774  HG2 LYS A 239     -11.935  14.411 -26.941  1.00 68.48           H  
ATOM   3775  HG3 LYS A 239     -12.686  13.059 -27.821  1.00 68.48           H  
ATOM   3776  CD  LYS A 239     -14.060  14.619 -27.242  1.00 68.48           C  
ATOM   3777  HD2 LYS A 239     -14.934  13.968 -27.282  1.00 68.48           H  
ATOM   3778  HD3 LYS A 239     -14.183  15.307 -26.405  1.00 68.48           H  
ATOM   3779  CE  LYS A 239     -13.955  15.413 -28.544  1.00 68.48           C  
ATOM   3780  HE2 LYS A 239     -13.839  14.716 -29.374  1.00 68.48           H  
ATOM   3781  HE3 LYS A 239     -13.066  16.042 -28.497  1.00 68.48           H  
ATOM   3782  NZ  LYS A 239     -15.169  16.245 -28.727  1.00 68.48           N  
ATOM   3783  HZ1 LYS A 239     -15.283  16.865 -27.938  1.00 68.48           H  
ATOM   3784  HZ2 LYS A 239     -15.118  16.796 -29.572  1.00 68.48           H  
ATOM   3785  HZ3 LYS A 239     -15.992  15.661 -28.759  1.00 68.48           H  
ATOM   3786  N   SER A 240     -10.337  13.378 -23.941  1.00 63.16           N  
ATOM   3787  H   SER A 240     -11.122  13.397 -23.306  1.00 63.16           H  
ATOM   3788  CA  SER A 240      -9.078  14.009 -23.529  1.00 63.16           C  
ATOM   3789  HA  SER A 240      -8.812  14.763 -24.270  1.00 63.16           H  
ATOM   3790  C   SER A 240      -7.921  13.002 -23.459  1.00 63.16           C  
ATOM   3791  CB  SER A 240      -9.279  14.707 -22.180  1.00 63.16           C  
ATOM   3792  HB2 SER A 240     -10.143  15.369 -22.241  1.00 63.16           H  
ATOM   3793  HB3 SER A 240      -9.462  13.965 -21.403  1.00 63.16           H  
ATOM   3794  O   SER A 240      -6.846  13.259 -23.998  1.00 63.16           O  
ATOM   3795  OG  SER A 240      -8.138  15.468 -21.841  1.00 63.16           O  
ATOM   3796  HG  SER A 240      -7.999  16.133 -22.520  1.00 63.16           H  
ATOM   3797  N   LEU A 241      -8.153  11.814 -22.890  1.00 48.68           N  
ATOM   3798  H   LEU A 241      -9.041  11.667 -22.433  1.00 48.68           H  
ATOM   3799  CA  LEU A 241      -7.147  10.751 -22.803  1.00 48.68           C  
ATOM   3800  HA  LEU A 241      -6.260  11.163 -22.322  1.00 48.68           H  
ATOM   3801  C   LEU A 241      -6.727  10.233 -24.189  1.00 48.68           C  
ATOM   3802  CB  LEU A 241      -7.719   9.618 -21.933  1.00 48.68           C  
ATOM   3803  HB2 LEU A 241      -8.511   9.120 -22.493  1.00 48.68           H  
ATOM   3804  HB3 LEU A 241      -8.165  10.040 -21.033  1.00 48.68           H  
ATOM   3805  O   LEU A 241      -5.541  10.054 -24.455  1.00 48.68           O  
ATOM   3806  CG  LEU A 241      -6.666   8.576 -21.517  1.00 48.68           C  
ATOM   3807  HG  LEU A 241      -6.055   8.296 -22.376  1.00 48.68           H  
ATOM   3808  CD1 LEU A 241      -5.760   9.107 -20.405  1.00 48.68           C  
ATOM   3809 HD11 LEU A 241      -5.039   8.340 -20.120  1.00 48.68           H  
ATOM   3810 HD12 LEU A 241      -5.203   9.975 -20.758  1.00 48.68           H  
ATOM   3811 HD13 LEU A 241      -6.351   9.390 -19.534  1.00 48.68           H  
ATOM   3812  CD2 LEU A 241      -7.363   7.316 -21.007  1.00 48.68           C  
ATOM   3813 HD21 LEU A 241      -6.613   6.584 -20.710  1.00 48.68           H  
ATOM   3814 HD22 LEU A 241      -7.967   6.892 -21.809  1.00 48.68           H  
ATOM   3815 HD23 LEU A 241      -7.999   7.557 -20.155  1.00 48.68           H  
ATOM   3816  N   ARG A 242      -7.685  10.044 -25.105  1.00 63.08           N  
ATOM   3817  H   ARG A 242      -8.642  10.176 -24.812  1.00 63.08           H  
ATOM   3818  CA  ARG A 242      -7.411   9.676 -26.505  1.00 63.08           C  
ATOM   3819  HA  ARG A 242      -6.838   8.749 -26.534  1.00 63.08           H  
ATOM   3820  C   ARG A 242      -6.560  10.714 -27.219  1.00 63.08           C  
ATOM   3821  CB  ARG A 242      -8.725   9.512 -27.276  1.00 63.08           C  
ATOM   3822  HB2 ARG A 242      -8.524   9.624 -28.341  1.00 63.08           H  
ATOM   3823  HB3 ARG A 242      -9.434  10.285 -26.979  1.00 63.08           H  
ATOM   3824  O   ARG A 242      -5.673  10.346 -27.983  1.00 63.08           O  
ATOM   3825  CG  ARG A 242      -9.337   8.132 -27.059  1.00 63.08           C  
ATOM   3826  HG2 ARG A 242      -9.573   7.984 -26.005  1.00 63.08           H  
ATOM   3827  HG3 ARG A 242      -8.622   7.374 -27.377  1.00 63.08           H  
ATOM   3828  CD  ARG A 242     -10.612   8.016 -27.894  1.00 63.08           C  
ATOM   3829  HD2 ARG A 242     -11.377   8.664 -27.467  1.00 63.08           H  
ATOM   3830  HD3 ARG A 242     -10.407   8.322 -28.920  1.00 63.08           H  
ATOM   3831  NE  ARG A 242     -11.080   6.632 -27.892  1.00 63.08           N  
ATOM   3832  HE  ARG A 242     -10.581   5.985 -27.297  1.00 63.08           H  
ATOM   3833  NH1 ARG A 242     -12.961   6.813 -29.231  1.00 63.08           N  
ATOM   3834 HH11 ARG A 242     -12.982   7.820 -29.148  1.00 63.08           H  
ATOM   3835 HH12 ARG A 242     -13.811   6.309 -29.438  1.00 63.08           H  
ATOM   3836  NH2 ARG A 242     -12.342   4.864 -28.448  1.00 63.08           N  
ATOM   3837 HH21 ARG A 242     -13.242   4.586 -28.812  1.00 63.08           H  
ATOM   3838 HH22 ARG A 242     -11.979   4.289 -27.700  1.00 63.08           H  
ATOM   3839  CZ  ARG A 242     -12.114   6.128 -28.525  1.00 63.08           C  
ATOM   3840  N   GLN A 243      -6.842  11.993 -26.991  1.00 64.35           N  
ATOM   3841  H   GLN A 243      -7.608  12.224 -26.375  1.00 64.35           H  
ATOM   3842  CA  GLN A 243      -6.072  13.076 -27.584  1.00 64.35           C  
ATOM   3843  HA  GLN A 243      -6.017  12.911 -28.660  1.00 64.35           H  
ATOM   3844  C   GLN A 243      -4.629  13.077 -27.058  1.00 64.35           C  
ATOM   3845  CB  GLN A 243      -6.824  14.389 -27.343  1.00 64.35           C  
ATOM   3846  HB2 GLN A 243      -7.848  14.277 -27.698  1.00 64.35           H  
ATOM   3847  HB3 GLN A 243      -6.841  14.630 -26.280  1.00 64.35           H  
ATOM   3848  O   GLN A 243      -3.693  13.101 -27.850  1.00 64.35           O  
ATOM   3849  CG  GLN A 243      -6.155  15.524 -28.116  1.00 64.35           C  
ATOM   3850  HG2 GLN A 243      -5.180  15.727 -27.672  1.00 64.35           H  
ATOM   3851  HG3 GLN A 243      -5.998  15.220 -29.151  1.00 64.35           H  
ATOM   3852  CD  GLN A 243      -6.948  16.820 -28.123  1.00 64.35           C  
ATOM   3853  NE2 GLN A 243      -6.403  17.817 -28.779  1.00 64.35           N  
ATOM   3854 HE21 GLN A 243      -5.453  17.691 -29.098  1.00 64.35           H  
ATOM   3855 HE22 GLN A 243      -6.842  18.725 -28.734  1.00 64.35           H  
ATOM   3856  OE1 GLN A 243      -8.035  16.950 -27.573  1.00 64.35           O  
ATOM   3857  N   GLN A 244      -4.440  12.900 -25.748  1.00 52.16           N  
ATOM   3858  H   GLN A 244      -5.248  12.884 -25.142  1.00 52.16           H  
ATOM   3859  CA  GLN A 244      -3.110  12.790 -25.137  1.00 52.16           C  
ATOM   3860  HA  GLN A 244      -2.530  13.675 -25.399  1.00 52.16           H  
ATOM   3861  C   GLN A 244      -2.310  11.573 -25.628  1.00 52.16           C  
ATOM   3862  CB  GLN A 244      -3.258  12.722 -23.612  1.00 52.16           C  
ATOM   3863  HB2 GLN A 244      -3.984  11.953 -23.348  1.00 52.16           H  
ATOM   3864  HB3 GLN A 244      -2.297  12.450 -23.177  1.00 52.16           H  
ATOM   3865  O   GLN A 244      -1.094  11.665 -25.785  1.00 52.16           O  
ATOM   3866  CG  GLN A 244      -3.689  14.069 -23.018  1.00 52.16           C  
ATOM   3867  HG2 GLN A 244      -4.630  14.394 -23.462  1.00 52.16           H  
ATOM   3868  HG3 GLN A 244      -2.933  14.818 -23.254  1.00 52.16           H  
ATOM   3869  CD  GLN A 244      -3.863  14.018 -21.504  1.00 52.16           C  
ATOM   3870  NE2 GLN A 244      -4.156  15.137 -20.882  1.00 52.16           N  
ATOM   3871 HE21 GLN A 244      -4.315  15.059 -19.887  1.00 52.16           H  
ATOM   3872 HE22 GLN A 244      -4.326  15.981 -21.409  1.00 52.16           H  
ATOM   3873  OE1 GLN A 244      -3.729  13.000 -20.844  1.00 52.16           O  
ATOM   3874  N   LEU A 245      -2.979  10.446 -25.889  1.00 49.47           N  
ATOM   3875  H   LEU A 245      -3.960  10.411 -25.650  1.00 49.47           H  
ATOM   3876  CA  LEU A 245      -2.346   9.234 -26.419  1.00 49.47           C  
ATOM   3877  HA  LEU A 245      -1.417   9.055 -25.877  1.00 49.47           H  
ATOM   3878  C   LEU A 245      -1.945   9.365 -27.895  1.00 49.47           C  
ATOM   3879  CB  LEU A 245      -3.292   8.037 -26.211  1.00 49.47           C  
ATOM   3880  HB2 LEU A 245      -2.954   7.208 -26.833  1.00 49.47           H  
ATOM   3881  HB3 LEU A 245      -4.288   8.319 -26.552  1.00 49.47           H  
ATOM   3882  O   LEU A 245      -0.964   8.756 -28.307  1.00 49.47           O  
ATOM   3883  CG  LEU A 245      -3.368   7.545 -24.753  1.00 49.47           C  
ATOM   3884  HG  LEU A 245      -3.534   8.387 -24.082  1.00 49.47           H  
ATOM   3885  CD1 LEU A 245      -4.536   6.569 -24.605  1.00 49.47           C  
ATOM   3886 HD11 LEU A 245      -5.468   7.080 -24.845  1.00 49.47           H  
ATOM   3887 HD12 LEU A 245      -4.588   6.214 -23.575  1.00 49.47           H  
ATOM   3888 HD13 LEU A 245      -4.399   5.721 -25.277  1.00 49.47           H  
ATOM   3889  CD2 LEU A 245      -2.087   6.823 -24.324  1.00 49.47           C  
ATOM   3890 HD21 LEU A 245      -1.883   5.986 -24.991  1.00 49.47           H  
ATOM   3891 HD22 LEU A 245      -1.240   7.508 -24.350  1.00 49.47           H  
ATOM   3892 HD23 LEU A 245      -2.195   6.455 -23.304  1.00 49.47           H  
ATOM   3893  N   LYS A 246      -2.669  10.167 -28.688  1.00 59.44           N  
ATOM   3894  H   LYS A 246      -3.469  10.633 -28.284  1.00 59.44           H  
ATOM   3895  CA  LYS A 246      -2.335  10.431 -30.099  1.00 59.44           C  
ATOM   3896  HA  LYS A 246      -1.942   9.519 -30.547  1.00 59.44           H  
ATOM   3897  C   LYS A 246      -1.220  11.464 -30.282  1.00 59.44           C  
ATOM   3898  CB  LYS A 246      -3.596  10.861 -30.864  1.00 59.44           C  
ATOM   3899  HB2 LYS A 246      -3.292  11.299 -31.815  1.00 59.44           H  
ATOM   3900  HB3 LYS A 246      -4.131  11.622 -30.295  1.00 59.44           H  
ATOM   3901  O   LYS A 246      -0.570  11.458 -31.321  1.00 59.44           O  
ATOM   3902  CG  LYS A 246      -4.518   9.670 -31.158  1.00 59.44           C  
ATOM   3903  HG2 LYS A 246      -3.957   8.917 -31.711  1.00 59.44           H  
ATOM   3904  HG3 LYS A 246      -4.866   9.229 -30.224  1.00 59.44           H  
ATOM   3905  CD  LYS A 246      -5.721  10.113 -31.997  1.00 59.44           C  
ATOM   3906  HD2 LYS A 246      -5.359  10.568 -32.919  1.00 59.44           H  
ATOM   3907  HD3 LYS A 246      -6.301  10.845 -31.435  1.00 59.44           H  
ATOM   3908  CE  LYS A 246      -6.585   8.891 -32.324  1.00 59.44           C  
ATOM   3909  HE2 LYS A 246      -5.947   8.131 -32.774  1.00 59.44           H  
ATOM   3910  HE3 LYS A 246      -6.972   8.480 -31.392  1.00 59.44           H  
ATOM   3911  NZ  LYS A 246      -7.693   9.233 -33.248  1.00 59.44           N  
ATOM   3912  HZ1 LYS A 246      -8.295   9.934 -32.838  1.00 59.44           H  
ATOM   3913  HZ2 LYS A 246      -7.317   9.588 -34.115  1.00 59.44           H  
ATOM   3914  HZ3 LYS A 246      -8.233   8.405 -33.455  1.00 59.44           H  
ATOM   3915  N   GLU A 247      -1.006  12.347 -29.307  1.00 58.40           N  
ATOM   3916  H   GLU A 247      -1.641  12.341 -28.522  1.00 58.40           H  
ATOM   3917  CA  GLU A 247      -0.069  13.476 -29.414  1.00 58.40           C  
ATOM   3918  HA  GLU A 247       0.064  13.724 -30.467  1.00 58.40           H  
ATOM   3919  C   GLU A 247       1.358  13.176 -28.893  1.00 58.40           C  
ATOM   3920  CB  GLU A 247      -0.696  14.718 -28.739  1.00 58.40           C  
ATOM   3921  HB2 GLU A 247      -1.054  14.433 -27.749  1.00 58.40           H  
ATOM   3922  HB3 GLU A 247       0.072  15.482 -28.616  1.00 58.40           H  
ATOM   3923  O   GLU A 247       2.242  14.017 -29.051  1.00 58.40           O  
ATOM   3924  CG  GLU A 247      -1.853  15.337 -29.559  1.00 58.40           C  
ATOM   3925  HG2 GLU A 247      -2.583  14.561 -29.791  1.00 58.40           H  
ATOM   3926  HG3 GLU A 247      -1.448  15.692 -30.506  1.00 58.40           H  
ATOM   3927  CD  GLU A 247      -2.579  16.506 -28.854  1.00 58.40           C  
ATOM   3928  OE1 GLU A 247      -3.603  16.988 -29.407  1.00 58.40           O  
ATOM   3929  OE2 GLU A 247      -2.151  16.903 -27.746  1.00 58.40           O  
ATOM   3930  N   ARG A 248       1.639  12.001 -28.296  1.00 50.44           N  
ATOM   3931  H   ARG A 248       0.910  11.303 -28.259  1.00 50.44           H  
ATOM   3932  CA  ARG A 248       2.964  11.676 -27.714  1.00 50.44           C  
ATOM   3933  HA  ARG A 248       3.546  12.597 -27.698  1.00 50.44           H  
ATOM   3934  C   ARG A 248       3.771  10.647 -28.534  1.00 50.44           C  
ATOM   3935  CB  ARG A 248       2.814  11.209 -26.259  1.00 50.44           C  
ATOM   3936  HB2 ARG A 248       2.064  10.420 -26.204  1.00 50.44           H  
ATOM   3937  HB3 ARG A 248       3.767  10.796 -25.928  1.00 50.44           H  
ATOM   3938  O   ARG A 248       3.202   9.637 -28.941  1.00 50.44           O  
ATOM   3939  CG  ARG A 248       2.433  12.360 -25.318  1.00 50.44           C  
ATOM   3940  HG2 ARG A 248       3.158  13.167 -25.424  1.00 50.44           H  
ATOM   3941  HG3 ARG A 248       1.442  12.735 -25.576  1.00 50.44           H  
ATOM   3942  CD  ARG A 248       2.436  11.865 -23.868  1.00 50.44           C  
ATOM   3943  HD2 ARG A 248       3.415  11.436 -23.653  1.00 50.44           H  
ATOM   3944  HD3 ARG A 248       1.682  11.085 -23.764  1.00 50.44           H  
ATOM   3945  NE  ARG A 248       2.149  12.957 -22.919  1.00 50.44           N  
ATOM   3946  HE  ARG A 248       1.688  13.769 -23.303  1.00 50.44           H  
ATOM   3947  NH1 ARG A 248       3.006  11.948 -21.034  1.00 50.44           N  
ATOM   3948 HH11 ARG A 248       3.248  11.961 -20.054  1.00 50.44           H  
ATOM   3949 HH12 ARG A 248       3.255  11.130 -21.572  1.00 50.44           H  
ATOM   3950  NH2 ARG A 248       2.128  13.996 -20.896  1.00 50.44           N  
ATOM   3951 HH21 ARG A 248       2.372  13.997 -19.916  1.00 50.44           H  
ATOM   3952 HH22 ARG A 248       1.685  14.798 -21.320  1.00 50.44           H  
ATOM   3953  CZ  ARG A 248       2.428  12.958 -21.626  1.00 50.44           C  
ATOM   3954  N   PRO A 249       5.097  10.841 -28.728  1.00 42.18           N  
ATOM   3955  CA  PRO A 249       5.938   9.929 -29.512  1.00 42.18           C  
ATOM   3956  HA  PRO A 249       5.443   9.785 -30.472  1.00 42.18           H  
ATOM   3957  C   PRO A 249       6.142   8.539 -28.850  1.00 42.18           C  
ATOM   3958  CB  PRO A 249       7.253  10.683 -29.760  1.00 42.18           C  
ATOM   3959  HB2 PRO A 249       7.181  11.232 -30.698  1.00 42.18           H  
ATOM   3960  HB3 PRO A 249       8.117  10.018 -29.779  1.00 42.18           H  
ATOM   3961  O   PRO A 249       6.075   8.420 -27.622  1.00 42.18           O  
ATOM   3962  CG  PRO A 249       7.333  11.673 -28.601  1.00 42.18           C  
ATOM   3963  HG2 PRO A 249       7.900  12.565 -28.867  1.00 42.18           H  
ATOM   3964  HG3 PRO A 249       7.778  11.181 -27.735  1.00 42.18           H  
ATOM   3965  CD  PRO A 249       5.872  11.998 -28.302  1.00 42.18           C  
ATOM   3966  HD2 PRO A 249       5.745  12.190 -27.237  1.00 42.18           H  
ATOM   3967  HD3 PRO A 249       5.566  12.869 -28.882  1.00 42.18           H  
ATOM   3968  N   PRO A 250       6.405   7.479 -29.647  1.00 48.20           N  
ATOM   3969  CA  PRO A 250       6.255   6.066 -29.250  1.00 48.20           C  
ATOM   3970  HA  PRO A 250       5.320   5.956 -28.700  1.00 48.20           H  
ATOM   3971  C   PRO A 250       7.366   5.469 -28.358  1.00 48.20           C  
ATOM   3972  CB  PRO A 250       6.115   5.296 -30.574  1.00 48.20           C  
ATOM   3973  HB2 PRO A 250       6.542   4.294 -30.524  1.00 48.20           H  
ATOM   3974  HB3 PRO A 250       5.062   5.234 -30.848  1.00 48.20           H  
ATOM   3975  O   PRO A 250       7.177   4.398 -27.785  1.00 48.20           O  
ATOM   3976  CG  PRO A 250       6.847   6.165 -31.592  1.00 48.20           C  
ATOM   3977  HG2 PRO A 250       7.918   5.969 -31.539  1.00 48.20           H  
ATOM   3978  HG3 PRO A 250       6.476   6.008 -32.605  1.00 48.20           H  
ATOM   3979  CD  PRO A 250       6.556   7.573 -31.095  1.00 48.20           C  
ATOM   3980  HD2 PRO A 250       5.620   7.910 -31.539  1.00 48.20           H  
ATOM   3981  HD3 PRO A 250       7.369   8.243 -31.373  1.00 48.20           H  
ATOM   3982  N   LEU A 251       8.512   6.132 -28.177  1.00 36.88           N  
ATOM   3983  H   LEU A 251       8.614   7.027 -28.633  1.00 36.88           H  
ATOM   3984  CA  LEU A 251       9.713   5.508 -27.585  1.00 36.88           C  
ATOM   3985  HA  LEU A 251       9.779   4.494 -27.979  1.00 36.88           H  
ATOM   3986  C   LEU A 251       9.702   5.310 -26.050  1.00 36.88           C  
ATOM   3987  CB  LEU A 251      10.958   6.277 -28.074  1.00 36.88           C  
ATOM   3988  HB2 LEU A 251      10.749   7.346 -28.030  1.00 36.88           H  
ATOM   3989  HB3 LEU A 251      11.796   6.085 -27.405  1.00 36.88           H  
ATOM   3990  O   LEU A 251      10.571   4.612 -25.538  1.00 36.88           O  
ATOM   3991  CG  LEU A 251      11.376   5.879 -29.505  1.00 36.88           C  
ATOM   3992  HG  LEU A 251      10.487   5.732 -30.119  1.00 36.88           H  
ATOM   3993  CD1 LEU A 251      12.210   6.985 -30.149  1.00 36.88           C  
ATOM   3994 HD11 LEU A 251      13.110   7.164 -29.561  1.00 36.88           H  
ATOM   3995 HD12 LEU A 251      12.495   6.690 -31.159  1.00 36.88           H  
ATOM   3996 HD13 LEU A 251      11.627   7.904 -30.206  1.00 36.88           H  
ATOM   3997  CD2 LEU A 251      12.206   4.592 -29.509  1.00 36.88           C  
ATOM   3998 HD21 LEU A 251      13.119   4.732 -28.930  1.00 36.88           H  
ATOM   3999 HD22 LEU A 251      11.632   3.775 -29.073  1.00 36.88           H  
ATOM   4000 HD23 LEU A 251      12.467   4.326 -30.533  1.00 36.88           H  
ATOM   4001  N   TYR A 252       8.726   5.855 -25.312  1.00 40.70           N  
ATOM   4002  H   TYR A 252       8.024   6.398 -25.793  1.00 40.70           H  
ATOM   4003  CA  TYR A 252       8.680   5.793 -23.833  1.00 40.70           C  
ATOM   4004  HA  TYR A 252       9.596   5.322 -23.475  1.00 40.70           H  
ATOM   4005  C   TYR A 252       7.547   4.914 -23.246  1.00 40.70           C  
ATOM   4006  CB  TYR A 252       8.689   7.227 -23.266  1.00 40.70           C  
ATOM   4007  HB2 TYR A 252       7.958   7.835 -23.799  1.00 40.70           H  
ATOM   4008  HB3 TYR A 252       8.379   7.205 -22.221  1.00 40.70           H  
ATOM   4009  O   TYR A 252       7.306   4.933 -22.042  1.00 40.70           O  
ATOM   4010  CG  TYR A 252      10.053   7.899 -23.312  1.00 40.70           C  
ATOM   4011  CD1 TYR A 252      10.980   7.652 -22.280  1.00 40.70           C  
ATOM   4012  HD1 TYR A 252      10.712   6.994 -21.466  1.00 40.70           H  
ATOM   4013  CD2 TYR A 252      10.400   8.758 -24.373  1.00 40.70           C  
ATOM   4014  HD2 TYR A 252       9.693   8.949 -25.167  1.00 40.70           H  
ATOM   4015  CE1 TYR A 252      12.253   8.255 -22.305  1.00 40.70           C  
ATOM   4016  HE1 TYR A 252      12.958   8.058 -21.511  1.00 40.70           H  
ATOM   4017  CE2 TYR A 252      11.672   9.365 -24.402  1.00 40.70           C  
ATOM   4018  HE2 TYR A 252      11.954  10.023 -25.210  1.00 40.70           H  
ATOM   4019  OH  TYR A 252      13.823   9.704 -23.406  1.00 40.70           O  
ATOM   4020  HH  TYR A 252      14.373   9.443 -22.664  1.00 40.70           H  
ATOM   4021  CZ  TYR A 252      12.600   9.114 -23.369  1.00 40.70           C  
ATOM   4022  N   GLN A 253       6.817   4.136 -24.059  1.00 46.31           N  
ATOM   4023  H   GLN A 253       7.079   4.095 -25.033  1.00 46.31           H  
ATOM   4024  CA  GLN A 253       5.449   3.722 -23.691  1.00 46.31           C  
ATOM   4025  HA  GLN A 253       5.121   4.371 -22.879  1.00 46.31           H  
ATOM   4026  C   GLN A 253       5.239   2.303 -23.121  1.00 46.31           C  
ATOM   4027  CB  GLN A 253       4.489   4.012 -24.855  1.00 46.31           C  
ATOM   4028  HB2 GLN A 253       4.805   3.471 -25.747  1.00 46.31           H  
ATOM   4029  HB3 GLN A 253       3.496   3.662 -24.575  1.00 46.31           H  
ATOM   4030  O   GLN A 253       4.112   1.993 -22.736  1.00 46.31           O  
ATOM   4031  CG  GLN A 253       4.406   5.519 -25.160  1.00 46.31           C  
ATOM   4032  HG2 GLN A 253       4.305   6.076 -24.229  1.00 46.31           H  
ATOM   4033  HG3 GLN A 253       5.327   5.836 -25.649  1.00 46.31           H  
ATOM   4034  CD  GLN A 253       3.223   5.893 -26.048  1.00 46.31           C  
ATOM   4035  NE2 GLN A 253       3.292   7.013 -26.736  1.00 46.31           N  
ATOM   4036 HE21 GLN A 253       4.151   7.543 -26.784  1.00 46.31           H  
ATOM   4037 HE22 GLN A 253       2.520   7.216 -27.355  1.00 46.31           H  
ATOM   4038  OE1 GLN A 253       2.210   5.217 -26.109  1.00 46.31           O  
ATOM   4039  N   ALA A 254       6.244   1.431 -22.996  1.00 42.65           N  
ATOM   4040  H   ALA A 254       7.173   1.695 -23.289  1.00 42.65           H  
ATOM   4041  CA  ALA A 254       5.992   0.073 -22.479  1.00 42.65           C  
ATOM   4042  HA  ALA A 254       5.135  -0.340 -23.012  1.00 42.65           H  
ATOM   4043  C   ALA A 254       5.624   0.061 -20.978  1.00 42.65           C  
ATOM   4044  CB  ALA A 254       7.194  -0.823 -22.795  1.00 42.65           C  
ATOM   4045  HB1 ALA A 254       7.374  -0.840 -23.870  1.00 42.65           H  
ATOM   4046  HB2 ALA A 254       6.994  -1.838 -22.452  1.00 42.65           H  
ATOM   4047  HB3 ALA A 254       8.084  -0.451 -22.287  1.00 42.65           H  
ATOM   4048  O   ALA A 254       4.611  -0.525 -20.579  1.00 42.65           O  
ATOM   4049  N   ASP A 255       6.397   0.768 -20.152  1.00 39.60           N  
ATOM   4050  H   ASP A 255       7.238   1.190 -20.521  1.00 39.60           H  
ATOM   4051  CA  ASP A 255       6.220   0.764 -18.695  1.00 39.60           C  
ATOM   4052  HA  ASP A 255       5.934  -0.240 -18.382  1.00 39.60           H  
ATOM   4053  C   ASP A 255       5.090   1.698 -18.237  1.00 39.60           C  
ATOM   4054  CB  ASP A 255       7.564   1.093 -18.028  1.00 39.60           C  
ATOM   4055  HB2 ASP A 255       7.945   2.034 -18.425  1.00 39.60           H  
ATOM   4056  HB3 ASP A 255       7.403   1.215 -16.957  1.00 39.60           H  
ATOM   4057  O   ASP A 255       4.321   1.370 -17.324  1.00 39.60           O  
ATOM   4058  CG  ASP A 255       8.593  -0.027 -18.235  1.00 39.60           C  
ATOM   4059  OD1 ASP A 255       8.167  -1.206 -18.242  1.00 39.60           O  
ATOM   4060  OD2 ASP A 255       9.786   0.306 -18.374  1.00 39.60           O  
ATOM   4061  N   GLU A 256       4.898   2.821 -18.933  1.00 40.91           N  
ATOM   4062  H   GLU A 256       5.574   3.061 -19.645  1.00 40.91           H  
ATOM   4063  CA  GLU A 256       3.828   3.777 -18.638  1.00 40.91           C  
ATOM   4064  HA  GLU A 256       3.778   3.917 -17.558  1.00 40.91           H  
ATOM   4065  C   GLU A 256       2.447   3.268 -19.083  1.00 40.91           C  
ATOM   4066  CB  GLU A 256       4.144   5.144 -19.259  1.00 40.91           C  
ATOM   4067  HB2 GLU A 256       3.292   5.797 -19.072  1.00 40.91           H  
ATOM   4068  HB3 GLU A 256       4.271   5.035 -20.337  1.00 40.91           H  
ATOM   4069  O   GLU A 256       1.466   3.436 -18.352  1.00 40.91           O  
ATOM   4070  CG  GLU A 256       5.403   5.784 -18.646  1.00 40.91           C  
ATOM   4071  HG2 GLU A 256       5.322   5.722 -17.560  1.00 40.91           H  
ATOM   4072  HG3 GLU A 256       6.279   5.212 -18.953  1.00 40.91           H  
ATOM   4073  CD  GLU A 256       5.587   7.259 -19.045  1.00 40.91           C  
ATOM   4074  OE1 GLU A 256       6.414   7.926 -18.387  1.00 40.91           O  
ATOM   4075  OE2 GLU A 256       4.851   7.741 -19.940  1.00 40.91           O  
ATOM   4076  N   ALA A 257       2.346   2.551 -20.213  1.00 39.48           N  
ATOM   4077  H   ALA A 257       3.160   2.434 -20.799  1.00 39.48           H  
ATOM   4078  CA  ALA A 257       1.091   1.920 -20.632  1.00 39.48           C  
ATOM   4079  HA  ALA A 257       0.301   2.671 -20.592  1.00 39.48           H  
ATOM   4080  C   ALA A 257       0.689   0.769 -19.695  1.00 39.48           C  
ATOM   4081  CB  ALA A 257       1.207   1.438 -22.081  1.00 39.48           C  
ATOM   4082  HB1 ALA A 257       1.475   2.274 -22.727  1.00 39.48           H  
ATOM   4083  HB2 ALA A 257       0.250   1.035 -22.412  1.00 39.48           H  
ATOM   4084  HB3 ALA A 257       1.968   0.662 -22.158  1.00 39.48           H  
ATOM   4085  O   ALA A 257      -0.496   0.586 -19.408  1.00 39.48           O  
ATOM   4086  N   ALA A 258       1.656   0.022 -19.149  1.00 40.94           N  
ATOM   4087  H   ALA A 258       2.610   0.182 -19.438  1.00 40.94           H  
ATOM   4088  CA  ALA A 258       1.393  -0.999 -18.137  1.00 40.94           C  
ATOM   4089  HA  ALA A 258       0.600  -1.651 -18.505  1.00 40.94           H  
ATOM   4090  C   ALA A 258       0.917  -0.396 -16.801  1.00 40.94           C  
ATOM   4091  CB  ALA A 258       2.660  -1.842 -17.957  1.00 40.94           C  
ATOM   4092  HB1 ALA A 258       3.475  -1.222 -17.583  1.00 40.94           H  
ATOM   4093  HB2 ALA A 258       2.963  -2.260 -18.917  1.00 40.94           H  
ATOM   4094  HB3 ALA A 258       2.471  -2.660 -17.261  1.00 40.94           H  
ATOM   4095  O   ALA A 258       0.108  -1.014 -16.099  1.00 40.94           O  
ATOM   4096  N   ALA A 259       1.394   0.798 -16.440  1.00 40.86           N  
ATOM   4097  H   ALA A 259       2.114   1.220 -17.009  1.00 40.86           H  
ATOM   4098  CA  ALA A 259       0.935   1.542 -15.267  1.00 40.86           C  
ATOM   4099  HA  ALA A 259       0.880   0.860 -14.418  1.00 40.86           H  
ATOM   4100  C   ALA A 259      -0.473   2.133 -15.470  1.00 40.86           C  
ATOM   4101  CB  ALA A 259       1.978   2.616 -14.937  1.00 40.86           C  
ATOM   4102  HB1 ALA A 259       2.079   3.313 -15.769  1.00 40.86           H  
ATOM   4103  HB2 ALA A 259       1.671   3.170 -14.050  1.00 40.86           H  
ATOM   4104  HB3 ALA A 259       2.946   2.152 -14.752  1.00 40.86           H  
ATOM   4105  O   ALA A 259      -1.342   1.970 -14.609  1.00 40.86           O  
ATOM   4106  N   MET A 260      -0.746   2.724 -16.637  1.00 40.40           N  
ATOM   4107  H   MET A 260       0.016   2.886 -17.280  1.00 40.40           H  
ATOM   4108  CA  MET A 260      -2.070   3.252 -16.987  1.00 40.40           C  
ATOM   4109  HA  MET A 260      -2.419   3.885 -16.171  1.00 40.40           H  
ATOM   4110  C   MET A 260      -3.122   2.151 -17.161  1.00 40.40           C  
ATOM   4111  CB  MET A 260      -1.981   4.111 -18.256  1.00 40.40           C  
ATOM   4112  HB2 MET A 260      -2.926   4.054 -18.797  1.00 40.40           H  
ATOM   4113  HB3 MET A 260      -1.194   3.746 -18.915  1.00 40.40           H  
ATOM   4114  O   MET A 260      -4.246   2.303 -16.685  1.00 40.40           O  
ATOM   4115  CG  MET A 260      -1.746   5.581 -17.906  1.00 40.40           C  
ATOM   4116  HG2 MET A 260      -0.809   5.681 -17.359  1.00 40.40           H  
ATOM   4117  HG3 MET A 260      -2.556   5.915 -17.257  1.00 40.40           H  
ATOM   4118  SD  MET A 260      -1.711   6.668 -19.352  1.00 40.40           S  
ATOM   4119  CE  MET A 260       0.042   6.521 -19.799  1.00 40.40           C  
ATOM   4120  HE1 MET A 260       0.244   7.125 -20.684  1.00 40.40           H  
ATOM   4121  HE2 MET A 260       0.667   6.872 -18.979  1.00 40.40           H  
ATOM   4122  HE3 MET A 260       0.285   5.481 -20.016  1.00 40.40           H  
ATOM   4123  N   ARG A 261      -2.767   0.998 -17.746  1.00 41.69           N  
ATOM   4124  H   ARG A 261      -1.861   0.957 -18.192  1.00 41.69           H  
ATOM   4125  CA  ARG A 261      -3.650  -0.180 -17.827  1.00 41.69           C  
ATOM   4126  HA  ARG A 261      -4.568   0.113 -18.336  1.00 41.69           H  
ATOM   4127  C   ARG A 261      -4.059  -0.669 -16.438  1.00 41.69           C  
ATOM   4128  CB  ARG A 261      -2.952  -1.278 -18.649  1.00 41.69           C  
ATOM   4129  HB2 ARG A 261      -2.011  -1.546 -18.169  1.00 41.69           H  
ATOM   4130  HB3 ARG A 261      -2.730  -0.877 -19.638  1.00 41.69           H  
ATOM   4131  O   ARG A 261      -5.223  -1.004 -16.231  1.00 41.69           O  
ATOM   4132  CG  ARG A 261      -3.809  -2.540 -18.817  1.00 41.69           C  
ATOM   4133  HG2 ARG A 261      -3.963  -3.001 -17.842  1.00 41.69           H  
ATOM   4134  HG3 ARG A 261      -4.774  -2.271 -19.246  1.00 41.69           H  
ATOM   4135  CD  ARG A 261      -3.109  -3.554 -19.727  1.00 41.69           C  
ATOM   4136  HD2 ARG A 261      -2.982  -3.109 -20.714  1.00 41.69           H  
ATOM   4137  HD3 ARG A 261      -2.125  -3.774 -19.313  1.00 41.69           H  
ATOM   4138  NE  ARG A 261      -3.887  -4.803 -19.842  1.00 41.69           N  
ATOM   4139  HE  ARG A 261      -4.794  -4.815 -19.398  1.00 41.69           H  
ATOM   4140  NH1 ARG A 261      -2.377  -5.969 -21.122  1.00 41.69           N  
ATOM   4141 HH11 ARG A 261      -2.107  -6.804 -21.622  1.00 41.69           H  
ATOM   4142 HH12 ARG A 261      -1.777  -5.158 -21.145  1.00 41.69           H  
ATOM   4143  NH2 ARG A 261      -4.290  -6.944 -20.512  1.00 41.69           N  
ATOM   4144 HH21 ARG A 261      -5.186  -6.926 -20.047  1.00 41.69           H  
ATOM   4145 HH22 ARG A 261      -3.995  -7.775 -21.004  1.00 41.69           H  
ATOM   4146  CZ  ARG A 261      -3.516  -5.895 -20.489  1.00 41.69           C  
ATOM   4147  N   ARG A 262      -3.128  -0.670 -15.476  1.00 41.74           N  
ATOM   4148  H   ARG A 262      -2.200  -0.363 -15.728  1.00 41.74           H  
ATOM   4149  CA  ARG A 262      -3.407  -1.011 -14.071  1.00 41.74           C  
ATOM   4150  HA  ARG A 262      -3.959  -1.950 -14.037  1.00 41.74           H  
ATOM   4151  C   ARG A 262      -4.337   0.009 -13.400  1.00 41.74           C  
ATOM   4152  CB  ARG A 262      -2.083  -1.191 -13.304  1.00 41.74           C  
ATOM   4153  HB2 ARG A 262      -1.376  -0.408 -13.580  1.00 41.74           H  
ATOM   4154  HB3 ARG A 262      -2.284  -1.108 -12.236  1.00 41.74           H  
ATOM   4155  O   ARG A 262      -5.239  -0.401 -12.678  1.00 41.74           O  
ATOM   4156  CG  ARG A 262      -1.461  -2.573 -13.566  1.00 41.74           C  
ATOM   4157  HG2 ARG A 262      -2.168  -3.327 -13.219  1.00 41.74           H  
ATOM   4158  HG3 ARG A 262      -1.309  -2.726 -14.634  1.00 41.74           H  
ATOM   4159  CD  ARG A 262      -0.138  -2.788 -12.812  1.00 41.74           C  
ATOM   4160  HD2 ARG A 262      -0.077  -3.842 -12.539  1.00 41.74           H  
ATOM   4161  HD3 ARG A 262      -0.142  -2.199 -11.896  1.00 41.74           H  
ATOM   4162  NE  ARG A 262       1.045  -2.459 -13.631  1.00 41.74           N  
ATOM   4163  HE  ARG A 262       0.871  -2.133 -14.571  1.00 41.74           H  
ATOM   4164  NH1 ARG A 262       2.641  -2.838 -12.018  1.00 41.74           N  
ATOM   4165 HH11 ARG A 262       1.916  -2.989 -11.331  1.00 41.74           H  
ATOM   4166 HH12 ARG A 262       3.615  -2.924 -11.764  1.00 41.74           H  
ATOM   4167  NH2 ARG A 262       3.283  -2.398 -14.102  1.00 41.74           N  
ATOM   4168 HH21 ARG A 262       4.248  -2.463 -13.810  1.00 41.74           H  
ATOM   4169 HH22 ARG A 262       3.097  -2.140 -15.060  1.00 41.74           H  
ATOM   4170  CZ  ARG A 262       2.311  -2.567 -13.251  1.00 41.74           C  
ATOM   4171  N   GLN A 263      -4.182   1.305 -13.676  1.00 38.88           N  
ATOM   4172  H   GLN A 263      -3.406   1.583 -14.261  1.00 38.88           H  
ATOM   4173  CA  GLN A 263      -5.071   2.353 -13.149  1.00 38.88           C  
ATOM   4174  HA  GLN A 263      -5.193   2.204 -12.076  1.00 38.88           H  
ATOM   4175  C   GLN A 263      -6.484   2.308 -13.748  1.00 38.88           C  
ATOM   4176  CB  GLN A 263      -4.445   3.734 -13.378  1.00 38.88           C  
ATOM   4177  HB2 GLN A 263      -4.019   3.785 -14.380  1.00 38.88           H  
ATOM   4178  HB3 GLN A 263      -5.224   4.493 -13.302  1.00 38.88           H  
ATOM   4179  O   GLN A 263      -7.462   2.403 -13.009  1.00 38.88           O  
ATOM   4180  CG  GLN A 263      -3.374   4.057 -12.329  1.00 38.88           C  
ATOM   4181  HG2 GLN A 263      -3.826   4.018 -11.338  1.00 38.88           H  
ATOM   4182  HG3 GLN A 263      -2.577   3.314 -12.377  1.00 38.88           H  
ATOM   4183  CD  GLN A 263      -2.757   5.435 -12.541  1.00 38.88           C  
ATOM   4184  NE2 GLN A 263      -2.296   6.092 -11.499  1.00 38.88           N  
ATOM   4185 HE21 GLN A 263      -1.967   7.021 -11.720  1.00 38.88           H  
ATOM   4186 HE22 GLN A 263      -2.503   5.772 -10.564  1.00 38.88           H  
ATOM   4187  OE1 GLN A 263      -2.671   5.956 -13.636  1.00 38.88           O  
ATOM   4188  N   LEU A 264      -6.609   2.110 -15.063  1.00 38.27           N  
ATOM   4189  H   LEU A 264      -5.771   2.099 -15.626  1.00 38.27           H  
ATOM   4190  CA  LEU A 264      -7.902   1.996 -15.746  1.00 38.27           C  
ATOM   4191  HA  LEU A 264      -8.523   2.848 -15.469  1.00 38.27           H  
ATOM   4192  C   LEU A 264      -8.671   0.743 -15.306  1.00 38.27           C  
ATOM   4193  CB  LEU A 264      -7.669   2.020 -17.267  1.00 38.27           C  
ATOM   4194  HB2 LEU A 264      -6.767   1.452 -17.495  1.00 38.27           H  
ATOM   4195  HB3 LEU A 264      -8.499   1.523 -17.770  1.00 38.27           H  
ATOM   4196  O   LEU A 264      -9.862   0.838 -15.022  1.00 38.27           O  
ATOM   4197  CG  LEU A 264      -7.544   3.450 -17.827  1.00 38.27           C  
ATOM   4198  HG  LEU A 264      -6.966   4.066 -17.138  1.00 38.27           H  
ATOM   4199  CD1 LEU A 264      -6.820   3.431 -19.171  1.00 38.27           C  
ATOM   4200 HD11 LEU A 264      -6.722   4.449 -19.548  1.00 38.27           H  
ATOM   4201 HD12 LEU A 264      -7.375   2.830 -19.892  1.00 38.27           H  
ATOM   4202 HD13 LEU A 264      -5.820   3.017 -19.043  1.00 38.27           H  
ATOM   4203  CD2 LEU A 264      -8.925   4.082 -18.034  1.00 38.27           C  
ATOM   4204 HD21 LEU A 264      -9.529   3.465 -18.700  1.00 38.27           H  
ATOM   4205 HD22 LEU A 264      -9.439   4.186 -17.078  1.00 38.27           H  
ATOM   4206 HD23 LEU A 264      -8.813   5.072 -18.476  1.00 38.27           H  
ATOM   4207  N   LEU A 265      -7.997  -0.406 -15.164  1.00 39.03           N  
ATOM   4208  H   LEU A 265      -7.024  -0.429 -15.433  1.00 39.03           H  
ATOM   4209  CA  LEU A 265      -8.609  -1.632 -14.631  1.00 39.03           C  
ATOM   4210  HA  LEU A 265      -9.509  -1.850 -15.207  1.00 39.03           H  
ATOM   4211  C   LEU A 265      -9.066  -1.469 -13.175  1.00 39.03           C  
ATOM   4212  CB  LEU A 265      -7.623  -2.808 -14.765  1.00 39.03           C  
ATOM   4213  HB2 LEU A 265      -7.857  -3.563 -14.015  1.00 39.03           H  
ATOM   4214  HB3 LEU A 265      -6.616  -2.449 -14.551  1.00 39.03           H  
ATOM   4215  O   LEU A 265     -10.143  -1.945 -12.829  1.00 39.03           O  
ATOM   4216  CG  LEU A 265      -7.670  -3.474 -16.152  1.00 39.03           C  
ATOM   4217  HG  LEU A 265      -7.767  -2.712 -16.925  1.00 39.03           H  
ATOM   4218  CD1 LEU A 265      -6.391  -4.268 -16.421  1.00 39.03           C  
ATOM   4219 HD11 LEU A 265      -6.422  -4.678 -17.430  1.00 39.03           H  
ATOM   4220 HD12 LEU A 265      -6.302  -5.078 -15.697  1.00 39.03           H  
ATOM   4221 HD13 LEU A 265      -5.530  -3.608 -16.318  1.00 39.03           H  
ATOM   4222  CD2 LEU A 265      -8.842  -4.456 -16.250  1.00 39.03           C  
ATOM   4223 HD21 LEU A 265      -8.870  -4.901 -17.245  1.00 39.03           H  
ATOM   4224 HD22 LEU A 265      -9.782  -3.931 -16.083  1.00 39.03           H  
ATOM   4225 HD23 LEU A 265      -8.743  -5.244 -15.504  1.00 39.03           H  
ATOM   4226  N   ALA A 266      -8.297  -0.767 -12.337  1.00 36.26           N  
ATOM   4227  H   ALA A 266      -7.403  -0.426 -12.661  1.00 36.26           H  
ATOM   4228  CA  ALA A 266      -8.675  -0.497 -10.950  1.00 36.26           C  
ATOM   4229  HA  ALA A 266      -8.941  -1.440 -10.472  1.00 36.26           H  
ATOM   4230  C   ALA A 266      -9.903   0.427 -10.841  1.00 36.26           C  
ATOM   4231  CB  ALA A 266      -7.459   0.084 -10.218  1.00 36.26           C  
ATOM   4232  HB1 ALA A 266      -7.715   0.260  -9.173  1.00 36.26           H  
ATOM   4233  HB2 ALA A 266      -6.629  -0.621 -10.265  1.00 36.26           H  
ATOM   4234  HB3 ALA A 266      -7.159   1.026 -10.676  1.00 36.26           H  
ATOM   4235  O   ALA A 266     -10.789   0.178 -10.026  1.00 36.26           O  
ATOM   4236  N   HIS A 267     -10.002   1.458 -11.686  1.00 35.92           N  
ATOM   4237  H   HIS A 267      -9.234   1.656 -12.311  1.00 35.92           H  
ATOM   4238  CA  HIS A 267     -11.192   2.315 -11.737  1.00 35.92           C  
ATOM   4239  HA  HIS A 267     -11.485   2.553 -10.715  1.00 35.92           H  
ATOM   4240  C   HIS A 267     -12.416   1.600 -12.321  1.00 35.92           C  
ATOM   4241  CB  HIS A 267     -10.877   3.623 -12.485  1.00 35.92           C  
ATOM   4242  HB2 HIS A 267     -11.752   3.909 -13.070  1.00 35.92           H  
ATOM   4243  HB3 HIS A 267     -10.058   3.468 -13.187  1.00 35.92           H  
ATOM   4244  O   HIS A 267     -13.523   1.792 -11.820  1.00 35.92           O  
ATOM   4245  CG  HIS A 267     -10.555   4.792 -11.583  1.00 35.92           C  
ATOM   4246  CD2 HIS A 267     -10.273   6.068 -11.991  1.00 35.92           C  
ATOM   4247  HD2 HIS A 267     -10.197   6.400 -13.016  1.00 35.92           H  
ATOM   4248  ND1 HIS A 267     -10.607   4.819 -10.205  1.00 35.92           N  
ATOM   4249  HD1 HIS A 267     -10.821   4.040  -9.600  1.00 35.92           H  
ATOM   4250  CE1 HIS A 267     -10.367   6.076  -9.799  1.00 35.92           C  
ATOM   4251  HE1 HIS A 267     -10.355   6.405  -8.771  1.00 35.92           H  
ATOM   4252  NE2 HIS A 267     -10.151   6.874 -10.855  1.00 35.92           N  
ATOM   4253  N   PHE A 268     -12.227   0.718 -13.305  1.00 34.98           N  
ATOM   4254  H   PHE A 268     -11.309   0.637 -13.717  1.00 34.98           H  
ATOM   4255  CA  PHE A 268     -13.313  -0.082 -13.871  1.00 34.98           C  
ATOM   4256  HA  PHE A 268     -14.134   0.591 -14.117  1.00 34.98           H  
ATOM   4257  C   PHE A 268     -13.860  -1.112 -12.869  1.00 34.98           C  
ATOM   4258  CB  PHE A 268     -12.829  -0.736 -15.173  1.00 34.98           C  
ATOM   4259  HB2 PHE A 268     -12.302  -1.663 -14.949  1.00 34.98           H  
ATOM   4260  HB3 PHE A 268     -12.123  -0.070 -15.670  1.00 34.98           H  
ATOM   4261  O   PHE A 268     -15.067  -1.309 -12.797  1.00 34.98           O  
ATOM   4262  CG  PHE A 268     -13.948  -0.994 -16.157  1.00 34.98           C  
ATOM   4263  CD1 PHE A 268     -14.624  -2.228 -16.166  1.00 34.98           C  
ATOM   4264  HD1 PHE A 268     -14.346  -3.004 -15.469  1.00 34.98           H  
ATOM   4265  CD2 PHE A 268     -14.344   0.032 -17.036  1.00 34.98           C  
ATOM   4266  HD2 PHE A 268     -13.832   0.983 -17.026  1.00 34.98           H  
ATOM   4267  CE1 PHE A 268     -15.709  -2.424 -17.039  1.00 34.98           C  
ATOM   4268  HE1 PHE A 268     -16.265  -3.349 -17.005  1.00 34.98           H  
ATOM   4269  CE2 PHE A 268     -15.429  -0.164 -17.907  1.00 34.98           C  
ATOM   4270  HE2 PHE A 268     -15.754   0.635 -18.556  1.00 34.98           H  
ATOM   4271  CZ  PHE A 268     -16.122  -1.386 -17.893  1.00 34.98           C  
ATOM   4272  HZ  PHE A 268     -17.004  -1.503 -18.504  1.00 34.98           H  
ATOM   4273  N   HIS A 269     -13.006  -1.693 -12.019  1.00 35.67           N  
ATOM   4274  H   HIS A 269     -12.017  -1.531 -12.148  1.00 35.67           H  
ATOM   4275  CA  HIS A 269     -13.415  -2.638 -10.969  1.00 35.67           C  
ATOM   4276  HA  HIS A 269     -14.049  -3.391 -11.437  1.00 35.67           H  
ATOM   4277  C   HIS A 269     -14.241  -1.985  -9.840  1.00 35.67           C  
ATOM   4278  CB  HIS A 269     -12.160  -3.339 -10.423  1.00 35.67           C  
ATOM   4279  HB2 HIS A 269     -11.383  -3.342 -11.187  1.00 35.67           H  
ATOM   4280  HB3 HIS A 269     -11.774  -2.795  -9.561  1.00 35.67           H  
ATOM   4281  O   HIS A 269     -14.963  -2.677  -9.118  1.00 35.67           O  
ATOM   4282  CG  HIS A 269     -12.398  -4.778 -10.051  1.00 35.67           C  
ATOM   4283  CD2 HIS A 269     -11.686  -5.859 -10.495  1.00 35.67           C  
ATOM   4284  HD2 HIS A 269     -10.834  -5.828 -11.158  1.00 35.67           H  
ATOM   4285  ND1 HIS A 269     -13.413  -5.255  -9.258  1.00 35.67           N  
ATOM   4286  HD1 HIS A 269     -14.145  -4.695  -8.846  1.00 35.67           H  
ATOM   4287  CE1 HIS A 269     -13.311  -6.594  -9.220  1.00 35.67           C  
ATOM   4288  HE1 HIS A 269     -13.990  -7.247  -8.692  1.00 35.67           H  
ATOM   4289  NE2 HIS A 269     -12.268  -7.012  -9.957  1.00 35.67           N  
ATOM   4290  N   CYS A 270     -14.166  -0.655  -9.717  1.00 31.60           N  
ATOM   4291  H   CYS A 270     -13.528  -0.162 -10.324  1.00 31.60           H  
ATOM   4292  CA  CYS A 270     -15.030   0.149  -8.849  1.00 31.60           C  
ATOM   4293  HA  CYS A 270     -15.201  -0.394  -7.919  1.00 31.60           H  
ATOM   4294  C   CYS A 270     -16.419   0.403  -9.470  1.00 31.60           C  
ATOM   4295  CB  CYS A 270     -14.310   1.473  -8.530  1.00 31.60           C  
ATOM   4296  HB2 CYS A 270     -14.912   2.307  -8.893  1.00 31.60           H  
ATOM   4297  HB3 CYS A 270     -13.338   1.510  -9.023  1.00 31.60           H  
ATOM   4298  O   CYS A 270     -17.376   0.616  -8.736  1.00 31.60           O  
ATOM   4299  SG  CYS A 270     -14.077   1.643  -6.737  1.00 31.60           S  
ATOM   4300  HG  CYS A 270     -13.725   2.932  -6.731  1.00 31.60           H  
ATOM   4301  N   LEU A 271     -16.535   0.362 -10.805  1.00 30.49           N  
ATOM   4302  H   LEU A 271     -15.706   0.155 -11.343  1.00 30.49           H  
ATOM   4303  CA  LEU A 271     -17.773   0.609 -11.562  1.00 30.49           C  
ATOM   4304  HA  LEU A 271     -18.468   1.179 -10.946  1.00 30.49           H  
ATOM   4305  C   LEU A 271     -18.515  -0.679 -11.955  1.00 30.49           C  
ATOM   4306  CB  LEU A 271     -17.421   1.436 -12.816  1.00 30.49           C  
ATOM   4307  HB2 LEU A 271     -18.227   1.344 -13.543  1.00 30.49           H  
ATOM   4308  HB3 LEU A 271     -16.527   1.012 -13.271  1.00 30.49           H  
ATOM   4309  O   LEU A 271     -19.726  -0.650 -12.117  1.00 30.49           O  
ATOM   4310  CG  LEU A 271     -17.196   2.932 -12.530  1.00 30.49           C  
ATOM   4311  HG  LEU A 271     -16.628   3.050 -11.607  1.00 30.49           H  
ATOM   4312  CD1 LEU A 271     -16.398   3.574 -13.666  1.00 30.49           C  
ATOM   4313 HD11 LEU A 271     -15.422   3.094 -13.740  1.00 30.49           H  
ATOM   4314 HD12 LEU A 271     -16.933   3.459 -14.608  1.00 30.49           H  
ATOM   4315 HD13 LEU A 271     -16.254   4.635 -13.460  1.00 30.49           H  
ATOM   4316  CD2 LEU A 271     -18.525   3.682 -12.402  1.00 30.49           C  
ATOM   4317 HD21 LEU A 271     -19.096   3.601 -13.328  1.00 30.49           H  
ATOM   4318 HD22 LEU A 271     -19.115   3.260 -11.588  1.00 30.49           H  
ATOM   4319 HD23 LEU A 271     -18.339   4.734 -12.187  1.00 30.49           H  
ATOM   4320  N   SER A 272     -17.812  -1.809 -12.093  1.00 28.68           N  
ATOM   4321  H   SER A 272     -16.805  -1.746 -12.054  1.00 28.68           H  
ATOM   4322  CA  SER A 272     -18.389  -3.116 -12.455  1.00 28.68           C  
ATOM   4323  HA  SER A 272     -19.271  -2.941 -13.070  1.00 28.68           H  
ATOM   4324  C   SER A 272     -18.857  -3.948 -11.256  1.00 28.68           C  
ATOM   4325  CB  SER A 272     -17.386  -3.906 -13.299  1.00 28.68           C  
ATOM   4326  HB2 SER A 272     -17.856  -4.819 -13.664  1.00 28.68           H  
ATOM   4327  HB3 SER A 272     -17.089  -3.302 -14.157  1.00 28.68           H  
ATOM   4328  O   SER A 272     -19.260  -5.100 -11.418  1.00 28.68           O  
ATOM   4329  OG  SER A 272     -16.235  -4.238 -12.542  1.00 28.68           O  
ATOM   4330  HG  SER A 272     -16.509  -4.856 -11.861  1.00 28.68           H  
ATOM   4331  N   CYS A 273     -18.762  -3.409 -10.041  1.00 29.19           N  
ATOM   4332  H   CYS A 273     -18.458  -2.448  -9.977  1.00 29.19           H  
ATOM   4333  CA  CYS A 273     -19.470  -3.968  -8.903  1.00 29.19           C  
ATOM   4334  HA  CYS A 273     -19.436  -5.057  -8.933  1.00 29.19           H  
ATOM   4335  C   CYS A 273     -20.938  -3.534  -9.016  1.00 29.19           C  
ATOM   4336  CB  CYS A 273     -18.822  -3.490  -7.589  1.00 29.19           C  
ATOM   4337  HB2 CYS A 273     -18.719  -2.405  -7.607  1.00 29.19           H  
ATOM   4338  HB3 CYS A 273     -19.488  -3.749  -6.766  1.00 29.19           H  
ATOM   4339  O   CYS A 273     -21.275  -2.450  -8.549  1.00 29.19           O  
ATOM   4340  SG  CYS A 273     -17.200  -4.267  -7.305  1.00 29.19           S  
ATOM   4341  HG  CYS A 273     -16.453  -3.282  -7.812  1.00 29.19           H  
ATOM   4342  N   ASP A 274     -21.802  -4.387  -9.581  1.00 27.16           N  
ATOM   4343  H   ASP A 274     -21.435  -5.168 -10.106  1.00 27.16           H  
ATOM   4344  CA  ASP A 274     -23.266  -4.322  -9.417  1.00 27.16           C  
ATOM   4345  HA  ASP A 274     -23.608  -3.314  -9.651  1.00 27.16           H  
ATOM   4346  C   ASP A 274     -23.631  -4.593  -7.945  1.00 27.16           C  
ATOM   4347  CB  ASP A 274     -23.994  -5.315 -10.351  1.00 27.16           C  
ATOM   4348  HB2 ASP A 274     -23.448  -6.258 -10.368  1.00 27.16           H  
ATOM   4349  HB3 ASP A 274     -24.987  -5.517  -9.950  1.00 27.16           H  
ATOM   4350  O   ASP A 274     -24.265  -5.583  -7.579  1.00 27.16           O  
ATOM   4351  CG  ASP A 274     -24.228  -4.821 -11.779  1.00 27.16           C  
ATOM   4352  OD1 ASP A 274     -24.345  -3.592 -11.966  1.00 27.16           O  
ATOM   4353  OD2 ASP A 274     -24.322  -5.701 -12.664  1.00 27.16           O  
ATOM   4354  N   ARG A 275     -23.177  -3.720  -7.049  1.00 31.23           N  
ATOM   4355  H   ARG A 275     -22.649  -2.947  -7.429  1.00 31.23           H  
ATOM   4356  CA  ARG A 275     -23.895  -3.473  -5.813  1.00 31.23           C  
ATOM   4357  HA  ARG A 275     -24.420  -4.382  -5.520  1.00 31.23           H  
ATOM   4358  C   ARG A 275     -24.913  -2.390  -6.147  1.00 31.23           C  
ATOM   4359  CB  ARG A 275     -22.951  -3.043  -4.682  1.00 31.23           C  
ATOM   4360  HB2 ARG A 275     -23.557  -2.632  -3.875  1.00 31.23           H  
ATOM   4361  HB3 ARG A 275     -22.272  -2.266  -5.034  1.00 31.23           H  
ATOM   4362  O   ARG A 275     -24.517  -1.384  -6.741  1.00 31.23           O  
ATOM   4363  CG  ARG A 275     -22.161  -4.230  -4.123  1.00 31.23           C  
ATOM   4364  HG2 ARG A 275     -21.420  -4.554  -4.854  1.00 31.23           H  
ATOM   4365  HG3 ARG A 275     -22.845  -5.052  -3.916  1.00 31.23           H  
ATOM   4366  CD  ARG A 275     -21.472  -3.818  -2.819  1.00 31.23           C  
ATOM   4367  HD2 ARG A 275     -20.769  -3.013  -3.034  1.00 31.23           H  
ATOM   4368  HD3 ARG A 275     -22.230  -3.446  -2.130  1.00 31.23           H  
ATOM   4369  NE  ARG A 275     -20.762  -4.954  -2.203  1.00 31.23           N  
ATOM   4370  HE  ARG A 275     -20.755  -5.816  -2.729  1.00 31.23           H  
ATOM   4371  NH1 ARG A 275     -20.120  -3.867  -0.289  1.00 31.23           N  
ATOM   4372 HH11 ARG A 275     -19.684  -3.860   0.622  1.00 31.23           H  
ATOM   4373 HH12 ARG A 275     -20.633  -3.057  -0.605  1.00 31.23           H  
ATOM   4374  NH2 ARG A 275     -19.537  -6.004  -0.598  1.00 31.23           N  
ATOM   4375 HH21 ARG A 275     -19.539  -6.844  -1.160  1.00 31.23           H  
ATOM   4376 HH22 ARG A 275     -19.046  -5.973   0.283  1.00 31.23           H  
ATOM   4377  CZ  ARG A 275     -20.146  -4.937  -1.036  1.00 31.23           C  
ATOM   4378  N   PRO A 276     -26.184  -2.505  -5.727  1.00 25.82           N  
ATOM   4379  CA  PRO A 276     -26.927  -1.280  -5.492  1.00 25.82           C  
ATOM   4380  HA  PRO A 276     -27.134  -0.765  -6.430  1.00 25.82           H  
ATOM   4381  C   PRO A 276     -26.027  -0.420  -4.601  1.00 25.82           C  
ATOM   4382  CB  PRO A 276     -28.234  -1.701  -4.813  1.00 25.82           C  
ATOM   4383  HB2 PRO A 276     -28.994  -1.877  -5.574  1.00 25.82           H  
ATOM   4384  HB3 PRO A 276     -28.582  -0.959  -4.094  1.00 25.82           H  
ATOM   4385  O   PRO A 276     -25.433  -0.935  -3.649  1.00 25.82           O  
ATOM   4386  CG  PRO A 276     -27.884  -3.026  -4.135  1.00 25.82           C  
ATOM   4387  HG2 PRO A 276     -27.464  -2.831  -3.149  1.00 25.82           H  
ATOM   4388  HG3 PRO A 276     -28.751  -3.681  -4.054  1.00 25.82           H  
ATOM   4389  CD  PRO A 276     -26.805  -3.626  -5.034  1.00 25.82           C  
ATOM   4390  HD2 PRO A 276     -27.259  -4.294  -5.765  1.00 25.82           H  
ATOM   4391  HD3 PRO A 276     -26.100  -4.174  -4.409  1.00 25.82           H  
ATOM   4392  N   LEU A 277     -25.863   0.858  -4.934  1.00 28.10           N  
ATOM   4393  H   LEU A 277     -26.277   1.186  -5.795  1.00 28.10           H  
ATOM   4394  CA  LEU A 277     -25.387   1.848  -3.977  1.00 28.10           C  
ATOM   4395  HA  LEU A 277     -24.431   1.531  -3.560  1.00 28.10           H  
ATOM   4396  C   LEU A 277     -26.411   1.861  -2.834  1.00 28.10           C  
ATOM   4397  CB  LEU A 277     -25.210   3.215  -4.680  1.00 28.10           C  
ATOM   4398  HB2 LEU A 277     -25.906   3.271  -5.518  1.00 28.10           H  
ATOM   4399  HB3 LEU A 277     -25.485   4.018  -3.997  1.00 28.10           H  
ATOM   4400  O   LEU A 277     -27.282   2.720  -2.752  1.00 28.10           O  
ATOM   4401  CG  LEU A 277     -23.773   3.475  -5.174  1.00 28.10           C  
ATOM   4402  HG  LEU A 277     -23.284   2.528  -5.401  1.00 28.10           H  
ATOM   4403  CD1 LEU A 277     -23.777   4.326  -6.443  1.00 28.10           C  
ATOM   4404 HD11 LEU A 277     -24.303   3.794  -7.236  1.00 28.10           H  
ATOM   4405 HD12 LEU A 277     -22.752   4.504  -6.771  1.00 28.10           H  
ATOM   4406 HD13 LEU A 277     -24.272   5.279  -6.257  1.00 28.10           H  
ATOM   4407  CD2 LEU A 277     -22.961   4.221  -4.109  1.00 28.10           C  
ATOM   4408 HD21 LEU A 277     -22.946   3.638  -3.188  1.00 28.10           H  
ATOM   4409 HD22 LEU A 277     -23.405   5.197  -3.910  1.00 28.10           H  
ATOM   4410 HD23 LEU A 277     -21.937   4.354  -4.458  1.00 28.10           H  
ATOM   4411  N   GLU A 278     -26.327   0.865  -1.952  1.00 26.67           N  
ATOM   4412  H   GLU A 278     -25.713   0.098  -2.186  1.00 26.67           H  
ATOM   4413  CA  GLU A 278     -26.679   1.008  -0.564  1.00 26.67           C  
ATOM   4414  HA  GLU A 278     -27.723   1.304  -0.463  1.00 26.67           H  
ATOM   4415  C   GLU A 278     -25.782   2.141  -0.096  1.00 26.67           C  
ATOM   4416  CB  GLU A 278     -26.433  -0.284   0.238  1.00 26.67           C  
ATOM   4417  HB2 GLU A 278     -26.443  -0.021   1.296  1.00 26.67           H  
ATOM   4418  HB3 GLU A 278     -25.452  -0.686  -0.014  1.00 26.67           H  
ATOM   4419  O   GLU A 278     -24.625   1.963   0.284  1.00 26.67           O  
ATOM   4420  CG  GLU A 278     -27.510  -1.357   0.016  1.00 26.67           C  
ATOM   4421  HG2 GLU A 278     -27.499  -1.653  -1.033  1.00 26.67           H  
ATOM   4422  HG3 GLU A 278     -28.483  -0.915   0.230  1.00 26.67           H  
ATOM   4423  CD  GLU A 278     -27.315  -2.607   0.900  1.00 26.67           C  
ATOM   4424  OE1 GLU A 278     -28.275  -3.405   0.980  1.00 26.67           O  
ATOM   4425  OE2 GLU A 278     -26.218  -2.773   1.484  1.00 26.67           O  
ATOM   4426  N   THR A 279     -26.321   3.352  -0.153  1.00 29.11           N  
ATOM   4427  H   THR A 279     -27.168   3.474  -0.689  1.00 29.11           H  
ATOM   4428  CA  THR A 279     -25.996   4.368   0.826  1.00 29.11           C  
ATOM   4429  HA  THR A 279     -24.922   4.555   0.823  1.00 29.11           H  
ATOM   4430  C   THR A 279     -26.385   3.778   2.176  1.00 29.11           C  
ATOM   4431  CB  THR A 279     -26.736   5.680   0.534  1.00 29.11           C  
ATOM   4432  HB  THR A 279     -26.634   6.345   1.392  1.00 29.11           H  
ATOM   4433  O   THR A 279     -27.442   4.077   2.731  1.00 29.11           O  
ATOM   4434  CG2 THR A 279     -26.169   6.387  -0.695  1.00 29.11           C  
ATOM   4435 HG21 THR A 279     -26.285   5.756  -1.575  1.00 29.11           H  
ATOM   4436 HG22 THR A 279     -25.111   6.604  -0.543  1.00 29.11           H  
ATOM   4437 HG23 THR A 279     -26.707   7.322  -0.854  1.00 29.11           H  
ATOM   4438  OG1 THR A 279     -28.103   5.429   0.301  1.00 29.11           O  
ATOM   4439  HG1 THR A 279     -28.427   4.969   1.079  1.00 29.11           H  
ATOM   4440  N   THR A 280     -25.547   2.881   2.691  1.00 27.54           N  
ATOM   4441  H   THR A 280     -24.802   2.530   2.106  1.00 27.54           H  
ATOM   4442  CA  THR A 280     -25.442   2.606   4.107  1.00 27.54           C  
ATOM   4443  HA  THR A 280     -26.404   2.269   4.493  1.00 27.54           H  
ATOM   4444  C   THR A 280     -25.093   3.941   4.731  1.00 27.54           C  
ATOM   4445  CB  THR A 280     -24.378   1.537   4.421  1.00 27.54           C  
ATOM   4446  HB  THR A 280     -24.033   1.668   5.447  1.00 27.54           H  
ATOM   4447  O   THR A 280     -23.938   4.360   4.779  1.00 27.54           O  
ATOM   4448  CG2 THR A 280     -24.949   0.127   4.300  1.00 27.54           C  
ATOM   4449 HG21 THR A 280     -24.177  -0.599   4.558  1.00 27.54           H  
ATOM   4450 HG22 THR A 280     -25.794   0.002   4.978  1.00 27.54           H  
ATOM   4451 HG23 THR A 280     -25.274  -0.058   3.277  1.00 27.54           H  
ATOM   4452  OG1 THR A 280     -23.275   1.638   3.550  1.00 27.54           O  
ATOM   4453  HG1 THR A 280     -22.822   2.456   3.770  1.00 27.54           H  
ATOM   4454  N   VAL A 281     -26.133   4.642   5.179  1.00 30.39           N  
ATOM   4455  H   VAL A 281     -27.050   4.319   4.907  1.00 30.39           H  
ATOM   4456  CA  VAL A 281     -26.051   5.673   6.206  1.00 30.39           C  
ATOM   4457  HA  VAL A 281     -25.257   6.373   5.948  1.00 30.39           H  
ATOM   4458  C   VAL A 281     -25.655   4.946   7.493  1.00 30.39           C  
ATOM   4459  CB  VAL A 281     -27.378   6.457   6.315  1.00 30.39           C  
ATOM   4460  HB  VAL A 281     -28.182   5.776   6.594  1.00 30.39           H  
ATOM   4461  O   VAL A 281     -26.443   4.742   8.406  1.00 30.39           O  
ATOM   4462  CG1 VAL A 281     -27.295   7.580   7.358  1.00 30.39           C  
ATOM   4463 HG11 VAL A 281     -27.123   7.170   8.353  1.00 30.39           H  
ATOM   4464 HG12 VAL A 281     -28.236   8.130   7.382  1.00 30.39           H  
ATOM   4465 HG13 VAL A 281     -26.487   8.266   7.106  1.00 30.39           H  
ATOM   4466  CG2 VAL A 281     -27.746   7.116   4.976  1.00 30.39           C  
ATOM   4467 HG21 VAL A 281     -27.916   6.356   4.214  1.00 30.39           H  
ATOM   4468 HG22 VAL A 281     -28.664   7.693   5.085  1.00 30.39           H  
ATOM   4469 HG23 VAL A 281     -26.943   7.776   4.648  1.00 30.39           H  
ATOM   4470  N   THR A 282     -24.417   4.465   7.530  1.00 28.77           N  
ATOM   4471  H   THR A 282     -23.867   4.528   6.685  1.00 28.77           H  
ATOM   4472  CA  THR A 282     -23.747   3.946   8.713  1.00 28.77           C  
ATOM   4473  HA  THR A 282     -24.457   3.819   9.531  1.00 28.77           H  
ATOM   4474  C   THR A 282     -22.741   4.999   9.116  1.00 28.77           C  
ATOM   4475  CB  THR A 282     -23.065   2.588   8.466  1.00 28.77           C  
ATOM   4476  HB  THR A 282     -22.382   2.379   9.289  1.00 28.77           H  
ATOM   4477  O   THR A 282     -21.591   4.919   8.709  1.00 28.77           O  
ATOM   4478  CG2 THR A 282     -24.083   1.454   8.400  1.00 28.77           C  
ATOM   4479 HG21 THR A 282     -24.587   1.355   9.362  1.00 28.77           H  
ATOM   4480 HG22 THR A 282     -24.824   1.658   7.627  1.00 28.77           H  
ATOM   4481 HG23 THR A 282     -23.572   0.519   8.169  1.00 28.77           H  
ATOM   4482  OG1 THR A 282     -22.336   2.594   7.261  1.00 28.77           O  
ATOM   4483  HG1 THR A 282     -21.653   3.264   7.351  1.00 28.77           H  
ATOM   4484  N   GLY A 283     -23.207   6.018   9.842  1.00 28.04           N  
ATOM   4485  H   GLY A 283     -24.212   6.052   9.944  1.00 28.04           H  
ATOM   4486  CA  GLY A 283     -22.452   6.772  10.854  1.00 28.04           C  
ATOM   4487  HA2 GLY A 283     -22.385   6.155  11.749  1.00 28.04           H  
ATOM   4488  HA3 GLY A 283     -23.038   7.654  11.115  1.00 28.04           H  
ATOM   4489  C   GLY A 283     -21.029   7.271  10.560  1.00 28.04           C  
ATOM   4490  O   GLY A 283     -20.357   7.667  11.505  1.00 28.04           O  
ATOM   4491  N   GLN A 284     -20.548   7.271   9.318  1.00 24.76           N  
ATOM   4492  H   GLN A 284     -21.095   6.821   8.598  1.00 24.76           H  
ATOM   4493  CA  GLN A 284     -19.234   7.773   8.945  1.00 24.76           C  
ATOM   4494  HA  GLN A 284     -18.647   7.931   9.850  1.00 24.76           H  
ATOM   4495  C   GLN A 284     -19.392   9.131   8.274  1.00 24.76           C  
ATOM   4496  CB  GLN A 284     -18.452   6.763   8.094  1.00 24.76           C  
ATOM   4497  HB2 GLN A 284     -17.602   7.278   7.646  1.00 24.76           H  
ATOM   4498  HB3 GLN A 284     -19.084   6.375   7.295  1.00 24.76           H  
ATOM   4499  O   GLN A 284     -20.087   9.301   7.273  1.00 24.76           O  
ATOM   4500  CG  GLN A 284     -17.918   5.610   8.962  1.00 24.76           C  
ATOM   4501  HG2 GLN A 284     -17.391   6.024   9.821  1.00 24.76           H  
ATOM   4502  HG3 GLN A 284     -18.753   5.012   9.329  1.00 24.76           H  
ATOM   4503  CD  GLN A 284     -16.951   4.691   8.219  1.00 24.76           C  
ATOM   4504  NE2 GLN A 284     -16.254   3.821   8.917  1.00 24.76           N  
ATOM   4505 HE21 GLN A 284     -15.590   3.273   8.390  1.00 24.76           H  
ATOM   4506 HE22 GLN A 284     -16.317   3.791   9.925  1.00 24.76           H  
ATOM   4507  OE1 GLN A 284     -16.791   4.731   7.012  1.00 24.76           O  
ATOM   4508  N   VAL A 285     -18.752  10.110   8.897  1.00 27.58           N  
ATOM   4509  H   VAL A 285     -18.220   9.854   9.717  1.00 27.58           H  
ATOM   4510  CA  VAL A 285     -18.625  11.487   8.444  1.00 27.58           C  
ATOM   4511  HA  VAL A 285     -19.612  11.946   8.383  1.00 27.58           H  
ATOM   4512  C   VAL A 285     -17.978  11.499   7.056  1.00 27.58           C  
ATOM   4513  CB  VAL A 285     -17.774  12.250   9.485  1.00 27.58           C  
ATOM   4514  HB  VAL A 285     -16.827  11.728   9.625  1.00 27.58           H  
ATOM   4515  O   VAL A 285     -16.785  11.254   6.919  1.00 27.58           O  
ATOM   4516  CG1 VAL A 285     -17.462  13.691   9.069  1.00 27.58           C  
ATOM   4517 HG11 VAL A 285     -16.841  13.695   8.173  1.00 27.58           H  
ATOM   4518 HG12 VAL A 285     -18.385  14.235   8.870  1.00 27.58           H  
ATOM   4519 HG13 VAL A 285     -16.908  14.193   9.862  1.00 27.58           H  
ATOM   4520  CG2 VAL A 285     -18.494  12.296  10.844  1.00 27.58           C  
ATOM   4521 HG21 VAL A 285     -19.460  12.790  10.737  1.00 27.58           H  
ATOM   4522 HG22 VAL A 285     -18.644  11.291  11.236  1.00 27.58           H  
ATOM   4523 HG23 VAL A 285     -17.888  12.848  11.562  1.00 27.58           H  
ATOM   4524  N   ILE A 286     -18.757  11.829   6.025  1.00 23.61           N  
ATOM   4525  H   ILE A 286     -19.754  11.878   6.178  1.00 23.61           H  
ATOM   4526  CA  ILE A 286     -18.218  12.413   4.796  1.00 23.61           C  
ATOM   4527  HA  ILE A 286     -17.323  11.867   4.499  1.00 23.61           H  
ATOM   4528  C   ILE A 286     -17.838  13.852   5.157  1.00 23.61           C  
ATOM   4529  CB  ILE A 286     -19.240  12.352   3.631  1.00 23.61           C  
ATOM   4530  HB  ILE A 286     -20.129  12.913   3.918  1.00 23.61           H  
ATOM   4531  O   ILE A 286     -18.714  14.683   5.405  1.00 23.61           O  
ATOM   4532  CG1 ILE A 286     -19.659  10.893   3.332  1.00 23.61           C  
ATOM   4533 HG12 ILE A 286     -20.031  10.429   4.246  1.00 23.61           H  
ATOM   4534 HG13 ILE A 286     -18.788  10.326   3.003  1.00 23.61           H  
ATOM   4535  CG2 ILE A 286     -18.643  12.999   2.364  1.00 23.61           C  
ATOM   4536 HG21 ILE A 286     -19.403  13.086   1.588  1.00 23.61           H  
ATOM   4537 HG22 ILE A 286     -17.818  12.392   1.992  1.00 23.61           H  
ATOM   4538 HG23 ILE A 286     -18.269  14.001   2.575  1.00 23.61           H  
ATOM   4539  CD1 ILE A 286     -20.767  10.758   2.279  1.00 23.61           C  
ATOM   4540 HD11 ILE A 286     -21.090   9.718   2.229  1.00 23.61           H  
ATOM   4541 HD12 ILE A 286     -20.399  11.051   1.295  1.00 23.61           H  
ATOM   4542 HD13 ILE A 286     -21.619  11.380   2.552  1.00 23.61           H  
ATOM   4543  N   SER A 287     -16.544  14.168   5.202  1.00 21.19           N  
ATOM   4544  H   SER A 287     -15.852  13.442   5.076  1.00 21.19           H  
ATOM   4545  CA  SER A 287     -16.083  15.555   5.220  1.00 21.19           C  
ATOM   4546  HA  SER A 287     -16.658  16.112   5.960  1.00 21.19           H  
ATOM   4547  C   SER A 287     -16.347  16.172   3.844  1.00 21.19           C  
ATOM   4548  CB  SER A 287     -14.605  15.643   5.626  1.00 21.19           C  
ATOM   4549  HB2 SER A 287     -14.486  15.248   6.635  1.00 21.19           H  
ATOM   4550  HB3 SER A 287     -14.286  16.685   5.620  1.00 21.19           H  
ATOM   4551  O   SER A 287     -15.494  16.145   2.959  1.00 21.19           O  
ATOM   4552  OG  SER A 287     -13.795  14.904   4.735  1.00 21.19           O  
ATOM   4553  HG  SER A 287     -13.957  15.246   3.853  1.00 21.19           H  
ATOM   4554  N   VAL A 288     -17.551  16.706   3.643  1.00 26.33           N  
ATOM   4555  H   VAL A 288     -18.245  16.595   4.368  1.00 26.33           H  
ATOM   4556  CA  VAL A 288     -17.806  17.667   2.569  1.00 26.33           C  
ATOM   4557  HA  VAL A 288     -17.260  17.371   1.673  1.00 26.33           H  
ATOM   4558  C   VAL A 288     -17.256  18.996   3.065  1.00 26.33           C  
ATOM   4559  CB  VAL A 288     -19.303  17.772   2.205  1.00 26.33           C  
ATOM   4560  HB  VAL A 288     -19.869  18.119   3.070  1.00 26.33           H  
ATOM   4561  O   VAL A 288     -17.870  19.651   3.903  1.00 26.33           O  
ATOM   4562  CG1 VAL A 288     -19.524  18.755   1.046  1.00 26.33           C  
ATOM   4563 HG11 VAL A 288     -18.954  18.438   0.172  1.00 26.33           H  
ATOM   4564 HG12 VAL A 288     -20.582  18.793   0.789  1.00 26.33           H  
ATOM   4565 HG13 VAL A 288     -19.208  19.757   1.335  1.00 26.33           H  
ATOM   4566  CG2 VAL A 288     -19.876  16.417   1.776  1.00 26.33           C  
ATOM   4567 HG21 VAL A 288     -19.280  15.996   0.966  1.00 26.33           H  
ATOM   4568 HG22 VAL A 288     -20.905  16.539   1.437  1.00 26.33           H  
ATOM   4569 HG23 VAL A 288     -19.880  15.732   2.624  1.00 26.33           H  
ATOM   4570  N   THR A 289     -16.082  19.393   2.586  1.00 24.93           N  
ATOM   4571  H   THR A 289     -15.546  18.773   1.995  1.00 24.93           H  
ATOM   4572  CA  THR A 289     -15.638  20.788   2.653  1.00 24.93           C  
ATOM   4573  HA  THR A 289     -15.576  21.093   3.697  1.00 24.93           H  
ATOM   4574  C   THR A 289     -16.689  21.620   1.912  1.00 24.93           C  
ATOM   4575  CB  THR A 289     -14.264  20.979   1.966  1.00 24.93           C  
ATOM   4576  HB  THR A 289     -14.387  21.502   1.018  1.00 24.93           H  
ATOM   4577  O   THR A 289     -16.870  21.405   0.712  1.00 24.93           O  
ATOM   4578  CG2 THR A 289     -13.313  21.788   2.842  1.00 24.93           C  
ATOM   4579 HG21 THR A 289     -13.128  21.259   3.777  1.00 24.93           H  
ATOM   4580 HG22 THR A 289     -12.368  21.938   2.319  1.00 24.93           H  
ATOM   4581 HG23 THR A 289     -13.753  22.761   3.058  1.00 24.93           H  
ATOM   4582  OG1 THR A 289     -13.626  19.747   1.700  1.00 24.93           O  
ATOM   4583  HG1 THR A 289     -12.790  19.932   1.266  1.00 24.93           H  
ATOM   4584  N   PRO A 290     -17.430  22.540   2.554  1.00 25.29           N  
ATOM   4585  CA  PRO A 290     -18.386  23.337   1.816  1.00 25.29           C  
ATOM   4586  HA  PRO A 290     -18.922  22.721   1.094  1.00 25.29           H  
ATOM   4587  C   PRO A 290     -17.630  24.440   1.075  1.00 25.29           C  
ATOM   4588  CB  PRO A 290     -19.390  23.841   2.851  1.00 25.29           C  
ATOM   4589  HB2 PRO A 290     -20.182  23.103   2.973  1.00 25.29           H  
ATOM   4590  HB3 PRO A 290     -19.810  24.811   2.582  1.00 25.29           H  
ATOM   4591  O   PRO A 290     -17.038  25.335   1.681  1.00 25.29           O  
ATOM   4592  CG  PRO A 290     -18.572  23.925   4.138  1.00 25.29           C  
ATOM   4593  HG2 PRO A 290     -18.117  24.912   4.216  1.00 25.29           H  
ATOM   4594  HG3 PRO A 290     -19.187  23.724   5.015  1.00 25.29           H  
ATOM   4595  CD  PRO A 290     -17.470  22.873   3.972  1.00 25.29           C  
ATOM   4596  HD2 PRO A 290     -16.512  23.276   4.302  1.00 25.29           H  
ATOM   4597  HD3 PRO A 290     -17.725  21.991   4.559  1.00 25.29           H  
ATOM   4598  N   ILE A 291     -17.712  24.411  -0.254  1.00 26.67           N  
ATOM   4599  H   ILE A 291     -18.108  23.583  -0.676  1.00 26.67           H  
ATOM   4600  CA  ILE A 291     -17.670  25.625  -1.067  1.00 26.67           C  
ATOM   4601  HA  ILE A 291     -16.762  26.186  -0.841  1.00 26.67           H  
ATOM   4602  C   ILE A 291     -18.889  26.457  -0.647  1.00 26.67           C  
ATOM   4603  CB  ILE A 291     -17.684  25.285  -2.580  1.00 26.67           C  
ATOM   4604  HB  ILE A 291     -18.574  24.693  -2.792  1.00 26.67           H  
ATOM   4605  O   ILE A 291     -19.977  26.304  -1.187  1.00 26.67           O  
ATOM   4606  CG1 ILE A 291     -16.443  24.446  -2.970  1.00 26.67           C  
ATOM   4607 HG12 ILE A 291     -16.358  23.591  -2.300  1.00 26.67           H  
ATOM   4608 HG13 ILE A 291     -15.543  25.050  -2.854  1.00 26.67           H  
ATOM   4609  CG2 ILE A 291     -17.743  26.570  -3.433  1.00 26.67           C  
ATOM   4610 HG21 ILE A 291     -16.846  27.168  -3.277  1.00 26.67           H  
ATOM   4611 HG22 ILE A 291     -17.824  26.319  -4.491  1.00 26.67           H  
ATOM   4612 HG23 ILE A 291     -18.620  27.168  -3.186  1.00 26.67           H  
ATOM   4613  CD1 ILE A 291     -16.493  23.887  -4.398  1.00 26.67           C  
ATOM   4614 HD11 ILE A 291     -15.647  23.216  -4.549  1.00 26.67           H  
ATOM   4615 HD12 ILE A 291     -16.426  24.692  -5.130  1.00 26.67           H  
ATOM   4616 HD13 ILE A 291     -17.417  23.329  -4.548  1.00 26.67           H  
ATOM   4617  N   ILE A 292     -18.720  27.313   0.359  1.00 27.10           N  
ATOM   4618  H   ILE A 292     -17.868  27.226   0.895  1.00 27.10           H  
ATOM   4619  CA  ILE A 292     -19.556  28.499   0.566  1.00 27.10           C  
ATOM   4620  HA  ILE A 292     -20.052  28.726  -0.377  1.00 27.10           H  
ATOM   4621  C   ILE A 292     -18.601  29.659   0.854  1.00 27.10           C  
ATOM   4622  CB  ILE A 292     -20.679  28.320   1.625  1.00 27.10           C  
ATOM   4623  HB  ILE A 292     -20.221  28.197   2.606  1.00 27.10           H  
ATOM   4624  O   ILE A 292     -18.492  30.165   1.966  1.00 27.10           O  
ATOM   4625  CG1 ILE A 292     -21.568  27.086   1.338  1.00 27.10           C  
ATOM   4626 HG12 ILE A 292     -20.937  26.199   1.270  1.00 27.10           H  
ATOM   4627 HG13 ILE A 292     -22.067  27.212   0.377  1.00 27.10           H  
ATOM   4628  CG2 ILE A 292     -21.573  29.581   1.633  1.00 27.10           C  
ATOM   4629 HG21 ILE A 292     -20.985  30.479   1.821  1.00 27.10           H  
ATOM   4630 HG22 ILE A 292     -22.090  29.683   0.679  1.00 27.10           H  
ATOM   4631 HG23 ILE A 292     -22.310  29.516   2.434  1.00 27.10           H  
ATOM   4632  CD1 ILE A 292     -22.626  26.789   2.408  1.00 27.10           C  
ATOM   4633 HD11 ILE A 292     -23.403  27.555   2.406  1.00 27.10           H  
ATOM   4634 HD12 ILE A 292     -23.093  25.828   2.192  1.00 27.10           H  
ATOM   4635 HD13 ILE A 292     -22.158  26.741   3.392  1.00 27.10           H  
ATOM   4636  N   SER A 293     -17.876  30.071  -0.184  1.00 24.43           N  
ATOM   4637  H   SER A 293     -17.909  29.526  -1.034  1.00 24.43           H  
ATOM   4638  CA  SER A 293     -17.230  31.383  -0.264  1.00 24.43           C  
ATOM   4639  HA  SER A 293     -17.438  31.936   0.652  1.00 24.43           H  
ATOM   4640  C   SER A 293     -17.850  32.184  -1.411  1.00 24.43           C  
ATOM   4641  CB  SER A 293     -15.703  31.268  -0.373  1.00 24.43           C  
ATOM   4642  HB2 SER A 293     -15.258  32.249  -0.206  1.00 24.43           H  
ATOM   4643  HB3 SER A 293     -15.331  30.581   0.388  1.00 24.43           H  
ATOM   4644  O   SER A 293     -17.144  32.701  -2.270  1.00 24.43           O  
ATOM   4645  OG  SER A 293     -15.324  30.811  -1.654  1.00 24.43           O  
ATOM   4646  HG  SER A 293     -15.637  31.462  -2.286  1.00 24.43           H  
ATOM   4647  N   SER A 294     -19.180  32.233  -1.499  1.00 25.57           N  
ATOM   4648  H   SER A 294     -19.741  31.692  -0.857  1.00 25.57           H  
ATOM   4649  CA  SER A 294     -19.839  33.051  -2.525  1.00 25.57           C  
ATOM   4650  HA  SER A 294     -19.317  34.006  -2.572  1.00 25.57           H  
ATOM   4651  C   SER A 294     -21.294  33.383  -2.197  1.00 25.57           C  
ATOM   4652  CB  SER A 294     -19.706  32.410  -3.920  1.00 25.57           C  
ATOM   4653  HB2 SER A 294     -20.101  33.092  -4.673  1.00 25.57           H  
ATOM   4654  HB3 SER A 294     -18.658  32.223  -4.153  1.00 25.57           H  
ATOM   4655  O   SER A 294     -22.163  33.190  -3.036  1.00 25.57           O  
ATOM   4656  OG  SER A 294     -20.415  31.192  -3.978  1.00 25.57           O  
ATOM   4657  HG  SER A 294     -21.349  31.414  -3.984  1.00 25.57           H  
ATOM   4658  N   MET A 295     -21.584  33.893  -0.996  1.00 22.39           N  
ATOM   4659  H   MET A 295     -20.856  33.920  -0.297  1.00 22.39           H  
ATOM   4660  CA  MET A 295     -22.702  34.831  -0.810  1.00 22.39           C  
ATOM   4661  HA  MET A 295     -22.822  35.377  -1.745  1.00 22.39           H  
ATOM   4662  C   MET A 295     -22.366  35.830   0.312  1.00 22.39           C  
ATOM   4663  CB  MET A 295     -24.053  34.149  -0.523  1.00 22.39           C  
ATOM   4664  HB2 MET A 295     -23.939  33.392   0.253  1.00 22.39           H  
ATOM   4665  HB3 MET A 295     -24.737  34.912  -0.152  1.00 22.39           H  
ATOM   4666  O   MET A 295     -21.987  35.408   1.408  1.00 22.39           O  
ATOM   4667  CG  MET A 295     -24.695  33.527  -1.771  1.00 22.39           C  
ATOM   4668  HG2 MET A 295     -24.442  34.127  -2.645  1.00 22.39           H  
ATOM   4669  HG3 MET A 295     -24.284  32.526  -1.904  1.00 22.39           H  
ATOM   4670  SD  MET A 295     -26.498  33.409  -1.723  1.00 22.39           S  
ATOM   4671  CE  MET A 295     -26.746  32.169  -3.020  1.00 22.39           C  
ATOM   4672  HE1 MET A 295     -26.242  31.242  -2.744  1.00 22.39           H  
ATOM   4673  HE2 MET A 295     -26.337  32.537  -3.961  1.00 22.39           H  
ATOM   4674  HE3 MET A 295     -27.812  31.977  -3.140  1.00 22.39           H  
ATOM   4675  N   PRO A 296     -22.469  37.149   0.068  1.00 23.76           N  
ATOM   4676  CA  PRO A 296     -22.166  38.169   1.062  1.00 23.76           C  
ATOM   4677  HA  PRO A 296     -21.240  37.927   1.583  1.00 23.76           H  
ATOM   4678  C   PRO A 296     -23.313  38.270   2.078  1.00 23.76           C  
ATOM   4679  CB  PRO A 296     -21.971  39.457   0.253  1.00 23.76           C  
ATOM   4680  HB2 PRO A 296     -20.936  39.518  -0.082  1.00 23.76           H  
ATOM   4681  HB3 PRO A 296     -22.235  40.346   0.826  1.00 23.76           H  
ATOM   4682  O   PRO A 296     -24.461  38.472   1.695  1.00 23.76           O  
ATOM   4683  CG  PRO A 296     -22.886  39.273  -0.959  1.00 23.76           C  
ATOM   4684  HG2 PRO A 296     -23.890  39.622  -0.718  1.00 23.76           H  
ATOM   4685  HG3 PRO A 296     -22.504  39.798  -1.834  1.00 23.76           H  
ATOM   4686  CD  PRO A 296     -22.912  37.762  -1.178  1.00 23.76           C  
ATOM   4687  HD2 PRO A 296     -23.921  37.440  -1.436  1.00 23.76           H  
ATOM   4688  HD3 PRO A 296     -22.218  37.505  -1.978  1.00 23.76           H  
ATOM   4689  N   GLY A 297     -23.008  38.151   3.375  1.00 29.18           N  
ATOM   4690  H   GLY A 297     -22.050  37.941   3.619  1.00 29.18           H  
ATOM   4691  CA  GLY A 297     -23.947  38.513   4.450  1.00 29.18           C  
ATOM   4692  HA2 GLY A 297     -24.949  38.632   4.036  1.00 29.18           H  
ATOM   4693  HA3 GLY A 297     -23.652  39.481   4.853  1.00 29.18           H  
ATOM   4694  C   GLY A 297     -24.085  37.544   5.629  1.00 29.18           C  
ATOM   4695  O   GLY A 297     -24.594  37.957   6.666  1.00 29.18           O  
ATOM   4696  N   HIS A 298     -23.600  36.300   5.553  1.00 28.79           N  
ATOM   4697  H   HIS A 298     -23.198  35.977   4.685  1.00 28.79           H  
ATOM   4698  CA  HIS A 298     -23.713  35.354   6.673  1.00 28.79           C  
ATOM   4699  HA  HIS A 298     -24.409  35.753   7.411  1.00 28.79           H  
ATOM   4700  C   HIS A 298     -22.383  35.179   7.415  1.00 28.79           C  
ATOM   4701  CB  HIS A 298     -24.349  34.039   6.202  1.00 28.79           C  
ATOM   4702  HB2 HIS A 298     -24.090  33.247   6.905  1.00 28.79           H  
ATOM   4703  HB3 HIS A 298     -23.960  33.759   5.223  1.00 28.79           H  
ATOM   4704  O   HIS A 298     -21.462  34.518   6.941  1.00 28.79           O  
ATOM   4705  CG  HIS A 298     -25.854  34.143   6.157  1.00 28.79           C  
ATOM   4706  CD2 HIS A 298     -26.634  34.443   5.071  1.00 28.79           C  
ATOM   4707  HD2 HIS A 298     -26.284  34.626   4.066  1.00 28.79           H  
ATOM   4708  ND1 HIS A 298     -26.700  34.017   7.238  1.00 28.79           N  
ATOM   4709  HD1 HIS A 298     -26.433  33.773   8.181  1.00 28.79           H  
ATOM   4710  CE1 HIS A 298     -27.956  34.231   6.813  1.00 28.79           C  
ATOM   4711  HE1 HIS A 298     -28.841  34.188   7.431  1.00 28.79           H  
ATOM   4712  NE2 HIS A 298     -27.964  34.494   5.500  1.00 28.79           N  
ATOM   4713  N   ARG A 299     -22.286  35.774   8.614  1.00 31.26           N  
ATOM   4714  H   ARG A 299     -23.085  36.303   8.933  1.00 31.26           H  
ATOM   4715  CA  ARG A 299     -21.216  35.469   9.574  1.00 31.26           C  
ATOM   4716  HA  ARG A 299     -20.254  35.609   9.080  1.00 31.26           H  
ATOM   4717  C   ARG A 299     -21.314  33.994   9.983  1.00 31.26           C  
ATOM   4718  CB  ARG A 299     -21.289  36.389  10.809  1.00 31.26           C  
ATOM   4719  HB2 ARG A 299     -20.689  35.941  11.600  1.00 31.26           H  
ATOM   4720  HB3 ARG A 299     -22.319  36.446  11.161  1.00 31.26           H  
ATOM   4721  O   ARG A 299     -22.367  33.552  10.430  1.00 31.26           O  
ATOM   4722  CG  ARG A 299     -20.745  37.803  10.546  1.00 31.26           C  
ATOM   4723  HG2 ARG A 299     -19.719  37.727  10.186  1.00 31.26           H  
ATOM   4724  HG3 ARG A 299     -21.353  38.292   9.785  1.00 31.26           H  
ATOM   4725  CD  ARG A 299     -20.767  38.639  11.835  1.00 31.26           C  
ATOM   4726  HD2 ARG A 299     -20.222  38.093  12.606  1.00 31.26           H  
ATOM   4727  HD3 ARG A 299     -21.801  38.759  12.159  1.00 31.26           H  
ATOM   4728  NE  ARG A 299     -20.149  39.968  11.647  1.00 31.26           N  
ATOM   4729  HE  ARG A 299     -19.966  40.253  10.695  1.00 31.26           H  
ATOM   4730  NH1 ARG A 299     -20.005  40.558  13.865  1.00 31.26           N  
ATOM   4731 HH11 ARG A 299     -20.444  39.685  14.118  1.00 31.26           H  
ATOM   4732 HH12 ARG A 299     -19.722  41.213  14.580  1.00 31.26           H  
ATOM   4733  NH2 ARG A 299     -19.233  41.953  12.306  1.00 31.26           N  
ATOM   4734 HH21 ARG A 299     -19.044  42.194  11.343  1.00 31.26           H  
ATOM   4735 HH22 ARG A 299     -18.968  42.595  13.038  1.00 31.26           H  
ATOM   4736  CZ  ARG A 299     -19.800  40.816  12.602  1.00 31.26           C  
ATOM   4737  N   SER A 300     -20.204  33.281   9.799  1.00 29.78           N  
ATOM   4738  H   SER A 300     -19.453  33.775   9.339  1.00 29.78           H  
ATOM   4739  CA  SER A 300     -19.849  31.940  10.291  1.00 29.78           C  
ATOM   4740  HA  SER A 300     -19.718  31.286   9.429  1.00 29.78           H  
ATOM   4741  C   SER A 300     -20.859  31.268  11.238  1.00 29.78           C  
ATOM   4742  CB  SER A 300     -18.489  32.054  10.998  1.00 29.78           C  
ATOM   4743  HB2 SER A 300     -18.183  31.071  11.357  1.00 29.78           H  
ATOM   4744  HB3 SER A 300     -17.739  32.416  10.295  1.00 29.78           H  
ATOM   4745  O   SER A 300     -20.840  31.506  12.448  1.00 29.78           O  
ATOM   4746  OG  SER A 300     -18.575  32.950  12.092  1.00 29.78           O  
ATOM   4747  HG  SER A 300     -19.300  32.635  12.636  1.00 29.78           H  
ATOM   4748  N   VAL A 301     -21.688  30.367  10.707  1.00 31.89           N  
ATOM   4749  H   VAL A 301     -21.672  30.222   9.707  1.00 31.89           H  
ATOM   4750  CA  VAL A 301     -22.447  29.402  11.515  1.00 31.89           C  
ATOM   4751  HA  VAL A 301     -22.564  29.791  12.527  1.00 31.89           H  
ATOM   4752  C   VAL A 301     -21.627  28.117  11.585  1.00 31.89           C  
ATOM   4753  CB  VAL A 301     -23.864  29.163  10.960  1.00 31.89           C  
ATOM   4754  HB  VAL A 301     -23.797  28.783   9.941  1.00 31.89           H  
ATOM   4755  O   VAL A 301     -21.351  27.493  10.563  1.00 31.89           O  
ATOM   4756  CG1 VAL A 301     -24.636  28.152  11.819  1.00 31.89           C  
ATOM   4757 HG11 VAL A 301     -24.147  27.179  11.791  1.00 31.89           H  
ATOM   4758 HG12 VAL A 301     -24.693  28.495  12.852  1.00 31.89           H  
ATOM   4759 HG13 VAL A 301     -25.646  28.030  11.427  1.00 31.89           H  
ATOM   4760  CG2 VAL A 301     -24.665  30.473  10.945  1.00 31.89           C  
ATOM   4761 HG21 VAL A 301     -25.671  30.287  10.570  1.00 31.89           H  
ATOM   4762 HG22 VAL A 301     -24.185  31.202  10.292  1.00 31.89           H  
ATOM   4763 HG23 VAL A 301     -24.727  30.886  11.952  1.00 31.89           H  
ATOM   4764  N   ARG A 302     -21.195  27.749  12.792  1.00 33.86           N  
ATOM   4765  H   ARG A 302     -21.490  28.301  13.584  1.00 33.86           H  
ATOM   4766  CA  ARG A 302     -20.481  26.495  13.056  1.00 33.86           C  
ATOM   4767  HA  ARG A 302     -19.698  26.391  12.304  1.00 33.86           H  
ATOM   4768  C   ARG A 302     -21.485  25.332  12.924  1.00 33.86           C  
ATOM   4769  CB  ARG A 302     -19.842  26.587  14.455  1.00 33.86           C  
ATOM   4770  HB2 ARG A 302     -19.528  27.617  14.626  1.00 33.86           H  
ATOM   4771  HB3 ARG A 302     -20.586  26.337  15.212  1.00 33.86           H  
ATOM   4772  O   ARG A 302     -22.544  25.417  13.544  1.00 33.86           O  
ATOM   4773  CG  ARG A 302     -18.604  25.699  14.637  1.00 33.86           C  
ATOM   4774  HG2 ARG A 302     -17.855  25.969  13.893  1.00 33.86           H  
ATOM   4775  HG3 ARG A 302     -18.880  24.652  14.508  1.00 33.86           H  
ATOM   4776  CD  ARG A 302     -18.025  25.909  16.045  1.00 33.86           C  
ATOM   4777  HD2 ARG A 302     -18.751  25.545  16.773  1.00 33.86           H  
ATOM   4778  HD3 ARG A 302     -17.870  26.976  16.206  1.00 33.86           H  
ATOM   4779  NE  ARG A 302     -16.743  25.204  16.234  1.00 33.86           N  
ATOM   4780  HE  ARG A 302     -16.416  24.638  15.464  1.00 33.86           H  
ATOM   4781  NH1 ARG A 302     -16.397  25.795  18.429  1.00 33.86           N  
ATOM   4782 HH11 ARG A 302     -15.858  25.708  19.278  1.00 33.86           H  
ATOM   4783 HH12 ARG A 302     -17.310  26.226  18.442  1.00 33.86           H  
ATOM   4784  NH2 ARG A 302     -14.893  24.523  17.382  1.00 33.86           N  
ATOM   4785 HH21 ARG A 302     -14.365  24.467  18.241  1.00 33.86           H  
ATOM   4786 HH22 ARG A 302     -14.596  23.977  16.586  1.00 33.86           H  
ATOM   4787  CZ  ARG A 302     -16.019  25.179  17.342  1.00 33.86           C  
ATOM   4788  N   PRO A 303     -21.219  24.290  12.117  1.00 33.11           N  
ATOM   4789  CA  PRO A 303     -22.128  23.153  11.995  1.00 33.11           C  
ATOM   4790  HA  PRO A 303     -23.149  23.504  11.841  1.00 33.11           H  
ATOM   4791  C   PRO A 303     -22.080  22.297  13.268  1.00 33.11           C  
ATOM   4792  CB  PRO A 303     -21.665  22.395  10.746  1.00 33.11           C  
ATOM   4793  HB2 PRO A 303     -21.842  21.323  10.825  1.00 33.11           H  
ATOM   4794  HB3 PRO A 303     -22.173  22.799   9.870  1.00 33.11           H  
ATOM   4795  O   PRO A 303     -20.992  21.991  13.751  1.00 33.11           O  
ATOM   4796  CG  PRO A 303     -20.173  22.720  10.658  1.00 33.11           C  
ATOM   4797  HG2 PRO A 303     -19.613  22.023  11.283  1.00 33.11           H  
ATOM   4798  HG3 PRO A 303     -19.811  22.683   9.631  1.00 33.11           H  
ATOM   4799  CD  PRO A 303     -20.066  24.127  11.246  1.00 33.11           C  
ATOM   4800  HD2 PRO A 303     -20.113  24.863  10.443  1.00 33.11           H  
ATOM   4801  HD3 PRO A 303     -19.133  24.228  11.800  1.00 33.11           H  
ATOM   4802  N   TYR A 304     -23.248  21.918  13.794  1.00 32.52           N  
ATOM   4803  H   TYR A 304     -24.103  22.210  13.343  1.00 32.52           H  
ATOM   4804  CA  TYR A 304     -23.368  21.012  14.940  1.00 32.52           C  
ATOM   4805  HA  TYR A 304     -22.486  21.129  15.569  1.00 32.52           H  
ATOM   4806  C   TYR A 304     -23.426  19.554  14.465  1.00 32.52           C  
ATOM   4807  CB  TYR A 304     -24.594  21.370  15.796  1.00 32.52           C  
ATOM   4808  HB2 TYR A 304     -24.692  20.623  16.584  1.00 32.52           H  
ATOM   4809  HB3 TYR A 304     -25.491  21.304  15.179  1.00 32.52           H  
ATOM   4810  O   TYR A 304     -24.199  19.204  13.572  1.00 32.52           O  
ATOM   4811  CG  TYR A 304     -24.530  22.738  16.452  1.00 32.52           C  
ATOM   4812  CD1 TYR A 304     -23.731  22.928  17.596  1.00 32.52           C  
ATOM   4813  HD1 TYR A 304     -23.152  22.104  17.987  1.00 32.52           H  
ATOM   4814  CD2 TYR A 304     -25.259  23.820  15.920  1.00 32.52           C  
ATOM   4815  HD2 TYR A 304     -25.865  23.679  15.037  1.00 32.52           H  
ATOM   4816  CE1 TYR A 304     -23.667  24.191  18.216  1.00 32.52           C  
ATOM   4817  HE1 TYR A 304     -23.051  24.322  19.094  1.00 32.52           H  
ATOM   4818  CE2 TYR A 304     -25.188  25.089  16.529  1.00 32.52           C  
ATOM   4819  HE2 TYR A 304     -25.735  25.926  16.121  1.00 32.52           H  
ATOM   4820  OH  TYR A 304     -24.332  26.497  18.271  1.00 32.52           O  
ATOM   4821  HH  TYR A 304     -23.791  26.464  19.063  1.00 32.52           H  
ATOM   4822  CZ  TYR A 304     -24.395  25.275  17.679  1.00 32.52           C  
ATOM   4823  N   THR A 305     -22.611  18.699  15.069  1.00 33.73           N  
ATOM   4824  H   THR A 305     -22.000  19.091  15.771  1.00 33.73           H  
ATOM   4825  CA  THR A 305     -22.610  17.242  14.900  1.00 33.73           C  
ATOM   4826  HA  THR A 305     -22.563  17.022  13.833  1.00 33.73           H  
ATOM   4827  C   THR A 305     -23.893  16.611  15.458  1.00 33.73           C  
ATOM   4828  CB  THR A 305     -21.377  16.621  15.580  1.00 33.73           C  
ATOM   4829  HB  THR A 305     -21.421  15.539  15.459  1.00 33.73           H  
ATOM   4830  O   THR A 305     -24.560  17.179  16.320  1.00 33.73           O  
ATOM   4831  CG2 THR A 305     -20.052  17.115  15.000  1.00 33.73           C  
ATOM   4832 HG21 THR A 305     -19.228  16.601  15.494  1.00 33.73           H  
ATOM   4833 HG22 THR A 305     -20.014  16.903  13.932  1.00 33.73           H  
ATOM   4834 HG23 THR A 305     -19.942  18.188  15.157  1.00 33.73           H  
ATOM   4835  OG1 THR A 305     -21.376  16.919  16.950  1.00 33.73           O  
ATOM   4836  HG1 THR A 305     -21.152  17.849  17.027  1.00 33.73           H  
ATOM   4837  N   VAL A 306     -24.245  15.399  15.006  1.00 33.32           N  
ATOM   4838  H   VAL A 306     -23.699  14.985  14.264  1.00 33.32           H  
ATOM   4839  CA  VAL A 306     -25.410  14.643  15.522  1.00 33.32           C  
ATOM   4840  HA  VAL A 306     -26.313  15.227  15.343  1.00 33.32           H  
ATOM   4841  C   VAL A 306     -25.313  14.433  17.042  1.00 33.32           C  
ATOM   4842  CB  VAL A 306     -25.559  13.295  14.782  1.00 33.32           C  
ATOM   4843  HB  VAL A 306     -24.645  12.716  14.917  1.00 33.32           H  
ATOM   4844  O   VAL A 306     -26.317  14.541  17.737  1.00 33.32           O  
ATOM   4845  CG1 VAL A 306     -26.740  12.460  15.291  1.00 33.32           C  
ATOM   4846 HG11 VAL A 306     -27.666  13.031  15.217  1.00 33.32           H  
ATOM   4847 HG12 VAL A 306     -26.589  12.176  16.332  1.00 33.32           H  
ATOM   4848 HG13 VAL A 306     -26.834  11.545  14.706  1.00 33.32           H  
ATOM   4849  CG2 VAL A 306     -25.773  13.520  13.277  1.00 33.32           C  
ATOM   4850 HG21 VAL A 306     -24.915  14.026  12.835  1.00 33.32           H  
ATOM   4851 HG22 VAL A 306     -26.668  14.121  13.114  1.00 33.32           H  
ATOM   4852 HG23 VAL A 306     -25.894  12.560  12.774  1.00 33.32           H  
ATOM   4853  N   PHE A 307     -24.100  14.245  17.573  1.00 34.01           N  
ATOM   4854  H   PHE A 307     -23.304  14.212  16.953  1.00 34.01           H  
ATOM   4855  CA  PHE A 307     -23.840  14.190  19.015  1.00 34.01           C  
ATOM   4856  HA  PHE A 307     -24.538  13.487  19.471  1.00 34.01           H  
ATOM   4857  C   PHE A 307     -24.058  15.534  19.723  1.00 34.01           C  
ATOM   4858  CB  PHE A 307     -22.412  13.685  19.261  1.00 34.01           C  
ATOM   4859  HB2 PHE A 307     -22.060  14.080  20.214  1.00 34.01           H  
ATOM   4860  HB3 PHE A 307     -21.740  14.071  18.495  1.00 34.01           H  
ATOM   4861  O   PHE A 307     -24.618  15.548  20.816  1.00 34.01           O  
ATOM   4862  CG  PHE A 307     -22.309  12.176  19.333  1.00 34.01           C  
ATOM   4863  CD1 PHE A 307     -22.571  11.524  20.554  1.00 34.01           C  
ATOM   4864  HD1 PHE A 307     -22.845  12.100  21.425  1.00 34.01           H  
ATOM   4865  CD2 PHE A 307     -21.958  11.420  18.199  1.00 34.01           C  
ATOM   4866  HD2 PHE A 307     -21.750  11.912  17.260  1.00 34.01           H  
ATOM   4867  CE1 PHE A 307     -22.473  10.125  20.644  1.00 34.01           C  
ATOM   4868  HE1 PHE A 307     -22.671   9.627  21.582  1.00 34.01           H  
ATOM   4869  CE2 PHE A 307     -21.863  10.019  18.289  1.00 34.01           C  
ATOM   4870  HE2 PHE A 307     -21.586   9.439  17.421  1.00 34.01           H  
ATOM   4871  CZ  PHE A 307     -22.119   9.372  19.511  1.00 34.01           C  
ATOM   4872  HZ  PHE A 307     -22.042   8.297  19.578  1.00 34.01           H  
ATOM   4873  N   GLU A 308     -23.672  16.660  19.117  1.00 39.64           N  
ATOM   4874  H   GLU A 308     -23.186  16.610  18.233  1.00 39.64           H  
ATOM   4875  CA  GLU A 308     -23.972  17.995  19.656  1.00 39.64           C  
ATOM   4876  HA  GLU A 308     -23.668  18.036  20.702  1.00 39.64           H  
ATOM   4877  C   GLU A 308     -25.478  18.284  19.615  1.00 39.64           C  
ATOM   4878  CB  GLU A 308     -23.190  19.074  18.895  1.00 39.64           C  
ATOM   4879  HB2 GLU A 308     -23.610  20.052  19.131  1.00 39.64           H  
ATOM   4880  HB3 GLU A 308     -23.319  18.902  17.826  1.00 39.64           H  
ATOM   4881  O   GLU A 308     -26.009  18.855  20.560  1.00 39.64           O  
ATOM   4882  CG  GLU A 308     -21.696  19.091  19.276  1.00 39.64           C  
ATOM   4883  HG2 GLU A 308     -21.316  18.070  19.318  1.00 39.64           H  
ATOM   4884  HG3 GLU A 308     -21.603  19.514  20.276  1.00 39.64           H  
ATOM   4885  CD  GLU A 308     -20.839  19.893  18.286  1.00 39.64           C  
ATOM   4886  OE1 GLU A 308     -19.875  20.562  18.710  1.00 39.64           O  
ATOM   4887  OE2 GLU A 308     -21.135  19.798  17.076  1.00 39.64           O  
ATOM   4888  N   LEU A 309     -26.203  17.820  18.592  1.00 35.09           N  
ATOM   4889  H   LEU A 309     -25.706  17.381  17.831  1.00 35.09           H  
ATOM   4890  CA  LEU A 309     -27.665  17.918  18.520  1.00 35.09           C  
ATOM   4891  HA  LEU A 309     -27.954  18.944  18.750  1.00 35.09           H  
ATOM   4892  C   LEU A 309     -28.362  17.032  19.568  1.00 35.09           C  
ATOM   4893  CB  LEU A 309     -28.127  17.581  17.091  1.00 35.09           C  
ATOM   4894  HB2 LEU A 309     -27.676  16.633  16.798  1.00 35.09           H  
ATOM   4895  HB3 LEU A 309     -29.208  17.443  17.091  1.00 35.09           H  
ATOM   4896  O   LEU A 309     -29.348  17.461  20.169  1.00 35.09           O  
ATOM   4897  CG  LEU A 309     -27.770  18.657  16.048  1.00 35.09           C  
ATOM   4898  HG  LEU A 309     -26.720  18.935  16.142  1.00 35.09           H  
ATOM   4899  CD1 LEU A 309     -27.995  18.108  14.639  1.00 35.09           C  
ATOM   4900 HD11 LEU A 309     -27.726  18.866  13.903  1.00 35.09           H  
ATOM   4901 HD12 LEU A 309     -27.353  17.241  14.482  1.00 35.09           H  
ATOM   4902 HD13 LEU A 309     -29.038  17.819  14.506  1.00 35.09           H  
ATOM   4903  CD2 LEU A 309     -28.633  19.914  16.208  1.00 35.09           C  
ATOM   4904 HD21 LEU A 309     -28.432  20.385  17.170  1.00 35.09           H  
ATOM   4905 HD22 LEU A 309     -28.381  20.628  15.423  1.00 35.09           H  
ATOM   4906 HD23 LEU A 309     -29.689  19.657  16.139  1.00 35.09           H  
ATOM   4907  N   GLU A 310     -27.834  15.837  19.851  1.00 37.17           N  
ATOM   4908  H   GLU A 310     -27.088  15.497  19.261  1.00 37.17           H  
ATOM   4909  CA  GLU A 310     -28.325  14.952  20.917  1.00 37.17           C  
ATOM   4910  HA  GLU A 310     -29.410  14.888  20.828  1.00 37.17           H  
ATOM   4911  C   GLU A 310     -27.993  15.514  22.316  1.00 37.17           C  
ATOM   4912  CB  GLU A 310     -27.751  13.533  20.730  1.00 37.17           C  
ATOM   4913  HB2 GLU A 310     -27.543  13.351  19.675  1.00 37.17           H  
ATOM   4914  HB3 GLU A 310     -26.797  13.475  21.254  1.00 37.17           H  
ATOM   4915  O   GLU A 310     -28.828  15.455  23.221  1.00 37.17           O  
ATOM   4916  CG  GLU A 310     -28.670  12.407  21.252  1.00 37.17           C  
ATOM   4917  HG2 GLU A 310     -28.047  11.543  21.480  1.00 37.17           H  
ATOM   4918  HG3 GLU A 310     -29.131  12.726  22.188  1.00 37.17           H  
ATOM   4919  CD  GLU A 310     -29.751  11.963  20.243  1.00 37.17           C  
ATOM   4920  OE1 GLU A 310     -30.945  11.875  20.643  1.00 37.17           O  
ATOM   4921  OE2 GLU A 310     -29.407  11.732  19.067  1.00 37.17           O  
ATOM   4922  N   GLN A 311     -26.827  16.153  22.492  1.00 38.79           N  
ATOM   4923  H   GLN A 311     -26.155  16.134  21.738  1.00 38.79           H  
ATOM   4924  CA  GLN A 311     -26.482  16.904  23.707  1.00 38.79           C  
ATOM   4925  HA  GLN A 311     -26.665  16.267  24.573  1.00 38.79           H  
ATOM   4926  C   GLN A 311     -27.360  18.143  23.882  1.00 38.79           C  
ATOM   4927  CB  GLN A 311     -25.006  17.329  23.718  1.00 38.79           C  
ATOM   4928  HB2 GLN A 311     -24.690  17.616  22.716  1.00 38.79           H  
ATOM   4929  HB3 GLN A 311     -24.909  18.203  24.362  1.00 38.79           H  
ATOM   4930  O   GLN A 311     -27.827  18.384  24.989  1.00 38.79           O  
ATOM   4931  CG  GLN A 311     -24.076  16.245  24.279  1.00 38.79           C  
ATOM   4932  HG2 GLN A 311     -24.062  15.392  23.600  1.00 38.79           H  
ATOM   4933  HG3 GLN A 311     -24.454  15.910  25.245  1.00 38.79           H  
ATOM   4934  CD  GLN A 311     -22.645  16.746  24.475  1.00 38.79           C  
ATOM   4935  NE2 GLN A 311     -21.776  15.955  25.065  1.00 38.79           N  
ATOM   4936 HE21 GLN A 311     -22.025  15.012  25.330  1.00 38.79           H  
ATOM   4937 HE22 GLN A 311     -20.837  16.319  25.134  1.00 38.79           H  
ATOM   4938  OE1 GLN A 311     -22.277  17.856  24.133  1.00 38.79           O
[truncated: 355,194 more chars]
