# Supplementary material for: A glutamine-based single α-helix scaffold to target globular proteins
Source: Nat Commun. 2022 Nov 18;13:7073. doi: 10.1038/s41467-022-34793-6 (PMC9674830; doi:10.1038/s41467-022-34793-6)
Supplement: Supplementary file 7 — Supplementary Data 4 [file 41467_2022_34793_MOESM7_ESM.zip › ColabFold_p37n/p37n_with_MSAs/Q55F45.pdb]

ATOM      1  N   MET A   1     -11.622 -18.147  62.706  1.00 33.45           N  
ATOM      2  H   MET A   1     -11.302 -17.197  62.826  1.00 33.45           H  
ATOM      3  H2  MET A   1     -12.628 -18.160  62.628  1.00 33.45           H  
ATOM      4  H3  MET A   1     -11.213 -18.487  61.847  1.00 33.45           H  
ATOM      5  CA  MET A   1     -11.143 -18.999  63.821  1.00 33.45           C  
ATOM      6  HA  MET A   1     -10.057 -19.030  63.729  1.00 33.45           H  
ATOM      7  C   MET A   1     -11.586 -20.447  63.645  1.00 33.45           C  
ATOM      8  CB  MET A   1     -11.443 -18.429  65.215  1.00 33.45           C  
ATOM      9  HB2 MET A   1     -12.507 -18.507  65.440  1.00 33.45           H  
ATOM     10  HB3 MET A   1     -11.157 -17.378  65.238  1.00 33.45           H  
ATOM     11  O   MET A   1     -10.791 -21.212  63.134  1.00 33.45           O  
ATOM     12  CG  MET A   1     -10.626 -19.176  66.278  1.00 33.45           C  
ATOM     13  HG2 MET A   1      -9.571 -19.119  66.009  1.00 33.45           H  
ATOM     14  HG3 MET A   1     -10.919 -20.226  66.291  1.00 33.45           H  
ATOM     15  SD  MET A   1     -10.818 -18.511  67.949  1.00 33.45           S  
ATOM     16  CE  MET A   1      -9.578 -19.510  68.819  1.00 33.45           C  
ATOM     17  HE1 MET A   1      -8.592 -19.332  68.389  1.00 33.45           H  
ATOM     18  HE2 MET A   1      -9.827 -20.568  68.729  1.00 33.45           H  
ATOM     19  HE3 MET A   1      -9.564 -19.234  69.873  1.00 33.45           H  
ATOM     20  N   ILE A   2     -12.820 -20.838  63.997  1.00 27.39           N  
ATOM     21  H   ILE A   2     -13.450 -20.203  64.466  1.00 27.39           H  
ATOM     22  CA  ILE A   2     -13.306 -22.213  63.729  1.00 27.39           C  
ATOM     23  HA  ILE A   2     -12.513 -22.920  63.971  1.00 27.39           H  
ATOM     24  C   ILE A   2     -13.594 -22.392  62.230  1.00 27.39           C  
ATOM     25  CB  ILE A   2     -14.528 -22.562  64.615  1.00 27.39           C  
ATOM     26  HB  ILE A   2     -15.311 -21.826  64.433  1.00 27.39           H  
ATOM     27  O   ILE A   2     -13.184 -23.378  61.632  1.00 27.39           O  
ATOM     28  CG1 ILE A   2     -14.127 -22.503  66.110  1.00 27.39           C  
ATOM     29 HG12 ILE A   2     -13.343 -23.236  66.302  1.00 27.39           H  
ATOM     30 HG13 ILE A   2     -13.723 -21.516  66.336  1.00 27.39           H  
ATOM     31  CG2 ILE A   2     -15.085 -23.954  64.259  1.00 27.39           C  
ATOM     32 HG21 ILE A   2     -15.397 -23.995  63.216  1.00 27.39           H  
ATOM     33 HG22 ILE A   2     -15.965 -24.184  64.861  1.00 27.39           H  
ATOM     34 HG23 ILE A   2     -14.326 -24.718  64.427  1.00 27.39           H  
ATOM     35  CD1 ILE A   2     -15.279 -22.748  67.093  1.00 27.39           C  
ATOM     36 HD11 ILE A   2     -16.115 -22.088  66.860  1.00 27.39           H  
ATOM     37 HD12 ILE A   2     -15.607 -23.786  67.049  1.00 27.39           H  
ATOM     38 HD13 ILE A   2     -14.936 -22.540  68.107  1.00 27.39           H  
ATOM     39  N   ASN A   3     -14.210 -21.384  61.606  1.00 34.89           N  
ATOM     40  H   ASN A   3     -14.645 -20.663  62.163  1.00 34.89           H  
ATOM     41  CA  ASN A   3     -14.363 -21.272  60.151  1.00 34.89           C  
ATOM     42  HA  ASN A   3     -14.989 -22.089  59.790  1.00 34.89           H  
ATOM     43  C   ASN A   3     -12.997 -21.383  59.449  1.00 34.89           C  
ATOM     44  CB  ASN A   3     -15.045 -19.925  59.831  1.00 34.89           C  
ATOM     45  HB2 ASN A   3     -15.337 -19.915  58.781  1.00 34.89           H  
ATOM     46  HB3 ASN A   3     -14.333 -19.111  59.967  1.00 34.89           H  
ATOM     47  O   ASN A   3     -12.825 -22.175  58.530  1.00 34.89           O  
ATOM     48  CG  ASN A   3     -16.239 -19.610  60.708  1.00 34.89           C  
ATOM     49  ND2 ASN A   3     -17.442 -19.695  60.193  1.00 34.89           N  
ATOM     50 HD21 ASN A   3     -18.221 -19.456  60.789  1.00 34.89           H  
ATOM     51 HD22 ASN A   3     -17.556 -19.905  59.211  1.00 34.89           H  
ATOM     52  OD1 ASN A   3     -16.084 -19.310  61.887  1.00 34.89           O  
ATOM     53  N   SER A   4     -11.980 -20.704  59.987  1.00 33.22           N  
ATOM     54  H   SER A   4     -12.213 -20.019  60.692  1.00 33.22           H  
ATOM     55  CA  SER A   4     -10.605 -20.709  59.471  1.00 33.22           C  
ATOM     56  HA  SER A   4     -10.676 -20.782  58.385  1.00 33.22           H  
ATOM     57  C   SER A   4      -9.792 -21.935  59.917  1.00 33.22           C  
ATOM     58  CB  SER A   4      -9.909 -19.373  59.751  1.00 33.22           C  
ATOM     59  HB2 SER A   4      -8.987 -19.320  59.173  1.00 33.22           H  
ATOM     60  HB3 SER A   4     -10.557 -18.551  59.446  1.00 33.22           H  
ATOM     61  O   SER A   4      -8.592 -21.832  60.147  1.00 33.22           O  
ATOM     62  OG  SER A   4      -9.605 -19.279  61.134  1.00 33.22           O  
ATOM     63  HG  SER A   4      -8.941 -19.961  61.258  1.00 33.22           H  
ATOM     64  N   LEU A   5     -10.477 -23.071  60.080  1.00 28.39           N  
ATOM     65  H   LEU A   5     -11.483 -22.993  60.039  1.00 28.39           H  
ATOM     66  CA  LEU A   5      -9.957 -24.443  60.057  1.00 28.39           C  
ATOM     67  HA  LEU A   5      -8.942 -24.429  59.659  1.00 28.39           H  
ATOM     68  C   LEU A   5     -10.788 -25.316  59.078  1.00 28.39           C  
ATOM     69  CB  LEU A   5      -9.927 -25.012  61.490  1.00 28.39           C  
ATOM     70  HB2 LEU A   5     -10.937 -24.961  61.897  1.00 28.39           H  
ATOM     71  HB3 LEU A   5      -9.643 -26.063  61.445  1.00 28.39           H  
ATOM     72  O   LEU A   5     -10.787 -26.542  59.162  1.00 28.39           O  
ATOM     73  CG  LEU A   5      -8.960 -24.297  62.453  1.00 28.39           C  
ATOM     74  HG  LEU A   5      -9.174 -23.228  62.474  1.00 28.39           H  
ATOM     75  CD1 LEU A   5      -9.156 -24.839  63.871  1.00 28.39           C  
ATOM     76 HD11 LEU A   5     -10.188 -24.673  64.182  1.00 28.39           H  
ATOM     77 HD12 LEU A   5      -8.938 -25.907  63.892  1.00 28.39           H  
ATOM     78 HD13 LEU A   5      -8.490 -24.317  64.557  1.00 28.39           H  
ATOM     79  CD2 LEU A   5      -7.492 -24.502  62.072  1.00 28.39           C  
ATOM     80 HD21 LEU A   5      -6.845 -24.024  62.807  1.00 28.39           H  
ATOM     81 HD22 LEU A   5      -7.259 -25.566  62.016  1.00 28.39           H  
ATOM     82 HD23 LEU A   5      -7.291 -24.044  61.104  1.00 28.39           H  
ATOM     83  N   LEU A   6     -11.521 -24.653  58.172  1.00 37.39           N  
ATOM     84  H   LEU A   6     -11.513 -23.647  58.259  1.00 37.39           H  
ATOM     85  CA  LEU A   6     -12.351 -25.177  57.076  1.00 37.39           C  
ATOM     86  HA  LEU A   6     -12.057 -26.201  56.848  1.00 37.39           H  
ATOM     87  C   LEU A   6     -12.166 -24.335  55.794  1.00 37.39           C  
ATOM     88  CB  LEU A   6     -13.842 -25.136  57.477  1.00 37.39           C  
ATOM     89  HB2 LEU A   6     -14.424 -25.564  56.661  1.00 37.39           H  
ATOM     90  HB3 LEU A   6     -14.144 -24.092  57.566  1.00 37.39           H  
ATOM     91  O   LEU A   6     -12.298 -24.858  54.695  1.00 37.39           O  
ATOM     92  CG  LEU A   6     -14.222 -25.857  58.781  1.00 37.39           C  
ATOM     93  HG  LEU A   6     -13.600 -25.507  59.605  1.00 37.39           H  
ATOM     94  CD1 LEU A   6     -15.681 -25.553  59.132  1.00 37.39           C  
ATOM     95 HD11 LEU A   6     -15.946 -26.061  60.060  1.00 37.39           H  
ATOM     96 HD12 LEU A   6     -16.337 -25.890  58.330  1.00 37.39           H  
ATOM     97 HD13 LEU A   6     -15.802 -24.479  59.273  1.00 37.39           H  
ATOM     98  CD2 LEU A   6     -14.080 -27.371  58.647  1.00 37.39           C  
ATOM     99 HD21 LEU A   6     -13.043 -27.624  58.423  1.00 37.39           H  
ATOM    100 HD22 LEU A   6     -14.354 -27.845  59.589  1.00 37.39           H  
ATOM    101 HD23 LEU A   6     -14.721 -27.734  57.844  1.00 37.39           H  
ATOM    102  N   GLU A   7     -11.823 -23.046  55.936  1.00 44.17           N  
ATOM    103  H   GLU A   7     -11.921 -22.640  56.856  1.00 44.17           H  
ATOM    104  CA  GLU A   7     -11.411 -22.130  54.851  1.00 44.17           C  
ATOM    105  HA  GLU A   7     -12.178 -22.132  54.077  1.00 44.17           H  
ATOM    106  C   GLU A   7     -10.093 -22.554  54.154  1.00 44.17           C  
ATOM    107  CB  GLU A   7     -11.295 -20.691  55.414  1.00 44.17           C  
ATOM    108  HB2 GLU A   7     -10.602 -20.710  56.255  1.00 44.17           H  
ATOM    109  HB3 GLU A   7     -10.864 -20.044  54.650  1.00 44.17           H  
ATOM    110  O   GLU A   7      -9.724 -21.983  53.131  1.00 44.17           O  
ATOM    111  CG  GLU A   7     -12.633 -20.064  55.861  1.00 44.17           C  
ATOM    112  HG2 GLU A   7     -13.201 -19.784  54.973  1.00 44.17           H  
ATOM    113  HG3 GLU A   7     -13.227 -20.806  56.394  1.00 44.17           H  
ATOM    114  CD  GLU A   7     -12.443 -18.827  56.764  1.00 44.17           C  
ATOM    115  OE1 GLU A   7     -11.876 -17.820  56.297  1.00 44.17           O  
ATOM    116  OE2 GLU A   7     -12.853 -18.882  57.951  1.00 44.17           O  
ATOM    117  N   GLU A   8      -9.393 -23.573  54.667  1.00 37.79           N  
ATOM    118  H   GLU A   8      -9.775 -24.034  55.481  1.00 37.79           H  
ATOM    119  CA  GLU A   8      -8.258 -24.228  54.006  1.00 37.79           C  
ATOM    120  HA  GLU A   8      -7.832 -23.568  53.251  1.00 37.79           H  
ATOM    121  C   GLU A   8      -8.671 -25.549  53.326  1.00 37.79           C  
ATOM    122  CB  GLU A   8      -7.163 -24.570  55.027  1.00 37.79           C  
ATOM    123  HB2 GLU A   8      -6.547 -25.339  54.561  1.00 37.79           H  
ATOM    124  HB3 GLU A   8      -7.625 -24.994  55.919  1.00 37.79           H  
ATOM    125  O   GLU A   8      -9.115 -26.488  53.994  1.00 37.79           O  
ATOM    126  CG  GLU A   8      -6.222 -23.444  55.458  1.00 37.79           C  
ATOM    127  HG2 GLU A   8      -5.814 -22.958  54.572  1.00 37.79           H  
ATOM    128  HG3 GLU A   8      -6.779 -22.707  56.036  1.00 37.79           H  
ATOM    129  CD  GLU A   8      -5.077 -24.047  56.291  1.00 37.79           C  
ATOM    130  OE1 GLU A   8      -4.298 -24.844  55.709  1.00 37.79           O  
ATOM    131  OE2 GLU A   8      -5.013 -23.764  57.506  1.00 37.79           O  
ATOM    132  N   GLU A   9      -8.381 -25.716  52.029  1.00 36.99           N  
ATOM    133  H   GLU A   9      -8.073 -24.920  51.489  1.00 36.99           H  
ATOM    134  CA  GLU A   9      -8.508 -27.025  51.351  1.00 36.99           C  
ATOM    135  HA  GLU A   9      -9.444 -27.477  51.681  1.00 36.99           H  
ATOM    136  C   GLU A   9      -7.423 -28.050  51.755  1.00 36.99           C  
ATOM    137  CB  GLU A   9      -8.607 -26.873  49.820  1.00 36.99           C  
ATOM    138  HB2 GLU A   9      -7.785 -26.260  49.450  1.00 36.99           H  
ATOM    139  HB3 GLU A   9      -8.514 -27.864  49.377  1.00 36.99           H  
ATOM    140  O   GLU A   9      -7.504 -29.219  51.375  1.00 36.99           O  
ATOM    141  CG  GLU A   9      -9.954 -26.278  49.370  1.00 36.99           C  
ATOM    142  HG2 GLU A   9      -9.857 -25.196  49.278  1.00 36.99           H  
ATOM    143  HG3 GLU A   9     -10.710 -26.475  50.130  1.00 36.99           H  
ATOM    144  CD  GLU A   9     -10.430 -26.892  48.040  1.00 36.99           C  
ATOM    145  OE1 GLU A   9     -11.355 -27.757  48.081  1.00 36.99           O  
ATOM    146  OE2 GLU A   9      -9.857 -26.513  46.995  1.00 36.99           O  
ATOM    147  N   SER A  10      -6.454 -27.663  52.597  1.00 37.35           N  
ATOM    148  H   SER A  10      -6.456 -26.705  52.918  1.00 37.35           H  
ATOM    149  CA  SER A  10      -5.559 -28.606  53.291  1.00 37.35           C  
ATOM    150  HA  SER A  10      -5.056 -29.225  52.549  1.00 37.35           H  
ATOM    151  C   SER A  10      -6.320 -29.537  54.250  1.00 37.35           C  
ATOM    152  CB  SER A  10      -4.499 -27.825  54.087  1.00 37.35           C  
ATOM    153  HB2 SER A  10      -3.697 -28.503  54.380  1.00 37.35           H  
ATOM    154  HB3 SER A  10      -4.080 -27.032  53.467  1.00 37.35           H  
ATOM    155  O   SER A  10      -5.825 -30.604  54.623  1.00 37.35           O  
ATOM    156  OG  SER A  10      -5.073 -27.270  55.253  1.00 37.35           O  
ATOM    157  HG  SER A  10      -4.678 -26.415  55.441  1.00 37.35           H  
ATOM    158  N   THR A  11      -7.524 -29.138  54.675  1.00 35.87           N  
ATOM    159  H   THR A  11      -7.880 -28.261  54.322  1.00 35.87           H  
ATOM    160  CA  THR A  11      -8.190 -29.722  55.837  1.00 35.87           C  
ATOM    161  HA  THR A  11      -7.422 -29.857  56.599  1.00 35.87           H  
ATOM    162  C   THR A  11      -8.779 -31.099  55.540  1.00 35.87           C  
ATOM    163  CB  THR A  11      -9.229 -28.770  56.458  1.00 35.87           C  
ATOM    164  HB  THR A  11      -9.712 -29.287  57.287  1.00 35.87           H  
ATOM    165  O   THR A  11      -9.788 -31.265  54.851  1.00 35.87           O  
ATOM    166  CG2 THR A  11      -8.570 -27.509  57.015  1.00 35.87           C  
ATOM    167 HG21 THR A  11      -9.301 -26.704  57.081  1.00 35.87           H  
ATOM    168 HG22 THR A  11      -7.751 -27.182  56.374  1.00 35.87           H  
ATOM    169 HG23 THR A  11      -8.171 -27.712  58.009  1.00 35.87           H  
ATOM    170  OG1 THR A  11     -10.237 -28.399  55.551  1.00 35.87           O  
ATOM    171  HG1 THR A  11      -9.896 -27.682  55.010  1.00 35.87           H  
ATOM    172  N   ALA A  12      -8.202 -32.122  56.174  1.00 32.47           N  
ATOM    173  H   ALA A  12      -7.302 -31.967  56.607  1.00 32.47           H  
ATOM    174  CA  ALA A  12      -8.755 -33.475  56.166  1.00 32.47           C  
ATOM    175  HA  ALA A  12      -8.759 -33.839  55.139  1.00 32.47           H  
ATOM    176  C   ALA A  12     -10.211 -33.519  56.680  1.00 32.47           C  
ATOM    177  CB  ALA A  12      -7.836 -34.379  56.994  1.00 32.47           C  
ATOM    178  HB1 ALA A  12      -8.211 -35.402  56.965  1.00 32.47           H  
ATOM    179  HB2 ALA A  12      -6.829 -34.365  56.576  1.00 32.47           H  
ATOM    180  HB3 ALA A  12      -7.803 -34.039  58.029  1.00 32.47           H  
ATOM    181  O   ALA A  12     -10.969 -34.396  56.282  1.00 32.47           O  
ATOM    182  N   PHE A  13     -10.644 -32.549  57.499  1.00 35.82           N  
ATOM    183  H   PHE A  13      -9.991 -31.832  57.781  1.00 35.82           H  
ATOM    184  CA  PHE A  13     -12.042 -32.428  57.923  1.00 35.82           C  
ATOM    185  HA  PHE A  13     -12.343 -33.374  58.371  1.00 35.82           H  
ATOM    186  C   PHE A  13     -12.997 -32.163  56.747  1.00 35.82           C  
ATOM    187  CB  PHE A  13     -12.173 -31.343  58.999  1.00 35.82           C  
ATOM    188  HB2 PHE A  13     -11.984 -30.365  58.557  1.00 35.82           H  
ATOM    189  HB3 PHE A  13     -11.415 -31.509  59.765  1.00 35.82           H  
ATOM    190  O   PHE A  13     -14.023 -32.831  56.648  1.00 35.82           O  
ATOM    191  CG  PHE A  13     -13.538 -31.337  59.665  1.00 35.82           C  
ATOM    192  CD1 PHE A  13     -14.610 -30.637  59.080  1.00 35.82           C  
ATOM    193  HD1 PHE A  13     -14.461 -30.095  58.157  1.00 35.82           H  
ATOM    194  CD2 PHE A  13     -13.749 -32.061  60.854  1.00 35.82           C  
ATOM    195  HD2 PHE A  13     -12.935 -32.608  61.306  1.00 35.82           H  
ATOM    196  CE1 PHE A  13     -15.876 -30.640  59.689  1.00 35.82           C  
ATOM    197  HE1 PHE A  13     -16.692 -30.092  59.239  1.00 35.82           H  
ATOM    198  CE2 PHE A  13     -15.019 -32.072  61.459  1.00 35.82           C  
ATOM    199  HE2 PHE A  13     -15.177 -32.626  62.373  1.00 35.82           H  
ATOM    200  CZ  PHE A  13     -16.082 -31.359  60.878  1.00 35.82           C  
ATOM    201  HZ  PHE A  13     -17.056 -31.364  61.344  1.00 35.82           H  
ATOM    202  N   ALA A  14     -12.659 -31.268  55.809  1.00 37.29           N  
ATOM    203  H   ALA A  14     -11.785 -30.767  55.879  1.00 37.29           H  
ATOM    204  CA  ALA A  14     -13.476 -31.039  54.614  1.00 37.29           C  
ATOM    205  HA  ALA A  14     -14.487 -30.777  54.924  1.00 37.29           H  
ATOM    206  C   ALA A  14     -13.570 -32.303  53.735  1.00 37.29           C  
ATOM    207  CB  ALA A  14     -12.884 -29.853  53.843  1.00 37.29           C  
ATOM    208  HB1 ALA A  14     -12.865 -28.967  54.478  1.00 37.29           H  
ATOM    209  HB2 ALA A  14     -11.866 -30.076  53.524  1.00 37.29           H  
ATOM    210  HB3 ALA A  14     -13.494 -29.640  52.965  1.00 37.29           H  
ATOM    211  O   ALA A  14     -14.613 -32.585  53.142  1.00 37.29           O  
ATOM    212  N   GLN A  15     -12.508 -33.112  53.709  1.00 42.18           N  
ATOM    213  H   GLN A  15     -11.681 -32.814  54.207  1.00 42.18           H  
ATOM    214  CA  GLN A  15     -12.481 -34.404  53.019  1.00 42.18           C  
ATOM    215  HA  GLN A  15     -12.926 -34.278  52.033  1.00 42.18           H  
ATOM    216  C   GLN A  15     -13.323 -35.463  53.758  1.00 42.18           C  
ATOM    217  CB  GLN A  15     -11.023 -34.854  52.819  1.00 42.18           C  
ATOM    218  HB2 GLN A  15     -11.024 -35.773  52.233  1.00 42.18           H  
ATOM    219  HB3 GLN A  15     -10.571 -35.070  53.787  1.00 42.18           H  
ATOM    220  O   GLN A  15     -14.073 -36.199  53.122  1.00 42.18           O  
ATOM    221  CG  GLN A  15     -10.168 -33.795  52.093  1.00 42.18           C  
ATOM    222  HG2 GLN A  15     -10.599 -33.587  51.114  1.00 42.18           H  
ATOM    223  HG3 GLN A  15     -10.162 -32.867  52.664  1.00 42.18           H  
ATOM    224  CD  GLN A  15      -8.716 -34.222  51.899  1.00 42.18           C  
ATOM    225  NE2 GLN A  15      -7.807 -33.288  51.722  1.00 42.18           N  
ATOM    226 HE21 GLN A  15      -6.853 -33.601  51.615  1.00 42.18           H  
ATOM    227 HE22 GLN A  15      -8.042 -32.306  51.740  1.00 42.18           H  
ATOM    228  OE1 GLN A  15      -8.372 -35.391  51.900  1.00 42.18           O  
ATOM    229  N   VAL A  16     -13.297 -35.486  55.096  1.00 33.87           N  
ATOM    230  H   VAL A  16     -12.627 -34.891  55.562  1.00 33.87           H  
ATOM    231  CA  VAL A  16     -14.162 -36.337  55.935  1.00 33.87           C  
ATOM    232  HA  VAL A  16     -14.077 -37.365  55.581  1.00 33.87           H  
ATOM    233  C   VAL A  16     -15.638 -35.959  55.791  1.00 33.87           C  
ATOM    234  CB  VAL A  16     -13.698 -36.310  57.408  1.00 33.87           C  
ATOM    235  HB  VAL A  16     -13.499 -35.280  57.702  1.00 33.87           H  
ATOM    236  O   VAL A  16     -16.468 -36.856  55.697  1.00 33.87           O  
ATOM    237  CG1 VAL A  16     -14.721 -36.892  58.393  1.00 33.87           C  
ATOM    238 HG11 VAL A  16     -14.291 -36.934  59.394  1.00 33.87           H  
ATOM    239 HG12 VAL A  16     -15.016 -37.894  58.083  1.00 33.87           H  
ATOM    240 HG13 VAL A  16     -15.603 -36.252  58.437  1.00 33.87           H  
ATOM    241  CG2 VAL A  16     -12.410 -37.128  57.568  1.00 33.87           C  
ATOM    242 HG21 VAL A  16     -12.028 -37.022  58.583  1.00 33.87           H  
ATOM    243 HG22 VAL A  16     -11.646 -36.777  56.874  1.00 33.87           H  
ATOM    244 HG23 VAL A  16     -12.606 -38.181  57.365  1.00 33.87           H  
ATOM    245  N   VAL A  17     -15.989 -34.673  55.680  1.00 37.16           N  
ATOM    246  H   VAL A  17     -15.278 -33.971  55.827  1.00 37.16           H  
ATOM    247  CA  VAL A  17     -17.368 -34.238  55.376  1.00 37.16           C  
ATOM    248  HA  VAL A  17     -18.041 -34.674  56.114  1.00 37.16           H  
ATOM    249  C   VAL A  17     -17.823 -34.765  54.010  1.00 37.16           C  
ATOM    250  CB  VAL A  17     -17.495 -32.703  55.471  1.00 37.16           C  
ATOM    251  HB  VAL A  17     -16.691 -32.241  54.899  1.00 37.16           H  
ATOM    252  O   VAL A  17     -18.925 -35.302  53.901  1.00 37.16           O  
ATOM    253  CG1 VAL A  17     -18.833 -32.173  54.938  1.00 37.16           C  
ATOM    254 HG11 VAL A  17     -18.901 -31.099  55.108  1.00 37.16           H  
ATOM    255 HG12 VAL A  17     -19.663 -32.669  55.442  1.00 37.16           H  
ATOM    256 HG13 VAL A  17     -18.911 -32.348  53.864  1.00 37.16           H  
ATOM    257  CG2 VAL A  17     -17.387 -32.249  56.933  1.00 37.16           C  
ATOM    258 HG21 VAL A  17     -16.455 -32.599  57.376  1.00 37.16           H  
ATOM    259 HG22 VAL A  17     -17.402 -31.160  56.982  1.00 37.16           H  
ATOM    260 HG23 VAL A  17     -18.220 -32.646  57.514  1.00 37.16           H  
ATOM    261  N   ARG A  18     -16.958 -34.708  52.984  1.00 39.23           N  
ATOM    262  H   ARG A  18     -16.071 -34.252  53.140  1.00 39.23           H  
ATOM    263  CA  ARG A  18     -17.221 -35.330  51.671  1.00 39.23           C  
ATOM    264  HA  ARG A  18     -18.200 -35.001  51.323  1.00 39.23           H  
ATOM    265  C   ARG A  18     -17.338 -36.868  51.784  1.00 39.23           C  
ATOM    266  CB  ARG A  18     -16.161 -34.864  50.639  1.00 39.23           C  
ATOM    267  HB2 ARG A  18     -16.308 -35.421  49.714  1.00 39.23           H  
ATOM    268  HB3 ARG A  18     -15.170 -35.108  51.019  1.00 39.23           H  
ATOM    269  O   ARG A  18     -18.181 -37.454  51.116  1.00 39.23           O  
ATOM    270  CG  ARG A  18     -16.213 -33.348  50.304  1.00 39.23           C  
ATOM    271  HG2 ARG A  18     -17.138 -33.134  49.769  1.00 39.23           H  
ATOM    272  HG3 ARG A  18     -16.227 -32.775  51.231  1.00 39.23           H  
ATOM    273  CD  ARG A  18     -15.010 -32.871  49.450  1.00 39.23           C  
ATOM    274  HD2 ARG A  18     -15.095 -33.308  48.455  1.00 39.23           H  
ATOM    275  HD3 ARG A  18     -14.098 -33.246  49.914  1.00 39.23           H  
ATOM    276  NE  ARG A  18     -14.903 -31.386  49.340  1.00 39.23           N  
ATOM    277  HE  ARG A  18     -15.589 -30.847  49.849  1.00 39.23           H  
ATOM    278  NH1 ARG A  18     -12.973 -31.236  48.070  1.00 39.23           N  
ATOM    279 HH11 ARG A  18     -12.945 -32.238  47.946  1.00 39.23           H  
ATOM    280 HH12 ARG A  18     -12.254 -30.633  47.697  1.00 39.23           H  
ATOM    281  NH2 ARG A  18     -13.846 -29.380  48.846  1.00 39.23           N  
ATOM    282 HH21 ARG A  18     -14.518 -28.836  49.368  1.00 39.23           H  
ATOM    283 HH22 ARG A  18     -13.043 -28.889  48.483  1.00 39.23           H  
ATOM    284  CZ  ARG A  18     -13.928 -30.682  48.757  1.00 39.23           C  
ATOM    285  N   GLY A  19     -16.583 -37.517  52.677  1.00 32.44           N  
ATOM    286  H   GLY A  19     -15.864 -36.983  53.143  1.00 32.44           H  
ATOM    287  CA  GLY A  19     -16.671 -38.959  52.972  1.00 32.44           C  
ATOM    288  HA2 GLY A  19     -16.672 -39.517  52.036  1.00 32.44           H  
ATOM    289  HA3 GLY A  19     -15.782 -39.245  53.534  1.00 32.44           H  
ATOM    290  C   GLY A  19     -17.899 -39.396  53.794  1.00 32.44           C  
ATOM    291  O   GLY A  19     -18.381 -40.516  53.640  1.00 32.44           O  
ATOM    292  N   ILE A  20     -18.453 -38.515  54.632  1.00 35.71           N  
ATOM    293  H   ILE A  20     -17.963 -37.645  54.783  1.00 35.71           H  
ATOM    294  CA  ILE A  20     -19.720 -38.729  55.360  1.00 35.71           C  
ATOM    295  HA  ILE A  20     -19.713 -39.731  55.789  1.00 35.71           H  
ATOM    296  C   ILE A  20     -20.920 -38.694  54.397  1.00 35.71           C  
ATOM    297  CB  ILE A  20     -19.822 -37.710  56.525  1.00 35.71           C  
ATOM    298  HB  ILE A  20     -19.535 -36.729  56.149  1.00 35.71           H  
ATOM    299  O   ILE A  20     -21.951 -39.310  54.661  1.00 35.71           O  
ATOM    300  CG1 ILE A  20     -18.840 -38.123  57.649  1.00 35.71           C  
ATOM    301 HG12 ILE A  20     -19.229 -39.001  58.165  1.00 35.71           H  
ATOM    302 HG13 ILE A  20     -17.880 -38.402  57.215  1.00 35.71           H  
ATOM    303  CG2 ILE A  20     -21.246 -37.591  57.103  1.00 35.71           C  
ATOM    304 HG21 ILE A  20     -21.267 -36.892  57.940  1.00 35.71           H  
ATOM    305 HG22 ILE A  20     -21.599 -38.566  57.439  1.00 35.71           H  
ATOM    306 HG23 ILE A  20     -21.930 -37.206  56.347  1.00 35.71           H  
ATOM    307  CD1 ILE A  20     -18.568 -37.019  58.680  1.00 35.71           C  
ATOM    308 HD11 ILE A  20     -17.797 -37.358  59.372  1.00 35.71           H  
ATOM    309 HD12 ILE A  20     -18.218 -36.119  58.176  1.00 35.71           H  
ATOM    310 HD13 ILE A  20     -19.468 -36.793  59.252  1.00 35.71           H  
ATOM    311  N   ALA A  21     -20.771 -38.072  53.224  1.00 32.97           N  
ATOM    312  H   ALA A  21     -19.913 -37.570  53.047  1.00 32.97           H  
ATOM    313  CA  ALA A  21     -21.754 -38.143  52.147  1.00 32.97           C  
ATOM    314  HA  ALA A  21     -22.740 -38.034  52.601  1.00 32.97           H  
ATOM    315  C   ALA A  21     -21.777 -39.500  51.399  1.00 32.97           C  
ATOM    316  CB  ALA A  21     -21.560 -36.939  51.216  1.00 32.97           C  
ATOM    317  HB1 ALA A  21     -21.519 -36.017  51.796  1.00 32.97           H  
ATOM    318  HB2 ALA A  21     -22.393 -36.881  50.515  1.00 32.97           H  
ATOM    319  HB3 ALA A  21     -20.637 -37.052  50.647  1.00 32.97           H  
ATOM    320  O   ALA A  21     -22.462 -39.596  50.382  1.00 32.97           O  
ATOM    321  N   ILE A  22     -21.090 -40.546  51.890  1.00 29.97           N  
ATOM    322  H   ILE A  22     -20.533 -40.404  52.721  1.00 29.97           H  
ATOM    323  CA  ILE A  22     -21.002 -41.868  51.241  1.00 29.97           C  
ATOM    324  HA  ILE A  22     -21.623 -41.812  50.347  1.00 29.97           H  
ATOM    325  C   ILE A  22     -21.666 -42.992  52.075  1.00 29.97           C  
ATOM    326  CB  ILE A  22     -19.580 -42.185  50.695  1.00 29.97           C  
ATOM    327  HB  ILE A  22     -18.991 -42.656  51.482  1.00 29.97           H  
ATOM    328  O   ILE A  22     -22.888 -43.133  51.958  1.00 29.97           O  
ATOM    329  CG1 ILE A  22     -18.802 -40.935  50.212  1.00 29.97           C  
ATOM    330 HG12 ILE A  22     -18.721 -40.218  51.029  1.00 29.97           H  
ATOM    331 HG13 ILE A  22     -19.350 -40.453  49.402  1.00 29.97           H  
ATOM    332  CG2 ILE A  22     -19.721 -43.160  49.509  1.00 29.97           C  
ATOM    333 HG21 ILE A  22     -18.761 -43.627  49.290  1.00 29.97           H  
ATOM    334 HG22 ILE A  22     -20.423 -43.960  49.746  1.00 29.97           H  
ATOM    335 HG23 ILE A  22     -20.085 -42.638  48.624  1.00 29.97           H  
ATOM    336  CD1 ILE A  22     -17.371 -41.227  49.741  1.00 29.97           C  
ATOM    337 HD11 ILE A  22     -16.862 -40.285  49.537  1.00 29.97           H  
ATOM    338 HD12 ILE A  22     -16.827 -41.764  50.518  1.00 29.97           H  
ATOM    339 HD13 ILE A  22     -17.382 -41.819  48.826  1.00 29.97           H  
ATOM    340  N   SER A  23     -20.916 -43.779  52.870  1.00 30.34           N  
ATOM    341  H   SER A  23     -19.932 -43.560  52.939  1.00 30.34           H  
ATOM    342  CA  SER A  23     -21.207 -45.223  53.070  1.00 30.34           C  
ATOM    343  HA  SER A  23     -22.289 -45.349  53.089  1.00 30.34           H  
ATOM    344  C   SER A  23     -20.597 -45.915  54.340  1.00 30.34           C  
ATOM    345  CB  SER A  23     -20.664 -45.915  51.809  1.00 30.34           C  
ATOM    346  HB2 SER A  23     -20.703 -46.999  51.917  1.00 30.34           H  
ATOM    347  HB3 SER A  23     -21.286 -45.641  50.957  1.00 30.34           H  
ATOM    348  O   SER A  23     -19.754 -45.302  54.999  1.00 30.34           O  
ATOM    349  OG  SER A  23     -19.323 -45.535  51.556  1.00 30.34           O  
ATOM    350  HG  SER A  23     -18.802 -46.303  51.803  1.00 30.34           H  
ATOM    351  N   SER A  24     -20.984 -47.157  54.746  1.00 28.50           N  
ATOM    352  H   SER A  24     -20.320 -47.664  55.314  1.00 28.50           H  
ATOM    353  CA  SER A  24     -22.387 -47.519  55.043  1.00 28.50           C  
ATOM    354  HA  SER A  24     -22.640 -46.519  55.398  1.00 28.50           H  
ATOM    355  C   SER A  24     -22.840 -48.279  56.361  1.00 28.50           C  
ATOM    356  CB  SER A  24     -23.342 -47.563  53.837  1.00 28.50           C  
ATOM    357  HB2 SER A  24     -24.171 -48.242  54.038  1.00 28.50           H  
ATOM    358  HB3 SER A  24     -23.814 -46.585  53.747  1.00 28.50           H  
ATOM    359  O   SER A  24     -23.346 -47.546  57.207  1.00 28.50           O  
ATOM    360  OG  SER A  24     -22.786 -47.854  52.584  1.00 28.50           O  
ATOM    361  HG  SER A  24     -22.835 -48.796  52.406  1.00 28.50           H  
ATOM    362  N   ASP A  25     -22.907 -49.587  56.736  1.00 27.47           N  
ATOM    363  H   ASP A  25     -23.312 -49.625  57.661  1.00 27.47           H  
ATOM    364  CA  ASP A  25     -22.460 -50.960  56.348  1.00 27.47           C  
ATOM    365  HA  ASP A  25     -22.363 -51.075  55.268  1.00 27.47           H  
ATOM    366  C   ASP A  25     -23.390 -52.094  56.917  1.00 27.47           C  
ATOM    367  CB  ASP A  25     -21.101 -51.214  57.010  1.00 27.47           C  
ATOM    368  HB2 ASP A  25     -21.106 -50.859  58.040  1.00 27.47           H  
ATOM    369  HB3 ASP A  25     -20.900 -52.285  57.025  1.00 27.47           H  
ATOM    370  O   ASP A  25     -23.493 -52.210  58.135  1.00 27.47           O  
ATOM    371  CG  ASP A  25     -19.998 -50.536  56.243  1.00 27.47           C  
ATOM    372  OD1 ASP A  25     -19.316 -51.271  55.499  1.00 27.47           O  
ATOM    373  OD2 ASP A  25     -19.893 -49.293  56.336  1.00 27.47           O  
ATOM    374  N   ASP A  26     -24.081 -52.909  56.086  1.00 34.51           N  
ATOM    375  H   ASP A  26     -23.964 -52.786  55.091  1.00 34.51           H  
ATOM    376  CA  ASP A  26     -24.954 -54.064  56.471  1.00 34.51           C  
ATOM    377  HA  ASP A  26     -24.410 -54.693  57.175  1.00 34.51           H  
ATOM    378  C   ASP A  26     -25.425 -54.888  55.229  1.00 34.51           C  
ATOM    379  CB  ASP A  26     -26.219 -53.561  57.221  1.00 34.51           C  
ATOM    380  HB2 ASP A  26     -25.906 -53.032  58.122  1.00 34.51           H  
ATOM    381  HB3 ASP A  26     -26.743 -52.849  56.583  1.00 34.51           H  
ATOM    382  O   ASP A  26     -26.365 -54.462  54.558  1.00 34.51           O  
ATOM    383  CG  ASP A  26     -27.237 -54.632  57.662  1.00 34.51           C  
ATOM    384  OD1 ASP A  26     -27.034 -55.842  57.406  1.00 34.51           O  
ATOM    385  OD2 ASP A  26     -28.256 -54.216  58.274  1.00 34.51           O  
ATOM    386  N   TYR A  27     -24.911 -56.056  54.808  1.00 23.88           N  
ATOM    387  H   TYR A  27     -25.258 -56.226  53.875  1.00 23.88           H  
ATOM    388  CA  TYR A  27     -23.633 -56.763  55.020  1.00 23.88           C  
ATOM    389  HA  TYR A  27     -22.824 -56.090  54.738  1.00 23.88           H  
ATOM    390  C   TYR A  27     -23.571 -58.030  54.116  1.00 23.88           C  
ATOM    391  CB  TYR A  27     -23.400 -57.243  56.464  1.00 23.88           C  
ATOM    392  HB2 TYR A  27     -24.067 -58.072  56.699  1.00 23.88           H  
ATOM    393  HB3 TYR A  27     -23.610 -56.458  57.192  1.00 23.88           H  
ATOM    394  O   TYR A  27     -24.408 -58.922  54.278  1.00 23.88           O  
ATOM    395  CG  TYR A  27     -21.956 -57.650  56.679  1.00 23.88           C  
ATOM    396  CD1 TYR A  27     -21.609 -59.000  56.874  1.00 23.88           C  
ATOM    397  HD1 TYR A  27     -22.381 -59.756  56.878  1.00 23.88           H  
ATOM    398  CD2 TYR A  27     -20.951 -56.663  56.640  1.00 23.88           C  
ATOM    399  HD2 TYR A  27     -21.215 -55.628  56.478  1.00 23.88           H  
ATOM    400  CE1 TYR A  27     -20.259 -59.362  57.046  1.00 23.88           C  
ATOM    401  HE1 TYR A  27     -19.996 -60.399  57.194  1.00 23.88           H  
ATOM    402  CE2 TYR A  27     -19.601 -57.020  56.800  1.00 23.88           C  
ATOM    403  HE2 TYR A  27     -18.828 -56.267  56.762  1.00 23.88           H  
ATOM    404  OH  TYR A  27     -17.948 -58.714  57.169  1.00 23.88           O  
ATOM    405  HH  TYR A  27     -17.848 -59.661  57.290  1.00 23.88           H  
ATOM    406  CZ  TYR A  27     -19.253 -58.369  57.010  1.00 23.88           C  
ATOM    407  N   LEU A  28     -22.597 -58.122  53.203  1.00 29.26           N  
ATOM    408  H   LEU A  28     -22.160 -57.233  53.005  1.00 29.26           H  
ATOM    409  CA  LEU A  28     -22.081 -59.269  52.416  1.00 29.26           C  
ATOM    410  HA  LEU A  28     -21.842 -58.872  51.430  1.00 29.26           H  
ATOM    411  C   LEU A  28     -23.004 -60.489  52.166  1.00 29.26           C  
ATOM    412  CB  LEU A  28     -20.764 -59.760  53.049  1.00 29.26           C  
ATOM    413  HB2 LEU A  28     -20.393 -60.593  52.452  1.00 29.26           H  
ATOM    414  HB3 LEU A  28     -20.983 -60.140  54.047  1.00 29.26           H  
ATOM    415  O   LEU A  28     -23.219 -61.316  53.053  1.00 29.26           O  
ATOM    416  CG  LEU A  28     -19.640 -58.715  53.168  1.00 29.26           C  
ATOM    417  HG  LEU A  28     -19.930 -57.941  53.878  1.00 29.26           H  
ATOM    418  CD1 LEU A  28     -18.378 -59.410  53.688  1.00 29.26           C  
ATOM    419 HD11 LEU A  28     -17.609 -58.662  53.880  1.00 29.26           H  
ATOM    420 HD12 LEU A  28     -18.014 -60.131  52.957  1.00 29.26           H  
ATOM    421 HD13 LEU A  28     -18.605 -59.924  54.622  1.00 29.26           H  
ATOM    422  CD2 LEU A  28     -19.291 -58.062  51.829  1.00 29.26           C  
ATOM    423 HD21 LEU A  28     -19.085 -58.820  51.073  1.00 29.26           H  
ATOM    424 HD22 LEU A  28     -20.118 -57.430  51.505  1.00 29.26           H  
ATOM    425 HD23 LEU A  28     -18.421 -57.417  51.952  1.00 29.26           H  
ATOM    426  N   LYS A  29     -23.459 -60.684  50.913  1.00 31.82           N  
ATOM    427  H   LYS A  29     -23.232 -59.981  50.224  1.00 31.82           H  
ATOM    428  CA  LYS A  29     -24.395 -61.768  50.516  1.00 31.82           C  
ATOM    429  HA  LYS A  29     -24.300 -62.580  51.236  1.00 31.82           H  
ATOM    430  C   LYS A  29     -24.059 -62.404  49.139  1.00 31.82           C  
ATOM    431  CB  LYS A  29     -25.856 -61.245  50.615  1.00 31.82           C  
ATOM    432  HB2 LYS A  29     -26.538 -62.067  50.397  1.00 31.82           H  
ATOM    433  HB3 LYS A  29     -26.007 -60.467  49.868  1.00 31.82           H  
ATOM    434  O   LYS A  29     -24.861 -62.337  48.211  1.00 31.82           O  
ATOM    435  CG  LYS A  29     -26.201 -60.671  52.009  1.00 31.82           C  
ATOM    436  HG2 LYS A  29     -25.547 -59.817  52.192  1.00 31.82           H  
ATOM    437  HG3 LYS A  29     -26.012 -61.432  52.766  1.00 31.82           H  
ATOM    438  CD  LYS A  29     -27.638 -60.154  52.169  1.00 31.82           C  
ATOM    439  HD2 LYS A  29     -27.830 -59.390  51.416  1.00 31.82           H  
ATOM    440  HD3 LYS A  29     -28.327 -60.982  52.003  1.00 31.82           H  
ATOM    441  CE  LYS A  29     -27.897 -59.565  53.575  1.00 31.82           C  
ATOM    442  HE2 LYS A  29     -27.695 -60.338  54.316  1.00 31.82           H  
ATOM    443  HE3 LYS A  29     -28.952 -59.300  53.646  1.00 31.82           H  
ATOM    444  NZ  LYS A  29     -27.069 -58.364  53.881  1.00 31.82           N  
ATOM    445  HZ1 LYS A  29     -27.285 -57.956  54.779  1.00 31.82           H  
ATOM    446  HZ2 LYS A  29     -27.150 -57.640  53.182  1.00 31.82           H  
ATOM    447  HZ3 LYS A  29     -26.092 -58.617  53.926  1.00 31.82           H  
ATOM    448  N   ASN A  30     -22.869 -63.007  49.006  1.00 34.54           N  
ATOM    449  H   ASN A  30     -22.295 -63.075  49.834  1.00 34.54           H  
ATOM    450  CA  ASN A  30     -22.360 -63.649  47.769  1.00 34.54           C  
ATOM    451  HA  ASN A  30     -22.905 -63.254  46.911  1.00 34.54           H  
ATOM    452  C   ASN A  30     -22.534 -65.188  47.758  1.00 34.54           C  
ATOM    453  CB  ASN A  30     -20.862 -63.314  47.590  1.00 34.54           C  
ATOM    454  HB2 ASN A  30     -20.473 -63.885  46.746  1.00 34.54           H  
ATOM    455  HB3 ASN A  30     -20.317 -63.626  48.481  1.00 34.54           H  
ATOM    456  O   ASN A  30     -22.594 -65.798  48.823  1.00 34.54           O  
ATOM    457  CG  ASN A  30     -20.546 -61.855  47.313  1.00 34.54           C  
ATOM    458  ND2 ASN A  30     -19.282 -61.508  47.231  1.00 34.54           N  
ATOM    459 HD21 ASN A  30     -18.542 -62.186  47.343  1.00 34.54           H  
ATOM    460 HD22 ASN A  30     -19.111 -60.530  47.043  1.00 34.54           H  
ATOM    461  OD1 ASN A  30     -21.402 -61.003  47.167  1.00 34.54           O  
ATOM    462  N   ASP A  31     -22.511 -65.818  46.571  1.00 29.91           N  
ATOM    463  H   ASP A  31     -22.448 -65.270  45.725  1.00 29.91           H  
ATOM    464  CA  ASP A  31     -22.475 -67.287  46.384  1.00 29.91           C  
ATOM    465  HA  ASP A  31     -21.916 -67.726  47.209  1.00 29.91           H  
ATOM    466  C   ASP A  31     -21.755 -67.704  45.063  1.00 29.91           C  
ATOM    467  CB  ASP A  31     -23.921 -67.831  46.455  1.00 29.91           C  
ATOM    468  HB2 ASP A  31     -24.481 -67.465  45.595  1.00 29.91           H  
ATOM    469  HB3 ASP A  31     -24.404 -67.459  47.359  1.00 29.91           H  
ATOM    470  O   ASP A  31     -21.267 -66.841  44.334  1.00 29.91           O  
ATOM    471  CG  ASP A  31     -23.966 -69.362  46.487  1.00 29.91           C  
ATOM    472  OD1 ASP A  31     -23.040 -69.965  47.074  1.00 29.91           O  
ATOM    473  OD2 ASP A  31     -24.806 -69.964  45.786  1.00 29.91           O  
ATOM    474  N   ASN A  32     -21.646 -69.017  44.781  1.00 33.78           N  
ATOM    475  H   ASN A  32     -22.009 -69.623  45.503  1.00 33.78           H  
ATOM    476  CA  ASN A  32     -21.293 -69.696  43.511  1.00 33.78           C  
ATOM    477  HA  ASN A  32     -20.385 -70.276  43.673  1.00 33.78           H  
ATOM    478  C   ASN A  32     -21.075 -68.772  42.276  1.00 33.78           C  
ATOM    479  CB  ASN A  32     -22.408 -70.720  43.199  1.00 33.78           C  
ATOM    480  HB2 ASN A  32     -22.321 -71.033  42.158  1.00 33.78           H  
ATOM    481  HB3 ASN A  32     -23.385 -70.255  43.326  1.00 33.78           H  
ATOM    482  O   ASN A  32     -22.037 -68.331  41.652  1.00 33.78           O  
ATOM    483  CG  ASN A  32     -22.326 -71.984  44.037  1.00 33.78           C  
ATOM    484  ND2 ASN A  32     -23.124 -72.115  45.065  1.00 33.78           N  
ATOM    485 HD21 ASN A  32     -22.971 -72.895  45.688  1.00 33.78           H  
ATOM    486 HD22 ASN A  32     -23.712 -71.349  45.359  1.00 33.78           H  
ATOM    487  OD1 ASN A  32     -21.540 -72.880  43.769  1.00 33.78           O  
ATOM    488  N   ILE A  33     -19.863 -68.446  41.789  1.00 28.14           N  
ATOM    489  H   ILE A  33     -19.950 -67.733  41.079  1.00 28.14           H  
ATOM    490  CA  ILE A  33     -18.503 -68.999  42.004  1.00 28.14           C  
ATOM    491  HA  ILE A  33     -17.854 -68.407  41.358  1.00 28.14           H  
ATOM    492  C   ILE A  33     -18.372 -70.474  41.526  1.00 28.14           C  
ATOM    493  CB  ILE A  33     -18.012 -68.729  43.460  1.00 28.14           C  
ATOM    494  HB  ILE A  33     -18.710 -69.183  44.163  1.00 28.14           H  
ATOM    495  O   ILE A  33     -19.292 -71.250  41.750  1.00 28.14           O  
ATOM    496  CG1 ILE A  33     -17.956 -67.211  43.764  1.00 28.14           C  
ATOM    497 HG12 ILE A  33     -18.859 -66.723  43.398  1.00 28.14           H  
ATOM    498 HG13 ILE A  33     -17.112 -66.762  43.240  1.00 28.14           H  
ATOM    499  CG2 ILE A  33     -16.635 -69.352  43.746  1.00 28.14           C  
ATOM    500 HG21 ILE A  33     -16.667 -70.430  43.588  1.00 28.14           H  
ATOM    501 HG22 ILE A  33     -15.873 -68.887  43.120  1.00 28.14           H  
ATOM    502 HG23 ILE A  33     -16.370 -69.200  44.792  1.00 28.14           H  
ATOM    503  CD1 ILE A  33     -17.848 -66.884  45.261  1.00 28.14           C  
ATOM    504 HD11 ILE A  33     -18.654 -67.371  45.809  1.00 28.14           H  
ATOM    505 HD12 ILE A  33     -17.935 -65.806  45.399  1.00 28.14           H  
ATOM    506 HD13 ILE A  33     -16.886 -67.205  45.659  1.00 28.14           H  
ATOM    507  N   PRO A  34     -17.259 -70.936  40.894  1.00 31.53           N  
ATOM    508  CA  PRO A  34     -16.093 -70.232  40.337  1.00 31.53           C  
ATOM    509  HA  PRO A  34     -16.086 -69.174  40.596  1.00 31.53           H  
ATOM    510  C   PRO A  34     -15.923 -70.399  38.802  1.00 31.53           C  
ATOM    511  CB  PRO A  34     -14.918 -70.944  41.020  1.00 31.53           C  
ATOM    512  HB2 PRO A  34     -14.810 -70.602  42.050  1.00 31.53           H  
ATOM    513  HB3 PRO A  34     -13.976 -70.809  40.490  1.00 31.53           H  
ATOM    514  O   PRO A  34     -16.488 -71.299  38.179  1.00 31.53           O  
ATOM    515  CG  PRO A  34     -15.365 -72.410  41.015  1.00 31.53           C  
ATOM    516  HG2 PRO A  34     -14.978 -72.940  41.886  1.00 31.53           H  
ATOM    517  HG3 PRO A  34     -15.034 -72.898  40.099  1.00 31.53           H  
ATOM    518  CD  PRO A  34     -16.896 -72.345  41.037  1.00 31.53           C  
ATOM    519  HD2 PRO A  34     -17.316 -72.930  40.219  1.00 31.53           H  
ATOM    520  HD3 PRO A  34     -17.258 -72.737  41.988  1.00 31.53           H  
ATOM    521  N   LYS A  35     -15.009 -69.613  38.203  1.00 27.35           N  
ATOM    522  H   LYS A  35     -14.662 -68.829  38.736  1.00 27.35           H  
ATOM    523  CA  LYS A  35     -14.192 -70.015  37.030  1.00 27.35           C  
ATOM    524  HA  LYS A  35     -13.800 -71.009  37.246  1.00 27.35           H  
ATOM    525  C   LYS A  35     -12.944 -69.133  36.865  1.00 27.35           C  
ATOM    526  CB  LYS A  35     -15.042 -70.079  35.737  1.00 27.35           C  
ATOM    527  HB2 LYS A  35     -15.989 -69.565  35.903  1.00 27.35           H  
ATOM    528  HB3 LYS A  35     -14.536 -69.557  34.925  1.00 27.35           H  
ATOM    529  O   LYS A  35     -12.885 -68.029  37.413  1.00 27.35           O  
ATOM    530  CG  LYS A  35     -15.294 -71.540  35.296  1.00 27.35           C  
ATOM    531  HG2 LYS A  35     -14.626 -71.786  34.470  1.00 27.35           H  
ATOM    532  HG3 LYS A  35     -15.067 -72.223  36.115  1.00 27.35           H  
ATOM    533  CD  LYS A  35     -16.747 -71.798  34.877  1.00 27.35           C  
ATOM    534  HD2 LYS A  35     -17.404 -71.422  35.662  1.00 27.35           H  
ATOM    535  HD3 LYS A  35     -16.966 -71.271  33.948  1.00 27.35           H  
ATOM    536  CE  LYS A  35     -16.981 -73.306  34.711  1.00 27.35           C  
ATOM    537  HE2 LYS A  35     -16.482 -73.647  33.804  1.00 27.35           H  
ATOM    538  HE3 LYS A  35     -16.523 -73.814  35.559  1.00 27.35           H  
ATOM    539  NZ  LYS A  35     -18.429 -73.628  34.674  1.00 27.35           N  
ATOM    540  HZ1 LYS A  35     -18.885 -73.162  33.903  1.00 27.35           H  
ATOM    541  HZ2 LYS A  35     -18.576 -74.624  34.591  1.00 27.35           H  
ATOM    542  HZ3 LYS A  35     -18.869 -73.321  35.530  1.00 27.35           H  
ATOM    543  N   VAL A  36     -11.926 -69.661  36.175  1.00 27.33           N  
ATOM    544  H   VAL A  36     -12.061 -70.563  35.742  1.00 27.33           H  
ATOM    545  CA  VAL A  36     -10.567 -69.091  36.056  1.00 27.33           C  
ATOM    546  HA  VAL A  36     -10.623 -68.003  36.086  1.00 27.33           H  
ATOM    547  C   VAL A  36      -9.910 -69.513  34.730  1.00 27.33           C  
ATOM    548  CB  VAL A  36      -9.672 -69.577  37.231  1.00 27.33           C  
ATOM    549  HB  VAL A  36      -9.676 -70.666  37.247  1.00 27.33           H  
ATOM    550  O   VAL A  36     -10.037 -70.665  34.333  1.00 27.33           O  
ATOM    551  CG1 VAL A  36      -8.215 -69.111  37.105  1.00 27.33           C  
ATOM    552 HG11 VAL A  36      -8.169 -68.029  36.986  1.00 27.33           H  
ATOM    553 HG12 VAL A  36      -7.737 -69.605  36.259  1.00 27.33           H  
ATOM    554 HG13 VAL A  36      -7.655 -69.392  37.997  1.00 27.33           H  
ATOM    555  CG2 VAL A  36     -10.173 -69.082  38.597  1.00 27.33           C  
ATOM    556 HG21 VAL A  36      -9.477 -69.386  39.379  1.00 27.33           H  
ATOM    557 HG22 VAL A  36     -10.242 -67.994  38.593  1.00 27.33           H  
ATOM    558 HG23 VAL A  36     -11.140 -69.525  38.834  1.00 27.33           H  
ATOM    559  N   ASN A  37      -9.173 -68.592  34.098  1.00 27.02           N  
ATOM    560  H   ASN A  37      -9.289 -67.633  34.393  1.00 27.02           H  
ATOM    561  CA  ASN A  37      -7.952 -68.819  33.302  1.00 27.02           C  
ATOM    562  HA  ASN A  37      -7.340 -69.569  33.803  1.00 27.02           H  
ATOM    563  C   ASN A  37      -7.196 -67.470  33.276  1.00 27.02           C  
ATOM    564  CB  ASN A  37      -8.292 -69.306  31.878  1.00 27.02           C  
ATOM    565  HB2 ASN A  37      -7.590 -68.865  31.170  1.00 27.02           H  
ATOM    566  HB3 ASN A  37      -9.295 -68.978  31.603  1.00 27.02           H  
ATOM    567  O   ASN A  37      -7.831 -66.462  32.989  1.00 27.02           O  
ATOM    568  CG  ASN A  37      -8.184 -70.816  31.707  1.00 27.02           C  
ATOM    569  ND2 ASN A  37      -8.747 -71.354  30.651  1.00 27.02           N  
ATOM    570 HD21 ASN A  37      -8.640 -72.355  30.568  1.00 27.02           H  
ATOM    571 HD22 ASN A  37      -9.262 -70.787  29.992  1.00 27.02           H  
ATOM    572  OD1 ASN A  37      -7.557 -71.528  32.470  1.00 27.02           O  
ATOM    573  N   ASN A  38      -5.921 -67.292  33.644  1.00 29.15           N  
ATOM    574  H   ASN A  38      -5.691 -66.309  33.653  1.00 29.15           H  
ATOM    575  CA  ASN A  38      -4.767 -68.180  33.890  1.00 29.15           C  
ATOM    576  HA  ASN A  38      -4.032 -67.507  34.331  1.00 29.15           H  
ATOM    577  C   ASN A  38      -4.036 -68.729  32.646  1.00 29.15           C  
ATOM    578  CB  ASN A  38      -5.006 -69.226  34.998  1.00 29.15           C  
ATOM    579  HB2 ASN A  38      -5.581 -70.067  34.610  1.00 29.15           H  
ATOM    580  HB3 ASN A  38      -5.528 -68.774  35.841  1.00 29.15           H  
ATOM    581  O   ASN A  38      -4.146 -69.905  32.326  1.00 29.15           O  
ATOM    582  CG  ASN A  38      -3.688 -69.777  35.512  1.00 29.15           C  
ATOM    583  ND2 ASN A  38      -3.553 -71.074  35.638  1.00 29.15           N  
ATOM    584 HD21 ASN A  38      -4.275 -71.695  35.301  1.00 29.15           H  
ATOM    585 HD22 ASN A  38      -2.649 -71.413  35.937  1.00 29.15           H  
ATOM    586  OD1 ASN A  38      -2.761 -69.038  35.799  1.00 29.15           O  
ATOM    587  N   ASN A  39      -3.271 -67.852  31.987  1.00 28.09           N  
ATOM    588  H   ASN A  39      -3.368 -66.883  32.257  1.00 28.09           H  
ATOM    589  CA  ASN A  39      -2.110 -68.130  31.119  1.00 28.09           C  
ATOM    590  HA  ASN A  39      -1.404 -68.804  31.604  1.00 28.09           H  
ATOM    591  C   ASN A  39      -1.413 -66.771  30.874  1.00 28.09           C  
ATOM    592  CB  ASN A  39      -2.573 -68.761  29.785  1.00 28.09           C  
ATOM    593  HB2 ASN A  39      -1.901 -68.451  28.984  1.00 28.09           H  
ATOM    594  HB3 ASN A  39      -3.574 -68.413  29.530  1.00 28.09           H  
ATOM    595  O   ASN A  39      -1.813 -66.041  29.976  1.00 28.09           O  
ATOM    596  CG  ASN A  39      -2.525 -70.279  29.796  1.00 28.09           C  
ATOM    597  ND2 ASN A  39      -3.537 -70.944  29.290  1.00 28.09           N  
ATOM    598 HD21 ASN A  39      -4.375 -70.456  29.007  1.00 28.09           H  
ATOM    599 HD22 ASN A  39      -3.478 -71.948  29.381  1.00 28.09           H  
ATOM    600  OD1 ASN A  39      -1.559 -70.892  30.213  1.00 28.09           O  
ATOM    601  N   ASN A  40      -0.489 -66.264  31.698  1.00 29.30           N  
ATOM    602  H   ASN A  40      -0.249 -65.316  31.445  1.00 29.30           H  
ATOM    603  CA  ASN A  40       0.367 -66.861  32.737  1.00 29.30           C  
ATOM    604  HA  ASN A  40       0.865 -65.998  33.178  1.00 29.30           H  
ATOM    605  C   ASN A  40       1.548 -67.714  32.225  1.00 29.30           C  
ATOM    606  CB  ASN A  40      -0.422 -67.472  33.914  1.00 29.30           C  
ATOM    607  HB2 ASN A  40      -1.257 -66.824  34.181  1.00 29.30           H  
ATOM    608  HB3 ASN A  40      -0.804 -68.457  33.645  1.00 29.30           H  
ATOM    609  O   ASN A  40       1.612 -68.918  32.445  1.00 29.30           O  
ATOM    610  CG  ASN A  40       0.448 -67.641  35.153  1.00 29.30           C  
ATOM    611  ND2 ASN A  40      -0.068 -68.266  36.181  1.00 29.30           N  
ATOM    612 HD21 ASN A  40      -1.014 -68.616  36.137  1.00 29.30           H  
ATOM    613 HD22 ASN A  40       0.518 -68.352  36.999  1.00 29.30           H  
ATOM    614  OD1 ASN A  40       1.572 -67.175  35.236  1.00 29.30           O  
ATOM    615  N   ASN A  41       2.495 -67.042  31.565  1.00 31.64           N  
ATOM    616  H   ASN A  41       2.302 -66.084  31.309  1.00 31.64           H  
ATOM    617  CA  ASN A  41       3.919 -67.397  31.507  1.00 31.64           C  
ATOM    618  HA  ASN A  41       4.184 -67.814  32.479  1.00 31.64           H  
ATOM    619  C   ASN A  41       4.697 -66.070  31.286  1.00 31.64           C  
ATOM    620  CB  ASN A  41       4.143 -68.448  30.396  1.00 31.64           C  
ATOM    621  HB2 ASN A  41       3.199 -68.666  29.898  1.00 31.64           H  
ATOM    622  HB3 ASN A  41       4.820 -68.048  29.641  1.00 31.64           H  
ATOM    623  O   ASN A  41       4.183 -65.212  30.571  1.00 31.64           O  
ATOM    624  CG  ASN A  41       4.719 -69.771  30.893  1.00 31.64           C  
ATOM    625  ND2 ASN A  41       4.674 -70.792  30.069  1.00 31.64           N  
ATOM    626 HD21 ASN A  41       5.032 -71.665  30.428  1.00 31.64           H  
ATOM    627 HD22 ASN A  41       4.248 -70.690  29.159  1.00 31.64           H  
ATOM    628  OD1 ASN A  41       5.216 -69.930  31.998  1.00 31.64           O  
ATOM    629  N   ASN A  42       5.841 -65.728  31.897  1.00 31.15           N  
ATOM    630  H   ASN A  42       6.097 -64.777  31.674  1.00 31.15           H  
ATOM    631  CA  ASN A  42       6.891 -66.488  32.602  1.00 31.15           C  
ATOM    632  HA  ASN A  42       7.583 -65.723  32.954  1.00 31.15           H  
ATOM    633  C   ASN A  42       7.717 -67.392  31.646  1.00 31.15           C  
ATOM    634  CB  ASN A  42       6.321 -67.158  33.874  1.00 31.15           C  
ATOM    635  HB2 ASN A  42       5.552 -66.525  34.315  1.00 31.15           H  
ATOM    636  HB3 ASN A  42       5.871 -68.115  33.610  1.00 31.15           H  
ATOM    637  O   ASN A  42       7.168 -67.982  30.726  1.00 31.15           O  
ATOM    638  CG  ASN A  42       7.356 -67.411  34.951  1.00 31.15           C  
ATOM    639  ND2 ASN A  42       7.500 -68.638  35.383  1.00 31.15           N  
ATOM    640 HD21 ASN A  42       8.304 -68.814  35.969  1.00 31.15           H  
ATOM    641 HD22 ASN A  42       6.909 -69.374  35.024  1.00 31.15           H  
ATOM    642  OD1 ASN A  42       8.061 -66.518  35.394  1.00 31.15           O  
ATOM    643  N   ASN A  43       9.043 -67.526  31.741  1.00 32.78           N  
ATOM    644  H   ASN A  43       9.444 -68.005  30.947  1.00 32.78           H  
ATOM    645  CA  ASN A  43      10.021 -66.911  32.652  1.00 32.78           C  
ATOM    646  HA  ASN A  43       9.498 -66.522  33.526  1.00 32.78           H  
ATOM    647  C   ASN A  43      10.736 -65.709  31.967  1.00 32.78           C  
ATOM    648  CB  ASN A  43      10.985 -68.022  33.113  1.00 32.78           C  
ATOM    649  HB2 ASN A  43      11.462 -68.486  32.250  1.00 32.78           H  
ATOM    650  HB3 ASN A  43      11.769 -67.582  33.730  1.00 32.78           H  
ATOM    651  O   ASN A  43      10.723 -65.641  30.743  1.00 32.78           O  
ATOM    652  CG  ASN A  43      10.346 -69.088  33.982  1.00 32.78           C  
ATOM    653  ND2 ASN A  43       9.705 -70.077  33.403  1.00 32.78           N  
ATOM    654 HD21 ASN A  43       9.588 -70.095  32.400  1.00 32.78           H  
ATOM    655 HD22 ASN A  43       9.304 -70.776  34.013  1.00 32.78           H  
ATOM    656  OD1 ASN A  43      10.416 -69.045  35.199  1.00 32.78           O  
ATOM    657  N   ASN A  44      11.291 -64.680  32.629  1.00 32.69           N  
ATOM    658  H   ASN A  44      11.614 -63.973  31.984  1.00 32.69           H  
ATOM    659  CA  ASN A  44      11.826 -64.516  33.999  1.00 32.69           C  
ATOM    660  HA  ASN A  44      11.991 -63.445  34.113  1.00 32.69           H  
ATOM    661  C   ASN A  44      13.224 -65.151  34.211  1.00 32.69           C  
ATOM    662  CB  ASN A  44      10.771 -64.896  35.059  1.00 32.69           C  
ATOM    663  HB2 ASN A  44       9.791 -64.547  34.735  1.00 32.69           H  
ATOM    664  HB3 ASN A  44      10.747 -65.979  35.177  1.00 32.69           H  
ATOM    665  O   ASN A  44      13.568 -66.108  33.522  1.00 32.69           O  
ATOM    666  CG  ASN A  44      11.001 -64.320  36.441  1.00 32.69           C  
ATOM    667  ND2 ASN A  44      10.195 -64.729  37.389  1.00 32.69           N  
ATOM    668 HD21 ASN A  44       9.448 -65.371  37.167  1.00 32.69           H  
ATOM    669 HD22 ASN A  44      10.347 -64.351  38.313  1.00 32.69           H  
ATOM    670  OD1 ASN A  44      11.881 -63.511  36.677  1.00 32.69           O  
ATOM    671  N   ASN A  45      13.987 -64.670  35.205  1.00 34.02           N  
ATOM    672  H   ASN A  45      13.576 -63.950  35.782  1.00 34.02           H  
ATOM    673  CA  ASN A  45      15.370 -65.073  35.538  1.00 34.02           C  
ATOM    674  HA  ASN A  45      15.644 -64.503  36.426  1.00 34.02           H  
ATOM    675  C   ASN A  45      16.407 -64.725  34.431  1.00 34.02           C  
ATOM    676  CB  ASN A  45      15.378 -66.579  35.906  1.00 34.02           C  
ATOM    677  HB2 ASN A  45      16.329 -66.858  36.362  1.00 34.02           H  
ATOM    678  HB3 ASN A  45      15.292 -67.172  34.996  1.00 34.02           H  
ATOM    679  O   ASN A  45      16.022 -64.446  33.300  1.00 34.02           O  
ATOM    680  CG  ASN A  45      14.288 -67.008  36.872  1.00 34.02           C  
ATOM    681  ND2 ASN A  45      13.188 -67.511  36.362  1.00 34.02           N  
ATOM    682 HD21 ASN A  45      12.473 -67.828  37.002  1.00 34.02           H  
ATOM    683 HD22 ASN A  45      13.098 -67.572  35.358  1.00 34.02           H  
ATOM    684  OD1 ASN A  45      14.428 -66.929  38.079  1.00 34.02           O  
ATOM    685  N   ASN A  46      17.737 -64.792  34.593  1.00 34.44           N  
ATOM    686  H   ASN A  46      18.193 -64.802  33.692  1.00 34.44           H  
ATOM    687  CA  ASN A  46      18.714 -64.464  35.663  1.00 34.44           C  
ATOM    688  HA  ASN A  46      18.536 -63.453  36.030  1.00 34.44           H  
ATOM    689  C   ASN A  46      20.115 -64.446  34.965  1.00 34.44           C  
ATOM    690  CB  ASN A  46      18.641 -65.474  36.831  1.00 34.44           C  
ATOM    691  HB2 ASN A  46      18.404 -66.470  36.459  1.00 34.44           H  
ATOM    692  HB3 ASN A  46      19.613 -65.556  37.317  1.00 34.44           H  
ATOM    693  O   ASN A  46      20.196 -64.786  33.788  1.00 34.44           O  
ATOM    694  CG  ASN A  46      17.700 -65.048  37.947  1.00 34.44           C  
ATOM    695  ND2 ASN A  46      17.302 -65.955  38.803  1.00 34.44           N  
ATOM    696 HD21 ASN A  46      17.589 -66.921  38.729  1.00 34.44           H  
ATOM    697 HD22 ASN A  46      16.592 -65.660  39.459  1.00 34.44           H  
ATOM    698  OD1 ASN A  46      17.299 -63.903  38.052  1.00 34.44           O  
ATOM    699  N   ASN A  47      21.271 -64.079  35.535  1.00 32.23           N  
ATOM    700  H   ASN A  47      22.014 -63.994  34.855  1.00 32.23           H  
ATOM    701  CA  ASN A  47      21.711 -63.764  36.905  1.00 32.23           C  
ATOM    702  HA  ASN A  47      20.900 -63.279  37.448  1.00 32.23           H  
ATOM    703  C   ASN A  47      22.923 -62.781  36.815  1.00 32.23           C  
ATOM    704  CB  ASN A  47      22.125 -65.109  37.558  1.00 32.23           C  
ATOM    705  HB2 ASN A  47      21.705 -65.955  37.014  1.00 32.23           H  
ATOM    706  HB3 ASN A  47      23.206 -65.232  37.490  1.00 32.23           H  
ATOM    707  O   ASN A  47      23.360 -62.488  35.706  1.00 32.23           O  
ATOM    708  CG  ASN A  47      21.679 -65.236  39.005  1.00 32.23           C  
ATOM    709  ND2 ASN A  47      22.153 -66.229  39.713  1.00 32.23           N  
ATOM    710 HD21 ASN A  47      22.816 -66.886  39.327  1.00 32.23           H  
ATOM    711 HD22 ASN A  47      22.005 -66.136  40.708  1.00 32.23           H  
ATOM    712  OD1 ASN A  47      20.908 -64.447  39.515  1.00 32.23           O  
ATOM    713  N   ASN A  48      23.576 -62.250  37.859  1.00 33.13           N  
ATOM    714  H   ASN A  48      24.305 -61.613  37.570  1.00 33.13           H  
ATOM    715  CA  ASN A  48      23.479 -62.390  39.320  1.00 33.13           C  
ATOM    716  HA  ASN A  48      22.454 -62.587  39.635  1.00 33.13           H  
ATOM    717  C   ASN A  48      23.987 -61.097  39.988  1.00 33.13           C  
ATOM    718  CB  ASN A  48      24.437 -63.517  39.776  1.00 33.13           C  
ATOM    719  HB2 ASN A  48      25.463 -63.223  39.555  1.00 33.13           H  
ATOM    720  HB3 ASN A  48      24.253 -64.440  39.225  1.00 33.13           H  
ATOM    721  O   ASN A  48      24.950 -60.522  39.486  1.00 33.13           O  
ATOM    722  CG  ASN A  48      24.334 -63.846  41.257  1.00 33.13           C  
ATOM    723  ND2 ASN A  48      25.263 -63.419  42.077  1.00 33.13           N  
ATOM    724 HD21 ASN A  48      25.162 -63.690  43.045  1.00 33.13           H  
ATOM    725 HD22 ASN A  48      25.988 -62.781  41.780  1.00 33.13           H  
ATOM    726  OD1 ASN A  48      23.412 -64.500  41.703  1.00 33.13           O  
ATOM    727  N   ASN A  49      23.421 -60.706  41.136  1.00 29.04           N  
ATOM    728  H   ASN A  49      22.500 -61.075  41.326  1.00 29.04           H  
ATOM    729  CA  ASN A  49      24.132 -60.247  42.350  1.00 29.04           C  
ATOM    730  HA  ASN A  49      24.599 -61.115  42.815  1.00 29.04           H  
ATOM    731  C   ASN A  49      23.130 -59.749  43.404  1.00 29.04           C  
ATOM    732  CB  ASN A  49      25.231 -59.196  42.069  1.00 29.04           C  
ATOM    733  HB2 ASN A  49      24.922 -58.548  41.249  1.00 29.04           H  
ATOM    734  HB3 ASN A  49      25.376 -58.571  42.950  1.00 29.04           H  
ATOM    735  O   ASN A  49      22.033 -59.311  43.068  1.00 29.04           O  
ATOM    736  CG  ASN A  49      26.583 -59.830  41.750  1.00 29.04           C  
ATOM    737  ND2 ASN A  49      27.524 -59.059  41.261  1.00 29.04           N  
ATOM    738 HD21 ASN A  49      28.393 -59.514  41.022  1.00 29.04           H  
ATOM    739 HD22 ASN A  49      27.317 -58.102  41.013  1.00 29.04           H  
ATOM    740  OD1 ASN A  49      26.831 -61.010  41.965  1.00 29.04           O  
ATOM    741  N   SER A  50      23.496 -59.846  44.686  1.00 28.71           N  
ATOM    742  H   SER A  50      24.403 -60.231  44.907  1.00 28.71           H  
ATOM    743  CA  SER A  50      22.549 -59.719  45.801  1.00 28.71           C  
ATOM    744  HA  SER A  50      21.674 -59.156  45.474  1.00 28.71           H  
ATOM    745  C   SER A  50      23.136 -59.016  47.028  1.00 28.71           C  
ATOM    746  CB  SER A  50      22.071 -61.119  46.212  1.00 28.71           C  
ATOM    747  HB2 SER A  50      21.404 -61.042  47.071  1.00 28.71           H  
ATOM    748  HB3 SER A  50      21.525 -61.572  45.385  1.00 28.71           H  
ATOM    749  O   SER A  50      24.122 -59.475  47.601  1.00 28.71           O  
ATOM    750  OG  SER A  50      23.183 -61.935  46.541  1.00 28.71           O  
ATOM    751  HG  SER A  50      23.691 -61.477  47.214  1.00 28.71           H  
ATOM    752  N   ASN A  51      22.454 -57.967  47.484  1.00 22.95           N  
ATOM    753  H   ASN A  51      21.689 -57.619  46.924  1.00 22.95           H  
ATOM    754  CA  ASN A  51      22.473 -57.479  48.864  1.00 22.95           C  
ATOM    755  HA  ASN A  51      22.767 -58.286  49.534  1.00 22.95           H  
ATOM    756  C   ASN A  51      21.028 -57.063  49.193  1.00 22.95           C  
ATOM    757  CB  ASN A  51      23.478 -56.322  48.996  1.00 22.95           C  
ATOM    758  HB2 ASN A  51      23.152 -55.486  48.377  1.00 22.95           H  
ATOM    759  HB3 ASN A  51      24.456 -56.654  48.650  1.00 22.95           H  
ATOM    760  O   ASN A  51      20.406 -56.380  48.380  1.00 22.95           O  
ATOM    761  CG  ASN A  51      23.626 -55.842  50.430  1.00 22.95           C  
ATOM    762  ND2 ASN A  51      24.353 -54.773  50.649  1.00 22.95           N  
ATOM    763 HD21 ASN A  51      24.790 -54.278  49.885  1.00 22.95           H  
ATOM    764 HD22 ASN A  51      24.433 -54.483  51.613  1.00 22.95           H  
ATOM    765  OD1 ASN A  51      23.107 -56.417  51.370  1.00 22.95           O  
ATOM    766  N   SER A  52      20.448 -57.565  50.286  1.00 31.69           N  
ATOM    767  H   SER A  52      21.013 -58.063  50.958  1.00 31.69           H  
ATOM    768  CA  SER A  52      18.988 -57.740  50.347  1.00 31.69           C  
ATOM    769  HA  SER A  52      18.504 -56.889  49.867  1.00 31.69           H  
ATOM    770  C   SER A  52      18.408 -57.882  51.755  1.00 31.69           C  
ATOM    771  CB  SER A  52      18.608 -59.007  49.566  1.00 31.69           C  
ATOM    772  HB2 SER A  52      17.540 -59.198  49.670  1.00 31.69           H  
ATOM    773  HB3 SER A  52      18.832 -58.862  48.509  1.00 31.69           H  
ATOM    774  O   SER A  52      18.892 -58.684  52.551  1.00 31.69           O  
ATOM    775  OG  SER A  52      19.342 -60.123  50.044  1.00 31.69           O  
ATOM    776  HG  SER A  52      19.254 -60.145  51.000  1.00 31.69           H  
ATOM    777  N   ASN A  53      17.276 -57.214  51.983  1.00 24.45           N  
ATOM    778  H   ASN A  53      16.949 -56.589  51.261  1.00 24.45           H  
ATOM    779  CA  ASN A  53      16.252 -57.568  52.972  1.00 24.45           C  
ATOM    780  HA  ASN A  53      16.419 -58.600  53.281  1.00 24.45           H  
ATOM    781  C   ASN A  53      14.882 -57.533  52.257  1.00 24.45           C  
ATOM    782  CB  ASN A  53      16.391 -56.644  54.195  1.00 24.45           C  
ATOM    783  HB2 ASN A  53      16.619 -55.627  53.874  1.00 24.45           H  
ATOM    784  HB3 ASN A  53      15.455 -56.608  54.751  1.00 24.45           H  
ATOM    785  O   ASN A  53      14.737 -56.777  51.299  1.00 24.45           O  
ATOM    786  CG  ASN A  53      17.463 -57.161  55.140  1.00 24.45           C  
ATOM    787  ND2 ASN A  53      18.487 -56.390  55.418  1.00 24.45           N  
ATOM    788 HD21 ASN A  53      19.194 -56.789  56.018  1.00 24.45           H  
ATOM    789 HD22 ASN A  53      18.568 -55.473  55.001  1.00 24.45           H  
ATOM    790  OD1 ASN A  53      17.394 -58.277  55.634  1.00 24.45           O  
ATOM    791  N   ASN A  54      13.918 -58.431  52.496  1.00 32.17           N  
ATOM    792  H   ASN A  54      13.281 -58.474  51.714  1.00 32.17           H  
ATOM    793  CA  ASN A  54      13.300 -58.919  53.746  1.00 32.17           C  
ATOM    794  HA  ASN A  54      12.644 -59.729  53.427  1.00 32.17           H  
ATOM    795  C   ASN A  54      12.414 -57.847  54.423  1.00 32.17           C  
ATOM    796  CB  ASN A  54      14.281 -59.549  54.758  1.00 32.17           C  
ATOM    797  HB2 ASN A  54      13.708 -59.914  55.611  1.00 32.17           H  
ATOM    798  HB3 ASN A  54      14.945 -58.781  55.156  1.00 32.17           H  
ATOM    799  O   ASN A  54      12.923 -56.791  54.779  1.00 32.17           O  
ATOM    800  CG  ASN A  54      15.094 -60.725  54.251  1.00 32.17           C  
ATOM    801  ND2 ASN A  54      16.370 -60.769  54.557  1.00 32.17           N  
ATOM    802 HD21 ASN A  54      16.900 -61.554  54.208  1.00 32.17           H  
ATOM    803 HD22 ASN A  54      16.804 -60.009  55.061  1.00 32.17           H  
ATOM    804  OD1 ASN A  54      14.592 -61.631  53.612  1.00 32.17           O  
ATOM    805  N   ASN A  55      11.119 -58.070  54.690  1.00 30.19           N  
ATOM    806  H   ASN A  55      10.653 -57.310  55.166  1.00 30.19           H  
ATOM    807  CA  ASN A  55      10.219 -59.151  54.243  1.00 30.19           C  
ATOM    808  HA  ASN A  55      10.468 -59.398  53.211  1.00 30.19           H  
ATOM    809  C   ASN A  55       8.744 -58.670  54.255  1.00 30.19           C  
ATOM    810  CB  ASN A  55      10.383 -60.389  55.161  1.00 30.19           C  
ATOM    811  HB2 ASN A  55       9.403 -60.782  55.434  1.00 30.19           H  
ATOM    812  HB3 ASN A  55      10.886 -60.108  56.086  1.00 30.19           H  
ATOM    813  O   ASN A  55       8.427 -57.746  54.999  1.00 30.19           O  
ATOM    814  CG  ASN A  55      11.134 -61.519  54.483  1.00 30.19           C  
ATOM    815  ND2 ASN A  55      12.011 -62.199  55.179  1.00 30.19           N  
ATOM    816 HD21 ASN A  55      12.166 -62.009  56.159  1.00 30.19           H  
ATOM    817 HD22 ASN A  55      12.613 -62.802  54.638  1.00 30.19           H  
ATOM    818  OD1 ASN A  55      10.968 -61.777  53.306  1.00 30.19           O  
ATOM    819  N   SER A  56       7.807 -59.258  53.501  1.00 31.22           N  
ATOM    820  H   SER A  56       6.875 -58.889  53.618  1.00 31.22           H  
ATOM    821  CA  SER A  56       7.949 -60.335  52.501  1.00 31.22           C  
ATOM    822  HA  SER A  56       9.008 -60.448  52.268  1.00 31.22           H  
ATOM    823  C   SER A  56       7.328 -59.983  51.134  1.00 31.22           C  
ATOM    824  CB  SER A  56       7.525 -61.721  53.025  1.00 31.22           C  
ATOM    825  HB2 SER A  56       8.414 -62.236  53.391  1.00 31.22           H  
ATOM    826  HB3 SER A  56       7.116 -62.310  52.204  1.00 31.22           H  
ATOM    827  O   SER A  56       8.091 -59.840  50.186  1.00 31.22           O  
ATOM    828  OG  SER A  56       6.589 -61.670  54.088  1.00 31.22           O  
ATOM    829  HG  SER A  56       6.372 -62.564  54.359  1.00 31.22           H  
ATOM    830  N   SER A  57       6.020 -59.810  50.901  1.00 29.87           N  
ATOM    831  H   SER A  57       5.819 -59.579  49.939  1.00 29.87           H  
ATOM    832  CA  SER A  57       4.817 -60.015  51.732  1.00 29.87           C  
ATOM    833  HA  SER A  57       5.034 -60.656  52.586  1.00 29.87           H  
ATOM    834  C   SER A  57       3.727 -60.696  50.886  1.00 29.87           C  
ATOM    835  CB  SER A  57       4.271 -58.681  52.254  1.00 29.87           C  
ATOM    836  HB2 SER A  57       4.112 -58.001  51.417  1.00 29.87           H  
ATOM    837  HB3 SER A  57       3.318 -58.854  52.754  1.00 29.87           H  
ATOM    838  O   SER A  57       3.644 -60.451  49.684  1.00 29.87           O  
ATOM    839  OG  SER A  57       5.170 -58.099  53.176  1.00 29.87           O  
ATOM    840  HG  SER A  57       4.820 -57.253  53.465  1.00 29.87           H  
ATOM    841  N   SER A  58       2.902 -61.561  51.483  1.00 35.29           N  
ATOM    842  H   SER A  58       3.003 -61.745  52.471  1.00 35.29           H  
ATOM    843  CA  SER A  58       2.002 -62.475  50.753  1.00 35.29           C  
ATOM    844  HA  SER A  58       1.564 -61.952  49.903  1.00 35.29           H  
ATOM    845  C   SER A  58       0.859 -63.005  51.642  1.00 35.29           C  
ATOM    846  CB  SER A  58       2.841 -63.662  50.239  1.00 35.29           C  
ATOM    847  HB2 SER A  58       3.479 -63.312  49.428  1.00 35.29           H  
ATOM    848  HB3 SER A  58       2.189 -64.445  49.853  1.00 35.29           H  
ATOM    849  O   SER A  58       1.014 -63.039  52.859  1.00 35.29           O  
ATOM    850  OG  SER A  58       3.658 -64.225  51.252  1.00 35.29           O  
ATOM    851  HG  SER A  58       4.101 -64.999  50.896  1.00 35.29           H  
ATOM    852  N   ASN A  59      -0.287 -63.483  51.133  1.00 31.89           N  
ATOM    853  H   ASN A  59      -0.862 -63.935  51.829  1.00 31.89           H  
ATOM    854  CA  ASN A  59      -0.963 -63.306  49.828  1.00 31.89           C  
ATOM    855  HA  ASN A  59      -1.018 -62.249  49.569  1.00 31.89           H  
ATOM    856  C   ASN A  59      -2.405 -63.865  49.948  1.00 31.89           C  
ATOM    857  CB  ASN A  59      -0.214 -64.084  48.717  1.00 31.89           C  
ATOM    858  HB2 ASN A  59       0.732 -63.590  48.497  1.00 31.89           H  
ATOM    859  HB3 ASN A  59      -0.020 -65.102  49.053  1.00 31.89           H  
ATOM    860  O   ASN A  59      -2.553 -64.980  50.440  1.00 31.89           O  
ATOM    861  CG  ASN A  59      -0.968 -64.158  47.398  1.00 31.89           C  
ATOM    862  ND2 ASN A  59      -1.954 -65.013  47.279  1.00 31.89           N  
ATOM    863 HD21 ASN A  59      -2.573 -64.830  46.502  1.00 31.89           H  
ATOM    864 HD22 ASN A  59      -2.266 -65.533  48.087  1.00 31.89           H  
ATOM    865  OD1 ASN A  59      -0.673 -63.437  46.465  1.00 31.89           O  
ATOM    866  N   ASP A  60      -3.426 -63.198  49.393  1.00 29.44           N  
ATOM    867  H   ASP A  60      -3.242 -62.326  48.916  1.00 29.44           H  
ATOM    868  CA  ASP A  60      -4.781 -63.765  49.193  1.00 29.44           C  
ATOM    869  HA  ASP A  60      -4.782 -64.801  49.529  1.00 29.44           H  
ATOM    870  C   ASP A  60      -5.190 -63.810  47.695  1.00 29.44           C  
ATOM    871  CB  ASP A  60      -5.815 -63.029  50.076  1.00 29.44           C  
ATOM    872  HB2 ASP A  60      -5.838 -61.975  49.800  1.00 29.44           H  
ATOM    873  HB3 ASP A  60      -5.515 -63.108  51.121  1.00 29.44           H  
ATOM    874  O   ASP A  60      -4.471 -63.313  46.826  1.00 29.44           O  
ATOM    875  CG  ASP A  60      -7.214 -63.642  49.909  1.00 29.44           C  
ATOM    876  OD1 ASP A  60      -8.121 -62.931  49.434  1.00 29.44           O  
ATOM    877  OD2 ASP A  60      -7.316 -64.886  49.981  1.00 29.44           O  
ATOM    878  N   TYR A  61      -6.316 -64.460  47.381  1.00 30.88           N  
ATOM    879  H   TYR A  61      -6.835 -64.844  48.158  1.00 30.88           H  
ATOM    880  CA  TYR A  61      -6.900 -64.612  46.046  1.00 30.88           C  
ATOM    881  HA  TYR A  61      -6.568 -63.786  45.416  1.00 30.88           H  
ATOM    882  C   TYR A  61      -8.453 -64.608  46.032  1.00 30.88           C  
ATOM    883  CB  TYR A  61      -6.334 -65.933  45.487  1.00 30.88           C  
ATOM    884  HB2 TYR A  61      -5.247 -65.900  45.563  1.00 30.88           H  
ATOM    885  HB3 TYR A  61      -6.671 -66.749  46.127  1.00 30.88           H  
ATOM    886  O   TYR A  61      -9.049 -64.749  44.962  1.00 30.88           O  
ATOM    887  CG  TYR A  61      -6.674 -66.268  44.045  1.00 30.88           C  
ATOM    888  CD1 TYR A  61      -7.626 -67.266  43.754  1.00 30.88           C  
ATOM    889  HD1 TYR A  61      -8.132 -67.771  44.563  1.00 30.88           H  
ATOM    890  CD2 TYR A  61      -6.020 -65.594  42.997  1.00 30.88           C  
ATOM    891  HD2 TYR A  61      -5.294 -64.829  43.228  1.00 30.88           H  
ATOM    892  CE1 TYR A  61      -7.932 -67.585  42.417  1.00 30.88           C  
ATOM    893  HE1 TYR A  61      -8.661 -68.349  42.191  1.00 30.88           H  
ATOM    894  CE2 TYR A  61      -6.321 -65.909  41.657  1.00 30.88           C  
ATOM    895  HE2 TYR A  61      -5.818 -65.380  40.861  1.00 30.88           H  
ATOM    896  OH  TYR A  61      -7.581 -67.196  40.074  1.00 30.88           O  
ATOM    897  HH  TYR A  61      -7.029 -66.673  39.488  1.00 30.88           H  
ATOM    898  CZ  TYR A  61      -7.282 -66.902  41.368  1.00 30.88           C  
ATOM    899  N   PHE A  62      -9.145 -64.528  47.180  1.00 28.92           N  
ATOM    900  H   PHE A  62      -8.680 -64.231  48.027  1.00 28.92           H  
ATOM    901  CA  PHE A  62     -10.441 -65.216  47.333  1.00 28.92           C  
ATOM    902  HA  PHE A  62     -10.555 -65.828  46.438  1.00 28.92           H  
ATOM    903  C   PHE A  62     -11.724 -64.361  47.301  1.00 28.92           C  
ATOM    904  CB  PHE A  62     -10.383 -66.235  48.485  1.00 28.92           C  
ATOM    905  HB2 PHE A  62     -10.949 -65.865  49.340  1.00 28.92           H  
ATOM    906  HB3 PHE A  62      -9.352 -66.361  48.816  1.00 28.92           H  
ATOM    907  O   PHE A  62     -12.793 -64.849  47.666  1.00 28.92           O  
ATOM    908  CG  PHE A  62     -10.909 -67.594  48.055  1.00 28.92           C  
ATOM    909  CD1 PHE A  62     -12.274 -67.911  48.186  1.00 28.92           C  
ATOM    910  HD1 PHE A  62     -12.948 -67.204  48.648  1.00 28.92           H  
ATOM    911  CD2 PHE A  62     -10.037 -68.517  47.445  1.00 28.92           C  
ATOM    912  HD2 PHE A  62      -8.990 -68.274  47.344  1.00 28.92           H  
ATOM    913  CE1 PHE A  62     -12.766 -69.138  47.707  1.00 28.92           C  
ATOM    914  HE1 PHE A  62     -13.814 -69.374  47.817  1.00 28.92           H  
ATOM    915  CE2 PHE A  62     -10.527 -69.747  46.969  1.00 28.92           C  
ATOM    916  HE2 PHE A  62      -9.850 -70.457  46.516  1.00 28.92           H  
ATOM    917  CZ  PHE A  62     -11.892 -70.057  47.099  1.00 28.92           C  
ATOM    918  HZ  PHE A  62     -12.270 -71.006  46.746  1.00 28.92           H  
ATOM    919  N   ASN A  63     -11.679 -63.129  46.785  1.00 33.91           N  
ATOM    920  H   ASN A  63     -10.786 -62.771  46.478  1.00 33.91           H  
ATOM    921  CA  ASN A  63     -12.888 -62.350  46.472  1.00 33.91           C  
ATOM    922  HA  ASN A  63     -13.737 -63.033  46.452  1.00 33.91           H  
ATOM    923  C   ASN A  63     -12.816 -61.718  45.065  1.00 33.91           C  
ATOM    924  CB  ASN A  63     -13.151 -61.332  47.600  1.00 33.91           C  
ATOM    925  HB2 ASN A  63     -13.002 -61.824  48.562  1.00 33.91           H  
ATOM    926  HB3 ASN A  63     -12.434 -60.514  47.525  1.00 33.91           H  
ATOM    927  O   ASN A  63     -11.735 -61.447  44.548  1.00 33.91           O  
ATOM    928  CG  ASN A  63     -14.564 -60.763  47.601  1.00 33.91           C  
ATOM    929  ND2 ASN A  63     -14.844 -59.825  48.473  1.00 33.91           N  
ATOM    930 HD21 ASN A  63     -14.145 -59.509  49.130  1.00 33.91           H  
ATOM    931 HD22 ASN A  63     -15.784 -59.456  48.472  1.00 33.91           H  
ATOM    932  OD1 ASN A  63     -15.432 -61.145  46.827  1.00 33.91           O  
ATOM    933  N   GLY A  64     -13.974 -61.493  44.435  1.00 26.34           N  
ATOM    934  H   GLY A  64     -14.816 -61.670  44.963  1.00 26.34           H  
ATOM    935  CA  GLY A  64     -14.110 -60.902  43.098  1.00 26.34           C  
ATOM    936  HA2 GLY A  64     -14.647 -59.959  43.200  1.00 26.34           H  
ATOM    937  HA3 GLY A  64     -13.127 -60.676  42.685  1.00 26.34           H  
ATOM    938  C   GLY A  64     -14.864 -61.777  42.085  1.00 26.34           C  
ATOM    939  O   GLY A  64     -15.110 -62.963  42.308  1.00 26.34           O  
ATOM    940  N   ARG A  65     -15.192 -61.185  40.924  1.00 36.46           N  
ATOM    941  H   ARG A  65     -14.866 -60.235  40.818  1.00 36.46           H  
ATOM    942  CA  ARG A  65     -16.198 -61.655  39.938  1.00 36.46           C  
ATOM    943  HA  ARG A  65     -16.158 -60.973  39.089  1.00 36.46           H  
ATOM    944  C   ARG A  65     -17.653 -61.563  40.435  1.00 36.46           C  
ATOM    945  CB  ARG A  65     -15.909 -63.066  39.380  1.00 36.46           C  
ATOM    946  HB2 ARG A  65     -16.627 -63.247  38.580  1.00 36.46           H  
ATOM    947  HB3 ARG A  65     -16.119 -63.799  40.159  1.00 36.46           H  
ATOM    948  O   ARG A  65     -18.362 -62.563  40.444  1.00 36.46           O  
ATOM    949  CG  ARG A  65     -14.513 -63.347  38.815  1.00 36.46           C  
ATOM    950  HG2 ARG A  65     -13.749 -63.162  39.570  1.00 36.46           H  
ATOM    951  HG3 ARG A  65     -14.331 -62.690  37.965  1.00 36.46           H  
ATOM    952  CD  ARG A  65     -14.491 -64.818  38.345  1.00 36.46           C  
ATOM    953  HD2 ARG A  65     -14.299 -64.820  37.272  1.00 36.46           H  
ATOM    954  HD3 ARG A  65     -15.471 -65.274  38.487  1.00 36.46           H  
ATOM    955  NE  ARG A  65     -13.479 -65.674  38.997  1.00 36.46           N  
ATOM    956  HE  ARG A  65     -12.966 -66.278  38.370  1.00 36.46           H  
ATOM    957  NH1 ARG A  65     -13.883 -65.295  41.262  1.00 36.46           N  
ATOM    958 HH11 ARG A  65     -13.620 -65.435  42.227  1.00 36.46           H  
ATOM    959 HH12 ARG A  65     -14.565 -64.568  41.100  1.00 36.46           H  
ATOM    960  NH2 ARG A  65     -12.311 -66.719  40.630  1.00 36.46           N  
ATOM    961 HH21 ARG A  65     -11.737 -67.153  39.921  1.00 36.46           H  
ATOM    962 HH22 ARG A  65     -12.055 -66.798  41.604  1.00 36.46           H  
ATOM    963  CZ  ARG A  65     -13.243 -65.876  40.286  1.00 36.46           C  
ATOM    964  N   TYR A  66     -18.098 -60.360  40.792  1.00 32.82           N  
ATOM    965  H   TYR A  66     -17.472 -59.570  40.735  1.00 32.82           H  
ATOM    966  CA  TYR A  66     -19.520 -60.028  40.963  1.00 32.82           C  
ATOM    967  HA  TYR A  66     -20.119 -60.773  40.439  1.00 32.82           H  
ATOM    968  C   TYR A  66     -19.840 -58.681  40.292  1.00 32.82           C  
ATOM    969  CB  TYR A  66     -19.918 -60.072  42.451  1.00 32.82           C  
ATOM    970  HB2 TYR A  66     -19.034 -60.209  43.073  1.00 32.82           H  
ATOM    971  HB3 TYR A  66     -20.360 -59.119  42.743  1.00 32.82           H  
ATOM    972  O   TYR A  66     -18.924 -57.946  39.914  1.00 32.82           O  
ATOM    973  CG  TYR A  66     -20.904 -61.185  42.757  1.00 32.82           C  
ATOM    974  CD1 TYR A  66     -22.284 -60.909  42.841  1.00 32.82           C  
ATOM    975  HD1 TYR A  66     -22.642 -59.895  42.739  1.00 32.82           H  
ATOM    976  CD2 TYR A  66     -20.443 -62.505  42.924  1.00 32.82           C  
ATOM    977  HD2 TYR A  66     -19.389 -62.727  42.850  1.00 32.82           H  
ATOM    978  CE1 TYR A  66     -23.199 -61.949  43.099  1.00 32.82           C  
ATOM    979  HE1 TYR A  66     -24.253 -61.732  43.191  1.00 32.82           H  
ATOM    980  CE2 TYR A  66     -21.355 -63.547  43.177  1.00 32.82           C  
ATOM    981  HE2 TYR A  66     -21.014 -64.564  43.304  1.00 32.82           H  
ATOM    982  OH  TYR A  66     -23.602 -64.277  43.552  1.00 32.82           O  
ATOM    983  HH  TYR A  66     -24.509 -63.972  43.632  1.00 32.82           H  
ATOM    984  CZ  TYR A  66     -22.734 -63.271  43.271  1.00 32.82           C  
ATOM    985  N   ASN A  67     -21.130 -58.391  40.109  1.00 33.77           N  
ATOM    986  H   ASN A  67     -21.812 -59.070  40.415  1.00 33.77           H  
ATOM    987  CA  ASN A  67     -21.642 -57.198  39.421  1.00 33.77           C  
ATOM    988  HA  ASN A  67     -21.261 -57.190  38.399  1.00 33.77           H  
ATOM    989  C   ASN A  67     -21.208 -55.908  40.152  1.00 33.77           C  
ATOM    990  CB  ASN A  67     -23.177 -57.306  39.340  1.00 33.77           C  
ATOM    991  HB2 ASN A  67     -23.572 -56.385  38.913  1.00 33.77           H  
ATOM    992  HB3 ASN A  67     -23.586 -57.412  40.345  1.00 33.77           H  
ATOM    993  O   ASN A  67     -21.417 -55.806  41.354  1.00 33.77           O  
ATOM    994  CG  ASN A  67     -23.675 -58.458  38.479  1.00 33.77           C  
ATOM    995  ND2 ASN A  67     -24.968 -58.564  38.295  1.00 33.77           N  
ATOM    996 HD21 ASN A  67     -25.605 -57.872  38.664  1.00 33.77           H  
ATOM    997 HD22 ASN A  67     -25.272 -59.287  37.659  1.00 33.77           H  
ATOM    998  OD1 ASN A  67     -22.932 -59.284  37.973  1.00 33.77           O  
ATOM    999  N   LEU A  68     -20.610 -54.878  39.541  1.00 29.54           N  
ATOM   1000  H   LEU A  68     -20.358 -54.156  40.201  1.00 29.54           H  
ATOM   1001  CA  LEU A  68     -20.312 -54.590  38.126  1.00 29.54           C  
ATOM   1002  HA  LEU A  68     -19.845 -53.605  38.149  1.00 29.54           H  
ATOM   1003  C   LEU A  68     -21.561 -54.418  37.229  1.00 29.54           C  
ATOM   1004  CB  LEU A  68     -19.192 -55.525  37.602  1.00 29.54           C  
ATOM   1005  HB2 LEU A  68     -18.407 -55.526  38.358  1.00 29.54           H  
ATOM   1006  HB3 LEU A  68     -19.545 -56.553  37.515  1.00 29.54           H  
ATOM   1007  O   LEU A  68     -22.239 -55.378  36.887  1.00 29.54           O  
ATOM   1008  CG  LEU A  68     -18.556 -55.123  36.256  1.00 29.54           C  
ATOM   1009  HG  LEU A  68     -18.510 -54.036  36.188  1.00 29.54           H  
ATOM   1010  CD1 LEU A  68     -17.128 -55.668  36.163  1.00 29.54           C  
ATOM   1011 HD11 LEU A  68     -16.682 -55.382  35.211  1.00 29.54           H  
ATOM   1012 HD12 LEU A  68     -16.524 -55.250  36.969  1.00 29.54           H  
ATOM   1013 HD13 LEU A  68     -17.138 -56.754  36.250  1.00 29.54           H  
ATOM   1014  CD2 LEU A  68     -19.316 -55.681  35.048  1.00 29.54           C  
ATOM   1015 HD21 LEU A  68     -19.333 -56.770  35.087  1.00 29.54           H  
ATOM   1016 HD22 LEU A  68     -18.834 -55.361  34.124  1.00 29.54           H  
ATOM   1017 HD23 LEU A  68     -20.346 -55.325  35.039  1.00 29.54           H  
ATOM   1018  N   VAL A  69     -21.811 -53.163  36.825  1.00 27.05           N  
ATOM   1019  H   VAL A  69     -21.202 -52.449  37.198  1.00 27.05           H  
ATOM   1020  CA  VAL A  69     -22.785 -52.711  35.800  1.00 27.05           C  
ATOM   1021  HA  VAL A  69     -22.874 -51.634  35.941  1.00 27.05           H  
ATOM   1022  C   VAL A  69     -24.222 -53.239  35.987  1.00 27.05           C  
ATOM   1023  CB  VAL A  69     -22.236 -52.887  34.359  1.00 27.05           C  
ATOM   1024  HB  VAL A  69     -22.237 -53.943  34.091  1.00 27.05           H  
ATOM   1025  O   VAL A  69     -24.782 -53.894  35.115  1.00 27.05           O  
ATOM   1026  CG1 VAL A  69     -23.048 -52.094  33.318  1.00 27.05           C  
ATOM   1027 HG11 VAL A  69     -24.072 -52.462  33.261  1.00 27.05           H  
ATOM   1028 HG12 VAL A  69     -23.065 -51.035  33.576  1.00 27.05           H  
ATOM   1029 HG13 VAL A  69     -22.604 -52.216  32.330  1.00 27.05           H  
ATOM   1030  CG2 VAL A  69     -20.799 -52.348  34.225  1.00 27.05           C  
ATOM   1031 HG21 VAL A  69     -20.117 -52.904  34.869  1.00 27.05           H  
ATOM   1032 HG22 VAL A  69     -20.454 -52.468  33.199  1.00 27.05           H  
ATOM   1033 HG23 VAL A  69     -20.765 -51.292  34.493  1.00 27.05           H  
ATOM   1034  N   HIS A  70     -24.854 -52.895  37.114  1.00 27.71           N  
ATOM   1035  H   HIS A  70     -24.344 -52.395  37.828  1.00 27.71           H  
ATOM   1036  CA  HIS A  70     -26.292 -53.093  37.358  1.00 27.71           C  
ATOM   1037  HA  HIS A  70     -26.821 -53.004  36.409  1.00 27.71           H  
ATOM   1038  C   HIS A  70     -26.840 -52.038  38.342  1.00 27.71           C  
ATOM   1039  CB  HIS A  70     -26.524 -54.500  37.946  1.00 27.71           C  
ATOM   1040  HB2 HIS A  70     -27.299 -54.444  38.711  1.00 27.71           H  
ATOM   1041  HB3 HIS A  70     -25.619 -54.852  38.441  1.00 27.71           H  
ATOM   1042  O   HIS A  70     -26.096 -51.584  39.203  1.00 27.71           O  
ATOM   1043  CG  HIS A  70     -26.977 -55.527  36.942  1.00 27.71           C  
ATOM   1044  CD2 HIS A  70     -26.199 -56.413  36.245  1.00 27.71           C  
ATOM   1045  HD2 HIS A  70     -25.121 -56.474  36.279  1.00 27.71           H  
ATOM   1046  ND1 HIS A  70     -28.285 -55.784  36.605  1.00 27.71           N  
ATOM   1047  HD1 HIS A  70     -29.086 -55.261  36.929  1.00 27.71           H  
ATOM   1048  CE1 HIS A  70     -28.300 -56.807  35.737  1.00 27.71           C  
ATOM   1049  HE1 HIS A  70     -29.188 -57.231  35.291  1.00 27.71           H  
ATOM   1050  NE2 HIS A  70     -27.051 -57.236  35.497  1.00 27.71           N  
ATOM   1051  N   SER A  71     -28.124 -51.652  38.344  1.00 24.22           N  
ATOM   1052  H   SER A  71     -28.396 -51.229  39.220  1.00 24.22           H  
ATOM   1053  CA  SER A  71     -29.039 -51.370  37.214  1.00 24.22           C  
ATOM   1054  HA  SER A  71     -28.527 -50.733  36.493  1.00 24.22           H  
ATOM   1055  C   SER A  71     -30.292 -50.633  37.726  1.00 24.22           C  
ATOM   1056  CB  SER A  71     -29.541 -52.622  36.470  1.00 24.22           C  
ATOM   1057  HB2 SER A  71     -28.747 -53.053  35.861  1.00 24.22           H  
ATOM   1058  HB3 SER A  71     -30.344 -52.332  35.792  1.00 24.22           H  
ATOM   1059  O   SER A  71     -31.060 -51.207  38.490  1.00 24.22           O  
ATOM   1060  OG  SER A  71     -30.031 -53.601  37.365  1.00 24.22           O  
ATOM   1061  HG  SER A  71     -30.647 -53.161  37.954  1.00 24.22           H  
ATOM   1062  N   SER A  72     -30.503 -49.391  37.279  1.00 24.97           N  
ATOM   1063  H   SER A  72     -29.760 -49.000  36.719  1.00 24.97           H  
ATOM   1064  CA  SER A  72     -31.804 -48.692  37.160  1.00 24.97           C  
ATOM   1065  HA  SER A  72     -31.627 -47.647  37.414  1.00 24.97           H  
ATOM   1066  C   SER A  72     -33.003 -49.155  38.031  1.00 24.97           C  
ATOM   1067  CB  SER A  72     -32.215 -48.711  35.677  1.00 24.97           C  
ATOM   1068  HB2 SER A  72     -31.465 -48.187  35.084  1.00 24.97           H  
ATOM   1069  HB3 SER A  72     -33.172 -48.204  35.553  1.00 24.97           H  
ATOM   1070  O   SER A  72     -33.845 -49.912  37.557  1.00 24.97           O  
ATOM   1071  OG  SER A  72     -32.319 -50.044  35.219  1.00 24.97           O  
ATOM   1072  HG  SER A  72     -32.996 -50.456  35.761  1.00 24.97           H  
ATOM   1073  N   VAL A  73     -33.138 -48.561  39.227  1.00 23.72           N  
ATOM   1074  H   VAL A  73     -32.329 -48.051  39.550  1.00 23.72           H  
ATOM   1075  CA  VAL A  73     -34.392 -48.311  39.989  1.00 23.72           C  
ATOM   1076  HA  VAL A  73     -34.076 -47.907  40.950  1.00 23.72           H  
ATOM   1077  C   VAL A  73     -35.313 -49.507  40.326  1.00 23.72           C  
ATOM   1078  CB  VAL A  73     -35.220 -47.188  39.314  1.00 23.72           C  
ATOM   1079  HB  VAL A  73     -35.590 -47.540  38.351  1.00 23.72           H  
ATOM   1080  O   VAL A  73     -36.034 -50.034  39.485  1.00 23.72           O  
ATOM   1081  CG1 VAL A  73     -36.419 -46.756  40.173  1.00 23.72           C  
ATOM   1082 HG11 VAL A  73     -36.081 -46.434  41.158  1.00 23.72           H  
ATOM   1083 HG12 VAL A  73     -37.125 -47.580  40.284  1.00 23.72           H  
ATOM   1084 HG13 VAL A  73     -36.946 -45.936  39.687  1.00 23.72           H  
ATOM   1085  CG2 VAL A  73     -34.382 -45.922  39.068  1.00 23.72           C  
ATOM   1086 HG21 VAL A  73     -35.012 -45.145  38.635  1.00 23.72           H  
ATOM   1087 HG22 VAL A  73     -33.575 -46.124  38.364  1.00 23.72           H  
ATOM   1088 HG23 VAL A  73     -33.965 -45.560  40.008  1.00 23.72           H  
ATOM   1089  N   SER A  74     -35.443 -49.810  41.623  1.00 25.12           N  
ATOM   1090  H   SER A  74     -34.794 -49.403  42.281  1.00 25.12           H  
ATOM   1091  CA  SER A  74     -36.604 -50.499  42.225  1.00 25.12           C  
ATOM   1092  HA  SER A  74     -37.516 -50.167  41.729  1.00 25.12           H  
ATOM   1093  C   SER A  74     -36.714 -50.144  43.716  1.00 25.12           C  
ATOM   1094  CB  SER A  74     -36.500 -52.016  42.055  1.00 25.12           C  
ATOM   1095  HB2 SER A  74     -35.483 -52.347  42.268  1.00 25.12           H  
ATOM   1096  HB3 SER A  74     -37.186 -52.511  42.741  1.00 25.12           H  
ATOM   1097  O   SER A  74     -35.697 -50.062  44.399  1.00 25.12           O  
ATOM   1098  OG  SER A  74     -36.860 -52.360  40.732  1.00 25.12           O  
ATOM   1099  HG  SER A  74     -36.522 -51.683  40.140  1.00 25.12           H  
ATOM   1100  N   ILE A  75     -37.929 -49.861  44.201  1.00 23.38           N  
ATOM   1101  H   ILE A  75     -38.725 -49.965  43.588  1.00 23.38           H  
ATOM   1102  CA  ILE A  75     -38.252 -49.360  45.559  1.00 23.38           C  
ATOM   1103  HA  ILE A  75     -37.779 -50.014  46.291  1.00 23.38           H  
ATOM   1104  C   ILE A  75     -39.798 -49.426  45.736  1.00 23.38           C  
ATOM   1105  CB  ILE A  75     -37.677 -47.910  45.680  1.00 23.38           C  
ATOM   1106  HB  ILE A  75     -36.842 -47.832  44.984  1.00 23.38           H  
ATOM   1107  O   ILE A  75     -40.469 -49.471  44.700  1.00 23.38           O  
ATOM   1108  CG1 ILE A  75     -37.047 -47.623  47.060  1.00 23.38           C  
ATOM   1109 HG12 ILE A  75     -36.447 -48.482  47.358  1.00 23.38           H  
ATOM   1110 HG13 ILE A  75     -37.823 -47.467  47.809  1.00 23.38           H  
ATOM   1111  CG2 ILE A  75     -38.666 -46.816  45.236  1.00 23.38           C  
ATOM   1112 HG21 ILE A  75     -38.150 -45.861  45.138  1.00 23.38           H  
ATOM   1113 HG22 ILE A  75     -39.477 -46.709  45.957  1.00 23.38           H  
ATOM   1114 HG23 ILE A  75     -39.084 -47.072  44.262  1.00 23.38           H  
ATOM   1115  CD1 ILE A  75     -36.132 -46.391  47.071  1.00 23.38           C  
ATOM   1116 HD11 ILE A  75     -36.707 -45.485  46.878  1.00 23.38           H  
ATOM   1117 HD12 ILE A  75     -35.354 -46.497  46.315  1.00 23.38           H  
ATOM   1118 HD13 ILE A  75     -35.662 -46.301  48.050  1.00 23.38           H  
ATOM   1119  N   PRO A  76     -40.423 -49.373  46.941  1.00 30.25           N  
ATOM   1120  CA  PRO A  76     -39.902 -49.297  48.313  1.00 30.25           C  
ATOM   1121  HA  PRO A  76     -38.812 -49.299  48.349  1.00 30.25           H  
ATOM   1122  C   PRO A  76     -40.429 -50.484  49.177  1.00 30.25           C  
ATOM   1123  CB  PRO A  76     -40.476 -47.935  48.750  1.00 30.25           C  
ATOM   1124  HB2 PRO A  76     -39.942 -47.126  48.252  1.00 30.25           H  
ATOM   1125  HB3 PRO A  76     -40.446 -47.763  49.826  1.00 30.25           H  
ATOM   1126  O   PRO A  76     -40.492 -51.605  48.686  1.00 30.25           O  
ATOM   1127  CG  PRO A  76     -41.909 -47.980  48.202  1.00 30.25           C  
ATOM   1128  HG2 PRO A  76     -42.227 -46.992  47.871  1.00 30.25           H  
ATOM   1129  HG3 PRO A  76     -42.597 -48.367  48.953  1.00 30.25           H  
ATOM   1130  CD  PRO A  76     -41.823 -48.957  47.023  1.00 30.25           C  
ATOM   1131  HD2 PRO A  76     -42.149 -48.451  46.114  1.00 30.25           H  
ATOM   1132  HD3 PRO A  76     -42.457 -49.826  47.202  1.00 30.25           H  
ATOM   1133  N   SER A  77     -40.914 -50.198  50.402  1.00 23.82           N  
ATOM   1134  H   SER A  77     -40.707 -49.271  50.745  1.00 23.82           H  
ATOM   1135  CA  SER A  77     -41.847 -50.988  51.246  1.00 23.82           C  
ATOM   1136  HA  SER A  77     -42.239 -50.257  51.953  1.00 23.82           H  
ATOM   1137  C   SER A  77     -41.264 -52.114  52.131  1.00 23.82           C  
ATOM   1138  CB  SER A  77     -43.063 -51.450  50.413  1.00 23.82           C  
ATOM   1139  HB2 SER A  77     -43.899 -51.717  51.060  1.00 23.82           H  
ATOM   1140  HB3 SER A  77     -43.392 -50.629  49.776  1.00 23.82           H  
ATOM   1141  O   SER A  77     -40.405 -52.859  51.681  1.00 23.82           O  
ATOM   1142  OG  SER A  77     -42.782 -52.568  49.606  1.00 23.82           O  
ATOM   1143  HG  SER A  77     -41.898 -52.463  49.247  1.00 23.82           H  
ATOM   1144  N   PHE A  78     -41.700 -52.300  53.393  1.00 24.37           N  
ATOM   1145  H   PHE A  78     -41.341 -53.135  53.833  1.00 24.37           H  
ATOM   1146  CA  PHE A  78     -42.370 -51.366  54.333  1.00 24.37           C  
ATOM   1147  HA  PHE A  78     -41.889 -50.391  54.251  1.00 24.37           H  
ATOM   1148  C   PHE A  78     -42.220 -51.833  55.806  1.00 24.37           C  
ATOM   1149  CB  PHE A  78     -43.884 -51.208  54.032  1.00 24.37           C  
ATOM   1150  HB2 PHE A  78     -44.458 -51.808  54.738  1.00 24.37           H  
ATOM   1151  HB3 PHE A  78     -44.121 -51.633  53.056  1.00 24.37           H  
ATOM   1152  O   PHE A  78     -41.973 -53.006  56.064  1.00 24.37           O  
ATOM   1153  CG  PHE A  78     -44.402 -49.773  54.082  1.00 24.37           C  
ATOM   1154  CD1 PHE A  78     -44.835 -49.207  55.298  1.00 24.37           C  
ATOM   1155  HD1 PHE A  78     -44.856 -49.794  56.205  1.00 24.37           H  
ATOM   1156  CD2 PHE A  78     -44.481 -48.995  52.907  1.00 24.37           C  
ATOM   1157  HD2 PHE A  78     -44.220 -49.423  51.950  1.00 24.37           H  
ATOM   1158  CE1 PHE A  78     -45.286 -47.878  55.350  1.00 24.37           C  
ATOM   1159  HE1 PHE A  78     -45.625 -47.471  56.292  1.00 24.37           H  
ATOM   1160  CE2 PHE A  78     -44.932 -47.664  52.957  1.00 24.37           C  
ATOM   1161  HE2 PHE A  78     -44.996 -47.079  52.051  1.00 24.37           H  
ATOM   1162  CZ  PHE A  78     -45.327 -47.100  54.182  1.00 24.37           C  
ATOM   1163  HZ  PHE A  78     -45.690 -46.084  54.223  1.00 24.37           H  
ATOM   1164  N   ASP A  79     -42.507 -50.916  56.735  1.00 24.62           N  
ATOM   1165  H   ASP A  79     -42.667 -49.977  56.400  1.00 24.62           H  
ATOM   1166  CA  ASP A  79     -42.912 -51.143  58.139  1.00 24.62           C  
ATOM   1167  HA  ASP A  79     -43.067 -50.132  58.517  1.00 24.62           H  
ATOM   1168  C   ASP A  79     -41.892 -51.712  59.161  1.00 24.62           C  
ATOM   1169  CB  ASP A  79     -44.307 -51.802  58.187  1.00 24.62           C  
ATOM   1170  HB2 ASP A  79     -44.226 -52.846  58.490  1.00 24.62           H  
ATOM   1171  HB3 ASP A  79     -44.784 -51.783  57.207  1.00 24.62           H  
ATOM   1172  O   ASP A  79     -40.682 -51.625  58.959  1.00 24.62           O  
ATOM   1173  CG  ASP A  79     -45.175 -51.019  59.168  1.00 24.62           C  
ATOM   1174  OD1 ASP A  79     -45.141 -51.367  60.369  1.00 24.62           O  
ATOM   1175  OD2 ASP A  79     -45.720 -49.977  58.747  1.00 24.62           O  
ATOM   1176  N   ASN A  80     -42.384 -52.136  60.337  1.00 30.15           N  
ATOM   1177  H   ASN A  80     -43.389 -52.200  60.414  1.00 30.15           H  
ATOM   1178  CA  ASN A  80     -41.654 -52.167  61.612  1.00 30.15           C  
ATOM   1179  HA  ASN A  80     -40.621 -51.862  61.446  1.00 30.15           H  
ATOM   1180  C   ASN A  80     -41.658 -53.546  62.307  1.00 30.15           C  
ATOM   1181  CB  ASN A  80     -42.326 -51.174  62.587  1.00 30.15           C  
ATOM   1182  HB2 ASN A  80     -41.765 -51.157  63.521  1.00 30.15           H  
ATOM   1183  HB3 ASN A  80     -43.332 -51.530  62.810  1.00 30.15           H  
ATOM   1184  O   ASN A  80     -42.655 -54.261  62.271  1.00 30.15           O  
ATOM   1185  CG  ASN A  80     -42.438 -49.741  62.101  1.00 30.15           C  
ATOM   1186  ND2 ASN A  80     -43.506 -49.390  61.426  1.00 30.15           N  
ATOM   1187 HD21 ASN A  80     -44.204 -50.078  61.181  1.00 30.15           H  
ATOM   1188 HD22 ASN A  80     -43.586 -48.432  61.117  1.00 30.15           H  
ATOM   1189  OD1 ASN A  80     -41.587 -48.909  62.363  1.00 30.15           O  
ATOM   1190  N   PHE A  81     -40.611 -53.841  63.092  1.00 25.32           N  
ATOM   1191  H   PHE A  81     -39.794 -53.249  63.031  1.00 25.32           H  
ATOM   1192  CA  PHE A  81     -40.692 -54.677  64.306  1.00 25.32           C  
ATOM   1193  HA  PHE A  81     -41.618 -54.411  64.817  1.00 25.32           H  
ATOM   1194  C   PHE A  81     -39.536 -54.349  65.276  1.00 25.32           C  
ATOM   1195  CB  PHE A  81     -40.759 -56.183  63.972  1.00 25.32           C  
ATOM   1196  HB2 PHE A  81     -39.863 -56.687  64.336  1.00 25.32           H  
ATOM   1197  HB3 PHE A  81     -40.781 -56.322  62.891  1.00 25.32           H  
ATOM   1198  O   PHE A  81     -38.592 -53.659  64.897  1.00 25.32           O  
ATOM   1199  CG  PHE A  81     -41.988 -56.852  64.572  1.00 25.32           C  
ATOM   1200  CD1 PHE A  81     -41.991 -57.279  65.916  1.00 25.32           C  
ATOM   1201  HD1 PHE A  81     -41.097 -57.202  66.517  1.00 25.32           H  
ATOM   1202  CD2 PHE A  81     -43.160 -56.985  63.803  1.00 25.32           C  
ATOM   1203  HD2 PHE A  81     -43.173 -56.653  62.775  1.00 25.32           H  
ATOM   1204  CE1 PHE A  81     -43.163 -57.810  66.487  1.00 25.32           C  
ATOM   1205  HE1 PHE A  81     -43.162 -58.126  67.520  1.00 25.32           H  
ATOM   1206  CE2 PHE A  81     -44.330 -57.519  64.372  1.00 25.32           C  
ATOM   1207  HE2 PHE A  81     -45.226 -57.599  63.776  1.00 25.32           H  
ATOM   1208  CZ  PHE A  81     -44.334 -57.926  65.717  1.00 25.32           C  
ATOM   1209  HZ  PHE A  81     -45.235 -58.328  66.156  1.00 25.32           H  
ATOM   1210  N   ASN A  82     -39.606 -54.806  66.533  1.00 27.59           N  
ATOM   1211  H   ASN A  82     -40.397 -55.377  66.798  1.00 27.59           H  
ATOM   1212  CA  ASN A  82     -38.624 -54.501  67.588  1.00 27.59           C  
ATOM   1213  HA  ASN A  82     -37.647 -54.336  67.133  1.00 27.59           H  
ATOM   1214  C   ASN A  82     -38.491 -55.668  68.598  1.00 27.59           C  
ATOM   1215  CB  ASN A  82     -39.083 -53.193  68.266  1.00 27.59           C  
ATOM   1216  HB2 ASN A  82     -40.029 -53.366  68.780  1.00 27.59           H  
ATOM   1217  HB3 ASN A  82     -39.243 -52.435  67.499  1.00 27.59           H  
ATOM   1218  O   ASN A  82     -39.502 -56.277  68.943  1.00 27.59           O  
ATOM   1219  CG  ASN A  82     -38.094 -52.617  69.264  1.00 27.59           C  
ATOM   1220  ND2 ASN A  82     -38.422 -51.508  69.882  1.00 27.59           N  
ATOM   1221 HD21 ASN A  82     -39.285 -51.032  69.663  1.00 27.59           H  
ATOM   1222 HD22 ASN A  82     -37.721 -51.132  70.504  1.00 27.59           H  
ATOM   1223  OD1 ASN A  82     -37.022 -53.137  69.507  1.00 27.59           O  
ATOM   1224  N   PHE A  83     -37.274 -55.968  69.075  1.00 26.93           N  
ATOM   1225  H   PHE A  83     -36.525 -55.324  68.862  1.00 26.93           H  
ATOM   1226  CA  PHE A  83     -36.956 -57.014  70.066  1.00 26.93           C  
ATOM   1227  HA  PHE A  83     -37.779 -57.070  70.777  1.00 26.93           H  
ATOM   1228  C   PHE A  83     -35.687 -56.673  70.885  1.00 26.93           C  
ATOM   1229  CB  PHE A  83     -36.829 -58.388  69.373  1.00 26.93           C  
ATOM   1230  HB2 PHE A  83     -36.534 -58.252  68.332  1.00 26.93           H  
ATOM   1231  HB3 PHE A  83     -36.035 -58.968  69.845  1.00 26.93           H  
ATOM   1232  O   PHE A  83     -34.961 -55.739  70.561  1.00 26.93           O  
ATOM   1233  CG  PHE A  83     -38.100 -59.217  69.443  1.00 26.93           C  
ATOM   1234  CD1 PHE A  83     -38.402 -59.941  70.615  1.00 26.93           C  
ATOM   1235  HD1 PHE A  83     -37.716 -59.931  71.449  1.00 26.93           H  
ATOM   1236  CD2 PHE A  83     -38.995 -59.252  68.357  1.00 26.93           C  
ATOM   1237  HD2 PHE A  83     -38.775 -58.692  67.460  1.00 26.93           H  
ATOM   1238  CE1 PHE A  83     -39.595 -60.680  70.703  1.00 26.93           C  
ATOM   1239  HE1 PHE A  83     -39.825 -61.232  71.603  1.00 26.93           H  
ATOM   1240  CE2 PHE A  83     -40.189 -59.989  68.446  1.00 26.93           C  
ATOM   1241  HE2 PHE A  83     -40.876 -60.002  67.613  1.00 26.93           H  
ATOM   1242  CZ  PHE A  83     -40.491 -60.701  69.620  1.00 26.93           C  
ATOM   1243  HZ  PHE A  83     -41.409 -61.266  69.686  1.00 26.93           H  
ATOM   1244  N   ASN A  84     -35.429 -57.422  71.967  1.00 25.04           N  
ATOM   1245  H   ASN A  84     -35.962 -58.272  72.089  1.00 25.04           H  
ATOM   1246  CA  ASN A  84     -34.354 -57.165  72.944  1.00 25.04           C  
ATOM   1247  HA  ASN A  84     -33.883 -56.209  72.713  1.00 25.04           H  
ATOM   1248  C   ASN A  84     -33.226 -58.223  72.894  1.00 25.04           C  
ATOM   1249  CB  ASN A  84     -34.975 -57.051  74.351  1.00 25.04           C  
ATOM   1250  HB2 ASN A  84     -35.656 -57.883  74.531  1.00 25.04           H  
ATOM   1251  HB3 ASN A  84     -34.184 -57.102  75.099  1.00 25.04           H  
ATOM   1252  O   ASN A  84     -33.412 -59.308  72.344  1.00 25.04           O  
ATOM   1253  CG  ASN A  84     -35.704 -55.736  74.572  1.00 25.04           C  
ATOM   1254  ND2 ASN A  84     -36.914 -55.586  74.085  1.00 25.04           N  
ATOM   1255 HD21 ASN A  84     -37.323 -54.672  74.212  1.00 25.04           H  
ATOM   1256 HD22 ASN A  84     -37.341 -56.310  73.524  1.00 25.04           H  
ATOM   1257  OD1 ASN A  84     -35.195 -54.823  75.192  1.00 25.04           O  
ATOM   1258  N   SER A  85     -32.063 -57.909  73.480  1.00 28.55           N  
ATOM   1259  H   SER A  85     -31.992 -57.025  73.965  1.00 28.55           H  
ATOM   1260  CA  SER A  85     -30.813 -58.690  73.407  1.00 28.55           C  
ATOM   1261  HA  SER A  85     -30.908 -59.423  72.606  1.00 28.55           H  
ATOM   1262  C   SER A  85     -30.465 -59.478  74.690  1.00 28.55           C  
ATOM   1263  CB  SER A  85     -29.672 -57.739  73.019  1.00 28.55           C  
ATOM   1264  HB2 SER A  85     -28.730 -58.286  72.973  1.00 28.55           H  
ATOM   1265  HB3 SER A  85     -29.879 -57.322  72.033  1.00 28.55           H  
ATOM   1266  O   SER A  85     -31.120 -59.345  75.724  1.00 28.55           O  
ATOM   1267  OG  SER A  85     -29.566 -56.684  73.956  1.00 28.55           O  
ATOM   1268  HG  SER A  85     -28.859 -56.094  73.685  1.00 28.55           H  
ATOM   1269  N   ILE A  86     -29.427 -60.328  74.621  1.00 25.18           N  
ATOM   1270  H   ILE A  86     -28.894 -60.361  73.764  1.00 25.18           H  
ATOM   1271  CA  ILE A  86     -28.895 -61.134  75.740  1.00 25.18           C  
ATOM   1272  HA  ILE A  86     -29.038 -60.547  76.648  1.00 25.18           H  
ATOM   1273  C   ILE A  86     -27.366 -61.349  75.593  1.00 25.18           C  
ATOM   1274  CB  ILE A  86     -29.734 -62.430  75.879  1.00 25.18           C  
ATOM   1275  HB  ILE A  86     -30.776 -62.150  75.725  1.00 25.18           H  
ATOM   1276  O   ILE A  86     -26.768 -60.855  74.640  1.00 25.18           O  
ATOM   1277  CG1 ILE A  86     -29.650 -63.018  77.306  1.00 25.18           C  
ATOM   1278 HG12 ILE A  86     -28.700 -63.535  77.445  1.00 25.18           H  
ATOM   1279 HG13 ILE A  86     -29.711 -62.205  78.029  1.00 25.18           H  
ATOM   1280  CG2 ILE A  86     -29.380 -63.469  74.800  1.00 25.18           C  
ATOM   1281 HG21 ILE A  86     -30.098 -64.289  74.819  1.00 25.18           H  
ATOM   1282 HG22 ILE A  86     -29.424 -63.009  73.812  1.00 25.18           H  
ATOM   1283 HG23 ILE A  86     -28.380 -63.872  74.959  1.00 25.18           H  
ATOM   1284  CD1 ILE A  86     -30.782 -64.002  77.623  1.00 25.18           C  
ATOM   1285 HD11 ILE A  86     -30.698 -64.327  78.661  1.00 25.18           H  
ATOM   1286 HD12 ILE A  86     -30.718 -64.878  76.978  1.00 25.18           H  
ATOM   1287 HD13 ILE A  86     -31.748 -63.517  77.483  1.00 25.18           H  
ATOM   1288  N   ASN A  87     -26.707 -62.019  76.552  1.00 25.13           N  
ATOM   1289  H   ASN A  87     -27.252 -62.520  77.238  1.00 25.13           H  
ATOM   1290  CA  ASN A  87     -25.270 -61.848  76.835  1.00 25.13           C  
ATOM   1291  HA  ASN A  87     -24.873 -61.071  76.183  1.00 25.13           H  
ATOM   1292  C   ASN A  87     -24.401 -63.114  76.641  1.00 25.13           C  
ATOM   1293  CB  ASN A  87     -25.128 -61.354  78.290  1.00 25.13           C  
ATOM   1294  HB2 ASN A  87     -25.470 -62.129  78.975  1.00 25.13           H  
ATOM   1295  HB3 ASN A  87     -24.075 -61.164  78.497  1.00 25.13           H  
ATOM   1296  O   ASN A  87     -24.628 -64.123  77.305  1.00 25.13           O  
ATOM   1297  CG  ASN A  87     -25.886 -60.070  78.571  1.00 25.13           C  
ATOM   1298  ND2 ASN A  87     -27.067 -60.141  79.142  1.00 25.13           N  
ATOM   1299 HD21 ASN A  87     -27.532 -59.255  79.282  1.00 25.13           H  
ATOM   1300 HD22 ASN A  87     -27.462 -61.024  79.433  1.00 25.13           H  
ATOM   1301  OD1 ASN A  87     -25.424 -58.986  78.281  1.00 25.13           O  
ATOM   1302  N   SER A  88     -23.327 -63.011  75.846  1.00 29.70           N  
ATOM   1303  H   SER A  88     -23.255 -62.190  75.263  1.00 29.70           H  
ATOM   1304  CA  SER A  88     -22.255 -64.023  75.690  1.00 29.70           C  
ATOM   1305  HA  SER A  88     -22.074 -64.532  76.636  1.00 29.70           H  
ATOM   1306  C   SER A  88     -20.961 -63.347  75.183  1.00 29.70           C  
ATOM   1307  CB  SER A  88     -22.706 -65.106  74.694  1.00 29.70           C  
ATOM   1308  HB2 SER A  88     -23.542 -65.658  75.122  1.00 29.70           H  
ATOM   1309  HB3 SER A  88     -21.885 -65.802  74.523  1.00 29.70           H  
ATOM   1310  O   SER A  88     -20.926 -62.959  74.019  1.00 29.70           O  
ATOM   1311  OG  SER A  88     -23.112 -64.544  73.461  1.00 29.70           O  
ATOM   1312  HG  SER A  88     -22.403 -63.970  73.161  1.00 29.70           H  
ATOM   1313  N   ASN A  89     -19.897 -63.035  75.938  1.00 27.72           N  
ATOM   1314  H   ASN A  89     -19.226 -62.533  75.375  1.00 27.72           H  
ATOM   1315  CA  ASN A  89     -19.392 -63.383  77.283  1.00 27.72           C  
ATOM   1316  HA  ASN A  89     -18.767 -62.527  77.535  1.00 27.72           H  
ATOM   1317  C   ASN A  89     -18.435 -64.603  77.370  1.00 27.72           C  
ATOM   1318  CB  ASN A  89     -20.479 -63.374  78.380  1.00 27.72           C  
ATOM   1319  HB2 ASN A  89     -21.036 -64.311  78.344  1.00 27.72           H  
ATOM   1320  HB3 ASN A  89     -21.161 -62.539  78.222  1.00 27.72           H  
ATOM   1321  O   ASN A  89     -18.875 -65.745  77.312  1.00 27.72           O  
ATOM   1322  CG  ASN A  89     -19.925 -63.277  79.794  1.00 27.72           C  
ATOM   1323  ND2 ASN A  89     -20.777 -63.399  80.784  1.00 27.72           N  
ATOM   1324 HD21 ASN A  89     -20.405 -63.332  81.720  1.00 27.72           H  
ATOM   1325 HD22 ASN A  89     -21.753 -63.581  80.596  1.00 27.72           H  
ATOM   1326  OD1 ASN A  89     -18.743 -63.093  80.041  1.00 27.72           O  
ATOM   1327  N   ASN A  90     -17.165 -64.297  77.688  1.00 30.35           N  
ATOM   1328  H   ASN A  90     -16.949 -63.310  77.686  1.00 30.35           H  
ATOM   1329  CA  ASN A  90     -16.069 -65.162  78.167  1.00 30.35           C  
ATOM   1330  HA  ASN A  90     -15.268 -64.452  78.372  1.00 30.35           H  
ATOM   1331  C   ASN A  90     -15.361 -66.142  77.200  1.00 30.35           C  
ATOM   1332  CB  ASN A  90     -16.436 -65.779  79.533  1.00 30.35           C  
ATOM   1333  HB2 ASN A  90     -17.508 -65.724  79.718  1.00 30.35           H  
ATOM   1334  HB3 ASN A  90     -16.157 -66.833  79.559  1.00 30.35           H  
ATOM   1335  O   ASN A  90     -15.841 -66.440  76.114  1.00 30.35           O  
ATOM   1336  CG  ASN A  90     -15.696 -65.067  80.642  1.00 30.35           C  
ATOM   1337  ND2 ASN A  90     -16.261 -64.016  81.187  1.00 30.35           N  
ATOM   1338 HD21 ASN A  90     -15.740 -63.528  81.901  1.00 30.35           H  
ATOM   1339 HD22 ASN A  90     -17.160 -63.699  80.855  1.00 30.35           H  
ATOM   1340  OD1 ASN A  90     -14.566 -65.399  80.962  1.00 30.35           O  
ATOM   1341  N   GLY A  91     -14.168 -66.595  77.634  1.00 26.60           N  
ATOM   1342  H   GLY A  91     -13.900 -66.327  78.571  1.00 26.60           H  
ATOM   1343  CA  GLY A  91     -13.146 -67.296  76.830  1.00 26.60           C  
ATOM   1344  HA2 GLY A  91     -13.640 -67.909  76.075  1.00 26.60           H  
ATOM   1345  HA3 GLY A  91     -12.560 -67.966  77.459  1.00 26.60           H  
ATOM   1346  C   GLY A  91     -12.220 -66.311  76.093  1.00 26.60           C  
ATOM   1347  O   GLY A  91     -12.691 -65.567  75.244  1.00 26.60           O  
ATOM   1348  N   ASN A  92     -10.921 -66.143  76.382  1.00 27.87           N  
ATOM   1349  H   ASN A  92     -10.509 -65.456  75.767  1.00 27.87           H  
ATOM   1350  CA  ASN A  92      -9.972 -66.793  77.309  1.00 27.87           C  
ATOM   1351  HA  ASN A  92      -9.075 -66.181  77.212  1.00 27.87           H  
ATOM   1352  C   ASN A  92      -9.492 -68.219  76.931  1.00 27.87           C  
ATOM   1353  CB  ASN A  92     -10.425 -66.614  78.774  1.00 27.87           C  
ATOM   1354  HB2 ASN A  92     -10.912 -65.645  78.884  1.00 27.87           H  
ATOM   1355  HB3 ASN A  92     -11.143 -67.392  79.033  1.00 27.87           H  
ATOM   1356  O   ASN A  92     -10.272 -69.027  76.442  1.00 27.87           O  
ATOM   1357  CG  ASN A  92      -9.288 -66.664  79.785  1.00 27.87           C  
ATOM   1358  ND2 ASN A  92      -9.604 -66.548  81.052  1.00 27.87           N  
ATOM   1359 HD21 ASN A  92     -10.568 -66.430  81.331  1.00 27.87           H  
ATOM   1360 HD22 ASN A  92      -8.842 -66.567  81.714  1.00 27.87           H  
ATOM   1361  OD1 ASN A  92      -8.116 -66.791  79.464  1.00 27.87           O  
ATOM   1362  N   GLY A  93      -8.203 -68.503  77.189  1.00 26.86           N  
ATOM   1363  H   GLY A  93      -7.700 -67.819  77.737  1.00 26.86           H  
ATOM   1364  CA  GLY A  93      -7.416 -69.612  76.613  1.00 26.86           C  
ATOM   1365  HA2 GLY A  93      -8.089 -70.424  76.340  1.00 26.86           H  
ATOM   1366  HA3 GLY A  93      -6.706 -70.011  77.337  1.00 26.86           H  
ATOM   1367  C   GLY A  93      -6.684 -69.172  75.332  1.00 26.86           C  
ATOM   1368  O   GLY A  93      -7.305 -69.156  74.279  1.00 26.86           O  
ATOM   1369  N   ASN A  94      -5.428 -68.702  75.309  1.00 26.98           N  
ATOM   1370  H   ASN A  94      -5.178 -68.424  74.370  1.00 26.98           H  
ATOM   1371  CA  ASN A  94      -4.285 -68.725  76.247  1.00 26.98           C  
ATOM   1372  HA  ASN A  94      -3.593 -68.003  75.812  1.00 26.98           H  
ATOM   1373  C   ASN A  94      -3.471 -70.045  76.277  1.00 26.98           C  
ATOM   1374  CB  ASN A  94      -4.645 -68.148  77.634  1.00 26.98           C  
ATOM   1375  HB2 ASN A  94      -5.167 -68.903  78.222  1.00 26.98           H  
ATOM   1376  HB3 ASN A  94      -5.295 -67.281  77.514  1.00 26.98           H  
ATOM   1377  O   ASN A  94      -4.050 -71.130  76.280  1.00 26.98           O  
ATOM   1378  CG  ASN A  94      -3.434 -67.705  78.441  1.00 26.98           C  
ATOM   1379  ND2 ASN A  94      -3.604 -67.463  79.718  1.00 26.98           N  
ATOM   1380 HD21 ASN A  94      -2.782 -67.167  80.225  1.00 26.98           H  
ATOM   1381 HD22 ASN A  94      -4.519 -67.534  80.139  1.00 26.98           H  
ATOM   1382  OD1 ASN A  94      -2.330 -67.564  77.945  1.00 26.98           O  
ATOM   1383  N   ASN A  95      -2.136 -69.919  76.389  1.00 25.43           N  
ATOM   1384  H   ASN A  95      -1.812 -68.983  76.587  1.00 25.43           H  
ATOM   1385  CA  ASN A  95      -1.077 -70.880  75.999  1.00 25.43           C  
ATOM   1386  HA  ASN A  95      -0.138 -70.444  76.341  1.00 25.43           H  
ATOM   1387  C   ASN A  95      -0.926 -70.996  74.454  1.00 25.43           C  
ATOM   1388  CB  ASN A  95      -1.222 -72.209  76.770  1.00 25.43           C  
ATOM   1389  HB2 ASN A  95      -2.062 -72.777  76.369  1.00 25.43           H  
ATOM   1390  HB3 ASN A  95      -0.326 -72.817  76.647  1.00 25.43           H  
ATOM   1391  O   ASN A  95      -1.815 -70.568  73.725  1.00 25.43           O  
ATOM   1392  CG  ASN A  95      -1.402 -72.019  78.263  1.00 25.43           C  
ATOM   1393  ND2 ASN A  95      -2.627 -71.978  78.729  1.00 25.43           N  
ATOM   1394 HD21 ASN A  95      -3.388 -72.004  78.065  1.00 25.43           H  
ATOM   1395 HD22 ASN A  95      -2.737 -71.853  79.726  1.00 25.43           H  
ATOM   1396  OD1 ASN A  95      -0.455 -71.893  79.018  1.00 25.43           O  
ATOM   1397  N   SER A  96       0.189 -71.456  73.865  1.00 30.46           N  
ATOM   1398  H   SER A  96       0.205 -71.311  72.865  1.00 30.46           H  
ATOM   1399  CA  SER A  96       1.310 -72.254  74.402  1.00 30.46           C  
ATOM   1400  HA  SER A  96       1.349 -72.177  75.489  1.00 30.46           H  
ATOM   1401  C   SER A  96       2.695 -71.841  73.861  1.00 30.46           C  
ATOM   1402  CB  SER A  96       1.103 -73.727  74.005  1.00 30.46           C  
ATOM   1403  HB2 SER A  96       1.029 -73.794  72.919  1.00 30.46           H  
ATOM   1404  HB3 SER A  96       1.954 -74.325  74.330  1.00 30.46           H  
ATOM   1405  O   SER A  96       2.810 -71.108  72.884  1.00 30.46           O  
ATOM   1406  OG  SER A  96      -0.067 -74.263  74.587  1.00 30.46           O  
ATOM   1407  HG  SER A  96      -0.377 -74.993  74.047  1.00 30.46           H  
ATOM   1408  N   ASN A  97       3.739 -72.387  74.497  1.00 23.11           N  
ATOM   1409  H   ASN A  97       3.530 -72.844  75.373  1.00 23.11           H  
ATOM   1410  CA  ASN A  97       5.162 -72.434  74.111  1.00 23.11           C  
ATOM   1411  HA  ASN A  97       5.644 -71.508  74.423  1.00 23.11           H  
ATOM   1412  C   ASN A  97       5.407 -72.606  72.584  1.00 23.11           C  
ATOM   1413  CB  ASN A  97       5.761 -73.621  74.908  1.00 23.11           C  
ATOM   1414  HB2 ASN A  97       5.186 -74.523  74.698  1.00 23.11           H  
ATOM   1415  HB3 ASN A  97       6.782 -73.830  74.589  1.00 23.11           H  
ATOM   1416  O   ASN A  97       4.674 -73.329  71.912  1.00 23.11           O  
ATOM   1417  CG  ASN A  97       5.803 -73.423  76.416  1.00 23.11           C  
ATOM   1418  ND2 ASN A  97       6.623 -74.175  77.109  1.00 23.11           N  
ATOM   1419 HD21 ASN A  97       7.223 -74.847  76.652  1.00 23.11           H  
ATOM   1420 HD22 ASN A  97       6.632 -74.014  78.106  1.00 23.11           H  
ATOM   1421  OD1 ASN A  97       5.097 -72.621  76.998  1.00 23.11           O  
ATOM   1422  N   SER A  98       6.511 -72.108  72.005  1.00 31.68           N  
ATOM   1423  H   SER A  98       6.377 -71.814  71.048  1.00 31.68           H  
ATOM   1424  CA  SER A  98       7.849 -72.693  72.249  1.00 31.68           C  
ATOM   1425  HA  SER A  98       7.970 -72.902  73.312  1.00 31.68           H  
ATOM   1426  C   SER A  98       9.064 -71.824  71.884  1.00 31.68           C  
ATOM   1427  CB  SER A  98       7.973 -74.018  71.472  1.00 31.68           C  
ATOM   1428  HB2 SER A  98       8.975 -74.429  71.592  1.00 31.68           H  
ATOM   1429  HB3 SER A  98       7.797 -73.841  70.411  1.00 31.68           H  
ATOM   1430  O   SER A  98       8.978 -70.839  71.160  1.00 31.68           O  
ATOM   1431  OG  SER A  98       7.044 -74.968  71.961  1.00 31.68           O  
ATOM   1432  HG  SER A  98       6.165 -74.678  71.707  1.00 31.68           H  
ATOM   1433  N   ASN A  99      10.209 -72.260  72.419  1.00 23.84           N  
ATOM   1434  H   ASN A  99      10.120 -73.029  73.067  1.00 23.84           H  
ATOM   1435  CA  ASN A  99      11.591 -71.811  72.208  1.00 23.84           C  
ATOM   1436  HA  ASN A  99      11.683 -70.779  72.548  1.00 23.84           H  
ATOM   1437  C   ASN A  99      12.017 -71.852  70.706  1.00 23.84           C  
ATOM   1438  CB  ASN A  99      12.436 -72.738  73.121  1.00 23.84           C  
ATOM   1439  HB2 ASN A  99      12.301 -73.773  72.806  1.00 23.84           H  
ATOM   1440  HB3 ASN A  99      13.501 -72.521  73.037  1.00 23.84           H  
ATOM   1441  O   ASN A  99      11.387 -72.534  69.905  1.00 23.84           O  
ATOM   1442  CG  ASN A  99      12.078 -72.646  74.596  1.00 23.84           C  
ATOM   1443  ND2 ASN A  99      12.950 -72.113  75.420  1.00 23.84           N  
ATOM   1444 HD21 ASN A  99      12.674 -72.069  76.391  1.00 23.84           H  
ATOM   1445 HD22 ASN A  99      13.852 -71.798  75.091  1.00 23.84           H  
ATOM   1446  OD1 ASN A  99      11.011 -73.053  75.027  1.00 23.84           O  
ATOM   1447  N   SER A 100      13.106 -71.206  70.256  1.00 32.52           N  
ATOM   1448  H   SER A 100      13.164 -71.115  69.252  1.00 32.52           H  
ATOM   1449  CA  SER A 100      14.364 -70.977  70.991  1.00 32.52           C  
ATOM   1450  HA  SER A 100      14.155 -70.857  72.054  1.00 32.52           H  
ATOM   1451  C   SER A 100      15.182 -69.748  70.566  1.00 32.52           C  
ATOM   1452  CB  SER A 100      15.302 -72.183  70.783  1.00 32.52           C  
ATOM   1453  HB2 SER A 100      15.696 -72.161  69.767  1.00 32.52           H  
ATOM   1454  HB3 SER A 100      16.138 -72.111  71.479  1.00 32.52           H  
ATOM   1455  O   SER A 100      15.194 -69.377  69.402  1.00 32.52           O  
ATOM   1456  OG  SER A 100      14.652 -73.423  70.986  1.00 32.52           O  
ATOM   1457  HG  SER A 100      14.019 -73.551  70.276  1.00 32.52           H  
ATOM   1458  N   ASN A 101      15.910 -69.218  71.557  1.00 26.72           N  
ATOM   1459  H   ASN A 101      15.632 -69.552  72.469  1.00 26.72           H  
ATOM   1460  CA  ASN A 101      17.308 -68.750  71.588  1.00 26.72           C  
ATOM   1461  HA  ASN A 101      17.328 -68.013  72.390  1.00 26.72           H  
ATOM   1462  C   ASN A 101      17.969 -68.073  70.357  1.00 26.72           C  
ATOM   1463  CB  ASN A 101      18.183 -69.946  72.026  1.00 26.72           C  
ATOM   1464  HB2 ASN A 101      18.069 -70.761  71.312  1.00 26.72           H  
ATOM   1465  HB3 ASN A 101      19.231 -69.650  71.990  1.00 26.72           H  
ATOM   1466  O   ASN A 101      17.924 -68.591  69.251  1.00 26.72           O  
ATOM   1467  CG  ASN A 101      17.881 -70.475  73.419  1.00 26.72           C  
ATOM   1468  ND2 ASN A 101      18.895 -70.834  74.168  1.00 26.72           N  
ATOM   1469 HD21 ASN A 101      19.840 -70.745  73.822  1.00 26.72           H  
ATOM   1470 HD22 ASN A 101      18.679 -71.198  75.086  1.00 26.72           H  
ATOM   1471  OD1 ASN A 101      16.743 -70.575  73.855  1.00 26.72           O  
ATOM   1472  N   SER A 102      18.791 -67.026  70.530  1.00 30.98           N  
ATOM   1473  H   SER A 102      19.274 -66.749  69.687  1.00 30.98           H  
ATOM   1474  CA  SER A 102      19.048 -66.189  71.726  1.00 30.98           C  
ATOM   1475  HA  SER A 102      18.103 -65.819  72.122  1.00 30.98           H  
ATOM   1476  C   SER A 102      19.945 -64.990  71.385  1.00 30.98           C  
ATOM   1477  CB  SER A 102      19.806 -66.943  72.838  1.00 30.98           C  
ATOM   1478  HB2 SER A 102      20.157 -66.228  73.582  1.00 30.98           H  
ATOM   1479  HB3 SER A 102      19.144 -67.642  73.349  1.00 30.98           H  
ATOM   1480  O   SER A 102      21.031 -65.202  70.849  1.00 30.98           O  
ATOM   1481  OG  SER A 102      20.914 -67.651  72.320  1.00 30.98           O  
ATOM   1482  HG  SER A 102      21.350 -67.072  71.690  1.00 30.98           H  
ATOM   1483  N   ASN A 103      19.566 -63.797  71.864  1.00 26.44           N  
ATOM   1484  H   ASN A 103      18.674 -63.760  72.336  1.00 26.44           H  
ATOM   1485  CA  ASN A 103      20.320 -62.528  71.838  1.00 26.44           C  
ATOM   1486  HA  ASN A 103      19.701 -61.815  72.382  1.00 26.44           H  
ATOM   1487  C   ASN A 103      20.549 -61.935  70.424  1.00 26.44           C  
ATOM   1488  CB  ASN A 103      21.638 -62.674  72.632  1.00 26.44           C  
ATOM   1489  HB2 ASN A 103      22.090 -61.691  72.765  1.00 26.44           H  
ATOM   1490  HB3 ASN A 103      22.330 -63.275  72.041  1.00 26.44           H  
ATOM   1491  O   ASN A 103      20.758 -62.667  69.467  1.00 26.44           O  
ATOM   1492  CG  ASN A 103      21.493 -63.318  74.003  1.00 26.44           C  
ATOM   1493  ND2 ASN A 103      22.556 -63.870  74.537  1.00 26.44           N  
ATOM   1494 HD21 ASN A 103      22.435 -64.286  75.449  1.00 26.44           H  
ATOM   1495 HD22 ASN A 103      23.429 -63.891  74.030  1.00 26.44           H  
ATOM   1496  OD1 ASN A 103      20.440 -63.339  74.618  1.00 26.44           O  
ATOM   1497  N   SER A 104      20.555 -60.616  70.210  1.00 33.32           N  
ATOM   1498  H   SER A 104      20.683 -60.372  69.239  1.00 33.32           H  
ATOM   1499  CA  SER A 104      20.281 -59.457  71.087  1.00 33.32           C  
ATOM   1500  HA  SER A 104      20.023 -59.787  72.094  1.00 33.32           H  
ATOM   1501  C   SER A 104      19.067 -58.659  70.536  1.00 33.32           C  
ATOM   1502  CB  SER A 104      21.575 -58.632  71.184  1.00 33.32           C  
ATOM   1503  HB2 SER A 104      21.473 -57.845  71.933  1.00 33.32           H  
ATOM   1504  HB3 SER A 104      22.388 -59.284  71.500  1.00 33.32           H  
ATOM   1505  O   SER A 104      18.476 -59.068  69.543  1.00 33.32           O  
ATOM   1506  OG  SER A 104      21.903 -58.056  69.938  1.00 33.32           O  
ATOM   1507  HG  SER A 104      22.686 -57.511  70.040  1.00 33.32           H  
ATOM   1508  N   ASN A 105      18.567 -57.568  71.128  1.00 26.34           N  
ATOM   1509  H   ASN A 105      17.715 -57.239  70.699  1.00 26.34           H  
ATOM   1510  CA  ASN A 105      19.027 -56.773  72.273  1.00 26.34           C  
ATOM   1511  HA  ASN A 105      19.669 -57.375  72.915  1.00 26.34           H  
ATOM   1512  C   ASN A 105      17.832 -56.298  73.130  1.00 26.34           C  
ATOM   1513  CB  ASN A 105      19.820 -55.567  71.721  1.00 26.34           C  
ATOM   1514  HB2 ASN A 105      19.131 -54.810  71.346  1.00 26.34           H  
ATOM   1515  HB3 ASN A 105      20.449 -55.880  70.888  1.00 26.34           H  
ATOM   1516  O   ASN A 105      16.676 -56.507  72.768  1.00 26.34           O  
ATOM   1517  CG  ASN A 105      20.731 -54.957  72.767  1.00 26.34           C  
ATOM   1518  ND2 ASN A 105      20.363 -53.858  73.382  1.00 26.34           N  
ATOM   1519 HD21 ASN A 105      20.983 -53.497  74.093  1.00 26.34           H  
ATOM   1520 HD22 ASN A 105      19.471 -53.417  73.210  1.00 26.34           H  
ATOM   1521  OD1 ASN A 105      21.757 -55.522  73.101  1.00 26.34           O  
ATOM   1522  N   SER A 106      18.100 -55.633  74.255  1.00 35.23           N  
ATOM   1523  H   SER A 106      19.060 -55.432  74.496  1.00 35.23           H  
ATOM   1524  CA  SER A 106      17.091 -54.889  75.013  1.00 35.23           C  
ATOM   1525  HA  SER A 106      16.167 -55.468  75.018  1.00 35.23           H  
ATOM   1526  C   SER A 106      16.778 -53.515  74.396  1.00 35.23           C  
ATOM   1527  CB  SER A 106      17.542 -54.729  76.471  1.00 35.23           C  
ATOM   1528  HB2 SER A 106      16.856 -54.063  76.995  1.00 35.23           H  
ATOM   1529  HB3 SER A 106      17.515 -55.704  76.957  1.00 35.23           H  
ATOM   1530  O   SER A 106      17.663 -52.863  73.843  1.00 35.23           O  
ATOM   1531  OG  SER A 106      18.861 -54.217  76.551  1.00 35.23           O  
ATOM   1532  HG  SER A 106      19.049 -53.983  77.463  1.00 35.23           H  
ATOM   1533  N   ASN A 107      15.531 -53.080  74.621  1.00 27.18           N  
ATOM   1534  H   ASN A 107      14.921 -53.743  75.078  1.00 27.18           H  
ATOM   1535  CA  ASN A 107      14.990 -51.713  74.552  1.00 27.18           C  
ATOM   1536  HA  ASN A 107      13.951 -51.824  74.864  1.00 27.18           H  
ATOM   1537  C   ASN A 107      14.926 -50.998  73.176  1.00 27.18           C  
ATOM   1538  CB  ASN A 107      15.680 -50.853  75.632  1.00 27.18           C  
ATOM   1539  HB2 ASN A 107      16.759 -50.874  75.480  1.00 27.18           H  
ATOM   1540  HB3 ASN A 107      15.367 -49.815  75.523  1.00 27.18           H  
ATOM   1541  O   ASN A 107      15.838 -51.089  72.367  1.00 27.18           O  
ATOM   1542  CG  ASN A 107      15.377 -51.289  77.057  1.00 27.18           C  
ATOM   1543  ND2 ASN A 107      15.762 -50.499  78.030  1.00 27.18           N  
ATOM   1544 HD21 ASN A 107      15.521 -50.787  78.967  1.00 27.18           H  
ATOM   1545 HD22 ASN A 107      16.213 -49.620  77.820  1.00 27.18           H  
ATOM   1546  OD1 ASN A 107      14.796 -52.328  77.328  1.00 27.18           O  
ATOM   1547  N   SER A 108      13.888 -50.198  72.880  1.00 36.49           N  
ATOM   1548  H   SER A 108      14.009 -49.669  72.028  1.00 36.49           H  
ATOM   1549  CA  SER A 108      12.556 -50.088  73.522  1.00 36.49           C  
ATOM   1550  HA  SER A 108      12.127 -51.083  73.639  1.00 36.49           H  
ATOM   1551  C   SER A 108      11.581 -49.229  72.698  1.00 36.49           C  
ATOM   1552  CB  SER A 108      12.611 -49.401  74.901  1.00 36.49           C  
ATOM   1553  HB2 SER A 108      13.044 -50.068  75.645  1.00 36.49           H  
ATOM   1554  HB3 SER A 108      11.598 -49.168  75.230  1.00 36.49           H  
ATOM   1555  O   SER A 108      11.958 -48.132  72.302  1.00 36.49           O  
ATOM   1556  OG  SER A 108      13.364 -48.206  74.846  1.00 36.49           O  
ATOM   1557  HG  SER A 108      13.117 -47.741  74.043  1.00 36.49           H  
ATOM   1558  N   ASN A 109      10.311 -49.658  72.654  1.00 28.17           N  
ATOM   1559  H   ASN A 109      10.144 -50.577  73.038  1.00 28.17           H  
ATOM   1560  CA  ASN A 109       9.090 -48.846  72.476  1.00 28.17           C  
ATOM   1561  HA  ASN A 109       8.268 -49.555  72.575  1.00 28.17           H  
ATOM   1562  C   ASN A 109       8.842 -48.129  71.121  1.00 28.17           C  
ATOM   1563  CB  ASN A 109       8.991 -47.865  73.669  1.00 28.17           C  
ATOM   1564  HB2 ASN A 109       8.185 -47.153  73.492  1.00 28.17           H  
ATOM   1565  HB3 ASN A 109       9.903 -47.273  73.740  1.00 28.17           H  
ATOM   1566  O   ASN A 109       9.770 -47.750  70.423  1.00 28.17           O  
ATOM   1567  CG  ASN A 109       8.741 -48.537  75.009  1.00 28.17           C  
ATOM   1568  ND2 ASN A 109       8.369 -47.778  76.010  1.00 28.17           N  
ATOM   1569 HD21 ASN A 109       8.212 -46.790  75.866  1.00 28.17           H  
ATOM   1570 HD22 ASN A 109       8.196 -48.240  76.891  1.00 28.17           H  
ATOM   1571  OD1 ASN A 109       8.879 -49.737  75.183  1.00 28.17           O  
ATOM   1572  N   SER A 110       7.592 -47.848  70.713  1.00 34.79           N  
ATOM   1573  H   SER A 110       7.568 -47.203  69.936  1.00 34.79           H  
ATOM   1574  CA  SER A 110       6.295 -48.503  71.020  1.00 34.79           C  
ATOM   1575  HA  SER A 110       6.378 -49.574  70.838  1.00 34.79           H  
ATOM   1576  C   SER A 110       5.168 -47.929  70.142  1.00 34.79           C  
ATOM   1577  CB  SER A 110       5.805 -48.274  72.465  1.00 34.79           C  
ATOM   1578  HB2 SER A 110       4.791 -48.663  72.559  1.00 34.79           H  
ATOM   1579  HB3 SER A 110       6.424 -48.819  73.178  1.00 34.79           H  
ATOM   1580  O   SER A 110       5.009 -46.712  70.140  1.00 34.79           O  
ATOM   1581  OG  SER A 110       5.798 -46.901  72.801  1.00 34.79           O  
ATOM   1582  HG  SER A 110       5.487 -46.418  72.031  1.00 34.79           H  
ATOM   1583  N   ASN A 111       4.301 -48.797  69.590  1.00 27.72           N  
ATOM   1584  H   ASN A 111       4.512 -49.779  69.691  1.00 27.72           H  
ATOM   1585  CA  ASN A 111       2.929 -48.491  69.118  1.00 27.72           C  
ATOM   1586  HA  ASN A 111       2.508 -49.419  68.730  1.00 27.72           H  
ATOM   1587  C   ASN A 111       2.798 -47.467  67.955  1.00 27.72           C  
ATOM   1588  CB  ASN A 111       2.099 -48.104  70.365  1.00 27.72           C  
ATOM   1589  HB2 ASN A 111       2.576 -47.272  70.884  1.00 27.72           H  
ATOM   1590  HB3 ASN A 111       1.114 -47.744  70.069  1.00 27.72           H  
ATOM   1591  O   ASN A 111       3.735 -46.748  67.639  1.00 27.72           O  
ATOM   1592  CG  ASN A 111       1.908 -49.242  71.355  1.00 27.72           C  
ATOM   1593  ND2 ASN A 111       1.104 -49.037  72.369  1.00 27.72           N  
ATOM   1594 HD21 ASN A 111       0.620 -48.155  72.462  1.00 27.72           H  
ATOM   1595 HD22 ASN A 111       0.978 -49.805  73.011  1.00 27.72           H  
ATOM   1596  OD1 ASN A 111       2.469 -50.321  71.243  1.00 27.72           O  
ATOM   1597  N   SER A 112       1.669 -47.331  67.247  1.00 32.13           N  
ATOM   1598  H   SER A 112       1.679 -46.497  66.678  1.00 32.13           H  
ATOM   1599  CA  SER A 112       0.554 -48.249  66.901  1.00 32.13           C  
ATOM   1600  HA  SER A 112       0.966 -49.236  66.689  1.00 32.13           H  
ATOM   1601  C   SER A 112      -0.110 -47.691  65.620  1.00 32.13           C  
ATOM   1602  CB  SER A 112      -0.507 -48.365  68.006  1.00 32.13           C  
ATOM   1603  HB2 SER A 112      -1.401 -48.847  67.611  1.00 32.13           H  
ATOM   1604  HB3 SER A 112      -0.125 -49.002  68.804  1.00 32.13           H  
ATOM   1605  O   SER A 112      -0.115 -46.476  65.454  1.00 32.13           O  
ATOM   1606  OG  SER A 112      -0.851 -47.104  68.542  1.00 32.13           O  
ATOM   1607  HG  SER A 112      -1.152 -46.539  67.826  1.00 32.13           H  
ATOM   1608  N   ASN A 113      -0.608 -48.446  64.633  1.00 27.44           N  
ATOM   1609  H   ASN A 113      -0.848 -47.861  63.845  1.00 27.44           H  
ATOM   1610  CA  ASN A 113      -1.301 -49.749  64.601  1.00 27.44           C  
ATOM   1611  HA  ASN A 113      -1.343 -49.983  63.538  1.00 27.44           H  
ATOM   1612  C   ASN A 113      -2.790 -49.662  65.022  1.00 27.44           C  
ATOM   1613  CB  ASN A 113      -0.480 -50.894  65.233  1.00 27.44           C  
ATOM   1614  HB2 ASN A 113       0.574 -50.759  64.988  1.00 27.44           H  
ATOM   1615  HB3 ASN A 113      -0.604 -50.879  66.316  1.00 27.44           H  
ATOM   1616  O   ASN A 113      -3.142 -48.869  65.891  1.00 27.44           O  
ATOM   1617  CG  ASN A 113      -0.884 -52.273  64.729  1.00 27.44           C  
ATOM   1618  ND2 ASN A 113      -0.302 -53.321  65.258  1.00 27.44           N  
ATOM   1619 HD21 ASN A 113       0.398 -53.228  65.981  1.00 27.44           H  
ATOM   1620 HD22 ASN A 113      -0.590 -54.216  64.889  1.00 27.44           H  
ATOM   1621  OD1 ASN A 113      -1.718 -52.433  63.857  1.00 27.44           O  
ATOM   1622  N   SER A 114      -3.653 -50.464  64.378  1.00 32.14           N  
ATOM   1623  H   SER A 114      -3.223 -51.220  63.865  1.00 32.14           H  
ATOM   1624  CA  SER A 114      -5.015 -50.099  63.917  1.00 32.14           C  
ATOM   1625  HA  SER A 114      -5.394 -50.973  63.388  1.00 32.14           H  
ATOM   1626  C   SER A 114      -4.985 -48.926  62.912  1.00 32.14           C  
ATOM   1627  CB  SER A 114      -6.012 -49.894  65.069  1.00 32.14           C  
ATOM   1628  HB2 SER A 114      -7.025 -49.889  64.667  1.00 32.14           H  
ATOM   1629  HB3 SER A 114      -5.926 -50.727  65.766  1.00 32.14           H  
ATOM   1630  O   SER A 114      -4.283 -47.946  63.137  1.00 32.14           O  
ATOM   1631  OG  SER A 114      -5.802 -48.683  65.761  1.00 32.14           O  
ATOM   1632  HG  SER A 114      -4.856 -48.578  65.886  1.00 32.14           H  
ATOM   1633  N   ASN A 115      -5.617 -48.946  61.732  1.00 30.98           N  
ATOM   1634  H   ASN A 115      -5.462 -48.091  61.217  1.00 30.98           H  
ATOM   1635  CA  ASN A 115      -6.442 -49.951  61.037  1.00 30.98           C  
ATOM   1636  HA  ASN A 115      -6.702 -49.488  60.085  1.00 30.98           H  
ATOM   1637  C   ASN A 115      -7.801 -50.299  61.683  1.00 30.98           C  
ATOM   1638  CB  ASN A 115      -5.591 -51.177  60.637  1.00 30.98           C  
ATOM   1639  HB2 ASN A 115      -5.359 -51.802  61.499  1.00 30.98           H  
ATOM   1640  HB3 ASN A 115      -4.655 -50.842  60.190  1.00 30.98           H  
ATOM   1641  O   ASN A 115      -7.883 -51.192  62.525  1.00 30.98           O  
ATOM   1642  CG  ASN A 115      -6.303 -52.046  59.618  1.00 30.98           C  
ATOM   1643  ND2 ASN A 115      -7.284 -52.808  60.031  1.00 30.98           N  
ATOM   1644 HD21 ASN A 115      -7.612 -52.737  60.984  1.00 30.98           H  
ATOM   1645 HD22 ASN A 115      -7.859 -53.207  59.302  1.00 30.98           H  
ATOM   1646  OD1 ASN A 115      -5.995 -52.018  58.443  1.00 30.98           O  
ATOM   1647  N   SER A 116      -8.866 -49.653  61.198  1.00 33.24           N  
ATOM   1648  H   SER A 116      -8.710 -48.931  60.509  1.00 33.24           H  
ATOM   1649  CA  SER A 116     -10.273 -50.079  61.315  1.00 33.24           C  
ATOM   1650  HA  SER A 116     -10.392 -50.703  62.201  1.00 33.24           H  
ATOM   1651  C   SER A 116     -10.704 -50.926  60.093  1.00 33.24           C  
ATOM   1652  CB  SER A 116     -11.147 -48.829  61.497  1.00 33.24           C  
ATOM   1653  HB2 SER A 116     -12.197 -49.113  61.560  1.00 33.24           H  
ATOM   1654  HB3 SER A 116     -10.868 -48.331  62.426  1.00 33.24           H  
ATOM   1655  O   SER A 116      -9.852 -51.404  59.346  1.00 33.24           O  
ATOM   1656  OG  SER A 116     -10.954 -47.936  60.417  1.00 33.24           O  
ATOM   1657  HG  SER A 116     -11.645 -47.270  60.430  1.00 33.24           H  
ATOM   1658  N   ASN A 117     -12.007 -51.157  59.890  1.00 33.54           N  
ATOM   1659  H   ASN A 117     -12.687 -50.704  60.484  1.00 33.54           H  
ATOM   1660  CA  ASN A 117     -12.562 -51.930  58.768  1.00 33.54           C  
ATOM   1661  HA  ASN A 117     -11.892 -51.860  57.911  1.00 33.54           H  
ATOM   1662  C   ASN A 117     -13.944 -51.384  58.337  1.00 33.54           C  
ATOM   1663  CB  ASN A 117     -12.662 -53.404  59.213  1.00 33.54           C  
ATOM   1664  HB2 ASN A 117     -11.684 -53.755  59.544  1.00 33.54           H  
ATOM   1665  HB3 ASN A 117     -13.361 -53.481  60.046  1.00 33.54           H  
ATOM   1666  O   ASN A 117     -14.577 -50.686  59.131  1.00 33.54           O  
ATOM   1667  CG  ASN A 117     -13.117 -54.318  58.088  1.00 33.54           C  
ATOM   1668  ND2 ASN A 117     -14.072 -55.185  58.322  1.00 33.54           N  
ATOM   1669 HD21 ASN A 117     -14.391 -55.721  57.527  1.00 33.54           H  
ATOM   1670 HD22 ASN A 117     -14.574 -55.179  59.198  1.00 33.54           H  
ATOM   1671  OD1 ASN A 117     -12.657 -54.219  56.965  1.00 33.54           O  
ATOM   1672  N   SER A 118     -14.424 -51.802  57.152  1.00 40.59           N  
ATOM   1673  H   SER A 118     -13.810 -52.402  56.619  1.00 40.59           H  
ATOM   1674  CA  SER A 118     -15.790 -51.635  56.588  1.00 40.59           C  
ATOM   1675  HA  SER A 118     -15.749 -52.104  55.604  1.00 40.59           H  
ATOM   1676  C   SER A 118     -16.264 -50.195  56.297  1.00 40.59           C  
ATOM   1677  CB  SER A 118     -16.838 -52.465  57.361  1.00 40.59           C  
ATOM   1678  HB2 SER A 118     -16.809 -53.493  56.999  1.00 40.59           H  
ATOM   1679  HB3 SER A 118     -17.836 -52.070  57.172  1.00 40.59           H  
ATOM   1680  O   SER A 118     -16.100 -49.291  57.127  1.00 40.59           O  
ATOM   1681  OG  SER A 118     -16.619 -52.482  58.760  1.00 40.59           O  
ATOM   1682  HG  SER A 118     -16.275 -51.617  58.994  1.00 40.59           H  
ATOM   1683  N   ARG A 119     -16.827 -49.966  55.092  1.00 43.53           N  
ATOM   1684  H   ARG A 119     -16.990 -50.745  54.470  1.00 43.53           H  
ATOM   1685  CA  ARG A 119     -17.407 -48.671  54.697  1.00 43.53           C  
ATOM   1686  HA  ARG A 119     -17.960 -48.331  55.573  1.00 43.53           H  
ATOM   1687  C   ARG A 119     -18.459 -48.666  53.553  1.00 43.53           C  
ATOM   1688  CB  ARG A 119     -16.260 -47.664  54.427  1.00 43.53           C  
ATOM   1689  HB2 ARG A 119     -15.921 -47.741  53.394  1.00 43.53           H  
ATOM   1690  HB3 ARG A 119     -15.410 -47.899  55.067  1.00 43.53           H  
ATOM   1691  O   ARG A 119     -18.528 -47.645  52.883  1.00 43.53           O  
ATOM   1692  CG  ARG A 119     -16.732 -46.233  54.732  1.00 43.53           C  
ATOM   1693  HG2 ARG A 119     -17.089 -45.751  53.821  1.00 43.53           H  
ATOM   1694  HG3 ARG A 119     -17.573 -46.301  55.422  1.00 43.53           H  
ATOM   1695  CD  ARG A 119     -15.666 -45.349  55.386  1.00 43.53           C  
ATOM   1696  HD2 ARG A 119     -15.081 -44.863  54.605  1.00 43.53           H  
ATOM   1697  HD3 ARG A 119     -14.992 -45.960  55.986  1.00 43.53           H  
ATOM   1698  NE  ARG A 119     -16.307 -44.340  56.253  1.00 43.53           N  
ATOM   1699  HE  ARG A 119     -16.480 -43.436  55.838  1.00 43.53           H  
ATOM   1700  NH1 ARG A 119     -16.818 -45.772  57.990  1.00 43.53           N  
ATOM   1701 HH11 ARG A 119     -17.389 -45.996  58.792  1.00 43.53           H  
ATOM   1702 HH12 ARG A 119     -16.426 -46.544  57.469  1.00 43.53           H  
ATOM   1703  NH2 ARG A 119     -17.559 -43.666  58.029  1.00 43.53           N  
ATOM   1704 HH21 ARG A 119     -17.751 -42.804  57.540  1.00 43.53           H  
ATOM   1705 HH22 ARG A 119     -18.079 -43.905  58.862  1.00 43.53           H  
ATOM   1706  CZ  ARG A 119     -16.882 -44.598  57.418  1.00 43.53           C  
ATOM   1707  N   ASP A 120     -19.267 -49.704  53.274  1.00 43.68           N  
ATOM   1708  H   ASP A 120     -19.223 -50.492  53.905  1.00 43.68           H  
ATOM   1709  CA  ASP A 120     -19.912 -49.872  51.943  1.00 43.68           C  
ATOM   1710  HA  ASP A 120     -19.980 -48.886  51.482  1.00 43.68           H  
ATOM   1711  C   ASP A 120     -21.380 -50.405  51.801  1.00 43.68           C  
ATOM   1712  CB  ASP A 120     -18.924 -50.638  51.041  1.00 43.68           C  
ATOM   1713  HB2 ASP A 120     -18.678 -51.594  51.503  1.00 43.68           H  
ATOM   1714  HB3 ASP A 120     -19.383 -50.842  50.073  1.00 43.68           H  
ATOM   1715  O   ASP A 120     -21.831 -50.537  50.668  1.00 43.68           O  
ATOM   1716  CG  ASP A 120     -17.644 -49.823  50.792  1.00 43.68           C  
ATOM   1717  OD1 ASP A 120     -16.619 -50.141  51.442  1.00 43.68           O  
ATOM   1718  OD2 ASP A 120     -17.705 -48.875  49.977  1.00 43.68           O  
ATOM   1719  N   GLU A 121     -22.212 -50.628  52.846  1.00 45.12           N  
ATOM   1720  H   GLU A 121     -21.807 -50.535  53.767  1.00 45.12           H  
ATOM   1721  CA  GLU A 121     -23.616 -51.165  52.673  1.00 45.12           C  
ATOM   1722  HA  GLU A 121     -23.861 -51.083  51.614  1.00 45.12           H  
ATOM   1723  C   GLU A 121     -24.847 -50.424  53.317  1.00 45.12           C  
ATOM   1724  CB  GLU A 121     -23.647 -52.684  52.947  1.00 45.12           C  
ATOM   1725  HB2 GLU A 121     -22.895 -52.930  53.698  1.00 45.12           H  
ATOM   1726  HB3 GLU A 121     -24.629 -52.943  53.342  1.00 45.12           H  
ATOM   1727  O   GLU A 121     -25.676 -49.911  52.574  1.00 45.12           O  
ATOM   1728  CG  GLU A 121     -23.411 -53.554  51.701  1.00 45.12           C  
ATOM   1729  HG2 GLU A 121     -22.472 -53.258  51.233  1.00 45.12           H  
ATOM   1730  HG3 GLU A 121     -24.215 -53.377  50.986  1.00 45.12           H  
ATOM   1731  CD  GLU A 121     -23.350 -55.050  52.056  1.00 45.12           C  
ATOM   1732  OE1 GLU A 121     -24.395 -55.748  52.017  1.00 45.12           O  
ATOM   1733  OE2 GLU A 121     -22.247 -55.517  52.421  1.00 45.12           O  
ATOM   1734  N   GLU A 122     -25.016 -50.298  54.650  1.00 48.30           N  
ATOM   1735  H   GLU A 122     -24.312 -50.698  55.253  1.00 48.30           H  
ATOM   1736  CA  GLU A 122     -26.266 -49.839  55.338  1.00 48.30           C  
ATOM   1737  HA  GLU A 122     -27.056 -50.518  55.017  1.00 48.30           H  
ATOM   1738  C   GLU A 122     -26.808 -48.406  55.119  1.00 48.30           C  
ATOM   1739  CB  GLU A 122     -26.102 -49.992  56.863  1.00 48.30           C  
ATOM   1740  HB2 GLU A 122     -25.532 -50.903  57.049  1.00 48.30           H  
ATOM   1741  HB3 GLU A 122     -25.526 -49.169  57.287  1.00 48.30           H  
ATOM   1742  O   GLU A 122     -27.986 -48.264  54.786  1.00 48.30           O  
ATOM   1743  CG  GLU A 122     -27.408 -50.164  57.636  1.00 48.30           C  
ATOM   1744  HG2 GLU A 122     -27.246 -51.012  58.301  1.00 48.30           H  
ATOM   1745  HG3 GLU A 122     -28.211 -50.438  56.952  1.00 48.30           H  
ATOM   1746  CD  GLU A 122     -27.840 -48.970  58.499  1.00 48.30           C  
ATOM   1747  OE1 GLU A 122     -28.316 -49.242  59.630  1.00 48.30           O  
ATOM   1748  OE2 GLU A 122     -27.852 -47.825  58.000  1.00 48.30           O  
ATOM   1749  N   ASN A 123     -26.003 -47.362  55.403  1.00 44.66           N  
ATOM   1750  H   ASN A 123     -25.084 -47.620  55.733  1.00 44.66           H  
ATOM   1751  CA  ASN A 123     -26.435 -45.998  55.789  1.00 44.66           C  
ATOM   1752  HA  ASN A 123     -26.931 -46.086  56.755  1.00 44.66           H  
ATOM   1753  C   ASN A 123     -27.445 -45.289  54.887  1.00 44.66           C  
ATOM   1754  CB  ASN A 123     -25.226 -45.055  55.976  1.00 44.66           C  
ATOM   1755  HB2 ASN A 123     -24.293 -45.579  55.765  1.00 44.66           H  
ATOM   1756  HB3 ASN A 123     -25.278 -44.219  55.279  1.00 44.66           H  
ATOM   1757  O   ASN A 123     -27.985 -44.271  55.307  1.00 44.66           O  
ATOM   1758  CG  ASN A 123     -25.130 -44.486  57.376  1.00 44.66           C  
ATOM   1759  ND2 ASN A 123     -24.546 -45.219  58.291  1.00 44.66           N  
ATOM   1760 HD21 ASN A 123     -24.198 -46.137  58.054  1.00 44.66           H  
ATOM   1761 HD22 ASN A 123     -24.527 -44.857  59.234  1.00 44.66           H  
ATOM   1762  OD1 ASN A 123     -25.554 -43.379  57.661  1.00 44.66           O  
ATOM   1763  N   GLU A 124     -27.748 -45.788  53.691  1.00 44.03           N  
ATOM   1764  H   GLU A 124     -27.344 -46.678  53.437  1.00 44.03           H  
ATOM   1765  CA  GLU A 124     -28.902 -45.311  52.932  1.00 44.03           C  
ATOM   1766  HA  GLU A 124     -28.740 -44.252  52.731  1.00 44.03           H  
ATOM   1767  C   GLU A 124     -30.210 -45.433  53.747  1.00 44.03           C  
ATOM   1768  CB  GLU A 124     -28.975 -46.047  51.583  1.00 44.03           C  
ATOM   1769  HB2 GLU A 124     -27.966 -46.174  51.190  1.00 44.03           H  
ATOM   1770  HB3 GLU A 124     -29.398 -47.039  51.738  1.00 44.03           H  
ATOM   1771  O   GLU A 124     -31.104 -44.596  53.585  1.00 44.03           O  
ATOM   1772  CG  GLU A 124     -29.812 -45.295  50.530  1.00 44.03           C  
ATOM   1773  HG2 GLU A 124     -29.809 -45.876  49.607  1.00 44.03           H  
ATOM   1774  HG3 GLU A 124     -30.843 -45.237  50.877  1.00 44.03           H  
ATOM   1775  CD  GLU A 124     -29.282 -43.880  50.232  1.00 44.03           C  
ATOM   1776  OE1 GLU A 124     -28.043 -43.700  50.202  1.00 44.03           O  
ATOM   1777  OE2 GLU A 124     -30.098 -42.937  50.109  1.00 44.03           O  
ATOM   1778  N   ARG A 125     -30.310 -46.378  54.707  1.00 46.24           N  
ATOM   1779  H   ARG A 125     -29.552 -47.038  54.807  1.00 46.24           H  
ATOM   1780  CA  ARG A 125     -31.436 -46.400  55.660  1.00 46.24           C  
ATOM   1781  HA  ARG A 125     -32.310 -46.086  55.090  1.00 46.24           H  
ATOM   1782  C   ARG A 125     -31.331 -45.337  56.761  1.00 46.24           C  
ATOM   1783  CB  ARG A 125     -31.814 -47.814  56.143  1.00 46.24           C  
ATOM   1784  HB2 ARG A 125     -32.789 -47.741  56.624  1.00 46.24           H  
ATOM   1785  HB3 ARG A 125     -31.928 -48.456  55.270  1.00 46.24           H  
ATOM   1786  O   ARG A 125     -32.301 -44.605  56.921  1.00 46.24           O  
ATOM   1787  CG  ARG A 125     -30.855 -48.493  57.125  1.00 46.24           C  
ATOM   1788  HG2 ARG A 125     -30.699 -47.850  57.991  1.00 46.24           H  
ATOM   1789  HG3 ARG A 125     -29.903 -48.665  56.623  1.00 46.24           H  
ATOM   1790  CD  ARG A 125     -31.430 -49.841  57.598  1.00 46.24           C  
ATOM   1791  HD2 ARG A 125     -31.503 -50.507  56.739  1.00 46.24           H  
ATOM   1792  HD3 ARG A 125     -32.429 -49.680  58.004  1.00 46.24           H  
ATOM   1793  NE  ARG A 125     -30.584 -50.437  58.647  1.00 46.24           N  
ATOM   1794  HE  ARG A 125     -30.073 -49.789  59.228  1.00 46.24           H  
ATOM   1795  NH1 ARG A 125     -30.472 -52.648  57.963  1.00 46.24           N  
ATOM   1796 HH11 ARG A 125     -29.866 -53.455  57.994  1.00 46.24           H  
ATOM   1797 HH12 ARG A 125     -31.095 -52.487  57.185  1.00 46.24           H  
ATOM   1798  NH2 ARG A 125     -29.205 -51.942  59.611  1.00 46.24           N  
ATOM   1799 HH21 ARG A 125     -28.719 -52.816  59.466  1.00 46.24           H  
ATOM   1800 HH22 ARG A 125     -28.722 -51.149  60.008  1.00 46.24           H  
ATOM   1801  CZ  ARG A 125     -30.122 -51.670  58.741  1.00 46.24           C  
ATOM   1802  N   LEU A 126     -30.195 -45.117  57.436  1.00 44.92           N  
ATOM   1803  H   LEU A 126     -29.416 -45.748  57.311  1.00 44.92           H  
ATOM   1804  CA  LEU A 126     -30.072 -43.982  58.382  1.00 44.92           C  
ATOM   1805  HA  LEU A 126     -30.878 -44.056  59.112  1.00 44.92           H  
ATOM   1806  C   LEU A 126     -30.261 -42.610  57.700  1.00 44.92           C  
ATOM   1807  CB  LEU A 126     -28.726 -44.031  59.130  1.00 44.92           C  
ATOM   1808  HB2 LEU A 126     -28.590 -43.078  59.641  1.00 44.92           H  
ATOM   1809  HB3 LEU A 126     -27.927 -44.128  58.395  1.00 44.92           H  
ATOM   1810  O   LEU A 126     -30.980 -41.751  58.217  1.00 44.92           O  
ATOM   1811  CG  LEU A 126     -28.572 -45.153  60.176  1.00 44.92           C  
ATOM   1812  HG  LEU A 126     -28.581 -46.120  59.674  1.00 44.92           H  
ATOM   1813  CD1 LEU A 126     -27.240 -44.977  60.909  1.00 44.92           C  
ATOM   1814 HD11 LEU A 126     -27.092 -45.811  61.594  1.00 44.92           H  
ATOM   1815 HD12 LEU A 126     -27.227 -44.035  61.458  1.00 44.92           H  
ATOM   1816 HD13 LEU A 126     -26.432 -44.988  60.177  1.00 44.92           H  
ATOM   1817  CD2 LEU A 126     -29.679 -45.152  61.234  1.00 44.92           C  
ATOM   1818 HD21 LEU A 126     -30.630 -45.426  60.778  1.00 44.92           H  
ATOM   1819 HD22 LEU A 126     -29.756 -44.169  61.700  1.00 44.92           H  
ATOM   1820 HD23 LEU A 126     -29.451 -45.900  61.994  1.00 44.92           H  
ATOM   1821  N   ARG A 127     -29.709 -42.435  56.493  1.00 43.68           N  
ATOM   1822  H   ARG A 127     -29.104 -43.175  56.168  1.00 43.68           H  
ATOM   1823  CA  ARG A 127     -29.940 -41.304  55.573  1.00 43.68           C  
ATOM   1824  HA  ARG A 127     -29.614 -40.380  56.052  1.00 43.68           H  
ATOM   1825  C   ARG A 127     -31.425 -41.137  55.229  1.00 43.68           C  
ATOM   1826  CB  ARG A 127     -29.079 -41.564  54.319  1.00 43.68           C  
ATOM   1827  HB2 ARG A 127     -29.360 -42.543  53.931  1.00 43.68           H  
ATOM   1828  HB3 ARG A 127     -28.033 -41.608  54.621  1.00 43.68           H  
ATOM   1829  O   ARG A 127     -31.883 -40.007  55.069  1.00 43.68           O  
ATOM   1830  CG  ARG A 127     -29.211 -40.567  53.155  1.00 43.68           C  
ATOM   1831  HG2 ARG A 127     -30.246 -40.565  52.813  1.00 43.68           H  
ATOM   1832  HG3 ARG A 127     -28.943 -39.562  53.482  1.00 43.68           H  
ATOM   1833  CD  ARG A 127     -28.325 -41.003  51.973  1.00 43.68           C  
ATOM   1834  HD2 ARG A 127     -28.725 -40.588  51.048  1.00 43.68           H  
ATOM   1835  HD3 ARG A 127     -28.385 -42.089  51.903  1.00 43.68           H  
ATOM   1836  NE  ARG A 127     -26.915 -40.587  52.120  1.00 43.68           N  
ATOM   1837  HE  ARG A 127     -26.740 -39.705  52.579  1.00 43.68           H  
ATOM   1838  NH1 ARG A 127     -25.858 -42.443  51.194  1.00 43.68           N  
ATOM   1839 HH11 ARG A 127     -26.724 -42.846  50.864  1.00 43.68           H  
ATOM   1840 HH12 ARG A 127     -25.003 -42.967  51.075  1.00 43.68           H  
ATOM   1841  NH2 ARG A 127     -24.659 -40.832  52.063  1.00 43.68           N  
ATOM   1842 HH21 ARG A 127     -24.518 -39.974  52.577  1.00 43.68           H  
ATOM   1843 HH22 ARG A 127     -23.875 -41.433  51.854  1.00 43.68           H  
ATOM   1844  CZ  ARG A 127     -25.841 -41.286  51.782  1.00 43.68           C  
ATOM   1845  N   SER A 128     -32.187 -42.230  55.162  1.00 43.53           N  
ATOM   1846  H   SER A 128     -31.735 -43.127  55.267  1.00 43.53           H  
ATOM   1847  CA  SER A 128     -33.644 -42.209  54.979  1.00 43.53           C  
ATOM   1848  HA  SER A 128     -33.889 -41.430  54.257  1.00 43.53           H  
ATOM   1849  C   SER A 128     -34.405 -41.874  56.268  1.00 43.53           C  
ATOM   1850  CB  SER A 128     -34.141 -43.531  54.389  1.00 43.53           C  
ATOM   1851  HB2 SER A 128     -35.229 -43.499  54.325  1.00 43.53           H  
ATOM   1852  HB3 SER A 128     -33.858 -44.371  55.023  1.00 43.53           H  
ATOM   1853  O   SER A 128     -35.324 -41.060  56.218  1.00 43.53           O  
ATOM   1854  OG  SER A 128     -33.617 -43.701  53.086  1.00 43.53           O  
ATOM   1855  HG  SER A 128     -32.707 -43.999  53.158  1.00 43.53           H  
ATOM   1856  N   GLU A 129     -34.018 -42.411  57.429  1.00 47.49           N  
ATOM   1857  H   GLU A 129     -33.290 -43.111  57.414  1.00 47.49           H  
ATOM   1858  CA  GLU A 129     -34.658 -42.097  58.717  1.00 47.49           C  
ATOM   1859  HA  GLU A 129     -35.729 -42.281  58.633  1.00 47.49           H  
ATOM   1860  C   GLU A 129     -34.510 -40.615  59.081  1.00 47.49           C  
ATOM   1861  CB  GLU A 129     -34.098 -42.972  59.856  1.00 47.49           C  
ATOM   1862  HB2 GLU A 129     -33.024 -42.806  59.949  1.00 47.49           H  
ATOM   1863  HB3 GLU A 129     -34.562 -42.646  60.786  1.00 47.49           H  
ATOM   1864  O   GLU A 129     -35.498 -39.944  59.381  1.00 47.49           O  
ATOM   1865  CG  GLU A 129     -34.351 -44.481  59.708  1.00 47.49           C  
ATOM   1866  HG2 GLU A 129     -33.651 -44.898  58.984  1.00 47.49           H  
ATOM   1867  HG3 GLU A 129     -34.153 -44.964  60.665  1.00 47.49           H  
ATOM   1868  CD  GLU A 129     -35.786 -44.781  59.270  1.00 47.49           C  
ATOM   1869  OE1 GLU A 129     -35.996 -45.404  58.203  1.00 47.49           O  
ATOM   1870  OE2 GLU A 129     -36.741 -44.298  59.924  1.00 47.49           O  
ATOM   1871  N   TYR A 130     -33.302 -40.060  58.952  1.00 36.86           N  
ATOM   1872  H   TYR A 130     -32.530 -40.661  58.698  1.00 36.86           H  
ATOM   1873  CA  TYR A 130     -33.029 -38.634  59.179  1.00 36.86           C  
ATOM   1874  HA  TYR A 130     -33.251 -38.401  60.220  1.00 36.86           H  
ATOM   1875  C   TYR A 130     -33.915 -37.738  58.288  1.00 36.86           C  
ATOM   1876  CB  TYR A 130     -31.530 -38.402  58.922  1.00 36.86           C  
ATOM   1877  HB2 TYR A 130     -31.362 -38.227  57.859  1.00 36.86           H  
ATOM   1878  HB3 TYR A 130     -30.981 -39.309  59.179  1.00 36.86           H  
ATOM   1879  O   TYR A 130     -34.453 -36.717  58.723  1.00 36.86           O  
ATOM   1880  CG  TYR A 130     -30.903 -37.293  59.740  1.00 36.86           C  
ATOM   1881  CD1 TYR A 130     -30.488 -36.094  59.129  1.00 36.86           C  
ATOM   1882  HD1 TYR A 130     -30.650 -35.938  58.073  1.00 36.86           H  
ATOM   1883  CD2 TYR A 130     -30.670 -37.501  61.113  1.00 36.86           C  
ATOM   1884  HD2 TYR A 130     -30.967 -38.432  61.573  1.00 36.86           H  
ATOM   1885  CE1 TYR A 130     -29.840 -35.105  59.895  1.00 36.86           C  
ATOM   1886  HE1 TYR A 130     -29.509 -34.183  59.439  1.00 36.86           H  
ATOM   1887  CE2 TYR A 130     -30.028 -36.512  61.883  1.00 36.86           C  
ATOM   1888  HE2 TYR A 130     -29.845 -36.679  62.934  1.00 36.86           H  
ATOM   1889  OH  TYR A 130     -28.980 -34.354  61.999  1.00 36.86           O  
ATOM   1890  HH  TYR A 130     -28.868 -34.614  62.917  1.00 36.86           H  
ATOM   1891  CZ  TYR A 130     -29.610 -35.311  61.270  1.00 36.86           C  
ATOM   1892  N   LYS A 131     -34.150 -38.189  57.049  1.00 40.62           N  
ATOM   1893  H   LYS A 131     -33.697 -39.057  56.800  1.00 40.62           H  
ATOM   1894  CA  LYS A 131     -34.981 -37.549  56.019  1.00 40.62           C  
ATOM   1895  HA  LYS A 131     -34.774 -36.479  56.030  1.00 40.62           H  
ATOM   1896  C   LYS A 131     -36.495 -37.696  56.261  1.00 40.62           C  
ATOM   1897  CB  LYS A 131     -34.495 -38.128  54.683  1.00 40.62           C  
ATOM   1898  HB2 LYS A 131     -34.762 -39.184  54.638  1.00 40.62           H  
ATOM   1899  HB3 LYS A 131     -33.407 -38.058  54.694  1.00 40.62           H  
ATOM   1900  O   LYS A 131     -37.254 -36.902  55.710  1.00 40.62           O  
ATOM   1901  CG  LYS A 131     -34.959 -37.456  53.386  1.00 40.62           C  
ATOM   1902  HG2 LYS A 131     -36.036 -37.573  53.262  1.00 40.62           H  
ATOM   1903  HG3 LYS A 131     -34.699 -36.398  53.404  1.00 40.62           H  
ATOM   1904  CD  LYS A 131     -34.213 -38.163  52.239  1.00 40.62           C  
ATOM   1905  HD2 LYS A 131     -33.142 -38.104  52.430  1.00 40.62           H  
ATOM   1906  HD3 LYS A 131     -34.498 -39.215  52.234  1.00 40.62           H  
ATOM   1907  CE  LYS A 131     -34.494 -37.562  50.861  1.00 40.62           C  
ATOM   1908  HE2 LYS A 131     -34.227 -36.505  50.879  1.00 40.62           H  
ATOM   1909  HE3 LYS A 131     -35.561 -37.642  50.654  1.00 40.62           H  
ATOM   1910  NZ  LYS A 131     -33.706 -38.277  49.822  1.00 40.62           N  
ATOM   1911  HZ1 LYS A 131     -32.717 -38.209  50.016  1.00 40.62           H  
ATOM   1912  HZ2 LYS A 131     -33.934 -39.261  49.818  1.00 40.62           H  
ATOM   1913  HZ3 LYS A 131     -33.880 -37.901  48.901  1.00 40.62           H  
ATOM   1914  N   LYS A 132     -36.939 -38.625  57.125  1.00 40.05           N  
ATOM   1915  H   LYS A 132     -36.260 -39.280  57.485  1.00 40.05           H  
ATOM   1916  CA  LYS A 132     -38.287 -38.607  57.736  1.00 40.05           C  
ATOM   1917  HA  LYS A 132     -39.021 -38.293  56.993  1.00 40.05           H  
ATOM   1918  C   LYS A 132     -38.342 -37.587  58.879  1.00 40.05           C  
ATOM   1919  CB  LYS A 132     -38.697 -39.989  58.293  1.00 40.05           C  
ATOM   1920  HB2 LYS A 132     -39.700 -39.902  58.709  1.00 40.05           H  
ATOM   1921  HB3 LYS A 132     -38.029 -40.242  59.117  1.00 40.05           H  
ATOM   1922  O   LYS A 132     -39.181 -36.689  58.878  1.00 40.05           O  
ATOM   1923  CG  LYS A 132     -38.693 -41.168  57.307  1.00 40.05           C  
ATOM   1924  HG2 LYS A 132     -39.440 -41.009  56.529  1.00 40.05           H  
ATOM   1925  HG3 LYS A 132     -37.710 -41.245  56.842  1.00 40.05           H  
ATOM   1926  CD  LYS A 132     -38.988 -42.474  58.065  1.00 40.05           C  
ATOM   1927  HD2 LYS A 132     -38.397 -42.485  58.981  1.00 40.05           H  
ATOM   1928  HD3 LYS A 132     -40.043 -42.514  58.336  1.00 40.05           H  
ATOM   1929  CE  LYS A 132     -38.607 -43.710  57.244  1.00 40.05           C  
ATOM   1930  HE2 LYS A 132     -37.594 -43.557  56.871  1.00 40.05           H  
ATOM   1931  HE3 LYS A 132     -39.276 -43.826  56.392  1.00 40.05           H  
ATOM   1932  NZ  LYS A 132     -38.595 -44.926  58.090  1.00 40.05           N  
ATOM   1933  HZ1 LYS A 132     -39.493 -45.350  58.271  1.00 40.05           H  
ATOM   1934  HZ2 LYS A 132     -38.134 -44.704  58.961  1.00 40.05           H  
ATOM   1935  HZ3 LYS A 132     -37.911 -45.583  57.743  1.00 40.05           H  
ATOM   1936  N   ILE A 133     -37.426 -37.723  59.843  1.00 39.21           N  
ATOM   1937  H   ILE A 133     -36.750 -38.463  59.722  1.00 39.21           H  
ATOM   1938  CA  ILE A 133     -37.432 -37.018  61.137  1.00 39.21           C  
ATOM   1939  HA  ILE A 133     -38.333 -37.297  61.684  1.00 39.21           H  
ATOM   1940  C   ILE A 133     -37.487 -35.494  60.958  1.00 39.21           C  
ATOM   1941  CB  ILE A 133     -36.204 -37.479  61.965  1.00 39.21           C  
ATOM   1942  HB  ILE A 133     -35.319 -37.404  61.334  1.00 39.21           H  
ATOM   1943  O   ILE A 133     -38.314 -34.829  61.584  1.00 39.21           O  
ATOM   1944  CG1 ILE A 133     -36.382 -38.954  62.406  1.00 39.21           C  
ATOM   1945 HG12 ILE A 133     -36.782 -39.545  61.583  1.00 39.21           H  
ATOM   1946 HG13 ILE A 133     -37.107 -39.005  63.218  1.00 39.21           H  
ATOM   1947  CG2 ILE A 133     -35.978 -36.597  63.207  1.00 39.21           C  
ATOM   1948 HG21 ILE A 133     -36.872 -36.604  63.831  1.00 39.21           H  
ATOM   1949 HG22 ILE A 133     -35.752 -35.571  62.915  1.00 39.21           H  
ATOM   1950 HG23 ILE A 133     -35.131 -36.962  63.787  1.00 39.21           H  
ATOM   1951  CD1 ILE A 133     -35.079 -39.630  62.855  1.00 39.21           C  
ATOM   1952 HD11 ILE A 133     -34.696 -39.166  63.763  1.00 39.21           H  
ATOM   1953 HD12 ILE A 133     -34.330 -39.559  62.065  1.00 39.21           H  
ATOM   1954 HD13 ILE A 133     -35.274 -40.683  63.058  1.00 39.21           H  
ATOM   1955  N   ILE A 134     -36.673 -34.946  60.047  1.00 36.71           N  
ATOM   1956  H   ILE A 134     -36.012 -35.551  59.580  1.00 36.71           H  
ATOM   1957  CA  ILE A 134     -36.600 -33.499  59.778  1.00 36.71           C  
ATOM   1958  HA  ILE A 134     -36.326 -32.993  60.704  1.00 36.71           H  
ATOM   1959  C   ILE A 134     -37.956 -32.899  59.359  1.00 36.71           C  
ATOM   1960  CB  ILE A 134     -35.482 -33.229  58.738  1.00 36.71           C  
ATOM   1961  HB  ILE A 134     -35.591 -33.946  57.924  1.00 36.71           H  
ATOM   1962  O   ILE A 134     -38.237 -31.754  59.707  1.00 36.71           O  
ATOM   1963  CG1 ILE A 134     -34.104 -33.439  59.410  1.00 36.71           C  
ATOM   1964 HG12 ILE A 134     -34.101 -34.382  59.956  1.00 36.71           H  
ATOM   1965 HG13 ILE A 134     -33.931 -32.642  60.133  1.00 36.71           H  
ATOM   1966  CG2 ILE A 134     -35.558 -31.812  58.132  1.00 36.71           C  
ATOM   1967 HG21 ILE A 134     -35.493 -31.063  58.921  1.00 36.71           H  
ATOM   1968 HG22 ILE A 134     -34.750 -31.650  57.419  1.00 36.71           H  
ATOM   1969 HG23 ILE A 134     -36.492 -31.675  57.588  1.00 36.71           H  
ATOM   1970  CD1 ILE A 134     -32.927 -33.480  58.429  1.00 36.71           C  
ATOM   1971 HD11 ILE A 134     -32.800 -32.520  57.928  1.00 36.71           H  
ATOM   1972 HD12 ILE A 134     -32.014 -33.691  58.985  1.00 36.71           H  
ATOM   1973 HD13 ILE A 134     -33.085 -34.265  57.689  1.00 36.71           H  
ATOM   1974  N   LYS A 135     -38.820 -33.646  58.651  1.00 32.84           N  
ATOM   1975  H   LYS A 135     -38.589 -34.613  58.470  1.00 32.84           H  
ATOM   1976  CA  LYS A 135     -40.126 -33.129  58.195  1.00 32.84           C  
ATOM   1977  HA  LYS A 135     -40.044 -32.043  58.155  1.00 32.84           H  
ATOM   1978  C   LYS A 135     -41.282 -33.389  59.173  1.00 32.84           C  
ATOM   1979  CB  LYS A 135     -40.442 -33.620  56.769  1.00 32.84           C  
ATOM   1980  HB2 LYS A 135     -41.035 -34.534  56.826  1.00 32.84           H  
ATOM   1981  HB3 LYS A 135     -39.520 -33.836  56.229  1.00 32.84           H  
ATOM   1982  O   LYS A 135     -42.364 -32.839  58.983  1.00 32.84           O  
ATOM   1983  CG  LYS A 135     -41.209 -32.523  56.009  1.00 32.84           C  
ATOM   1984  HG2 LYS A 135     -40.513 -31.723  55.757  1.00 32.84           H  
ATOM   1985  HG3 LYS A 135     -41.979 -32.100  56.654  1.00 32.84           H  
ATOM   1986  CD  LYS A 135     -41.899 -33.011  54.732  1.00 32.84           C  
ATOM   1987  HD2 LYS A 135     -41.152 -33.351  54.015  1.00 32.84           H  
ATOM   1988  HD3 LYS A 135     -42.571 -33.831  54.984  1.00 32.84           H  
ATOM   1989  CE  LYS A 135     -42.698 -31.828  54.166  1.00 32.84           C  
ATOM   1990  HE2 LYS A 135     -43.323 -31.427  54.965  1.00 32.84           H  
ATOM   1991  HE3 LYS A 135     -42.000 -31.043  53.875  1.00 32.84           H  
ATOM   1992  NZ  LYS A 135     -43.550 -32.215  53.016  1.00 32.84           N  
ATOM   1993  HZ1 LYS A 135     -44.066 -31.413  52.681  1.00 32.84           H  
ATOM   1994  HZ2 LYS A 135     -44.215 -32.923  53.296  1.00 32.84           H  
ATOM   1995  HZ3 LYS A 135     -42.986 -32.572  52.259  1.00 32.84           H  
ATOM   1996  N   ASN A 136     -41.065 -34.192  60.215  1.00 35.52           N  
ATOM   1997  H   ASN A 136     -40.155 -34.620  60.303  1.00 35.52           H  
ATOM   1998  CA  ASN A 136     -42.093 -34.514  61.209  1.00 35.52           C  
ATOM   1999  HA  ASN A 136     -43.083 -34.393  60.770  1.00 35.52           H  
ATOM   2000  C   ASN A 136     -42.041 -33.588  62.436  1.00 35.52           C  
ATOM   2001  CB  ASN A 136     -41.930 -35.988  61.622  1.00 35.52           C  
ATOM   2002  HB2 ASN A 136     -42.561 -36.177  62.490  1.00 35.52           H  
ATOM   2003  HB3 ASN A 136     -40.897 -36.173  61.918  1.00 35.52           H  
ATOM   2004  O   ASN A 136     -43.079 -33.256  63.004  1.00 35.52           O  
ATOM   2005  CG  ASN A 136     -42.323 -36.988  60.547  1.00 35.52           C  
ATOM   2006  ND2 ASN A 136     -42.163 -38.261  60.826  1.00 35.52           N  
ATOM   2007 HD21 ASN A 136     -42.465 -38.911  60.115  1.00 35.52           H  
ATOM   2008 HD22 ASN A 136     -41.796 -38.540  61.725  1.00 35.52           H  
ATOM   2009  OD1 ASN A 136     -42.799 -36.672  59.470  1.00 35.52           O  
ATOM   2010  N   ASN A 137     -40.843 -33.166  62.849  1.00 34.25           N  
ATOM   2011  H   ASN A 137     -40.036 -33.494  62.337  1.00 34.25           H  
ATOM   2012  CA  ASN A 137     -40.608 -32.648  64.203  1.00 34.25           C  
ATOM   2013  HA  ASN A 137     -41.382 -33.046  64.860  1.00 34.25           H  
ATOM   2014  C   ASN A 137     -40.707 -31.112  64.347  1.00 34.25           C  
ATOM   2015  CB  ASN A 137     -39.259 -33.202  64.705  1.00 34.25           C  
ATOM   2016  HB2 ASN A 137     -39.014 -32.715  65.649  1.00 34.25           H  
ATOM   2017  HB3 ASN A 137     -38.471 -32.961  63.991  1.00 34.25           H  
ATOM   2018  O   ASN A 137     -40.392 -30.582  65.407  1.00 34.25           O  
ATOM   2019  CG  ASN A 137     -39.248 -34.704  64.957  1.00 34.25           C  
ATOM   2020  ND2 ASN A 137     -38.284 -35.178  65.709  1.00 34.25           N  
ATOM   2021 HD21 ASN A 137     -37.594 -34.556  66.105  1.00 34.25           H  
ATOM   2022 HD22 ASN A 137     -38.312 -36.170  65.896  1.00 34.25           H  
ATOM   2023  OD1 ASN A 137     -40.083 -35.474  64.511  1.00 34.25           O  
ATOM   2024  N   THR A 138     -41.109 -30.386  63.302  1.00 31.69           N  
ATOM   2025  H   THR A 138     -41.332 -30.873  62.445  1.00 31.69           H  
ATOM   2026  CA  THR A 138     -40.941 -28.919  63.190  1.00 31.69           C  
ATOM   2027  HA  THR A 138     -40.296 -28.571  63.997  1.00 31.69           H  
ATOM   2028  C   THR A 138     -42.228 -28.091  63.317  1.00 31.69           C  
ATOM   2029  CB  THR A 138     -40.234 -28.588  61.863  1.00 31.69           C  
ATOM   2030  HB  THR A 138     -40.268 -27.515  61.671  1.00 31.69           H  
ATOM   2031  O   THR A 138     -42.177 -26.876  63.162  1.00 31.69           O  
ATOM   2032  CG2 THR A 138     -38.769 -29.027  61.872  1.00 31.69           C  
ATOM   2033 HG21 THR A 138     -38.248 -28.539  62.695  1.00 31.69           H  
ATOM   2034 HG22 THR A 138     -38.292 -28.737  60.936  1.00 31.69           H  
ATOM   2035 HG23 THR A 138     -38.695 -30.107  61.991  1.00 31.69           H  
ATOM   2036  OG1 THR A 138     -40.853 -29.283  60.801  1.00 31.69           O  
ATOM   2037  HG1 THR A 138     -40.260 -29.217  60.049  1.00 31.69           H  
ATOM   2038  N   SER A 139     -43.388 -28.711  63.572  1.00 31.61           N  
ATOM   2039  H   SER A 139     -43.360 -29.709  63.728  1.00 31.61           H  
ATOM   2040  CA  SER A 139     -44.712 -28.098  63.328  1.00 31.61           C  
ATOM   2041  HA  SER A 139     -44.564 -27.038  63.122  1.00 31.61           H  
ATOM   2042  C   SER A 139     -45.696 -28.121  64.517  1.00 31.61           C  
ATOM   2043  CB  SER A 139     -45.314 -28.694  62.045  1.00 31.61           C  
ATOM   2044  HB2 SER A 139     -44.674 -28.435  61.201  1.00 31.61           H  
ATOM   2045  HB3 SER A 139     -46.298 -28.261  61.866  1.00 31.61           H  
ATOM   2046  O   SER A 139     -46.899 -28.322  64.326  1.00 31.61           O  
ATOM   2047  OG  SER A 139     -45.421 -30.107  62.124  1.00 31.61           O  
ATOM   2048  HG  SER A 139     -44.705 -30.496  61.616  1.00 31.61           H  
ATOM   2049  N   LYS A 140     -45.214 -27.934  65.758  1.00 29.83           N  
ATOM   2050  H   LYS A 140     -44.224 -27.769  65.867  1.00 29.83           H  
ATOM   2051  CA  LYS A 140     -46.051 -27.824  66.977  1.00 29.83           C  
ATOM   2052  HA  LYS A 140     -46.878 -27.147  66.763  1.00 29.83           H  
ATOM   2053  C   LYS A 140     -45.307 -27.216  68.175  1.00 29.83           C  
ATOM   2054  CB  LYS A 140     -46.574 -29.228  67.364  1.00 29.83           C  
ATOM   2055  HB2 LYS A 140     -46.007 -29.992  66.833  1.00 29.83           H  
ATOM   2056  HB3 LYS A 140     -46.397 -29.415  68.423  1.00 29.83           H  
ATOM   2057  O   LYS A 140     -44.084 -27.266  68.196  1.00 29.83           O  
ATOM   2058  CG  LYS A 140     -48.082 -29.390  67.094  1.00 29.83           C  
ATOM   2059  HG2 LYS A 140     -48.477 -28.498  66.608  1.00 29.83           H  
ATOM   2060  HG3 LYS A 140     -48.608 -29.511  68.041  1.00 29.83           H  
ATOM   2061  CD  LYS A 140     -48.372 -30.598  66.197  1.00 29.83           C  
ATOM   2062  HD2 LYS A 140     -48.179 -31.521  66.744  1.00 29.83           H  
ATOM   2063  HD3 LYS A 140     -47.721 -30.555  65.325  1.00 29.83           H  
ATOM   2064  CE  LYS A 140     -49.831 -30.535  65.741  1.00 29.83           C  
ATOM   2065  HE2 LYS A 140     -50.035 -29.518  65.406  1.00 29.83           H  
ATOM   2066  HE3 LYS A 140     -50.482 -30.746  66.589  1.00 29.83           H  
ATOM   2067  NZ  LYS A 140     -50.078 -31.478  64.626  1.00 29.83           N  
ATOM   2068  HZ1 LYS A 140     -51.032 -31.401  64.305  1.00 29.83           H  
ATOM   2069  HZ2 LYS A 140     -49.891 -32.427  64.915  1.00 29.83           H  
ATOM   2070  HZ3 LYS A 140     -49.464 -31.246  63.858  1.00 29.83           H  
ATOM   2071  N   LEU A 141     -46.076 -26.755  69.175  1.00 31.30           N  
ATOM   2072  H   LEU A 141     -47.069 -26.701  69.001  1.00 31.30           H  
ATOM   2073  CA  LEU A 141     -45.643 -26.405  70.545  1.00 31.30           C  
ATOM   2074  HA  LEU A 141     -46.454 -25.854  71.021  1.00 31.30           H  
ATOM   2075  C   LEU A 141     -44.408 -25.468  70.561  1.00 31.30           C  
ATOM   2076  CB  LEU A 141     -45.479 -27.690  71.391  1.00 31.30           C  
ATOM   2077  HB2 LEU A 141     -45.019 -28.473  70.789  1.00 31.30           H  
ATOM   2078  HB3 LEU A 141     -44.794 -27.466  72.208  1.00 31.30           H  
ATOM   2079  O   LEU A 141     -43.300 -25.902  70.854  1.00 31.30           O  
ATOM   2080  CG  LEU A 141     -46.781 -28.209  72.039  1.00 31.30           C  
ATOM   2081  HG  LEU A 141     -47.184 -27.429  72.685  1.00 31.30           H  
ATOM   2082  CD1 LEU A 141     -47.872 -28.629  71.050  1.00 31.30           C  
ATOM   2083 HD11 LEU A 141     -48.736 -29.000  71.602  1.00 31.30           H  
ATOM   2084 HD12 LEU A 141     -48.200 -27.765  70.470  1.00 31.30           H  
ATOM   2085 HD13 LEU A 141     -47.499 -29.415  70.393  1.00 31.30           H  
ATOM   2086  CD2 LEU A 141     -46.465 -29.431  72.905  1.00 31.30           C  
ATOM   2087 HD21 LEU A 141     -46.065 -30.235  72.288  1.00 31.30           H  
ATOM   2088 HD22 LEU A 141     -45.727 -29.158  73.660  1.00 31.30           H  
ATOM   2089 HD23 LEU A 141     -47.369 -29.769  73.411  1.00 31.30           H  
ATOM   2090  N   GLU A 142     -44.503 -24.226  70.077  1.00 27.90           N  
ATOM   2091  H   GLU A 142     -43.586 -23.930  69.778  1.00 27.90           H  
ATOM   2092  CA  GLU A 142     -45.282 -23.092  70.636  1.00 27.90           C  
ATOM   2093  HA  GLU A 142     -45.238 -22.323  69.865  1.00 27.90           H  
ATOM   2094  C   GLU A 142     -44.611 -22.451  71.877  1.00 27.90           C  
ATOM   2095  CB  GLU A 142     -46.786 -23.383  70.813  1.00 27.90           C  
ATOM   2096  HB2 GLU A 142     -47.103 -24.049  70.010  1.00 27.90           H  
ATOM   2097  HB3 GLU A 142     -46.935 -23.878  71.773  1.00 27.90           H  
ATOM   2098  O   GLU A 142     -43.721 -23.019  72.506  1.00 27.90           O  
ATOM   2099  CG  GLU A 142     -47.693 -22.141  70.745  1.00 27.90           C  
ATOM   2100  HG2 GLU A 142     -47.332 -21.373  71.429  1.00 27.90           H  
ATOM   2101  HG3 GLU A 142     -47.654 -21.731  69.736  1.00 27.90           H  
ATOM   2102  CD  GLU A 142     -49.143 -22.473  71.117  1.00 27.90           C  
ATOM   2103  OE1 GLU A 142     -49.746 -21.637  71.825  1.00 27.90           O  
ATOM   2104  OE2 GLU A 142     -49.612 -23.562  70.713  1.00 27.90           O  
ATOM   2105  N   LEU A 143     -44.962 -21.196  72.170  1.00 23.84           N  
ATOM   2106  H   LEU A 143     -45.771 -20.819  71.698  1.00 23.84           H  
ATOM   2107  CA  LEU A 143     -44.235 -20.309  73.079  1.00 23.84           C  
ATOM   2108  HA  LEU A 143     -43.188 -20.308  72.775  1.00 23.84           H  
ATOM   2109  C   LEU A 143     -44.279 -20.742  74.553  1.00 23.84           C  
ATOM   2110  CB  LEU A 143     -44.804 -18.882  72.951  1.00 23.84           C  
ATOM   2111  HB2 LEU A 143     -44.308 -18.241  73.680  1.00 23.84           H  
ATOM   2112  HB3 LEU A 143     -45.861 -18.920  73.213  1.00 23.84           H  
ATOM   2113  O   LEU A 143     -45.280 -21.222  75.074  1.00 23.84           O  
ATOM   2114  CG  LEU A 143     -44.669 -18.228  71.563  1.00 23.84           C  
ATOM   2115  HG  LEU A 143     -45.130 -18.863  70.807  1.00 23.84           H  
ATOM   2116  CD1 LEU A 143     -45.392 -16.881  71.570  1.00 23.84           C  
ATOM   2117 HD11 LEU A 143     -46.445 -17.034  71.807  1.00 23.84           H  
ATOM   2118 HD12 LEU A 143     -45.331 -16.432  70.579  1.00 23.84           H  
ATOM   2119 HD13 LEU A 143     -44.940 -16.209  72.300  1.00 23.84           H  
ATOM   2120  CD2 LEU A 143     -43.206 -17.980  71.187  1.00 23.84           C  
ATOM   2121 HD21 LEU A 143     -43.161 -17.462  70.229  1.00 23.84           H  
ATOM   2122 HD22 LEU A 143     -42.684 -18.930  71.077  1.00 23.84           H  
ATOM   2123 HD23 LEU A 143     -42.712 -17.374  71.947  1.00 23.84           H  
ATOM   2124  N   THR A 144     -43.215 -20.415  75.286  1.00 24.73           N  
ATOM   2125  H   THR A 144     -42.396 -20.066  74.808  1.00 24.73           H  
ATOM   2126  CA  THR A 144     -43.218 -20.329  76.754  1.00 24.73           C  
ATOM   2127  HA  THR A 144     -44.231 -20.101  77.087  1.00 24.73           H  
ATOM   2128  C   THR A 144     -42.322 -19.168  77.194  1.00 24.73           C  
ATOM   2129  CB  THR A 144     -42.830 -21.677  77.382  1.00 24.73           C  
ATOM   2130  HB  THR A 144     -41.970 -22.096  76.860  1.00 24.73           H  
ATOM   2131  O   THR A 144     -41.312 -18.866  76.563  1.00 24.73           O  
ATOM   2132  CG2 THR A 144     -42.532 -21.618  78.883  1.00 24.73           C  
ATOM   2133 HG21 THR A 144     -43.370 -21.170  79.416  1.00 24.73           H  
ATOM   2134 HG22 THR A 144     -42.379 -22.631  79.256  1.00 24.73           H  
ATOM   2135 HG23 THR A 144     -41.624 -21.045  79.066  1.00 24.73           H  
ATOM   2136  OG1 THR A 144     -43.930 -22.546  77.261  1.00 24.73           O  
ATOM   2137  HG1 THR A 144     -44.348 -22.399  76.409  1.00 24.73           H  
ATOM   2138  N   ARG A 145     -42.721 -18.467  78.261  1.00 28.37           N  
ATOM   2139  H   ARG A 145     -43.507 -18.838  78.777  1.00 28.37           H  
ATOM   2140  CA  ARG A 145     -42.026 -17.300  78.842  1.00 28.37           C  
ATOM   2141  HA  ARG A 145     -41.231 -16.984  78.168  1.00 28.37           H  
ATOM   2142  C   ARG A 145     -41.371 -17.754  80.160  1.00 28.37           C  
ATOM   2143  CB  ARG A 145     -43.049 -16.152  79.012  1.00 28.37           C  
ATOM   2144  HB2 ARG A 145     -43.799 -16.457  79.741  1.00 28.37           H  
ATOM   2145  HB3 ARG A 145     -42.538 -15.270  79.400  1.00 28.37           H  
ATOM   2146  O   ARG A 145     -41.941 -18.588  80.847  1.00 28.37           O  
ATOM   2147  CG  ARG A 145     -43.765 -15.746  77.705  1.00 28.37           C  
ATOM   2148  HG2 ARG A 145     -44.313 -16.601  77.307  1.00 28.37           H  
ATOM   2149  HG3 ARG A 145     -43.022 -15.436  76.970  1.00 28.37           H  
ATOM   2150  CD  ARG A 145     -44.764 -14.597  77.935  1.00 28.37           C  
ATOM   2151  HD2 ARG A 145     -44.219 -13.721  78.286  1.00 28.37           H  
ATOM   2152  HD3 ARG A 145     -45.473 -14.902  78.704  1.00 28.37           H  
ATOM   2153  NE  ARG A 145     -45.506 -14.255  76.701  1.00 28.37           N  
ATOM   2154  HE  ARG A 145     -45.290 -14.794  75.875  1.00 28.37           H  
ATOM   2155  NH1 ARG A 145     -46.854 -12.590  77.554  1.00 28.37           N  
ATOM   2156 HH11 ARG A 145     -47.596 -11.919  77.414  1.00 28.37           H  
ATOM   2157 HH12 ARG A 145     -46.452 -12.720  78.471  1.00 28.37           H  
ATOM   2158  NH2 ARG A 145     -47.044 -13.165  75.414  1.00 28.37           N  
ATOM   2159 HH21 ARG A 145     -46.807 -13.733  74.614  1.00 28.37           H  
ATOM   2160 HH22 ARG A 145     -47.781 -12.481  75.311  1.00 28.37           H  
ATOM   2161  CZ  ARG A 145     -46.458 -13.342  76.564  1.00 28.37           C  
ATOM   2162  N   SER A 146     -40.221 -17.264  80.624  1.00 26.00           N  
ATOM   2163  H   SER A 146     -39.819 -17.851  81.341  1.00 26.00           H  
ATOM   2164  CA  SER A 146     -39.417 -16.059  80.323  1.00 26.00           C  
ATOM   2165  HA  SER A 146     -39.446 -15.837  79.256  1.00 26.00           H  
ATOM   2166  C   SER A 146     -37.933 -16.342  80.717  1.00 26.00           C  
ATOM   2167  CB  SER A 146     -40.053 -14.896  81.103  1.00 26.00           C  
ATOM   2168  HB2 SER A 146     -39.436 -14.000  81.037  1.00 26.00           H  
ATOM   2169  HB3 SER A 146     -41.011 -14.643  80.648  1.00 26.00           H  
ATOM   2170  O   SER A 146     -37.651 -17.456  81.145  1.00 26.00           O  
ATOM   2171  OG  SER A 146     -40.293 -15.230  82.461  1.00 26.00           O  
ATOM   2172  HG  SER A 146     -40.848 -16.014  82.481  1.00 26.00           H  
ATOM   2173  N   LYS A 147     -36.903 -15.479  80.615  1.00 22.74           N  
ATOM   2174  H   LYS A 147     -36.019 -15.967  80.645  1.00 22.74           H  
ATOM   2175  CA  LYS A 147     -36.763 -14.002  80.675  1.00 22.74           C  
ATOM   2176  HA  LYS A 147     -37.638 -13.495  80.269  1.00 22.74           H  
ATOM   2177  C   LYS A 147     -35.531 -13.522  79.862  1.00 22.74           C  
ATOM   2178  CB  LYS A 147     -36.506 -13.600  82.160  1.00 22.74           C  
ATOM   2179  HB2 LYS A 147     -36.352 -12.523  82.222  1.00 22.74           H  
ATOM   2180  HB3 LYS A 147     -35.587 -14.084  82.488  1.00 22.74           H  
ATOM   2181  O   LYS A 147     -34.778 -14.330  79.339  1.00 22.74           O  
ATOM   2182  CG  LYS A 147     -37.606 -13.941  83.172  1.00 22.74           C  
ATOM   2183  HG2 LYS A 147     -37.796 -15.014  83.145  1.00 22.74           H  
ATOM   2184  HG3 LYS A 147     -38.504 -13.389  82.895  1.00 22.74           H  
ATOM   2185  CD  LYS A 147     -37.260 -13.562  84.618  1.00 22.74           C  
ATOM   2186  HD2 LYS A 147     -36.366 -14.101  84.932  1.00 22.74           H  
ATOM   2187  HD3 LYS A 147     -37.081 -12.488  84.678  1.00 22.74           H  
ATOM   2188  CE  LYS A 147     -38.451 -13.951  85.509  1.00 22.74           C  
ATOM   2189  HE2 LYS A 147     -38.603 -15.028  85.428  1.00 22.74           H  
ATOM   2190  HE3 LYS A 147     -39.347 -13.471  85.116  1.00 22.74           H  
ATOM   2191  NZ  LYS A 147     -38.252 -13.567  86.930  1.00 22.74           N  
ATOM   2192  HZ1 LYS A 147     -39.054 -13.839  87.481  1.00 22.74           H  
ATOM   2193  HZ2 LYS A 147     -37.438 -14.024  87.315  1.00 22.74           H  
ATOM   2194  HZ3 LYS A 147     -38.139 -12.568  87.020  1.00 22.74           H  
ATOM   2195  N   SER A 148     -35.266 -12.210  79.919  1.00 23.31           N  
ATOM   2196  H   SER A 148     -35.971 -11.645  80.371  1.00 23.31           H  
ATOM   2197  CA  SER A 148     -33.910 -11.617  79.872  1.00 23.31           C  
ATOM   2198  HA  SER A 148     -34.044 -10.608  80.265  1.00 23.31           H  
ATOM   2199  C   SER A 148     -33.218 -11.369  78.517  1.00 23.31           C  
ATOM   2200  CB  SER A 148     -32.968 -12.286  80.890  1.00 23.31           C  
ATOM   2201  HB2 SER A 148     -32.792 -13.324  80.608  1.00 23.31           H  
ATOM   2202  HB3 SER A 148     -32.010 -11.764  80.896  1.00 23.31           H  
ATOM   2203  O   SER A 148     -32.028 -11.640  78.391  1.00 23.31           O  
ATOM   2204  OG  SER A 148     -33.520 -12.222  82.194  1.00 23.31           O  
ATOM   2205  HG  SER A 148     -32.925 -12.704  82.773  1.00 23.31           H  
ATOM   2206  N   ARG A 149     -33.897 -10.621  77.626  1.00 27.02           N  
ATOM   2207  H   ARG A 149     -34.893 -10.542  77.773  1.00 27.02           H  
ATOM   2208  CA  ARG A 149     -33.318  -9.874  76.473  1.00 27.02           C  
ATOM   2209  HA  ARG A 149     -34.120  -9.265  76.056  1.00 27.02           H  
ATOM   2210  C   ARG A 149     -32.865 -10.768  75.294  1.00 27.02           C  
ATOM   2211  CB  ARG A 149     -32.205  -8.911  76.968  1.00 27.02           C  
ATOM   2212  HB2 ARG A 149     -31.825  -8.318  76.137  1.00 27.02           H  
ATOM   2213  HB3 ARG A 149     -31.362  -9.495  77.337  1.00 27.02           H  
ATOM   2214  O   ARG A 149     -32.742 -11.973  75.447  1.00 27.02           O  
ATOM   2215  CG  ARG A 149     -32.664  -7.935  78.066  1.00 27.02           C  
ATOM   2216  HG2 ARG A 149     -33.099  -8.484  78.901  1.00 27.02           H  
ATOM   2217  HG3 ARG A 149     -33.417  -7.263  77.655  1.00 27.02           H  
ATOM   2218  CD  ARG A 149     -31.480  -7.119  78.599  1.00 27.02           C  
ATOM   2219  HD2 ARG A 149     -31.036  -6.558  77.777  1.00 27.02           H  
ATOM   2220  HD3 ARG A 149     -30.734  -7.815  78.983  1.00 27.02           H  
ATOM   2221  NE  ARG A 149     -31.911  -6.176  79.655  1.00 27.02           N  
ATOM   2222  HE  ARG A 149     -32.777  -5.684  79.485  1.00 27.02           H  
ATOM   2223  NH1 ARG A 149     -30.130  -6.408  81.100  1.00 27.02           N  
ATOM   2224 HH11 ARG A 149     -29.659  -6.149  81.955  1.00 27.02           H  
ATOM   2225 HH12 ARG A 149     -29.701  -7.065  80.464  1.00 27.02           H  
ATOM   2226  NH2 ARG A 149     -31.788  -5.010  81.608  1.00 27.02           N  
ATOM   2227 HH21 ARG A 149     -31.298  -4.768  82.457  1.00 27.02           H  
ATOM   2228 HH22 ARG A 149     -32.662  -4.551  81.397  1.00 27.02           H  
ATOM   2229  CZ  ARG A 149     -31.275  -5.874  80.777  1.00 27.02           C  
ATOM   2230  N   ILE A 150     -32.650 -10.241  74.084  1.00 24.14           N  
ATOM   2231  H   ILE A 150     -32.483 -10.936  73.370  1.00 24.14           H  
ATOM   2232  CA  ILE A 150     -32.724  -8.840  73.610  1.00 24.14           C  
ATOM   2233  HA  ILE A 150     -33.104  -8.210  74.414  1.00 24.14           H  
ATOM   2234  C   ILE A 150     -33.755  -8.685  72.469  1.00 24.14           C  
ATOM   2235  CB  ILE A 150     -31.286  -8.356  73.271  1.00 24.14           C  
ATOM   2236  HB  ILE A 150     -30.637  -8.739  74.058  1.00 24.14           H  
ATOM   2237  O   ILE A 150     -34.451  -9.640  72.141  1.00 24.14           O  
ATOM   2238  CG1 ILE A 150     -31.155  -6.815  73.311  1.00 24.14           C  
ATOM   2239 HG12 ILE A 150     -31.730  -6.427  74.151  1.00 24.14           H  
ATOM   2240 HG13 ILE A 150     -31.552  -6.381  72.393  1.00 24.14           H  
ATOM   2241  CG2 ILE A 150     -30.772  -8.938  71.944  1.00 24.14           C  
ATOM   2242 HG21 ILE A 150     -31.317  -8.521  71.097  1.00 24.14           H  
ATOM   2243 HG22 ILE A 150     -30.893 -10.022  71.933  1.00 24.14           H  
ATOM   2244 HG23 ILE A 150     -29.713  -8.717  71.815  1.00 24.14           H  
ATOM   2245  CD1 ILE A 150     -29.709  -6.332  73.478  1.00 24.14           C  
ATOM   2246 HD11 ILE A 150     -29.698  -5.244  73.549  1.00 24.14           H  
ATOM   2247 HD12 ILE A 150     -29.106  -6.630  72.620  1.00 24.14           H  
ATOM   2248 HD13 ILE A 150     -29.278  -6.750  74.388  1.00 24.14           H  
ATOM   2249  N   LEU A 151     -33.918  -7.475  71.926  1.00 26.92           N  
ATOM   2250  H   LEU A 151     -33.282  -6.736  72.192  1.00 26.92           H  
ATOM   2251  CA  LEU A 151     -34.833  -7.186  70.816  1.00 26.92           C  
ATOM   2252  HA  LEU A 151     -35.809  -7.603  71.064  1.00 26.92           H  
ATOM   2253  C   LEU A 151     -34.358  -7.837  69.503  1.00 26.92           C  
ATOM   2254  CB  LEU A 151     -34.964  -5.654  70.681  1.00 26.92           C  
ATOM   2255  HB2 LEU A 151     -35.303  -5.247  71.634  1.00 26.92           H  
ATOM   2256  HB3 LEU A 151     -33.973  -5.248  70.476  1.00 26.92           H  
ATOM   2257  O   LEU A 151     -33.162  -7.854  69.220  1.00 26.92           O  
ATOM   2258  CG  LEU A 151     -35.918  -5.160  69.573  1.00 26.92           C  
ATOM   2259  HG  LEU A 151     -35.586  -5.538  68.606  1.00 26.92           H  
ATOM   2260  CD1 LEU A 151     -37.364  -5.596  69.814  1.00 26.92           C  
ATOM   2261 HD11 LEU A 151     -37.716  -5.236  70.780  1.00 26.92           H  
ATOM   2262 HD12 LEU A 151     -38.000  -5.187  69.028  1.00 26.92           H  
ATOM   2263 HD13 LEU A 151     -37.453  -6.682  69.770  1.00 26.92           H  
ATOM   2264  CD2 LEU A 151     -35.885  -3.633  69.522  1.00 26.92           C  
ATOM   2265 HD21 LEU A 151     -36.225  -3.212  70.469  1.00 26.92           H  
ATOM   2266 HD22 LEU A 151     -36.539  -3.282  68.723  1.00 26.92           H  
ATOM   2267 HD23 LEU A 151     -34.872  -3.291  69.310  1.00 26.92           H  
ATOM   2268  N   VAL A 152     -35.312  -8.309  68.698  1.00 26.46           N  
ATOM   2269  H   VAL A 152     -36.274  -8.218  68.991  1.00 26.46           H  
ATOM   2270  CA  VAL A 152     -35.126  -8.852  67.342  1.00 26.46           C  
ATOM   2271  HA  VAL A 152     -34.155  -8.541  66.955  1.00 26.46           H  
ATOM   2272  C   VAL A 152     -36.221  -8.272  66.440  1.00 26.46           C  
ATOM   2273  CB  VAL A 152     -35.181 -10.398  67.351  1.00 26.46           C  
ATOM   2274  HB  VAL A 152     -36.160 -10.715  67.710  1.00 26.46           H  
ATOM   2275  O   VAL A 152     -37.341  -8.067  66.905  1.00 26.46           O  
ATOM   2276  CG1 VAL A 152     -34.962 -10.996  65.955  1.00 26.46           C  
ATOM   2277 HG11 VAL A 152     -34.946 -12.084  66.014  1.00 26.46           H  
ATOM   2278 HG12 VAL A 152     -35.777 -10.719  65.287  1.00 26.46           H  
ATOM   2279 HG13 VAL A 152     -34.017 -10.649  65.536  1.00 26.46           H  
ATOM   2280  CG2 VAL A 152     -34.114 -11.001  68.278  1.00 26.46           C  
ATOM   2281 HG21 VAL A 152     -34.304 -10.711  69.311  1.00 26.46           H  
ATOM   2282 HG22 VAL A 152     -34.144 -12.089  68.221  1.00 26.46           H  
ATOM   2283 HG23 VAL A 152     -33.125 -10.650  67.983  1.00 26.46           H  
ATOM   2284  N   ILE A 153     -35.898  -7.995  65.174  1.00 26.31           N  
ATOM   2285  H   ILE A 153     -34.969  -8.233  64.855  1.00 26.31           H  
ATOM   2286  CA  ILE A 153     -36.816  -7.533  64.117  1.00 26.31           C  
ATOM   2287  HA  ILE A 153     -37.836  -7.819  64.374  1.00 26.31           H  
ATOM   2288  C   ILE A 153     -36.423  -8.261  62.818  1.00 26.31           C  
ATOM   2289  CB  ILE A 153     -36.757  -5.987  63.955  1.00 26.31           C  
ATOM   2290  HB  ILE A 153     -35.738  -5.714  63.679  1.00 26.31           H  
ATOM   2291  O   ILE A 153     -35.239  -8.526  62.615  1.00 26.31           O  
ATOM   2292  CG1 ILE A 153     -37.105  -5.263  65.281  1.00 26.31           C  
ATOM   2293 HG12 ILE A 153     -38.104  -5.558  65.601  1.00 26.31           H  
ATOM   2294 HG13 ILE A 153     -36.398  -5.573  66.051  1.00 26.31           H  
ATOM   2295  CG2 ILE A 153     -37.695  -5.512  62.827  1.00 26.31           C  
ATOM   2296 HG21 ILE A 153     -37.406  -5.945  61.869  1.00 26.31           H  
ATOM   2297 HG22 ILE A 153     -38.727  -5.785  63.048  1.00 26.31           H  
ATOM   2298 HG23 ILE A 153     -37.633  -4.431  62.699  1.00 26.31           H  
ATOM   2299  CD1 ILE A 153     -37.037  -3.730  65.232  1.00 26.31           C  
ATOM   2300 HD11 ILE A 153     -37.852  -3.329  64.630  1.00 26.31           H  
ATOM   2301 HD12 ILE A 153     -36.080  -3.413  64.818  1.00 26.31           H  
ATOM   2302 HD13 ILE A 153     -37.135  -3.335  66.243  1.00 26.31           H  
ATOM   2303  N   ASN A 154     -37.392  -8.581  61.957  1.00 22.66           N  
ATOM   2304  H   ASN A 154     -38.336  -8.283  62.156  1.00 22.66           H  
ATOM   2305  CA  ASN A 154     -37.191  -9.181  60.631  1.00 22.66           C  
ATOM   2306  HA  ASN A 154     -36.187  -8.943  60.278  1.00 22.66           H  
ATOM   2307  C   ASN A 154     -38.207  -8.588  59.629  1.00 22.66           C  
ATOM   2308  CB  ASN A 154     -37.324 -10.713  60.756  1.00 22.66           C  
ATOM   2309  HB2 ASN A 154     -36.851 -11.044  61.681  1.00 22.66           H  
ATOM   2310  HB3 ASN A 154     -38.377 -10.994  60.789  1.00 22.66           H  
ATOM   2311  O   ASN A 154     -39.185  -7.972  60.050  1.00 22.66           O  
ATOM   2312  CG  ASN A 154     -36.635 -11.454  59.624  1.00 22.66           C  
ATOM   2313  ND2 ASN A 154     -37.303 -11.723  58.528  1.00 22.66           N  
ATOM   2314 HD21 ASN A 154     -36.803 -12.182  57.781  1.00 22.66           H  
ATOM   2315 HD22 ASN A 154     -38.269 -11.455  58.403  1.00 22.66           H  
ATOM   2316  OD1 ASN A 154     -35.464 -11.776  59.709  1.00 22.66           O  
ATOM   2317  N   SER A 155     -37.996  -8.783  58.326  1.00 27.86           N  
ATOM   2318  H   SER A 155     -37.195  -9.323  58.030  1.00 27.86           H  
ATOM   2319  CA  SER A 155     -39.001  -8.538  57.279  1.00 27.86           C  
ATOM   2320  HA  SER A 155     -39.508  -7.596  57.489  1.00 27.86           H  
ATOM   2321  C   SER A 155     -40.076  -9.639  57.227  1.00 27.86           C  
ATOM   2322  CB  SER A 155     -38.304  -8.403  55.916  1.00 27.86           C  
ATOM   2323  HB2 SER A 155     -39.047  -8.407  55.119  1.00 27.86           H  
ATOM   2324  HB3 SER A 155     -37.766  -7.456  55.883  1.00 27.86           H  
ATOM   2325  O   SER A 155     -39.867 -10.742  57.740  1.00 27.86           O  
ATOM   2326  OG  SER A 155     -37.380  -9.459  55.717  1.00 27.86           O  
ATOM   2327  HG  SER A 155     -37.208  -9.536  54.776  1.00 27.86           H  
ATOM   2328  N   ASN A 156     -41.218  -9.328  56.607  1.00 27.33           N  
ATOM   2329  H   ASN A 156     -41.310  -8.407  56.203  1.00 27.33           H  
ATOM   2330  CA  ASN A 156     -42.337 -10.228  56.293  1.00 27.33           C  
ATOM   2331  HA  ASN A 156     -41.949 -11.205  56.004  1.00 27.33           H  
ATOM   2332  C   ASN A 156     -43.138  -9.640  55.104  1.00 27.33           C  
ATOM   2333  CB  ASN A 156     -43.214 -10.381  57.554  1.00 27.33           C  
ATOM   2334  HB2 ASN A 156     -42.581 -10.577  58.419  1.00 27.33           H  
ATOM   2335  HB3 ASN A 156     -43.766  -9.459  57.735  1.00 27.33           H  
ATOM   2336  O   ASN A 156     -42.876  -8.505  54.700  1.00 27.33           O  
ATOM   2337  CG  ASN A 156     -44.188 -11.542  57.448  1.00 27.33           C  
ATOM   2338  ND2 ASN A 156     -45.423 -11.297  57.080  1.00 27.33           N  
ATOM   2339 HD21 ASN A 156     -46.036 -12.082  56.911  1.00 27.33           H  
ATOM   2340 HD22 ASN A 156     -45.722 -10.372  56.807  1.00 27.33           H  
ATOM   2341  OD1 ASN A 156     -43.825 -12.687  57.653  1.00 27.33           O  
ATOM   2342  N   SER A 157     -44.125 -10.372  54.577  1.00 29.99           N  
ATOM   2343  H   SER A 157     -44.324 -11.277  54.977  1.00 29.99           H  
ATOM   2344  CA  SER A 157     -45.187  -9.821  53.720  1.00 29.99           C  
ATOM   2345  HA  SER A 157     -44.730  -9.279  52.892  1.00 29.99           H  
ATOM   2346  C   SER A 157     -46.121  -8.860  54.476  1.00 29.99           C  
ATOM   2347  CB  SER A 157     -46.030 -10.972  53.145  1.00 29.99           C  
ATOM   2348  HB2 SER A 157     -46.745 -10.585  52.419  1.00 29.99           H  
ATOM   2349  HB3 SER A 157     -45.373 -11.679  52.638  1.00 29.99           H  
ATOM   2350  O   SER A 157     -46.116  -8.821  55.711  1.00 29.99           O  
ATOM   2351  OG  SER A 157     -46.733 -11.643  54.177  1.00 29.99           O  
ATOM   2352  HG  SER A 157     -47.617 -11.272  54.227  1.00 29.99           H  
ATOM   2353  N   GLY A 158     -46.956  -8.144  53.715  1.00 26.60           N  
ATOM   2354  H   GLY A 158     -46.846  -8.215  52.713  1.00 26.60           H  
ATOM   2355  CA  GLY A 158     -48.281  -7.691  54.159  1.00 26.60           C  
ATOM   2356  HA2 GLY A 158     -48.273  -7.458  55.224  1.00 26.60           H  
ATOM   2357  HA3 GLY A 158     -48.564  -6.791  53.614  1.00 26.60           H  
ATOM   2358  C   GLY A 158     -49.339  -8.778  53.915  1.00 26.60           C  
ATOM   2359  O   GLY A 158     -49.100  -9.936  54.269  1.00 26.60           O  
ATOM   2360  N   GLU A 159     -50.419  -8.395  53.227  1.00 29.60           N  
ATOM   2361  H   GLU A 159     -50.449  -7.420  52.964  1.00 29.60           H  
ATOM   2362  CA  GLU A 159     -51.770  -8.988  53.212  1.00 29.60           C  
ATOM   2363  HA  GLU A 159     -52.285  -8.463  52.408  1.00 29.60           H  
ATOM   2364  C   GLU A 159     -52.572  -8.602  54.482  1.00 29.60           C  
ATOM   2365  CB  GLU A 159     -51.805 -10.475  52.781  1.00 29.60           C  
ATOM   2366  HB2 GLU A 159     -52.848 -10.777  52.691  1.00 29.60           H  
ATOM   2367  HB3 GLU A 159     -51.335 -11.099  53.542  1.00 29.60           H  
ATOM   2368  O   GLU A 159     -52.022  -8.542  55.582  1.00 29.60           O  
ATOM   2369  CG  GLU A 159     -51.110 -10.694  51.417  1.00 29.60           C  
ATOM   2370  HG2 GLU A 159     -51.486  -9.946  50.719  1.00 29.60           H  
ATOM   2371  HG3 GLU A 159     -50.039 -10.524  51.528  1.00 29.60           H  
ATOM   2372  CD  GLU A 159     -51.323 -12.094  50.809  1.00 29.60           C  
ATOM   2373  OE1 GLU A 159     -51.695 -12.160  49.612  1.00 29.60           O  
ATOM   2374  OE2 GLU A 159     -51.062 -13.103  51.505  1.00 29.60           O  
ATOM   2375  N   GLU A 160     -53.845  -8.202  54.311  1.00 29.62           N  
ATOM   2376  H   GLU A 160     -54.273  -8.341  53.407  1.00 29.62           H  
ATOM   2377  CA  GLU A 160     -54.502  -7.191  55.171  1.00 29.62           C  
ATOM   2378  HA  GLU A 160     -53.901  -7.052  56.070  1.00 29.62           H  
ATOM   2379  C   GLU A 160     -55.943  -7.530  55.655  1.00 29.62           C  
ATOM   2380  CB  GLU A 160     -54.535  -5.842  54.414  1.00 29.62           C  
ATOM   2381  HB2 GLU A 160     -55.072  -5.137  55.047  1.00 29.62           H  
ATOM   2382  HB3 GLU A 160     -55.117  -5.951  53.499  1.00 29.62           H  
ATOM   2383  O   GLU A 160     -56.705  -8.188  54.948  1.00 29.62           O  
ATOM   2384  CG  GLU A 160     -53.167  -5.191  54.099  1.00 29.62           C  
ATOM   2385  HG2 GLU A 160     -53.316  -4.112  54.079  1.00 29.62           H  
ATOM   2386  HG3 GLU A 160     -52.484  -5.395  54.923  1.00 29.62           H  
ATOM   2387  CD  GLU A 160     -52.516  -5.588  52.757  1.00 29.62           C  
ATOM   2388  OE1 GLU A 160     -51.276  -5.791  52.745  1.00 29.62           O  
ATOM   2389  OE2 GLU A 160     -53.225  -5.637  51.727  1.00 29.62           O  
ATOM   2390  N   GLU A 161     -56.330  -6.999  56.833  1.00 33.38           N  
ATOM   2391  H   GLU A 161     -55.665  -6.413  57.317  1.00 33.38           H  
ATOM   2392  CA  GLU A 161     -57.681  -7.000  57.458  1.00 33.38           C  
ATOM   2393  HA  GLU A 161     -58.434  -7.075  56.674  1.00 33.38           H  
ATOM   2394  C   GLU A 161     -57.924  -5.653  58.220  1.00 33.38           C  
ATOM   2395  CB  GLU A 161     -57.850  -8.210  58.415  1.00 33.38           C  
ATOM   2396  HB2 GLU A 161     -58.821  -8.122  58.904  1.00 33.38           H  
ATOM   2397  HB3 GLU A 161     -57.081  -8.163  59.185  1.00 33.38           H  
ATOM   2398  O   GLU A 161     -56.961  -4.920  58.459  1.00 33.38           O  
ATOM   2399  CG  GLU A 161     -57.793  -9.589  57.725  1.00 33.38           C  
ATOM   2400  HG2 GLU A 161     -58.499  -9.588  56.895  1.00 33.38           H  
ATOM   2401  HG3 GLU A 161     -56.794  -9.742  57.316  1.00 33.38           H  
ATOM   2402  CD  GLU A 161     -58.120 -10.764  58.672  1.00 33.38           C  
ATOM   2403  OE1 GLU A 161     -59.140 -11.455  58.430  1.00 33.38           O  
ATOM   2404  OE2 GLU A 161     -57.335 -11.006  59.620  1.00 33.38           O  
ATOM   2405  N   GLU A 162     -59.171  -5.294  58.600  1.00 33.49           N  
ATOM   2406  H   GLU A 162     -59.917  -5.968  58.503  1.00 33.49           H  
ATOM   2407  CA  GLU A 162     -59.567  -3.957  59.146  1.00 33.49           C  
ATOM   2408  HA  GLU A 162     -58.673  -3.461  59.523  1.00 33.49           H  
ATOM   2409  C   GLU A 162     -60.576  -4.003  60.349  1.00 33.49           C  
ATOM   2410  CB  GLU A 162     -60.137  -3.079  58.000  1.00 33.49           C  
ATOM   2411  HB2 GLU A 162     -60.447  -2.122  58.421  1.00 33.49           H  
ATOM   2412  HB3 GLU A 162     -61.020  -3.561  57.582  1.00 33.49           H  
ATOM   2413  O   GLU A 162     -61.000  -5.090  60.733  1.00 33.49           O  
ATOM   2414  CG  GLU A 162     -59.142  -2.775  56.864  1.00 33.49           C  
ATOM   2415  HG2 GLU A 162     -58.196  -2.459  57.304  1.00 33.49           H  
ATOM   2416  HG3 GLU A 162     -58.957  -3.684  56.292  1.00 33.49           H  
ATOM   2417  CD  GLU A 162     -59.651  -1.664  55.926  1.00 33.49           C  
ATOM   2418  OE1 GLU A 162     -59.378  -0.476  56.226  1.00 33.49           O  
ATOM   2419  OE2 GLU A 162     -60.299  -1.992  54.903  1.00 33.49           O  
ATOM   2420  N   GLU A 163     -60.976  -2.825  60.896  1.00 31.87           N  
ATOM   2421  H   GLU A 163     -60.597  -2.005  60.444  1.00 31.87           H  
ATOM   2422  CA  GLU A 163     -61.926  -2.545  62.034  1.00 31.87           C  
ATOM   2423  HA  GLU A 163     -62.090  -1.467  62.044  1.00 31.87           H  
ATOM   2424  C   GLU A 163     -61.414  -2.878  63.476  1.00 31.87           C  
ATOM   2425  CB  GLU A 163     -63.321  -3.170  61.748  1.00 31.87           C  
ATOM   2426  HB2 GLU A 163     -63.232  -4.256  61.705  1.00 31.87           H  
ATOM   2427  HB3 GLU A 163     -63.986  -2.940  62.581  1.00 31.87           H  
ATOM   2428  O   GLU A 163     -60.677  -3.843  63.648  1.00 31.87           O  
ATOM   2429  CG  GLU A 163     -63.982  -2.661  60.448  1.00 31.87           C  
ATOM   2430  HG2 GLU A 163     -63.380  -2.975  59.595  1.00 31.87           H  
ATOM   2431  HG3 GLU A 163     -63.972  -1.571  60.473  1.00 31.87           H  
ATOM   2432  CD  GLU A 163     -65.437  -3.141  60.226  1.00 31.87           C  
ATOM   2433  OE1 GLU A 163     -66.152  -2.466  59.445  1.00 31.87           O  
ATOM   2434  OE2 GLU A 163     -65.851  -4.169  60.812  1.00 31.87           O  
ATOM   2435  N   GLU A 164     -61.723  -2.207  64.616  1.00 29.78           N  
ATOM   2436  H   GLU A 164     -61.409  -2.747  65.410  1.00 29.78           H  
ATOM   2437  CA  GLU A 164     -62.242  -0.873  65.079  1.00 29.78           C  
ATOM   2438  HA  GLU A 164     -61.721  -0.064  64.566  1.00 29.78           H  
ATOM   2439  C   GLU A 164     -61.959  -0.795  66.634  1.00 29.78           C  
ATOM   2440  CB  GLU A 164     -63.769  -0.768  64.842  1.00 29.78           C  
ATOM   2441  HB2 GLU A 164     -64.277  -1.362  65.600  1.00 29.78           H  
ATOM   2442  HB3 GLU A 164     -64.015  -1.192  63.868  1.00 29.78           H  
ATOM   2443  O   GLU A 164     -61.805  -1.854  67.243  1.00 29.78           O  
ATOM   2444  CG  GLU A 164     -64.299   0.680  64.842  1.00 29.78           C  
ATOM   2445  HG2 GLU A 164     -64.200   1.076  63.831  1.00 29.78           H  
ATOM   2446  HG3 GLU A 164     -63.663   1.301  65.472  1.00 29.78           H  
ATOM   2447  CD  GLU A 164     -65.754   0.828  65.332  1.00 29.78           C  
ATOM   2448  OE1 GLU A 164     -66.533   1.528  64.643  1.00 29.78           O  
ATOM   2449  OE2 GLU A 164     -66.067   0.311  66.430  1.00 29.78           O  
ATOM   2450  N   GLU A 165     -61.851   0.283  67.445  1.00 33.24           N  
ATOM   2451  H   GLU A 165     -61.702  -0.042  68.389  1.00 33.24           H  
ATOM   2452  CA  GLU A 165     -61.806   1.766  67.335  1.00 33.24           C  
ATOM   2453  HA  GLU A 165     -61.786   2.048  66.283  1.00 33.24           H  
ATOM   2454  C   GLU A 165     -60.487   2.302  67.979  1.00 33.24           C  
ATOM   2455  CB  GLU A 165     -63.071   2.401  67.998  1.00 33.24           C  
ATOM   2456  HB2 GLU A 165     -63.027   2.239  69.075  1.00 33.24           H  
ATOM   2457  HB3 GLU A 165     -63.959   1.874  67.649  1.00 33.24           H  
ATOM   2458  O   GLU A 165     -59.402   1.944  67.526  1.00 33.24           O  
ATOM   2459  CG  GLU A 165     -63.272   3.914  67.708  1.00 33.24           C  
ATOM   2460  HG2 GLU A 165     -62.410   4.288  67.155  1.00 33.24           H  
ATOM   2461  HG3 GLU A 165     -64.132   4.028  67.048  1.00 33.24           H  
ATOM   2462  CD  GLU A 165     -63.468   4.798  68.966  1.00 33.24           C  
ATOM   2463  OE1 GLU A 165     -62.451   5.128  69.626  1.00 33.24           O  
ATOM   2464  OE2 GLU A 165     -64.608   5.196  69.287  1.00 33.24           O  
ATOM   2465  N   GLU A 166     -60.537   3.160  69.016  1.00 26.75           N  
ATOM   2466  H   GLU A 166     -61.442   3.510  69.295  1.00 26.75           H  
ATOM   2467  CA  GLU A 166     -59.377   3.855  69.611  1.00 26.75           C  
ATOM   2468  HA  GLU A 166     -58.491   3.238  69.460  1.00 26.75           H  
ATOM   2469  C   GLU A 166     -59.495   4.076  71.149  1.00 26.75           C  
ATOM   2470  CB  GLU A 166     -59.182   5.160  68.800  1.00 26.75           C  
ATOM   2471  HB2 GLU A 166     -60.084   5.771  68.854  1.00 26.75           H  
ATOM   2472  HB3 GLU A 166     -59.058   4.874  67.756  1.00 26.75           H  
ATOM   2473  O   GLU A 166     -58.612   3.658  71.891  1.00 26.75           O  
ATOM   2474  CG  GLU A 166     -57.974   6.035  69.165  1.00 26.75           C  
ATOM   2475  HG2 GLU A 166     -57.174   5.416  69.569  1.00 26.75           H  
ATOM   2476  HG3 GLU A 166     -57.599   6.508  68.257  1.00 26.75           H  
ATOM   2477  CD  GLU A 166     -58.364   7.130  70.158  1.00 26.75           C  
ATOM   2478  OE1 GLU A 166     -58.327   6.879  71.385  1.00 26.75           O  
ATOM   2479  OE2 GLU A 166     -58.837   8.219  69.752  1.00 26.75           O  
ATOM   2480  N   VAL A 167     -60.577   4.704  71.641  1.00 26.77           N  
ATOM   2481  H   VAL A 167     -61.264   4.922  70.934  1.00 26.77           H  
ATOM   2482  CA  VAL A 167     -61.031   4.900  73.054  1.00 26.77           C  
ATOM   2483  HA  VAL A 167     -61.517   5.874  72.992  1.00 26.77           H  
ATOM   2484  C   VAL A 167     -60.006   5.111  74.218  1.00 26.77           C  
ATOM   2485  CB  VAL A 167     -62.189   3.950  73.468  1.00 26.77           C  
ATOM   2486  HB  VAL A 167     -61.780   3.120  74.045  1.00 26.77           H  
ATOM   2487  O   VAL A 167     -60.370   4.978  75.387  1.00 26.77           O  
ATOM   2488  CG1 VAL A 167     -63.238   4.699  74.320  1.00 26.77           C  
ATOM   2489 HG11 VAL A 167     -62.788   5.124  75.217  1.00 26.77           H  
ATOM   2490 HG12 VAL A 167     -63.698   5.494  73.734  1.00 26.77           H  
ATOM   2491 HG13 VAL A 167     -64.014   4.001  74.635  1.00 26.77           H  
ATOM   2492  CG2 VAL A 167     -62.998   3.354  72.308  1.00 26.77           C  
ATOM   2493 HG21 VAL A 167     -62.349   2.778  71.649  1.00 26.77           H  
ATOM   2494 HG22 VAL A 167     -63.763   2.678  72.690  1.00 26.77           H  
ATOM   2495 HG23 VAL A 167     -63.486   4.142  71.735  1.00 26.77           H  
ATOM   2496  N   LYS A 168     -58.788   5.614  73.977  1.00 29.26           N  
ATOM   2497  H   LYS A 168     -58.503   5.646  73.008  1.00 29.26           H  
ATOM   2498  CA  LYS A 168     -57.874   6.206  74.996  1.00 29.26           C  
ATOM   2499  HA  LYS A 168     -56.939   6.381  74.463  1.00 29.26           H  
ATOM   2500  C   LYS A 168     -57.449   5.298  76.198  1.00 29.26           C  
ATOM   2501  CB  LYS A 168     -58.392   7.607  75.433  1.00 29.26           C  
ATOM   2502  HB2 LYS A 168     -59.227   7.485  76.123  1.00 29.26           H  
ATOM   2503  HB3 LYS A 168     -57.588   8.102  75.978  1.00 29.26           H  
ATOM   2504  O   LYS A 168     -57.114   4.131  76.032  1.00 29.26           O  
ATOM   2505  CG  LYS A 168     -58.809   8.564  74.297  1.00 29.26           C  
ATOM   2506  HG2 LYS A 168     -58.461   9.567  74.546  1.00 29.26           H  
ATOM   2507  HG3 LYS A 168     -58.300   8.279  73.376  1.00 29.26           H  
ATOM   2508  CD  LYS A 168     -60.335   8.645  74.088  1.00 29.26           C  
ATOM   2509  HD2 LYS A 168     -60.796   7.667  74.225  1.00 29.26           H  
ATOM   2510  HD3 LYS A 168     -60.745   9.305  74.853  1.00 29.26           H  
ATOM   2511  CE  LYS A 168     -60.711   9.197  72.703  1.00 29.26           C  
ATOM   2512  HE2 LYS A 168     -59.997   9.977  72.440  1.00 29.26           H  
ATOM   2513  HE3 LYS A 168     -61.707   9.638  72.743  1.00 29.26           H  
ATOM   2514  NZ  LYS A 168     -60.685   8.144  71.662  1.00 29.26           N  
ATOM   2515  HZ1 LYS A 168     -59.886   7.540  71.794  1.00 29.26           H  
ATOM   2516  HZ2 LYS A 168     -60.433   8.500  70.751  1.00 29.26           H  
ATOM   2517  HZ3 LYS A 168     -61.512   7.570  71.580  1.00 29.26           H  
ATOM   2518  N   THR A 169     -57.275   5.897  77.389  1.00 29.10           N  
ATOM   2519  H   THR A 169     -57.647   6.833  77.469  1.00 29.10           H  
ATOM   2520  CA  THR A 169     -56.537   5.435  78.605  1.00 29.10           C  
ATOM   2521  HA  THR A 169     -56.675   4.363  78.742  1.00 29.10           H  
ATOM   2522  C   THR A 169     -57.078   6.179  79.863  1.00 29.10           C  
ATOM   2523  CB  THR A 169     -55.032   5.750  78.433  1.00 29.10           C  
ATOM   2524  HB  THR A 169     -54.500   5.538  79.360  1.00 29.10           H  
ATOM   2525  O   THR A 169     -57.925   7.056  79.659  1.00 29.10           O  
ATOM   2526  CG2 THR A 169     -54.338   4.943  77.338  1.00 29.10           C  
ATOM   2527 HG21 THR A 169     -53.259   5.085  77.405  1.00 29.10           H  
ATOM   2528 HG22 THR A 169     -54.563   3.884  77.469  1.00 29.10           H  
ATOM   2529 HG23 THR A 169     -54.679   5.253  76.350  1.00 29.10           H  
ATOM   2530  OG1 THR A 169     -54.819   7.107  78.127  1.00 29.10           O  
ATOM   2531  HG1 THR A 169     -54.303   7.131  77.318  1.00 29.10           H  
ATOM   2532  N   PRO A 170     -56.655   5.944  81.143  1.00 40.88           N  
ATOM   2533  CA  PRO A 170     -55.593   5.084  81.713  1.00 40.88           C  
ATOM   2534  HA  PRO A 170     -55.072   4.506  80.950  1.00 40.88           H  
ATOM   2535  C   PRO A 170     -56.126   4.060  82.760  1.00 40.88           C  
ATOM   2536  CB  PRO A 170     -54.648   6.129  82.318  1.00 40.88           C  
ATOM   2537  HB2 PRO A 170     -53.957   5.719  83.054  1.00 40.88           H  
ATOM   2538  HB3 PRO A 170     -54.080   6.599  81.516  1.00 40.88           H  
ATOM   2539  O   PRO A 170     -57.263   3.612  82.649  1.00 40.88           O  
ATOM   2540  CG  PRO A 170     -55.609   7.163  82.922  1.00 40.88           C  
ATOM   2541  HG2 PRO A 170     -55.242   8.172  82.737  1.00 40.88           H  
ATOM   2542  HG3 PRO A 170     -55.741   7.003  83.992  1.00 40.88           H  
ATOM   2543  CD  PRO A 170     -56.936   6.923  82.196  1.00 40.88           C  
ATOM   2544  HD2 PRO A 170     -57.301   7.870  81.800  1.00 40.88           H  
ATOM   2545  HD3 PRO A 170     -57.673   6.515  82.888  1.00 40.88           H  
ATOM   2546  N   THR A 171     -55.365   3.582  83.763  1.00 29.49           N  
ATOM   2547  H   THR A 171     -55.367   2.574  83.820  1.00 29.49           H  
ATOM   2548  CA  THR A 171     -55.245   4.191  85.125  1.00 29.49           C  
ATOM   2549  HA  THR A 171     -54.961   5.240  85.044  1.00 29.49           H  
ATOM   2550  C   THR A 171     -54.145   3.483  85.965  1.00 29.49           C  
ATOM   2551  CB  THR A 171     -56.604   4.116  85.869  1.00 29.49           C  
ATOM   2552  HB  THR A 171     -56.894   3.072  85.991  1.00 29.49           H  
ATOM   2553  O   THR A 171     -53.736   2.375  85.626  1.00 29.49           O  
ATOM   2554  CG2 THR A 171     -56.652   4.810  87.232  1.00 29.49           C  
ATOM   2555 HG21 THR A 171     -57.687   4.911  87.557  1.00 29.49           H  
ATOM   2556 HG22 THR A 171     -56.201   5.801  87.169  1.00 29.49           H  
ATOM   2557 HG23 THR A 171     -56.134   4.208  87.978  1.00 29.49           H  
ATOM   2558  OG1 THR A 171     -57.603   4.780  85.128  1.00 29.49           O  
ATOM   2559  HG1 THR A 171     -57.736   4.289  84.314  1.00 29.49           H  
ATOM   2560  N   GLU A 172     -53.665   4.110  87.049  1.00 31.41           N  
ATOM   2561  H   GLU A 172     -54.097   4.986  87.307  1.00 31.41           H  
ATOM   2562  CA  GLU A 172     -52.564   3.674  87.949  1.00 31.41           C  
ATOM   2563  HA  GLU A 172     -52.083   2.791  87.529  1.00 31.41           H  
ATOM   2564  C   GLU A 172     -53.093   3.308  89.377  1.00 31.41           C  
ATOM   2565  CB  GLU A 172     -51.520   4.809  88.022  1.00 31.41           C  
ATOM   2566  HB2 GLU A 172     -51.830   5.501  88.805  1.00 31.41           H  
ATOM   2567  HB3 GLU A 172     -50.567   4.356  88.297  1.00 31.41           H  
ATOM   2568  O   GLU A 172     -54.285   3.474  89.620  1.00 31.41           O  
ATOM   2569  CG  GLU A 172     -51.255   5.640  86.756  1.00 31.41           C  
ATOM   2570  HG2 GLU A 172     -52.184   6.075  86.386  1.00 31.41           H  
ATOM   2571  HG3 GLU A 172     -50.849   4.992  85.979  1.00 31.41           H  
ATOM   2572  CD  GLU A 172     -50.273   6.776  87.076  1.00 31.41           C  
ATOM   2573  OE1 GLU A 172     -49.049   6.518  87.029  1.00 31.41           O  
ATOM   2574  OE2 GLU A 172     -50.760   7.890  87.379  1.00 31.41           O  
ATOM   2575  N   VAL A 173     -52.346   2.833  90.397  1.00 29.63           N  
ATOM   2576  H   VAL A 173     -52.898   2.653  91.224  1.00 29.63           H  
ATOM   2577  CA  VAL A 173     -50.909   2.508  90.590  1.00 29.63           C  
ATOM   2578  HA  VAL A 173     -50.503   2.111  89.660  1.00 29.63           H  
ATOM   2579  C   VAL A 173     -50.740   1.455  91.716  1.00 29.63           C  
ATOM   2580  CB  VAL A 173     -50.107   3.774  91.012  1.00 29.63           C  
ATOM   2581  HB  VAL A 173     -50.424   4.612  90.391  1.00 29.63           H  
ATOM   2582  O   VAL A 173     -51.525   1.467  92.658  1.00 29.63           O  
ATOM   2583  CG1 VAL A 173     -50.324   4.253  92.454  1.00 29.63           C  
ATOM   2584 HG11 VAL A 173     -51.391   4.358  92.649  1.00 29.63           H  
ATOM   2585 HG12 VAL A 173     -49.846   5.224  92.592  1.00 29.63           H  
ATOM   2586 HG13 VAL A 173     -49.899   3.549  93.169  1.00 29.63           H  
ATOM   2587  CG2 VAL A 173     -48.603   3.596  90.772  1.00 29.63           C  
ATOM   2588 HG21 VAL A 173     -48.188   2.854  91.454  1.00 29.63           H  
ATOM   2589 HG22 VAL A 173     -48.427   3.293  89.740  1.00 29.63           H  
ATOM   2590 HG23 VAL A 173     -48.099   4.549  90.938  1.00 29.63           H  
ATOM   2591  N   ASP A 174     -49.702   0.605  91.660  1.00 26.80           N  
ATOM   2592  H   ASP A 174     -49.235   0.502  90.770  1.00 26.80           H  
ATOM   2593  CA  ASP A 174     -48.916   0.090  92.816  1.00 26.80           C  
ATOM   2594  HA  ASP A 174     -48.561   0.960  93.368  1.00 26.80           H  
ATOM   2595  C   ASP A 174     -47.692  -0.696  92.270  1.00 26.80           C  
ATOM   2596  CB  ASP A 174     -49.748  -0.816  93.759  1.00 26.80           C  
ATOM   2597  HB2 ASP A 174     -49.266  -1.791  93.838  1.00 26.80           H  
ATOM   2598  HB3 ASP A 174     -50.737  -0.989  93.335  1.00 26.80           H  
ATOM   2599  O   ASP A 174     -47.821  -1.338  91.228  1.00 26.80           O  
ATOM   2600  CG  ASP A 174     -49.892  -0.250  95.183  1.00 26.80           C  
ATOM   2601  OD1 ASP A 174     -49.027   0.569  95.583  1.00 26.80           O  
ATOM   2602  OD2 ASP A 174     -50.840  -0.668  95.883  1.00 26.80           O  
ATOM   2603  N   SER A 175     -46.443  -0.684  92.763  1.00 35.77           N  
ATOM   2604  H   SER A 175     -45.865  -1.288  92.196  1.00 35.77           H  
ATOM   2605  CA  SER A 175     -45.728  -0.158  93.953  1.00 35.77           C  
ATOM   2606  HA  SER A 175     -44.734  -0.018  93.527  1.00 35.77           H  
ATOM   2607  C   SER A 175     -45.436  -1.133  95.123  1.00 35.77           C  
ATOM   2608  CB  SER A 175     -46.063   1.291  94.352  1.00 35.77           C  
ATOM   2609  HB2 SER A 175     -46.718   1.757  93.616  1.00 35.77           H  
ATOM   2610  HB3 SER A 175     -45.131   1.857  94.341  1.00 35.77           H  
ATOM   2611  O   SER A 175     -46.332  -1.712  95.722  1.00 35.77           O  
ATOM   2612  OG  SER A 175     -46.601   1.425  95.647  1.00 35.77           O  
ATOM   2613  HG  SER A 175     -47.492   1.069  95.668  1.00 35.77           H  
ATOM   2614  N   ASP A 176     -44.133  -1.321  95.404  1.00 26.41           N  
ATOM   2615  H   ASP A 176     -43.471  -0.838  94.812  1.00 26.41           H  
ATOM   2616  CA  ASP A 176     -43.503  -1.852  96.634  1.00 26.41           C  
ATOM   2617  HA  ASP A 176     -43.914  -1.310  97.485  1.00 26.41           H  
ATOM   2618  C   ASP A 176     -41.969  -1.555  96.570  1.00 26.41           C  
ATOM   2619  CB  ASP A 176     -43.803  -3.362  96.848  1.00 26.41           C  
ATOM   2620  HB2 ASP A 176     -44.874  -3.540  96.745  1.00 26.41           H  
ATOM   2621  HB3 ASP A 176     -43.296  -3.933  96.071  1.00 26.41           H  
ATOM   2622  O   ASP A 176     -41.502  -0.793  95.719  1.00 26.41           O  
ATOM   2623  CG  ASP A 176     -43.379  -3.899  98.235  1.00 26.41           C  
ATOM   2624  OD1 ASP A 176     -43.141  -3.076  99.157  1.00 26.41           O  
ATOM   2625  OD2 ASP A 176     -43.137  -5.118  98.354  1.00 26.41           O  
ATOM   2626  N   ASN A 177     -41.185  -2.123  97.487  1.00 32.73           N  
ATOM   2627  H   ASN A 177     -41.670  -2.731  98.132  1.00 32.73           H  
ATOM   2628  CA  ASN A 177     -39.775  -1.879  97.797  1.00 32.73           C  
ATOM   2629  HA  ASN A 177     -39.509  -0.876  97.463  1.00 32.73           H  
ATOM   2630  C   ASN A 177     -38.831  -2.878  97.042  1.00 32.73           C  
ATOM   2631  CB  ASN A 177     -39.737  -1.914  99.342  1.00 32.73           C  
ATOM   2632  HB2 ASN A 177     -38.715  -1.798  99.702  1.00 32.73           H  
ATOM   2633  HB3 ASN A 177     -40.139  -2.861  99.703  1.00 32.73           H  
ATOM   2634  O   ASN A 177     -39.278  -3.617  96.173  1.00 32.73           O  
ATOM   2635  CG  ASN A 177     -40.493  -0.769  99.997  1.00 32.73           C  
ATOM   2636  ND2 ASN A 177     -41.780  -0.889 100.220  1.00 32.73           N  
ATOM   2637 HD21 ASN A 177     -42.289  -1.701  99.900  1.00 32.73           H  
ATOM   2638 HD22 ASN A 177     -42.273  -0.088 100.590  1.00 32.73           H  
ATOM   2639  OD1 ASN A 177     -39.898   0.234 100.353  1.00 32.73           O  
ATOM   2640  N   ASN A 178     -37.507  -2.993  97.255  1.00 30.23           N  
ATOM   2641  H   ASN A 178     -37.058  -3.564  96.554  1.00 30.23           H  
ATOM   2642  CA  ASN A 178     -36.620  -2.530  98.334  1.00 30.23           C  
ATOM   2643  HA  ASN A 178     -36.939  -1.542  98.666  1.00 30.23           H  
ATOM   2644  C   ASN A 178     -35.144  -2.375  97.852  1.00 30.23           C  
ATOM   2645  CB  ASN A 178     -36.751  -3.564  99.492  1.00 30.23           C  
ATOM   2646  HB2 ASN A 178     -36.024  -4.366  99.363  1.00 30.23           H  
ATOM   2647  HB3 ASN A 178     -37.732  -4.038  99.447  1.00 30.23           H  
ATOM   2648  O   ASN A 178     -34.860  -2.281  96.662  1.00 30.23           O  
ATOM   2649  CG  ASN A 178     -36.591  -2.971 100.890  1.00 30.23           C  
ATOM   2650  ND2 ASN A 178     -37.552  -3.164 101.762  1.00 30.23           N  
ATOM   2651 HD21 ASN A 178     -38.392  -3.658 101.499  1.00 30.23           H  
ATOM   2652 HD22 ASN A 178     -37.465  -2.704 102.657  1.00 30.23           H  
ATOM   2653  OD1 ASN A 178     -35.608  -2.322 101.216  1.00 30.23           O  
ATOM   2654  N   ASN A 179     -34.213  -2.335  98.809  1.00 32.87           N  
ATOM   2655  H   ASN A 179     -34.576  -2.408  99.749  1.00 32.87           H  
ATOM   2656  CA  ASN A 179     -32.751  -2.223  98.717  1.00 32.87           C  
ATOM   2657  HA  ASN A 179     -32.507  -1.270  98.248  1.00 32.87           H  
ATOM   2658  C   ASN A 179     -32.067  -3.320  97.849  1.00 32.87           C  
ATOM   2659  CB  ASN A 179     -32.277  -2.199 100.191  1.00 32.87           C  
ATOM   2660  HB2 ASN A 179     -31.252  -2.552 100.297  1.00 32.87           H  
ATOM   2661  HB3 ASN A 179     -32.887  -2.864 100.802  1.00 32.87           H  
ATOM   2662  O   ASN A 179     -32.665  -4.348  97.552  1.00 32.87           O  
ATOM   2663  CG  ASN A 179     -32.327  -0.796 100.761  1.00 32.87           C  
ATOM   2664  ND2 ASN A 179     -33.428  -0.399 101.353  1.00 32.87           N  
ATOM   2665 HD21 ASN A 179     -33.457   0.556 101.679  1.00 32.87           H  
ATOM   2666 HD22 ASN A 179     -34.227  -1.013 101.421  1.00 32.87           H  
ATOM   2667  OD1 ASN A 179     -31.376  -0.040 100.651  1.00 32.87           O  
ATOM   2668  N   ASN A 180     -30.791  -3.194  97.442  1.00 29.33           N  
ATOM   2669  H   ASN A 180     -30.523  -3.827  96.702  1.00 29.33           H  
ATOM   2670  CA  ASN A 180     -29.687  -2.523  98.149  1.00 29.33           C  
ATOM   2671  HA  ASN A 180     -30.088  -1.699  98.738  1.00 29.33           H  
ATOM   2672  C   ASN A 180     -28.602  -1.883  97.243  1.00 29.33           C  
ATOM   2673  CB  ASN A 180     -29.069  -3.590  99.096  1.00 29.33           C  
ATOM   2674  HB2 ASN A 180     -29.849  -4.272  99.436  1.00 29.33           H  
ATOM   2675  HB3 ASN A 180     -28.344  -4.184  98.539  1.00 29.33           H  
ATOM   2676  O   ASN A 180     -28.623  -1.968  96.020  1.00 29.33           O  
ATOM   2677  CG  ASN A 180     -28.392  -3.047 100.348  1.00 29.33           C  
ATOM   2678  ND2 ASN A 180     -27.945  -3.915 101.222  1.00 29.33           N  
ATOM   2679 HD21 ASN A 180     -28.042  -4.906 101.056  1.00 29.33           H  
ATOM   2680 HD22 ASN A 180     -27.514  -3.538 102.054  1.00 29.33           H  
ATOM   2681  OD1 ASN A 180     -28.253  -1.854 100.570  1.00 29.33           O  
ATOM   2682  N   ASN A 181     -27.655  -1.234  97.919  1.00 33.28           N  
ATOM   2683  H   ASN A 181     -27.755  -1.284  98.923  1.00 33.28           H  
ATOM   2684  CA  ASN A 181     -26.523  -0.423  97.470  1.00 33.28           C  
ATOM   2685  HA  ASN A 181     -26.806   0.113  96.564  1.00 33.28           H  
ATOM   2686  C   ASN A 181     -25.285  -1.319  97.134  1.00 33.28           C  
ATOM   2687  CB  ASN A 181     -26.323   0.594  98.624  1.00 33.28           C  
ATOM   2688  HB2 ASN A 181     -25.561   1.329  98.364  1.00 33.28           H  
ATOM   2689  HB3 ASN A 181     -26.007   0.069  99.526  1.00 33.28           H  
ATOM   2690  O   ASN A 181     -25.361  -2.536  97.275  1.00 33.28           O  
ATOM   2691  CG  ASN A 181     -27.569   1.411  98.942  1.00 33.28           C  
ATOM   2692  ND2 ASN A 181     -28.424   0.960  99.835  1.00 33.28           N  
ATOM   2693 HD21 ASN A 181     -28.305   0.068 100.295  1.00 33.28           H  
ATOM   2694 HD22 ASN A 181     -29.281   1.479  99.961  1.00 33.28           H  
ATOM   2695  OD1 ASN A 181     -27.775   2.469  98.379  1.00 33.28           O  
ATOM   2696  N   ASN A 182     -24.104  -0.834  96.714  1.00 31.55           N  
ATOM   2697  H   ASN A 182     -23.449  -1.546  96.425  1.00 31.55           H  
ATOM   2698  CA  ASN A 182     -23.546   0.522  96.802  1.00 31.55           C  
ATOM   2699  HA  ASN A 182     -24.333   1.263  96.659  1.00 31.55           H  
ATOM   2700  C   ASN A 182     -22.432   0.800  95.762  1.00 31.55           C  
ATOM   2701  CB  ASN A 182     -22.917   0.645  98.212  1.00 31.55           C  
ATOM   2702  HB2 ASN A 182     -23.609   0.290  98.976  1.00 31.55           H  
ATOM   2703  HB3 ASN A 182     -22.037   0.004  98.259  1.00 31.55           H  
ATOM   2704  O   ASN A 182     -21.548  -0.032  95.578  1.00 31.55           O  
ATOM   2705  CG  ASN A 182     -22.495   2.054  98.591  1.00 31.55           C  
ATOM   2706  ND2 ASN A 182     -21.777   2.202  99.678  1.00 31.55           N  
ATOM   2707 HD21 ASN A 182     -21.506   1.399 100.227  1.00 31.55           H  
ATOM   2708 HD22 ASN A 182     -21.532   3.150  99.926  1.00 31.55           H  
ATOM   2709  OD1 ASN A 182     -22.810   3.035  97.940  1.00 31.55           O  
ATOM   2710  N   GLY A 183     -22.391   2.032  95.239  1.00 24.81           N  
ATOM   2711  H   GLY A 183     -23.160   2.643  95.474  1.00 24.81           H  
ATOM   2712  CA  GLY A 183     -21.153   2.696  94.799  1.00 24.81           C  
ATOM   2713  HA2 GLY A 183     -20.368   2.417  95.501  1.00 24.81           H  
ATOM   2714  HA3 GLY A 183     -21.309   3.771  94.883  1.00 24.81           H  
ATOM   2715  C   GLY A 183     -20.612   2.397  93.387  1.00 24.81           C  
ATOM   2716  O   GLY A 183     -21.111   1.533  92.680  1.00 24.81           O  
ATOM   2717  N   SER A 184     -19.576   3.110  92.916  1.00 28.00           N  
ATOM   2718  H   SER A 184     -19.187   2.759  92.053  1.00 28.00           H  
ATOM   2719  CA  SER A 184     -19.059   4.410  93.401  1.00 28.00           C  
ATOM   2720  HA  SER A 184     -19.893   5.105  93.503  1.00 28.00           H  
ATOM   2721  C   SER A 184     -18.010   5.035  92.461  1.00 28.00           C  
ATOM   2722  CB  SER A 184     -18.354   4.290  94.768  1.00 28.00           C  
ATOM   2723  HB2 SER A 184     -19.078   4.105  95.561  1.00 28.00           H  
ATOM   2724  HB3 SER A 184     -17.858   5.233  95.001  1.00 28.00           H  
ATOM   2725  O   SER A 184     -17.023   4.376  92.160  1.00 28.00           O  
ATOM   2726  OG  SER A 184     -17.392   3.258  94.766  1.00 28.00           O  
ATOM   2727  HG  SER A 184     -16.935   3.273  93.922  1.00 28.00           H  
ATOM   2728  N   ILE A 185     -18.137   6.353  92.217  1.00 31.65           N  
ATOM   2729  H   ILE A 185     -19.041   6.750  92.427  1.00 31.65           H  
ATOM   2730  CA  ILE A 185     -17.041   7.331  91.972  1.00 31.65           C  
ATOM   2731  HA  ILE A 185     -17.565   8.284  91.898  1.00 31.65           H  
ATOM   2732  C   ILE A 185     -16.226   7.223  90.652  1.00 31.65           C  
ATOM   2733  CB  ILE A 185     -16.142   7.373  93.254  1.00 31.65           C  
ATOM   2734  HB  ILE A 185     -16.029   6.349  93.610  1.00 31.65           H  
ATOM   2735  O   ILE A 185     -15.944   6.138  90.175  1.00 31.65           O  
ATOM   2736  CG1 ILE A 185     -16.875   8.161  94.368  1.00 31.65           C  
ATOM   2737 HG12 ILE A 185     -16.940   9.214  94.095  1.00 31.65           H  
ATOM   2738 HG13 ILE A 185     -17.891   7.780  94.464  1.00 31.65           H  
ATOM   2739  CG2 ILE A 185     -14.691   7.868  93.069  1.00 31.65           C  
ATOM   2740 HG21 ILE A 185     -14.125   7.703  93.987  1.00 31.65           H  
ATOM   2741 HG22 ILE A 185     -14.640   8.926  92.815  1.00 31.65           H  
ATOM   2742 HG23 ILE A 185     -14.192   7.282  92.298  1.00 31.65           H  
ATOM   2743  CD1 ILE A 185     -16.223   8.061  95.753  1.00 31.65           C  
ATOM   2744 HD11 ILE A 185     -16.873   8.530  96.492  1.00 31.65           H  
ATOM   2745 HD12 ILE A 185     -15.262   8.575  95.763  1.00 31.65           H  
ATOM   2746 HD13 ILE A 185     -16.081   7.014  96.022  1.00 31.65           H  
ATOM   2747  N   ASN A 186     -15.700   8.309  90.052  1.00 31.67           N  
ATOM   2748  H   ASN A 186     -14.973   8.054  89.399  1.00 31.67           H  
ATOM   2749  CA  ASN A 186     -16.201   9.686  89.827  1.00 31.67           C  
ATOM   2750  HA  ASN A 186     -17.201   9.619  89.398  1.00 31.67           H  
ATOM   2751  C   ASN A 186     -15.277  10.409  88.801  1.00 31.67           C  
ATOM   2752  CB  ASN A 186     -16.244  10.533  91.126  1.00 31.67           C  
ATOM   2753  HB2 ASN A 186     -15.294  11.049  91.265  1.00 31.67           H  
ATOM   2754  HB3 ASN A 186     -16.380   9.904  92.006  1.00 31.67           H  
ATOM   2755  O   ASN A 186     -14.193   9.919  88.515  1.00 31.67           O  
ATOM   2756  CG  ASN A 186     -17.370  11.557  91.138  1.00 31.67           C  
ATOM   2757  ND2 ASN A 186     -17.947  11.840  92.281  1.00 31.67           N  
ATOM   2758 HD21 ASN A 186     -18.749  12.451  92.232  1.00 31.67           H  
ATOM   2759 HD22 ASN A 186     -17.699  11.347  93.127  1.00 31.67           H  
ATOM   2760  OD1 ASN A 186     -17.742  12.131  90.130  1.00 31.67           O  
ATOM   2761  N   LYS A 187     -15.666  11.621  88.366  1.00 29.41           N  
ATOM   2762  H   LYS A 187     -16.590  11.891  88.672  1.00 29.41           H  
ATOM   2763  CA  LYS A 187     -14.865  12.696  87.727  1.00 29.41           C  
ATOM   2764  HA  LYS A 187     -15.591  13.445  87.412  1.00 29.41           H  
ATOM   2765  C   LYS A 187     -14.082  12.350  86.442  1.00 29.41           C  
ATOM   2766  CB  LYS A 187     -13.972  13.399  88.768  1.00 29.41           C  
ATOM   2767  HB2 LYS A 187     -13.353  12.662  89.280  1.00 29.41           H  
ATOM   2768  HB3 LYS A 187     -13.313  14.095  88.249  1.00 29.41           H  
ATOM   2769  O   LYS A 187     -13.091  11.637  86.436  1.00 29.41           O  
ATOM   2770  CG  LYS A 187     -14.816  14.187  89.785  1.00 29.41           C  
ATOM   2771  HG2 LYS A 187     -15.462  14.879  89.246  1.00 29.41           H  
ATOM   2772  HG3 LYS A 187     -15.441  13.494  90.349  1.00 29.41           H  
ATOM   2773  CD  LYS A 187     -13.962  14.983  90.778  1.00 29.41           C  
ATOM   2774  HD2 LYS A 187     -13.314  15.666  90.228  1.00 29.41           H  
ATOM   2775  HD3 LYS A 187     -13.347  14.292  91.355  1.00 29.41           H  
ATOM   2776  CE  LYS A 187     -14.889  15.775  91.711  1.00 29.41           C  
ATOM   2777  HE2 LYS A 187     -15.559  15.074  92.209  1.00 29.41           H  
ATOM   2778  HE3 LYS A 187     -15.502  16.442  91.105  1.00 29.41           H  
ATOM   2779  NZ  LYS A 187     -14.129  16.557  92.719  1.00 29.41           N  
ATOM   2780  HZ1 LYS A 187     -13.511  17.215  92.267  1.00 29.41           H  
ATOM   2781  HZ2 LYS A 187     -13.572  15.944  93.297  1.00 29.41           H  
ATOM   2782  HZ3 LYS A 187     -14.759  17.072  93.318  1.00 29.41           H  
ATOM   2783  N   THR A 188     -14.517  12.982  85.351  1.00 30.45           N  
ATOM   2784  H   THR A 188     -15.289  13.623  85.464  1.00 30.45           H  
ATOM   2785  CA  THR A 188     -13.950  12.903  83.992  1.00 30.45           C  
ATOM   2786  HA  THR A 188     -13.681  11.869  83.779  1.00 30.45           H  
ATOM   2787  C   THR A 188     -12.682  13.764  83.807  1.00 30.45           C  
ATOM   2788  CB  THR A 188     -15.030  13.358  82.986  1.00 30.45           C  
ATOM   2789  HB  THR A 188     -14.648  13.246  81.971  1.00 30.45           H  
ATOM   2790  O   THR A 188     -12.252  14.446  84.736  1.00 30.45           O  
ATOM   2791  CG2 THR A 188     -16.334  12.566  83.081  1.00 30.45           C  
ATOM   2792 HG21 THR A 188     -16.118  11.501  83.001  1.00 30.45           H  
ATOM   2793 HG22 THR A 188     -16.840  12.755  84.028  1.00 30.45           H  
ATOM   2794 HG23 THR A 188     -16.996  12.845  82.261  1.00 30.45           H  
ATOM   2795  OG1 THR A 188     -15.370  14.713  83.199  1.00 30.45           O  
ATOM   2796  HG1 THR A 188     -16.245  14.842  82.826  1.00 30.45           H  
ATOM   2797  N   ASN A 189     -12.183  13.830  82.557  1.00 29.02           N  
ATOM   2798  H   ASN A 189     -12.573  13.179  81.891  1.00 29.02           H  
ATOM   2799  CA  ASN A 189     -11.081  14.676  82.051  1.00 29.02           C  
ATOM   2800  HA  ASN A 189     -11.116  14.577  80.966  1.00 29.02           H  
ATOM   2801  C   ASN A 189      -9.649  14.190  82.396  1.00 29.02           C  
ATOM   2802  CB  ASN A 189     -11.375  16.167  82.349  1.00 29.02           C  
ATOM   2803  HB2 ASN A 189     -11.790  16.316  83.345  1.00 29.02           H  
ATOM   2804  HB3 ASN A 189     -10.450  16.743  82.326  1.00 29.02           H  
ATOM   2805  O   ASN A 189      -9.469  13.361  83.275  1.00 29.02           O  
ATOM   2806  CG  ASN A 189     -12.314  16.769  81.331  1.00 29.02           C  
ATOM   2807  ND2 ASN A 189     -13.604  16.571  81.465  1.00 29.02           N  
ATOM   2808 HD21 ASN A 189     -13.967  16.032  82.237  1.00 29.02           H  
ATOM   2809 HD22 ASN A 189     -14.204  16.977  80.761  1.00 29.02           H  
ATOM   2810  OD1 ASN A 189     -11.876  17.416  80.395  1.00 29.02           O  
ATOM   2811  N   LYS A 190      -8.587  14.623  81.689  1.00 28.48           N  
ATOM   2812  H   LYS A 190      -7.743  14.105  81.890  1.00 28.48           H  
ATOM   2813  CA  LYS A 190      -8.462  15.743  80.716  1.00 28.48           C  
ATOM   2814  HA  LYS A 190      -9.456  16.017  80.361  1.00 28.48           H  
ATOM   2815  C   LYS A 190      -7.674  15.347  79.441  1.00 28.48           C  
ATOM   2816  CB  LYS A 190      -7.852  16.947  81.479  1.00 28.48           C  
ATOM   2817  HB2 LYS A 190      -6.763  16.904  81.436  1.00 28.48           H  
ATOM   2818  HB3 LYS A 190      -8.130  16.866  82.529  1.00 28.48           H  
ATOM   2819  O   LYS A 190      -7.533  14.167  79.148  1.00 28.48           O  
ATOM   2820  CG  LYS A 190      -8.347  18.317  80.971  1.00 28.48           C  
ATOM   2821  HG2 LYS A 190      -9.412  18.257  80.750  1.00 28.48           H  
ATOM   2822  HG3 LYS A 190      -7.819  18.589  80.057  1.00 28.48           H  
ATOM   2823  CD  LYS A 190      -8.139  19.421  82.021  1.00 28.48           C  
ATOM   2824  HD2 LYS A 190      -7.072  19.542  82.209  1.00 28.48           H  
ATOM   2825  HD3 LYS A 190      -8.631  19.124  82.947  1.00 28.48           H  
ATOM   2826  CE  LYS A 190      -8.743  20.745  81.532  1.00 28.48           C  
ATOM   2827  HE2 LYS A 190      -9.790  20.574  81.281  1.00 28.48           H  
ATOM   2828  HE3 LYS A 190      -8.228  21.048  80.620  1.00 28.48           H  
ATOM   2829  NZ  LYS A 190      -8.637  21.816  82.558  1.00 28.48           N  
ATOM   2830  HZ1 LYS A 190      -9.038  22.679  82.218  1.00 28.48           H  
ATOM   2831  HZ2 LYS A 190      -9.130  21.553  83.399  1.00 28.48           H  
ATOM   2832  HZ3 LYS A 190      -7.672  21.989  82.799  1.00 28.48           H  
ATOM   2833  N   LYS A 191      -7.229  16.333  78.644  1.00 32.44           N  
ATOM   2834  H   LYS A 191      -7.356  17.277  78.981  1.00 32.44           H  
ATOM   2835  CA  LYS A 191      -6.569  16.162  77.329  1.00 32.44           C  
ATOM   2836  HA  LYS A 191      -7.267  15.676  76.648  1.00 32.44           H  
ATOM   2837  C   LYS A 191      -5.296  15.297  77.361  1.00 32.44           C  
ATOM   2838  CB  LYS A 191      -6.141  17.528  76.742  1.00 32.44           C  
ATOM   2839  HB2 LYS A 191      -5.383  17.336  75.982  1.00 32.44           H  
ATOM   2840  HB3 LYS A 191      -5.663  18.120  77.522  1.00 32.44           H  
ATOM   2841  O   LYS A 191      -4.447  15.478  78.226  1.00 32.44           O  
ATOM   2842  CG  LYS A 191      -7.241  18.361  76.066  1.00 32.44           C  
ATOM   2843  HG2 LYS A 191      -7.937  18.736  76.817  1.00 32.44           H  
ATOM   2844  HG3 LYS A 191      -7.781  17.731  75.359  1.00 32.44           H  
ATOM   2845  CD  LYS A 191      -6.597  19.538  75.302  1.00 32.44           C  
ATOM   2846  HD2 LYS A 191      -5.847  19.139  74.619  1.00 32.44           H  
ATOM   2847  HD3 LYS A 191      -6.100  20.198  76.013  1.00 32.44           H  
ATOM   2848  CE  LYS A 191      -7.623  20.337  74.485  1.00 32.44           C  
ATOM   2849  HE2 LYS A 191      -8.177  19.640  73.856  1.00 32.44           H  
ATOM   2850  HE3 LYS A 191      -8.334  20.802  75.168  1.00 32.44           H  
ATOM   2851  NZ  LYS A 191      -6.974  21.370  73.631  1.00 32.44           N  
ATOM   2852  HZ1 LYS A 191      -6.458  22.039  74.185  1.00 32.44           H  
ATOM   2853  HZ2 LYS A 191      -6.336  20.944  72.975  1.00 32.44           H  
ATOM   2854  HZ3 LYS A 191      -7.665  21.875  73.094  1.00 32.44           H  
ATOM   2855  N   LEU A 192      -5.101  14.558  76.268  1.00 24.74           N  
ATOM   2856  H   LEU A 192      -5.884  14.456  75.639  1.00 24.74           H  
ATOM   2857  CA  LEU A 192      -3.803  14.241  75.654  1.00 24.74           C  
ATOM   2858  HA  LEU A 192      -3.060  14.942  76.035  1.00 24.74           H  
ATOM   2859  C   LEU A 192      -3.927  14.462  74.123  1.00 24.74           C  
ATOM   2860  CB  LEU A 192      -3.381  12.801  76.033  1.00 24.74           C  
ATOM   2861  HB2 LEU A 192      -3.448  12.156  75.157  1.00 24.74           H  
ATOM   2862  HB3 LEU A 192      -4.078  12.407  76.773  1.00 24.74           H  
ATOM   2863  O   LEU A 192      -5.035  14.699  73.637  1.00 24.74           O  
ATOM   2864  CG  LEU A 192      -1.966  12.698  76.636  1.00 24.74           C  
ATOM   2865  HG  LEU A 192      -1.913  13.325  77.526  1.00 24.74           H  
ATOM   2866  CD1 LEU A 192      -1.683  11.253  77.043  1.00 24.74           C  
ATOM   2867 HD11 LEU A 192      -1.710  10.600  76.171  1.00 24.74           H  
ATOM   2868 HD12 LEU A 192      -0.700  11.185  77.509  1.00 24.74           H  
ATOM   2869 HD13 LEU A 192      -2.429  10.919  77.765  1.00 24.74           H  
ATOM   2870  CD2 LEU A 192      -0.869  13.139  75.661  1.00 24.74           C  
ATOM   2871 HD21 LEU A 192      -0.939  14.208  75.462  1.00 24.74           H  
ATOM   2872 HD22 LEU A 192      -0.933  12.570  74.734  1.00 24.74           H  
ATOM   2873 HD23 LEU A 192       0.107  12.955  76.110  1.00 24.74           H  
ATOM   2874  N   LYS A 193      -2.825  14.420  73.360  1.00 31.33           N  
ATOM   2875  H   LYS A 193      -1.941  14.241  73.814  1.00 31.33           H  
ATOM   2876  CA  LYS A 193      -2.811  14.501  71.881  1.00 31.33           C  
ATOM   2877  HA  LYS A 193      -3.708  14.024  71.487  1.00 31.33           H  
ATOM   2878  C   LYS A 193      -1.594  13.772  71.319  1.00 31.33           C  
ATOM   2879  CB  LYS A 193      -2.795  15.984  71.419  1.00 31.33           C  
ATOM   2880  HB2 LYS A 193      -3.738  16.432  71.731  1.00 31.33           H  
ATOM   2881  HB3 LYS A 193      -1.997  16.518  71.934  1.00 31.33           H  
ATOM   2882  O   LYS A 193      -0.483  14.093  71.723  1.00 31.33           O  
ATOM   2883  CG  LYS A 193      -2.646  16.209  69.889  1.00 31.33           C  
ATOM   2884  HG2 LYS A 193      -3.040  15.340  69.363  1.00 31.33           H  
ATOM   2885  HG3 LYS A 193      -3.265  17.062  69.610  1.00 31.33           H  
ATOM   2886  CD  LYS A 193      -1.205  16.504  69.401  1.00 31.33           C  
ATOM   2887  HD2 LYS A 193      -0.908  17.498  69.734  1.00 31.33           H  
ATOM   2888  HD3 LYS A 193      -0.515  15.789  69.849  1.00 31.33           H  
ATOM   2889  CE  LYS A 193      -1.080  16.416  67.863  1.00 31.33           C  
ATOM   2890  HE2 LYS A 193      -1.574  15.500  67.536  1.00 31.33           H  
ATOM   2891  HE3 LYS A 193      -1.610  17.252  67.407  1.00 31.33           H  
ATOM   2892  NZ  LYS A 193       0.337  16.383  67.393  1.00 31.33           N  
ATOM   2893  HZ1 LYS A 193       0.805  17.271  67.505  1.00 31.33           H  
ATOM   2894  HZ2 LYS A 193       0.413  16.104  66.426  1.00 31.33           H  
ATOM   2895  HZ3 LYS A 193       0.868  15.691  67.902  1.00 31.33           H  
ATOM   2896  N   ASN A 194      -1.797  12.891  70.336  1.00 33.56           N  
ATOM   2897  H   ASN A 194      -2.749  12.612  70.148  1.00 33.56           H  
ATOM   2898  CA  ASN A 194      -0.887  12.724  69.196  1.00 33.56           C  
ATOM   2899  HA  ASN A 194      -0.761  13.722  68.776  1.00 33.56           H  
ATOM   2900  C   ASN A 194      -1.586  11.971  68.043  1.00 33.56           C  
ATOM   2901  CB  ASN A 194       0.508  12.189  69.635  1.00 33.56           C  
ATOM   2902  HB2 ASN A 194       0.759  11.255  69.131  1.00 33.56           H  
ATOM   2903  HB3 ASN A 194       0.508  11.959  70.700  1.00 33.56           H  
ATOM   2904  O   ASN A 194      -2.804  12.074  67.924  1.00 33.56           O  
ATOM   2905  CG  ASN A 194       1.629  13.198  69.374  1.00 33.56           C  
ATOM   2906  ND2 ASN A 194       2.852  12.865  69.701  1.00 33.56           N  
ATOM   2907 HD21 ASN A 194       3.055  11.977  70.138  1.00 33.56           H  
ATOM   2908 HD22 ASN A 194       3.588  13.524  69.491  1.00 33.56           H  
ATOM   2909  OD1 ASN A 194       1.432  14.280  68.834  1.00 33.56           O  
ATOM   2910  N   HIS A 195      -0.829  11.345  67.141  1.00 29.45           N  
ATOM   2911  H   HIS A 195       0.149  11.201  67.347  1.00 29.45           H  
ATOM   2912  CA  HIS A 195      -1.284  10.875  65.830  1.00 29.45           C  
ATOM   2913  HA  HIS A 195      -2.071  11.541  65.476  1.00 29.45           H  
ATOM   2914  C   HIS A 195      -1.878   9.455  65.895  1.00 29.45           C  
ATOM   2915  CB  HIS A 195      -0.105  10.969  64.837  1.00 29.45           C  
ATOM   2916  HB2 HIS A 195       0.710  10.334  65.186  1.00 29.45           H  
ATOM   2917  HB3 HIS A 195      -0.429  10.585  63.870  1.00 29.45           H  
ATOM   2918  O   HIS A 195      -1.483   8.654  66.739  1.00 29.45           O  
ATOM   2919  CG  HIS A 195       0.425  12.378  64.638  1.00 29.45           C  
ATOM   2920  CD2 HIS A 195       0.967  13.200  65.594  1.00 29.45           C  
ATOM   2921  HD2 HIS A 195       1.147  12.938  66.626  1.00 29.45           H  
ATOM   2922  ND1 HIS A 195       0.440  13.093  63.461  1.00 29.45           N  
ATOM   2923  HD1 HIS A 195       0.215  12.742  62.541  1.00 29.45           H  
ATOM   2924  CE1 HIS A 195       0.943  14.315  63.716  1.00 29.45           C  
ATOM   2925  HE1 HIS A 195       1.103  15.082  62.972  1.00 29.45           H  
ATOM   2926  NE2 HIS A 195       1.223  14.450  65.026  1.00 29.45           N  
ATOM   2927  N   GLY A 196      -2.806   9.141  64.986  1.00 22.08           N  
ATOM   2928  H   GLY A 196      -3.123   9.861  64.353  1.00 22.08           H  
ATOM   2929  CA  GLY A 196      -3.414   7.813  64.852  1.00 22.08           C  
ATOM   2930  HA2 GLY A 196      -2.656   7.091  64.549  1.00 22.08           H  
ATOM   2931  HA3 GLY A 196      -3.818   7.499  65.814  1.00 22.08           H  
ATOM   2932  C   GLY A 196      -4.555   7.817  63.833  1.00 22.08           C  
ATOM   2933  O   GLY A 196      -5.657   8.256  64.148  1.00 22.08           O  
ATOM   2934  N   ASN A 197      -4.286   7.361  62.607  1.00 34.03           N  
ATOM   2935  H   ASN A 197      -3.379   6.952  62.430  1.00 34.03           H  
ATOM   2936  CA  ASN A 197      -5.279   7.274  61.532  1.00 34.03           C  
ATOM   2937  HA  ASN A 197      -6.074   7.995  61.718  1.00 34.03           H  
ATOM   2938  C   ASN A 197      -5.911   5.871  61.501  1.00 34.03           C  
ATOM   2939  CB  ASN A 197      -4.604   7.643  60.197  1.00 34.03           C  
ATOM   2940  HB2 ASN A 197      -3.844   6.899  59.958  1.00 34.03           H  
ATOM   2941  HB3 ASN A 197      -4.122   8.617  60.288  1.00 34.03           H  
ATOM   2942  O   ASN A 197      -5.186   4.878  61.508  1.00 34.03           O  
ATOM   2943  CG  ASN A 197      -5.583   7.719  59.036  1.00 34.03           C  
ATOM   2944  ND2 ASN A 197      -5.097   7.845  57.825  1.00 34.03           N  
ATOM   2945 HD21 ASN A 197      -5.770   7.912  57.074  1.00 34.03           H  
ATOM   2946 HD22 ASN A 197      -4.101   7.879  57.659  1.00 34.03           H  
ATOM   2947  OD1 ASN A 197      -6.790   7.682  59.199  1.00 34.03           O  
ATOM   2948  N   ILE A 198      -7.244   5.787  61.463  1.00 26.03           N  
ATOM   2949  H   ILE A 198      -7.767   6.646  61.369  1.00 26.03           H  
ATOM   2950  CA  ILE A 198      -8.004   4.532  61.367  1.00 26.03           C  
ATOM   2951  HA  ILE A 198      -7.377   3.784  60.883  1.00 26.03           H  
ATOM   2952  C   ILE A 198      -9.239   4.781  60.488  1.00 26.03           C  
ATOM   2953  CB  ILE A 198      -8.423   3.991  62.763  1.00 26.03           C  
ATOM   2954  HB  ILE A 198      -9.197   4.645  63.164  1.00 26.03           H  
ATOM   2955  O   ILE A 198     -10.010   5.703  60.751  1.00 26.03           O  
ATOM   2956  CG1 ILE A 198      -7.259   3.961  63.786  1.00 26.03           C  
ATOM   2957 HG12 ILE A 198      -6.455   3.333  63.403  1.00 26.03           H  
ATOM   2958 HG13 ILE A 198      -6.871   4.972  63.912  1.00 26.03           H  
ATOM   2959  CG2 ILE A 198      -9.018   2.576  62.597  1.00 26.03           C  
ATOM   2960 HG21 ILE A 198      -8.245   1.886  62.260  1.00 26.03           H  
ATOM   2961 HG22 ILE A 198      -9.423   2.218  63.543  1.00 26.03           H  
ATOM   2962 HG23 ILE A 198      -9.834   2.575  61.874  1.00 26.03           H  
ATOM   2963  CD1 ILE A 198      -7.641   3.470  65.189  1.00 26.03           C  
ATOM   2964 HD11 ILE A 198      -6.801   3.630  65.865  1.00 26.03           H  
ATOM   2965 HD12 ILE A 198      -7.869   2.404  65.173  1.00 26.03           H  
ATOM   2966 HD13 ILE A 198      -8.503   4.026  65.557  1.00 26.03           H  
ATOM   2967  N   VAL A 199      -9.461   3.941  59.471  1.00 43.48           N  
ATOM   2968  H   VAL A 199      -8.787   3.206  59.313  1.00 43.48           H  
ATOM   2969  CA  VAL A 199     -10.570   4.065  58.498  1.00 43.48           C  
ATOM   2970  HA  VAL A 199     -10.713   5.126  58.291  1.00 43.48           H  
ATOM   2971  C   VAL A 199     -11.886   3.543  59.107  1.00 43.48           C  
ATOM   2972  CB  VAL A 199     -10.205   3.389  57.155  1.00 43.48           C  
ATOM   2973  HB  VAL A 199     -10.179   2.307  57.287  1.00 43.48           H  
ATOM   2974  O   VAL A 199     -12.392   2.478  58.760  1.00 43.48           O  
ATOM   2975  CG1 VAL A 199     -11.221   3.738  56.059  1.00 43.48           C  
ATOM   2976 HG11 VAL A 199     -11.251   4.816  55.902  1.00 43.48           H  
ATOM   2977 HG12 VAL A 199     -12.216   3.387  56.335  1.00 43.48           H  
ATOM   2978 HG13 VAL A 199     -10.940   3.250  55.126  1.00 43.48           H  
ATOM   2979  CG2 VAL A 199      -8.826   3.838  56.643  1.00 43.48           C  
ATOM   2980 HG21 VAL A 199      -8.636   3.406  55.661  1.00 43.48           H  
ATOM   2981 HG22 VAL A 199      -8.790   4.925  56.566  1.00 43.48           H  
ATOM   2982 HG23 VAL A 199      -8.035   3.499  57.313  1.00 43.48           H  
ATOM   2983  N   LEU A 200     -12.396   4.249  60.120  1.00 24.73           N  
ATOM   2984  H   LEU A 200     -11.911   5.101  60.362  1.00 24.73           H  
ATOM   2985  CA  LEU A 200     -13.270   3.662  61.140  1.00 24.73           C  
ATOM   2986  HA  LEU A 200     -13.203   2.579  61.033  1.00 24.73           H  
ATOM   2987  C   LEU A 200     -14.765   4.012  60.982  1.00 24.73           C  
ATOM   2988  CB  LEU A 200     -12.678   3.989  62.532  1.00 24.73           C  
ATOM   2989  HB2 LEU A 200     -11.604   4.144  62.428  1.00 24.73           H  
ATOM   2990  HB3 LEU A 200     -13.092   4.925  62.906  1.00 24.73           H  
ATOM   2991  O   LEU A 200     -15.323   4.776  61.773  1.00 24.73           O  
ATOM   2992  CG  LEU A 200     -12.863   2.871  63.576  1.00 24.73           C  
ATOM   2993  HG  LEU A 200     -12.342   1.979  63.228  1.00 24.73           H  
ATOM   2994  CD1 LEU A 200     -12.238   3.304  64.902  1.00 24.73           C  
ATOM   2995 HD11 LEU A 200     -12.299   2.490  65.624  1.00 24.73           H  
ATOM   2996 HD12 LEU A 200     -12.755   4.179  65.294  1.00 24.73           H  
ATOM   2997 HD13 LEU A 200     -11.187   3.552  64.750  1.00 24.73           H  
ATOM   2998  CD2 LEU A 200     -14.324   2.501  63.845  1.00 24.73           C  
ATOM   2999 HD21 LEU A 200     -14.884   3.392  64.128  1.00 24.73           H  
ATOM   3000 HD22 LEU A 200     -14.762   2.051  62.954  1.00 24.73           H  
ATOM   3001 HD23 LEU A 200     -14.372   1.768  64.650  1.00 24.73           H  
ATOM   3002  N   SER A 201     -15.461   3.302  60.080  1.00 26.60           N  
ATOM   3003  H   SER A 201     -14.917   2.757  59.427  1.00 26.60           H  
ATOM   3004  CA  SER A 201     -16.945   3.211  59.998  1.00 26.60           C  
ATOM   3005  HA  SER A 201     -17.167   2.524  59.181  1.00 26.60           H  
ATOM   3006  C   SER A 201     -17.666   4.539  59.617  1.00 26.60           C  
ATOM   3007  CB  SER A 201     -17.434   2.516  61.283  1.00 26.60           C  
ATOM   3008  HB2 SER A 201     -16.767   1.682  61.505  1.00 26.60           H  
ATOM   3009  HB3 SER A 201     -18.429   2.091  61.147  1.00 26.60           H  
ATOM   3010  O   SER A 201     -16.997   5.508  59.287  1.00 26.60           O  
ATOM   3011  OG  SER A 201     -17.430   3.411  62.379  1.00 26.60           O  
ATOM   3012  HG  SER A 201     -16.647   3.949  62.245  1.00 26.60           H  
ATOM   3013  N   LYS A 202     -19.005   4.681  59.559  1.00 30.92           N  
ATOM   3014  H   LYS A 202     -19.274   5.547  59.114  1.00 30.92           H  
ATOM   3015  CA  LYS A 202     -20.142   3.866  60.054  1.00 30.92           C  
ATOM   3016  HA  LYS A 202     -19.899   2.804  60.012  1.00 30.92           H  
ATOM   3017  C   LYS A 202     -21.398   4.060  59.176  1.00 30.92           C  
ATOM   3018  CB  LYS A 202     -20.448   4.323  61.504  1.00 30.92           C  
ATOM   3019  HB2 LYS A 202     -21.179   5.131  61.475  1.00 30.92           H  
ATOM   3020  HB3 LYS A 202     -19.545   4.749  61.940  1.00 30.92           H  
ATOM   3021  O   LYS A 202     -21.361   4.822  58.218  1.00 30.92           O  
ATOM   3022  CG  LYS A 202     -20.969   3.204  62.429  1.00 30.92           C  
ATOM   3023  HG2 LYS A 202     -20.262   2.375  62.453  1.00 30.92           H  
ATOM   3024  HG3 LYS A 202     -21.908   2.826  62.026  1.00 30.92           H  
ATOM   3025  CD  LYS A 202     -21.245   3.676  63.869  1.00 30.92           C  
ATOM   3026  HD2 LYS A 202     -21.646   4.690  63.857  1.00 30.92           H  
ATOM   3027  HD3 LYS A 202     -22.025   3.033  64.276  1.00 30.92           H  
ATOM   3028  CE  LYS A 202     -20.046   3.587  64.829  1.00 30.92           C  
ATOM   3029  HE2 LYS A 202     -19.685   2.559  64.838  1.00 30.92           H  
ATOM   3030  HE3 LYS A 202     -20.403   3.819  65.833  1.00 30.92           H  
ATOM   3031  NZ  LYS A 202     -18.938   4.505  64.472  1.00 30.92           N  
ATOM   3032  HZ1 LYS A 202     -18.205   4.482  65.166  1.00 30.92           H  
ATOM   3033  HZ2 LYS A 202     -19.263   5.455  64.360  1.00 30.92           H  
ATOM   3034  HZ3 LYS A 202     -18.517   4.210  63.603  1.00 30.92           H  
ATOM   3035  N   SER A 203     -22.501   3.391  59.538  1.00 38.35           N  
ATOM   3036  H   SER A 203     -22.414   2.756  60.319  1.00 38.35           H  
ATOM   3037  CA  SER A 203     -23.882   3.706  59.108  1.00 38.35           C  
ATOM   3038  HA  SER A 203     -24.492   2.839  59.365  1.00 38.35           H  
ATOM   3039  C   SER A 203     -24.072   3.872  57.593  1.00 38.35           C  
ATOM   3040  CB  SER A 203     -24.466   4.871  59.928  1.00 38.35           C  
ATOM   3041  HB2 SER A 203     -24.580   4.548  60.963  1.00 38.35           H  
ATOM   3042  HB3 SER A 203     -25.451   5.140  59.547  1.00 38.35           H  
ATOM   3043  O   SER A 203     -24.615   4.869  57.127  1.00 38.35           O  
ATOM   3044  OG  SER A 203     -23.616   6.000  59.906  1.00 38.35           O  
ATOM   3045  HG  SER A 203     -23.594   6.321  59.001  1.00 38.35           H  
ATOM   3046  N   LYS A 204     -23.625   2.863  56.836  1.00 37.71           N  
ATOM   3047  H   LYS A 204     -23.168   2.101  57.315  1.00 37.71           H  
ATOM   3048  CA  LYS A 204     -23.797   2.729  55.375  1.00 37.71           C  
ATOM   3049  HA  LYS A 204     -24.379   3.581  55.024  1.00 37.71           H  
ATOM   3050  C   LYS A 204     -24.641   1.485  55.007  1.00 37.71           C  
ATOM   3051  CB  LYS A 204     -22.397   2.822  54.726  1.00 37.71           C  
ATOM   3052  HB2 LYS A 204     -21.915   3.720  55.112  1.00 37.71           H  
ATOM   3053  HB3 LYS A 204     -21.792   1.972  55.041  1.00 37.71           H  
ATOM   3054  O   LYS A 204     -24.539   0.956  53.903  1.00 37.71           O  
ATOM   3055  CG  LYS A 204     -22.402   2.935  53.188  1.00 37.71           C  
ATOM   3056  HG2 LYS A 204     -21.759   3.764  52.888  1.00 37.71           H  
ATOM   3057  HG3 LYS A 204     -23.412   3.164  52.848  1.00 37.71           H  
ATOM   3058  CD  LYS A 204     -21.890   1.655  52.504  1.00 37.71           C  
ATOM   3059  HD2 LYS A 204     -22.250   0.782  53.048  1.00 37.71           H  
ATOM   3060  HD3 LYS A 204     -20.801   1.639  52.525  1.00 37.71           H  
ATOM   3061  CE  LYS A 204     -22.395   1.587  51.059  1.00 37.71           C  
ATOM   3062  HE2 LYS A 204     -23.440   1.898  51.055  1.00 37.71           H  
ATOM   3063  HE3 LYS A 204     -21.830   2.289  50.447  1.00 37.71           H  
ATOM   3064  NZ  LYS A 204     -22.301   0.206  50.523  1.00 37.71           N  
ATOM   3065  HZ1 LYS A 204     -22.665   0.160  49.582  1.00 37.71           H  
ATOM   3066  HZ2 LYS A 204     -22.855  -0.414  51.097  1.00 37.71           H  
ATOM   3067  HZ3 LYS A 204     -21.347  -0.124  50.528  1.00 37.71           H  
ATOM   3068  N   SER A 205     -25.430   1.004  55.968  1.00 38.67           N  
ATOM   3069  H   SER A 205     -25.519   1.540  56.819  1.00 38.67           H  
ATOM   3070  CA  SER A 205     -26.223  -0.230  55.929  1.00 38.67           C  
ATOM   3071  HA  SER A 205     -25.714  -0.968  55.309  1.00 38.67           H  
ATOM   3072  C   SER A 205     -27.630   0.001  55.370  1.00 38.67           C  
ATOM   3073  CB  SER A 205     -26.323  -0.800  57.349  1.00 38.67           C  
ATOM   3074  HB2 SER A 205     -25.348  -1.181  57.652  1.00 38.67           H  
ATOM   3075  HB3 SER A 205     -27.039  -1.621  57.371  1.00 38.67           H  
ATOM   3076  O   SER A 205     -28.335   0.897  55.834  1.00 38.67           O  
ATOM   3077  OG  SER A 205     -26.723   0.235  58.243  1.00 38.67           O  
ATOM   3078  HG  SER A 205     -27.606   0.495  57.970  1.00 38.67           H  
ATOM   3079  N   PHE A 206     -28.021  -0.828  54.406  1.00 25.86           N  
ATOM   3080  H   PHE A 206     -27.399  -1.610  54.256  1.00 25.86           H  
ATOM   3081  CA  PHE A 206     -29.365  -0.979  53.832  1.00 25.86           C  
ATOM   3082  HA  PHE A 206     -30.101  -1.069  54.630  1.00 25.86           H  
ATOM   3083  C   PHE A 206     -29.425  -2.255  52.970  1.00 25.86           C  
ATOM   3084  CB  PHE A 206     -29.706   0.239  52.954  1.00 25.86           C  
ATOM   3085  HB2 PHE A 206     -28.997   0.301  52.128  1.00 25.86           H  
ATOM   3086  HB3 PHE A 206     -29.596   1.149  53.544  1.00 25.86           H  
ATOM   3087  O   PHE A 206     -30.393  -3.008  53.013  1.00 25.86           O  
ATOM   3088  CG  PHE A 206     -31.117   0.210  52.396  1.00 25.86           C  
ATOM   3089  CD1 PHE A 206     -31.382  -0.399  51.152  1.00 25.86           C  
ATOM   3090  HD1 PHE A 206     -30.581  -0.848  50.584  1.00 25.86           H  
ATOM   3091  CD2 PHE A 206     -32.177   0.762  53.140  1.00 25.86           C  
ATOM   3092  HD2 PHE A 206     -31.985   1.214  54.102  1.00 25.86           H  
ATOM   3093  CE1 PHE A 206     -32.698  -0.458  50.661  1.00 25.86           C  
ATOM   3094  HE1 PHE A 206     -32.905  -0.948  49.721  1.00 25.86           H  
ATOM   3095  CE2 PHE A 206     -33.492   0.707  52.645  1.00 25.86           C  
ATOM   3096  HE2 PHE A 206     -34.307   1.117  53.224  1.00 25.86           H  
ATOM   3097  CZ  PHE A 206     -33.753   0.095  51.407  1.00 25.86           C  
ATOM   3098  HZ  PHE A 206     -34.766   0.034  51.037  1.00 25.86           H  
ATOM   3099  N   ILE A 207     -28.354  -2.524  52.213  1.00 28.72           N  
ATOM   3100  H   ILE A 207     -27.539  -1.947  52.364  1.00 28.72           H  
ATOM   3101  CA  ILE A 207     -28.184  -3.696  51.336  1.00 28.72           C  
ATOM   3102  HA  ILE A 207     -29.170  -3.967  50.958  1.00 28.72           H  
ATOM   3103  C   ILE A 207     -27.685  -4.895  52.170  1.00 28.72           C  
ATOM   3104  CB  ILE A 207     -27.284  -3.369  50.113  1.00 28.72           C  
ATOM   3105  HB  ILE A 207     -26.242  -3.412  50.430  1.00 28.72           H  
ATOM   3106  O   ILE A 207     -26.681  -5.531  51.857  1.00 28.72           O  
ATOM   3107  CG1 ILE A 207     -27.536  -1.951  49.535  1.00 28.72           C  
ATOM   3108 HG12 ILE A 207     -27.352  -1.206  50.309  1.00 28.72           H  
ATOM   3109 HG13 ILE A 207     -28.577  -1.868  49.224  1.00 28.72           H  
ATOM   3110  CG2 ILE A 207     -27.514  -4.429  49.017  1.00 28.72           C  
ATOM   3111 HG21 ILE A 207     -28.519  -4.335  48.605  1.00 28.72           H  
ATOM   3112 HG22 ILE A 207     -27.404  -5.433  49.427  1.00 28.72           H  
ATOM   3113 HG23 ILE A 207     -26.781  -4.324  48.217  1.00 28.72           H  
ATOM   3114  CD1 ILE A 207     -26.633  -1.575  48.353  1.00 28.72           C  
ATOM   3115 HD11 ILE A 207     -26.884  -2.170  47.475  1.00 28.72           H  
ATOM   3116 HD12 ILE A 207     -26.783  -0.523  48.108  1.00 28.72           H  
ATOM   3117 HD13 ILE A 207     -25.587  -1.734  48.617  1.00 28.72           H  
ATOM   3118  N   ASP A 208     -28.371  -5.133  53.287  1.00 30.06           N  
ATOM   3119  H   ASP A 208     -29.153  -4.518  53.463  1.00 30.06           H  
ATOM   3120  CA  ASP A 208     -27.937  -5.999  54.388  1.00 30.06           C  
ATOM   3121  HA  ASP A 208     -27.042  -6.550  54.100  1.00 30.06           H  
ATOM   3122  C   ASP A 208     -29.023  -7.039  54.751  1.00 30.06           C  
ATOM   3123  CB  ASP A 208     -27.593  -5.117  55.613  1.00 30.06           C  
ATOM   3124  HB2 ASP A 208     -28.490  -4.575  55.912  1.00 30.06           H  
ATOM   3125  HB3 ASP A 208     -27.325  -5.775  56.439  1.00 30.06           H  
ATOM   3126  O   ASP A 208     -28.719  -8.056  55.371  1.00 30.06           O  
ATOM   3127  CG  ASP A 208     -26.455  -4.092  55.415  1.00 30.06           C  
ATOM   3128  OD1 ASP A 208     -25.457  -4.149  56.167  1.00 30.06           O  
ATOM   3129  OD2 ASP A 208     -26.612  -3.148  54.602  1.00 30.06           O  
ATOM   3130  N   THR A 209     -30.287  -6.800  54.364  1.00 30.57           N  
ATOM   3131  H   THR A 209     -30.467  -5.931  53.882  1.00 30.57           H  
ATOM   3132  CA  THR A 209     -31.468  -7.602  54.750  1.00 30.57           C  
ATOM   3133  HA  THR A 209     -31.142  -8.619  54.970  1.00 30.57           H  
ATOM   3134  C   THR A 209     -32.504  -7.712  53.613  1.00 30.57           C  
ATOM   3135  CB  THR A 209     -32.133  -7.042  56.028  1.00 30.57           C  
ATOM   3136  HB  THR A 209     -33.000  -7.658  56.267  1.00 30.57           H  
ATOM   3137  O   THR A 209     -33.670  -7.365  53.797  1.00 30.57           O  
ATOM   3138  CG2 THR A 209     -31.221  -7.036  57.254  1.00 30.57           C  
ATOM   3139 HG21 THR A 209     -31.802  -6.749  58.131  1.00 30.57           H  
ATOM   3140 HG22 THR A 209     -30.408  -6.323  57.118  1.00 30.57           H  
ATOM   3141 HG23 THR A 209     -30.808  -8.033  57.409  1.00 30.57           H  
ATOM   3142  OG1 THR A 209     -32.562  -5.716  55.821  1.00 30.57           O  
ATOM   3143  HG1 THR A 209     -33.265  -5.774  55.169  1.00 30.57           H  
ATOM   3144  N   ILE A 210     -32.078  -8.132  52.416  1.00 28.09           N  
ATOM   3145  H   ILE A 210     -31.117  -8.432  52.326  1.00 28.09           H  
ATOM   3146  CA  ILE A 210     -32.932  -8.320  51.222  1.00 28.09           C  
ATOM   3147  HA  ILE A 210     -33.969  -8.432  51.540  1.00 28.09           H  
ATOM   3148  C   ILE A 210     -32.509  -9.621  50.516  1.00 28.09           C  
ATOM   3149  CB  ILE A 210     -32.846  -7.102  50.259  1.00 28.09           C  
ATOM   3150  HB  ILE A 210     -31.840  -7.073  49.841  1.00 28.09           H  
ATOM   3151  O   ILE A 210     -31.312  -9.907  50.451  1.00 28.09           O  
ATOM   3152  CG1 ILE A 210     -33.095  -5.753  50.983  1.00 28.09           C  
ATOM   3153 HG12 ILE A 210     -32.374  -5.643  51.793  1.00 28.09           H  
ATOM   3154 HG13 ILE A 210     -34.094  -5.757  51.420  1.00 28.09           H  
ATOM   3155  CG2 ILE A 210     -33.844  -7.274  49.096  1.00 28.09           C  
ATOM   3156 HG21 ILE A 210     -33.616  -8.171  48.520  1.00 28.09           H  
ATOM   3157 HG22 ILE A 210     -33.785  -6.434  48.405  1.00 28.09           H  
ATOM   3158 HG23 ILE A 210     -34.862  -7.349  49.479  1.00 28.09           H  
ATOM   3159  CD1 ILE A 210     -32.942  -4.501  50.108  1.00 28.09           C  
ATOM   3160 HD11 ILE A 210     -33.758  -4.432  49.388  1.00 28.09           H  
ATOM   3161 HD12 ILE A 210     -32.971  -3.616  50.743  1.00 28.09           H  
ATOM   3162 HD13 ILE A 210     -31.987  -4.528  49.583  1.00 28.09           H  
ATOM   3163  N   ASP A 211     -33.460 -10.408  50.002  1.00 31.50           N  
ATOM   3164  H   ASP A 211     -34.425 -10.113  50.045  1.00 31.50           H  
ATOM   3165  CA  ASP A 211     -33.178 -11.678  49.312  1.00 31.50           C  
ATOM   3166  HA  ASP A 211     -32.337 -12.148  49.820  1.00 31.50           H  
ATOM   3167  C   ASP A 211     -32.749 -11.509  47.833  1.00 31.50           C  
ATOM   3168  CB  ASP A 211     -34.366 -12.644  49.472  1.00 31.50           C  
ATOM   3169  HB2 ASP A 211     -35.269 -12.170  49.086  1.00 31.50           H  
ATOM   3170  HB3 ASP A 211     -34.514 -12.864  50.529  1.00 31.50           H  
ATOM   3171  O   ASP A 211     -33.063 -10.523  47.164  1.00 31.50           O  
ATOM   3172  CG  ASP A 211     -34.101 -13.948  48.715  1.00 31.50           C  
ATOM   3173  OD1 ASP A 211     -34.806 -14.191  47.712  1.00 31.50           O  
ATOM   3174  OD2 ASP A 211     -33.052 -14.580  48.981  1.00 31.50           O  
ATOM   3175  N   ALA A 212     -32.022 -12.506  47.318  1.00 30.51           N  
ATOM   3176  H   ALA A 212     -31.937 -13.332  47.893  1.00 30.51           H  
ATOM   3177  CA  ALA A 212     -31.451 -12.555  45.972  1.00 30.51           C  
ATOM   3178  HA  ALA A 212     -31.441 -11.539  45.578  1.00 30.51           H  
ATOM   3179  C   ALA A 212     -32.259 -13.394  44.951  1.00 30.51           C  
ATOM   3180  CB  ALA A 212     -29.991 -13.011  46.099  1.00 30.51           C  
ATOM   3181  HB1 ALA A 212     -29.461 -12.354  46.789  1.00 30.51           H  
ATOM   3182  HB2 ALA A 212     -29.505 -12.967  45.124  1.00 30.51           H  
ATOM   3183  HB3 ALA A 212     -29.956 -14.033  46.475  1.00 30.51           H  
ATOM   3184  O   ALA A 212     -31.759 -13.660  43.856  1.00 30.51           O  
ATOM   3185  N   MET A 213     -33.483 -13.823  45.280  1.00 34.33           N  
ATOM   3186  H   MET A 213     -33.798 -13.696  46.231  1.00 34.33           H  
ATOM   3187  CA  MET A 213     -34.449 -14.431  44.353  1.00 34.33           C  
ATOM   3188  HA  MET A 213     -34.058 -14.378  43.336  1.00 34.33           H  
ATOM   3189  C   MET A 213     -35.776 -13.658  44.321  1.00 34.33           C  
ATOM   3190  CB  MET A 213     -34.664 -15.915  44.698  1.00 34.33           C  
ATOM   3191  HB2 MET A 213     -34.795 -16.038  45.773  1.00 34.33           H  
ATOM   3192  HB3 MET A 213     -35.570 -16.253  44.194  1.00 34.33           H  
ATOM   3193  O   MET A 213     -36.235 -13.315  43.233  1.00 34.33           O  
ATOM   3194  CG  MET A 213     -33.479 -16.765  44.208  1.00 34.33           C  
ATOM   3195  HG2 MET A 213     -33.418 -16.643  43.127  1.00 34.33           H  
ATOM   3196  HG3 MET A 213     -32.565 -16.352  44.636  1.00 34.33           H  
ATOM   3197  SD  MET A 213     -33.497 -18.556  44.565  1.00 34.33           S  
ATOM   3198  CE  MET A 213     -35.234 -18.959  44.203  1.00 34.33           C  
ATOM   3199  HE1 MET A 213     -35.499 -18.618  43.202  1.00 34.33           H  
ATOM   3200  HE2 MET A 213     -35.388 -20.036  44.271  1.00 34.33           H  
ATOM   3201  HE3 MET A 213     -35.886 -18.467  44.925  1.00 34.33           H  
ATOM   3202  N   GLU A 214     -36.330 -13.285  45.478  1.00 36.29           N  
ATOM   3203  H   GLU A 214     -35.904 -13.613  46.333  1.00 36.29           H  
ATOM   3204  CA  GLU A 214     -37.552 -12.467  45.603  1.00 36.29           C  
ATOM   3205  HA  GLU A 214     -38.411 -13.031  45.237  1.00 36.29           H  
ATOM   3206  C   GLU A 214     -37.461 -11.159  44.792  1.00 36.29           C  
ATOM   3207  CB  GLU A 214     -37.754 -12.167  47.098  1.00 36.29           C  
ATOM   3208  HB2 GLU A 214     -36.884 -11.616  47.456  1.00 36.29           H  
ATOM   3209  HB3 GLU A 214     -37.802 -13.112  47.640  1.00 36.29           H  
ATOM   3210  O   GLU A 214     -38.339 -10.836  43.986  1.00 36.29           O  
ATOM   3211  CG  GLU A 214     -39.015 -11.357  47.421  1.00 36.29           C  
ATOM   3212  HG2 GLU A 214     -39.894 -11.933  47.132  1.00 36.29           H  
ATOM   3213  HG3 GLU A 214     -39.014 -10.429  46.850  1.00 36.29           H  
ATOM   3214  CD  GLU A 214     -39.049 -11.029  48.920  1.00 36.29           C  
ATOM   3215  OE1 GLU A 214     -39.773 -11.735  49.655  1.00 36.29           O  
ATOM   3216  OE2 GLU A 214     -38.315 -10.094  49.319  1.00 36.29           O  
ATOM   3217  N   LEU A 215     -36.338 -10.445  44.928  1.00 33.57           N  
ATOM   3218  H   LEU A 215     -35.681 -10.747  45.632  1.00 33.57           H  
ATOM   3219  CA  LEU A 215     -36.045  -9.213  44.189  1.00 33.57           C  
ATOM   3220  HA  LEU A 215     -36.894  -8.540  44.306  1.00 33.57           H  
ATOM   3221  C   LEU A 215     -35.845  -9.442  42.677  1.00 33.57           C  
ATOM   3222  CB  LEU A 215     -34.807  -8.571  44.849  1.00 33.57           C  
ATOM   3223  HB2 LEU A 215     -35.023  -8.421  45.906  1.00 33.57           H  
ATOM   3224  HB3 LEU A 215     -33.977  -9.273  44.779  1.00 33.57           H  
ATOM   3225  O   LEU A 215     -35.975  -8.507  41.891  1.00 33.57           O  
ATOM   3226  CG  LEU A 215     -34.353  -7.225  44.249  1.00 33.57           C  
ATOM   3227  HG  LEU A 215     -34.062  -7.365  43.208  1.00 33.57           H  
ATOM   3228  CD1 LEU A 215     -35.434  -6.144  44.324  1.00 33.57           C  
ATOM   3229 HD11 LEU A 215     -36.286  -6.429  43.708  1.00 33.57           H  
ATOM   3230 HD12 LEU A 215     -35.766  -6.020  45.355  1.00 33.57           H  
ATOM   3231 HD13 LEU A 215     -35.042  -5.199  43.947  1.00 33.57           H  
ATOM   3232  CD2 LEU A 215     -33.123  -6.716  45.002  1.00 33.57           C  
ATOM   3233 HD21 LEU A 215     -32.333  -7.466  44.959  1.00 33.57           H  
ATOM   3234 HD22 LEU A 215     -33.379  -6.532  46.045  1.00 33.57           H  
ATOM   3235 HD23 LEU A 215     -32.766  -5.793  44.544  1.00 33.57           H  
ATOM   3236  N   VAL A 216     -35.523 -10.665  42.244  1.00 33.47           N  
ATOM   3237  H   VAL A 216     -35.562 -11.427  42.906  1.00 33.47           H  
ATOM   3238  CA  VAL A 216     -35.242 -10.977  40.833  1.00 33.47           C  
ATOM   3239  HA  VAL A 216     -34.784 -10.104  40.368  1.00 33.47           H  
ATOM   3240  C   VAL A 216     -36.532 -11.249  40.069  1.00 33.47           C  
ATOM   3241  CB  VAL A 216     -34.246 -12.147  40.699  1.00 33.47           C  
ATOM   3242  HB  VAL A 216     -34.654 -13.037  41.178  1.00 33.47           H  
ATOM   3243  O   VAL A 216     -36.758 -10.642  39.024  1.00 33.47           O  
ATOM   3244  CG1 VAL A 216     -33.946 -12.488  39.233  1.00 33.47           C  
ATOM   3245 HG11 VAL A 216     -33.581 -11.604  38.710  1.00 33.47           H  
ATOM   3246 HG12 VAL A 216     -34.851 -12.846  38.741  1.00 33.47           H  
ATOM   3247 HG13 VAL A 216     -33.198 -13.279  39.183  1.00 33.47           H  
ATOM   3248  CG2 VAL A 216     -32.910 -11.799  41.369  1.00 33.47           C  
ATOM   3249 HG21 VAL A 216     -33.061 -11.621  42.434  1.00 33.47           H  
ATOM   3250 HG22 VAL A 216     -32.483 -10.905  40.915  1.00 33.47           H  
ATOM   3251 HG23 VAL A 216     -32.214 -12.631  41.265  1.00 33.47           H  
ATOM   3252  N   GLU A 217     -37.396 -12.121  40.592  1.00 36.88           N  
ATOM   3253  H   GLU A 217     -37.168 -12.577  41.464  1.00 36.88           H  
ATOM   3254  CA  GLU A 217     -38.635 -12.509  39.904  1.00 36.88           C  
ATOM   3255  HA  GLU A 217     -38.411 -12.648  38.846  1.00 36.88           H  
ATOM   3256  C   GLU A 217     -39.689 -11.384  39.948  1.00 36.88           C  
ATOM   3257  CB  GLU A 217     -39.132 -13.871  40.435  1.00 36.88           C  
ATOM   3258  HB2 GLU A 217     -40.058 -14.131  39.922  1.00 36.88           H  
ATOM   3259  HB3 GLU A 217     -39.328 -13.802  41.505  1.00 36.88           H  
ATOM   3260  O   GLU A 217     -40.438 -11.202  38.989  1.00 36.88           O  
ATOM   3261  CG  GLU A 217     -38.082 -14.968  40.162  1.00 36.88           C  
ATOM   3262  HG2 GLU A 217     -37.777 -14.902  39.118  1.00 36.88           H  
ATOM   3263  HG3 GLU A 217     -37.194 -14.774  40.765  1.00 36.88           H  
ATOM   3264  CD  GLU A 217     -38.569 -16.399  40.450  1.00 36.88           C  
ATOM   3265  OE1 GLU A 217     -38.843 -17.127  39.466  1.00 36.88           O  
ATOM   3266  OE2 GLU A 217     -38.575 -16.795  41.637  1.00 36.88           O  
ATOM   3267  N   SER A 218     -39.667 -10.530  40.980  1.00 34.68           N  
ATOM   3268  H   SER A 218     -39.039 -10.722  41.747  1.00 34.68           H  
ATOM   3269  CA  SER A 218     -40.477  -9.299  41.032  1.00 34.68           C  
ATOM   3270  HA  SER A 218     -41.498  -9.554  40.749  1.00 34.68           H  
ATOM   3271  C   SER A 218     -40.010  -8.197  40.061  1.00 34.68           C  
ATOM   3272  CB  SER A 218     -40.519  -8.758  42.465  1.00 34.68           C  
ATOM   3273  HB2 SER A 218     -41.086  -7.827  42.480  1.00 34.68           H  
ATOM   3274  HB3 SER A 218     -41.018  -9.480  43.110  1.00 34.68           H  
ATOM   3275  O   SER A 218     -40.832  -7.418  39.570  1.00 34.68           O  
ATOM   3276  OG  SER A 218     -39.214  -8.522  42.955  1.00 34.68           O  
ATOM   3277  HG  SER A 218     -38.930  -9.317  43.414  1.00 34.68           H  
ATOM   3278  N   CYS A 219     -38.716  -8.131  39.720  1.00 36.29           N  
ATOM   3279  H   CYS A 219     -38.070  -8.775  40.153  1.00 36.29           H  
ATOM   3280  CA  CYS A 219     -38.202  -7.126  38.780  1.00 36.29           C  
ATOM   3281  HA  CYS A 219     -38.595  -6.153  39.074  1.00 36.29           H  
ATOM   3282  C   CYS A 219     -38.660  -7.341  37.327  1.00 36.29           C  
ATOM   3283  CB  CYS A 219     -36.670  -7.054  38.849  1.00 36.29           C  
ATOM   3284  HB2 CYS A 219     -36.294  -6.632  37.918  1.00 36.29           H  
ATOM   3285  HB3 CYS A 219     -36.248  -8.050  38.981  1.00 36.29           H  
ATOM   3286  O   CYS A 219     -38.685  -6.375  36.564  1.00 36.29           O  
ATOM   3287  SG  CYS A 219     -36.158  -5.958  40.202  1.00 36.29           S  
ATOM   3288  HG  CYS A 219     -36.377  -6.843  41.178  1.00 36.29           H  
ATOM   3289  N   ASP A 220     -39.040  -8.558  36.925  1.00 39.43           N  
ATOM   3290  H   ASP A 220     -39.022  -9.317  37.591  1.00 39.43           H  
ATOM   3291  CA  ASP A 220     -39.427  -8.858  35.538  1.00 39.43           C  
ATOM   3292  HA  ASP A 220     -38.599  -8.595  34.878  1.00 39.43           H  
ATOM   3293  C   ASP A 220     -40.644  -8.034  35.071  1.00 39.43           C  
ATOM   3294  CB  ASP A 220     -39.668 -10.370  35.393  1.00 39.43           C  
ATOM   3295  HB2 ASP A 220     -38.739 -10.902  35.596  1.00 39.43           H  
ATOM   3296  HB3 ASP A 220     -40.407 -10.681  36.131  1.00 39.43           H  
ATOM   3297  O   ASP A 220     -40.677  -7.549  33.938  1.00 39.43           O  
ATOM   3298  CG  ASP A 220     -40.167 -10.744  33.993  1.00 39.43           C  
ATOM   3299  OD1 ASP A 220     -39.513 -10.365  32.998  1.00 39.43           O  
ATOM   3300  OD2 ASP A 220     -41.283 -11.303  33.899  1.00 39.43           O  
ATOM   3301  N   ASP A 221     -41.651  -7.799  35.921  1.00 33.86           N  
ATOM   3302  H   ASP A 221     -41.614  -8.200  36.847  1.00 33.86           H  
ATOM   3303  CA  ASP A 221     -42.770  -6.917  35.546  1.00 33.86           C  
ATOM   3304  HA  ASP A 221     -42.900  -7.008  34.467  1.00 33.86           H  
ATOM   3305  C   ASP A 221     -42.473  -5.427  35.753  1.00 33.86           C  
ATOM   3306  CB  ASP A 221     -44.096  -7.372  36.166  1.00 33.86           C  
ATOM   3307  HB2 ASP A 221     -44.332  -6.766  37.041  1.00 33.86           H  
ATOM   3308  HB3 ASP A 221     -44.026  -8.416  36.473  1.00 33.86           H  
ATOM   3309  O   ASP A 221     -42.975  -4.585  35.007  1.00 33.86           O  
ATOM   3310  CG  ASP A 221     -45.191  -7.253  35.103  1.00 33.86           C  
ATOM   3311  OD1 ASP A 221     -45.114  -8.051  34.139  1.00 33.86           O  
ATOM   3312  OD2 ASP A 221     -46.019  -6.321  35.188  1.00 33.86           O  
ATOM   3313  N   LEU A 222     -41.552  -5.091  36.661  1.00 32.43           N  
ATOM   3314  H   LEU A 222     -41.138  -5.828  37.213  1.00 32.43           H  
ATOM   3315  CA  LEU A 222     -41.010  -3.735  36.781  1.00 32.43           C  
ATOM   3316  HA  LEU A 222     -41.843  -3.062  36.983  1.00 32.43           H  
ATOM   3317  C   LEU A 222     -40.364  -3.302  35.447  1.00 32.43           C  
ATOM   3318  CB  LEU A 222     -40.033  -3.698  37.976  1.00 32.43           C  
ATOM   3319  HB2 LEU A 222     -39.031  -3.966  37.639  1.00 32.43           H  
ATOM   3320  HB3 LEU A 222     -40.345  -4.452  38.700  1.00 32.43           H  
ATOM   3321  O   LEU A 222     -40.702  -2.240  34.917  1.00 32.43           O  
ATOM   3322  CG  LEU A 222     -39.977  -2.358  38.729  1.00 32.43           C  
ATOM   3323  HG  LEU A 222     -40.968  -2.132  39.121  1.00 32.43           H  
ATOM   3324  CD1 LEU A 222     -39.008  -2.478  39.905  1.00 32.43           C  
ATOM   3325 HD11 LEU A 222     -39.326  -3.289  40.560  1.00 32.43           H  
ATOM   3326 HD12 LEU A 222     -38.998  -1.553  40.481  1.00 32.43           H  
ATOM   3327 HD13 LEU A 222     -38.002  -2.696  39.545  1.00 32.43           H  
ATOM   3328  CD2 LEU A 222     -39.522  -1.180  37.864  1.00 32.43           C  
ATOM   3329 HD21 LEU A 222     -39.412  -0.293  38.488  1.00 32.43           H  
ATOM   3330 HD22 LEU A 222     -40.268  -0.970  37.097  1.00 32.43           H  
ATOM   3331 HD23 LEU A 222     -38.569  -1.413  37.390  1.00 32.43           H  
ATOM   3332  N   PHE A 223     -39.532  -4.167  34.852  1.00 36.69           N  
ATOM   3333  H   PHE A 223     -39.302  -5.015  35.350  1.00 36.69           H  
ATOM   3334  CA  PHE A 223     -38.917  -3.950  33.537  1.00 36.69           C  
ATOM   3335  HA  PHE A 223     -38.419  -2.981  33.551  1.00 36.69           H  
ATOM   3336  C   PHE A 223     -39.931  -3.894  32.384  1.00 36.69           C  
ATOM   3337  CB  PHE A 223     -37.869  -5.041  33.258  1.00 36.69           C  
ATOM   3338  HB2 PHE A 223     -37.664  -5.058  32.187  1.00 36.69           H  
ATOM   3339  HB3 PHE A 223     -38.285  -6.015  33.516  1.00 36.69           H  
ATOM   3340  O   PHE A 223     -39.758  -3.071  31.481  1.00 36.69           O  
ATOM   3341  CG  PHE A 223     -36.533  -4.848  33.954  1.00 36.69           C  
ATOM   3342  CD1 PHE A 223     -35.750  -3.712  33.668  1.00 36.69           C  
ATOM   3343  HD1 PHE A 223     -36.114  -2.970  32.973  1.00 36.69           H  
ATOM   3344  CD2 PHE A 223     -36.043  -5.822  34.845  1.00 36.69           C  
ATOM   3345  HD2 PHE A 223     -36.626  -6.706  35.054  1.00 36.69           H  
ATOM   3346  CE1 PHE A 223     -34.496  -3.541  34.282  1.00 36.69           C  
ATOM   3347  HE1 PHE A 223     -33.900  -2.667  34.064  1.00 36.69           H  
ATOM   3348  CE2 PHE A 223     -34.790  -5.650  35.461  1.00 36.69           C  
ATOM   3349  HE2 PHE A 223     -34.424  -6.398  36.149  1.00 36.69           H  
ATOM   3350  CZ  PHE A 223     -34.017  -4.510  35.181  1.00 36.69           C  
ATOM   3351  HZ  PHE A 223     -33.056  -4.383  35.657  1.00 36.69           H  
ATOM   3352  N   LYS A 224     -40.997  -4.711  32.401  1.00 37.86           N  
ATOM   3353  H   LYS A 224     -41.057  -5.405  33.134  1.00 37.86           H  
ATOM   3354  CA  LYS A 224     -42.079  -4.616  31.399  1.00 37.86           C  
ATOM   3355  HA  LYS A 224     -41.640  -4.644  30.402  1.00 37.86           H  
ATOM   3356  C   LYS A 224     -42.831  -3.288  31.488  1.00 37.86           C  
ATOM   3357  CB  LYS A 224     -43.080  -5.777  31.531  1.00 37.86           C  
ATOM   3358  HB2 LYS A 224     -43.402  -5.870  32.568  1.00 37.86           H  
ATOM   3359  HB3 LYS A 224     -43.958  -5.544  30.929  1.00 37.86           H  
ATOM   3360  O   LYS A 224     -43.166  -2.708  30.457  1.00 37.86           O  
ATOM   3361  CG  LYS A 224     -42.515  -7.116  31.038  1.00 37.86           C  
ATOM   3362  HG2 LYS A 224     -42.163  -7.000  30.013  1.00 37.86           H  
ATOM   3363  HG3 LYS A 224     -41.657  -7.395  31.649  1.00 37.86           H  
ATOM   3364  CD  LYS A 224     -43.587  -8.222  31.068  1.00 37.86           C  
ATOM   3365  HD2 LYS A 224     -43.889  -8.440  30.044  1.00 37.86           H  
ATOM   3366  HD3 LYS A 224     -44.473  -7.884  31.605  1.00 37.86           H  
ATOM   3367  CE  LYS A 224     -43.081  -9.514  31.717  1.00 37.86           C  
ATOM   3368  HE2 LYS A 224     -42.127  -9.805  31.276  1.00 37.86           H  
ATOM   3369  HE3 LYS A 224     -43.803 -10.310  31.537  1.00 37.86           H  
ATOM   3370  NZ  LYS A 224     -42.912  -9.344  33.170  1.00 37.86           N  
ATOM   3371  HZ1 LYS A 224     -43.769  -9.048  33.615  1.00 37.86           H  
ATOM   3372  HZ2 LYS A 224     -42.581 -10.206  33.579  1.00 37.86           H  
ATOM   3373  HZ3 LYS A 224     -42.184  -8.671  33.366  1.00 37.86           H  
ATOM   3374  N   GLN A 225     -43.101  -2.803  32.701  1.00 32.81           N  
ATOM   3375  H   GLN A 225     -42.842  -3.365  33.499  1.00 32.81           H  
ATOM   3376  CA  GLN A 225     -43.953  -1.633  32.915  1.00 32.81           C  
ATOM   3377  HA  GLN A 225     -44.718  -1.612  32.138  1.00 32.81           H  
ATOM   3378  C   GLN A 225     -43.221  -0.282  32.844  1.00 32.81           C  
ATOM   3379  CB  GLN A 225     -44.667  -1.756  34.265  1.00 32.81           C  
ATOM   3380  HB2 GLN A 225     -45.175  -0.809  34.447  1.00 32.81           H  
ATOM   3381  HB3 GLN A 225     -43.925  -1.909  35.048  1.00 32.81           H  
ATOM   3382  O   GLN A 225     -43.846   0.705  32.454  1.00 32.81           O  
ATOM   3383  CG  GLN A 225     -45.719  -2.873  34.361  1.00 32.81           C  
ATOM   3384  HG2 GLN A 225     -45.251  -3.846  34.216  1.00 32.81           H  
ATOM   3385  HG3 GLN A 225     -46.471  -2.741  33.583  1.00 32.81           H  
ATOM   3386  CD  GLN A 225     -46.416  -2.840  35.720  1.00 32.81           C  
ATOM   3387  NE2 GLN A 225     -46.875  -3.951  36.236  1.00 32.81           N  
ATOM   3388 HE21 GLN A 225     -46.664  -4.831  35.788  1.00 32.81           H  
ATOM   3389 HE22 GLN A 225     -47.307  -3.940  37.148  1.00 32.81           H  
ATOM   3390  OE1 GLN A 225     -46.555  -1.789  36.341  1.00 32.81           O  
ATOM   3391  N   LYS A 226     -41.945  -0.178  33.257  1.00 31.38           N  
ATOM   3392  H   LYS A 226     -41.485  -1.007  33.606  1.00 31.38           H  
ATOM   3393  CA  LYS A 226     -41.199   1.099  33.292  1.00 31.38           C  
ATOM   3394  HA  LYS A 226     -41.656   1.784  32.578  1.00 31.38           H  
ATOM   3395  C   LYS A 226     -39.731   0.934  32.885  1.00 31.38           C  
ATOM   3396  CB  LYS A 226     -41.265   1.760  34.689  1.00 31.38           C  
ATOM   3397  HB2 LYS A 226     -40.848   1.085  35.436  1.00 31.38           H  
ATOM   3398  HB3 LYS A 226     -40.624   2.641  34.661  1.00 31.38           H  
ATOM   3399  O   LYS A 226     -38.984   0.168  33.485  1.00 31.38           O  
ATOM   3400  CG  LYS A 226     -42.663   2.236  35.132  1.00 31.38           C  
ATOM   3401  HG2 LYS A 226     -42.549   3.158  35.703  1.00 31.38           H  
ATOM   3402  HG3 LYS A 226     -43.265   2.471  34.254  1.00 31.38           H  
ATOM   3403  CD  LYS A 226     -43.394   1.222  36.028  1.00 31.38           C  
ATOM   3404  HD2 LYS A 226     -42.925   1.220  37.012  1.00 31.38           H  
ATOM   3405  HD3 LYS A 226     -43.293   0.221  35.607  1.00 31.38           H  
ATOM   3406  CE  LYS A 226     -44.881   1.583  36.155  1.00 31.38           C  
ATOM   3407  HE2 LYS A 226     -44.956   2.599  36.542  1.00 31.38           H  
ATOM   3408  HE3 LYS A 226     -45.326   1.568  35.160  1.00 31.38           H  
ATOM   3409  NZ  LYS A 226     -45.611   0.647  37.048  1.00 31.38           N  
ATOM   3410  HZ1 LYS A 226     -46.574   0.924  37.178  1.00 31.38           H  
ATOM   3411  HZ2 LYS A 226     -45.667  -0.283  36.658  1.00 31.38           H  
ATOM   3412  HZ3 LYS A 226     -45.173   0.560  37.954  1.00 31.38           H  
ATOM   3413  N   LYS A 227     -39.266   1.761  31.939  1.00 39.34           N  
ATOM   3414  H   LYS A 227     -39.918   2.407  31.518  1.00 39.34           H  
ATOM   3415  CA  LYS A 227     -37.827   1.921  31.661  1.00 39.34           C  
ATOM   3416  HA  LYS A 227     -37.346   0.947  31.743  1.00 39.34           H  
ATOM   3417  C   LYS A 227     -37.188   2.830  32.713  1.00 39.34           C  
ATOM   3418  CB  LYS A 227     -37.582   2.461  30.242  1.00 39.34           C  
ATOM   3419  HB2 LYS A 227     -36.528   2.725  30.162  1.00 39.34           H  
ATOM   3420  HB3 LYS A 227     -38.173   3.362  30.076  1.00 39.34           H  
ATOM   3421  O   LYS A 227     -37.482   4.022  32.750  1.00 39.34           O  
ATOM   3422  CG  LYS A 227     -37.907   1.416  29.165  1.00 39.34           C  
ATOM   3423  HG2 LYS A 227     -37.440   0.469  29.439  1.00 39.34           H  
ATOM   3424  HG3 LYS A 227     -38.986   1.270  29.109  1.00 39.34           H  
ATOM   3425  CD  LYS A 227     -37.370   1.849  27.795  1.00 39.34           C  
ATOM   3426  HD2 LYS A 227     -37.872   2.763  27.477  1.00 39.34           H  
ATOM   3427  HD3 LYS A 227     -36.300   2.038  27.881  1.00 39.34           H  
ATOM   3428  CE  LYS A 227     -37.610   0.730  26.775  1.00 39.34           C  
ATOM   3429  HE2 LYS A 227     -38.683   0.626  26.616  1.00 39.34           H  
ATOM   3430  HE3 LYS A 227     -37.251  -0.206  27.203  1.00 39.34           H  
ATOM   3431  NZ  LYS A 227     -36.911   0.995  25.492  1.00 39.34           N  
ATOM   3432  HZ1 LYS A 227     -35.915   1.060  25.643  1.00 39.34           H  
ATOM   3433  HZ2 LYS A 227     -37.236   1.858  25.079  1.00 39.34           H  
ATOM   3434  HZ3 LYS A 227     -37.078   0.239  24.842  1.00 39.34           H  
ATOM   3435  N   ILE A 228     -36.298   2.273  33.532  1.00 34.03           N  
ATOM   3436  H   ILE A 228     -36.143   1.278  33.457  1.00 34.03           H  
ATOM   3437  CA  ILE A 228     -35.557   2.983  34.586  1.00 34.03           C  
ATOM   3438  HA  ILE A 228     -35.718   4.055  34.480  1.00 34.03           H  
ATOM   3439  C   ILE A 228     -34.059   2.710  34.401  1.00 34.03           C  
ATOM   3440  CB  ILE A 228     -36.069   2.563  35.989  1.00 34.03           C  
ATOM   3441  HB  ILE A 228     -35.925   1.489  36.100  1.00 34.03           H  
ATOM   3442  O   ILE A 228     -33.655   1.568  34.189  1.00 34.03           O  
ATOM   3443  CG1 ILE A 228     -37.582   2.869  36.128  1.00 34.03           C  
ATOM   3444 HG12 ILE A 228     -37.756   3.932  35.967  1.00 34.03           H  
ATOM   3445 HG13 ILE A 228     -38.128   2.318  35.362  1.00 34.03           H  
ATOM   3446  CG2 ILE A 228     -35.261   3.269  37.097  1.00 34.03           C  
ATOM   3447 HG21 ILE A 228     -35.393   4.349  37.033  1.00 34.03           H  
ATOM   3448 HG22 ILE A 228     -35.592   2.928  38.078  1.00 34.03           H  
ATOM   3449 HG23 ILE A 228     -34.202   3.021  37.024  1.00 34.03           H  
ATOM   3450  CD1 ILE A 228     -38.199   2.466  37.473  1.00 34.03           C  
ATOM   3451 HD11 ILE A 228     -39.285   2.542  37.409  1.00 34.03           H  
ATOM   3452 HD12 ILE A 228     -37.853   3.129  38.266  1.00 34.03           H  
ATOM   3453 HD13 ILE A 228     -37.928   1.438  37.710  1.00 34.03           H  
ATOM   3454  N   LEU A 229     -33.221   3.749  34.482  1.00 32.19           N  
ATOM   3455  H   LEU A 229     -33.607   4.661  34.682  1.00 32.19           H  
ATOM   3456  CA  LEU A 229     -31.767   3.649  34.290  1.00 32.19           C  
ATOM   3457  HA  LEU A 229     -31.596   2.885  33.532  1.00 32.19           H  
ATOM   3458  C   LEU A 229     -31.062   3.161  35.572  1.00 32.19           C  
ATOM   3459  CB  LEU A 229     -31.242   4.990  33.732  1.00 32.19           C  
ATOM   3460  HB2 LEU A 229     -31.871   5.283  32.891  1.00 32.19           H  
ATOM   3461  HB3 LEU A 229     -31.344   5.751  34.505  1.00 32.19           H  
ATOM   3462  O   LEU A 229     -30.290   3.885  36.201  1.00 32.19           O  
ATOM   3463  CG  LEU A 229     -29.777   4.970  33.248  1.00 32.19           C  
ATOM   3464  HG  LEU A 229     -29.111   4.715  34.073  1.00 32.19           H  
ATOM   3465  CD1 LEU A 229     -29.542   3.973  32.109  1.00 32.19           C  
ATOM   3466 HD11 LEU A 229     -28.522   4.071  31.737  1.00 32.19           H  
ATOM   3467 HD12 LEU A 229     -30.238   4.165  31.292  1.00 32.19           H  
ATOM   3468 HD13 LEU A 229     -29.672   2.952  32.467  1.00 32.19           H  
ATOM   3469  CD2 LEU A 229     -29.392   6.360  32.740  1.00 32.19           C  
ATOM   3470 HD21 LEU A 229     -30.020   6.640  31.894  1.00 32.19           H  
ATOM   3471 HD22 LEU A 229     -28.348   6.366  32.429  1.00 32.19           H  
ATOM   3472 HD23 LEU A 229     -29.521   7.090  33.539  1.00 32.19           H  
ATOM   3473  N   LEU A 230     -31.370   1.930  35.989  1.00 28.76           N  
ATOM   3474  H   LEU A 230     -32.029   1.406  35.431  1.00 28.76           H  
ATOM   3475  CA  LEU A 230     -30.914   1.331  37.247  1.00 28.76           C  
ATOM   3476  HA  LEU A 230     -31.004   2.093  38.021  1.00 28.76           H  
ATOM   3477  C   LEU A 230     -29.428   0.918  37.183  1.00 28.76           C  
ATOM   3478  CB  LEU A 230     -31.869   0.172  37.604  1.00 28.76           C  
ATOM   3479  HB2 LEU A 230     -32.900   0.515  37.513  1.00 28.76           H  
ATOM   3480  HB3 LEU A 230     -31.725  -0.630  36.879  1.00 28.76           H  
ATOM   3481  O   LEU A 230     -29.088  -0.256  37.042  1.00 28.76           O  
ATOM   3482  CG  LEU A 230     -31.671  -0.397  39.023  1.00 28.76           C  
ATOM   3483  HG  LEU A 230     -30.622  -0.649  39.177  1.00 28.76           H  
ATOM   3484  CD1 LEU A 230     -32.091   0.598  40.108  1.00 28.76           C  
ATOM   3485 HD11 LEU A 230     -31.995   0.129  41.087  1.00 28.76           H  
ATOM   3486 HD12 LEU A 230     -33.130   0.894  39.962  1.00 28.76           H  
ATOM   3487 HD13 LEU A 230     -31.451   1.480  40.089  1.00 28.76           H  
ATOM   3488  CD2 LEU A 230     -32.499  -1.669  39.193  1.00 28.76           C  
ATOM   3489 HD21 LEU A 230     -32.191  -2.413  38.458  1.00 28.76           H  
ATOM   3490 HD22 LEU A 230     -33.560  -1.455  39.062  1.00 28.76           H  
ATOM   3491 HD23 LEU A 230     -32.340  -2.088  40.187  1.00 28.76           H  
ATOM   3492  N   LYS A 231     -28.517   1.895  37.273  1.00 30.54           N  
ATOM   3493  H   LYS A 231     -28.868   2.842  37.298  1.00 30.54           H  
ATOM   3494  CA  LYS A 231     -27.061   1.674  37.228  1.00 30.54           C  
ATOM   3495  HA  LYS A 231     -26.874   0.911  36.472  1.00 30.54           H  
ATOM   3496  C   LYS A 231     -26.529   1.096  38.549  1.00 30.54           C  
ATOM   3497  CB  LYS A 231     -26.354   2.959  36.759  1.00 30.54           C  
ATOM   3498  HB2 LYS A 231     -26.442   3.740  37.514  1.00 30.54           H  
ATOM   3499  HB3 LYS A 231     -26.843   3.302  35.847  1.00 30.54           H  
ATOM   3500  O   LYS A 231     -25.949   1.804  39.370  1.00 30.54           O  
ATOM   3501  CG  LYS A 231     -24.871   2.685  36.457  1.00 30.54           C  
ATOM   3502  HG2 LYS A 231     -24.791   1.733  35.932  1.00 30.54           H  
ATOM   3503  HG3 LYS A 231     -24.314   2.610  37.391  1.00 30.54           H  
ATOM   3504  CD  LYS A 231     -24.241   3.767  35.573  1.00 30.54           C  
ATOM   3505  HD2 LYS A 231     -24.819   3.840  34.652  1.00 30.54           H  
ATOM   3506  HD3 LYS A 231     -24.254   4.728  36.087  1.00 30.54           H  
ATOM   3507  CE  LYS A 231     -22.798   3.354  35.249  1.00 30.54           C  
ATOM   3508  HE2 LYS A 231     -22.773   2.271  35.124  1.00 30.54           H  
ATOM   3509  HE3 LYS A 231     -22.164   3.599  36.100  1.00 30.54           H  
ATOM   3510  NZ  LYS A 231     -22.295   3.993  34.007  1.00 30.54           N  
ATOM   3511  HZ1 LYS A 231     -21.333   3.733  33.843  1.00 30.54           H  
ATOM   3512  HZ2 LYS A 231     -22.369   5.000  34.050  1.00 30.54           H  
ATOM   3513  HZ3 LYS A 231     -22.815   3.653  33.210  1.00 30.54           H  
ATOM   3514  N   MET A 232     -26.761  -0.200  38.757  1.00 31.45           N  
ATOM   3515  H   MET A 232     -27.315  -0.679  38.061  1.00 31.45           H  
ATOM   3516  CA  MET A 232     -26.412  -0.923  39.983  1.00 31.45           C  
ATOM   3517  HA  MET A 232     -26.905  -0.430  40.821  1.00 31.45           H  
ATOM   3518  C   MET A 232     -24.900  -0.927  40.257  1.00 31.45           C  
ATOM   3519  CB  MET A 232     -26.930  -2.369  39.917  1.00 31.45           C  
ATOM   3520  HB2 MET A 232     -26.600  -2.899  40.811  1.00 31.45           H  
ATOM   3521  HB3 MET A 232     -26.509  -2.870  39.046  1.00 31.45           H  
ATOM   3522  O   MET A 232     -24.111  -1.483  39.492  1.00 31.45           O  
ATOM   3523  CG  MET A 232     -28.458  -2.440  39.858  1.00 31.45           C  
ATOM   3524  HG2 MET A 232     -28.865  -1.850  40.679  1.00 31.45           H  
ATOM   3525  HG3 MET A 232     -28.805  -2.006  38.920  1.00 31.45           H  
ATOM   3526  SD  MET A 232     -29.136  -4.113  39.994  1.00 31.45           S  
ATOM   3527  CE  MET A 232     -28.732  -4.782  38.358  1.00 31.45           C  
ATOM   3528  HE1 MET A 232     -27.651  -4.810  38.223  1.00 31.45           H  
ATOM   3529  HE2 MET A 232     -29.183  -4.159  37.586  1.00 31.45           H  
ATOM   3530  HE3 MET A 232     -29.129  -5.794  38.277  1.00 31.45           H  
ATOM   3531  N   LEU A 233     -24.499  -0.371  41.403  1.00 31.15           N  
ATOM   3532  H   LEU A 233     -25.192   0.088  41.976  1.00 31.15           H  
ATOM   3533  CA  LEU A 233     -23.125  -0.436  41.912  1.00 31.15           C  
ATOM   3534  HA  LEU A 233     -22.437  -0.439  41.067  1.00 31.15           H  
ATOM   3535  C   LEU A 233     -22.883  -1.763  42.649  1.00 31.15           C  
ATOM   3536  CB  LEU A 233     -22.816   0.808  42.769  1.00 31.15           C  
ATOM   3537  HB2 LEU A 233     -21.812   0.695  43.180  1.00 31.15           H  
ATOM   3538  HB3 LEU A 233     -23.515   0.838  43.605  1.00 31.15           H  
ATOM   3539  O   LEU A 233     -22.711  -1.794  43.867  1.00 31.15           O  
ATOM   3540  CG  LEU A 233     -22.882   2.151  42.018  1.00 31.15           C  
ATOM   3541  HG  LEU A 233     -23.895   2.313  41.651  1.00 31.15           H  
ATOM   3542  CD1 LEU A 233     -22.534   3.285  42.984  1.00 31.15           C  
ATOM   3543 HD11 LEU A 233     -21.515   3.168  43.352  1.00 31.15           H  
ATOM   3544 HD12 LEU A 233     -23.227   3.275  43.825  1.00 31.15           H  
ATOM   3545 HD13 LEU A 233     -22.625   4.244  42.473  1.00 31.15           H  
ATOM   3546  CD2 LEU A 233     -21.910   2.220  40.836  1.00 31.15           C  
ATOM   3547 HD21 LEU A 233     -20.899   1.983  41.167  1.00 31.15           H  
ATOM   3548 HD22 LEU A 233     -21.926   3.222  40.408  1.00 31.15           H  
ATOM   3549 HD23 LEU A 233     -22.219   1.517  40.062  1.00 31.15           H  
ATOM   3550  N   ILE A 234     -22.895  -2.863  41.891  1.00 35.11           N  
ATOM   3551  H   ILE A 234     -23.077  -2.747  40.905  1.00 35.11           H  
ATOM   3552  CA  ILE A 234     -22.535  -4.200  42.384  1.00 35.11           C  
ATOM   3553  HA  ILE A 234     -23.206  -4.458  43.204  1.00 35.11           H  
ATOM   3554  C   ILE A 234     -21.098  -4.147  42.924  1.00 35.11           C  
ATOM   3555  CB  ILE A 234     -22.685  -5.271  41.273  1.00 35.11           C  
ATOM   3556  HB  ILE A 234     -21.969  -5.046  40.482  1.00 35.11           H  
ATOM   3557  O   ILE A 234     -20.190  -3.680  42.233  1.00 35.11           O  
ATOM   3558  CG1 ILE A 234     -24.106  -5.254  40.655  1.00 35.11           C  
ATOM   3559 HG12 ILE A 234     -24.840  -5.497  41.423  1.00 35.11           H  
ATOM   3560 HG13 ILE A 234     -24.328  -4.253  40.284  1.00 35.11           H  
ATOM   3561  CG2 ILE A 234     -22.361  -6.670  41.835  1.00 35.11           C  
ATOM   3562 HG21 ILE A 234     -22.415  -7.424  41.050  1.00 35.11           H  
ATOM   3563 HG22 ILE A 234     -23.062  -6.935  42.626  1.00 35.11           H  
ATOM   3564 HG23 ILE A 234     -21.346  -6.701  42.233  1.00 35.11           H  
ATOM   3565  CD1 ILE A 234     -24.292  -6.209  39.468  1.00 35.11           C  
ATOM   3566 HD11 ILE A 234     -23.512  -6.039  38.726  1.00 35.11           H  
ATOM   3567 HD12 ILE A 234     -25.264  -6.024  39.010  1.00 35.11           H  
ATOM   3568 HD13 ILE A 234     -24.262  -7.245  39.804  1.00 35.11           H  
ATOM   3569  N   SER A 235     -20.883  -4.613  44.157  1.00 34.22           N  
ATOM   3570  H   SER A 235     -21.642  -5.039  44.668  1.00 34.22           H  
ATOM   3571  CA  SER A 235     -19.542  -4.702  44.737  1.00 34.22           C  
ATOM   3572  HA  SER A 235     -19.023  -3.763  44.544  1.00 34.22           H  
ATOM   3573  C   SER A 235     -18.747  -5.825  44.074  1.00 34.22           C  
ATOM   3574  CB  SER A 235     -19.606  -4.895  46.259  1.00 34.22           C  
ATOM   3575  HB2 SER A 235     -18.595  -4.996  46.653  1.00 34.22           H  
ATOM   3576  HB3 SER A 235     -20.070  -4.016  46.707  1.00 34.22           H  
ATOM   3577  O   SER A 235     -19.273  -6.902  43.807  1.00 34.22           O  
ATOM   3578  OG  SER A 235     -20.362  -6.041  46.603  1.00 34.22           O  
ATOM   3579  HG  SER A 235     -20.391  -6.133  47.558  1.00 34.22           H  
ATOM   3580  N   GLU A 236     -17.448  -5.617  43.856  1.00 32.97           N  
ATOM   3581  H   GLU A 236     -17.047  -4.707  44.034  1.00 32.97           H  
ATOM   3582  CA  GLU A 236     -16.574  -6.678  43.331  1.00 32.97           C  
ATOM   3583  HA  GLU A 236     -16.969  -7.007  42.370  1.00 32.97           H  
ATOM   3584  C   GLU A 236     -16.555  -7.902  44.270  1.00 32.97           C  
ATOM   3585  CB  GLU A 236     -15.170  -6.094  43.121  1.00 32.97           C  
ATOM   3586  HB2 GLU A 236     -14.599  -6.166  44.046  1.00 32.97           H  
ATOM   3587  HB3 GLU A 236     -15.255  -5.041  42.852  1.00 32.97           H  
ATOM   3588  O   GLU A 236     -16.489  -9.049  43.829  1.00 32.97           O  
ATOM   3589  CG  GLU A 236     -14.434  -6.809  41.987  1.00 32.97           C  
ATOM   3590  HG2 GLU A 236     -14.992  -6.677  41.060  1.00 32.97           H  
ATOM   3591  HG3 GLU A 236     -14.386  -7.877  42.198  1.00 32.97           H  
ATOM   3592  CD  GLU A 236     -13.026  -6.234  41.826  1.00 32.97           C  
ATOM   3593  OE1 GLU A 236     -12.080  -6.923  42.267  1.00 32.97           O  
ATOM   3594  OE2 GLU A 236     -12.919  -5.120  41.259  1.00 32.97           O  
ATOM   3595  N   ASN A 237     -16.759  -7.650  45.568  1.00 35.98           N  
ATOM   3596  H   ASN A 237     -16.817  -6.681  45.844  1.00 35.98           H  
ATOM   3597  CA  ASN A 237     -16.842  -8.663  46.614  1.00 35.98           C  
ATOM   3598  HA  ASN A 237     -15.912  -9.232  46.581  1.00 35.98           H  
ATOM   3599  C   ASN A 237     -17.994  -9.661  46.412  1.00 35.98           C  
ATOM   3600  CB  ASN A 237     -16.930  -7.978  47.987  1.00 35.98           C  
ATOM   3601  HB2 ASN A 237     -16.723  -8.713  48.764  1.00 35.98           H  
ATOM   3602  HB3 ASN A 237     -17.940  -7.597  48.135  1.00 35.98           H  
ATOM   3603  O   ASN A 237     -17.874 -10.807  46.837  1.00 35.98           O  
ATOM   3604  CG  ASN A 237     -15.961  -6.821  48.141  1.00 35.98           C  
ATOM   3605  ND2 ASN A 237     -14.677  -7.041  47.977  1.00 35.98           N  
ATOM   3606 HD21 ASN A 237     -14.342  -7.918  47.605  1.00 35.98           H  
ATOM   3607 HD22 ASN A 237     -14.060  -6.244  48.044  1.00 35.98           H  
ATOM   3608  OD1 ASN A 237     -16.369  -5.688  48.339  1.00 35.98           O  
ATOM   3609  N   PHE A 238     -19.066  -9.275  45.705  1.00 39.23           N  
ATOM   3610  H   PHE A 238     -19.084  -8.340  45.324  1.00 39.23           H  
ATOM   3611  CA  PHE A 238     -20.177 -10.166  45.346  1.00 39.23           C  
ATOM   3612  HA  PHE A 238     -20.622 -10.552  46.263  1.00 39.23           H  
ATOM   3613  C   PHE A 238     -19.729 -11.376  44.504  1.00 39.23           C  
ATOM   3614  CB  PHE A 238     -21.230  -9.337  44.595  1.00 39.23           C  
ATOM   3615  HB2 PHE A 238     -21.491  -8.466  45.196  1.00 39.23           H  
ATOM   3616  HB3 PHE A 238     -20.791  -8.975  43.665  1.00 39.23           H  
ATOM   3617  O   PHE A 238     -20.390 -12.413  44.515  1.00 39.23           O  
ATOM   3618  CG  PHE A 238     -22.505 -10.085  44.260  1.00 39.23           C  
ATOM   3619  CD1 PHE A 238     -22.685 -10.629  42.974  1.00 39.23           C  
ATOM   3620  HD1 PHE A 238     -21.911 -10.522  42.229  1.00 39.23           H  
ATOM   3621  CD2 PHE A 238     -23.513 -10.237  45.231  1.00 39.23           C  
ATOM   3622  HD2 PHE A 238     -23.385  -9.816  46.217  1.00 39.23           H  
ATOM   3623  CE1 PHE A 238     -23.870 -11.317  42.657  1.00 39.23           C  
ATOM   3624  HE1 PHE A 238     -24.008 -11.730  41.669  1.00 39.23           H  
ATOM   3625  CE2 PHE A 238     -24.696 -10.930  44.915  1.00 39.23           C  
ATOM   3626  HE2 PHE A 238     -25.472 -11.041  45.658  1.00 39.23           H  
ATOM   3627  CZ  PHE A 238     -24.875 -11.468  43.629  1.00 39.23           C  
ATOM   3628  HZ  PHE A 238     -25.788 -11.992  43.386  1.00 39.23           H  
ATOM   3629  N   PHE A 239     -18.581 -11.271  43.826  1.00 35.66           N  
ATOM   3630  H   PHE A 239     -18.093 -10.388  43.856  1.00 35.66           H  
ATOM   3631  CA  PHE A 239     -17.951 -12.346  43.054  1.00 35.66           C  
ATOM   3632  HA  PHE A 239     -18.681 -13.141  42.898  1.00 35.66           H  
ATOM   3633  C   PHE A 239     -16.758 -12.993  43.788  1.00 35.66           C  
ATOM   3634  CB  PHE A 239     -17.562 -11.795  41.671  1.00 35.66           C  
ATOM   3635  HB2 PHE A 239     -17.209 -12.618  41.050  1.00 35.66           H  
ATOM   3636  HB3 PHE A 239     -16.731 -11.100  41.793  1.00 35.66           H  
ATOM   3637  O   PHE A 239     -16.009 -13.757  43.184  1.00 35.66           O  
ATOM   3638  CG  PHE A 239     -18.695 -11.092  40.943  1.00 35.66           C  
ATOM   3639  CD1 PHE A 239     -19.701 -11.842  40.303  1.00 35.66           C  
ATOM   3640  HD1 PHE A 239     -19.659 -12.921  40.317  1.00 35.66           H  
ATOM   3641  CD2 PHE A 239     -18.775  -9.686  40.952  1.00 35.66           C  
ATOM   3642  HD2 PHE A 239     -18.022  -9.107  41.466  1.00 35.66           H  
ATOM   3643  CE1 PHE A 239     -20.775 -11.190  39.670  1.00 35.66           C  
ATOM   3644  HE1 PHE A 239     -21.558 -11.767  39.201  1.00 35.66           H  
ATOM   3645  CE2 PHE A 239     -19.849  -9.035  40.321  1.00 35.66           C  
ATOM   3646  HE2 PHE A 239     -19.916  -7.957  40.356  1.00 35.66           H  
ATOM   3647  CZ  PHE A 239     -20.846  -9.785  39.673  1.00 35.66           C  
ATOM   3648  HZ  PHE A 239     -21.678  -9.284  39.200  1.00 35.66           H  
ATOM   3649  N   GLN A 240     -16.540 -12.669  45.069  1.00 36.15           N  
ATOM   3650  H   GLN A 240     -17.185 -12.023  45.503  1.00 36.15           H  
ATOM   3651  CA  GLN A 240     -15.351 -13.061  45.846  1.00 36.15           C  
ATOM   3652  HA  GLN A 240     -14.758 -13.777  45.277  1.00 36.15           H  
ATOM   3653  C   GLN A 240     -15.711 -13.756  47.168  1.00 36.15           C  
ATOM   3654  CB  GLN A 240     -14.472 -11.823  46.104  1.00 36.15           C  
ATOM   3655  HB2 GLN A 240     -15.069 -11.087  46.643  1.00 36.15           H  
ATOM   3656  HB3 GLN A 240     -13.635 -12.103  46.743  1.00 36.15           H  
ATOM   3657  O   GLN A 240     -15.085 -14.753  47.509  1.00 36.15           O  
ATOM   3658  CG  GLN A 240     -13.910 -11.221  44.802  1.00 36.15           C  
ATOM   3659  HG2 GLN A 240     -14.682 -11.191  44.033  1.00 36.15           H  
ATOM   3660  HG3 GLN A 240     -13.118 -11.879  44.444  1.00 36.15           H  
ATOM   3661  CD  GLN A 240     -13.357  -9.800  44.903  1.00 36.15           C  
ATOM   3662  NE2 GLN A 240     -12.690  -9.378  43.850  1.00 36.15           N  
ATOM   3663 HE21 GLN A 240     -12.591 -10.001  43.061  1.00 36.15           H  
ATOM   3664 HE22 GLN A 240     -12.393  -8.416  43.768  1.00 36.15           H  
ATOM   3665  OE1 GLN A 240     -13.545  -9.074  45.876  1.00 36.15           O  
ATOM   3666  N   SER A 241     -16.742 -13.295  47.887  1.00 32.39           N  
ATOM   3667  H   SER A 241     -17.217 -12.451  47.598  1.00 32.39           H  
ATOM   3668  CA  SER A 241     -17.265 -13.989  49.079  1.00 32.39           C  
ATOM   3669  HA  SER A 241     -16.428 -14.376  49.661  1.00 32.39           H  
ATOM   3670  C   SER A 241     -18.168 -15.179  48.742  1.00 32.39           C  
ATOM   3671  CB  SER A 241     -18.042 -13.007  49.964  1.00 32.39           C  
ATOM   3672  HB2 SER A 241     -18.417 -13.526  50.846  1.00 32.39           H  
ATOM   3673  HB3 SER A 241     -17.363 -12.219  50.291  1.00 32.39           H  
ATOM   3674  O   SER A 241     -18.427 -16.023  49.596  1.00 32.39           O  
ATOM   3675  OG  SER A 241     -19.125 -12.417  49.266  1.00 32.39           O  
ATOM   3676  HG  SER A 241     -19.861 -13.033  49.242  1.00 32.39           H  
ATOM   3677  N   ASN A 242     -18.683 -15.232  47.510  1.00 38.30           N  
ATOM   3678  H   ASN A 242     -18.382 -14.532  46.847  1.00 38.30           H  
ATOM   3679  CA  ASN A 242     -19.818 -16.071  47.147  1.00 38.30           C  
ATOM   3680  HA  ASN A 242     -20.217 -16.554  48.039  1.00 38.30           H  
ATOM   3681  C   ASN A 242     -19.398 -17.159  46.151  1.00 38.30           C  
ATOM   3682  CB  ASN A 242     -20.928 -15.173  46.566  1.00 38.30           C  
ATOM   3683  HB2 ASN A 242     -21.804 -15.784  46.352  1.00 38.30           H  
ATOM   3684  HB3 ASN A 242     -20.579 -14.742  45.627  1.00 38.30           H  
ATOM   3685  O   ASN A 242     -19.113 -16.864  44.990  1.00 38.30           O  
ATOM   3686  CG  ASN A 242     -21.378 -14.043  47.477  1.00 38.30           C  
ATOM   3687  ND2 ASN A 242     -21.918 -12.988  46.920  1.00 38.30           N  
ATOM   3688 HD21 ASN A 242     -21.884 -12.882  45.916  1.00 38.30           H  
ATOM   3689 HD22 ASN A 242     -22.238 -12.258  47.539  1.00 38.30           H  
ATOM   3690  OD1 ASN A 242     -21.242 -14.073  48.689  1.00 38.30           O  
ATOM   3691  N   GLN A 243     -19.447 -18.429  46.566  1.00 38.68           N  
ATOM   3692  H   GLN A 243     -19.660 -18.613  47.536  1.00 38.68           H  
ATOM   3693  CA  GLN A 243     -19.370 -19.572  45.646  1.00 38.68           C  
ATOM   3694  HA  GLN A 243     -18.624 -19.356  44.881  1.00 38.68           H  
ATOM   3695  C   GLN A 243     -20.712 -19.742  44.911  1.00 38.68           C  
ATOM   3696  CB  GLN A 243     -18.914 -20.846  46.381  1.00 38.68           C  
ATOM   3697  HB2 GLN A 243     -18.981 -21.682  45.685  1.00 38.68           H  
ATOM   3698  HB3 GLN A 243     -19.574 -21.045  47.225  1.00 38.68           H  
ATOM   3699  O   GLN A 243     -21.487 -20.658  45.180  1.00 38.68           O  
ATOM   3700  CG  GLN A 243     -17.459 -20.742  46.873  1.00 38.68           C  
ATOM   3701  HG2 GLN A 243     -17.392 -19.981  47.650  1.00 38.68           H  
ATOM   3702  HG3 GLN A 243     -16.823 -20.437  46.043  1.00 38.68           H  
ATOM   3703  CD  GLN A 243     -16.906 -22.054  47.432  1.00 38.68           C  
ATOM   3704  NE2 GLN A 243     -15.665 -22.071  47.865  1.00 38.68           N  
ATOM   3705 HE21 GLN A 243     -15.328 -22.956  48.217  1.00 38.68           H  
ATOM   3706 HE22 GLN A 243     -15.093 -21.239  47.846  1.00 38.68           H  
ATOM   3707  OE1 GLN A 243     -17.557 -23.084  47.488  1.00 38.68           O  
ATOM   3708  N   LEU A 244     -21.018 -18.799  44.015  1.00 41.24           N  
ATOM   3709  H   LEU A 244     -20.348 -18.057  43.872  1.00 41.24           H  
ATOM   3710  CA  LEU A 244     -22.222 -18.830  43.187  1.00 41.24           C  
ATOM   3711  HA  LEU A 244     -23.088 -18.950  43.839  1.00 41.24           H  
ATOM   3712  C   LEU A 244     -22.181 -20.038  42.243  1.00 41.24           C  
ATOM   3713  CB  LEU A 244     -22.360 -17.513  42.393  1.00 41.24           C  
ATOM   3714  HB2 LEU A 244     -21.424 -17.334  41.864  1.00 41.24           H  
ATOM   3715  HB3 LEU A 244     -23.141 -17.636  41.643  1.00 41.24           H  
ATOM   3716  O   LEU A 244     -21.222 -20.207  41.491  1.00 41.24           O  
ATOM   3717  CG  LEU A 244     -22.696 -16.278  43.249  1.00 41.24           C  
ATOM   3718  HG  LEU A 244     -21.980 -16.204  44.068  1.00 41.24           H  
ATOM   3719  CD1 LEU A 244     -22.592 -15.004  42.412  1.00 41.24           C  
ATOM   3720 HD11 LEU A 244     -23.311 -15.028  41.593  1.00 41.24           H  
ATOM   3721 HD12 LEU A 244     -22.790 -14.135  43.040  1.00 41.24           H  
ATOM   3722 HD13 LEU A 244     -21.582 -14.909  42.014  1.00 41.24           H  
ATOM   3723  CD2 LEU A 244     -24.114 -16.345  43.826  1.00 41.24           C  
ATOM   3724 HD21 LEU A 244     -24.842 -16.458  43.023  1.00 41.24           H  
ATOM   3725 HD22 LEU A 244     -24.199 -17.180  44.522  1.00 41.24           H  
ATOM   3726 HD23 LEU A 244     -24.327 -15.427  44.373  1.00 41.24           H  
ATOM   3727  N   ASP A 245     -23.253 -20.836  42.254  1.00 42.31           N  
ATOM   3728  H   ASP A 245     -23.961 -20.664  42.953  1.00 42.31           H  
ATOM   3729  CA  ASP A 245     -23.506 -21.901  41.276  1.00 42.31           C  
ATOM   3730  HA  ASP A 245     -22.836 -22.738  41.473  1.00 42.31           H  
ATOM   3731  C   ASP A 245     -23.226 -21.387  39.856  1.00 42.31           C  
ATOM   3732  CB  ASP A 245     -24.961 -22.392  41.433  1.00 42.31           C  
ATOM   3733  HB2 ASP A 245     -25.594 -21.538  41.677  1.00 42.31           H  
ATOM   3734  HB3 ASP A 245     -25.010 -23.085  42.273  1.00 42.31           H  
ATOM   3735  O   ASP A 245     -23.846 -20.421  39.408  1.00 42.31           O  
ATOM   3736  CG  ASP A 245     -25.546 -23.073  40.185  1.00 42.31           C  
ATOM   3737  OD1 ASP A 245     -24.790 -23.714  39.423  1.00 42.31           O  
ATOM   3738  OD2 ASP A 245     -26.757 -22.880  39.938  1.00 42.31           O  
ATOM   3739  N   GLN A 246     -22.306 -22.041  39.140  1.00 42.88           N  
ATOM   3740  H   GLN A 246     -21.847 -22.833  39.567  1.00 42.88           H  
ATOM   3741  CA  GLN A 246     -21.864 -21.612  37.815  1.00 42.88           C  
ATOM   3742  HA  GLN A 246     -21.464 -20.603  37.916  1.00 42.88           H  
ATOM   3743  C   GLN A 246     -23.019 -21.556  36.800  1.00 42.88           C  
ATOM   3744  CB  GLN A 246     -20.721 -22.528  37.349  1.00 42.88           C  
ATOM   3745  HB2 GLN A 246     -21.116 -23.522  37.137  1.00 42.88           H  
ATOM   3746  HB3 GLN A 246     -19.993 -22.610  38.156  1.00 42.88           H  
ATOM   3747  O   GLN A 246     -22.972 -20.748  35.873  1.00 42.88           O  
ATOM   3748  CG  GLN A 246     -20.000 -21.984  36.103  1.00 42.88           C  
ATOM   3749  HG2 GLN A 246     -20.692 -21.957  35.261  1.00 42.88           H  
ATOM   3750  HG3 GLN A 246     -19.663 -20.966  36.302  1.00 42.88           H  
ATOM   3751  CD  GLN A 246     -18.789 -22.817  35.690  1.00 42.88           C  
ATOM   3752  NE2 GLN A 246     -18.082 -22.421  34.654  1.00 42.88           N  
ATOM   3753 HE21 GLN A 246     -17.295 -23.006  34.411  1.00 42.88           H  
ATOM   3754 HE22 GLN A 246     -18.343 -21.602  34.125  1.00 42.88           H  
ATOM   3755  OE1 GLN A 246     -18.451 -23.834  36.270  1.00 42.88           O  
ATOM   3756  N   LYS A 247     -24.092 -22.340  36.990  1.00 46.50           N  
ATOM   3757  H   LYS A 247     -24.116 -22.924  37.813  1.00 46.50           H  
ATOM   3758  CA  LYS A 247     -25.302 -22.267  36.162  1.00 46.50           C  
ATOM   3759  HA  LYS A 247     -24.998 -22.194  35.117  1.00 46.50           H  
ATOM   3760  C   LYS A 247     -26.120 -21.010  36.468  1.00 46.50           C  
ATOM   3761  CB  LYS A 247     -26.114 -23.554  36.345  1.00 46.50           C  
ATOM   3762  HB2 LYS A 247     -26.502 -23.595  37.363  1.00 46.50           H  
ATOM   3763  HB3 LYS A 247     -25.462 -24.413  36.189  1.00 46.50           H  
ATOM   3764  O   LYS A 247     -26.483 -20.296  35.532  1.00 46.50           O  
ATOM   3765  CG  LYS A 247     -27.279 -23.625  35.352  1.00 46.50           C  
ATOM   3766  HG2 LYS A 247     -26.888 -23.658  34.335  1.00 46.50           H  
ATOM   3767  HG3 LYS A 247     -27.910 -22.742  35.459  1.00 46.50           H  
ATOM   3768  CD  LYS A 247     -28.131 -24.867  35.615  1.00 46.50           C  
ATOM   3769  HD2 LYS A 247     -28.489 -24.837  36.645  1.00 46.50           H  
ATOM   3770  HD3 LYS A 247     -27.527 -25.762  35.468  1.00 46.50           H  
ATOM   3771  CE  LYS A 247     -29.318 -24.860  34.650  1.00 46.50           C  
ATOM   3772  HE2 LYS A 247     -29.829 -23.901  34.741  1.00 46.50           H  
ATOM   3773  HE3 LYS A 247     -28.939 -24.937  33.630  1.00 46.50           H  
ATOM   3774  NZ  LYS A 247     -30.258 -25.966  34.944  1.00 46.50           N  
ATOM   3775  HZ1 LYS A 247     -30.610 -25.875  35.886  1.00 46.50           H  
ATOM   3776  HZ2 LYS A 247     -31.041 -25.940  34.306  1.00 46.50           H  
ATOM   3777  HZ3 LYS A 247     -29.789 -26.857  34.858  1.00 46.50           H  
ATOM   3778  N   LYS A 248     -26.372 -20.688  37.744  1.00 43.39           N  
ATOM   3779  H   LYS A 248     -26.095 -21.343  38.461  1.00 43.39           H  
ATOM   3780  CA  LYS A 248     -26.960 -19.393  38.147  1.00 43.39           C  
ATOM   3781  HA  LYS A 248     -27.919 -19.262  37.645  1.00 43.39           H  
ATOM   3782  C   LYS A 248     -26.092 -18.213  37.697  1.00 43.39           C  
ATOM   3783  CB  LYS A 248     -27.188 -19.341  39.671  1.00 43.39           C  
ATOM   3784  HB2 LYS A 248     -26.350 -19.807  40.188  1.00 43.39           H  
ATOM   3785  HB3 LYS A 248     -27.228 -18.295  39.975  1.00 43.39           H  
ATOM   3786  O   LYS A 248     -26.628 -17.254  37.153  1.00 43.39           O  
ATOM   3787  CG  LYS A 248     -28.507 -20.003  40.107  1.00 43.39           C  
ATOM   3788  HG2 LYS A 248     -28.497 -21.064  39.859  1.00 43.39           H  
ATOM   3789  HG3 LYS A 248     -29.328 -19.534  39.564  1.00 43.39           H  
ATOM   3790  CD  LYS A 248     -28.747 -19.821  41.616  1.00 43.39           C  
ATOM   3791  HD2 LYS A 248     -28.714 -18.755  41.842  1.00 43.39           H  
ATOM   3792  HD3 LYS A 248     -27.958 -20.326  42.173  1.00 43.39           H  
ATOM   3793  CE  LYS A 248     -30.117 -20.386  42.026  1.00 43.39           C  
ATOM   3794  HE2 LYS A 248     -30.843 -20.091  41.269  1.00 43.39           H  
ATOM   3795  HE3 LYS A 248     -30.061 -21.474  42.027  1.00 43.39           H  
ATOM   3796  NZ  LYS A 248     -30.569 -19.877  43.351  1.00 43.39           N  
ATOM   3797  HZ1 LYS A 248     -29.945 -20.158  44.094  1.00 43.39           H  
ATOM   3798  HZ2 LYS A 248     -31.500 -20.199  43.574  1.00 43.39           H  
ATOM   3799  HZ3 LYS A 248     -30.625 -18.868  43.351  1.00 43.39           H  
ATOM   3800  N   LEU A 249     -24.771 -18.297  37.853  1.00 46.41           N  
ATOM   3801  H   LEU A 249     -24.413 -19.107  38.340  1.00 46.41           H  
ATOM   3802  CA  LEU A 249     -23.824 -17.249  37.467  1.00 46.41           C  
ATOM   3803  HA  LEU A 249     -24.159 -16.317  37.922  1.00 46.41           H  
ATOM   3804  C   LEU A 249     -23.792 -17.028  35.948  1.00 46.41           C  
ATOM   3805  CB  LEU A 249     -22.438 -17.604  38.036  1.00 46.41           C  
ATOM   3806  HB2 LEU A 249     -22.109 -18.534  37.574  1.00 46.41           H  
ATOM   3807  HB3 LEU A 249     -22.535 -17.779  39.108  1.00 46.41           H  
ATOM   3808  O   LEU A 249     -23.876 -15.886  35.512  1.00 46.41           O  
ATOM   3809  CG  LEU A 249     -21.347 -16.541  37.807  1.00 46.41           C  
ATOM   3810  HG  LEU A 249     -21.203 -16.390  36.737  1.00 46.41           H  
ATOM   3811  CD1 LEU A 249     -21.684 -15.197  38.455  1.00 46.41           C  
ATOM   3812 HD11 LEU A 249     -20.835 -14.519  38.357  1.00 46.41           H  
ATOM   3813 HD12 LEU A 249     -21.906 -15.339  39.512  1.00 46.41           H  
ATOM   3814 HD13 LEU A 249     -22.543 -14.747  37.958  1.00 46.41           H  
ATOM   3815  CD2 LEU A 249     -20.031 -17.042  38.402  1.00 46.41           C  
ATOM   3816 HD21 LEU A 249     -19.245 -16.303  38.245  1.00 46.41           H  
ATOM   3817 HD22 LEU A 249     -19.738 -17.973  37.917  1.00 46.41           H  
ATOM   3818 HD23 LEU A 249     -20.145 -17.220  39.471  1.00 46.41           H  
ATOM   3819  N   SER A 250     -23.747 -18.094  35.140  1.00 44.20           N  
ATOM   3820  H   SER A 250     -23.623 -19.009  35.550  1.00 44.20           H  
ATOM   3821  CA  SER A 250     -23.867 -18.002  33.676  1.00 44.20           C  
ATOM   3822  HA  SER A 250     -23.091 -17.335  33.300  1.00 44.20           H  
ATOM   3823  C   SER A 250     -25.220 -17.410  33.261  1.00 44.20           C  
ATOM   3824  CB  SER A 250     -23.643 -19.382  33.039  1.00 44.20           C  
ATOM   3825  HB2 SER A 250     -24.378 -20.089  33.423  1.00 44.20           H  
ATOM   3826  HB3 SER A 250     -22.643 -19.734  33.292  1.00 44.20           H  
ATOM   3827  O   SER A 250     -25.267 -16.495  32.443  1.00 44.20           O  
ATOM   3828  OG  SER A 250     -23.767 -19.293  31.634  1.00 44.20           O  
ATOM   3829  HG  SER A 250     -23.296 -20.011  31.205  1.00 44.20           H  
ATOM   3830  N   THR A 251     -26.317 -17.829  33.905  1.00 45.84           N  
ATOM   3831  H   THR A 251     -26.218 -18.582  34.570  1.00 45.84           H  
ATOM   3832  CA  THR A 251     -27.660 -17.270  33.656  1.00 45.84           C  
ATOM   3833  HA  THR A 251     -27.886 -17.384  32.596  1.00 45.84           H  
ATOM   3834  C   THR A 251     -27.725 -15.769  33.975  1.00 45.84           C  
ATOM   3835  CB  THR A 251     -28.737 -18.024  34.457  1.00 45.84           C  
ATOM   3836  HB  THR A 251     -28.597 -17.841  35.522  1.00 45.84           H  
ATOM   3837  O   THR A 251     -28.212 -14.990  33.162  1.00 45.84           O  
ATOM   3838  CG2 THR A 251     -30.151 -17.601  34.067  1.00 45.84           C  
ATOM   3839 HG21 THR A 251     -30.267 -17.649  32.984  1.00 45.84           H  
ATOM   3840 HG22 THR A 251     -30.876 -18.264  34.538  1.00 45.84           H  
ATOM   3841 HG23 THR A 251     -30.338 -16.581  34.403  1.00 45.84           H  
ATOM   3842  OG1 THR A 251     -28.662 -19.416  34.232  1.00 45.84           O  
ATOM   3843  HG1 THR A 251     -27.873 -19.733  34.677  1.00 45.84           H  
ATOM   3844  N   PHE A 252     -27.177 -15.344  35.117  1.00 42.47           N  
ATOM   3845  H   PHE A 252     -26.802 -16.033  35.754  1.00 42.47           H  
ATOM   3846  CA  PHE A 252     -27.090 -13.936  35.516  1.00 42.47           C  
ATOM   3847  HA  PHE A 252     -28.089 -13.500  35.508  1.00 42.47           H  
ATOM   3848  C   PHE A 252     -26.230 -13.117  34.543  1.00 42.47           C  
ATOM   3849  CB  PHE A 252     -26.536 -13.872  36.948  1.00 42.47           C  
ATOM   3850  HB2 PHE A 252     -27.224 -14.396  37.612  1.00 42.47           H  
ATOM   3851  HB3 PHE A 252     -25.585 -14.403  36.987  1.00 42.47           H  
ATOM   3852  O   PHE A 252     -26.659 -12.063  34.076  1.00 42.47           O  
ATOM   3853  CG  PHE A 252     -26.323 -12.468  37.480  1.00 42.47           C  
ATOM   3854  CD1 PHE A 252     -25.067 -11.842  37.345  1.00 42.47           C  
ATOM   3855  HD1 PHE A 252     -24.255 -12.357  36.855  1.00 42.47           H  
ATOM   3856  CD2 PHE A 252     -27.380 -11.783  38.108  1.00 42.47           C  
ATOM   3857  HD2 PHE A 252     -28.346 -12.255  38.214  1.00 42.47           H  
ATOM   3858  CE1 PHE A 252     -24.872 -10.537  37.834  1.00 42.47           C  
ATOM   3859  HE1 PHE A 252     -23.913 -10.055  37.719  1.00 42.47           H  
ATOM   3860  CE2 PHE A 252     -27.184 -10.480  38.599  1.00 42.47           C  
ATOM   3861  HE2 PHE A 252     -27.998  -9.957  39.079  1.00 42.47           H  
ATOM   3862  CZ  PHE A 252     -25.932  -9.857  38.460  1.00 42.47           C  
ATOM   3863  HZ  PHE A 252     -25.789  -8.853  38.833  1.00 42.47           H  
ATOM   3864  N   MET A 253     -25.045 -13.621  34.181  1.00 45.03           N  
ATOM   3865  H   MET A 253     -24.749 -14.498  34.585  1.00 45.03           H  
ATOM   3866  CA  MET A 253     -24.167 -12.974  33.200  1.00 45.03           C  
ATOM   3867  HA  MET A 253     -23.979 -11.950  33.523  1.00 45.03           H  
ATOM   3868  C   MET A 253     -24.828 -12.882  31.821  1.00 45.03           C  
ATOM   3869  CB  MET A 253     -22.822 -13.711  33.109  1.00 45.03           C  
ATOM   3870  HB2 MET A 253     -23.002 -14.772  32.936  1.00 45.03           H  
ATOM   3871  HB3 MET A 253     -22.258 -13.321  32.261  1.00 45.03           H  
ATOM   3872  O   MET A 253     -24.668 -11.865  31.151  1.00 45.03           O  
ATOM   3873  CG  MET A 253     -21.964 -13.543  34.370  1.00 45.03           C  
ATOM   3874  HG2 MET A 253     -22.527 -13.893  35.236  1.00 45.03           H  
ATOM   3875  HG3 MET A 253     -21.082 -14.176  34.268  1.00 45.03           H  
ATOM   3876  SD  MET A 253     -21.411 -11.851  34.715  1.00 45.03           S  
ATOM   3877  CE  MET A 253     -20.528 -12.145  36.267  1.00 45.03           C  
ATOM   3878  HE1 MET A 253     -19.687 -12.816  36.090  1.00 45.03           H  
ATOM   3879  HE2 MET A 253     -21.208 -12.596  36.989  1.00 45.03           H  
ATOM   3880  HE3 MET A 253     -20.162 -11.198  36.664  1.00 45.03           H  
ATOM   3881  N   LYS A 254     -25.630 -13.878  31.417  1.00 44.88           N  
ATOM   3882  H   LYS A 254     -25.683 -14.715  31.980  1.00 44.88           H  
ATOM   3883  CA  LYS A 254     -26.434 -13.804  30.193  1.00 44.88           C  
ATOM   3884  HA  LYS A 254     -25.760 -13.566  29.369  1.00 44.88           H  
ATOM   3885  C   LYS A 254     -27.446 -12.661  30.267  1.00 44.88           C  
ATOM   3886  CB  LYS A 254     -27.120 -15.143  29.887  1.00 44.88           C  
ATOM   3887  HB2 LYS A 254     -26.406 -15.961  29.985  1.00 44.88           H  
ATOM   3888  HB3 LYS A 254     -27.939 -15.301  30.589  1.00 44.88           H  
ATOM   3889  O   LYS A 254     -27.440 -11.829  29.371  1.00 44.88           O  
ATOM   3890  CG  LYS A 254     -27.658 -15.120  28.448  1.00 44.88           C  
ATOM   3891  HG2 LYS A 254     -28.093 -14.144  28.234  1.00 44.88           H  
ATOM   3892  HG3 LYS A 254     -26.828 -15.281  27.760  1.00 44.88           H  
ATOM   3893  CD  LYS A 254     -28.731 -16.184  28.208  1.00 44.88           C  
ATOM   3894  HD2 LYS A 254     -28.312 -17.167  28.423  1.00 44.88           H  
ATOM   3895  HD3 LYS A 254     -29.569 -16.005  28.882  1.00 44.88           H  
ATOM   3896  CE  LYS A 254     -29.230 -16.155  26.757  1.00 44.88           C  
ATOM   3897  HE2 LYS A 254     -29.978 -16.940  26.645  1.00 44.88           H  
ATOM   3898  HE3 LYS A 254     -28.394 -16.377  26.093  1.00 44.88           H  
ATOM   3899  NZ  LYS A 254     -29.825 -14.847  26.394  1.00 44.88           N  
ATOM   3900  HZ1 LYS A 254     -29.153 -14.098  26.313  1.00 44.88           H  
ATOM   3901  HZ2 LYS A 254     -30.361 -14.838  25.538  1.00 44.88           H  
ATOM   3902  HZ3 LYS A 254     -30.383 -14.438  27.130  1.00 44.88           H  
ATOM   3903  N   SER A 255     -28.244 -12.553  31.332  1.00 40.72           N  
ATOM   3904  H   SER A 255     -28.245 -13.290  32.023  1.00 40.72           H  
ATOM   3905  CA  SER A 255     -29.199 -11.441  31.493  1.00 40.72           C  
ATOM   3906  HA  SER A 255     -29.898 -11.458  30.657  1.00 40.72           H  
ATOM   3907  C   SER A 255     -28.514 -10.064  31.496  1.00 40.72           C  
ATOM   3908  CB  SER A 255     -30.002 -11.604  32.786  1.00 40.72           C  
ATOM   3909  HB2 SER A 255     -30.714 -10.782  32.867  1.00 40.72           H  
ATOM   3910  HB3 SER A 255     -29.329 -11.576  33.643  1.00 40.72           H  
ATOM   3911  O   SER A 255     -29.067  -9.096  30.985  1.00 40.72           O  
ATOM   3912  OG  SER A 255     -30.707 -12.831  32.779  1.00 40.72           O  
ATOM   3913  HG  SER A 255     -31.355 -12.820  33.488  1.00 40.72           H  
ATOM   3914  N   VAL A 256     -27.284  -9.977  32.015  1.00 39.92           N  
ATOM   3915  H   VAL A 256     -26.909 -10.799  32.466  1.00 39.92           H  
ATOM   3916  CA  VAL A 256     -26.453  -8.757  32.007  1.00 39.92           C  
ATOM   3917  HA  VAL A 256     -27.098  -7.906  32.227  1.00 39.92           H  
ATOM   3918  C   VAL A 256     -25.835  -8.449  30.627  1.00 39.92           C  
ATOM   3919  CB  VAL A 256     -25.406  -8.848  33.145  1.00 39.92           C  
ATOM   3920  HB  VAL A 256     -24.888  -9.805  33.072  1.00 39.92           H  
ATOM   3921  O   VAL A 256     -25.405  -7.321  30.410  1.00 39.92           O  
ATOM   3922  CG1 VAL A 256     -24.342  -7.741  33.154  1.00 39.92           C  
ATOM   3923 HG11 VAL A 256     -23.714  -7.830  34.041  1.00 39.92           H  
ATOM   3924 HG12 VAL A 256     -23.701  -7.838  32.278  1.00 39.92           H  
ATOM   3925 HG13 VAL A 256     -24.822  -6.762  33.141  1.00 39.92           H  
ATOM   3926  CG2 VAL A 256     -26.107  -8.774  34.513  1.00 39.92           C  
ATOM   3927 HG21 VAL A 256     -25.380  -8.924  35.312  1.00 39.92           H  
ATOM   3928 HG22 VAL A 256     -26.864  -9.553  34.600  1.00 39.92           H  
ATOM   3929 HG23 VAL A 256     -26.587  -7.804  34.636  1.00 39.92           H  
ATOM   3930  N   VAL A 257     -25.826  -9.402  29.684  1.00 38.32           N  
ATOM   3931  H   VAL A 257     -26.169 -10.315  29.947  1.00 38.32           H  
ATOM   3932  CA  VAL A 257     -25.373  -9.233  28.281  1.00 38.32           C  
ATOM   3933  HA  VAL A 257     -24.837  -8.288  28.195  1.00 38.32           H  
ATOM   3934  C   VAL A 257     -26.547  -9.135  27.287  1.00 38.32           C  
ATOM   3935  CB  VAL A 257     -24.394 -10.369  27.901  1.00 38.32           C  
ATOM   3936  HB  VAL A 257     -24.868 -11.328  28.109  1.00 38.32           H  
ATOM   3937  O   VAL A 257     -26.405  -8.526  26.229  1.00 38.32           O  
ATOM   3938  CG1 VAL A 257     -23.975 -10.353  26.423  1.00 38.32           C  
ATOM   3939 HG11 VAL A 257     -23.173 -11.069  26.242  1.00 38.32           H  
ATOM   3940 HG12 VAL A 257     -24.825 -10.618  25.794  1.00 38.32           H  
ATOM   3941 HG13 VAL A 257     -23.630  -9.356  26.148  1.00 38.32           H  
ATOM   3942  CG2 VAL A 257     -23.087 -10.290  28.707  1.00 38.32           C  
ATOM   3943 HG21 VAL A 257     -23.299 -10.202  29.773  1.00 38.32           H  
ATOM   3944 HG22 VAL A 257     -22.504  -9.424  28.391  1.00 38.32           H  
ATOM   3945 HG23 VAL A 257     -22.501 -11.195  28.548  1.00 38.32           H  
ATOM   3946  N   ASP A 258     -27.716  -9.687  27.626  1.00 35.80           N  
ATOM   3947  H   ASP A 258     -27.740 -10.272  28.449  1.00 35.80           H  
ATOM   3948  CA  ASP A 258     -28.987  -9.439  26.927  1.00 35.80           C  
ATOM   3949  HA  ASP A 258     -28.852  -9.604  25.858  1.00 35.80           H  
ATOM   3950  C   ASP A 258     -29.455  -7.980  27.127  1.00 35.80           C  
ATOM   3951  CB  ASP A 258     -30.071 -10.400  27.452  1.00 35.80           C  
ATOM   3952  HB2 ASP A 258     -30.149 -10.283  28.533  1.00 35.80           H  
ATOM   3953  HB3 ASP A 258     -31.027 -10.103  27.022  1.00 35.80           H  
ATOM   3954  O   ASP A 258     -30.159  -7.420  26.285  1.00 35.80           O  
ATOM   3955  CG  ASP A 258     -29.867 -11.886  27.127  1.00 35.80           C  
ATOM   3956  OD1 ASP A 258     -29.189 -12.258  26.137  1.00 35.80           O  
ATOM   3957  OD2 ASP A 258     -30.470 -12.740  27.820  1.00 35.80           O  
ATOM   3958  N   ILE A 259     -29.033  -7.356  28.233  1.00 36.93           N  
ATOM   3959  H   ILE A 259     -28.486  -7.906  28.879  1.00 36.93           H  
ATOM   3960  CA  ILE A 259     -29.085  -5.911  28.473  1.00 36.93           C  
ATOM   3961  HA  ILE A 259     -29.953  -5.502  27.958  1.00 36.93           H  
ATOM   3962  C   ILE A 259     -27.828  -5.257  27.875  1.00 36.93           C  
ATOM   3963  CB  ILE A 259     -29.243  -5.635  29.989  1.00 36.93           C  
ATOM   3964  HB  ILE A 259     -28.461  -6.179  30.517  1.00 36.93           H  
ATOM   3965  O   ILE A 259     -26.716  -5.759  28.016  1.00 36.93           O  
ATOM   3966  CG1 ILE A 259     -30.622  -6.146  30.478  1.00 36.93           C  
ATOM   3967 HG12 ILE A 259     -31.412  -5.545  30.028  1.00 36.93           H  
ATOM   3968 HG13 ILE A 259     -30.766  -7.175  30.149  1.00 36.93           H  
ATOM   3969  CG2 ILE A 259     -29.087  -4.136  30.319  1.00 36.93           C  
ATOM   3970 HG21 ILE A 259     -28.093  -3.788  30.037  1.00 36.93           H  
ATOM   3971 HG22 ILE A 259     -29.839  -3.553  29.788  1.00 36.93           H  
ATOM   3972 HG23 ILE A 259     -29.188  -3.970  31.391  1.00 36.93           H  
ATOM   3973  CD1 ILE A 259     -30.798  -6.137  32.003  1.00 36.93           C  
ATOM   3974 HD11 ILE A 259     -29.974  -6.673  32.475  1.00 36.93           H  
ATOM   3975 HD12 ILE A 259     -31.734  -6.635  32.258  1.00 36.93           H  
ATOM   3976 HD13 ILE A 259     -30.838  -5.116  32.382  1.00 36.93           H  
ATOM   3977  N   GLU A 260     -27.983  -4.102  27.224  1.00 36.87           N  
ATOM   3978  H   GLU A 260     -28.911  -3.715  27.127  1.00 36.87           H  
ATOM   3979  CA  GLU A 260     -26.860  -3.404  26.589  1.00 36.87           C  
ATOM   3980  HA  GLU A 260     -26.345  -4.140  25.973  1.00 36.87           H  
ATOM   3981  C   GLU A 260     -25.851  -2.881  27.636  1.00 36.87           C  
ATOM   3982  CB  GLU A 260     -27.399  -2.318  25.644  1.00 36.87           C  
ATOM   3983  HB2 GLU A 260     -27.801  -1.489  26.225  1.00 36.87           H  
ATOM   3984  HB3 GLU A 260     -28.210  -2.751  25.058  1.00 36.87           H  
ATOM   3985  O   GLU A 260     -26.193  -2.134  28.556  1.00 36.87           O  
ATOM   3986  CG  GLU A 260     -26.334  -1.804  24.666  1.00 36.87           C  
ATOM   3987  HG2 GLU A 260     -25.618  -1.184  25.206  1.00 36.87           H  
ATOM   3988  HG3 GLU A 260     -25.793  -2.655  24.252  1.00 36.87           H  
ATOM   3989  CD  GLU A 260     -26.978  -0.998  23.526  1.00 36.87           C  
ATOM   3990  OE1 GLU A 260     -26.861  -1.437  22.359  1.00 36.87           O  
ATOM   3991  OE2 GLU A 260     -27.588   0.050  23.833  1.00 36.87           O  
ATOM   3992  N   LEU A 261     -24.583  -3.287  27.495  1.00 39.09           N  
ATOM   3993  H   LEU A 261     -24.409  -3.884  26.700  1.00 39.09           H  
ATOM   3994  CA  LEU A 261     -23.570  -3.350  28.567  1.00 39.09           C  
ATOM   3995  HA  LEU A 261     -24.024  -3.896  29.395  1.00 39.09           H  
ATOM   3996  C   LEU A 261     -23.101  -2.008  29.183  1.00 39.09           C  
ATOM   3997  CB  LEU A 261     -22.380  -4.181  28.034  1.00 39.09           C  
ATOM   3998  HB2 LEU A 261     -22.134  -3.826  27.033  1.00 39.09           H  
ATOM   3999  HB3 LEU A 261     -21.501  -4.015  28.658  1.00 39.09           H  
ATOM   4000  O   LEU A 261     -22.227  -2.002  30.051  1.00 39.09           O  
ATOM   4001  CG  LEU A 261     -22.654  -5.698  27.992  1.00 39.09           C  
ATOM   4002  HG  LEU A 261     -23.655  -5.886  27.605  1.00 39.09           H  
ATOM   4003  CD1 LEU A 261     -21.644  -6.391  27.075  1.00 39.09           C  
ATOM   4004 HD11 LEU A 261     -21.851  -7.460  27.045  1.00 39.09           H  
ATOM   4005 HD12 LEU A 261     -20.628  -6.230  27.437  1.00 39.09           H  
ATOM   4006 HD13 LEU A 261     -21.736  -5.997  26.063  1.00 39.09           H  
ATOM   4007  CD2 LEU A 261     -22.517  -6.312  29.387  1.00 39.09           C  
ATOM   4008 HD21 LEU A 261     -21.501  -6.188  29.763  1.00 39.09           H  
ATOM   4009 HD22 LEU A 261     -23.223  -5.842  30.071  1.00 39.09           H  
ATOM   4010 HD23 LEU A 261     -22.766  -7.372  29.345  1.00 39.09           H  
ATOM   4011  N   MET A 262     -23.686  -0.866  28.807  1.00 33.69           N  
ATOM   4012  H   MET A 262     -24.488  -0.954  28.200  1.00 33.69           H  
ATOM   4013  CA  MET A 262     -23.301   0.479  29.284  1.00 33.69           C  
ATOM   4014  HA  MET A 262     -22.242   0.622  29.072  1.00 33.69           H  
ATOM   4015  C   MET A 262     -23.492   0.696  30.804  1.00 33.69           C  
ATOM   4016  CB  MET A 262     -24.097   1.548  28.518  1.00 33.69           C  
ATOM   4017  HB2 MET A 262     -25.149   1.485  28.798  1.00 33.69           H  
ATOM   4018  HB3 MET A 262     -23.725   2.529  28.812  1.00 33.69           H  
ATOM   4019  O   MET A 262     -23.004   1.680  31.376  1.00 33.69           O  
ATOM   4020  CG  MET A 262     -23.993   1.433  26.993  1.00 33.69           C  
ATOM   4021  HG2 MET A 262     -24.529   0.540  26.669  1.00 33.69           H  
ATOM   4022  HG3 MET A 262     -22.946   1.333  26.706  1.00 33.69           H  
ATOM   4023  SD  MET A 262     -24.692   2.866  26.134  1.00 33.69           S  
ATOM   4024  CE  MET A 262     -24.828   2.182  24.459  1.00 33.69           C  
ATOM   4025  HE1 MET A 262     -23.844   1.885  24.095  1.00 33.69           H  
ATOM   4026  HE2 MET A 262     -25.485   1.313  24.472  1.00 33.69           H  
ATOM   4027  HE3 MET A 262     -25.252   2.931  23.790  1.00 33.69           H  
ATOM   4028  N   GLY A 263     -24.213  -0.209  31.474  1.00 36.48           N  
ATOM   4029  H   GLY A 263     -24.613  -0.968  30.942  1.00 36.48           H  
ATOM   4030  CA  GLY A 263     -24.418  -0.188  32.923  1.00 36.48           C  
ATOM   4031  HA2 GLY A 263     -24.642   0.829  33.245  1.00 36.48           H  
ATOM   4032  HA3 GLY A 263     -25.282  -0.812  33.152  1.00 36.48           H  
ATOM   4033  C   GLY A 263     -23.240  -0.712  33.757  1.00 36.48           C  
ATOM   4034  O   GLY A 263     -23.115  -0.306  34.912  1.00 36.48           O  
ATOM   4035  N   VAL A 264     -22.383  -1.585  33.209  1.00 39.92           N  
ATOM   4036  H   VAL A 264     -22.459  -1.790  32.223  1.00 39.92           H  
ATOM   4037  CA  VAL A 264     -21.447  -2.400  34.012  1.00 39.92           C  
ATOM   4038  HA  VAL A 264     -22.038  -2.833  34.819  1.00 39.92           H  
ATOM   4039  C   VAL A 264     -20.302  -1.557  34.620  1.00 39.92           C  
ATOM   4040  CB  VAL A 264     -20.889  -3.598  33.212  1.00 39.92           C  
ATOM   4041  HB  VAL A 264     -20.264  -3.232  32.398  1.00 39.92           H  
ATOM   4042  O   VAL A 264     -19.652  -0.799  33.896  1.00 39.92           O  
ATOM   4043  CG1 VAL A 264     -20.054  -4.530  34.105  1.00 39.92           C  
ATOM   4044 HG11 VAL A 264     -19.684  -5.370  33.517  1.00 39.92           H  
ATOM   4045 HG12 VAL A 264     -19.193  -4.002  34.515  1.00 39.92           H  
ATOM   4046 HG13 VAL A 264     -20.663  -4.916  34.922  1.00 39.92           H  
ATOM   4047  CG2 VAL A 264     -22.017  -4.458  32.623  1.00 39.92           C  
ATOM   4048 HG21 VAL A 264     -22.682  -4.808  33.412  1.00 39.92           H  
ATOM   4049 HG22 VAL A 264     -22.594  -3.889  31.894  1.00 39.92           H  
ATOM   4050 HG23 VAL A 264     -21.594  -5.322  32.110  1.00 39.92           H  
ATOM   4051  N   PRO A 265     -20.004  -1.682  35.932  1.00 39.28           N  
ATOM   4052  CA  PRO A 265     -18.902  -0.966  36.579  1.00 39.28           C  
ATOM   4053  HA  PRO A 265     -19.112   0.100  36.493  1.00 39.28           H  
ATOM   4054  C   PRO A 265     -17.510  -1.245  35.985  1.00 39.28           C  
ATOM   4055  CB  PRO A 265     -18.966  -1.353  38.062  1.00 39.28           C  
ATOM   4056  HB2 PRO A 265     -18.384  -2.257  38.242  1.00 39.28           H  
ATOM   4057  HB3 PRO A 265     -18.625  -0.544  38.707  1.00 39.28           H  
ATOM   4058  O   PRO A 265     -17.128  -2.390  35.737  1.00 39.28           O  
ATOM   4059  CG  PRO A 265     -20.447  -1.658  38.274  1.00 39.28           C  
ATOM   4060  HG2 PRO A 265     -20.612  -2.325  39.121  1.00 39.28           H  
ATOM   4061  HG3 PRO A 265     -21.001  -0.729  38.405  1.00 39.28           H  
ATOM   4062  CD  PRO A 265     -20.842  -2.309  36.950  1.00 39.28           C  
ATOM   4063  HD2 PRO A 265     -20.640  -3.379  36.978  1.00 39.28           H  
ATOM   4064  HD3 PRO A 265     -21.902  -2.128  36.771  1.00 39.28           H  
ATOM   4065  N   SER A 266     -16.700  -0.188  35.863  1.00 38.45           N  
ATOM   4066  H   SER A 266     -17.050   0.711  36.163  1.00 38.45           H  
ATOM   4067  CA  SER A 266     -15.351  -0.189  35.266  1.00 38.45           C  
ATOM   4068  HA  SER A 266     -15.437  -0.395  34.199  1.00 38.45           H  
ATOM   4069  C   SER A 266     -14.375  -1.208  35.856  1.00 38.45           C  
ATOM   4070  CB  SER A 266     -14.725   1.199  35.453  1.00 38.45           C  
ATOM   4071  HB2 SER A 266     -15.281   1.917  34.850  1.00 38.45           H  
ATOM   4072  HB3 SER A 266     -13.689   1.193  35.115  1.00 38.45           H  
ATOM   4073  O   SER A 266     -13.469  -1.661  35.160  1.00 38.45           O  
ATOM   4074  OG  SER A 266     -14.789   1.603  36.814  1.00 38.45           O  
ATOM   4075  HG  SER A 266     -14.062   1.230  37.318  1.00 38.45           H  
ATOM   4076  N   ASN A 267     -14.533  -1.547  37.136  1.00 39.76           N  
ATOM   4077  H   ASN A 267     -15.265  -1.085  37.657  1.00 39.76           H  
ATOM   4078  CA  ASN A 267     -13.609  -2.423  37.853  1.00 39.76           C  
ATOM   4079  HA  ASN A 267     -12.609  -2.304  37.436  1.00 39.76           H  
ATOM   4080  C   ASN A 267     -13.983  -3.897  37.657  1.00 39.76           C  
ATOM   4081  CB  ASN A 267     -13.538  -2.000  39.327  1.00 39.76           C  
ATOM   4082  HB2 ASN A 267     -12.908  -2.717  39.854  1.00 39.76           H  
ATOM   4083  HB3 ASN A 267     -14.527  -2.041  39.783  1.00 39.76           H  
ATOM   4084  O   ASN A 267     -13.102  -4.719  37.428  1.00 39.76           O  
ATOM   4085  CG  ASN A 267     -12.954  -0.608  39.534  1.00 39.76           C  
ATOM   4086  ND2 ASN A 267     -12.416  -0.352  40.700  1.00 39.76           N  
ATOM   4087 HD21 ASN A 267     -12.033   0.570  40.848  1.00 39.76           H  
ATOM   4088 HD22 ASN A 267     -12.364  -1.081  41.397  1.00 39.76           H  
ATOM   4089  OD1 ASN A 267     -12.983   0.265  38.672  1.00 39.76           O  
ATOM   4090  N   ILE A 268     -15.282  -4.208  37.570  1.00 41.43           N  
ATOM   4091  H   ILE A 268     -15.962  -3.470  37.682  1.00 41.43           H  
ATOM   4092  CA  ILE A 268     -15.765  -5.528  37.140  1.00 41.43           C  
ATOM   4093  HA  ILE A 268     -15.325  -6.287  37.787  1.00 41.43           H  
ATOM   4094  C   ILE A 268     -15.258  -5.814  35.717  1.00 41.43           C  
ATOM   4095  CB  ILE A 268     -17.304  -5.606  37.289  1.00 41.43           C  
ATOM   4096  HB  ILE A 268     -17.751  -4.743  36.796  1.00 41.43           H  
ATOM   4097  O   ILE A 268     -14.664  -6.860  35.485  1.00 41.43           O  
ATOM   4098  CG1 ILE A 268     -17.674  -5.570  38.794  1.00 41.43           C  
ATOM   4099 HG12 ILE A 268     -17.178  -4.725  39.272  1.00 41.43           H  
ATOM   4100 HG13 ILE A 268     -17.312  -6.479  39.275  1.00 41.43           H  
ATOM   4101  CG2 ILE A 268     -17.867  -6.874  36.626  1.00 41.43           C  
ATOM   4102 HG21 ILE A 268     -17.435  -7.763  37.087  1.00 41.43           H  
ATOM   4103 HG22 ILE A 268     -17.645  -6.881  35.559  1.00 41.43           H  
ATOM   4104 HG23 ILE A 268     -18.952  -6.914  36.724  1.00 41.43           H  
ATOM   4105  CD1 ILE A 268     -19.173  -5.425  39.082  1.00 41.43           C  
ATOM   4106 HD11 ILE A 268     -19.324  -5.354  40.159  1.00 41.43           H  
ATOM   4107 HD12 ILE A 268     -19.554  -4.519  38.611  1.00 41.43           H  
ATOM   4108 HD13 ILE A 268     -19.727  -6.287  38.711  1.00 41.43           H  
ATOM   4109  N   LEU A 269     -15.326  -4.835  34.804  1.00 43.23           N  
ATOM   4110  H   LEU A 269     -15.827  -3.994  35.055  1.00 43.23           H  
ATOM   4111  CA  LEU A 269     -14.748  -4.927  33.450  1.00 43.23           C  
ATOM   4112  HA  LEU A 269     -15.142  -5.827  32.976  1.00 43.23           H  
ATOM   4113  C   LEU A 269     -13.204  -5.074  33.408  1.00 43.23           C  
ATOM   4114  CB  LEU A 269     -15.197  -3.701  32.627  1.00 43.23           C  
ATOM   4115  HB2 LEU A 269     -14.828  -2.803  33.123  1.00 43.23           H  
ATOM   4116  HB3 LEU A 269     -14.724  -3.751  31.646  1.00 43.23           H  
ATOM   4117  O   LEU A 269     -12.638  -5.298  32.335  1.00 43.23           O  
ATOM   4118  CG  LEU A 269     -16.717  -3.555  32.415  1.00 43.23           C  
ATOM   4119  HG  LEU A 269     -17.216  -3.492  33.382  1.00 43.23           H  
ATOM   4120  CD1 LEU A 269     -17.007  -2.267  31.646  1.00 43.23           C  
ATOM   4121 HD11 LEU A 269     -16.617  -1.413  32.200  1.00 43.23           H  
ATOM   4122 HD12 LEU A 269     -16.550  -2.305  30.657  1.00 43.23           H  
ATOM   4123 HD13 LEU A 269     -18.084  -2.139  31.540  1.00 43.23           H  
ATOM   4124  CD2 LEU A 269     -17.311  -4.728  31.635  1.00 43.23           C  
ATOM   4125 HD21 LEU A 269     -17.280  -5.626  32.252  1.00 43.23           H  
ATOM   4126 HD22 LEU A 269     -18.354  -4.521  31.393  1.00 43.23           H  
ATOM   4127 HD23 LEU A 269     -16.756  -4.890  30.711  1.00 43.23           H  
ATOM   4128  N   ARG A 270     -12.509  -4.953  34.549  1.00 38.14           N  
ATOM   4129  H   ARG A 270     -13.042  -4.785  35.390  1.00 38.14           H  
ATOM   4130  CA  ARG A 270     -11.048  -5.119  34.694  1.00 38.14           C  
ATOM   4131  HA  ARG A 270     -10.603  -5.291  33.714  1.00 38.14           H  
ATOM   4132  C   ARG A 270     -10.643  -6.341  35.531  1.00 38.14           C  
ATOM   4133  CB  ARG A 270     -10.446  -3.833  35.286  1.00 38.14           C  
ATOM   4134  HB2 ARG A 270      -9.419  -4.030  35.593  1.00 38.14           H  
ATOM   4135  HB3 ARG A 270     -11.012  -3.546  36.172  1.00 38.14           H  
ATOM   4136  O   ARG A 270      -9.531  -6.828  35.346  1.00 38.14           O  
ATOM   4137  CG  ARG A 270     -10.431  -2.672  34.280  1.00 38.14           C  
ATOM   4138  HG2 ARG A 270     -11.424  -2.530  33.854  1.00 38.14           H  
ATOM   4139  HG3 ARG A 270      -9.739  -2.913  33.473  1.00 38.14           H  
ATOM   4140  CD  ARG A 270      -9.984  -1.376  34.968  1.00 38.14           C  
ATOM   4141  HD2 ARG A 270      -9.026  -1.558  35.454  1.00 38.14           H  
ATOM   4142  HD3 ARG A 270     -10.720  -1.111  35.727  1.00 38.14           H  
ATOM   4143  NE  ARG A 270      -9.850  -0.265  34.003  1.00 38.14           N  
ATOM   4144  HE  ARG A 270     -10.307  -0.390  33.111  1.00 38.14           H  
ATOM   4145  NH1 ARG A 270      -8.625   1.162  35.328  1.00 38.14           N  
ATOM   4146 HH11 ARG A 270      -8.129   2.033  35.453  1.00 38.14           H  
ATOM   4147 HH12 ARG A 270      -8.694   0.504  36.092  1.00 38.14           H  
ATOM   4148  NH2 ARG A 270      -9.120   1.758  33.241  1.00 38.14           N  
ATOM   4149 HH21 ARG A 270      -9.539   1.581  32.338  1.00 38.14           H  
ATOM   4150 HH22 ARG A 270      -8.613   2.618  33.390  1.00 38.14           H  
ATOM   4151  CZ  ARG A 270      -9.203   0.874  34.195  1.00 38.14           C  
ATOM   4152  N   SER A 271     -11.513  -6.835  36.414  1.00 43.94           N  
ATOM   4153  H   SER A 271     -12.386  -6.343  36.536  1.00 43.94           H  
ATOM   4154  CA  SER A 271     -11.257  -7.988  37.288  1.00 43.94           C  
ATOM   4155  HA  SER A 271     -10.426  -7.741  37.948  1.00 43.94           H  
ATOM   4156  C   SER A 271     -10.885  -9.234  36.480  1.00 43.94           C  
ATOM   4157  CB  SER A 271     -12.485  -8.268  38.163  1.00 43.94           C  
ATOM   4158  HB2 SER A 271     -13.362  -8.393  37.528  1.00 43.94           H  
ATOM   4159  HB3 SER A 271     -12.653  -7.424  38.831  1.00 43.94           H  
ATOM   4160  O   SER A 271     -11.534  -9.562  35.486  1.00 43.94           O  
ATOM   4161  OG  SER A 271     -12.292  -9.449  38.924  1.00 43.94           O  
ATOM   4162  HG  SER A 271     -12.382  -9.218  39.852  1.00 43.94           H  
ATOM   4163  N   SER A 272      -9.857  -9.964  36.920  1.00 42.72           N  
ATOM   4164  H   SER A 272      -9.409  -9.695  37.784  1.00 42.72           H  
ATOM   4165  CA  SER A 272      -9.401 -11.204  36.276  1.00 42.72           C  
ATOM   4166  HA  SER A 272      -9.141 -10.988  35.240  1.00 42.72           H  
ATOM   4167  C   SER A 272     -10.482 -12.288  36.264  1.00 42.72           C  
ATOM   4168  CB  SER A 272      -8.149 -11.724  36.991  1.00 42.72           C  
ATOM   4169  HB2 SER A 272      -7.873 -12.697  36.585  1.00 42.72           H  
ATOM   4170  HB3 SER A 272      -7.329 -11.025  36.826  1.00 42.72           H  
ATOM   4171  O   SER A 272     -10.624 -13.000  35.270  1.00 42.72           O  
ATOM   4172  OG  SER A 272      -8.392 -11.832  38.383  1.00 42.72           O  
ATOM   4173  HG  SER A 272      -7.603 -12.158  38.822  1.00 42.72           H  
ATOM   4174  N   GLN A 273     -11.287 -12.364  37.329  1.00 45.71           N  
ATOM   4175  H   GLN A 273     -11.106 -11.726  38.091  1.00 45.71           H  
ATOM   4176  CA  GLN A 273     -12.401 -13.303  37.463  1.00 45.71           C  
ATOM   4177  HA  GLN A 273     -12.032 -14.322  37.347  1.00 45.71           H  
ATOM   4178  C   GLN A 273     -13.455 -13.048  36.378  1.00 45.71           C  
ATOM   4179  CB  GLN A 273     -13.042 -13.153  38.854  1.00 45.71           C  
ATOM   4180  HB2 GLN A 273     -13.856 -13.874  38.938  1.00 45.71           H  
ATOM   4181  HB3 GLN A 273     -13.473 -12.155  38.938  1.00 45.71           H  
ATOM   4182  O   GLN A 273     -13.763 -13.934  35.581  1.00 45.71           O  
ATOM   4183  CG  GLN A 273     -12.085 -13.352  40.039  1.00 45.71           C  
ATOM   4184  HG2 GLN A 273     -11.722 -14.380  40.054  1.00 45.71           H  
ATOM   4185  HG3 GLN A 273     -11.233 -12.677  39.960  1.00 45.71           H  
ATOM   4186  CD  GLN A 273     -12.820 -13.040  41.336  1.00 45.71           C  
ATOM   4187  NE2 GLN A 273     -13.540 -13.996  41.877  1.00 45.71           N  
ATOM   4188 HE21 GLN A 273     -13.578 -14.920  41.471  1.00 45.71           H  
ATOM   4189 HE22 GLN A 273     -14.194 -13.742  42.603  1.00 45.71           H  
ATOM   4190  OE1 GLN A 273     -12.808 -11.919  41.823  1.00 45.71           O  
ATOM   4191  N   PHE A 274     -13.960 -11.812  36.303  1.00 46.21           N  
ATOM   4192  H   PHE A 274     -13.634 -11.119  36.961  1.00 46.21           H  
ATOM   4193  CA  PHE A 274     -14.954 -11.413  35.307  1.00 46.21           C  
ATOM   4194  HA  PHE A 274     -15.800 -12.099  35.350  1.00 46.21           H  
ATOM   4195  C   PHE A 274     -14.386 -11.471  33.886  1.00 46.21           C  
ATOM   4196  CB  PHE A 274     -15.463 -10.006  35.628  1.00 46.21           C  
ATOM   4197  HB2 PHE A 274     -15.910 -10.005  36.622  1.00 46.21           H  
ATOM   4198  HB3 PHE A 274     -14.608  -9.331  35.647  1.00 46.21           H  
ATOM   4199  O   PHE A 274     -15.058 -11.954  32.980  1.00 46.21           O  
ATOM   4200  CG  PHE A 274     -16.484  -9.494  34.626  1.00 46.21           C  
ATOM   4201  CD1 PHE A 274     -16.064  -8.798  33.474  1.00 46.21           C  
ATOM   4202  HD1 PHE A 274     -15.014  -8.599  33.319  1.00 46.21           H  
ATOM   4203  CD2 PHE A 274     -17.855  -9.748  34.821  1.00 46.21           C  
ATOM   4204  HD2 PHE A 274     -18.186 -10.285  35.697  1.00 46.21           H  
ATOM   4205  CE1 PHE A 274     -17.004  -8.370  32.521  1.00 46.21           C  
ATOM   4206  HE1 PHE A 274     -16.677  -7.859  31.628  1.00 46.21           H  
ATOM   4207  CE2 PHE A 274     -18.798  -9.297  33.880  1.00 46.21           C  
ATOM   4208  HE2 PHE A 274     -19.850  -9.486  34.034  1.00 46.21           H  
ATOM   4209  CZ  PHE A 274     -18.374  -8.610  32.729  1.00 46.21           C  
ATOM   4210  HZ  PHE A 274     -19.100  -8.274  32.004  1.00 46.21           H  
ATOM   4211  N   LYS A 275     -13.140 -11.030  33.672  1.00 49.91           N  
ATOM   4212  H   LYS A 275     -12.637 -10.612  34.441  1.00 49.91           H  
ATOM   4213  CA  LYS A 275     -12.524 -11.034  32.341  1.00 49.91           C  
ATOM   4214  HA  LYS A 275     -13.253 -10.603  31.654  1.00 49.91           H  
ATOM   4215  C   LYS A 275     -12.264 -12.448  31.817  1.00 49.91           C  
ATOM   4216  CB  LYS A 275     -11.280 -10.131  32.330  1.00 49.91           C  
ATOM   4217  HB2 LYS A 275     -10.490 -10.574  32.936  1.00 49.91           H  
ATOM   4218  HB3 LYS A 275     -11.554  -9.169  32.763  1.00 49.91           H  
ATOM   4219  O   LYS A 275     -12.351 -12.635  30.606  1.00 49.91           O  
ATOM   4220  CG  LYS A 275     -10.779  -9.903  30.895  1.00 49.91           C  
ATOM   4221  HG2 LYS A 275     -11.632  -9.678  30.254  1.00 49.91           H  
ATOM   4222  HG3 LYS A 275     -10.297 -10.810  30.529  1.00 49.91           H  
ATOM   4223  CD  LYS A 275      -9.791  -8.735  30.808  1.00 49.91           C  
ATOM   4224  HD2 LYS A 275     -10.274  -7.837  31.194  1.00 49.91           H  
ATOM   4225  HD3 LYS A 275      -8.910  -8.956  31.411  1.00 49.91           H  
ATOM   4226  CE  LYS A 275      -9.396  -8.522  29.341  1.00 49.91           C  
ATOM   4227  HE2 LYS A 275      -8.850  -9.400  28.996  1.00 49.91           H  
ATOM   4228  HE3 LYS A 275     -10.309  -8.446  28.750  1.00 49.91           H  
ATOM   4229  NZ  LYS A 275      -8.580  -7.296  29.160  1.00 49.91           N  
ATOM   4230  HZ1 LYS A 275      -8.345  -7.165  28.187  1.00 49.91           H  
ATOM   4231  HZ2 LYS A 275      -9.099  -6.486  29.469  1.00 49.91           H  
ATOM   4232  HZ3 LYS A 275      -7.726  -7.354  29.695  1.00 49.91           H  
ATOM   4233  N   SER A 276     -12.027 -13.442  32.682  1.00 45.37           N  
ATOM   4234  H   SER A 276     -11.913 -13.234  33.664  1.00 45.37           H  
ATOM   4235  CA  SER A 276     -12.114 -14.842  32.249  1.00 45.37           C  
ATOM   4236  HA  SER A 276     -11.595 -14.918  31.294  1.00 45.37           H  
ATOM   4237  C   SER A 276     -13.566 -15.231  31.989  1.00 45.37           C  
ATOM   4238  CB  SER A 276     -11.426 -15.834  33.188  1.00 45.37           C  
ATOM   4239  HB2 SER A 276     -12.107 -16.158  33.975  1.00 45.37           H  
ATOM   4240  HB3 SER A 276     -10.560 -15.355  33.645  1.00 45.37           H  
ATOM   4241  O   SER A 276     -13.865 -15.551  30.853  1.00 45.37           O  
ATOM   4242  OG  SER A 276     -10.975 -16.943  32.424  1.00 45.37           O  
ATOM   4243  HG  SER A 276     -11.722 -17.435  32.076  1.00 45.37           H  
ATOM   4244  N   LEU A 277     -14.491 -15.090  32.951  1.00 48.20           N  
ATOM   4245  H   LEU A 277     -14.197 -14.749  33.855  1.00 48.20           H  
ATOM   4246  CA  LEU A 277     -15.907 -15.480  32.788  1.00 48.20           C  
ATOM   4247  HA  LEU A 277     -15.959 -16.565  32.708  1.00 48.20           H  
ATOM   4248  C   LEU A 277     -16.568 -14.924  31.510  1.00 48.20           C  
ATOM   4249  CB  LEU A 277     -16.710 -15.026  34.023  1.00 48.20           C  
ATOM   4250  HB2 LEU A 277     -17.773 -15.069  33.787  1.00 48.20           H  
ATOM   4251  HB3 LEU A 277     -16.466 -13.983  34.225  1.00 48.20           H  
ATOM   4252  O   LEU A 277     -17.291 -15.650  30.833  1.00 48.20           O  
ATOM   4253  CG  LEU A 277     -16.469 -15.862  35.293  1.00 48.20           C  
ATOM   4254  HG  LEU A 277     -15.399 -15.991  35.458  1.00 48.20           H  
ATOM   4255  CD1 LEU A 277     -17.065 -15.139  36.501  1.00 48.20           C  
ATOM   4256 HD11 LEU A 277     -16.886 -15.723  37.404  1.00 48.20           H  
ATOM   4257 HD12 LEU A 277     -16.586 -14.167  36.618  1.00 48.20           H  
ATOM   4258 HD13 LEU A 277     -18.138 -15.001  36.364  1.00 48.20           H  
ATOM   4259  CD2 LEU A 277     -17.122 -17.244  35.202  1.00 48.20           C  
ATOM   4260 HD21 LEU A 277     -16.674 -17.817  34.390  1.00 48.20           H  
ATOM   4261 HD22 LEU A 277     -18.193 -17.144  35.025  1.00 48.20           H  
ATOM   4262 HD23 LEU A 277     -16.960 -17.788  36.133  1.00 48.20           H  
ATOM   4263  N   TYR A 278     -16.284 -13.675  31.138  1.00 44.73           N  
ATOM   4264  H   TYR A 278     -15.725 -13.114  31.766  1.00 44.73           H  
ATOM   4265  CA  TYR A 278     -16.758 -13.058  29.897  1.00 44.73           C  
ATOM   4266  HA  TYR A 278     -17.838 -13.189  29.835  1.00 44.73           H  
ATOM   4267  C   TYR A 278     -16.134 -13.719  28.657  1.00 44.73           C  
ATOM   4268  CB  TYR A 278     -16.453 -11.552  29.947  1.00 44.73           C  
ATOM   4269  HB2 TYR A 278     -15.376 -11.397  29.881  1.00 44.73           H  
ATOM   4270  HB3 TYR A 278     -16.774 -11.165  30.914  1.00 44.73           H  
ATOM   4271  O   TYR A 278     -16.840 -14.075  27.714  1.00 44.73           O  
ATOM   4272  CG  TYR A 278     -17.141 -10.746  28.861  1.00 44.73           C  
ATOM   4273  CD1 TYR A 278     -16.626 -10.721  27.549  1.00 44.73           C  
ATOM   4274  HD1 TYR A 278     -15.729 -11.272  27.309  1.00 44.73           H  
ATOM   4275  CD2 TYR A 278     -18.321 -10.039  29.163  1.00 44.73           C  
ATOM   4276  HD2 TYR A 278     -18.727 -10.066  30.164  1.00 44.73           H  
ATOM   4277  CE1 TYR A 278     -17.304 -10.015  26.536  1.00 44.73           C  
ATOM   4278  HE1 TYR A 278     -16.930 -10.027  25.522  1.00 44.73           H  
ATOM   4279  CE2 TYR A 278     -18.990  -9.315  28.159  1.00 44.73           C  
ATOM   4280  HE2 TYR A 278     -19.905  -8.785  28.378  1.00 44.73           H  
ATOM   4281  OH  TYR A 278     -19.179  -8.662  25.868  1.00 44.73           O  
ATOM   4282  HH  TYR A 278     -18.864  -8.871  24.986  1.00 44.73           H  
ATOM   4283  CZ  TYR A 278     -18.491  -9.312  26.841  1.00 44.73           C  
ATOM   4284  N   LEU A 279     -14.813 -13.933  28.656  1.00 47.99           N  
ATOM   4285  H   LEU A 279     -14.292 -13.720  29.494  1.00 47.99           H  
ATOM   4286  CA  LEU A 279     -14.125 -14.656  27.582  1.00 47.99           C  
ATOM   4287  HA  LEU A 279     -14.435 -14.234  26.626  1.00 47.99           H  
ATOM   4288  C   LEU A 279     -14.517 -16.140  27.532  1.00 47.99           C  
ATOM   4289  CB  LEU A 279     -12.600 -14.500  27.732  1.00 47.99           C  
ATOM   4290  HB2 LEU A 279     -12.323 -14.769  28.751  1.00 47.99           H  
ATOM   4291  HB3 LEU A 279     -12.112 -15.208  27.062  1.00 47.99           H  
ATOM   4292  O   LEU A 279     -14.508 -16.713  26.452  1.00 47.99           O  
ATOM   4293  CG  LEU A 279     -12.065 -13.090  27.415  1.00 47.99           C  
ATOM   4294  HG  LEU A 279     -12.589 -12.346  28.015  1.00 47.99           H  
ATOM   4295  CD1 LEU A 279     -10.570 -13.024  27.743  1.00 47.99           C  
ATOM   4296 HD11 LEU A 279     -10.197 -12.018  27.552  1.00 47.99           H  
ATOM   4297 HD12 LEU A 279     -10.425 -13.256  28.798  1.00 47.99           H  
ATOM   4298 HD13 LEU A 279     -10.019 -13.741  27.134  1.00 47.99           H  
ATOM   4299  CD2 LEU A 279     -12.225 -12.723  25.936  1.00 47.99           C  
ATOM   4300 HD21 LEU A 279     -11.765 -11.754  25.744  1.00 47.99           H  
ATOM   4301 HD22 LEU A 279     -13.283 -12.647  25.684  1.00 47.99           H  
ATOM   4302 HD23 LEU A 279     -11.757 -13.479  25.305  1.00 47.99           H  
ATOM   4303  N   ASP A 280     -14.886 -16.753  28.654  1.00 45.02           N  
ATOM   4304  H   ASP A 280     -14.799 -16.230  29.513  1.00 45.02           H  
ATOM   4305  CA  ASP A 280     -15.320 -18.145  28.773  1.00 45.02           C  
ATOM   4306  HA  ASP A 280     -14.731 -18.754  28.088  1.00 45.02           H  
ATOM   4307  C   ASP A 280     -16.766 -18.342  28.315  1.00 45.02           C  
ATOM   4308  CB  ASP A 280     -15.026 -18.671  30.188  1.00 45.02           C  
ATOM   4309  HB2 ASP A 280     -15.370 -17.956  30.935  1.00 45.02           H  
ATOM   4310  HB3 ASP A 280     -15.564 -19.607  30.337  1.00 45.02           H  
ATOM   4311  O   ASP A 280     -17.031 -19.286  27.576  1.00 45.02           O  
ATOM   4312  CG  ASP A 280     -13.526 -18.949  30.347  1.00 45.02           C  
ATOM   4313  OD1 ASP A 280     -13.004 -19.754  29.540  1.00 45.02           O  
ATOM   4314  OD2 ASP A 280     -12.850 -18.309  31.187  1.00 45.02           O  
ATOM   4315  N   TYR A 281     -17.664 -17.392  28.589  1.00 42.46           N  
ATOM   4316  H   TYR A 281     -17.417 -16.665  29.246  1.00 42.46           H  
ATOM   4317  CA  TYR A 281     -18.971 -17.318  27.930  1.00 42.46           C  
ATOM   4318  HA  TYR A 281     -19.495 -18.260  28.089  1.00 42.46           H  
ATOM   4319  C   TYR A 281     -18.820 -17.124  26.411  1.00 42.46           C  
ATOM   4320  CB  TYR A 281     -19.790 -16.190  28.574  1.00 42.46           C  
ATOM   4321  HB2 TYR A 281     -19.970 -16.446  29.619  1.00 42.46           H  
ATOM   4322  HB3 TYR A 281     -19.194 -15.277  28.561  1.00 42.46           H  
ATOM   4323  O   TYR A 281     -19.454 -17.827  25.627  1.00 42.46           O  
ATOM   4324  CG  TYR A 281     -21.131 -15.911  27.917  1.00 42.46           C  
ATOM   4325  CD1 TYR A 281     -21.451 -14.599  27.511  1.00 42.46           C  
ATOM   4326  HD1 TYR A 281     -20.746 -13.797  27.669  1.00 42.46           H  
ATOM   4327  CD2 TYR A 281     -22.062 -16.951  27.723  1.00 42.46           C  
ATOM   4328  HD2 TYR A 281     -21.831 -17.957  28.041  1.00 42.46           H  
ATOM   4329  CE1 TYR A 281     -22.696 -14.327  26.913  1.00 42.46           C  
ATOM   4330  HE1 TYR A 281     -22.941 -13.320  26.610  1.00 42.46           H  
ATOM   4331  CE2 TYR A 281     -23.303 -16.684  27.112  1.00 42.46           C  
ATOM   4332  HE2 TYR A 281     -24.017 -17.480  26.961  1.00 42.46           H  
ATOM   4333  OH  TYR A 281     -24.817 -15.111  26.110  1.00 42.46           O  
ATOM   4334  HH  TYR A 281     -24.925 -14.172  25.946  1.00 42.46           H  
ATOM   4335  CZ  TYR A 281     -23.624 -15.371  26.709  1.00 42.46           C  
ATOM   4336  N   TYR A 282     -17.905 -16.261  25.952  1.00 43.13           N  
ATOM   4337  H   TYR A 282     -17.423 -15.668  26.613  1.00 43.13           H  
ATOM   4338  CA  TYR A 282     -17.621 -16.128  24.516  1.00 43.13           C  
ATOM   4339  HA  TYR A 282     -18.575 -16.029  23.998  1.00 43.13           H  
ATOM   4340  C   TYR A 282     -16.955 -17.382  23.914  1.00 43.13           C  
ATOM   4341  CB  TYR A 282     -16.828 -14.843  24.236  1.00 43.13           C  
ATOM   4342  HB2 TYR A 282     -16.193 -15.010  23.366  1.00 43.13           H  
ATOM   4343  HB3 TYR A 282     -16.168 -14.622  25.075  1.00 43.13           H  
ATOM   4344  O   TYR A 282     -17.267 -17.739  22.777  1.00 43.13           O  
ATOM   4345  CG  TYR A 282     -17.711 -13.636  23.954  1.00 43.13           C  
ATOM   4346  CD1 TYR A 282     -17.776 -13.099  22.651  1.00 43.13           C  
ATOM   4347  HD1 TYR A 282     -17.195 -13.543  21.856  1.00 43.13           H  
ATOM   4348  CD2 TYR A 282     -18.487 -13.063  24.980  1.00 43.13           C  
ATOM   4349  HD2 TYR A 282     -18.461 -13.475  25.978  1.00 43.13           H  
ATOM   4350  CE1 TYR A 282     -18.592 -11.981  22.382  1.00 43.13           C  
ATOM   4351  HE1 TYR A 282     -18.630 -11.566  21.385  1.00 43.13           H  
ATOM   4352  CE2 TYR A 282     -19.305 -11.949  24.715  1.00 43.13           C  
ATOM   4353  HE2 TYR A 282     -19.899 -11.507  25.502  1.00 43.13           H  
ATOM   4354  OH  TYR A 282     -20.109 -10.297  23.184  1.00 43.13           O  
ATOM   4355  HH  TYR A 282     -20.124 -10.046  22.257  1.00 43.13           H  
ATOM   4356  CZ  TYR A 282     -19.351 -11.399  23.420  1.00 43.13           C  
ATOM   4357  N   ARG A 283     -16.102 -18.105  24.657  1.00 45.42           N  
ATOM   4358  H   ARG A 283     -15.845 -17.738  25.561  1.00 45.42           H  
ATOM   4359  CA  ARG A 283     -15.573 -19.426  24.258  1.00 45.42           C  
ATOM   4360  HA  ARG A 283     -15.166 -19.358  23.249  1.00 45.42           H  
ATOM   4361  C   ARG A 283     -16.690 -20.469  24.199  1.00 45.42           C  
ATOM   4362  CB  ARG A 283     -14.462 -19.898  25.220  1.00 45.42           C  
ATOM   4363  HB2 ARG A 283     -14.840 -19.812  26.239  1.00 45.42           H  
ATOM   4364  HB3 ARG A 283     -14.268 -20.956  25.045  1.00 45.42           H  
ATOM   4365  O   ARG A 283     -16.667 -21.302  23.298  1.00 45.42           O  
ATOM   4366  CG  ARG A 283     -13.115 -19.156  25.095  1.00 45.42           C  
ATOM   4367  HG2 ARG A 283     -13.287 -18.103  24.869  1.00 45.42           H  
ATOM   4368  HG3 ARG A 283     -12.542 -19.584  24.272  1.00 45.42           H  
ATOM   4369  CD  ARG A 283     -12.313 -19.277  26.405  1.00 45.42           C  
ATOM   4370  HD2 ARG A 283     -12.964 -18.972  27.224  1.00 45.42           H  
ATOM   4371  HD3 ARG A 283     -12.030 -20.317  26.567  1.00 45.42           H  
ATOM   4372  NE  ARG A 283     -11.116 -18.414  26.441  1.00 45.42           N  
ATOM   4373  HE  ARG A 283     -10.781 -18.060  25.556  1.00 45.42           H  
ATOM   4374  NH1 ARG A 283     -10.852 -18.352  28.742  1.00 45.42           N  
ATOM   4375 HH11 ARG A 283     -11.637 -18.971  28.885  1.00 45.42           H  
ATOM   4376 HH12 ARG A 283     -10.500 -17.933  29.591  1.00 45.42           H  
ATOM   4377  NH2 ARG A 283      -9.512 -17.155  27.463  1.00 45.42           N  
ATOM   4378 HH21 ARG A 283      -9.075 -16.862  28.325  1.00 45.42           H  
ATOM   4379 HH22 ARG A 283      -9.185 -16.827  26.565  1.00 45.42           H  
ATOM   4380  CZ  ARG A 283     -10.511 -17.987  27.543  1.00 45.42           C  
ATOM   4381  N   GLU A 284     -17.665 -20.445  25.105  1.00 45.14           N  
ATOM   4382  H   GLU A 284     -17.587 -19.801  25.880  1.00 45.14           H  
ATOM   4383  CA  GLU A 284     -18.844 -21.319  25.067  1.00 45.14           C  
ATOM   4384  HA  GLU A 284     -18.508 -22.351  24.967  1.00 45.14           H  
ATOM   4385  C   GLU A 284     -19.720 -21.012  23.845  1.00 45.14           C  
ATOM   4386  CB  GLU A 284     -19.634 -21.224  26.386  1.00 45.14           C  
ATOM   4387  HB2 GLU A 284     -19.952 -20.195  26.557  1.00 45.14           H  
ATOM   4388  HB3 GLU A 284     -18.985 -21.534  27.205  1.00 45.14           H  
ATOM   4389  O   GLU A 284     -20.061 -21.932  23.100  1.00 45.14           O  
ATOM   4390  CG  GLU A 284     -20.870 -22.136  26.349  1.00 45.14           C  
ATOM   4391  HG2 GLU A 284     -20.551 -23.124  26.019  1.00 45.14           H  
ATOM   4392  HG3 GLU A 284     -21.576 -21.750  25.613  1.00 45.14           H  
ATOM   4393  CD  GLU A 284     -21.595 -22.264  27.696  1.00 45.14           C  
ATOM   4394  OE1 GLU A 284     -22.104 -23.380  27.944  1.00 45.14           O  
ATOM   4395  OE2 GLU A 284     -21.671 -21.258  28.436  1.00 45.14           O  
ATOM   4396  N   LEU A 285     -20.018 -19.738  23.570  1.00 42.90           N  
ATOM   4397  H   LEU A 285     -19.757 -19.038  24.250  1.00 42.90           H  
ATOM   4398  CA  LEU A 285     -20.752 -19.313  22.372  1.00 42.90           C  
ATOM   4399  HA  LEU A 285     -21.732 -19.791  22.373  1.00 42.90           H  
ATOM   4400  C   LEU A 285     -20.043 -19.758  21.083  1.00 42.90           C  
ATOM   4401  CB  LEU A 285     -20.930 -17.782  22.386  1.00 42.90           C  
ATOM   4402  HB2 LEU A 285     -19.956 -17.324  22.558  1.00 42.90           H  
ATOM   4403  HB3 LEU A 285     -21.266 -17.466  21.398  1.00 42.90           H  
ATOM   4404  O   LEU A 285     -20.679 -20.325  20.193  1.00 42.90           O  
ATOM   4405  CG  LEU A 285     -21.927 -17.231  23.425  1.00 42.90           C  
ATOM   4406  HG  LEU A 285     -21.672 -17.590  24.422  1.00 42.90           H  
ATOM   4407  CD1 LEU A 285     -21.855 -15.702  23.413  1.00 42.90           C  
ATOM   4408 HD11 LEU A 285     -22.575 -15.296  24.123  1.00 42.90           H  
ATOM   4409 HD12 LEU A 285     -22.075 -15.316  22.418  1.00 42.90           H  
ATOM   4410 HD13 LEU A 285     -20.860 -15.380  23.720  1.00 42.90           H  
ATOM   4411  CD2 LEU A 285     -23.369 -17.641  23.116  1.00 42.90           C  
ATOM   4412 HD21 LEU A 285     -24.036 -17.175  23.842  1.00 42.90           H  
ATOM   4413 HD22 LEU A 285     -23.477 -18.721  23.208  1.00 42.90           H  
ATOM   4414 HD23 LEU A 285     -23.647 -17.321  22.112  1.00 42.90           H  
ATOM   4415  N   PHE A 286     -18.723 -19.563  20.987  1.00 41.21           N  
ATOM   4416  H   PHE A 286     -18.256 -19.067  21.733  1.00 41.21           H  
ATOM   4417  CA  PHE A 286     -17.953 -19.943  19.798  1.00 41.21           C  
ATOM   4418  HA  PHE A 286     -18.485 -19.560  18.927  1.00 41.21           H  
ATOM   4419  C   PHE A 286     -17.859 -21.469  19.633  1.00 41.21           C  
ATOM   4420  CB  PHE A 286     -16.565 -19.279  19.829  1.00 41.21           C  
ATOM   4421  HB2 PHE A 286     -16.597 -18.408  20.483  1.00 41.21           H  
ATOM   4422  HB3 PHE A 286     -15.833 -19.968  20.251  1.00 41.21           H  
ATOM   4423  O   PHE A 286     -18.028 -21.981  18.526  1.00 41.21           O  
ATOM   4424  CG  PHE A 286     -16.087 -18.800  18.471  1.00 41.21           C  
ATOM   4425  CD1 PHE A 286     -15.664 -19.720  17.495  1.00 41.21           C  
ATOM   4426  HD1 PHE A 286     -15.671 -20.778  17.712  1.00 41.21           H  
ATOM   4427  CD2 PHE A 286     -16.085 -17.422  18.177  1.00 41.21           C  
ATOM   4428  HD2 PHE A 286     -16.414 -16.709  18.919  1.00 41.21           H  
ATOM   4429  CE1 PHE A 286     -15.239 -19.266  16.233  1.00 41.21           C  
ATOM   4430  HE1 PHE A 286     -14.917 -19.975  15.485  1.00 41.21           H  
ATOM   4431  CE2 PHE A 286     -15.657 -16.967  16.917  1.00 41.21           C  
ATOM   4432  HE2 PHE A 286     -15.655 -15.909  16.697  1.00 41.21           H  
ATOM   4433  CZ  PHE A 286     -15.234 -17.889  15.945  1.00 41.21           C  
ATOM   4434  HZ  PHE A 286     -14.906 -17.540  14.977  1.00 41.21           H  
ATOM   4435  N   GLN A 287     -17.659 -22.220  20.722  1.00 40.88           N  
ATOM   4436  H   GLN A 287     -17.526 -21.761  21.612  1.00 40.88           H  
ATOM   4437  CA  GLN A 287     -17.658 -23.688  20.690  1.00 40.88           C  
ATOM   4438  HA  GLN A 287     -16.994 -24.021  19.892  1.00 40.88           H  
ATOM   4439  C   GLN A 287     -19.043 -24.263  20.375  1.00 40.88           C  
ATOM   4440  CB  GLN A 287     -17.130 -24.255  22.013  1.00 40.88           C  
ATOM   4441  HB2 GLN A 287     -17.354 -25.321  22.060  1.00 40.88           H  
ATOM   4442  HB3 GLN A 287     -17.640 -23.767  22.843  1.00 40.88           H  
ATOM   4443  O   GLN A 287     -19.126 -25.267  19.672  1.00 40.88           O  
ATOM   4444  CG  GLN A 287     -15.609 -24.084  22.136  1.00 40.88           C  
ATOM   4445  HG2 GLN A 287     -15.327 -23.049  21.943  1.00 40.88           H  
ATOM   4446  HG3 GLN A 287     -15.114 -24.715  21.397  1.00 40.88           H  
ATOM   4447  CD  GLN A 287     -15.121 -24.471  23.524  1.00 40.88           C  
ATOM   4448  NE2 GLN A 287     -15.390 -23.661  24.521  1.00 40.88           N  
ATOM   4449 HE21 GLN A 287     -15.922 -22.821  24.340  1.00 40.88           H  
ATOM   4450 HE22 GLN A 287     -15.103 -23.953  25.444  1.00 40.88           H  
ATOM   4451  OE1 GLN A 287     -14.510 -25.504  23.729  1.00 40.88           O  
ATOM   4452  N   ASN A 288     -20.133 -23.625  20.809  1.00 39.17           N  
ATOM   4453  H   ASN A 288     -20.023 -22.841  21.436  1.00 39.17           H  
ATOM   4454  CA  ASN A 288     -21.484 -24.018  20.410  1.00 39.17           C  
ATOM   4455  HA  ASN A 288     -21.571 -25.101  20.497  1.00 39.17           H  
ATOM   4456  C   ASN A 288     -21.761 -23.696  18.935  1.00 39.17           C  
ATOM   4457  CB  ASN A 288     -22.521 -23.401  21.359  1.00 39.17           C  
ATOM   4458  HB2 ASN A 288     -22.251 -22.379  21.621  1.00 39.17           H  
ATOM   4459  HB3 ASN A 288     -23.493 -23.379  20.866  1.00 39.17           H  
ATOM   4460  O   ASN A 288     -22.285 -24.554  18.230  1.00 39.17           O  
ATOM   4461  CG  ASN A 288     -22.684 -24.250  22.606  1.00 39.17           C  
ATOM   4462  ND2 ASN A 288     -22.065 -23.882  23.699  1.00 39.17           N  
ATOM   4463 HD21 ASN A 288     -21.469 -23.067  23.693  1.00 39.17           H  
ATOM   4464 HD22 ASN A 288     -22.240 -24.401  24.547  1.00 39.17           H  
ATOM   4465  OD1 ASN A 288     -23.341 -25.276  22.578  1.00 39.17           O  
ATOM   4466  N   ALA A 289     -21.346 -22.534  18.420  1.00 35.48           N  
ATOM   4467  H   ALA A 289     -20.954 -21.839  19.039  1.00 35.48           H  
ATOM   4468  CA  ALA A 289     -21.450 -22.217  16.990  1.00 35.48           C  
ATOM   4469  HA  ALA A 289     -22.497 -22.281  16.696  1.00 35.48           H  
ATOM   4470  C   ALA A 289     -20.663 -23.217  16.115  1.00 35.48           C  
ATOM   4471  CB  ALA A 289     -20.975 -20.775  16.777  1.00 35.48           C  
ATOM   4472  HB1 ALA A 289     -19.927 -20.677  17.060  1.00 35.48           H  
ATOM   4473  HB2 ALA A 289     -21.086 -20.503  15.728  1.00 35.48           H  
ATOM   4474  HB3 ALA A 289     -21.572 -20.095  17.386  1.00 35.48           H  
ATOM   4475  O   ALA A 289     -21.167 -23.696  15.092  1.00 35.48           O  
ATOM   4476  N   LEU A 290     -19.459 -23.601  16.557  1.00 38.93           N  
ATOM   4477  H   LEU A 290     -19.079 -23.133  17.368  1.00 38.93           H  
ATOM   4478  CA  LEU A 290     -18.678 -24.675  15.944  1.00 38.93           C  
ATOM   4479  HA  LEU A 290     -18.579 -24.467  14.879  1.00 38.93           H  
ATOM   4480  C   LEU A 290     -19.401 -26.023  16.049  1.00 38.93           C  
ATOM   4481  CB  LEU A 290     -17.274 -24.734  16.573  1.00 38.93           C  
ATOM   4482  HB2 LEU A 290     -17.379 -24.739  17.658  1.00 38.93           H  
ATOM   4483  HB3 LEU A 290     -16.800 -25.673  16.286  1.00 38.93           H  
ATOM   4484  O   LEU A 290     -19.603 -26.668  15.030  1.00 38.93           O  
ATOM   4485  CG  LEU A 290     -16.342 -23.578  16.160  1.00 38.93           C  
ATOM   4486  HG  LEU A 290     -16.847 -22.622  16.299  1.00 38.93           H  
ATOM   4487  CD1 LEU A 290     -15.085 -23.596  17.032  1.00 38.93           C  
ATOM   4488 HD11 LEU A 290     -14.562 -24.546  16.919  1.00 38.93           H  
ATOM   4489 HD12 LEU A 290     -14.421 -22.782  16.741  1.00 38.93           H  
ATOM   4490 HD13 LEU A 290     -15.365 -23.460  18.077  1.00 38.93           H  
ATOM   4491  CD2 LEU A 290     -15.902 -23.686  14.698  1.00 38.93           C  
ATOM   4492 HD21 LEU A 290     -15.201 -22.884  14.466  1.00 38.93           H  
ATOM   4493 HD22 LEU A 290     -16.762 -23.585  14.036  1.00 38.93           H  
ATOM   4494 HD23 LEU A 290     -15.419 -24.647  14.519  1.00 38.93           H  
ATOM   4495  N   ASN A 291     -19.867 -26.448  17.226  1.00 36.34           N  
ATOM   4496  H   ASN A 291     -19.682 -25.889  18.047  1.00 36.34           H  
ATOM   4497  CA  ASN A 291     -20.474 -27.773  17.402  1.00 36.34           C  
ATOM   4498  HA  ASN A 291     -19.826 -28.495  16.904  1.00 36.34           H  
ATOM   4499  C   ASN A 291     -21.835 -27.932  16.709  1.00 36.34           C  
ATOM   4500  CB  ASN A 291     -20.502 -28.135  18.896  1.00 36.34           C  
ATOM   4501  HB2 ASN A 291     -20.892 -27.298  19.476  1.00 36.34           H  
ATOM   4502  HB3 ASN A 291     -21.158 -28.991  19.049  1.00 36.34           H  
ATOM   4503  O   ASN A 291     -22.096 -28.975  16.109  1.00 36.34           O  
ATOM   4504  CG  ASN A 291     -19.124 -28.529  19.408  1.00 36.34           C  
ATOM   4505  ND2 ASN A 291     -18.866 -28.366  20.683  1.00 36.34           N  
ATOM   4506 HD21 ASN A 291     -19.540 -27.920  21.289  1.00 36.34           H  
ATOM   4507 HD22 ASN A 291     -17.941 -28.622  20.999  1.00 36.34           H  
ATOM   4508  OD1 ASN A 291     -18.276 -29.018  18.672  1.00 36.34           O  
ATOM   4509  N   VAL A 292     -22.656 -26.879  16.667  1.00 33.87           N  
ATOM   4510  H   VAL A 292     -22.396 -26.055  17.190  1.00 33.87           H  
ATOM   4511  CA  VAL A 292     -23.883 -26.820  15.851  1.00 33.87           C  
ATOM   4512  HA  VAL A 292     -24.507 -27.674  16.116  1.00 33.87           H  
ATOM   4513  C   VAL A 292     -23.570 -26.959  14.350  1.00 33.87           C  
ATOM   4514  CB  VAL A 292     -24.670 -25.530  16.183  1.00 33.87           C  
ATOM   4515  HB  VAL A 292     -23.992 -24.678  16.139  1.00 33.87           H  
ATOM   4516  O   VAL A 292     -24.438 -27.396  13.589  1.00 33.87           O  
ATOM   4517  CG1 VAL A 292     -25.846 -25.244  15.237  1.00 33.87           C  
ATOM   4518 HG11 VAL A 292     -25.473 -25.030  14.236  1.00 33.87           H  
ATOM   4519 HG12 VAL A 292     -26.384 -24.363  15.587  1.00 33.87           H  
ATOM   4520 HG13 VAL A 292     -26.524 -26.097  15.223  1.00 33.87           H  
ATOM   4521  CG2 VAL A 292     -25.270 -25.630  17.594  1.00 33.87           C  
ATOM   4522 HG21 VAL A 292     -25.742 -24.686  17.865  1.00 33.87           H  
ATOM   4523 HG22 VAL A 292     -26.010 -26.429  17.639  1.00 33.87           H  
ATOM   4524 HG23 VAL A 292     -24.494 -25.838  18.330  1.00 33.87           H  
ATOM   4525  N   THR A 293     -22.336 -26.669  13.925  1.00 37.79           N  
ATOM   4526  H   THR A 293     -21.675 -26.310  14.599  1.00 37.79           H  
ATOM   4527  CA  THR A 293     -21.822 -26.967  12.578  1.00 37.79           C  
ATOM   4528  HA  THR A 293     -22.649 -26.923  11.870  1.00 37.79           H  
ATOM   4529  C   THR A 293     -21.237 -28.387  12.492  1.00 37.79           C  
ATOM   4530  CB  THR A 293     -20.799 -25.904  12.134  1.00 37.79           C  
ATOM   4531  HB  THR A 293     -19.880 -25.992  12.712  1.00 37.79           H  
ATOM   4532  O   THR A 293     -21.614 -29.136  11.596  1.00 37.79           O  
ATOM   4533  CG2 THR A 293     -20.455 -26.026  10.650  1.00 37.79           C  
ATOM   4534 HG21 THR A 293     -19.766 -25.228  10.373  1.00 37.79           H  
ATOM   4535 HG22 THR A 293     -19.974 -26.985  10.455  1.00 37.79           H  
ATOM   4536 HG23 THR A 293     -21.360 -25.944  10.048  1.00 37.79           H  
ATOM   4537  OG1 THR A 293     -21.339 -24.612  12.322  1.00 37.79           O  
ATOM   4538  HG1 THR A 293     -21.233 -24.366  13.244  1.00 37.79           H  
ATOM   4539  N   ASN A 294     -20.392 -28.798  13.446  1.00 33.82           N  
ATOM   4540  H   ASN A 294     -20.115 -28.114  14.136  1.00 33.82           H  
ATOM   4541  CA  ASN A 294     -19.683 -30.087  13.470  1.00 33.82           C  
ATOM   4542  HA  ASN A 294     -19.043 -30.149  12.590  1.00 33.82           H  
ATOM   4543  C   ASN A 294     -20.628 -31.297  13.427  1.00 33.82           C  
ATOM   4544  CB  ASN A 294     -18.798 -30.177  14.731  1.00 33.82           C  
ATOM   4545  HB2 ASN A 294     -18.324 -31.158  14.757  1.00 33.82           H  
ATOM   4546  HB3 ASN A 294     -19.423 -30.098  15.621  1.00 33.82           H  
ATOM   4547  O   ASN A 294     -20.347 -32.259  12.715  1.00 33.82           O  
ATOM   4548  CG  ASN A 294     -17.678 -29.150  14.790  1.00 33.82           C  
ATOM   4549  ND2 ASN A 294     -17.200 -28.804  15.964  1.00 33.82           N  
ATOM   4550 HD21 ASN A 294     -16.439 -28.140  15.955  1.00 33.82           H  
ATOM   4551 HD22 ASN A 294     -17.585 -29.146  16.833  1.00 33.82           H  
ATOM   4552  OD1 ASN A 294     -17.198 -28.661  13.783  1.00 33.82           O  
ATOM   4553  N   LEU A 295     -21.766 -31.244  14.134  1.00 32.07           N  
ATOM   4554  H   LEU A 295     -21.919 -30.448  14.737  1.00 32.07           H  
ATOM   4555  CA  LEU A 295     -22.800 -32.289  14.066  1.00 32.07           C  
ATOM   4556  HA  LEU A 295     -22.390 -33.225  14.445  1.00 32.07           H  
ATOM   4557  C   LEU A 295     -23.217 -32.559  12.609  1.00 32.07           C  
ATOM   4558  CB  LEU A 295     -24.013 -31.878  14.930  1.00 32.07           C  
ATOM   4559  HB2 LEU A 295     -24.069 -30.792  15.003  1.00 32.07           H  
ATOM   4560  HB3 LEU A 295     -24.918 -32.218  14.428  1.00 32.07           H  
ATOM   4561  O   LEU A 295     -23.205 -33.703  12.161  1.00 32.07           O  
ATOM   4562  CG  LEU A 295     -24.026 -32.497  16.341  1.00 32.07           C  
ATOM   4563  HG  LEU A 295     -24.050 -33.583  16.244  1.00 32.07           H  
ATOM   4564  CD1 LEU A 295     -22.820 -32.116  17.202  1.00 32.07           C  
ATOM   4565 HD11 LEU A 295     -21.895 -32.425  16.715  1.00 32.07           H  
ATOM   4566 HD12 LEU A 295     -22.804 -31.039  17.370  1.00 32.07           H  
ATOM   4567 HD13 LEU A 295     -22.887 -32.622  18.165  1.00 32.07           H  
ATOM   4568  CD2 LEU A 295     -25.288 -32.048  17.081  1.00 32.07           C  
ATOM   4569 HD21 LEU A 295     -25.324 -32.521  18.062  1.00 32.07           H  
ATOM   4570 HD22 LEU A 295     -25.288 -30.965  17.204  1.00 32.07           H  
ATOM   4571 HD23 LEU A 295     -26.171 -32.353  16.519  1.00 32.07           H  
ATOM   4572  N   LYS A 296     -23.447 -31.489  11.836  1.00 38.39           N  
ATOM   4573  H   LYS A 296     -23.250 -30.583  12.236  1.00 38.39           H  
ATOM   4574  CA  LYS A 296     -23.869 -31.529  10.424  1.00 38.39           C  
ATOM   4575  HA  LYS A 296     -24.600 -32.332  10.321  1.00 38.39           H  
ATOM   4576  C   LYS A 296     -22.737 -31.887   9.443  1.00 38.39           C  
ATOM   4577  CB  LYS A 296     -24.558 -30.207  10.038  1.00 38.39           C  
ATOM   4578  HB2 LYS A 296     -23.816 -29.410   9.997  1.00 38.39           H  
ATOM   4579  HB3 LYS A 296     -24.988 -30.324   9.043  1.00 38.39           H  
ATOM   4580  O   LYS A 296     -22.917 -31.779   8.234  1.00 38.39           O  
ATOM   4581  CG  LYS A 296     -25.674 -29.809  11.017  1.00 38.39           C  
ATOM   4582  HG2 LYS A 296     -26.331 -30.663  11.179  1.00 38.39           H  
ATOM   4583  HG3 LYS A 296     -25.229 -29.521  11.970  1.00 38.39           H  
ATOM   4584  CD  LYS A 296     -26.505 -28.641  10.470  1.00 38.39           C  
ATOM   4585  HD2 LYS A 296     -25.855 -27.805  10.212  1.00 38.39           H  
ATOM   4586  HD3 LYS A 296     -27.013 -28.976   9.566  1.00 38.39           H  
ATOM   4587  CE  LYS A 296     -27.557 -28.204  11.495  1.00 38.39           C  
ATOM   4588  HE2 LYS A 296     -28.326 -27.626  10.983  1.00 38.39           H  
ATOM   4589  HE3 LYS A 296     -28.028 -29.099  11.902  1.00 38.39           H  
ATOM   4590  NZ  LYS A 296     -26.956 -27.395  12.581  1.00 38.39           N  
ATOM   4591  HZ1 LYS A 296     -27.609 -27.234  13.334  1.00 38.39           H  
ATOM   4592  HZ2 LYS A 296     -26.138 -27.849  12.964  1.00 38.39           H  
ATOM   4593  HZ3 LYS A 296     -26.616 -26.510  12.232  1.00 38.39           H  
ATOM   4594  N   LEU A 297     -21.573 -32.295   9.958  1.00 41.29           N  
ATOM   4595  H   LEU A 297     -21.491 -32.272  10.965  1.00 41.29           H  
ATOM   4596  CA  LEU A 297     -20.422 -32.809   9.206  1.00 41.29           C  
ATOM   4597  HA  LEU A 297     -20.684 -32.888   8.151  1.00 41.29           H  
ATOM   4598  C   LEU A 297     -20.013 -34.232   9.651  1.00 41.29           C  
ATOM   4599  CB  LEU A 297     -19.251 -31.814   9.356  1.00 41.29           C  
ATOM   4600  HB2 LEU A 297     -18.382 -32.221   8.839  1.00 41.29           H  
ATOM   4601  HB3 LEU A 297     -18.998 -31.744  10.414  1.00 41.29           H  
ATOM   4602  O   LEU A 297     -19.215 -34.883   8.971  1.00 41.29           O  
ATOM   4603  CG  LEU A 297     -19.518 -30.392   8.819  1.00 41.29           C  
ATOM   4604  HG  LEU A 297     -20.415 -29.980   9.281  1.00 41.29           H  
ATOM   4605  CD1 LEU A 297     -18.344 -29.478   9.173  1.00 41.29           C  
ATOM   4606 HD11 LEU A 297     -17.424 -29.855   8.726  1.00 41.29           H  
ATOM   4607 HD12 LEU A 297     -18.226 -29.437  10.255  1.00 41.29           H  
ATOM   4608 HD13 LEU A 297     -18.538 -28.469   8.809  1.00 41.29           H  
ATOM   4609  CD2 LEU A 297     -19.691 -30.365   7.297  1.00 41.29           C  
ATOM   4610 HD21 LEU A 297     -18.814 -30.797   6.814  1.00 41.29           H  
ATOM   4611 HD22 LEU A 297     -19.830 -29.337   6.964  1.00 41.29           H  
ATOM   4612 HD23 LEU A 297     -20.577 -30.936   7.020  1.00 41.29           H  
ATOM   4613  N   GLY A 298     -20.547 -34.726  10.777  1.00 34.19           N  
ATOM   4614  H   GLY A 298     -21.177 -34.137  11.302  1.00 34.19           H  
ATOM   4615  CA  GLY A 298     -20.297 -36.078  11.291  1.00 34.19           C  
ATOM   4616  HA2 GLY A 298     -19.299 -36.407  11.002  1.00 34.19           H  
ATOM   4617  HA3 GLY A 298     -20.344 -36.042  12.379  1.00 34.19           H  
ATOM   4618  C   GLY A 298     -21.307 -37.130  10.818  1.00 34.19           C  
ATOM   4619  O   GLY A 298     -20.955 -38.303  10.686  1.00 34.19           O  
ATOM   4620  N   GLU A 299     -22.551 -36.733  10.542  1.00 33.14           N  
ATOM   4621  H   GLU A 299     -22.796 -35.763  10.685  1.00 33.14           H  
ATOM   4622  CA  GLU A 299     -23.602 -37.640  10.061  1.00 33.14           C  
ATOM   4623  HA  GLU A 299     -23.683 -38.468  10.765  1.00 33.14           H  
ATOM   4624  C   GLU A 299     -23.278 -38.232   8.677  1.00 33.14           C  
ATOM   4625  CB  GLU A 299     -24.960 -36.923  10.024  1.00 33.14           C  
ATOM   4626  HB2 GLU A 299     -25.691 -37.596   9.576  1.00 33.14           H  
ATOM   4627  HB3 GLU A 299     -24.883 -36.033   9.400  1.00 33.14           H  
ATOM   4628  O   GLU A 299     -22.757 -37.549   7.799  1.00 33.14           O  
ATOM   4629  CG  GLU A 299     -25.463 -36.534  11.419  1.00 33.14           C  
ATOM   4630  HG2 GLU A 299     -25.481 -37.424  12.049  1.00 33.14           H  
ATOM   4631  HG3 GLU A 299     -24.776 -35.819  11.872  1.00 33.14           H  
ATOM   4632  CD  GLU A 299     -26.866 -35.925  11.331  1.00 33.14           C  
ATOM   4633  OE1 GLU A 299     -27.832 -36.686  11.556  1.00 33.14           O  
ATOM   4634  OE2 GLU A 299     -26.958 -34.717  11.010  1.00 33.14           O  
ATOM   4635  N   ASN A 300     -23.615 -39.513   8.467  1.00 32.17           N  
ATOM   4636  H   ASN A 300     -24.079 -39.993   9.225  1.00 32.17           H  
ATOM   4637  CA  ASN A 300     -23.478 -40.255   7.196  1.00 32.17           C  
ATOM   4638  HA  ASN A 300     -23.729 -41.293   7.417  1.00 32.17           H  
ATOM   4639  C   ASN A 300     -22.058 -40.324   6.578  1.00 32.17           C  
ATOM   4640  CB  ASN A 300     -24.545 -39.759   6.200  1.00 32.17           C  
ATOM   4641  HB2 ASN A 300     -24.337 -38.726   5.922  1.00 32.17           H  
ATOM   4642  HB3 ASN A 300     -24.506 -40.365   5.295  1.00 32.17           H  
ATOM   4643  O   ASN A 300     -21.882 -40.853   5.483  1.00 32.17           O  
ATOM   4644  CG  ASN A 300     -25.945 -39.869   6.770  1.00 32.17           C  
ATOM   4645  ND2 ASN A 300     -26.552 -38.773   7.161  1.00 32.17           N  
ATOM   4646 HD21 ASN A 300     -26.092 -37.876   7.092  1.00 32.17           H  
ATOM   4647 HD22 ASN A 300     -27.456 -38.880   7.599  1.00 32.17           H  
ATOM   4648  OD1 ASN A 300     -26.484 -40.951   6.923  1.00 32.17           O  
ATOM   4649  N   ASN A 301     -21.032 -39.830   7.271  1.00 30.25           N  
ATOM   4650  H   ASN A 301     -21.253 -39.361   8.138  1.00 30.25           H  
ATOM   4651  CA  ASN A 301     -19.691 -39.603   6.732  1.00 30.25           C  
ATOM   4652  HA  ASN A 301     -19.787 -39.210   5.720  1.00 30.25           H  
ATOM   4653  C   ASN A 301     -18.856 -40.907   6.640  1.00 30.25           C  
ATOM   4654  CB  ASN A 301     -19.082 -38.491   7.613  1.00 30.25           C  
ATOM   4655  HB2 ASN A 301     -19.800 -37.675   7.694  1.00 30.25           H  
ATOM   4656  HB3 ASN A 301     -18.896 -38.870   8.618  1.00 30.25           H  
ATOM   4657  O   ASN A 301     -18.133 -41.256   7.581  1.00 30.25           O  
ATOM   4658  CG  ASN A 301     -17.789 -37.905   7.081  1.00 30.25           C  
ATOM   4659  ND2 ASN A 301     -17.459 -36.701   7.488  1.00 30.25           N  
ATOM   4660 HD21 ASN A 301     -18.087 -36.164   8.068  1.00 30.25           H  
ATOM   4661 HD22 ASN A 301     -16.611 -36.308   7.105  1.00 30.25           H  
ATOM   4662  OD1 ASN A 301     -17.067 -38.500   6.300  1.00 30.25           O  
ATOM   4663  N   LYS A 302     -18.998 -41.674   5.538  1.00 26.53           N  
ATOM   4664  H   LYS A 302     -19.700 -41.399   4.865  1.00 26.53           H  
ATOM   4665  CA  LYS A 302     -18.197 -42.888   5.244  1.00 26.53           C  
ATOM   4666  HA  LYS A 302     -17.151 -42.604   5.352  1.00 26.53           H  
ATOM   4667  C   LYS A 302     -18.336 -43.444   3.813  1.00 26.53           C  
ATOM   4668  CB  LYS A 302     -18.569 -43.992   6.264  1.00 26.53           C  
ATOM   4669  HB2 LYS A 302     -18.869 -44.909   5.758  1.00 26.53           H  
ATOM   4670  HB3 LYS A 302     -19.438 -43.673   6.839  1.00 26.53           H  
ATOM   4671  O   LYS A 302     -19.335 -43.217   3.145  1.00 26.53           O  
ATOM   4672  CG  LYS A 302     -17.397 -44.311   7.211  1.00 26.53           C  
ATOM   4673  HG2 LYS A 302     -16.877 -45.203   6.861  1.00 26.53           H  
ATOM   4674  HG3 LYS A 302     -16.686 -43.485   7.218  1.00 26.53           H  
ATOM   4675  CD  LYS A 302     -17.885 -44.517   8.648  1.00 26.53           C  
ATOM   4676  HD2 LYS A 302     -18.487 -45.422   8.713  1.00 26.53           H  
ATOM   4677  HD3 LYS A 302     -18.495 -43.658   8.928  1.00 26.53           H  
ATOM   4678  CE  LYS A 302     -16.680 -44.598   9.590  1.00 26.53           C  
ATOM   4679  HE2 LYS A 302     -15.979 -43.813   9.308  1.00 26.53           H  
ATOM   4680  HE3 LYS A 302     -16.185 -45.559   9.457  1.00 26.53           H  
ATOM   4681  NZ  LYS A 302     -17.096 -44.399  10.999  1.00 26.53           N  
ATOM   4682  HZ1 LYS A 302     -16.297 -44.428  11.617  1.00 26.53           H  
ATOM   4683  HZ2 LYS A 302     -17.762 -45.105  11.280  1.00 26.53           H  
ATOM   4684  HZ3 LYS A 302     -17.534 -43.495  11.095  1.00 26.53           H  
ATOM   4685  N   VAL A 303     -17.366 -44.300   3.449  1.00 29.34           N  
ATOM   4686  H   VAL A 303     -16.598 -44.379   4.100  1.00 29.34           H  
ATOM   4687  CA  VAL A 303     -17.249 -45.091   2.197  1.00 29.34           C  
ATOM   4688  HA  VAL A 303     -16.362 -45.710   2.329  1.00 29.34           H  
ATOM   4689  C   VAL A 303     -16.940 -44.253   0.941  1.00 29.34           C  
ATOM   4690  CB  VAL A 303     -18.423 -46.096   2.033  1.00 29.34           C  
ATOM   4691  HB  VAL A 303     -19.364 -45.553   1.952  1.00 29.34           H  
ATOM   4692  O   VAL A 303     -17.208 -43.059   0.876  1.00 29.34           O  
ATOM   4693  CG1 VAL A 303     -18.297 -47.009   0.804  1.00 29.34           C  
ATOM   4694 HG11 VAL A 303     -19.102 -47.743   0.804  1.00 29.34           H  
ATOM   4695 HG12 VAL A 303     -17.340 -47.531   0.807  1.00 29.34           H  
ATOM   4696 HG13 VAL A 303     -18.403 -46.425  -0.111  1.00 29.34           H  
ATOM   4697  CG2 VAL A 303     -18.497 -47.040   3.245  1.00 29.34           C  
ATOM   4698 HG21 VAL A 303     -19.310 -47.753   3.108  1.00 29.34           H  
ATOM   4699 HG22 VAL A 303     -17.559 -47.584   3.363  1.00 29.34           H  
ATOM   4700 HG23 VAL A 303     -18.710 -46.475   4.153  1.00 29.34           H  
ATOM   4701  N   PHE A 304     -16.275 -44.876  -0.038  1.00 27.29           N  
ATOM   4702  H   PHE A 304     -16.134 -45.873   0.042  1.00 27.29           H  
ATOM   4703  CA  PHE A 304     -15.731 -44.231  -1.238  1.00 27.29           C  
ATOM   4704  HA  PHE A 304     -15.652 -43.159  -1.056  1.00 27.29           H  
ATOM   4705  C   PHE A 304     -16.621 -44.456  -2.469  1.00 27.29           C  
ATOM   4706  CB  PHE A 304     -14.319 -44.775  -1.523  1.00 27.29           C  
ATOM   4707  HB2 PHE A 304     -13.847 -44.138  -2.270  1.00 27.29           H  
ATOM   4708  HB3 PHE A 304     -14.413 -45.766  -1.967  1.00 27.29           H  
ATOM   4709  O   PHE A 304     -17.087 -45.572  -2.698  1.00 27.29           O  
ATOM   4710  CG  PHE A 304     -13.395 -44.884  -0.323  1.00 27.29           C  
ATOM   4711  CD1 PHE A 304     -12.711 -43.749   0.152  1.00 27.29           C  
ATOM   4712  HD1 PHE A 304     -12.848 -42.792  -0.330  1.00 27.29           H  
ATOM   4713  CD2 PHE A 304     -13.209 -46.128   0.312  1.00 27.29           C  
ATOM   4714  HD2 PHE A 304     -13.720 -47.005  -0.056  1.00 27.29           H  
ATOM   4715  CE1 PHE A 304     -11.844 -43.859   1.253  1.00 27.29           C  
ATOM   4716  HE1 PHE A 304     -11.316 -42.988   1.611  1.00 27.29           H  
ATOM   4717  CE2 PHE A 304     -12.345 -46.237   1.417  1.00 27.29           C  
ATOM   4718  HE2 PHE A 304     -12.195 -47.193   1.896  1.00 27.29           H  
ATOM   4719  CZ  PHE A 304     -11.660 -45.102   1.885  1.00 27.29           C  
ATOM   4720  HZ  PHE A 304     -10.988 -45.183   2.727  1.00 27.29           H  
ATOM   4721  N   GLY A 305     -16.776 -43.433  -3.314  1.00 31.07           N  
ATOM   4722  H   GLY A 305     -16.441 -42.521  -3.037  1.00 31.07           H  
ATOM   4723  CA  GLY A 305     -17.449 -43.550  -4.612  1.00 31.07           C  
ATOM   4724  HA2 GLY A 305     -16.976 -44.334  -5.204  1.00 31.07           H  
ATOM   4725  HA3 GLY A 305     -18.484 -43.848  -4.444  1.00 31.07           H  
ATOM   4726  C   GLY A 305     -17.464 -42.226  -5.386  1.00 31.07           C  
ATOM   4727  O   GLY A 305     -18.208 -41.324  -5.030  1.00 31.07           O  
ATOM   4728  N   GLY A 306     -16.674 -42.032  -6.444  1.00 26.31           N  
ATOM   4729  H   GLY A 306     -16.839 -41.167  -6.937  1.00 26.31           H  
ATOM   4730  CA  GLY A 306     -15.635 -42.926  -6.979  1.00 26.31           C  
ATOM   4731  HA2 GLY A 306     -16.092 -43.641  -7.664  1.00 26.31           H  
ATOM   4732  HA3 GLY A 306     -15.164 -43.474  -6.163  1.00 26.31           H  
ATOM   4733  C   GLY A 306     -14.515 -42.194  -7.732  1.00 26.31           C  
ATOM   4734  O   GLY A 306     -13.853 -42.801  -8.567  1.00 26.31           O  
ATOM   4735  N   GLY A 307     -14.323 -40.898  -7.460  1.00 30.02           N  
ATOM   4736  H   GLY A 307     -14.896 -40.470  -6.747  1.00 30.02           H  
ATOM   4737  CA  GLY A 307     -13.453 -40.013  -8.243  1.00 30.02           C  
ATOM   4738  HA2 GLY A 307     -13.191 -39.145  -7.639  1.00 30.02           H  
ATOM   4739  HA3 GLY A 307     -12.531 -40.540  -8.490  1.00 30.02           H  
ATOM   4740  C   GLY A 307     -14.106 -39.524  -9.551  1.00 30.02           C  
ATOM   4741  O   GLY A 307     -15.269 -39.813  -9.820  1.00 30.02           O  
ATOM   4742  N   SER A 308     -13.414 -38.748 -10.387  1.00 38.10           N  
ATOM   4743  H   SER A 308     -13.889 -38.471 -11.234  1.00 38.10           H  
ATOM   4744  CA  SER A 308     -12.075 -38.180 -10.180  1.00 38.10           C  
ATOM   4745  HA  SER A 308     -11.900 -38.058  -9.111  1.00 38.10           H  
ATOM   4746  C   SER A 308     -11.971 -36.820 -10.894  1.00 38.10           C  
ATOM   4747  CB  SER A 308     -11.014 -39.151 -10.716  1.00 38.10           C  
ATOM   4748  HB2 SER A 308     -11.175 -39.313 -11.782  1.00 38.10           H  
ATOM   4749  HB3 SER A 308     -11.114 -40.108 -10.204  1.00 38.10           H  
ATOM   4750  O   SER A 308     -12.196 -36.762 -12.101  1.00 38.10           O  
ATOM   4751  OG  SER A 308      -9.703 -38.674 -10.517  1.00 38.10           O  
ATOM   4752  HG  SER A 308      -9.632 -38.280  -9.645  1.00 38.10           H  
ATOM   4753  N   ASP A 309     -11.720 -35.689 -10.229  1.00 40.53           N  
ATOM   4754  H   ASP A 309     -11.636 -34.866 -10.809  1.00 40.53           H  
ATOM   4755  CA  ASP A 309     -11.732 -35.423  -8.779  1.00 40.53           C  
ATOM   4756  HA  ASP A 309     -12.101 -36.288  -8.226  1.00 40.53           H  
ATOM   4757  C   ASP A 309     -12.704 -34.265  -8.495  1.00 40.53           C  
ATOM   4758  CB  ASP A 309     -10.316 -35.111  -8.264  1.00 40.53           C  
ATOM   4759  HB2 ASP A 309      -9.909 -34.271  -8.828  1.00 40.53           H  
ATOM   4760  HB3 ASP A 309     -10.385 -34.812  -7.218  1.00 40.53           H  
ATOM   4761  O   ASP A 309     -12.701 -33.259  -9.204  1.00 40.53           O  
ATOM   4762  CG  ASP A 309      -9.361 -36.306  -8.358  1.00 40.53           C  
ATOM   4763  OD1 ASP A 309      -9.838 -37.454  -8.185  1.00 40.53           O  
ATOM   4764  OD2 ASP A 309      -8.164 -36.083  -8.624  1.00 40.53           O  
ATOM   4765  N   ASN A 310     -13.612 -34.438  -7.527  1.00 30.12           N  
ATOM   4766  H   ASN A 310     -13.551 -35.252  -6.932  1.00 30.12           H  
ATOM   4767  CA  ASN A 310     -14.784 -33.570  -7.357  1.00 30.12           C  
ATOM   4768  HA  ASN A 310     -14.486 -32.529  -7.481  1.00 30.12           H  
ATOM   4769  C   ASN A 310     -15.423 -33.753  -5.964  1.00 30.12           C  
ATOM   4770  CB  ASN A 310     -15.784 -33.957  -8.470  1.00 30.12           C  
ATOM   4771  HB2 ASN A 310     -15.290 -33.897  -9.440  1.00 30.12           H  
ATOM   4772  HB3 ASN A 310     -16.110 -34.986  -8.319  1.00 30.12           H  
ATOM   4773  O   ASN A 310     -15.730 -34.892  -5.608  1.00 30.12           O  
ATOM   4774  CG  ASN A 310     -17.007 -33.066  -8.545  1.00 30.12           C  
ATOM   4775  ND2 ASN A 310     -18.005 -33.464  -9.298  1.00 30.12           N  
ATOM   4776 HD21 ASN A 310     -18.780 -32.820  -9.375  1.00 30.12           H  
ATOM   4777 HD22 ASN A 310     -17.930 -34.319  -9.831  1.00 30.12           H  
ATOM   4778  OD1 ASN A 310     -17.095 -32.011  -7.946  1.00 30.12           O  
ATOM   4779  N   ASN A 311     -15.732 -32.653  -5.256  1.00 28.28           N  
ATOM   4780  H   ASN A 311     -15.563 -31.768  -5.712  1.00 28.28           H  
ATOM   4781  CA  ASN A 311     -16.221 -32.592  -3.857  1.00 28.28           C  
ATOM   4782  HA  ASN A 311     -16.449 -31.546  -3.653  1.00 28.28           H  
ATOM   4783  C   ASN A 311     -15.163 -33.038  -2.808  1.00 28.28           C  
ATOM   4784  CB  ASN A 311     -17.544 -33.384  -3.716  1.00 28.28           C  
ATOM   4785  HB2 ASN A 311     -17.330 -34.453  -3.748  1.00 28.28           H  
ATOM   4786  HB3 ASN A 311     -18.007 -33.201  -2.746  1.00 28.28           H  
ATOM   4787  O   ASN A 311     -14.353 -33.913  -3.086  1.00 28.28           O  
ATOM   4788  CG  ASN A 311     -18.589 -33.062  -4.763  1.00 28.28           C  
ATOM   4789  ND2 ASN A 311     -18.640 -33.840  -5.817  1.00 28.28           N  
ATOM   4790 HD21 ASN A 311     -17.929 -34.551  -5.914  1.00 28.28           H  
ATOM   4791 HD22 ASN A 311     -19.267 -33.557  -6.556  1.00 28.28           H  
ATOM   4792  OD1 ASN A 311     -19.378 -32.142  -4.634  1.00 28.28           O  
ATOM   4793  N   ASN A 312     -15.112 -32.537  -1.564  1.00 28.00           N  
ATOM   4794  H   ASN A 312     -14.390 -32.967  -1.004  1.00 28.00           H  
ATOM   4795  CA  ASN A 312     -15.724 -31.355  -0.923  1.00 28.00           C  
ATOM   4796  HA  ASN A 312     -15.610 -30.502  -1.591  1.00 28.00           H  
ATOM   4797  C   ASN A 312     -14.915 -31.001   0.363  1.00 28.00           C  
ATOM   4798  CB  ASN A 312     -17.220 -31.640  -0.634  1.00 28.00           C  
ATOM   4799  HB2 ASN A 312     -17.440 -32.699  -0.773  1.00 28.00           H  
ATOM   4800  HB3 ASN A 312     -17.458 -31.448   0.412  1.00 28.00           H  
ATOM   4801  O   ASN A 312     -13.955 -31.697   0.680  1.00 28.00           O  
ATOM   4802  CG  ASN A 312     -18.160 -30.788  -1.479  1.00 28.00           C  
ATOM   4803  ND2 ASN A 312     -19.421 -31.132  -1.543  1.00 28.00           N  
ATOM   4804 HD21 ASN A 312     -19.779 -31.934  -1.044  1.00 28.00           H  
ATOM   4805 HD22 ASN A 312     -19.981 -30.606  -2.198  1.00 28.00           H  
ATOM   4806  OD1 ASN A 312     -17.769 -29.815  -2.099  1.00 28.00           O  
ATOM   4807  N   ASN A 313     -15.196 -29.954   1.152  1.00 28.65           N  
ATOM   4808  H   ASN A 313     -14.526 -29.811   1.894  1.00 28.65           H  
ATOM   4809  CA  ASN A 313     -16.351 -29.049   1.171  1.00 28.65           C  
ATOM   4810  HA  ASN A 313     -16.896 -29.121   0.230  1.00 28.65           H  
ATOM   4811  C   ASN A 313     -15.916 -27.580   1.394  1.00 28.65           C  
ATOM   4812  CB  ASN A 313     -17.267 -29.489   2.340  1.00 28.65           C  
ATOM   4813  HB2 ASN A 313     -17.367 -30.574   2.374  1.00 28.65           H  
ATOM   4814  HB3 ASN A 313     -16.817 -29.185   3.285  1.00 28.65           H  
ATOM   4815  O   ASN A 313     -15.237 -27.314   2.390  1.00 28.65           O  
ATOM   4816  CG  ASN A 313     -18.663 -28.901   2.255  1.00 28.65           C  
ATOM   4817  ND2 ASN A 313     -19.366 -28.806   3.358  1.00 28.65           N  
ATOM   4818 HD21 ASN A 313     -18.986 -29.098   4.247  1.00 28.65           H  
ATOM   4819 HD22 ASN A 313     -20.290 -28.410   3.257  1.00 28.65           H  
ATOM   4820  OD1 ASN A 313     -19.154 -28.556   1.198  1.00 28.65           O  
ATOM   4821  N   PRO A 314     -16.303 -26.611   0.543  1.00 33.57           N  
ATOM   4822  CA  PRO A 314     -16.059 -25.193   0.802  1.00 33.57           C  
ATOM   4823  HA  PRO A 314     -15.050 -25.048   1.187  1.00 33.57           H  
ATOM   4824  C   PRO A 314     -17.072 -24.630   1.815  1.00 33.57           C  
ATOM   4825  CB  PRO A 314     -16.166 -24.519  -0.570  1.00 33.57           C  
ATOM   4826  HB2 PRO A 314     -15.202 -24.576  -1.076  1.00 33.57           H  
ATOM   4827  HB3 PRO A 314     -16.495 -23.483  -0.498  1.00 33.57           H  
ATOM   4828  O   PRO A 314     -18.281 -24.678   1.594  1.00 33.57           O  
ATOM   4829  CG  PRO A 314     -17.181 -25.388  -1.316  1.00 33.57           C  
ATOM   4830  HG2 PRO A 314     -17.025 -25.354  -2.394  1.00 33.57           H  
ATOM   4831  HG3 PRO A 314     -18.193 -25.067  -1.071  1.00 33.57           H  
ATOM   4832  CD  PRO A 314     -16.941 -26.791  -0.756  1.00 33.57           C  
ATOM   4833  HD2 PRO A 314     -16.272 -27.341  -1.418  1.00 33.57           H  
ATOM   4834  HD3 PRO A 314     -17.891 -27.317  -0.666  1.00 33.57           H  
ATOM   4835  N   LEU A 315     -16.593 -24.042   2.919  1.00 31.16           N  
ATOM   4836  H   LEU A 315     -15.593 -24.038   3.065  1.00 31.16           H  
ATOM   4837  CA  LEU A 315     -17.447 -23.435   3.951  1.00 31.16           C  
ATOM   4838  HA  LEU A 315     -18.333 -24.064   4.038  1.00 31.16           H  
ATOM   4839  C   LEU A 315     -17.946 -22.037   3.528  1.00 31.16           C  
ATOM   4840  CB  LEU A 315     -16.724 -23.471   5.315  1.00 31.16           C  
ATOM   4841  HB2 LEU A 315     -16.371 -24.487   5.490  1.00 31.16           H  
ATOM   4842  HB3 LEU A 315     -15.852 -22.818   5.263  1.00 31.16           H  
ATOM   4843  O   LEU A 315     -17.558 -21.014   4.088  1.00 31.16           O  
ATOM   4844  CG  LEU A 315     -17.589 -23.044   6.523  1.00 31.16           C  
ATOM   4845  HG  LEU A 315     -17.912 -22.009   6.408  1.00 31.16           H  
ATOM   4846  CD1 LEU A 315     -18.832 -23.920   6.707  1.00 31.16           C  
ATOM   4847 HD11 LEU A 315     -19.346 -23.640   7.627  1.00 31.16           H  
ATOM   4848 HD12 LEU A 315     -19.523 -23.773   5.877  1.00 31.16           H  
ATOM   4849 HD13 LEU A 315     -18.545 -24.970   6.765  1.00 31.16           H  
ATOM   4850  CD2 LEU A 315     -16.759 -23.137   7.804  1.00 31.16           C  
ATOM   4851 HD21 LEU A 315     -16.442 -24.165   7.975  1.00 31.16           H  
ATOM   4852 HD22 LEU A 315     -17.350 -22.796   8.653  1.00 31.16           H  
ATOM   4853 HD23 LEU A 315     -15.880 -22.498   7.716  1.00 31.16           H  
ATOM   4854  N   ALA A 316     -18.808 -21.995   2.512  1.00 27.20           N  
ATOM   4855  H   ALA A 316     -19.045 -22.867   2.062  1.00 27.20           H  
ATOM   4856  CA  ALA A 316     -19.463 -20.773   2.054  1.00 27.20           C  
ATOM   4857  HA  ALA A 316     -18.713 -19.989   1.954  1.00 27.20           H  
ATOM   4858  C   ALA A 316     -20.511 -20.306   3.085  1.00 27.20           C  
ATOM   4859  CB  ALA A 316     -20.057 -21.033   0.663  1.00 27.20           C  
ATOM   4860  HB1 ALA A 316     -20.541 -20.127   0.298  1.00 27.20           H  
ATOM   4861  HB2 ALA A 316     -19.265 -21.317  -0.030  1.00 27.20           H  
ATOM   4862  HB3 ALA A 316     -20.794 -21.834   0.714  1.00 27.20           H  
ATOM   4863  O   ALA A 316     -21.638 -20.804   3.117  1.00 27.20           O  
ATOM   4864  N   ILE A 317     -20.129 -19.365   3.955  1.00 28.18           N  
ATOM   4865  H   ILE A 317     -19.167 -19.061   3.926  1.00 28.18           H  
ATOM   4866  CA  ILE A 317     -20.994 -18.854   5.029  1.00 28.18           C  
ATOM   4867  HA  ILE A 317     -21.340 -19.714   5.603  1.00 28.18           H  
ATOM   4868  C   ILE A 317     -22.232 -18.170   4.426  1.00 28.18           C  
ATOM   4869  CB  ILE A 317     -20.213 -17.938   6.002  1.00 28.18           C  
ATOM   4870  HB  ILE A 317     -19.810 -17.095   5.440  1.00 28.18           H  
ATOM   4871  O   ILE A 317     -22.129 -17.224   3.644  1.00 28.18           O  
ATOM   4872  CG1 ILE A 317     -19.037 -18.721   6.638  1.00 28.18           C  
ATOM   4873 HG12 ILE A 317     -18.376 -19.077   5.848  1.00 28.18           H  
ATOM   4874 HG13 ILE A 317     -19.426 -19.593   7.165  1.00 28.18           H  
ATOM   4875  CG2 ILE A 317     -21.153 -17.387   7.094  1.00 28.18           C  
ATOM   4876 HG21 ILE A 317     -20.615 -16.696   7.743  1.00 28.18           H  
ATOM   4877 HG22 ILE A 317     -21.554 -18.203   7.696  1.00 28.18           H  
ATOM   4878 HG23 ILE A 317     -21.976 -16.826   6.651  1.00 28.18           H  
ATOM   4879  CD1 ILE A 317     -18.168 -17.911   7.609  1.00 28.18           C  
ATOM   4880 HD11 ILE A 317     -18.725 -17.671   8.514  1.00 28.18           H  
ATOM   4881 HD12 ILE A 317     -17.298 -18.504   7.890  1.00 28.18           H  
ATOM   4882 HD13 ILE A 317     -17.831 -16.993   7.128  1.00 28.18           H  
ATOM   4883  N   TYR A 318     -23.412 -18.671   4.792  1.00 25.10           N  
ATOM   4884  H   TYR A 318     -23.415 -19.452   5.434  1.00 25.10           H  
ATOM   4885  CA  TYR A 318     -24.678 -18.309   4.159  1.00 25.10           C  
ATOM   4886  HA  TYR A 318     -24.538 -18.378   3.080  1.00 25.10           H  
ATOM   4887  C   TYR A 318     -25.102 -16.875   4.508  1.00 25.10           C  
ATOM   4888  CB  TYR A 318     -25.744 -19.339   4.562  1.00 25.10           C  
ATOM   4889  HB2 TYR A 318     -26.104 -19.118   5.567  1.00 25.10           H  
ATOM   4890  HB3 TYR A 318     -25.283 -20.326   4.598  1.00 25.10           H  
ATOM   4891  O   TYR A 318     -25.284 -16.536   5.679  1.00 25.10           O  
ATOM   4892  CG  TYR A 318     -26.924 -19.412   3.614  1.00 25.10           C  
ATOM   4893  CD1 TYR A 318     -27.927 -18.424   3.643  1.00 25.10           C  
ATOM   4894  HD1 TYR A 318     -27.864 -17.605   4.345  1.00 25.10           H  
ATOM   4895  CD2 TYR A 318     -27.010 -20.474   2.691  1.00 25.10           C  
ATOM   4896  HD2 TYR A 318     -26.239 -21.229   2.660  1.00 25.10           H  
ATOM   4897  CE1 TYR A 318     -29.012 -18.491   2.748  1.00 25.10           C  
ATOM   4898  HE1 TYR A 318     -29.767 -17.719   2.763  1.00 25.10           H  
ATOM   4899  CE2 TYR A 318     -28.100 -20.553   1.805  1.00 25.10           C  
ATOM   4900  HE2 TYR A 318     -28.176 -21.364   1.095  1.00 25.10           H  
ATOM   4901  OH  TYR A 318     -30.149 -19.639   0.968  1.00 25.10           O  
ATOM   4902  HH  TYR A 318     -30.751 -18.899   1.074  1.00 25.10           H  
ATOM   4903  CZ  TYR A 318     -29.102 -19.562   1.831  1.00 25.10           C  
ATOM   4904  N   GLN A 319     -25.307 -16.028   3.496  1.00 29.44           N  
ATOM   4905  H   GLN A 319     -25.163 -16.354   2.551  1.00 29.44           H  
ATOM   4906  CA  GLN A 319     -25.724 -14.641   3.711  1.00 29.44           C  
ATOM   4907  HA  GLN A 319     -25.094 -14.218   4.494  1.00 29.44           H  
ATOM   4908  C   GLN A 319     -27.181 -14.556   4.189  1.00 29.44           C  
ATOM   4909  CB  GLN A 319     -25.516 -13.792   2.447  1.00 29.44           C  
ATOM   4910  HB2 GLN A 319     -26.027 -14.254   1.603  1.00 29.44           H  
ATOM   4911  HB3 GLN A 319     -25.960 -12.813   2.622  1.00 29.44           H  
ATOM   4912  O   GLN A 319     -28.105 -15.008   3.512  1.00 29.44           O  
ATOM   4913  CG  GLN A 319     -24.028 -13.594   2.108  1.00 29.44           C  
ATOM   4914  HG2 GLN A 319     -23.506 -13.227   2.992  1.00 29.44           H  
ATOM   4915  HG3 GLN A 319     -23.586 -14.550   1.827  1.00 29.44           H  
ATOM   4916  CD  GLN A 319     -23.800 -12.601   0.969  1.00 29.44           C  
ATOM   4917  NE2 GLN A 319     -22.563 -12.335   0.613  1.00 29.44           N  
ATOM   4918 HE21 GLN A 319     -21.783 -12.784   1.071  1.00 29.44           H  
ATOM   4919 HE22 GLN A 319     -22.454 -11.677  -0.145  1.00 29.44           H  
ATOM   4920  OE1 GLN A 319     -24.709 -12.044   0.379  1.00 29.44           O  
ATOM   4921  N   LYS A 320     -27.389 -13.912   5.341  1.00 27.41           N  
ATOM   4922  H   LYS A 320     -26.576 -13.614   5.862  1.00 27.41           H  
ATOM   4923  CA  LYS A 320     -28.702 -13.537   5.879  1.00 27.41           C  
ATOM   4924  HA  LYS A 320     -29.473 -13.776   5.147  1.00 27.41           H  
ATOM   4925  C   LYS A 320     -28.696 -12.028   6.161  1.00 27.41           C  
ATOM   4926  CB  LYS A 320     -28.976 -14.357   7.152  1.00 27.41           C  
ATOM   4927  HB2 LYS A 320     -28.172 -14.176   7.865  1.00 27.41           H  
ATOM   4928  HB3 LYS A 320     -28.977 -15.418   6.901  1.00 27.41           H  
ATOM   4929  O   LYS A 320     -27.924 -11.605   7.021  1.00 27.41           O  
ATOM   4930  CG  LYS A 320     -30.321 -13.992   7.805  1.00 27.41           C  
ATOM   4931  HG2 LYS A 320     -30.376 -12.913   7.949  1.00 27.41           H  
ATOM   4932  HG3 LYS A 320     -31.137 -14.298   7.150  1.00 27.41           H  
ATOM   4933  CD  LYS A 320     -30.478 -14.657   9.177  1.00 27.41           C  
ATOM   4934  HD2 LYS A 320     -29.616 -14.398   9.792  1.00 27.41           H  
ATOM   4935  HD3 LYS A 320     -30.522 -15.739   9.057  1.00 27.41           H  
ATOM   4936  CE  LYS A 320     -31.756 -14.142   9.852  1.00 27.41           C  
ATOM   4937  HE2 LYS A 320     -31.742 -13.053   9.825  1.00 27.41           H  
ATOM   4938  HE3 LYS A 320     -32.617 -14.475   9.272  1.00 27.41           H
[truncated: 943,497 more chars]
