# Supplementary material for: A glutamine-based single α-helix scaffold to target globular proteins
Source: Nat Commun. 2022 Nov 18;13:7073. doi: 10.1038/s41467-022-34793-6 (PMC9674830; doi:10.1038/s41467-022-34793-6)
Supplement: Supplementary file 7 — Supplementary Data 4 [file 41467_2022_34793_MOESM7_ESM.zip › ColabFold_p37n/p37n_with_MSAs/Q86HG9.pdb]

ATOM      1  N   MET A   1     -50.941 -18.266  53.064  1.00 26.77           N  
ATOM      2  H   MET A   1     -50.236 -17.729  53.549  1.00 26.77           H  
ATOM      3  H2  MET A   1     -50.747 -18.205  52.075  1.00 26.77           H  
ATOM      4  H3  MET A   1     -51.858 -17.883  53.243  1.00 26.77           H  
ATOM      5  CA  MET A   1     -50.899 -19.675  53.507  1.00 26.77           C  
ATOM      6  HA  MET A   1     -49.888 -20.061  53.381  1.00 26.77           H  
ATOM      7  C   MET A   1     -51.845 -20.488  52.634  1.00 26.77           C  
ATOM      8  CB  MET A   1     -51.275 -19.774  54.991  1.00 26.77           C  
ATOM      9  HB2 MET A   1     -50.666 -19.068  55.555  1.00 26.77           H  
ATOM     10  HB3 MET A   1     -52.321 -19.495  55.117  1.00 26.77           H  
ATOM     11  O   MET A   1     -52.987 -20.080  52.475  1.00 26.77           O  
ATOM     12  CG  MET A   1     -51.055 -21.165  55.591  1.00 26.77           C  
ATOM     13  HG2 MET A   1     -51.599 -21.912  55.012  1.00 26.77           H  
ATOM     14  HG3 MET A   1     -49.992 -21.406  55.564  1.00 26.77           H  
ATOM     15  SD  MET A   1     -51.634 -21.236  57.303  1.00 26.77           S  
ATOM     16  CE  MET A   1     -50.932 -22.823  57.823  1.00 26.77           C  
ATOM     17  HE1 MET A   1     -51.277 -23.060  58.830  1.00 26.77           H  
ATOM     18  HE2 MET A   1     -51.246 -23.613  57.141  1.00 26.77           H  
ATOM     19  HE3 MET A   1     -49.844 -22.758  57.830  1.00 26.77           H  
ATOM     20  N   ALA A   2     -51.330 -21.545  52.009  1.00 24.09           N  
ATOM     21  H   ALA A   2     -50.360 -21.775  52.167  1.00 24.09           H  
ATOM     22  CA  ALA A   2     -52.006 -22.574  51.203  1.00 24.09           C  
ATOM     23  HA  ALA A   2     -52.781 -23.067  51.789  1.00 24.09           H  
ATOM     24  C   ALA A   2     -50.911 -23.594  50.830  1.00 24.09           C  
ATOM     25  CB  ALA A   2     -52.610 -21.963  49.928  1.00 24.09           C  
ATOM     26  HB1 ALA A   2     -53.408 -21.266  50.185  1.00 24.09           H  
ATOM     27  HB2 ALA A   2     -51.839 -21.442  49.360  1.00 24.09           H  
ATOM     28  HB3 ALA A   2     -53.030 -22.756  49.310  1.00 24.09           H  
ATOM     29  O   ALA A   2     -49.781 -23.148  50.630  1.00 24.09           O  
ATOM     30  N   THR A   3     -51.212 -24.897  50.759  1.00 28.60           N  
ATOM     31  H   THR A   3     -52.174 -25.190  50.854  1.00 28.60           H  
ATOM     32  CA  THR A   3     -50.191 -25.968  50.880  1.00 28.60           C  
ATOM     33  HA  THR A   3     -49.217 -25.556  50.618  1.00 28.60           H  
ATOM     34  C   THR A   3     -50.454 -27.158  49.931  1.00 28.60           C  
ATOM     35  CB  THR A   3     -50.114 -26.455  52.349  1.00 28.60           C  
ATOM     36  HB  THR A   3     -50.932 -27.149  52.541  1.00 28.60           H  
ATOM     37  O   THR A   3     -51.564 -27.312  49.424  1.00 28.60           O  
ATOM     38  CG2 THR A   3     -48.790 -27.131  52.709  1.00 28.60           C  
ATOM     39 HG21 THR A   3     -48.734 -27.295  53.785  1.00 28.60           H  
ATOM     40 HG22 THR A   3     -48.720 -28.109  52.231  1.00 28.60           H  
ATOM     41 HG23 THR A   3     -47.952 -26.507  52.399  1.00 28.60           H  
ATOM     42  OG1 THR A   3     -50.233 -25.378  53.261  1.00 28.60           O  
ATOM     43  HG1 THR A   3     -50.034 -25.734  54.130  1.00 28.60           H  
ATOM     44  N   LEU A   4     -49.430 -27.986  49.691  1.00 29.56           N  
ATOM     45  H   LEU A   4     -48.565 -27.807  50.181  1.00 29.56           H  
ATOM     46  CA  LEU A   4     -49.415 -29.256  48.934  1.00 29.56           C  
ATOM     47  HA  LEU A   4     -50.391 -29.734  49.016  1.00 29.56           H  
ATOM     48  C   LEU A   4     -48.348 -30.189  49.566  1.00 29.56           C  
ATOM     49  CB  LEU A   4     -49.109 -28.916  47.461  1.00 29.56           C  
ATOM     50  HB2 LEU A   4     -49.839 -28.182  47.121  1.00 29.56           H  
ATOM     51  HB3 LEU A   4     -48.124 -28.449  47.421  1.00 29.56           H  
ATOM     52  O   LEU A   4     -47.486 -29.651  50.261  1.00 29.56           O  
ATOM     53  CG  LEU A   4     -49.121 -30.097  46.473  1.00 29.56           C  
ATOM     54  HG  LEU A   4     -48.365 -30.828  46.761  1.00 29.56           H  
ATOM     55  CD1 LEU A   4     -50.486 -30.785  46.406  1.00 29.56           C  
ATOM     56 HD11 LEU A   4     -51.262 -30.063  46.151  1.00 29.56           H  
ATOM     57 HD12 LEU A   4     -50.723 -31.245  47.365  1.00 29.56           H  
ATOM     58 HD13 LEU A   4     -50.462 -31.574  45.655  1.00 29.56           H  
ATOM     59  CD2 LEU A   4     -48.780 -29.585  45.072  1.00 29.56           C  
ATOM     60 HD21 LEU A   4     -49.531 -28.868  44.740  1.00 29.56           H  
ATOM     61 HD22 LEU A   4     -47.799 -29.109  45.089  1.00 29.56           H  
ATOM     62 HD23 LEU A   4     -48.746 -30.425  44.379  1.00 29.56           H  
ATOM     63  N   ASP A   5     -48.404 -31.522  49.375  1.00 25.90           N  
ATOM     64  H   ASP A   5     -49.083 -31.917  48.741  1.00 25.90           H  
ATOM     65  CA  ASP A   5     -47.631 -32.500  50.186  1.00 25.90           C  
ATOM     66  HA  ASP A   5     -46.680 -32.033  50.443  1.00 25.90           H  
ATOM     67  C   ASP A   5     -47.291 -33.861  49.498  1.00 25.90           C  
ATOM     68  CB  ASP A   5     -48.429 -32.765  51.481  1.00 25.90           C  
ATOM     69  HB2 ASP A   5     -49.182 -31.990  51.620  1.00 25.90           H  
ATOM     70  HB3 ASP A   5     -48.954 -33.718  51.411  1.00 25.90           H  
ATOM     71  O   ASP A   5     -47.817 -34.137  48.417  1.00 25.90           O  
ATOM     72  CG  ASP A   5     -47.524 -32.765  52.708  1.00 25.90           C  
ATOM     73  OD1 ASP A   5     -46.340 -33.137  52.551  1.00 25.90           O  
ATOM     74  OD2 ASP A   5     -47.993 -32.285  53.765  1.00 25.90           O  
ATOM     75  N   LEU A   6     -46.438 -34.702  50.128  1.00 28.33           N  
ATOM     76  H   LEU A   6     -46.140 -34.407  51.046  1.00 28.33           H  
ATOM     77  CA  LEU A   6     -45.961 -36.060  49.719  1.00 28.33           C  
ATOM     78  HA  LEU A   6     -46.751 -36.571  49.169  1.00 28.33           H  
ATOM     79  C   LEU A   6     -45.594 -36.952  50.951  1.00 28.33           C  
ATOM     80  CB  LEU A   6     -44.705 -35.918  48.828  1.00 28.33           C  
ATOM     81  HB2 LEU A   6     -43.969 -35.336  49.382  1.00 28.33           H  
ATOM     82  HB3 LEU A   6     -44.278 -36.908  48.672  1.00 28.33           H  
ATOM     83  O   LEU A   6     -45.495 -36.408  52.045  1.00 28.33           O  
ATOM     84  CG  LEU A   6     -44.905 -35.270  47.444  1.00 28.33           C  
ATOM     85  HG  LEU A   6     -45.311 -34.265  47.556  1.00 28.33           H  
ATOM     86  CD1 LEU A   6     -43.553 -35.147  46.734  1.00 28.33           C  
ATOM     87 HD11 LEU A   6     -43.116 -36.136  46.591  1.00 28.33           H  
ATOM     88 HD12 LEU A   6     -43.687 -34.660  45.768  1.00 28.33           H  
ATOM     89 HD13 LEU A   6     -42.880 -34.545  47.344  1.00 28.33           H  
ATOM     90  CD2 LEU A   6     -45.824 -36.095  46.536  1.00 28.33           C  
ATOM     91 HD21 LEU A   6     -45.437 -37.108  46.432  1.00 28.33           H  
ATOM     92 HD22 LEU A   6     -46.824 -36.132  46.967  1.00 28.33           H  
ATOM     93 HD23 LEU A   6     -45.894 -35.623  45.556  1.00 28.33           H  
ATOM     94  N   CYS A   7     -45.389 -38.289  50.825  1.00 29.12           N  
ATOM     95  H   CYS A   7     -45.481 -38.716  49.915  1.00 29.12           H  
ATOM     96  CA  CYS A   7     -44.980 -39.187  51.950  1.00 29.12           C  
ATOM     97  HA  CYS A   7     -44.309 -38.631  52.605  1.00 29.12           H  
ATOM     98  C   CYS A   7     -44.271 -40.532  51.567  1.00 29.12           C  
ATOM     99  CB  CYS A   7     -46.218 -39.635  52.770  1.00 29.12           C  
ATOM    100  HB2 CYS A   7     -45.862 -40.077  53.700  1.00 29.12           H  
ATOM    101  HB3 CYS A   7     -46.737 -40.417  52.216  1.00 29.12           H  
ATOM    102  O   CYS A   7     -44.748 -41.212  50.661  1.00 29.12           O  
ATOM    103  SG  CYS A   7     -47.445 -38.358  53.188  1.00 29.12           S  
ATOM    104  HG  CYS A   7     -46.588 -37.336  53.264  1.00 29.12           H  
ATOM    105  N   ASN A   8     -43.304 -40.979  52.400  1.00 29.52           N  
ATOM    106  H   ASN A   8     -42.855 -40.261  52.952  1.00 29.52           H  
ATOM    107  CA  ASN A   8     -42.896 -42.362  52.801  1.00 29.52           C  
ATOM    108  HA  ASN A   8     -42.018 -42.206  53.429  1.00 29.52           H  
ATOM    109  C   ASN A   8     -42.340 -43.381  51.760  1.00 29.52           C  
ATOM    110  CB  ASN A   8     -43.987 -42.933  53.730  1.00 29.52           C  
ATOM    111  HB2 ASN A   8     -44.064 -44.011  53.588  1.00 29.52           H  
ATOM    112  HB3 ASN A   8     -44.965 -42.520  53.480  1.00 29.52           H  
ATOM    113  O   ASN A   8     -42.523 -43.208  50.563  1.00 29.52           O  
ATOM    114  CG  ASN A   8     -43.686 -42.633  55.191  1.00 29.52           C  
ATOM    115  ND2 ASN A   8     -43.821 -43.598  56.065  1.00 29.52           N  
ATOM    116 HD21 ASN A   8     -44.059 -44.532  55.762  1.00 29.52           H  
ATOM    117 HD22 ASN A   8     -43.571 -43.393  57.022  1.00 29.52           H  
ATOM    118  OD1 ASN A   8     -43.280 -41.543  55.559  1.00 29.52           O  
ATOM    119  N   ASN A   9     -41.620 -44.478  52.110  1.00 28.05           N  
ATOM    120  H   ASN A   9     -41.278 -44.969  51.297  1.00 28.05           H  
ATOM    121  CA  ASN A   9     -41.447 -45.218  53.393  1.00 28.05           C  
ATOM    122  HA  ASN A   9     -41.983 -44.653  54.156  1.00 28.05           H  
ATOM    123  C   ASN A   9     -39.990 -45.272  53.973  1.00 28.05           C  
ATOM    124  CB  ASN A   9     -42.174 -46.579  53.270  1.00 28.05           C  
ATOM    125  HB2 ASN A   9     -41.465 -47.380  53.060  1.00 28.05           H  
ATOM    126  HB3 ASN A   9     -42.874 -46.552  52.436  1.00 28.05           H  
ATOM    127  O   ASN A   9     -39.542 -44.213  54.385  1.00 28.05           O  
ATOM    128  CG  ASN A   9     -43.007 -46.927  54.495  1.00 28.05           C  
ATOM    129  ND2 ASN A   9     -42.806 -48.069  55.095  1.00 28.05           N  
ATOM    130 HD21 ASN A   9     -43.318 -48.257  55.946  1.00 28.05           H  
ATOM    131 HD22 ASN A   9     -41.976 -48.598  54.868  1.00 28.05           H  
ATOM    132  OD1 ASN A   9     -43.877 -46.177  54.910  1.00 28.05           O  
ATOM    133  N   GLU A  10     -39.243 -46.393  54.095  1.00 26.83           N  
ATOM    134  H   GLU A  10     -39.635 -47.289  53.841  1.00 26.83           H  
ATOM    135  CA  GLU A  10     -38.041 -46.470  54.989  1.00 26.83           C  
ATOM    136  HA  GLU A  10     -37.534 -45.505  54.950  1.00 26.83           H  
ATOM    137  C   GLU A  10     -36.900 -47.509  54.671  1.00 26.83           C  
ATOM    138  CB  GLU A  10     -38.543 -46.629  56.449  1.00 26.83           C  
ATOM    139  HB2 GLU A  10     -37.720 -46.919  57.103  1.00 26.83           H  
ATOM    140  HB3 GLU A  10     -38.857 -45.644  56.796  1.00 26.83           H  
ATOM    141  O   GLU A  10     -36.940 -48.198  53.659  1.00 26.83           O  
ATOM    142  CG  GLU A  10     -39.725 -47.582  56.693  1.00 26.83           C  
ATOM    143  HG2 GLU A  10     -39.789 -47.790  57.761  1.00 26.83           H  
ATOM    144  HG3 GLU A  10     -40.642 -47.057  56.424  1.00 26.83           H  
ATOM    145  CD  GLU A  10     -39.644 -48.898  55.909  1.00 26.83           C  
ATOM    146  OE1 GLU A  10     -39.012 -49.843  56.418  1.00 26.83           O  
ATOM    147  OE2 GLU A  10     -40.262 -48.945  54.815  1.00 26.83           O  
ATOM    148  N   HIS A  11     -35.847 -47.498  55.525  1.00 28.19           N  
ATOM    149  H   HIS A  11     -35.964 -46.810  56.255  1.00 28.19           H  
ATOM    150  CA  HIS A  11     -34.751 -48.460  55.864  1.00 28.19           C  
ATOM    151  HA  HIS A  11     -34.018 -47.844  56.384  1.00 28.19           H  
ATOM    152  C   HIS A  11     -33.894 -49.250  54.829  1.00 28.19           C  
ATOM    153  CB  HIS A  11     -35.269 -49.447  56.925  1.00 28.19           C  
ATOM    154  HB2 HIS A  11     -36.150 -49.955  56.535  1.00 28.19           H  
ATOM    155  HB3 HIS A  11     -34.509 -50.206  57.112  1.00 28.19           H  
ATOM    156  O   HIS A  11     -34.405 -49.952  53.966  1.00 28.19           O  
ATOM    157  CG  HIS A  11     -35.602 -48.808  58.251  1.00 28.19           C  
ATOM    158  CD2 HIS A  11     -36.823 -48.817  58.870  1.00 28.19           C  
ATOM    159  HD2 HIS A  11     -37.723 -49.276  58.488  1.00 28.19           H  
ATOM    160  ND1 HIS A  11     -34.729 -48.144  59.087  1.00 28.19           N  
ATOM    161  HD1 HIS A  11     -33.734 -48.030  58.957  1.00 28.19           H  
ATOM    162  CE1 HIS A  11     -35.415 -47.745  60.172  1.00 28.19           C  
ATOM    163  HE1 HIS A  11     -34.997 -47.205  61.008  1.00 28.19           H  
ATOM    164  NE2 HIS A  11     -36.696 -48.130  60.083  1.00 28.19           N  
ATOM    165  N   LEU A  12     -32.553 -49.273  55.043  1.00 30.91           N  
ATOM    166  H   LEU A  12     -32.194 -48.600  55.704  1.00 30.91           H  
ATOM    167  CA  LEU A  12     -31.634 -50.421  54.788  1.00 30.91           C  
ATOM    168  HA  LEU A  12     -32.040 -51.267  55.344  1.00 30.91           H  
ATOM    169  C   LEU A  12     -30.190 -50.186  55.324  1.00 30.91           C  
ATOM    170  CB  LEU A  12     -31.575 -50.779  53.283  1.00 30.91           C  
ATOM    171  HB2 LEU A  12     -32.107 -50.023  52.706  1.00 30.91           H  
ATOM    172  HB3 LEU A  12     -30.542 -50.772  52.937  1.00 30.91           H  
ATOM    173  O   LEU A  12     -29.749 -49.037  55.371  1.00 30.91           O  
ATOM    174  CG  LEU A  12     -32.183 -52.163  52.976  1.00 30.91           C  
ATOM    175  HG  LEU A  12     -33.200 -52.219  53.365  1.00 30.91           H  
ATOM    176  CD1 LEU A  12     -32.229 -52.375  51.462  1.00 30.91           C  
ATOM    177 HD11 LEU A  12     -31.223 -52.354  51.045  1.00 30.91           H  
ATOM    178 HD12 LEU A  12     -32.695 -53.336  51.244  1.00 30.91           H  
ATOM    179 HD13 LEU A  12     -32.836 -51.591  51.009  1.00 30.91           H  
ATOM    180  CD2 LEU A  12     -31.359 -53.305  53.583  1.00 30.91           C  
ATOM    181 HD21 LEU A  12     -30.321 -53.241  53.257  1.00 30.91           H  
ATOM    182 HD22 LEU A  12     -31.410 -53.274  54.671  1.00 30.91           H  
ATOM    183 HD23 LEU A  12     -31.775 -54.261  53.263  1.00 30.91           H  
ATOM    184  N   ASN A  13     -29.420 -51.255  55.620  1.00 28.17           N  
ATOM    185  H   ASN A  13     -29.834 -52.164  55.468  1.00 28.17           H  
ATOM    186  CA  ASN A  13     -28.200 -51.249  56.475  1.00 28.17           C  
ATOM    187  HA  ASN A  13     -28.012 -50.226  56.800  1.00 28.17           H  
ATOM    188  C   ASN A  13     -26.848 -51.699  55.823  1.00 28.17           C  
ATOM    189  CB  ASN A  13     -28.561 -52.055  57.741  1.00 28.17           C  
ATOM    190  HB2 ASN A  13     -29.048 -52.994  57.479  1.00 28.17           H  
ATOM    191  HB3 ASN A  13     -27.672 -52.293  58.325  1.00 28.17           H  
ATOM    192  O   ASN A  13     -26.740 -51.765  54.593  1.00 28.17           O  
ATOM    193  CG  ASN A  13     -29.471 -51.244  58.640  1.00 28.17           C  
ATOM    194  ND2 ASN A  13     -28.912 -50.336  59.401  1.00 28.17           N  
ATOM    195 HD21 ASN A  13     -27.919 -50.170  59.321  1.00 28.17           H  
ATOM    196 HD22 ASN A  13     -29.497 -49.769  59.998  1.00 28.17           H  
ATOM    197  OD1 ASN A  13     -30.683 -51.385  58.612  1.00 28.17           O  
ATOM    198  N   GLU A  14     -25.799 -51.885  56.642  1.00 27.54           N  
ATOM    199  H   GLU A  14     -25.997 -51.704  57.616  1.00 27.54           H  
ATOM    200  CA  GLU A  14     -24.350 -51.839  56.325  1.00 27.54           C  
ATOM    201  HA  GLU A  14     -24.230 -51.540  55.284  1.00 27.54           H  
ATOM    202  C   GLU A  14     -23.560 -53.172  56.503  1.00 27.54           C  
ATOM    203  CB  GLU A  14     -23.696 -50.744  57.203  1.00 27.54           C  
ATOM    204  HB2 GLU A  14     -22.689 -50.576  56.822  1.00 27.54           H  
ATOM    205  HB3 GLU A  14     -23.600 -51.110  58.225  1.00 27.54           H  
ATOM    206  O   GLU A  14     -24.127 -54.210  56.841  1.00 27.54           O  
ATOM    207  CG  GLU A  14     -24.409 -49.378  57.224  1.00 27.54           C  
ATOM    208  HG2 GLU A  14     -24.960 -49.236  56.294  1.00 27.54           H  
ATOM    209  HG3 GLU A  14     -23.640 -48.605  57.256  1.00 27.54           H  
ATOM    210  CD  GLU A  14     -25.349 -49.190  58.431  1.00 27.54           C  
ATOM    211  OE1 GLU A  14     -25.197 -48.167  59.130  1.00 27.54           O  
ATOM    212  OE2 GLU A  14     -26.259 -50.035  58.618  1.00 27.54           O  
ATOM    213  N   THR A  15     -22.239 -53.168  56.234  1.00 29.84           N  
ATOM    214  H   THR A  15     -21.805 -52.286  56.001  1.00 29.84           H  
ATOM    215  CA  THR A  15     -21.275 -54.296  56.404  1.00 29.84           C  
ATOM    216  HA  THR A  15     -21.510 -54.815  57.334  1.00 29.84           H  
ATOM    217  C   THR A  15     -19.824 -53.755  56.519  1.00 29.84           C  
ATOM    218  CB  THR A  15     -21.364 -55.306  55.235  1.00 29.84           C  
ATOM    219  HB  THR A  15     -20.779 -54.940  54.391  1.00 29.84           H  
ATOM    220  O   THR A  15     -19.618 -52.566  56.286  1.00 29.84           O  
ATOM    221  CG2 THR A  15     -20.883 -56.712  55.609  1.00 29.84           C  
ATOM    222 HG21 THR A  15     -21.136 -57.406  54.808  1.00 29.84           H  
ATOM    223 HG22 THR A  15     -21.363 -57.042  56.531  1.00 29.84           H  
ATOM    224 HG23 THR A  15     -19.800 -56.729  55.728  1.00 29.84           H  
ATOM    225  OG1 THR A  15     -22.695 -55.482  54.801  1.00 29.84           O  
ATOM    226  HG1 THR A  15     -23.257 -55.224  55.536  1.00 29.84           H  
ATOM    227  N   GLU A  16     -18.823 -54.583  56.868  1.00 30.11           N  
ATOM    228  H   GLU A  16     -19.025 -55.563  57.000  1.00 30.11           H  
ATOM    229  CA  GLU A  16     -17.441 -54.165  57.213  1.00 30.11           C  
ATOM    230  HA  GLU A  16     -17.314 -53.106  56.990  1.00 30.11           H  
ATOM    231  C   GLU A  16     -16.307 -54.940  56.485  1.00 30.11           C  
ATOM    232  CB  GLU A  16     -17.216 -54.369  58.728  1.00 30.11           C  
ATOM    233  HB2 GLU A  16     -17.344 -55.426  58.958  1.00 30.11           H  
ATOM    234  HB3 GLU A  16     -16.185 -54.102  58.962  1.00 30.11           H  
ATOM    235  O   GLU A  16     -16.503 -56.078  56.060  1.00 30.11           O  
ATOM    236  CG  GLU A  16     -18.123 -53.553  59.655  1.00 30.11           C  
ATOM    237  HG2 GLU A  16     -19.164 -53.828  59.486  1.00 30.11           H  
ATOM    238  HG3 GLU A  16     -18.009 -52.493  59.426  1.00 30.11           H  
ATOM    239  CD  GLU A  16     -17.739 -53.822  61.117  1.00 30.11           C  
ATOM    240  OE1 GLU A  16     -16.806 -53.144  61.604  1.00 30.11           O  
ATOM    241  OE2 GLU A  16     -18.362 -54.723  61.725  1.00 30.11           O  
ATOM    242  N   SER A  17     -15.086 -54.369  56.523  1.00 25.88           N  
ATOM    243  H   SER A  17     -15.065 -53.417  56.857  1.00 25.88           H  
ATOM    244  CA  SER A  17     -13.745 -54.991  56.332  1.00 25.88           C  
ATOM    245  HA  SER A  17     -13.040 -54.233  56.672  1.00 25.88           H  
ATOM    246  C   SER A  17     -13.242 -55.354  54.911  1.00 25.88           C  
ATOM    247  CB  SER A  17     -13.564 -56.164  57.314  1.00 25.88           C  
ATOM    248  HB2 SER A  17     -13.925 -55.866  58.298  1.00 25.88           H  
ATOM    249  HB3 SER A  17     -12.506 -56.410  57.401  1.00 25.88           H  
ATOM    250  O   SER A  17     -14.014 -55.400  53.959  1.00 25.88           O  
ATOM    251  OG  SER A  17     -14.265 -57.313  56.885  1.00 25.88           O  
ATOM    252  HG  SER A  17     -15.085 -57.016  56.485  1.00 25.88           H  
ATOM    253  N   ALA A  18     -11.930 -55.651  54.832  1.00 25.73           N  
ATOM    254  H   ALA A  18     -11.374 -55.475  55.657  1.00 25.73           H  
ATOM    255  CA  ALA A  18     -11.203 -56.369  53.765  1.00 25.73           C  
ATOM    256  HA  ALA A  18     -10.250 -56.615  54.232  1.00 25.73           H  
ATOM    257  C   ALA A  18     -10.739 -55.620  52.482  1.00 25.73           C  
ATOM    258  CB  ALA A  18     -11.857 -57.739  53.520  1.00 25.73           C  
ATOM    259  HB1 ALA A  18     -11.193 -58.354  52.913  1.00 25.73           H  
ATOM    260  HB2 ALA A  18     -12.797 -57.607  52.985  1.00 25.73           H  
ATOM    261  HB3 ALA A  18     -12.045 -58.244  54.468  1.00 25.73           H  
ATOM    262  O   ALA A  18     -10.902 -56.142  51.386  1.00 25.73           O  
ATOM    263  N   ASP A  19     -10.038 -54.494  52.673  1.00 29.90           N  
ATOM    264  H   ASP A  19     -10.048 -54.156  53.625  1.00 29.90           H  
ATOM    265  CA  ASP A  19      -8.759 -54.132  52.008  1.00 29.90           C  
ATOM    266  HA  ASP A  19      -8.549 -53.114  52.336  1.00 29.90           H  
ATOM    267  C   ASP A  19      -8.663 -54.039  50.444  1.00 29.90           C  
ATOM    268  CB  ASP A  19      -7.640 -54.999  52.650  1.00 29.90           C  
ATOM    269  HB2 ASP A  19      -6.668 -54.608  52.348  1.00 29.90           H  
ATOM    270  HB3 ASP A  19      -7.725 -56.013  52.261  1.00 29.90           H  
ATOM    271  O   ASP A  19      -9.657 -54.047  49.726  1.00 29.90           O  
ATOM    272  CG  ASP A  19      -7.653 -55.061  54.196  1.00 29.90           C  
ATOM    273  OD1 ASP A  19      -8.313 -54.209  54.841  1.00 29.90           O  
ATOM    274  OD2 ASP A  19      -7.013 -55.986  54.745  1.00 29.90           O  
ATOM    275  N   GLU A  20      -7.429 -53.865  49.932  1.00 30.88           N  
ATOM    276  H   GLU A  20      -6.678 -53.879  50.607  1.00 30.88           H  
ATOM    277  CA  GLU A  20      -7.000 -53.708  48.512  1.00 30.88           C  
ATOM    278  HA  GLU A  20      -5.961 -53.386  48.577  1.00 30.88           H  
ATOM    279  C   GLU A  20      -7.614 -52.511  47.710  1.00 30.88           C  
ATOM    280  CB  GLU A  20      -6.896 -55.085  47.805  1.00 30.88           C  
ATOM    281  HB2 GLU A  20      -6.495 -54.935  46.802  1.00 30.88           H  
ATOM    282  HB3 GLU A  20      -7.883 -55.542  47.727  1.00 30.88           H  
ATOM    283  O   GLU A  20      -7.953 -51.496  48.323  1.00 30.88           O  
ATOM    284  CG  GLU A  20      -5.933 -56.026  48.577  1.00 30.88           C  
ATOM    285  HG2 GLU A  20      -5.057 -55.446  48.870  1.00 30.88           H  
ATOM    286  HG3 GLU A  20      -6.422 -56.354  49.494  1.00 30.88           H  
ATOM    287  CD  GLU A  20      -5.444 -57.272  47.809  1.00 30.88           C  
ATOM    288  OE1 GLU A  20      -4.302 -57.713  48.094  1.00 30.88           O  
ATOM    289  OE2 GLU A  20      -6.198 -57.814  46.969  1.00 30.88           O  
ATOM    290  N   GLU A  21      -7.567 -52.497  46.358  1.00 29.96           N  
ATOM    291  H   GLU A  21      -7.350 -53.360  45.880  1.00 29.96           H  
ATOM    292  CA  GLU A  21      -7.407 -51.243  45.563  1.00 29.96           C  
ATOM    293  HA  GLU A  21      -7.581 -50.402  46.234  1.00 29.96           H  
ATOM    294  C   GLU A  21      -8.341 -51.004  44.326  1.00 29.96           C  
ATOM    295  CB  GLU A  21      -5.934 -51.123  45.087  1.00 29.96           C  
ATOM    296  HB2 GLU A  21      -5.827 -50.178  44.555  1.00 29.96           H  
ATOM    297  HB3 GLU A  21      -5.725 -51.928  44.383  1.00 29.96           H  
ATOM    298  O   GLU A  21      -8.570 -51.901  43.518  1.00 29.96           O  
ATOM    299  CG  GLU A  21      -4.869 -51.154  46.203  1.00 29.96           C  
ATOM    300  HG2 GLU A  21      -5.152 -50.432  46.969  1.00 29.96           H  
ATOM    301  HG3 GLU A  21      -4.860 -52.141  46.666  1.00 29.96           H  
ATOM    302  CD  GLU A  21      -3.450 -50.829  45.689  1.00 29.96           C  
ATOM    303  OE1 GLU A  21      -2.907 -49.771  46.092  1.00 29.96           O  
ATOM    304  OE2 GLU A  21      -2.886 -51.645  44.922  1.00 29.96           O  
ATOM    305  N   ASP A  22      -8.713 -49.718  44.134  1.00 28.31           N  
ATOM    306  H   ASP A  22      -8.545 -49.127  44.935  1.00 28.31           H  
ATOM    307  CA  ASP A  22      -9.001 -48.943  42.882  1.00 28.31           C  
ATOM    308  HA  ASP A  22      -8.965 -47.924  43.266  1.00 28.31           H  
ATOM    309  C   ASP A  22     -10.381 -48.947  42.124  1.00 28.31           C  
ATOM    310  CB  ASP A  22      -7.783 -49.020  41.925  1.00 28.31           C  
ATOM    311  HB2 ASP A  22      -7.895 -49.896  41.287  1.00 28.31           H  
ATOM    312  HB3 ASP A  22      -6.876 -49.152  42.514  1.00 28.31           H  
ATOM    313  O   ASP A  22     -11.148 -49.907  42.113  1.00 28.31           O  
ATOM    314  CG  ASP A  22      -7.571 -47.770  41.048  1.00 28.31           C  
ATOM    315  OD1 ASP A  22      -8.051 -46.678  41.442  1.00 28.31           O  
ATOM    316  OD2 ASP A  22      -6.908 -47.892  39.992  1.00 28.31           O  
ATOM    317  N   ASP A  23     -10.626 -47.809  41.436  1.00 31.67           N  
ATOM    318  H   ASP A  23      -9.861 -47.153  41.508  1.00 31.67           H  
ATOM    319  CA  ASP A  23     -11.610 -47.436  40.378  1.00 31.67           C  
ATOM    320  HA  ASP A  23     -11.346 -46.401  40.163  1.00 31.67           H  
ATOM    321  C   ASP A  23     -13.150 -47.354  40.663  1.00 31.67           C  
ATOM    322  CB  ASP A  23     -11.264 -48.189  39.064  1.00 31.67           C  
ATOM    323  HB2 ASP A  23     -11.594 -49.223  39.159  1.00 31.67           H  
ATOM    324  HB3 ASP A  23     -10.182 -48.196  38.937  1.00 31.67           H  
ATOM    325  O   ASP A  23     -13.691 -47.897  41.622  1.00 31.67           O  
ATOM    326  CG  ASP A  23     -11.879 -47.570  37.789  1.00 31.67           C  
ATOM    327  OD1 ASP A  23     -11.986 -46.320  37.718  1.00 31.67           O  
ATOM    328  OD2 ASP A  23     -12.351 -48.332  36.914  1.00 31.67           O  
ATOM    329  N   GLN A  24     -13.860 -46.694  39.721  1.00 27.82           N  
ATOM    330  H   GLN A  24     -13.272 -46.287  39.009  1.00 27.82           H  
ATOM    331  CA  GLN A  24     -15.303 -46.723  39.367  1.00 27.82           C  
ATOM    332  HA  GLN A  24     -15.279 -46.549  38.291  1.00 27.82           H  
ATOM    333  C   GLN A  24     -16.240 -45.596  39.883  1.00 27.82           C  
ATOM    334  CB  GLN A  24     -15.911 -48.133  39.495  1.00 27.82           C  
ATOM    335  HB2 GLN A  24     -15.894 -48.444  40.539  1.00 27.82           H  
ATOM    336  HB3 GLN A  24     -16.955 -48.101  39.182  1.00 27.82           H  
ATOM    337  O   GLN A  24     -16.088 -45.039  40.967  1.00 27.82           O  
ATOM    338  CG  GLN A  24     -15.184 -49.174  38.625  1.00 27.82           C  
ATOM    339  HG2 GLN A  24     -14.106 -49.111  38.774  1.00 27.82           H  
ATOM    340  HG3 GLN A  24     -15.391 -48.987  37.571  1.00 27.82           H  
ATOM    341  CD  GLN A  24     -15.606 -50.589  38.980  1.00 27.82           C  
ATOM    342  NE2 GLN A  24     -14.953 -51.201  39.944  1.00 27.82           N  
ATOM    343 HE21 GLN A  24     -15.221 -52.145  40.183  1.00 27.82           H  
ATOM    344 HE22 GLN A  24     -14.193 -50.729  40.413  1.00 27.82           H  
ATOM    345  OE1 GLN A  24     -16.546 -51.144  38.425  1.00 27.82           O  
ATOM    346  N   LEU A  25     -17.222 -45.202  39.040  1.00 32.14           N  
ATOM    347  H   LEU A  25     -17.302 -45.706  38.168  1.00 32.14           H  
ATOM    348  CA  LEU A  25     -18.102 -44.018  39.215  1.00 32.14           C  
ATOM    349  HA  LEU A  25     -18.469 -44.036  40.242  1.00 32.14           H  
ATOM    350  C   LEU A  25     -19.362 -43.990  38.292  1.00 32.14           C  
ATOM    351  CB  LEU A  25     -17.262 -42.721  39.042  1.00 32.14           C  
ATOM    352  HB2 LEU A  25     -16.899 -42.457  40.036  1.00 32.14           H  
ATOM    353  HB3 LEU A  25     -17.921 -41.912  38.727  1.00 32.14           H  
ATOM    354  O   LEU A  25     -19.327 -44.547  37.194  1.00 32.14           O  
ATOM    355  CG  LEU A  25     -16.015 -42.742  38.119  1.00 32.14           C  
ATOM    356  HG  LEU A  25     -15.275 -43.440  38.512  1.00 32.14           H  
ATOM    357  CD1 LEU A  25     -16.317 -43.118  36.667  1.00 32.14           C  
ATOM    358 HD11 LEU A  25     -15.397 -43.081  36.084  1.00 32.14           H  
ATOM    359 HD12 LEU A  25     -17.053 -42.434  36.243  1.00 32.14           H  
ATOM    360 HD13 LEU A  25     -16.700 -44.138  36.616  1.00 32.14           H  
ATOM    361  CD2 LEU A  25     -15.373 -41.353  38.106  1.00 32.14           C  
ATOM    362 HD21 LEU A  25     -14.461 -41.382  37.509  1.00 32.14           H  
ATOM    363 HD22 LEU A  25     -15.101 -41.073  39.124  1.00 32.14           H  
ATOM    364 HD23 LEU A  25     -16.062 -40.617  37.692  1.00 32.14           H  
ATOM    365  N   GLN A  26     -20.471 -43.324  38.705  1.00 26.45           N  
ATOM    366  H   GLN A  26     -20.462 -42.951  39.643  1.00 26.45           H  
ATOM    367  CA  GLN A  26     -21.671 -42.981  37.876  1.00 26.45           C  
ATOM    368  HA  GLN A  26     -21.306 -42.443  37.000  1.00 26.45           H  
ATOM    369  C   GLN A  26     -22.701 -42.019  38.558  1.00 26.45           C  
ATOM    370  CB  GLN A  26     -22.379 -44.274  37.406  1.00 26.45           C  
ATOM    371  HB2 GLN A  26     -23.448 -44.228  37.616  1.00 26.45           H  
ATOM    372  HB3 GLN A  26     -21.988 -45.127  37.961  1.00 26.45           H  
ATOM    373  O   GLN A  26     -22.635 -41.808  39.764  1.00 26.45           O  
ATOM    374  CG  GLN A  26     -22.189 -44.499  35.891  1.00 26.45           C  
ATOM    375  HG2 GLN A  26     -21.272 -44.024  35.546  1.00 26.45           H  
ATOM    376  HG3 GLN A  26     -23.023 -44.049  35.352  1.00 26.45           H  
ATOM    377  CD  GLN A  26     -22.090 -45.975  35.528  1.00 26.45           C  
ATOM    378  NE2 GLN A  26     -20.975 -46.604  35.825  1.00 26.45           N  
ATOM    379 HE21 GLN A  26     -20.228 -46.103  36.284  1.00 26.45           H  
ATOM    380 HE22 GLN A  26     -20.919 -47.589  35.610  1.00 26.45           H  
ATOM    381  OE1 GLN A  26     -23.001 -46.562  34.970  1.00 26.45           O  
ATOM    382  N   THR A  27     -23.637 -41.408  37.790  1.00 31.44           N  
ATOM    383  H   THR A  27     -23.697 -41.711  36.828  1.00 31.44           H  
ATOM    384  CA  THR A  27     -24.701 -40.415  38.193  1.00 31.44           C  
ATOM    385  HA  THR A  27     -25.105 -40.689  39.167  1.00 31.44           H  
ATOM    386  C   THR A  27     -25.874 -40.402  37.146  1.00 31.44           C  
ATOM    387  CB  THR A  27     -24.099 -38.994  38.286  1.00 31.44           C  
ATOM    388  HB  THR A  27     -24.858 -38.333  38.703  1.00 31.44           H  
ATOM    389  O   THR A  27     -25.777 -41.224  36.231  1.00 31.44           O  
ATOM    390  CG2 THR A  27     -22.867 -38.816  39.170  1.00 31.44           C  
ATOM    391 HG21 THR A  27     -22.626 -37.756  39.246  1.00 31.44           H  
ATOM    392 HG22 THR A  27     -22.007 -39.343  38.755  1.00 31.44           H  
ATOM    393 HG23 THR A  27     -23.076 -39.198  40.169  1.00 31.44           H  
ATOM    394  OG1 THR A  27     -23.744 -38.520  37.008  1.00 31.44           O  
ATOM    395  HG1 THR A  27     -22.917 -38.949  36.776  1.00 31.44           H  
ATOM    396  N   PRO A  28     -26.931 -39.518  37.111  1.00 32.61           N  
ATOM    397  CA  PRO A  28     -27.431 -38.500  38.075  1.00 32.61           C  
ATOM    398  HA  PRO A  28     -26.909 -38.587  39.028  1.00 32.61           H  
ATOM    399  C   PRO A  28     -28.973 -38.444  38.396  1.00 32.61           C  
ATOM    400  CB  PRO A  28     -27.055 -37.176  37.392  1.00 32.61           C  
ATOM    401  HB2 PRO A  28     -27.698 -36.354  37.706  1.00 32.61           H  
ATOM    402  HB3 PRO A  28     -26.017 -36.918  37.601  1.00 32.61           H  
ATOM    403  O   PRO A  28     -29.331 -38.455  39.568  1.00 32.61           O  
ATOM    404  CG  PRO A  28     -27.208 -37.475  35.894  1.00 32.61           C  
ATOM    405  HG2 PRO A  28     -28.117 -37.023  35.498  1.00 32.61           H  
ATOM    406  HG3 PRO A  28     -26.339 -37.105  35.351  1.00 32.61           H  
ATOM    407  CD  PRO A  28     -27.293 -39.003  35.791  1.00 32.61           C  
ATOM    408  HD2 PRO A  28     -26.606 -39.339  35.014  1.00 32.61           H  
ATOM    409  HD3 PRO A  28     -28.300 -39.324  35.527  1.00 32.61           H  
ATOM    410  N   ILE A  29     -29.877 -38.338  37.393  1.00 27.19           N  
ATOM    411  H   ILE A  29     -29.481 -38.391  36.466  1.00 27.19           H  
ATOM    412  CA  ILE A  29     -31.366 -38.131  37.452  1.00 27.19           C  
ATOM    413  HA  ILE A  29     -31.686 -38.103  36.411  1.00 27.19           H  
ATOM    414  C   ILE A  29     -31.867 -36.774  38.041  1.00 27.19           C  
ATOM    415  CB  ILE A  29     -32.075 -39.376  38.056  1.00 27.19           C  
ATOM    416  HB  ILE A  29     -31.706 -39.529  39.070  1.00 27.19           H  
ATOM    417  O   ILE A  29     -31.328 -36.287  39.028  1.00 27.19           O  
ATOM    418  CG1 ILE A  29     -31.731 -40.633  37.212  1.00 27.19           C  
ATOM    419 HG12 ILE A  29     -32.034 -40.469  36.178  1.00 27.19           H  
ATOM    420 HG13 ILE A  29     -30.653 -40.787  37.226  1.00 27.19           H  
ATOM    421  CG2 ILE A  29     -33.604 -39.185  38.139  1.00 27.19           C  
ATOM    422 HG21 ILE A  29     -34.030 -39.062  37.143  1.00 27.19           H  
ATOM    423 HG22 ILE A  29     -34.063 -40.050  38.617  1.00 27.19           H  
ATOM    424 HG23 ILE A  29     -33.856 -38.327  38.762  1.00 27.19           H  
ATOM    425  CD1 ILE A  29     -32.364 -41.942  37.700  1.00 27.19           C  
ATOM    426 HD11 ILE A  29     -32.145 -42.089  38.757  1.00 27.19           H  
ATOM    427 HD12 ILE A  29     -33.443 -41.930  37.544  1.00 27.19           H  
ATOM    428 HD13 ILE A  29     -31.946 -42.775  37.134  1.00 27.19           H  
ATOM    429  N   LYS A  30     -32.903 -36.132  37.435  1.00 25.87           N  
ATOM    430  H   LYS A  30     -33.363 -36.604  36.670  1.00 25.87           H  
ATOM    431  CA  LYS A  30     -33.386 -34.749  37.749  1.00 25.87           C  
ATOM    432  HA  LYS A  30     -33.367 -34.623  38.832  1.00 25.87           H  
ATOM    433  C   LYS A  30     -34.826 -34.406  37.260  1.00 25.87           C  
ATOM    434  CB  LYS A  30     -32.360 -33.788  37.111  1.00 25.87           C  
ATOM    435  HB2 LYS A  30     -32.267 -34.026  36.052  1.00 25.87           H  
ATOM    436  HB3 LYS A  30     -31.390 -33.971  37.574  1.00 25.87           H  
ATOM    437  O   LYS A  30     -35.196 -34.886  36.193  1.00 25.87           O  
ATOM    438  CG  LYS A  30     -32.685 -32.293  37.235  1.00 25.87           C  
ATOM    439  HG2 LYS A  30     -33.017 -32.074  38.249  1.00 25.87           H  
ATOM    440  HG3 LYS A  30     -33.480 -32.039  36.534  1.00 25.87           H  
ATOM    441  CD  LYS A  30     -31.437 -31.454  36.931  1.00 25.87           C  
ATOM    442  HD2 LYS A  30     -30.953 -31.819  36.025  1.00 25.87           H  
ATOM    443  HD3 LYS A  30     -30.746 -31.571  37.766  1.00 25.87           H  
ATOM    444  CE  LYS A  30     -31.806 -29.978  36.740  1.00 25.87           C  
ATOM    445  HE2 LYS A  30     -32.751 -29.792  37.248  1.00 25.87           H  
ATOM    446  HE3 LYS A  30     -31.961 -29.787  35.678  1.00 25.87           H  
ATOM    447  NZ  LYS A  30     -30.764 -29.083  37.297  1.00 25.87           N  
ATOM    448  HZ1 LYS A  30     -31.025 -28.111  37.210  1.00 25.87           H  
ATOM    449  HZ2 LYS A  30     -29.861 -29.251  36.876  1.00 25.87           H  
ATOM    450  HZ3 LYS A  30     -30.679 -29.267  38.286  1.00 25.87           H  
ATOM    451  N   THR A  31     -35.586 -33.519  37.948  1.00 30.84           N  
ATOM    452  H   THR A  31     -35.230 -33.172  38.828  1.00 30.84           H  
ATOM    453  CA  THR A  31     -36.956 -33.037  37.540  1.00 30.84           C  
ATOM    454  HA  THR A  31     -36.995 -33.094  36.452  1.00 30.84           H  
ATOM    455  C   THR A  31     -37.259 -31.541  37.898  1.00 30.84           C  
ATOM    456  CB  THR A  31     -38.079 -33.973  38.063  1.00 30.84           C  
ATOM    457  HB  THR A  31     -38.450 -33.614  39.023  1.00 30.84           H  
ATOM    458  O   THR A  31     -36.368 -30.826  38.365  1.00 30.84           O  
ATOM    459  CG2 THR A  31     -39.276 -34.094  37.115  1.00 30.84           C  
ATOM    460 HG21 THR A  31     -39.912 -34.916  37.443  1.00 30.84           H  
ATOM    461 HG22 THR A  31     -39.882 -33.188  37.125  1.00 30.84           H  
ATOM    462 HG23 THR A  31     -38.933 -34.303  36.102  1.00 30.84           H  
ATOM    463  OG1 THR A  31     -37.623 -35.291  38.237  1.00 30.84           O  
ATOM    464  HG1 THR A  31     -37.359 -35.360  39.157  1.00 30.84           H  
ATOM    465  N   VAL A  32     -38.466 -31.007  37.584  1.00 27.50           N  
ATOM    466  H   VAL A  32     -39.192 -31.647  37.295  1.00 27.50           H  
ATOM    467  CA  VAL A  32     -38.794 -29.555  37.392  1.00 27.50           C  
ATOM    468  HA  VAL A  32     -38.103 -28.957  37.986  1.00 27.50           H  
ATOM    469  C   VAL A  32     -40.240 -29.145  37.806  1.00 27.50           C  
ATOM    470  CB  VAL A  32     -38.596 -29.220  35.887  1.00 27.50           C  
ATOM    471  HB  VAL A  32     -39.072 -30.005  35.301  1.00 27.50           H  
ATOM    472  O   VAL A  32     -41.167 -29.918  37.581  1.00 27.50           O  
ATOM    473  CG1 VAL A  32     -39.211 -27.893  35.414  1.00 27.50           C  
ATOM    474 HG11 VAL A  32     -38.870 -27.068  36.038  1.00 27.50           H  
ATOM    475 HG12 VAL A  32     -38.927 -27.695  34.380  1.00 27.50           H  
ATOM    476 HG13 VAL A  32     -40.299 -27.949  35.451  1.00 27.50           H  
ATOM    477  CG2 VAL A  32     -37.108 -29.198  35.503  1.00 27.50           C  
ATOM    478 HG21 VAL A  32     -36.575 -28.463  36.106  1.00 27.50           H  
ATOM    479 HG22 VAL A  32     -36.661 -30.181  35.658  1.00 27.50           H  
ATOM    480 HG23 VAL A  32     -36.997 -28.947  34.448  1.00 27.50           H  
ATOM    481  N   VAL A  33     -40.458 -27.911  38.321  1.00 29.52           N  
ATOM    482  H   VAL A  33     -39.644 -27.355  38.542  1.00 29.52           H  
ATOM    483  CA  VAL A  33     -41.761 -27.307  38.749  1.00 29.52           C  
ATOM    484  HA  VAL A  33     -42.558 -27.814  38.206  1.00 29.52           H  
ATOM    485  C   VAL A  33     -41.858 -25.778  38.432  1.00 29.52           C  
ATOM    486  CB  VAL A  33     -41.997 -27.543  40.268  1.00 29.52           C  
ATOM    487  HB  VAL A  33     -41.355 -26.867  40.833  1.00 29.52           H  
ATOM    488  O   VAL A  33     -40.847 -25.110  38.209  1.00 29.52           O  
ATOM    489  CG1 VAL A  33     -43.452 -27.270  40.688  1.00 29.52           C  
ATOM    490 HG11 VAL A  33     -44.139 -27.842  40.064  1.00 29.52           H  
ATOM    491 HG12 VAL A  33     -43.686 -26.206  40.633  1.00 29.52           H  
ATOM    492 HG13 VAL A  33     -43.600 -27.568  41.726  1.00 29.52           H  
ATOM    493  CG2 VAL A  33     -41.684 -28.977  40.726  1.00 29.52           C  
ATOM    494 HG21 VAL A  33     -40.621 -29.188  40.611  1.00 29.52           H  
ATOM    495 HG22 VAL A  33     -41.925 -29.100  41.782  1.00 29.52           H  
ATOM    496 HG23 VAL A  33     -42.261 -29.694  40.142  1.00 29.52           H  
ATOM    497  N   THR A  34     -43.059 -25.160  38.383  1.00 26.42           N  
ATOM    498  H   THR A  34     -43.880 -25.720  38.564  1.00 26.42           H  
ATOM    499  CA  THR A  34     -43.290 -23.701  38.124  1.00 26.42           C  
ATOM    500  HA  THR A  34     -42.515 -23.118  38.621  1.00 26.42           H  
ATOM    501  C   THR A  34     -44.661 -23.196  38.645  1.00 26.42           C  
ATOM    502  CB  THR A  34     -43.193 -23.441  36.605  1.00 26.42           C  
ATOM    503  HB  THR A  34     -43.774 -24.199  36.080  1.00 26.42           H  
ATOM    504  O   THR A  34     -45.636 -23.933  38.555  1.00 26.42           O  
ATOM    505  CG2 THR A  34     -43.659 -22.063  36.124  1.00 26.42           C  
ATOM    506 HG21 THR A  34     -44.736 -21.963  36.258  1.00 26.42           H  
ATOM    507 HG22 THR A  34     -43.142 -21.280  36.679  1.00 26.42           H  
ATOM    508 HG23 THR A  34     -43.432 -21.959  35.063  1.00 26.42           H  
ATOM    509  OG1 THR A  34     -41.849 -23.532  36.191  1.00 26.42           O  
ATOM    510  HG1 THR A  34     -41.421 -24.202  36.729  1.00 26.42           H  
ATOM    511  N   LEU A  35     -44.776 -21.937  39.126  1.00 28.28           N  
ATOM    512  H   LEU A  35     -43.952 -21.353  39.114  1.00 28.28           H  
ATOM    513  CA  LEU A  35     -46.020 -21.305  39.645  1.00 28.28           C  
ATOM    514  HA  LEU A  35     -46.876 -21.786  39.171  1.00 28.28           H  
ATOM    515  C   LEU A  35     -46.143 -19.784  39.345  1.00 28.28           C  
ATOM    516  CB  LEU A  35     -46.117 -21.512  41.172  1.00 28.28           C  
ATOM    517  HB2 LEU A  35     -46.903 -20.867  41.565  1.00 28.28           H  
ATOM    518  HB3 LEU A  35     -45.178 -21.182  41.615  1.00 28.28           H  
ATOM    519  O   LEU A  35     -45.143 -19.084  39.173  1.00 28.28           O  
ATOM    520  CG  LEU A  35     -46.414 -22.945  41.656  1.00 28.28           C  
ATOM    521  HG  LEU A  35     -45.651 -23.628  41.284  1.00 28.28           H  
ATOM    522  CD1 LEU A  35     -46.376 -22.971  43.184  1.00 28.28           C  
ATOM    523 HD11 LEU A  35     -45.393 -22.659  43.539  1.00 28.28           H  
ATOM    524 HD12 LEU A  35     -47.139 -22.312  43.598  1.00 28.28           H  
ATOM    525 HD13 LEU A  35     -46.558 -23.986  43.537  1.00 28.28           H  
ATOM    526  CD2 LEU A  35     -47.797 -23.428  41.212  1.00 28.28           C  
ATOM    527 HD21 LEU A  35     -48.570 -22.736  41.546  1.00 28.28           H  
ATOM    528 HD22 LEU A  35     -47.992 -24.410  41.642  1.00 28.28           H  
ATOM    529 HD23 LEU A  35     -47.831 -23.531  40.127  1.00 28.28           H  
ATOM    530  N   LYS A  36     -47.378 -19.244  39.315  1.00 25.68           N  
ATOM    531  H   LYS A  36     -48.158 -19.842  39.545  1.00 25.68           H  
ATOM    532  CA  LYS A  36     -47.698 -17.831  38.977  1.00 25.68           C  
ATOM    533  HA  LYS A  36     -46.837 -17.204  39.211  1.00 25.68           H  
ATOM    534  C   LYS A  36     -48.909 -17.300  39.771  1.00 25.68           C  
ATOM    535  CB  LYS A  36     -48.018 -17.706  37.471  1.00 25.68           C  
ATOM    536  HB2 LYS A  36     -48.197 -16.656  37.242  1.00 25.68           H  
ATOM    537  HB3 LYS A  36     -48.940 -18.253  37.274  1.00 25.68           H  
ATOM    538  O   LYS A  36     -49.857 -18.050  39.965  1.00 25.68           O  
ATOM    539  CG  LYS A  36     -46.930 -18.232  36.518  1.00 25.68           C  
ATOM    540  HG2 LYS A  36     -46.731 -19.282  36.734  1.00 25.68           H  
ATOM    541  HG3 LYS A  36     -46.012 -17.662  36.658  1.00 25.68           H  
ATOM    542  CD  LYS A  36     -47.384 -18.133  35.055  1.00 25.68           C  
ATOM    543  HD2 LYS A  36     -47.498 -17.084  34.780  1.00 25.68           H  
ATOM    544  HD3 LYS A  36     -48.344 -18.637  34.951  1.00 25.68           H  
ATOM    545  CE  LYS A  36     -46.352 -18.811  34.145  1.00 25.68           C  
ATOM    546  HE2 LYS A  36     -45.420 -18.247  34.193  1.00 25.68           H  
ATOM    547  HE3 LYS A  36     -46.154 -19.809  34.536  1.00 25.68           H  
ATOM    548  NZ  LYS A  36     -46.832 -18.909  32.743  1.00 25.68           N  
ATOM    549  HZ1 LYS A  36     -47.015 -17.992  32.360  1.00 25.68           H  
ATOM    550  HZ2 LYS A  36     -46.144 -19.369  32.163  1.00 25.68           H  
ATOM    551  HZ3 LYS A  36     -47.684 -19.450  32.700  1.00 25.68           H  
ATOM    552  N   PHE A  37     -48.926 -16.011  40.151  1.00 32.88           N  
ATOM    553  H   PHE A  37     -48.139 -15.432  39.897  1.00 32.88           H  
ATOM    554  CA  PHE A  37     -50.047 -15.368  40.878  1.00 32.88           C  
ATOM    555  HA  PHE A  37     -50.968 -15.894  40.626  1.00 32.88           H  
ATOM    556  C   PHE A  37     -50.265 -13.881  40.513  1.00 32.88           C  
ATOM    557  CB  PHE A  37     -49.836 -15.499  42.398  1.00 32.88           C  
ATOM    558  HB2 PHE A  37     -50.573 -14.882  42.912  1.00 32.88           H  
ATOM    559  HB3 PHE A  37     -48.853 -15.105  42.655  1.00 32.88           H  
ATOM    560  O   PHE A  37     -49.316 -13.189  40.131  1.00 32.88           O  
ATOM    561  CG  PHE A  37     -49.971 -16.910  42.940  1.00 32.88           C  
ATOM    562  CD1 PHE A  37     -51.240 -17.518  43.006  1.00 32.88           C  
ATOM    563  HD1 PHE A  37     -52.119 -16.985  42.675  1.00 32.88           H  
ATOM    564  CD2 PHE A  37     -48.836 -17.617  43.385  1.00 32.88           C  
ATOM    565  HD2 PHE A  37     -47.859 -17.158  43.353  1.00 32.88           H  
ATOM    566  CE1 PHE A  37     -51.373 -18.826  43.503  1.00 32.88           C  
ATOM    567  HE1 PHE A  37     -52.346 -19.292  43.553  1.00 32.88           H  
ATOM    568  CE2 PHE A  37     -48.971 -18.925  43.885  1.00 32.88           C  
ATOM    569  HE2 PHE A  37     -48.104 -19.465  44.237  1.00 32.88           H  
ATOM    570  CZ  PHE A  37     -50.238 -19.530  43.942  1.00 32.88           C  
ATOM    571  HZ  PHE A  37     -50.342 -20.533  44.329  1.00 32.88           H  
ATOM    572  N   LYS A  38     -51.508 -13.392  40.673  1.00 27.52           N  
ATOM    573  H   LYS A  38     -52.186 -14.019  41.083  1.00 27.52           H  
ATOM    574  CA  LYS A  38     -51.985 -12.020  40.364  1.00 27.52           C  
ATOM    575  HA  LYS A  38     -51.561 -11.723  39.405  1.00 27.52           H  
ATOM    576  C   LYS A  38     -51.527 -10.966  41.403  1.00 27.52           C  
ATOM    577  CB  LYS A  38     -53.528 -12.062  40.237  1.00 27.52           C  
ATOM    578  HB2 LYS A  38     -53.838 -13.038  39.862  1.00 27.52           H  
ATOM    579  HB3 LYS A  38     -53.949 -11.959  41.237  1.00 27.52           H  
ATOM    580  O   LYS A  38     -50.860 -11.305  42.373  1.00 27.52           O  
ATOM    581  CG  LYS A  38     -54.138 -11.000  39.292  1.00 27.52           C  
ATOM    582  HG2 LYS A  38     -53.470 -10.146  39.187  1.00 27.52           H  
ATOM    583  HG3 LYS A  38     -54.263 -11.436  38.300  1.00 27.52           H  
ATOM    584  CD  LYS A  38     -55.497 -10.498  39.807  1.00 27.52           C  
ATOM    585  HD2 LYS A  38     -56.217 -11.316  39.794  1.00 27.52           H  
ATOM    586  HD3 LYS A  38     -55.370 -10.157  40.834  1.00 27.52           H  
ATOM    587  CE  LYS A  38     -56.018  -9.326  38.963  1.00 27.52           C  
ATOM    588  HE2 LYS A  38     -55.212  -8.600  38.855  1.00 27.52           H  
ATOM    589  HE3 LYS A  38     -56.283  -9.688  37.969  1.00 27.52           H  
ATOM    590  NZ  LYS A  38     -57.180  -8.666  39.612  1.00 27.52           N  
ATOM    591  HZ1 LYS A  38     -57.951  -9.308  39.731  1.00 27.52           H  
ATOM    592  HZ2 LYS A  38     -57.497  -7.874  39.072  1.00 27.52           H  
ATOM    593  HZ3 LYS A  38     -56.915  -8.320  40.523  1.00 27.52           H  
ATOM    594  N   GLU A  39     -51.895  -9.704  41.174  1.00 32.63           N  
ATOM    595  H   GLU A  39     -52.503  -9.537  40.385  1.00 32.63           H  
ATOM    596  CA  GLU A  39     -51.492  -8.487  41.902  1.00 32.63           C  
ATOM    597  HA  GLU A  39     -50.786  -8.744  42.691  1.00 32.63           H  
ATOM    598  C   GLU A  39     -52.703  -7.753  42.522  1.00 32.63           C  
ATOM    599  CB  GLU A  39     -50.822  -7.541  40.878  1.00 32.63           C  
ATOM    600  HB2 GLU A  39     -50.384  -8.126  40.069  1.00 32.63           H  
ATOM    601  HB3 GLU A  39     -51.585  -6.909  40.424  1.00 32.63           H  
ATOM    602  O   GLU A  39     -53.811  -7.852  41.981  1.00 32.63           O  
ATOM    603  CG  GLU A  39     -49.724  -6.644  41.460  1.00 32.63           C  
ATOM    604  HG2 GLU A  39     -50.094  -6.130  42.347  1.00 32.63           H  
ATOM    605  HG3 GLU A  39     -49.451  -5.895  40.717  1.00 32.63           H  
ATOM    606  CD  GLU A  39     -48.502  -7.499  41.790  1.00 32.63           C  
ATOM    607  OE1 GLU A  39     -48.290  -7.811  42.978  1.00 32.63           O  
ATOM    608  OE2 GLU A  39     -47.865  -8.033  40.855  1.00 32.63           O  
ATOM    609  N   ASN A  40     -52.469  -6.951  43.571  1.00 31.40           N  
ATOM    610  H   ASN A  40     -51.542  -6.943  43.973  1.00 31.40           H  
ATOM    611  CA  ASN A  40     -53.333  -5.842  44.010  1.00 31.40           C  
ATOM    612  HA  ASN A  40     -53.895  -5.501  43.140  1.00 31.40           H  
ATOM    613  C   ASN A  40     -52.461  -4.681  44.562  1.00 31.40           C  
ATOM    614  CB  ASN A  40     -54.337  -6.324  45.074  1.00 31.40           C  
ATOM    615  HB2 ASN A  40     -53.823  -6.507  46.018  1.00 31.40           H  
ATOM    616  HB3 ASN A  40     -54.808  -7.249  44.741  1.00 31.40           H  
ATOM    617  O   ASN A  40     -51.458  -4.991  45.203  1.00 31.40           O  
ATOM    618  CG  ASN A  40     -55.430  -5.286  45.265  1.00 31.40           C  
ATOM    619  ND2 ASN A  40     -55.264  -4.364  46.187  1.00 31.40           N  
ATOM    620 HD21 ASN A  40     -54.478  -4.386  46.821  1.00 31.40           H  
ATOM    621 HD22 ASN A  40     -55.827  -3.527  46.134  1.00 31.40           H  
ATOM    622  OD1 ASN A  40     -56.388  -5.268  44.512  1.00 31.40           O  
ATOM    623  N   PRO A  41     -52.788  -3.385  44.356  1.00 36.34           N  
ATOM    624  CA  PRO A  41     -51.876  -2.285  44.715  1.00 36.34           C  
ATOM    625  HA  PRO A  41     -50.877  -2.537  44.361  1.00 36.34           H  
ATOM    626  C   PRO A  41     -51.776  -1.936  46.210  1.00 36.34           C  
ATOM    627  CB  PRO A  41     -52.376  -1.057  43.937  1.00 36.34           C  
ATOM    628  HB2 PRO A  41     -52.979  -0.415  44.579  1.00 36.34           H  
ATOM    629  HB3 PRO A  41     -51.546  -0.485  43.521  1.00 36.34           H  
ATOM    630  O   PRO A  41     -50.692  -1.643  46.705  1.00 36.34           O  
ATOM    631  CG  PRO A  41     -53.269  -1.626  42.840  1.00 36.34           C  
ATOM    632  HG2 PRO A  41     -52.661  -1.914  41.982  1.00 36.34           H  
ATOM    633  HG3 PRO A  41     -54.048  -0.923  42.547  1.00 36.34           H  
ATOM    634  CD  PRO A  41     -53.850  -2.871  43.497  1.00 36.34           C  
ATOM    635  HD2 PRO A  41     -54.155  -3.571  42.719  1.00 36.34           H  
ATOM    636  HD3 PRO A  41     -54.715  -2.597  44.101  1.00 36.34           H  
ATOM    637  N   ASP A  42     -52.905  -1.890  46.918  1.00 31.67           N  
ATOM    638  H   ASP A  42     -53.749  -2.138  46.423  1.00 31.67           H  
ATOM    639  CA  ASP A  42     -53.113  -0.874  47.972  1.00 31.67           C  
ATOM    640  HA  ASP A  42     -52.586   0.029  47.664  1.00 31.67           H  
ATOM    641  C   ASP A  42     -52.565  -1.238  49.368  1.00 31.67           C  
ATOM    642  CB  ASP A  42     -54.610  -0.514  48.023  1.00 31.67           C  
ATOM    643  HB2 ASP A  42     -55.139  -1.282  48.586  1.00 31.67           H  
ATOM    644  HB3 ASP A  42     -54.737   0.437  48.541  1.00 31.67           H  
ATOM    645  O   ASP A  42     -52.698  -0.475  50.324  1.00 31.67           O  
ATOM    646  CG  ASP A  42     -55.214  -0.427  46.618  1.00 31.67           C  
ATOM    647  OD1 ASP A  42     -55.152   0.660  46.008  1.00 31.67           O  
ATOM    648  OD2 ASP A  42     -55.616  -1.510  46.123  1.00 31.67           O  
ATOM    649  N   SER A  43     -51.945  -2.411  49.516  1.00 34.45           N  
ATOM    650  H   SER A  43     -51.797  -2.968  48.686  1.00 34.45           H  
ATOM    651  CA  SER A  43     -51.468  -2.937  50.800  1.00 34.45           C  
ATOM    652  HA  SER A  43     -52.079  -2.513  51.597  1.00 34.45           H  
ATOM    653  C   SER A  43     -50.014  -2.539  51.083  1.00 34.45           C  
ATOM    654  CB  SER A  43     -51.677  -4.457  50.848  1.00 34.45           C  
ATOM    655  HB2 SER A  43     -52.740  -4.677  50.760  1.00 34.45           H  
ATOM    656  HB3 SER A  43     -51.320  -4.838  51.805  1.00 34.45           H  
ATOM    657  O   SER A  43     -49.089  -3.315  50.836  1.00 34.45           O  
ATOM    658  OG  SER A  43     -50.981  -5.100  49.798  1.00 34.45           O  
ATOM    659  HG  SER A  43     -50.079  -4.775  49.829  1.00 34.45           H  
ATOM    660  N   THR A  44     -49.793  -1.339  51.627  1.00 44.54           N  
ATOM    661  H   THR A  44     -50.579  -0.717  51.749  1.00 44.54           H  
ATOM    662  CA  THR A  44     -48.455  -0.837  51.999  1.00 44.54           C  
ATOM    663  HA  THR A  44     -47.760  -1.109  51.205  1.00 44.54           H  
ATOM    664  C   THR A  44     -47.931  -1.494  53.286  1.00 44.54           C  
ATOM    665  CB  THR A  44     -48.433   0.699  52.103  1.00 44.54           C  
ATOM    666  HB  THR A  44     -47.438   1.017  52.413  1.00 44.54           H  
ATOM    667  O   THR A  44     -47.887  -0.878  54.351  1.00 44.54           O  
ATOM    668  CG2 THR A  44     -48.760   1.379  50.774  1.00 44.54           C  
ATOM    669 HG21 THR A  44     -48.064   1.047  50.003  1.00 44.54           H  
ATOM    670 HG22 THR A  44     -48.674   2.460  50.891  1.00 44.54           H  
ATOM    671 HG23 THR A  44     -49.779   1.142  50.467  1.00 44.54           H  
ATOM    672  OG1 THR A  44     -49.371   1.146  53.050  1.00 44.54           O  
ATOM    673  HG1 THR A  44     -49.116   0.765  53.894  1.00 44.54           H  
ATOM    674  N   SER A  45     -47.568  -2.776  53.220  1.00 30.93           N  
ATOM    675  H   SER A  45     -47.695  -3.257  52.341  1.00 30.93           H  
ATOM    676  CA  SER A  45     -47.012  -3.560  54.337  1.00 30.93           C  
ATOM    677  HA  SER A  45     -46.405  -2.899  54.956  1.00 30.93           H  
ATOM    678  C   SER A  45     -46.115  -4.704  53.835  1.00 30.93           C  
ATOM    679  CB  SER A  45     -48.148  -4.116  55.200  1.00 30.93           C  
ATOM    680  HB2 SER A  45     -47.769  -4.881  55.877  1.00 30.93           H  
ATOM    681  HB3 SER A  45     -48.915  -4.559  54.563  1.00 30.93           H  
ATOM    682  O   SER A  45     -46.282  -5.151  52.699  1.00 30.93           O  
ATOM    683  OG  SER A  45     -48.697  -3.060  55.962  1.00 30.93           O  
ATOM    684  HG  SER A  45     -48.550  -2.234  55.495  1.00 30.93           H  
ATOM    685  N   PRO A  46     -45.130  -5.164  54.630  1.00 31.91           N  
ATOM    686  CA  PRO A  46     -44.148  -6.144  54.177  1.00 31.91           C  
ATOM    687  HA  PRO A  46     -43.846  -5.913  53.155  1.00 31.91           H  
ATOM    688  C   PRO A  46     -44.666  -7.590  54.226  1.00 31.91           C  
ATOM    689  CB  PRO A  46     -42.941  -5.948  55.101  1.00 31.91           C  
ATOM    690  HB2 PRO A  46     -42.359  -6.862  55.224  1.00 31.91           H  
ATOM    691  HB3 PRO A  46     -42.311  -5.147  54.713  1.00 31.91           H  
ATOM    692  O   PRO A  46     -45.196  -8.023  55.243  1.00 31.91           O  
ATOM    693  CG  PRO A  46     -43.579  -5.501  56.417  1.00 31.91           C  
ATOM    694  HG2 PRO A  46     -42.890  -4.911  57.022  1.00 31.91           H  
ATOM    695  HG3 PRO A  46     -43.925  -6.371  56.976  1.00 31.91           H  
ATOM    696  CD  PRO A  46     -44.780  -4.673  55.958  1.00 31.91           C  
ATOM    697  HD2 PRO A  46     -44.490  -3.624  55.896  1.00 31.91           H  
ATOM    698  HD3 PRO A  46     -45.606  -4.794  56.658  1.00 31.91           H  
ATOM    699  N   ILE A  47     -44.355  -8.350  53.166  1.00 35.61           N  
ATOM    700  H   ILE A  47     -43.972  -7.861  52.369  1.00 35.61           H  
ATOM    701  CA  ILE A  47     -44.473  -9.819  53.051  1.00 35.61           C  
ATOM    702  HA  ILE A  47     -44.065 -10.064  52.070  1.00 35.61           H  
ATOM    703  C   ILE A  47     -45.918 -10.370  53.020  1.00 35.61           C  
ATOM    704  CB  ILE A  47     -43.538 -10.530  54.079  1.00 35.61           C  
ATOM    705  HB  ILE A  47     -43.799 -10.191  55.081  1.00 35.61           H  
ATOM    706  O   ILE A  47     -46.844  -9.880  53.654  1.00 35.61           O  
ATOM    707  CG1 ILE A  47     -42.061 -10.145  53.803  1.00 35.61           C  
ATOM    708 HG12 ILE A  47     -41.965  -9.059  53.813  1.00 35.61           H  
ATOM    709 HG13 ILE A  47     -41.774 -10.497  52.813  1.00 35.61           H  
ATOM    710  CG2 ILE A  47     -43.693 -12.062  54.069  1.00 35.61           C  
ATOM    711 HG21 ILE A  47     -44.701 -12.344  54.375  1.00 35.61           H  
ATOM    712 HG22 ILE A  47     -43.029 -12.521  54.801  1.00 35.61           H  
ATOM    713 HG23 ILE A  47     -43.470 -12.468  53.082  1.00 35.61           H  
ATOM    714  CD1 ILE A  47     -41.049 -10.681  54.825  1.00 35.61           C  
ATOM    715 HD11 ILE A  47     -40.078 -10.217  54.648  1.00 35.61           H  
ATOM    716 HD12 ILE A  47     -41.376 -10.440  55.836  1.00 35.61           H  
ATOM    717 HD13 ILE A  47     -40.935 -11.760  54.724  1.00 35.61           H  
ATOM    718  N   GLN A  48     -46.093 -11.458  52.266  1.00 37.34           N  
ATOM    719  H   GLN A  48     -45.296 -11.791  51.743  1.00 37.34           H  
ATOM    720  CA  GLN A  48     -47.183 -12.423  52.428  1.00 37.34           C  
ATOM    721  HA  GLN A  48     -47.711 -12.229  53.362  1.00 37.34           H  
ATOM    722  C   GLN A  48     -46.567 -13.825  52.499  1.00 37.34           C  
ATOM    723  CB  GLN A  48     -48.179 -12.331  51.264  1.00 37.34           C  
ATOM    724  HB2 GLN A  48     -47.641 -12.437  50.322  1.00 37.34           H  
ATOM    725  HB3 GLN A  48     -48.887 -13.156  51.351  1.00 37.34           H  
ATOM    726  O   GLN A  48     -45.672 -14.128  51.705  1.00 37.34           O  
ATOM    727  CG  GLN A  48     -48.966 -11.013  51.245  1.00 37.34           C  
ATOM    728  HG2 GLN A  48     -49.478 -10.884  52.198  1.00 37.34           H  
ATOM    729  HG3 GLN A  48     -48.276 -10.179  51.114  1.00 37.34           H  
ATOM    730  CD  GLN A  48     -50.003 -10.957  50.125  1.00 37.34           C  
ATOM    731  NE2 GLN A  48     -50.702  -9.854  49.982  1.00 37.34           N  
ATOM    732 HE21 GLN A  48     -51.377  -9.837  49.231  1.00 37.34           H  
ATOM    733 HE22 GLN A  48     -50.538  -9.058  50.582  1.00 37.34           H  
ATOM    734  OE1 GLN A  48     -50.207 -11.888  49.359  1.00 37.34           O  
ATOM    735  N   VAL A  49     -47.022 -14.661  53.439  1.00 31.21           N  
ATOM    736  H   VAL A  49     -47.751 -14.337  54.058  1.00 31.21           H  
ATOM    737  CA  VAL A  49     -46.398 -15.963  53.743  1.00 31.21           C  
ATOM    738  HA  VAL A  49     -45.393 -15.959  53.322  1.00 31.21           H  
ATOM    739  C   VAL A  49     -47.161 -17.123  53.100  1.00 31.21           C  
ATOM    740  CB  VAL A  49     -46.222 -16.189  55.261  1.00 31.21           C  
ATOM    741  HB  VAL A  49     -47.201 -16.355  55.712  1.00 31.21           H  
ATOM    742  O   VAL A  49     -48.384 -17.258  53.241  1.00 31.21           O  
ATOM    743  CG1 VAL A  49     -45.337 -17.412  55.538  1.00 31.21           C  
ATOM    744 HG11 VAL A  49     -45.204 -17.536  56.613  1.00 31.21           H  
ATOM    745 HG12 VAL A  49     -44.356 -17.278  55.082  1.00 31.21           H  
ATOM    746 HG13 VAL A  49     -45.795 -18.322  55.150  1.00 31.21           H  
ATOM    747  CG2 VAL A  49     -45.576 -14.982  55.954  1.00 31.21           C  
ATOM    748 HG21 VAL A  49     -46.221 -14.105  55.895  1.00 31.21           H  
ATOM    749 HG22 VAL A  49     -44.614 -14.755  55.493  1.00 31.21           H  
ATOM    750 HG23 VAL A  49     -45.406 -15.204  57.007  1.00 31.21           H  
ATOM    751  N   PHE A  50     -46.421 -17.991  52.419  1.00 36.53           N  
ATOM    752  H   PHE A  50     -45.433 -17.793  52.342  1.00 36.53           H  
ATOM    753  CA  PHE A  50     -46.874 -19.215  51.764  1.00 36.53           C  
ATOM    754  HA  PHE A  50     -47.926 -19.384  51.996  1.00 36.53           H  
ATOM    755  C   PHE A  50     -46.089 -20.418  52.298  1.00 36.53           C  
ATOM    756  CB  PHE A  50     -46.740 -19.068  50.241  1.00 36.53           C  
ATOM    757  HB2 PHE A  50     -45.689 -18.921  49.995  1.00 36.53           H  
ATOM    758  HB3 PHE A  50     -47.058 -19.996  49.766  1.00 36.53           H  
ATOM    759  O   PHE A  50     -45.002 -20.265  52.857  1.00 36.53           O  
ATOM    760  CG  PHE A  50     -47.547 -17.919  49.661  1.00 36.53           C  
ATOM    761  CD1 PHE A  50     -48.831 -18.147  49.127  1.00 36.53           C  
ATOM    762  HD1 PHE A  50     -49.229 -19.150  49.087  1.00 36.53           H  
ATOM    763  CD2 PHE A  50     -47.028 -16.610  49.689  1.00 36.53           C  
ATOM    764  HD2 PHE A  50     -46.048 -16.427  50.104  1.00 36.53           H  
ATOM    765  CE1 PHE A  50     -49.594 -17.069  48.640  1.00 36.53           C  
ATOM    766  HE1 PHE A  50     -50.577 -17.245  48.227  1.00 36.53           H  
ATOM    767  CE2 PHE A  50     -47.795 -15.534  49.210  1.00 36.53           C  
ATOM    768  HE2 PHE A  50     -47.398 -14.530  49.254  1.00 36.53           H  
ATOM    769  CZ  PHE A  50     -49.080 -15.761  48.690  1.00 36.53           C  
ATOM    770  HZ  PHE A  50     -49.669 -14.929  48.333  1.00 36.53           H  
ATOM    771  N   GLN A  51     -46.657 -21.610  52.136  1.00 33.89           N  
ATOM    772  H   GLN A  51     -47.478 -21.711  51.558  1.00 33.89           H  
ATOM    773  CA  GLN A  51     -46.149 -22.846  52.719  1.00 33.89           C  
ATOM    774  HA  GLN A  51     -45.131 -22.703  53.080  1.00 33.89           H  
ATOM    775  C   GLN A  51     -46.140 -23.932  51.644  1.00 33.89           C  
ATOM    776  CB  GLN A  51     -47.042 -23.208  53.915  1.00 33.89           C  
ATOM    777  HB2 GLN A  51     -48.054 -23.407  53.563  1.00 33.89           H  
ATOM    778  HB3 GLN A  51     -47.073 -22.350  54.587  1.00 33.89           H  
ATOM    779  O   GLN A  51     -47.090 -24.053  50.877  1.00 33.89           O  
ATOM    780  CG  GLN A  51     -46.539 -24.424  54.706  1.00 33.89           C  
ATOM    781  HG2 GLN A  51     -45.521 -24.229  55.045  1.00 33.89           H  
ATOM    782  HG3 GLN A  51     -46.531 -25.304  54.063  1.00 33.89           H  
ATOM    783  CD  GLN A  51     -47.401 -24.719  55.931  1.00 33.89           C  
ATOM    784  NE2 GLN A  51     -47.390 -25.927  56.443  1.00 33.89           N  
ATOM    785 HE21 GLN A  51     -46.843 -26.665  56.022  1.00 33.89           H  
ATOM    786 HE22 GLN A  51     -47.919 -26.088  57.287  1.00 33.89           H  
ATOM    787  OE1 GLN A  51     -48.119 -23.868  56.436  1.00 33.89           O  
ATOM    788  N   LEU A  52     -45.074 -24.718  51.576  1.00 35.09           N  
ATOM    789  H   LEU A  52     -44.305 -24.546  52.208  1.00 35.09           H  
ATOM    790  CA  LEU A  52     -45.014 -25.922  50.758  1.00 35.09           C  
ATOM    791  HA  LEU A  52     -46.013 -26.191  50.414  1.00 35.09           H  
ATOM    792  C   LEU A  52     -44.503 -27.041  51.650  1.00 35.09           C  
ATOM    793  CB  LEU A  52     -44.120 -25.668  49.531  1.00 35.09           C  
ATOM    794  HB2 LEU A  52     -43.147 -25.317  49.877  1.00 35.09           H  
ATOM    795  HB3 LEU A  52     -44.572 -24.878  48.931  1.00 35.09           H  
ATOM    796  O   LEU A  52     -43.329 -27.028  52.018  1.00 35.09           O  
ATOM    797  CG  LEU A  52     -43.900 -26.911  48.645  1.00 35.09           C  
ATOM    798  HG  LEU A  52     -43.386 -27.684  49.216  1.00 35.09           H  
ATOM    799  CD1 LEU A  52     -45.211 -27.480  48.097  1.00 35.09           C  
ATOM    800 HD11 LEU A  52     -45.786 -26.706  47.590  1.00 35.09           H  
ATOM    801 HD12 LEU A  52     -45.796 -27.905  48.913  1.00 35.09           H  
ATOM    802 HD13 LEU A  52     -44.995 -28.295  47.406  1.00 35.09           H  
ATOM    803  CD2 LEU A  52     -43.014 -26.527  47.457  1.00 35.09           C  
ATOM    804 HD21 LEU A  52     -43.510 -25.775  46.844  1.00 35.09           H  
ATOM    805 HD22 LEU A  52     -42.064 -26.139  47.826  1.00 35.09           H  
ATOM    806 HD23 LEU A  52     -42.813 -27.415  46.858  1.00 35.09           H  
ATOM    807  N   ASN A  53     -45.382 -27.973  52.011  1.00 31.18           N  
ATOM    808  H   ASN A  53     -46.293 -28.014  51.576  1.00 31.18           H  
ATOM    809  CA  ASN A  53     -44.944 -29.159  52.719  1.00 31.18           C  
ATOM    810  HA  ASN A  53     -44.240 -28.859  53.496  1.00 31.18           H  
ATOM    811  C   ASN A  53     -44.207 -30.093  51.759  1.00 31.18           C  
ATOM    812  CB  ASN A  53     -46.111 -29.891  53.389  1.00 31.18           C  
ATOM    813  HB2 ASN A  53     -46.937 -30.016  52.688  1.00 31.18           H  
ATOM    814  HB3 ASN A  53     -45.757 -30.886  53.659  1.00 31.18           H  
ATOM    815  O   ASN A  53     -44.460 -30.110  50.552  1.00 31.18           O  
ATOM    816  CG  ASN A  53     -46.642 -29.298  54.672  1.00 31.18           C  
ATOM    817  ND2 ASN A  53     -47.509 -30.030  55.324  1.00 31.18           N  
ATOM    818 HD21 ASN A  53     -47.718 -30.939  54.935  1.00 31.18           H  
ATOM    819 HD22 ASN A  53     -47.713 -29.823  56.291  1.00 31.18           H  
ATOM    820  OD1 ASN A  53     -46.309 -28.195  55.090  1.00 31.18           O  
ATOM    821  N   ILE A  54     -43.299 -30.876  52.329  1.00 33.38           N  
ATOM    822  H   ILE A  54     -43.160 -30.763  53.323  1.00 33.38           H  
ATOM    823  CA  ILE A  54     -42.801 -32.108  51.724  1.00 33.38           C  
ATOM    824  HA  ILE A  54     -43.559 -32.499  51.046  1.00 33.38           H  
ATOM    825  C   ILE A  54     -42.641 -33.110  52.869  1.00 33.38           C  
ATOM    826  CB  ILE A  54     -41.484 -31.903  50.924  1.00 33.38           C  
ATOM    827  HB  ILE A  54     -40.676 -31.695  51.626  1.00 33.38           H  
ATOM    828  O   ILE A  54     -41.568 -33.203  53.472  1.00 33.38           O  
ATOM    829  CG1 ILE A  54     -41.538 -30.721  49.924  1.00 33.38           C  
ATOM    830 HG12 ILE A  54     -42.317 -30.907  49.185  1.00 33.38           H  
ATOM    831 HG13 ILE A  54     -41.787 -29.808  50.465  1.00 33.38           H  
ATOM    832  CG2 ILE A  54     -41.157 -33.213  50.179  1.00 33.38           C  
ATOM    833 HG21 ILE A  54     -41.918 -33.416  49.425  1.00 33.38           H  
ATOM    834 HG22 ILE A  54     -40.175 -33.158  49.709  1.00 33.38           H  
ATOM    835 HG23 ILE A  54     -41.131 -34.050  50.877  1.00 33.38           H  
ATOM    836  CD1 ILE A  54     -40.221 -30.439  49.192  1.00 33.38           C  
ATOM    837 HD11 ILE A  54     -39.970 -31.267  48.529  1.00 33.38           H  
ATOM    838 HD12 ILE A  54     -39.419 -30.294  49.916  1.00 33.38           H  
ATOM    839 HD13 ILE A  54     -40.328 -29.534  48.595  1.00 33.38           H  
ATOM    840  N   GLY A  55     -43.713 -33.822  53.212  1.00 27.23           N  
ATOM    841  H   GLY A  55     -44.612 -33.622  52.795  1.00 27.23           H  
ATOM    842  CA  GLY A  55     -43.601 -35.054  53.981  1.00 27.23           C  
ATOM    843  HA2 GLY A  55     -44.578 -35.523  54.098  1.00 27.23           H  
ATOM    844  HA3 GLY A  55     -43.214 -34.822  54.973  1.00 27.23           H  
ATOM    845  C   GLY A  55     -42.641 -36.015  53.270  1.00 27.23           C  
ATOM    846  O   GLY A  55     -42.524 -36.039  52.041  1.00 27.23           O  
ATOM    847  N   SER A  56     -41.837 -36.704  54.069  1.00 25.32           N  
ATOM    848  H   SER A  56     -42.026 -36.685  55.061  1.00 25.32           H  
ATOM    849  CA  SER A  56     -40.485 -37.092  53.665  1.00 25.32           C  
ATOM    850  HA  SER A  56     -40.284 -36.741  52.653  1.00 25.32           H  
ATOM    851  C   SER A  56     -40.289 -38.612  53.638  1.00 25.32           C  
ATOM    852  CB  SER A  56     -39.512 -36.365  54.595  1.00 25.32           C  
ATOM    853  HB2 SER A  56     -39.717 -35.295  54.581  1.00 25.32           H  
ATOM    854  HB3 SER A  56     -38.487 -36.526  54.259  1.00 25.32           H  
ATOM    855  O   SER A  56     -41.187 -39.348  53.231  1.00 25.32           O  
ATOM    856  OG  SER A  56     -39.674 -36.870  55.904  1.00 25.32           O  
ATOM    857  HG  SER A  56     -40.253 -36.266  56.376  1.00 25.32           H  
ATOM    858  N   ASN A  57     -39.116 -39.074  54.077  1.00 26.86           N  
ATOM    859  H   ASN A  57     -38.504 -38.411  54.530  1.00 26.86           H  
ATOM    860  CA  ASN A  57     -38.676 -40.461  54.072  1.00 26.86           C  
ATOM    861  HA  ASN A  57     -37.641 -40.465  54.414  1.00 26.86           H  
ATOM    862  C   ASN A  57     -38.628 -41.042  52.631  1.00 26.86           C  
ATOM    863  CB  ASN A  57     -39.480 -41.238  55.145  1.00 26.86           C  
ATOM    864  HB2 ASN A  57     -38.913 -42.123  55.434  1.00 26.86           H  
ATOM    865  HB3 ASN A  57     -40.437 -41.549  54.728  1.00 26.86           H  
ATOM    866  O   ASN A  57     -38.411 -40.296  51.678  1.00 26.86           O  
ATOM    867  CG  ASN A  57     -39.742 -40.467  56.435  1.00 26.86           C  
ATOM    868  ND2 ASN A  57     -40.984 -40.327  56.841  1.00 26.86           N  
ATOM    869 HD21 ASN A  57     -41.133 -39.805  57.692  1.00 26.86           H  
ATOM    870 HD22 ASN A  57     -41.751 -40.714  56.310  1.00 26.86           H  
ATOM    871  OD1 ASN A  57     -38.840 -39.973  57.096  1.00 26.86           O  
ATOM    872  N   ILE A  58     -38.779 -42.363  52.498  1.00 31.68           N  
ATOM    873  H   ILE A  58     -39.021 -42.837  53.356  1.00 31.68           H  
ATOM    874  CA  ILE A  58     -38.337 -43.265  51.414  1.00 31.68           C  
ATOM    875  HA  ILE A  58     -38.620 -44.244  51.802  1.00 31.68           H  
ATOM    876  C   ILE A  58     -36.816 -43.363  51.242  1.00 31.68           C  
ATOM    877  CB  ILE A  58     -39.109 -43.116  50.073  1.00 31.68           C  
ATOM    878  HB  ILE A  58     -40.072 -42.655  50.290  1.00 31.68           H  
ATOM    879  O   ILE A  58     -36.079 -42.382  51.316  1.00 31.68           O  
ATOM    880  CG1 ILE A  58     -39.358 -44.523  49.468  1.00 31.68           C  
ATOM    881 HG12 ILE A  58     -39.819 -45.163  50.220  1.00 31.68           H  
ATOM    882 HG13 ILE A  58     -38.405 -44.976  49.195  1.00 31.68           H  
ATOM    883  CG2 ILE A  58     -38.396 -42.233  49.031  1.00 31.68           C  
ATOM    884 HG21 ILE A  58     -38.081 -41.293  49.483  1.00 31.68           H  
ATOM    885 HG22 ILE A  58     -37.517 -42.740  48.633  1.00 31.68           H  
ATOM    886 HG23 ILE A  58     -39.079 -41.997  48.215  1.00 31.68           H  
ATOM    887  CD1 ILE A  58     -40.264 -44.546  48.230  1.00 31.68           C  
ATOM    888 HD11 ILE A  58     -41.202 -44.032  48.439  1.00 31.68           H  
ATOM    889 HD12 ILE A  58     -40.478 -45.580  47.961  1.00 31.68           H  
ATOM    890 HD13 ILE A  58     -39.766 -44.065  47.387  1.00 31.68           H  
ATOM    891  N   ILE A  59     -36.342 -44.582  50.976  1.00 27.09           N  
ATOM    892  H   ILE A  59     -36.988 -45.357  50.940  1.00 27.09           H  
ATOM    893  CA  ILE A  59     -34.950 -44.840  50.607  1.00 27.09           C  
ATOM    894  HA  ILE A  59     -34.327 -44.110  51.124  1.00 27.09           H  
ATOM    895  C   ILE A  59     -34.703 -44.649  49.109  1.00 27.09           C  
ATOM    896  CB  ILE A  59     -34.477 -46.240  51.053  1.00 27.09           C  
ATOM    897  HB  ILE A  59     -33.492 -46.407  50.615  1.00 27.09           H  
ATOM    898  O   ILE A  59     -35.530 -44.968  48.258  1.00 27.09           O  
ATOM    899  CG1 ILE A  59     -35.409 -47.375  50.569  1.00 27.09           C  
ATOM    900 HG12 ILE A  59     -35.727 -47.182  49.544  1.00 27.09           H  
ATOM    901 HG13 ILE A  59     -36.302 -47.410  51.193  1.00 27.09           H  
ATOM    902  CG2 ILE A  59     -34.294 -46.243  52.577  1.00 27.09           C  
ATOM    903 HG21 ILE A  59     -33.944 -47.220  52.911  1.00 27.09           H  
ATOM    904 HG22 ILE A  59     -35.244 -46.027  53.064  1.00 27.09           H  
ATOM    905 HG23 ILE A  59     -33.566 -45.488  52.874  1.00 27.09           H  
ATOM    906  CD1 ILE A  59     -34.734 -48.751  50.577  1.00 27.09           C  
ATOM    907 HD11 ILE A  59     -35.440 -49.501  50.220  1.00 27.09           H  
ATOM    908 HD12 ILE A  59     -33.862 -48.742  49.923  1.00 27.09           H  
ATOM    909 HD13 ILE A  59     -34.425 -49.018  51.588  1.00 27.09           H  
ATOM    910  N   GLY A  60     -33.480 -44.233  48.794  1.00 30.66           N  
ATOM    911  H   GLY A  60     -32.891 -43.894  49.540  1.00 30.66           H  
ATOM    912  CA  GLY A  60     -32.881 -44.387  47.476  1.00 30.66           C  
ATOM    913  HA2 GLY A  60     -33.257 -45.288  46.991  1.00 30.66           H  
ATOM    914  HA3 GLY A  60     -33.128 -43.523  46.858  1.00 30.66           H  
ATOM    915  C   GLY A  60     -31.369 -44.472  47.628  1.00 30.66           C  
ATOM    916  O   GLY A  60     -30.726 -43.461  47.898  1.00 30.66           O  
ATOM    917  N   ARG A  61     -30.780 -45.665  47.461  1.00 32.66           N  
ATOM    918  H   ARG A  61     -31.366 -46.457  47.238  1.00 32.66           H  
ATOM    919  CA  ARG A  61     -29.315 -45.855  47.461  1.00 32.66           C  
ATOM    920  HA  ARG A  61     -28.879 -45.198  48.214  1.00 32.66           H  
ATOM    921  C   ARG A  61     -28.730 -45.366  46.127  1.00 32.66           C  
ATOM    922  CB  ARG A  61     -28.934 -47.303  47.846  1.00 32.66           C  
ATOM    923  HB2 ARG A  61     -27.877 -47.452  47.626  1.00 32.66           H  
ATOM    924  HB3 ARG A  61     -29.512 -48.017  47.261  1.00 32.66           H  
ATOM    925  O   ARG A  61     -28.348 -46.150  45.269  1.00 32.66           O  
ATOM    926  CG  ARG A  61     -29.150 -47.545  49.353  1.00 32.66           C  
ATOM    927  HG2 ARG A  61     -30.215 -47.507  49.581  1.00 32.66           H  
ATOM    928  HG3 ARG A  61     -28.654 -46.743  49.901  1.00 32.66           H  
ATOM    929  CD  ARG A  61     -28.575 -48.882  49.850  1.00 32.66           C  
ATOM    930  HD2 ARG A  61     -29.182 -49.702  49.466  1.00 32.66           H  
ATOM    931  HD3 ARG A  61     -27.559 -48.987  49.471  1.00 32.66           H  
ATOM    932  NE  ARG A  61     -28.548 -48.921  51.327  1.00 32.66           N  
ATOM    933  HE  ARG A  61     -29.070 -48.209  51.817  1.00 32.66           H  
ATOM    934  NH1 ARG A  61     -27.121 -50.717  51.675  1.00 32.66           N  
ATOM    935 HH11 ARG A  61     -26.650 -51.292  52.359  1.00 32.66           H  
ATOM    936 HH12 ARG A  61     -27.062 -50.923  50.688  1.00 32.66           H  
ATOM    937  NH2 ARG A  61     -27.819 -49.534  53.386  1.00 32.66           N  
ATOM    938 HH21 ARG A  61     -28.415 -48.878  53.869  1.00 32.66           H  
ATOM    939 HH22 ARG A  61     -27.304 -50.193  53.952  1.00 32.66           H  
ATOM    940  CZ  ARG A  61     -27.835 -49.717  52.106  1.00 32.66           C  
ATOM    941  N   GLY A  62     -28.783 -44.046  45.951  1.00 30.69           N  
ATOM    942  H   GLY A  62     -29.189 -43.526  46.716  1.00 30.69           H  
ATOM    943  CA  GLY A  62     -28.602 -43.333  44.684  1.00 30.69           C  
ATOM    944  HA2 GLY A  62     -28.878 -43.979  43.850  1.00 30.69           H  
ATOM    945  HA3 GLY A  62     -27.555 -43.049  44.575  1.00 30.69           H  
ATOM    946  C   GLY A  62     -29.467 -42.068  44.633  1.00 30.69           C  
ATOM    947  O   GLY A  62     -30.290 -41.920  43.733  1.00 30.69           O  
ATOM    948  N   SER A  63     -29.346 -41.195  45.640  1.00 26.28           N  
ATOM    949  H   SER A  63     -28.697 -41.402  46.386  1.00 26.28           H  
ATOM    950  CA  SER A  63     -30.208 -40.022  45.850  1.00 26.28           C  
ATOM    951  HA  SER A  63     -31.204 -40.382  46.108  1.00 26.28           H  
ATOM    952  C   SER A  63     -30.269 -39.100  44.613  1.00 26.28           C  
ATOM    953  CB  SER A  63     -29.692 -39.216  47.050  1.00 26.28           C  
ATOM    954  HB2 SER A  63     -28.740 -38.749  46.799  1.00 26.28           H  
ATOM    955  HB3 SER A  63     -30.415 -38.439  47.301  1.00 26.28           H  
ATOM    956  O   SER A  63     -29.229 -38.562  44.227  1.00 26.28           O  
ATOM    957  OG  SER A  63     -29.505 -40.070  48.162  1.00 26.28           O  
ATOM    958  HG  SER A  63     -29.279 -39.551  48.937  1.00 26.28           H  
ATOM    959  N   PRO A  64     -31.445 -38.863  43.995  1.00 26.46           N  
ATOM    960  CA  PRO A  64     -31.562 -38.121  42.733  1.00 26.46           C  
ATOM    961  HA  PRO A  64     -30.665 -38.259  42.129  1.00 26.46           H  
ATOM    962  C   PRO A  64     -31.804 -36.612  42.919  1.00 26.46           C  
ATOM    963  CB  PRO A  64     -32.743 -38.784  42.020  1.00 26.46           C  
ATOM    964  HB2 PRO A  64     -33.225 -38.118  41.304  1.00 26.46           H  
ATOM    965  HB3 PRO A  64     -32.404 -39.694  41.526  1.00 26.46           H  
ATOM    966  O   PRO A  64     -32.391 -36.178  43.911  1.00 26.46           O  
ATOM    967  CG  PRO A  64     -33.674 -39.149  43.178  1.00 26.46           C  
ATOM    968  HG2 PRO A  64     -34.339 -39.972  42.919  1.00 26.46           H  
ATOM    969  HG3 PRO A  64     -34.247 -38.274  43.485  1.00 26.46           H  
ATOM    970  CD  PRO A  64     -32.704 -39.535  44.294  1.00 26.46           C  
ATOM    971  HD2 PRO A  64     -32.555 -40.615  44.279  1.00 26.46           H  
ATOM    972  HD3 PRO A  64     -33.097 -39.223  45.262  1.00 26.46           H  
ATOM    973  N   SER A  65     -31.487 -35.797  41.903  1.00 29.06           N  
ATOM    974  H   SER A  65     -31.048 -36.200  41.088  1.00 29.06           H  
ATOM    975  CA  SER A  65     -31.797 -34.353  41.857  1.00 29.06           C  
ATOM    976  HA  SER A  65     -31.567 -33.928  42.834  1.00 29.06           H  
ATOM    977  C   SER A  65     -33.290 -34.065  41.580  1.00 29.06           C  
ATOM    978  CB  SER A  65     -30.929 -33.634  40.808  1.00 29.06           C  
ATOM    979  HB2 SER A  65     -31.170 -34.011  39.815  1.00 29.06           H  
ATOM    980  HB3 SER A  65     -31.169 -32.571  40.815  1.00 29.06           H  
ATOM    981  O   SER A  65     -33.620 -33.241  40.724  1.00 29.06           O  
ATOM    982  OG  SER A  65     -29.542 -33.756  41.016  1.00 29.06           O  
ATOM    983  HG  SER A  65     -29.361 -33.763  41.959  1.00 29.06           H  
ATOM    984  N   PHE A  66     -34.212 -34.777  42.239  1.00 35.75           N  
ATOM    985  H   PHE A  66     -33.876 -35.396  42.963  1.00 35.75           H  
ATOM    986  CA  PHE A  66     -35.626 -34.857  41.849  1.00 35.75           C  
ATOM    987  HA  PHE A  66     -35.661 -35.274  40.843  1.00 35.75           H  
ATOM    988  C   PHE A  66     -36.322 -33.489  41.778  1.00 35.75           C  
ATOM    989  CB  PHE A  66     -36.366 -35.832  42.778  1.00 35.75           C  
ATOM    990  HB2 PHE A  66     -36.277 -35.479  43.806  1.00 35.75           H  
ATOM    991  HB3 PHE A  66     -35.876 -36.804  42.723  1.00 35.75           H  
ATOM    992  O   PHE A  66     -36.822 -33.127  40.715  1.00 35.75           O  
ATOM    993  CG  PHE A  66     -37.833 -36.033  42.439  1.00 35.75           C  
ATOM    994  CD1 PHE A  66     -38.833 -35.699  43.374  1.00 35.75           C  
ATOM    995  HD1 PHE A  66     -38.564 -35.309  44.345  1.00 35.75           H  
ATOM    996  CD2 PHE A  66     -38.203 -36.578  41.194  1.00 35.75           C  
ATOM    997  HD2 PHE A  66     -37.446 -36.888  40.490  1.00 35.75           H  
ATOM    998  CE1 PHE A  66     -40.189 -35.900  43.062  1.00 35.75           C  
ATOM    999  HE1 PHE A  66     -40.951 -35.664  43.791  1.00 35.75           H  
ATOM   1000  CE2 PHE A  66     -39.561 -36.760  40.874  1.00 35.75           C  
ATOM   1001  HE2 PHE A  66     -39.840 -37.184  39.921  1.00 35.75           H  
ATOM   1002  CZ  PHE A  66     -40.554 -36.424  41.810  1.00 35.75           C  
ATOM   1003  HZ  PHE A  66     -41.596 -36.587  41.577  1.00 35.75           H  
ATOM   1004  N   LEU A  67     -36.293 -32.688  42.847  1.00 32.51           N  
ATOM   1005  H   LEU A  67     -35.832 -33.019  43.683  1.00 32.51           H  
ATOM   1006  CA  LEU A  67     -36.711 -31.283  42.794  1.00 32.51           C  
ATOM   1007  HA  LEU A  67     -37.424 -31.151  41.980  1.00 32.51           H  
ATOM   1008  C   LEU A  67     -35.501 -30.400  42.476  1.00 32.51           C  
ATOM   1009  CB  LEU A  67     -37.410 -30.870  44.100  1.00 32.51           C  
ATOM   1010  HB2 LEU A  67     -36.722 -31.029  44.931  1.00 32.51           H  
ATOM   1011  HB3 LEU A  67     -37.625 -29.802  44.050  1.00 32.51           H  
ATOM   1012  O   LEU A  67     -34.492 -30.436  43.181  1.00 32.51           O  
ATOM   1013  CG  LEU A  67     -38.725 -31.619  44.394  1.00 32.51           C  
ATOM   1014  HG  LEU A  67     -38.516 -32.680  44.529  1.00 32.51           H  
ATOM   1015  CD1 LEU A  67     -39.330 -31.075  45.686  1.00 32.51           C  
ATOM   1016 HD11 LEU A  67     -38.617 -31.193  46.501  1.00 32.51           H  
ATOM   1017 HD12 LEU A  67     -39.584 -30.020  45.578  1.00 32.51           H  
ATOM   1018 HD13 LEU A  67     -40.230 -31.637  45.936  1.00 32.51           H  
ATOM   1019  CD2 LEU A  67     -39.764 -31.455  43.281  1.00 32.51           C  
ATOM   1020 HD21 LEU A  67     -40.702 -31.915  43.592  1.00 32.51           H  
ATOM   1021 HD22 LEU A  67     -39.934 -30.398  43.075  1.00 32.51           H  
ATOM   1022 HD23 LEU A  67     -39.430 -31.965  42.377  1.00 32.51           H  
ATOM   1023  N   ASN A  68     -35.573 -29.629  41.388  1.00 28.64           N  
ATOM   1024  H   ASN A  68     -36.355 -29.770  40.763  1.00 28.64           H  
ATOM   1025  CA  ASN A  68     -34.417 -28.869  40.893  1.00 28.64           C  
ATOM   1026  HA  ASN A  68     -33.839 -28.534  41.755  1.00 28.64           H  
ATOM   1027  C   ASN A  68     -34.752 -27.579  40.121  1.00 28.64           C  
ATOM   1028  CB  ASN A  68     -33.564 -29.833  40.050  1.00 28.64           C  
ATOM   1029  HB2 ASN A  68     -34.011 -30.826  40.032  1.00 28.64           H  
ATOM   1030  HB3 ASN A  68     -33.524 -29.478  39.020  1.00 28.64           H  
ATOM   1031  O   ASN A  68     -33.860 -26.948  39.554  1.00 28.64           O  
ATOM   1032  CG  ASN A  68     -32.159 -29.969  40.590  1.00 28.64           C  
ATOM   1033  ND2 ASN A  68     -32.004 -30.445  41.799  1.00 28.64           N  
ATOM   1034 HD21 ASN A  68     -32.820 -30.667  42.351  1.00 28.64           H  
ATOM   1035 HD22 ASN A  68     -31.067 -30.652  42.112  1.00 28.64           H  
ATOM   1036  OD1 ASN A  68     -31.185 -29.664  39.918  1.00 28.64           O  
ATOM   1037  N   ASP A  69     -36.028 -27.197  40.079  1.00 29.14           N  
ATOM   1038  H   ASP A  69     -36.712 -27.772  40.551  1.00 29.14           H  
ATOM   1039  CA  ASP A  69     -36.527 -25.963  39.474  1.00 29.14           C  
ATOM   1040  HA  ASP A  69     -35.839 -25.142  39.677  1.00 29.14           H  
ATOM   1041  C   ASP A  69     -37.904 -25.655  40.075  1.00 29.14           C  
ATOM   1042  CB  ASP A  69     -36.634 -26.165  37.957  1.00 29.14           C  
ATOM   1043  HB2 ASP A  69     -37.375 -26.938  37.759  1.00 29.14           H  
ATOM   1044  HB3 ASP A  69     -35.674 -26.509  37.571  1.00 29.14           H  
ATOM   1045  O   ASP A  69     -38.764 -26.532  40.071  1.00 29.14           O  
ATOM   1046  CG  ASP A  69     -37.022 -24.907  37.188  1.00 29.14           C  
ATOM   1047  OD1 ASP A  69     -36.976 -23.789  37.747  1.00 29.14           O  
ATOM   1048  OD2 ASP A  69     -37.304 -25.034  35.975  1.00 29.14           O  
ATOM   1049  N   ILE A  70     -38.113 -24.454  40.625  1.00 32.59           N  
ATOM   1050  H   ILE A  70     -37.366 -23.777  40.556  1.00 32.59           H  
ATOM   1051  CA  ILE A  70     -39.391 -24.028  41.227  1.00 32.59           C  
ATOM   1052  HA  ILE A  70     -40.190 -24.580  40.733  1.00 32.59           H  
ATOM   1053  C   ILE A  70     -39.614 -22.538  40.915  1.00 32.59           C  
ATOM   1054  CB  ILE A  70     -39.490 -24.347  42.748  1.00 32.59           C  
ATOM   1055  HB  ILE A  70     -38.850 -23.653  43.294  1.00 32.59           H  
ATOM   1056  O   ILE A  70     -39.493 -21.657  41.769  1.00 32.59           O  
ATOM   1057  CG1 ILE A  70     -39.040 -25.784  43.116  1.00 32.59           C  
ATOM   1058 HG12 ILE A  70     -39.642 -26.507  42.566  1.00 32.59           H  
ATOM   1059 HG13 ILE A  70     -37.997 -25.913  42.824  1.00 32.59           H  
ATOM   1060  CG2 ILE A  70     -40.953 -24.136  43.198  1.00 32.59           C  
ATOM   1061 HG21 ILE A  70     -41.023 -24.192  44.284  1.00 32.59           H  
ATOM   1062 HG22 ILE A  70     -41.593 -24.902  42.761  1.00 32.59           H  
ATOM   1063 HG23 ILE A  70     -41.317 -23.152  42.902  1.00 32.59           H  
ATOM   1064  CD1 ILE A  70     -39.121 -26.130  44.609  1.00 32.59           C  
ATOM   1065 HD11 ILE A  70     -38.650 -27.098  44.779  1.00 32.59           H  
ATOM   1066 HD12 ILE A  70     -40.160 -26.196  44.933  1.00 32.59           H  
ATOM   1067 HD13 ILE A  70     -38.599 -25.375  45.196  1.00 32.59           H  
ATOM   1068  N   LYS A  71     -39.900 -22.220  39.648  1.00 31.24           N  
ATOM   1069  H   LYS A  71     -39.911 -22.973  38.975  1.00 31.24           H  
ATOM   1070  CA  LYS A  71     -40.085 -20.828  39.189  1.00 31.24           C  
ATOM   1071  HA  LYS A  71     -39.279 -20.219  39.598  1.00 31.24           H  
ATOM   1072  C   LYS A  71     -41.396 -20.222  39.698  1.00 31.24           C  
ATOM   1073  CB  LYS A  71     -39.991 -20.769  37.655  1.00 31.24           C  
ATOM   1074  HB2 LYS A  71     -40.384 -19.818  37.296  1.00 31.24           H  
ATOM   1075  HB3 LYS A  71     -40.611 -21.564  37.241  1.00 31.24           H  
ATOM   1076  O   LYS A  71     -42.415 -20.298  39.018  1.00 31.24           O  
ATOM   1077  CG  LYS A  71     -38.544 -20.904  37.162  1.00 31.24           C  
ATOM   1078  HG2 LYS A  71     -37.947 -21.427  37.910  1.00 31.24           H  
ATOM   1079  HG3 LYS A  71     -38.118 -19.910  37.026  1.00 31.24           H  
ATOM   1080  CD  LYS A  71     -38.478 -21.686  35.847  1.00 31.24           C  
ATOM   1081  HD2 LYS A  71     -38.896 -22.677  36.021  1.00 31.24           H  
ATOM   1082  HD3 LYS A  71     -39.057 -21.183  35.073  1.00 31.24           H  
ATOM   1083  CE  LYS A  71     -37.016 -21.826  35.417  1.00 31.24           C  
ATOM   1084  HE2 LYS A  71     -36.435 -22.071  36.306  1.00 31.24           H  
ATOM   1085  HE3 LYS A  71     -36.655 -20.879  35.014  1.00 31.24           H  
ATOM   1086  NZ  LYS A  71     -36.857 -22.927  34.444  1.00 31.24           N  
ATOM   1087  HZ1 LYS A  71     -37.152 -23.772  34.911  1.00 31.24           H  
ATOM   1088  HZ2 LYS A  71     -37.435 -22.818  33.623  1.00 31.24           H  
ATOM   1089  HZ3 LYS A  71     -35.887 -23.087  34.211  1.00 31.24           H  
ATOM   1090  N   ILE A  72     -41.361 -19.581  40.867  1.00 32.04           N  
ATOM   1091  H   ILE A  72     -40.526 -19.693  41.423  1.00 32.04           H  
ATOM   1092  CA  ILE A  72     -42.452 -18.739  41.388  1.00 32.04           C  
ATOM   1093  HA  ILE A  72     -43.399 -19.134  41.022  1.00 32.04           H  
ATOM   1094  C   ILE A  72     -42.282 -17.312  40.845  1.00 32.04           C  
ATOM   1095  CB  ILE A  72     -42.509 -18.773  42.936  1.00 32.04           C  
ATOM   1096  HB  ILE A  72     -41.596 -18.327  43.329  1.00 32.04           H  
ATOM   1097  O   ILE A  72     -41.314 -16.626  41.173  1.00 32.04           O  
ATOM   1098  CG1 ILE A  72     -42.594 -20.230  43.452  1.00 32.04           C  
ATOM   1099 HG12 ILE A  72     -41.705 -20.772  43.132  1.00 32.04           H  
ATOM   1100 HG13 ILE A  72     -43.463 -20.722  43.015  1.00 32.04           H  
ATOM   1101  CG2 ILE A  72     -43.709 -17.937  43.428  1.00 32.04           C  
ATOM   1102 HG21 ILE A  72     -43.645 -16.911  43.065  1.00 32.04           H  
ATOM   1103 HG22 ILE A  72     -44.643 -18.388  43.091  1.00 32.04           H  
ATOM   1104 HG23 ILE A  72     -43.710 -17.891  44.517  1.00 32.04           H  
ATOM   1105  CD1 ILE A  72     -42.672 -20.375  44.976  1.00 32.04           C  
ATOM   1106 HD11 ILE A  72     -42.577 -21.428  45.241  1.00 32.04           H  
ATOM   1107 HD12 ILE A  72     -43.633 -20.015  45.344  1.00 32.04           H  
ATOM   1108 HD13 ILE A  72     -41.861 -19.818  45.445  1.00 32.04           H  
ATOM   1109  N   SER A  73     -43.219 -16.841  40.016  1.00 29.32           N  
ATOM   1110  H   SER A  73     -43.969 -17.469  39.764  1.00 29.32           H  
ATOM   1111  CA  SER A  73     -43.073 -15.603  39.224  1.00 29.32           C  
ATOM   1112  HA  SER A  73     -42.045 -15.586  38.863  1.00 29.32           H  
ATOM   1113  C   SER A  73     -43.260 -14.278  40.001  1.00 29.32           C  
ATOM   1114  CB  SER A  73     -43.965 -15.682  37.974  1.00 29.32           C  
ATOM   1115  HB2 SER A  73     -43.886 -16.674  37.531  1.00 29.32           H  
ATOM   1116  HB3 SER A  73     -43.619 -14.949  37.245  1.00 29.32           H  
ATOM   1117  O   SER A  73     -43.943 -13.374  39.515  1.00 29.32           O  
ATOM   1118  OG  SER A  73     -45.318 -15.404  38.288  1.00 29.32           O  
ATOM   1119  HG  SER A  73     -45.324 -14.496  38.599  1.00 29.32           H  
ATOM   1120  N   ARG A  74     -42.714 -14.152  41.220  1.00 35.74           N  
ATOM   1121  H   ARG A  74     -42.122 -14.909  41.533  1.00 35.74           H  
ATOM   1122  CA  ARG A  74     -42.882 -12.980  42.112  1.00 35.74           C  
ATOM   1123  HA  ARG A  74     -43.163 -12.124  41.498  1.00 35.74           H  
ATOM   1124  C   ARG A  74     -41.587 -12.559  42.819  1.00 35.74           C  
ATOM   1125  CB  ARG A  74     -44.030 -13.243  43.115  1.00 35.74           C  
ATOM   1126  HB2 ARG A  74     -44.065 -12.428  43.839  1.00 35.74           H  
ATOM   1127  HB3 ARG A  74     -43.861 -14.176  43.654  1.00 35.74           H  
ATOM   1128  O   ARG A  74     -40.587 -13.279  42.779  1.00 35.74           O  
ATOM   1129  CG  ARG A  74     -45.380 -13.294  42.383  1.00 35.74           C  
ATOM   1130  HG2 ARG A  74     -45.474 -14.236  41.843  1.00 35.74           H  
ATOM   1131  HG3 ARG A  74     -45.379 -12.489  41.649  1.00 35.74           H  
ATOM   1132  CD  ARG A  74     -46.608 -13.116  43.290  1.00 35.74           C  
ATOM   1133  HD2 ARG A  74     -46.344 -12.517  44.162  1.00 35.74           H  
ATOM   1134  HD3 ARG A  74     -46.951 -14.089  43.642  1.00 35.74           H  
ATOM   1135  NE  ARG A  74     -47.669 -12.440  42.520  1.00 35.74           N  
ATOM   1136  HE  ARG A  74     -48.196 -12.984  41.851  1.00 35.74           H  
ATOM   1137  NH1 ARG A  74     -47.234 -10.277  43.148  1.00 35.74           N  
ATOM   1138 HH11 ARG A  74     -47.129 -10.553  44.114  1.00 35.74           H  
ATOM   1139 HH12 ARG A  74     -47.454  -9.307  42.977  1.00 35.74           H  
ATOM   1140  NH2 ARG A  74     -48.163 -10.709  41.170  1.00 35.74           N  
ATOM   1141 HH21 ARG A  74     -48.593 -11.351  40.520  1.00 35.74           H  
ATOM   1142 HH22 ARG A  74     -48.077  -9.721  40.977  1.00 35.74           H  
ATOM   1143  CZ  ARG A  74     -47.705 -11.140  42.301  1.00 35.74           C  
ATOM   1144  N   ARG A  75     -41.612 -11.370  43.443  1.00 40.30           N  
ATOM   1145  H   ARG A  75     -42.466 -10.837  43.358  1.00 40.30           H  
ATOM   1146  CA  ARG A  75     -40.496 -10.763  44.205  1.00 40.30           C  
ATOM   1147  HA  ARG A  75     -39.621 -11.412  44.165  1.00 40.30           H  
ATOM   1148  C   ARG A  75     -40.747 -10.570  45.703  1.00 40.30           C  
ATOM   1149  CB  ARG A  75     -40.124  -9.400  43.595  1.00 40.30           C  
ATOM   1150  HB2 ARG A  75     -39.556  -8.833  44.333  1.00 40.30           H  
ATOM   1151  HB3 ARG A  75     -41.022  -8.833  43.352  1.00 40.30           H  
ATOM   1152  O   ARG A  75     -39.791 -10.585  46.465  1.00 40.30           O  
ATOM   1153  CG  ARG A  75     -39.240  -9.555  42.358  1.00 40.30           C  
ATOM   1154  HG2 ARG A  75     -39.786 -10.063  41.563  1.00 40.30           H  
ATOM   1155  HG3 ARG A  75     -38.372 -10.157  42.629  1.00 40.30           H  
ATOM   1156  CD  ARG A  75     -38.761  -8.189  41.862  1.00 40.30           C  
ATOM   1157  HD2 ARG A  75     -39.577  -7.693  41.337  1.00 40.30           H  
ATOM   1158  HD3 ARG A  75     -38.466  -7.579  42.717  1.00 40.30           H  
ATOM   1159  NE  ARG A  75     -37.598  -8.359  40.980  1.00 40.30           N  
ATOM   1160  HE  ARG A  75     -37.122  -9.250  40.998  1.00 40.30           H  
ATOM   1161  NH1 ARG A  75     -37.453  -6.220  40.145  1.00 40.30           N  
ATOM   1162 HH11 ARG A  75     -38.276  -5.962  40.672  1.00 40.30           H  
ATOM   1163 HH12 ARG A  75     -36.953  -5.537  39.594  1.00 40.30           H  
ATOM   1164  NH2 ARG A  75     -35.922  -7.797  39.621  1.00 40.30           N  
ATOM   1165 HH21 ARG A  75     -35.572  -8.730  39.781  1.00 40.30           H  
ATOM   1166 HH22 ARG A  75     -35.383  -7.144  39.070  1.00 40.30           H  
ATOM   1167  CZ  ARG A  75     -37.004  -7.444  40.248  1.00 40.30           C  
ATOM   1168  N   HIS A  76     -41.996 -10.368  46.123  1.00 39.55           N  
ATOM   1169  H   HIS A  76     -42.741 -10.351  45.441  1.00 39.55           H  
ATOM   1170  CA  HIS A  76     -42.326  -9.931  47.486  1.00 39.55           C  
ATOM   1171  HA  HIS A  76     -41.434  -9.986  48.109  1.00 39.55           H  
ATOM   1172  C   HIS A  76     -43.336 -10.881  48.140  1.00 39.55           C  
ATOM   1173  CB  HIS A  76     -42.749  -8.451  47.457  1.00 39.55           C  
ATOM   1174  HB2 HIS A  76     -43.682  -8.352  46.901  1.00 39.55           H  
ATOM   1175  HB3 HIS A  76     -42.927  -8.111  48.477  1.00 39.55           H  
ATOM   1176  O   HIS A  76     -44.479 -10.527  48.407  1.00 39.55           O  
ATOM   1177  CG  HIS A  76     -41.697  -7.567  46.826  1.00 39.55           C  
ATOM   1178  CD2 HIS A  76     -41.865  -6.737  45.749  1.00 39.55           C  
ATOM   1179  HD2 HIS A  76     -42.795  -6.551  45.233  1.00 39.55           H  
ATOM   1180  ND1 HIS A  76     -40.357  -7.538  47.148  1.00 39.55           N  
ATOM   1181  HD1 HIS A  76     -39.903  -8.082  47.867  1.00 39.55           H  
ATOM   1182  CE1 HIS A  76     -39.737  -6.714  46.290  1.00 39.55           C  
ATOM   1183  HE1 HIS A  76     -38.678  -6.500  46.294  1.00 39.55           H  
ATOM   1184  NE2 HIS A  76     -40.611  -6.223  45.397  1.00 39.55           N  
ATOM   1185  N   ALA A  77     -42.896 -12.121  48.344  1.00 30.75           N  
ATOM   1186  H   ALA A  77     -41.936 -12.336  48.116  1.00 30.75           H  
ATOM   1187  CA  ALA A  77     -43.606 -13.165  49.071  1.00 30.75           C  
ATOM   1188  HA  ALA A  77     -44.260 -12.717  49.819  1.00 30.75           H  
ATOM   1189  C   ALA A  77     -42.572 -14.045  49.787  1.00 30.75           C  
ATOM   1190  CB  ALA A  77     -44.455 -13.983  48.090  1.00 30.75           C  
ATOM   1191  HB1 ALA A  77     -43.815 -14.451  47.343  1.00 30.75           H  
ATOM   1192  HB2 ALA A  77     -45.183 -13.335  47.602  1.00 30.75           H  
ATOM   1193  HB3 ALA A  77     -44.985 -14.761  48.639  1.00 30.75           H  
ATOM   1194  O   ALA A  77     -41.483 -14.263  49.256  1.00 30.75           O  
ATOM   1195  N   GLU A  78     -42.913 -14.547  50.968  1.00 30.55           N  
ATOM   1196  H   GLU A  78     -43.854 -14.397  51.304  1.00 30.55           H  
ATOM   1197  CA  GLU A  78     -42.113 -15.522  51.709  1.00 30.55           C  
ATOM   1198  HA  GLU A  78     -41.085 -15.508  51.349  1.00 30.55           H  
ATOM   1199  C   GLU A  78     -42.695 -16.917  51.466  1.00 30.55           C  
ATOM   1200  CB  GLU A  78     -42.096 -15.133  53.193  1.00 30.55           C  
ATOM   1201  HB2 GLU A  78     -41.665 -14.135  53.276  1.00 30.55           H  
ATOM   1202  HB3 GLU A  78     -43.121 -15.105  53.562  1.00 30.55           H  
ATOM   1203  O   GLU A  78     -43.911 -17.097  51.517  1.00 30.55           O  
ATOM   1204  CG  GLU A  78     -41.269 -16.089  54.064  1.00 30.55           C  
ATOM   1205  HG2 GLU A  78     -41.731 -17.076  54.052  1.00 30.55           H  
ATOM   1206  HG3 GLU A  78     -40.272 -16.176  53.632  1.00 30.55           H  
ATOM   1207  CD  GLU A  78     -41.156 -15.607  55.520  1.00 30.55           C  
ATOM   1208  OE1 GLU A  78     -40.198 -16.032  56.203  1.00 30.55           O  
ATOM   1209  OE2 GLU A  78     -42.024 -14.839  55.980  1.00 30.55           O  
ATOM   1210  N   ILE A  79     -41.841 -17.901  51.180  1.00 32.08           N  
ATOM   1211  H   ILE A  79     -40.849 -17.708  51.189  1.00 32.08           H  
ATOM   1212  CA  ILE A  79     -42.249 -19.290  50.964  1.00 32.08           C  
ATOM   1213  HA  ILE A  79     -43.298 -19.403  51.239  1.00 32.08           H  
ATOM   1214  C   ILE A  79     -41.430 -20.169  51.902  1.00 32.08           C  
ATOM   1215  CB  ILE A  79     -42.114 -19.730  49.485  1.00 32.08           C  
ATOM   1216  HB  ILE A  79     -41.059 -19.763  49.211  1.00 32.08           H  
ATOM   1217  O   ILE A  79     -40.231 -20.353  51.694  1.00 32.08           O  
ATOM   1218  CG1 ILE A  79     -42.857 -18.795  48.498  1.00 32.08           C  
ATOM   1219 HG12 ILE A  79     -43.227 -19.377  47.653  1.00 32.08           H  
ATOM   1220 HG13 ILE A  79     -43.724 -18.352  48.989  1.00 32.08           H  
ATOM   1221  CG2 ILE A  79     -42.685 -21.154  49.336  1.00 32.08           C  
ATOM   1222 HG21 ILE A  79     -42.137 -21.855  49.967  1.00 32.08           H  
ATOM   1223 HG22 ILE A  79     -43.737 -21.174  49.621  1.00 32.08           H  
ATOM   1224 HG23 ILE A  79     -42.585 -21.495  48.306  1.00 32.08           H  
ATOM   1225  CD1 ILE A  79     -41.982 -17.675  47.920  1.00 32.08           C  
ATOM   1226 HD11 ILE A  79     -41.135 -18.106  47.386  1.00 32.08           H  
ATOM   1227 HD12 ILE A  79     -42.573 -17.078  47.225  1.00 32.08           H  
ATOM   1228 HD13 ILE A  79     -41.611 -17.023  48.711  1.00 32.08           H  
ATOM   1229  N   ILE A  80     -42.084 -20.704  52.930  1.00 29.34           N  
ATOM   1230  H   ILE A  80     -43.074 -20.522  53.022  1.00 29.34           H  
ATOM   1231  CA  ILE A  80     -41.489 -21.695  53.824  1.00 29.34           C  
ATOM   1232  HA  ILE A  80     -40.421 -21.497  53.915  1.00 29.34           H  
ATOM   1233  C   ILE A  80     -41.676 -23.064  53.168  1.00 29.34           C  
ATOM   1234  CB  ILE A  80     -42.100 -21.614  55.243  1.00 29.34           C  
ATOM   1235  HB  ILE A  80     -43.167 -21.824  55.178  1.00 29.34           H  
ATOM   1236  O   ILE A  80     -42.805 -23.515  52.975  1.00 29.34           O  
ATOM   1237  CG1 ILE A  80     -41.912 -20.191  55.829  1.00 29.34           C  
ATOM   1238 HG12 ILE A  80     -40.849 -19.956  55.876  1.00 29.34           H  
ATOM   1239 HG13 ILE A  80     -42.386 -19.466  55.168  1.00 29.34           H  
ATOM   1240  CG2 ILE A  80     -41.448 -22.673  56.155  1.00 29.34           C  
ATOM   1241 HG21 ILE A  80     -40.383 -22.473  56.270  1.00 29.34           H  
ATOM   1242 HG22 ILE A  80     -41.583 -23.673  55.742  1.00 29.34           H  
ATOM   1243 HG23 ILE A  80     -41.921 -22.674  57.137  1.00 29.34           H  
ATOM   1244  CD1 ILE A  80     -42.525 -19.985  57.220  1.00 29.34           C  
ATOM   1245 HD11 ILE A  80     -43.567 -20.304  57.217  1.00 29.34           H  
ATOM   1246 HD12 ILE A  80     -42.479 -18.928  57.480  1.00 29.34           H  
ATOM   1247 HD13 ILE A  80     -41.970 -20.550  57.969  1.00 29.34           H  
ATOM   1248  N   VAL A  81     -40.568 -23.718  52.815  1.00 29.62           N  
ATOM   1249  H   VAL A  81     -39.675 -23.269  52.961  1.00 29.62           H  
ATOM   1250  CA  VAL A  81     -40.572 -25.136  52.433  1.00 29.62           C  
ATOM   1251  HA  VAL A  81     -41.514 -25.369  51.936  1.00 29.62           H  
ATOM   1252  C   VAL A  81     -40.509 -25.951  53.722  1.00 29.62           C  
ATOM   1253  CB  VAL A  81     -39.447 -25.485  51.439  1.00 29.62           C  
ATOM   1254  HB  VAL A  81     -38.477 -25.301  51.900  1.00 29.62           H  
ATOM   1255  O   VAL A  81     -39.434 -26.208  54.261  1.00 29.62           O  
ATOM   1256  CG1 VAL A  81     -39.532 -26.955  51.008  1.00 29.62           C  
ATOM   1257 HG11 VAL A  81     -39.379 -27.608  51.867  1.00 29.62           H  
ATOM   1258 HG12 VAL A  81     -38.754 -27.176  50.277  1.00 29.62           H  
ATOM   1259 HG13 VAL A  81     -40.508 -27.169  50.573  1.00 29.62           H  
ATOM   1260  CG2 VAL A  81     -39.555 -24.623  50.170  1.00 29.62           C  
ATOM   1261 HG21 VAL A  81     -38.776 -24.912  49.465  1.00 29.62           H  
ATOM   1262 HG22 VAL A  81     -40.531 -24.764  49.708  1.00 29.62           H  
ATOM   1263 HG23 VAL A  81     -39.420 -23.570  50.418  1.00 29.62           H  
ATOM   1264  N   SER A  82     -41.680 -26.283  54.254  1.00 26.87           N  
ATOM   1265  H   SER A  82     -42.517 -26.076  53.727  1.00 26.87           H  
ATOM   1266  CA  SER A  82     -41.885 -27.086  55.460  1.00 26.87           C  
ATOM   1267  HA  SER A  82     -41.087 -26.869  56.171  1.00 26.87           H  
ATOM   1268  C   SER A  82     -41.785 -28.574  55.125  1.00 26.87           C  
ATOM   1269  CB  SER A  82     -43.211 -26.701  56.132  1.00 26.87           C  
ATOM   1270  HB2 SER A  82     -43.062 -25.763  56.667  1.00 26.87           H  
ATOM   1271  HB3 SER A  82     -43.507 -27.462  56.853  1.00 26.87           H  
ATOM   1272  O   SER A  82     -42.753 -29.324  55.217  1.00 26.87           O  
ATOM   1273  OG  SER A  82     -44.236 -26.502  55.176  1.00 26.87           O  
ATOM   1274  HG  SER A  82     -44.779 -27.294  55.152  1.00 26.87           H  
ATOM   1275  N   ALA A  83     -40.598 -29.000  54.693  1.00 27.16           N  
ATOM   1276  H   ALA A  83     -39.843 -28.332  54.625  1.00 27.16           H  
ATOM   1277  CA  ALA A  83     -40.290 -30.416  54.565  1.00 27.16           C  
ATOM   1278  HA  ALA A  83     -41.081 -30.892  53.984  1.00 27.16           H  
ATOM   1279  C   ALA A  83     -40.265 -31.050  55.967  1.00 27.16           C  
ATOM   1280  CB  ALA A  83     -38.971 -30.583  53.803  1.00 27.16           C  
ATOM   1281  HB1 ALA A  83     -39.052 -30.124  52.818  1.00 27.16           H  
ATOM   1282  HB2 ALA A  83     -38.156 -30.117  54.357  1.00 27.16           H  
ATOM   1283  HB3 ALA A  83     -38.760 -31.646  53.683  1.00 27.16           H  
ATOM   1284  O   ALA A  83     -39.371 -30.753  56.766  1.00 27.16           O  
ATOM   1285  N   GLU A  84     -41.254 -31.886  56.278  1.00 28.45           N  
ATOM   1286  H   GLU A  84     -41.933 -32.128  55.571  1.00 28.45           H  
ATOM   1287  CA  GLU A  84     -41.358 -32.563  57.571  1.00 28.45           C  
ATOM   1288  HA  GLU A  84     -40.936 -31.909  58.334  1.00 28.45           H  
ATOM   1289  C   GLU A  84     -40.491 -33.823  57.524  1.00 28.45           C  
ATOM   1290  CB  GLU A  84     -42.829 -32.777  57.967  1.00 28.45           C  
ATOM   1291  HB2 GLU A  84     -43.321 -31.807  57.902  1.00 28.45           H  
ATOM   1292  HB3 GLU A  84     -43.317 -33.467  57.279  1.00 28.45           H  
ATOM   1293  O   GLU A  84     -40.920 -34.898  57.103  1.00 28.45           O  
ATOM   1294  CG  GLU A  84     -42.923 -33.309  59.411  1.00 28.45           C  
ATOM   1295  HG2 GLU A  84     -42.138 -32.838  60.005  1.00 28.45           H  
ATOM   1296  HG3 GLU A  84     -42.720 -34.379  59.391  1.00 28.45           H  
ATOM   1297  CD  GLU A  84     -44.262 -33.051  60.127  1.00 28.45           C  
ATOM   1298  OE1 GLU A  84     -44.394 -33.557  61.266  1.00 28.45           O  
ATOM   1299  OE2 GLU A  84     -45.111 -32.304  59.588  1.00 28.45           O  
ATOM   1300  N   VAL A  85     -39.206 -33.631  57.840  1.00 28.57           N  
ATOM   1301  H   VAL A  85     -38.935 -32.702  58.129  1.00 28.57           H  
ATOM   1302  CA  VAL A  85     -38.163 -34.657  57.729  1.00 28.57           C  
ATOM   1303  HA  VAL A  85     -38.386 -35.271  56.856  1.00 28.57           H  
ATOM   1304  C   VAL A  85     -38.161 -35.559  58.959  1.00 28.57           C  
ATOM   1305  CB  VAL A  85     -36.777 -34.070  57.439  1.00 28.57           C  
ATOM   1306  HB  VAL A  85     -36.435 -33.488  58.295  1.00 28.57           H  
ATOM   1307  O   VAL A  85     -37.807 -35.092  60.038  1.00 28.57           O  
ATOM   1308  CG1 VAL A  85     -35.784 -35.201  57.156  1.00 28.57           C  
ATOM   1309 HG11 VAL A  85     -35.630 -35.800  58.054  1.00 28.57           H  
ATOM   1310 HG12 VAL A  85     -34.821 -34.799  56.841  1.00 28.57           H  
ATOM   1311 HG13 VAL A  85     -36.167 -35.845  56.365  1.00 28.57           H  
ATOM   1312  CG2 VAL A  85     -36.793 -33.167  56.194  1.00 28.57           C  
ATOM   1313 HG21 VAL A  85     -37.369 -32.263  56.396  1.00 28.57           H  
ATOM   1314 HG22 VAL A  85     -37.254 -33.699  55.362  1.00 28.57           H  
ATOM   1315 HG23 VAL A  85     -35.779 -32.884  55.910  1.00 28.57           H  
ATOM   1316  N   GLY A  86     -38.544 -36.825  58.767  1.00 25.69           N  
ATOM   1317  H   GLY A  86     -38.825 -37.105  57.838  1.00 25.69           H  
ATOM   1318  CA  GLY A  86     -38.691 -37.825  59.822  1.00 25.69           C  
ATOM   1319  HA2 GLY A  86     -39.028 -37.339  60.738  1.00 25.69           H  
ATOM   1320  HA3 GLY A  86     -39.454 -38.547  59.529  1.00 25.69           H  
ATOM   1321  C   GLY A  86     -37.399 -38.572  60.141  1.00 25.69           C  
ATOM   1322  O   GLY A  86     -36.587 -38.103  60.933  1.00 25.69           O  
ATOM   1323  N   ASN A  87     -37.230 -39.767  59.579  1.00 29.04           N  
ATOM   1324  H   ASN A  87     -37.880 -40.056  58.861  1.00 29.04           H  
ATOM   1325  CA  ASN A  87     -36.190 -40.720  59.975  1.00 29.04           C  
ATOM   1326  HA  ASN A  87     -35.737 -40.400  60.914  1.00 29.04           H  
ATOM   1327  C   ASN A  87     -35.050 -40.766  58.952  1.00 29.04           C  
ATOM   1328  CB  ASN A  87     -36.856 -42.080  60.233  1.00 29.04           C  
ATOM   1329  HB2 ASN A  87     -36.085 -42.847  60.298  1.00 29.04           H  
ATOM   1330  HB3 ASN A  87     -37.532 -42.339  59.418  1.00 29.04           H  
ATOM   1331  O   ASN A  87     -35.155 -41.430  57.920  1.00 29.04           O  
ATOM   1332  CG  ASN A  87     -37.617 -42.060  61.543  1.00 29.04           C  
ATOM   1333  ND2 ASN A  87     -36.919 -42.233  62.636  1.00 29.04           N  
ATOM   1334 HD21 ASN A  87     -35.915 -42.302  62.557  1.00 29.04           H  
ATOM   1335 HD22 ASN A  87     -37.402 -42.217  63.523  1.00 29.04           H  
ATOM   1336  OD1 ASN A  87     -38.814 -41.834  61.609  1.00 29.04           O  
ATOM   1337  N   VAL A  88     -33.977 -40.008  59.217  1.00 28.79           N  
ATOM   1338  H   VAL A  88     -33.938 -39.532  60.107  1.00 28.79           H  
ATOM   1339  CA  VAL A  88     -32.845 -39.812  58.292  1.00 28.79           C  
ATOM   1340  HA  VAL A  88     -32.781 -40.696  57.658  1.00 28.79           H  
ATOM   1341  C   VAL A  88     -31.519 -39.746  59.072  1.00 28.79           C  
ATOM   1342  CB  VAL A  88     -33.056 -38.587  57.363  1.00 28.79           C  
ATOM   1343  HB  VAL A  88     -32.831 -37.671  57.909  1.00 28.79           H  
ATOM   1344  O   VAL A  88     -30.736 -38.806  58.929  1.00 28.79           O  
ATOM   1345  CG1 VAL A  88     -32.143 -38.677  56.129  1.00 28.79           C  
ATOM   1346 HG11 VAL A  88     -32.236 -37.771  55.530  1.00 28.79           H  
ATOM   1347 HG12 VAL A  88     -31.103 -38.786  56.436  1.00 28.79           H  
ATOM   1348 HG13 VAL A  88     -32.419 -39.542  55.526  1.00 28.79           H  
ATOM   1349  CG2 VAL A  88     -34.481 -38.450  56.802  1.00 28.79           C  
ATOM   1350 HG21 VAL A  88     -34.773 -39.369  56.294  1.00 28.79           H  
ATOM   1351 HG22 VAL A  88     -35.183 -38.253  57.612  1.00 28.79           H  
ATOM   1352 HG23 VAL A  88     -34.527 -37.622  56.094  1.00 28.79           H  
ATOM   1353  N   THR A  89     -31.287 -40.750  59.924  1.00 26.74           N  
ATOM   1354  H   THR A  89     -32.005 -41.453  60.026  1.00 26.74           H  
ATOM   1355  CA  THR A  89     -30.167 -40.865  60.876  1.00 26.74           C  
ATOM   1356  HA  THR A  89     -30.416 -40.258  61.746  1.00 26.74           H  
ATOM   1357  C   THR A  89     -28.813 -40.407  60.309  1.00 26.74           C  
ATOM   1358  CB  THR A  89     -30.022 -42.326  61.341  1.00 26.74           C  
ATOM   1359  HB  THR A  89     -29.525 -42.890  60.552  1.00 26.74           H  
ATOM   1360  O   THR A  89     -28.398 -40.813  59.221  1.00 26.74           O  
ATOM   1361  CG2 THR A  89     -29.212 -42.479  62.635  1.00 26.74           C  
ATOM   1362 HG21 THR A  89     -28.521 -43.314  62.523  1.00 26.74           H  
ATOM   1363 HG22 THR A  89     -28.638 -41.579  62.856  1.00 26.74           H  
ATOM   1364 HG23 THR A  89     -29.874 -42.680  63.477  1.00 26.74           H  
ATOM   1365  OG1 THR A  89     -31.286 -42.910  61.556  1.00 26.74           O  
ATOM   1366  HG1 THR A  89     -31.749 -42.359  62.191  1.00 26.74           H  
ATOM   1367  N   PHE A  90     -28.078 -39.579  61.060  1.00 25.54           N  
ATOM   1368  H   PHE A  90     -28.438 -39.292  61.960  1.00 25.54           H  
ATOM   1369  CA  PHE A  90     -26.780 -39.056  60.624  1.00 25.54           C  
ATOM   1370  HA  PHE A  90     -26.897 -38.722  59.593  1.00 25.54           H  
ATOM   1371  C   PHE A  90     -25.665 -40.119  60.629  1.00 25.54           C  
ATOM   1372  CB  PHE A  90     -26.350 -37.843  61.478  1.00 25.54           C  
ATOM   1373  HB2 PHE A  90     -26.675 -37.998  62.507  1.00 25.54           H  
ATOM   1374  HB3 PHE A  90     -25.261 -37.803  61.501  1.00 25.54           H  
ATOM   1375  O   PHE A  90     -25.077 -40.403  61.668  1.00 25.54           O  
ATOM   1376  CG  PHE A  90     -26.793 -36.473  60.994  1.00 25.54           C  
ATOM   1377  CD1 PHE A  90     -26.530 -36.065  59.671  1.00 25.54           C  
ATOM   1378  HD1 PHE A  90     -26.035 -36.738  58.987  1.00 25.54           H  
ATOM   1379  CD2 PHE A  90     -27.382 -35.564  61.893  1.00 25.54           C  
ATOM   1380  HD2 PHE A  90     -27.551 -35.850  62.920  1.00 25.54           H  
ATOM   1381  CE1 PHE A  90     -26.895 -34.778  59.237  1.00 25.54           C  
ATOM   1382  HE1 PHE A  90     -26.696 -34.474  58.220  1.00 25.54           H  
ATOM   1383  CE2 PHE A  90     -27.748 -34.277  61.460  1.00 25.54           C  
ATOM   1384  HE2 PHE A  90     -28.209 -33.593  62.157  1.00 25.54           H  
ATOM   1385  CZ  PHE A  90     -27.511 -33.885  60.131  1.00 25.54           C  
ATOM   1386  HZ  PHE A  90     -27.794 -32.895  59.803  1.00 25.54           H  
ATOM   1387  N   ASN A  91     -25.264 -40.580  59.441  1.00 24.91           N  
ATOM   1388  H   ASN A  91     -25.882 -40.466  58.650  1.00 24.91           H  
ATOM   1389  CA  ASN A  91     -23.921 -41.112  59.194  1.00 24.91           C  
ATOM   1390  HA  ASN A  91     -23.259 -40.778  59.993  1.00 24.91           H  
ATOM   1391  C   ASN A  91     -23.373 -40.555  57.864  1.00 24.91           C  
ATOM   1392  CB  ASN A  91     -23.946 -42.650  59.243  1.00 24.91           C  
ATOM   1393  HB2 ASN A  91     -24.523 -43.040  58.405  1.00 24.91           H  
ATOM   1394  HB3 ASN A  91     -24.424 -42.972  60.169  1.00 24.91           H  
ATOM   1395  O   ASN A  91     -23.858 -40.906  56.794  1.00 24.91           O  
ATOM   1396  CG  ASN A  91     -22.551 -43.257  59.204  1.00 24.91           C  
ATOM   1397  ND2 ASN A  91     -22.449 -44.562  59.299  1.00 24.91           N  
ATOM   1398 HD21 ASN A  91     -23.269 -45.144  59.391  1.00 24.91           H  
ATOM   1399 HD22 ASN A  91     -21.520 -44.959  59.292  1.00 24.91           H  
ATOM   1400  OD1 ASN A  91     -21.543 -42.571  59.096  1.00 24.91           O  
ATOM   1401  N   GLN A  92     -22.408 -39.631  57.946  1.00 25.89           N  
ATOM   1402  H   GLN A  92     -22.035 -39.460  58.869  1.00 25.89           H  
ATOM   1403  CA  GLN A  92     -21.698 -39.004  56.813  1.00 25.89           C  
ATOM   1404  HA  GLN A  92     -21.312 -38.057  57.190  1.00 25.89           H  
ATOM   1405  C   GLN A  92     -22.569 -38.589  55.601  1.00 25.89           C  
ATOM   1406  CB  GLN A  92     -20.461 -39.836  56.426  1.00 25.89           C  
ATOM   1407  HB2 GLN A  92     -19.977 -39.362  55.572  1.00 25.89           H  
ATOM   1408  HB3 GLN A  92     -20.761 -40.843  56.139  1.00 25.89           H  
ATOM   1409  O   GLN A  92     -22.231 -38.846  54.446  1.00 25.89           O  
ATOM   1410  CG  GLN A  92     -19.437 -39.899  57.570  1.00 25.89           C  
ATOM   1411  HG2 GLN A  92     -19.793 -40.572  58.350  1.00 25.89           H  
ATOM   1412  HG3 GLN A  92     -19.306 -38.907  58.001  1.00 25.89           H  
ATOM   1413  CD  GLN A  92     -18.078 -40.371  57.072  1.00 25.89           C  
ATOM   1414  NE2 GLN A  92     -17.825 -41.660  57.041  1.00 25.89           N  
ATOM   1415 HE21 GLN A  92     -16.917 -41.934  56.693  1.00 25.89           H  
ATOM   1416 HE22 GLN A  92     -18.514 -42.327  57.359  1.00 25.89           H  
ATOM   1417  OE1 GLN A  92     -17.233 -39.582  56.686  1.00 25.89           O  
ATOM   1418  N   LEU A  93     -23.679 -37.880  55.852  1.00 25.28           N  
ATOM   1419  H   LEU A  93     -23.938 -37.749  56.819  1.00 25.28           H  
ATOM   1420  CA  LEU A  93     -24.555 -37.313  54.814  1.00 25.28           C  
ATOM   1421  HA  LEU A  93     -24.820 -38.106  54.115  1.00 25.28           H  
ATOM   1422  C   LEU A  93     -23.833 -36.214  53.998  1.00 25.28           C  
ATOM   1423  CB  LEU A  93     -25.862 -36.780  55.452  1.00 25.28           C  
ATOM   1424  HB2 LEU A  93     -25.626 -36.288  56.396  1.00 25.28           H  
ATOM   1425  HB3 LEU A  93     -26.275 -36.020  54.789  1.00 25.28           H  
ATOM   1426  O   LEU A  93     -23.957 -35.022  54.286  1.00 25.28           O  
ATOM   1427  CG  LEU A  93     -26.984 -37.813  55.669  1.00 25.28           C  
ATOM   1428  HG  LEU A  93     -27.282 -38.221  54.703  1.00 25.28           H  
ATOM   1429  CD1 LEU A  93     -26.579 -38.965  56.581  1.00 25.28           C  
ATOM   1430 HD11 LEU A  93     -27.452 -39.562  56.847  1.00 25.28           H  
ATOM   1431 HD12 LEU A  93     -25.882 -39.614  56.050  1.00 25.28           H  
ATOM   1432 HD13 LEU A  93     -26.111 -38.584  57.489  1.00 25.28           H  
ATOM   1433  CD2 LEU A  93     -28.194 -37.111  56.289  1.00 25.28           C  
ATOM   1434 HD21 LEU A  93     -27.936 -36.702  57.265  1.00 25.28           H  
ATOM   1435 HD22 LEU A  93     -29.001 -37.832  56.426  1.00 25.28           H  
ATOM   1436 HD23 LEU A  93     -28.542 -36.315  55.631  1.00 25.28           H  
ATOM   1437  N   GLY A  94     -23.088 -36.608  52.962  1.00 24.48           N  
ATOM   1438  H   GLY A  94     -22.914 -37.600  52.879  1.00 24.48           H  
ATOM   1439  CA  GLY A  94     -22.433 -35.700  52.014  1.00 24.48           C  
ATOM   1440  HA2 GLY A  94     -21.789 -35.012  52.561  1.00 24.48           H  
ATOM   1441  HA3 GLY A  94     -21.814 -36.280  51.330  1.00 24.48           H  
ATOM   1442  C   GLY A  94     -23.456 -34.908  51.191  1.00 24.48           C  
ATOM   1443  O   GLY A  94     -24.124 -35.468  50.323  1.00 24.48           O  
ATOM   1444  N   GLN A  95     -23.581 -33.604  51.464  1.00 27.94           N  
ATOM   1445  H   GLN A  95     -22.972 -33.240  52.182  1.00 27.94           H  
ATOM   1446  CA  GLN A  95     -24.760 -32.781  51.138  1.00 27.94           C  
ATOM   1447  HA  GLN A  95     -25.634 -33.409  51.308  1.00 27.94           H  
ATOM   1448  C   GLN A  95     -24.873 -32.331  49.665  1.00 27.94           C  
ATOM   1449  CB  GLN A  95     -24.875 -31.603  52.128  1.00 27.94           C  
ATOM   1450  HB2 GLN A  95     -25.806 -31.075  51.925  1.00 27.94           H  
ATOM   1451  HB3 GLN A  95     -24.044 -30.914  51.978  1.00 27.94           H  
ATOM   1452  O   GLN A  95     -25.056 -31.154  49.357  1.00 27.94           O  
ATOM   1453  CG  GLN A  95     -24.885 -32.071  53.594  1.00 27.94           C  
ATOM   1454  HG2 GLN A  95     -23.902 -32.469  53.845  1.00 27.94           H  
ATOM   1455  HG3 GLN A  95     -25.620 -32.866  53.715  1.00 27.94           H  
ATOM   1456  CD  GLN A  95     -25.205 -30.974  54.604  1.00 27.94           C  
ATOM   1457  NE2 GLN A  95     -25.016 -31.242  55.877  1.00 27.94           N  
ATOM   1458 HE21 GLN A  95     -24.656 -32.142  56.159  1.00 27.94           H  
ATOM   1459 HE22 GLN A  95     -25.206 -30.491  56.525  1.00 27.94           H  
ATOM   1460  OE1 GLN A  95     -25.632 -29.875  54.291  1.00 27.94           O  
ATOM   1461  N   ASN A  96     -24.803 -33.276  48.730  1.00 26.01           N  
ATOM   1462  H   ASN A  96     -24.681 -34.228  49.042  1.00 26.01           H  
ATOM   1463  CA  ASN A  96     -25.168 -33.041  47.337  1.00 26.01           C  
ATOM   1464  HA  ASN A  96     -24.712 -32.114  46.989  1.00 26.01           H  
ATOM   1465  C   ASN A  96     -26.693 -32.921  47.199  1.00 26.01           C  
ATOM   1466  CB  ASN A  96     -24.655 -34.203  46.466  1.00 26.01           C  
ATOM   1467  HB2 ASN A  96     -24.922 -35.158  46.919  1.00 26.01           H  
ATOM   1468  HB3 ASN A  96     -25.137 -34.156  45.490  1.00 26.01           H  
ATOM   1469  O   ASN A  96     -27.380 -33.923  47.372  1.00 26.01           O  
ATOM   1470  CG  ASN A  96     -23.164 -34.143  46.228  1.00 26.01           C  
ATOM   1471  ND2 ASN A  96     -22.378 -34.872  46.985  1.00 26.01           N  
ATOM   1472 HD21 ASN A  96     -22.764 -35.466  47.705  1.00 26.01           H  
ATOM   1473 HD22 ASN A  96     -21.388 -34.821  46.791  1.00 26.01           H  
ATOM   1474  OD1 ASN A  96     -22.696 -33.426  45.361  1.00 26.01           O  
ATOM   1475  N   HIS A  97     -27.211 -31.736  46.841  1.00 23.92           N  
ATOM   1476  H   HIS A  97     -26.645 -30.928  47.061  1.00 23.92           H  
ATOM   1477  CA  HIS A  97     -28.194 -31.549  45.750  1.00 23.92           C  
ATOM   1478  HA  HIS A  97     -27.681 -31.787  44.819  1.00 23.92           H  
ATOM   1479  C   HIS A  97     -28.695 -30.104  45.607  1.00 23.92           C  
ATOM   1480  CB  HIS A  97     -29.429 -32.480  45.869  1.00 23.92           C  
ATOM   1481  HB2 HIS A  97     -29.621 -32.723  46.914  1.00 23.92           H  
ATOM   1482  HB3 HIS A  97     -30.326 -31.987  45.493  1.00 23.92           H  
ATOM   1483  O   HIS A  97     -28.715 -29.314  46.544  1.00 23.92           O  
ATOM   1484  CG  HIS A  97     -29.259 -33.740  45.056  1.00 23.92           C  
ATOM   1485  CD2 HIS A  97     -29.362 -35.011  45.534  1.00 23.92           C  
ATOM   1486  HD2 HIS A  97     -29.605 -35.288  46.549  1.00 23.92           H  
ATOM   1487  ND1 HIS A  97     -28.811 -33.786  43.729  1.00 23.92           N  
ATOM   1488  CE1 HIS A  97     -28.587 -35.089  43.476  1.00 23.92           C  
ATOM   1489  HE1 HIS A  97     -28.198 -35.488  42.551  1.00 23.92           H  
ATOM   1490  NE2 HIS A  97     -28.930 -35.838  44.529  1.00 23.92           N  
ATOM   1491  HE2 HIS A  97     -28.844 -36.844  44.570  1.00 23.92           H  
ATOM   1492  N   SER A  98     -29.270 -29.813  44.435  1.00 24.91           N  
ATOM   1493  H   SER A  98     -29.181 -30.520  43.719  1.00 24.91           H  
ATOM   1494  CA  SER A  98     -30.322 -28.791  44.256  1.00 24.91           C  
ATOM   1495  HA  SER A  98     -30.554 -28.803  43.191  1.00 24.91           H  
ATOM   1496  C   SER A  98     -29.976 -27.313  44.510  1.00 24.91           C  
ATOM   1497  CB  SER A  98     -31.620 -29.228  44.962  1.00 24.91           C  
ATOM   1498  HB2 SER A  98     -32.439 -28.572  44.667  1.00 24.91           H  
ATOM   1499  HB3 SER A  98     -31.876 -30.240  44.647  1.00 24.91           H  
ATOM   1500  O   SER A  98     -30.874 -26.526  44.795  1.00 24.91           O  
ATOM   1501  OG  SER A  98     -31.502 -29.213  46.371  1.00 24.91           O  
ATOM   1502  HG  SER A  98     -30.577 -29.174  46.625  1.00 24.91           H  
ATOM   1503  N   THR A  99     -28.720 -26.891  44.321  1.00 26.25           N  
ATOM   1504  H   THR A  99     -27.984 -27.576  44.223  1.00 26.25           H  
ATOM   1505  CA  THR A  99     -28.299 -25.475  44.400  1.00 26.25           C  
ATOM   1506  HA  THR A  99     -28.490 -25.136  45.418  1.00 26.25           H  
ATOM   1507  C   THR A  99     -29.097 -24.580  43.433  1.00 26.25           C  
ATOM   1508  CB  THR A  99     -26.786 -25.332  44.143  1.00 26.25           C  
ATOM   1509  HB  THR A  99     -26.581 -25.372  43.073  1.00 26.25           H  
ATOM   1510  O   THR A  99     -28.804 -24.481  42.239  1.00 26.25           O  
ATOM   1511  CG2 THR A  99     -26.239 -24.028  44.719  1.00 26.25           C  
ATOM   1512 HG21 THR A  99     -26.733 -23.177  44.249  1.00 26.25           H  
ATOM   1513 HG22 THR A  99     -25.169 -23.960  44.523  1.00 26.25           H  
ATOM   1514 HG23 THR A  99     -26.407 -23.993  45.796  1.00 26.25           H  
ATOM   1515  OG1 THR A  99     -26.090 -26.386  44.764  1.00 26.25           O  
ATOM   1516  HG1 THR A  99     -25.186 -26.104  44.919  1.00 26.25           H  
ATOM   1517  N   LEU A 100     -30.163 -23.953  43.941  1.00 28.81           N  
ATOM   1518  H   LEU A 100     -30.379 -24.162  44.905  1.00 28.81           H  
ATOM   1519  CA  LEU A 100     -31.257 -23.401  43.137  1.00 28.81           C  
ATOM   1520  HA  LEU A 100     -31.340 -24.019  42.243  1.00 28.81           H  
ATOM   1521  C   LEU A 100     -30.965 -21.964  42.664  1.00 28.81           C  
ATOM   1522  CB  LEU A 100     -32.569 -23.557  43.938  1.00 28.81           C  
ATOM   1523  HB2 LEU A 100     -32.617 -24.567  44.345  1.00 28.81           H  
ATOM   1524  HB3 LEU A 100     -32.542 -22.867  44.782  1.00 28.81           H  
ATOM   1525  O   LEU A 100     -31.564 -21.000  43.142  1.00 28.81           O  
ATOM   1526  CG  LEU A 100     -33.859 -23.311  43.132  1.00 28.81           C  
ATOM   1527  HG  LEU A 100     -33.819 -22.331  42.656  1.00 28.81           H  
ATOM   1528  CD1 LEU A 100     -34.088 -24.372  42.052  1.00 28.81           C  
ATOM   1529 HD11 LEU A 100     -33.310 -24.317  41.290  1.00 28.81           H  
ATOM   1530 HD12 LEU A 100     -35.053 -24.201  41.573  1.00 28.81           H  
ATOM   1531 HD13 LEU A 100     -34.080 -25.366  42.499  1.00 28.81           H  
ATOM   1532  CD2 LEU A 100     -35.072 -23.340  44.064  1.00 28.81           C  
ATOM   1533 HD21 LEU A 100     -34.953 -22.585  44.841  1.00 28.81           H  
ATOM   1534 HD22 LEU A 100     -35.157 -24.319  44.535  1.00 28.81           H  
ATOM   1535 HD23 LEU A 100     -35.982 -23.128  43.503  1.00 28.81           H  
ATOM   1536  N   TYR A 101     -30.035 -21.820  41.716  1.00 24.30           N  
ATOM   1537  H   TYR A 101     -29.522 -22.652  41.463  1.00 24.30           H  
ATOM   1538  CA  TYR A 101     -29.566 -20.534  41.176  1.00 24.30           C  
ATOM   1539  HA  TYR A 101     -29.241 -19.923  42.019  1.00 24.30           H  
ATOM   1540  C   TYR A 101     -30.654 -19.717  40.439  1.00 24.30           C  
ATOM   1541  CB  TYR A 101     -28.335 -20.767  40.283  1.00 24.30           C  
ATOM   1542  HB2 TYR A 101     -28.113 -19.840  39.754  1.00 24.30           H  
ATOM   1543  HB3 TYR A 101     -28.576 -21.517  39.530  1.00 24.30           H  
ATOM   1544  O   TYR A 101     -30.710 -19.656  39.207  1.00 24.30           O  
ATOM   1545  CG  TYR A 101     -27.071 -21.169  41.020  1.00 24.30           C  
ATOM   1546  CD1 TYR A 101     -26.372 -20.210  41.783  1.00 24.30           C  
ATOM   1547  HD1 TYR A 101     -26.753 -19.203  41.870  1.00 24.30           H  
ATOM   1548  CD2 TYR A 101     -26.569 -22.481  40.916  1.00 24.30           C  
ATOM   1549  HD2 TYR A 101     -27.106 -23.229  40.351  1.00 24.30           H  
ATOM   1550  CE1 TYR A 101     -25.174 -20.558  42.438  1.00 24.30           C  
ATOM   1551  HE1 TYR A 101     -24.643 -19.827  43.030  1.00 24.30           H  
ATOM   1552  CE2 TYR A 101     -25.365 -22.827  41.558  1.00 24.30           C  
ATOM   1553  HE2 TYR A 101     -24.970 -23.830  41.488  1.00 24.30           H  
ATOM   1554  OH  TYR A 101     -23.508 -22.223  42.937  1.00 24.30           O  
ATOM   1555  HH  TYR A 101     -23.132 -21.523  43.475  1.00 24.30           H  
ATOM   1556  CZ  TYR A 101     -24.665 -21.869  42.320  1.00 24.30           C  
ATOM   1557  N   ARG A 102     -31.509 -19.023  41.199  1.00 29.73           N  
ATOM   1558  H   ARG A 102     -31.475 -19.206  42.191  1.00 29.73           H  
ATOM   1559  CA  ARG A 102     -32.417 -17.979  40.699  1.00 29.73           C  
ATOM   1560  HA  ARG A 102     -32.926 -18.378  39.822  1.00 29.73           H  
ATOM   1561  C   ARG A 102     -31.620 -16.736  40.268  1.00 29.73           C  
ATOM   1562  CB  ARG A 102     -33.463 -17.656  41.786  1.00 29.73           C  
ATOM   1563  HB2 ARG A 102     -33.985 -18.571  42.063  1.00 29.73           H  
ATOM   1564  HB3 ARG A 102     -32.953 -17.269  42.669  1.00 29.73           H  
ATOM   1565  O   ARG A 102     -30.678 -16.331  40.935  1.00 29.73           O  
ATOM   1566  CG  ARG A 102     -34.489 -16.620  41.303  1.00 29.73           C  
ATOM   1567  HG2 ARG A 102     -34.996 -17.002  40.416  1.00 29.73           H  
ATOM   1568  HG3 ARG A 102     -33.966 -15.702  41.037  1.00 29.73           H  
ATOM   1569  CD  ARG A 102     -35.537 -16.250  42.353  1.00 29.73           C  
ATOM   1570  HD2 ARG A 102     -35.033 -15.981  43.281  1.00 29.73           H  
ATOM   1571  HD3 ARG A 102     -36.183 -17.109  42.533  1.00 29.73           H  
ATOM   1572  NE  ARG A 102     -36.314 -15.093  41.871  1.00 29.73           N  
ATOM   1573  HE  ARG A 102     -35.836 -14.424  41.285  1.00 29.73           H  
ATOM   1574  NH1 ARG A 102     -38.340 -15.424  42.935  1.00 29.73           N  
ATOM   1575 HH11 ARG A 102     -39.278 -15.084  43.092  1.00 29.73           H  
ATOM   1576 HH12 ARG A 102     -37.983 -16.236  43.419  1.00 29.73           H  
ATOM   1577  NH2 ARG A 102     -38.026 -13.674  41.608  1.00 29.73           N  
ATOM   1578 HH21 ARG A 102     -37.394 -13.140  41.029  1.00 29.73           H  
ATOM   1579 HH22 ARG A 102     -38.954 -13.364  41.858  1.00 29.73           H  
ATOM   1580  CZ  ARG A 102     -37.553 -14.751  42.148  1.00 29.73           C  
ATOM   1581  N   LYS A 103     -32.050 -16.066  39.189  1.00 29.40           N  
ATOM   1582  H   LYS A 103     -32.833 -16.457  38.685  1.00 29.40           H  
ATOM   1583  CA  LYS A 103     -31.425 -14.828  38.666  1.00 29.40           C  
ATOM   1584  HA  LYS A 103     -30.372 -14.888  38.940  1.00 29.40           H  
ATOM   1585  C   LYS A 103     -31.908 -13.517  39.340  1.00 29.40           C  
ATOM   1586  CB  LYS A 103     -31.486 -14.811  37.121  1.00 29.40           C  
ATOM   1587  HB2 LYS A 103     -32.398 -14.309  36.800  1.00 29.40           H  
ATOM   1588  HB3 LYS A 103     -31.510 -15.835  36.749  1.00 29.40           H  
ATOM   1589  O   LYS A 103     -31.825 -12.453  38.735  1.00 29.40           O  
ATOM   1590  CG  LYS A 103     -30.254 -14.119  36.506  1.00 29.40           C  
ATOM   1591  HG2 LYS A 103     -29.369 -14.703  36.756  1.00 29.40           H  
ATOM   1592  HG3 LYS A 103     -30.137 -13.124  36.937  1.00 29.40           H  
ATOM   1593  CD  LYS A 103     -30.346 -13.976  34.978  1.00 29.40           C  
ATOM   1594  HD2 LYS A 103     -30.498 -14.959  34.531  1.00 29.40           H  
ATOM   1595  HD3 LYS A 103     -31.188 -13.330  34.732  1.00 29.40           H  
ATOM   1596  CE  LYS A 103     -29.038 -13.362  34.455  1.00 29.40           C  
ATOM   1597  HE2 LYS A 103     -28.844 -12.439  35.002  1.00 29.40           H  
ATOM   1598  HE3 LYS A 103     -28.227 -14.053  34.683  1.00 29.40           H  
ATOM   1599  NZ  LYS A 103     -29.068 -13.082  32.997  1.00 29.40           N  
ATOM   1600  HZ1 LYS A 103     -29.634 -12.274  32.782  1.00 29.40           H  
ATOM   1601  HZ2 LYS A 103     -29.392 -13.878  32.466  1.00 29.40           H  
ATOM   1602  HZ3 LYS A 103     -28.149 -12.826  32.666  1.00 29.40           H  
ATOM   1603  N   ASP A 104     -32.393 -13.589  40.581  1.00 31.21           N  
ATOM   1604  H   ASP A 104     -32.324 -14.488  41.035  1.00 31.21           H  
ATOM   1605  CA  ASP A 104     -32.543 -12.456  41.512  1.00 31.21           C  
ATOM   1606  HA  ASP A 104     -32.094 -11.558  41.088  1.00 31.21           H  
ATOM   1607  C   ASP A 104     -31.782 -12.849  42.797  1.00 31.21           C  
ATOM   1608  CB  ASP A 104     -34.013 -12.149  41.900  1.00 31.21           C  
ATOM   1609  HB2 ASP A 104     -34.405 -13.013  42.437  1.00 31.21           H  
ATOM   1610  HB3 ASP A 104     -33.996 -11.327  42.616  1.00 31.21           H  
ATOM   1611  O   ASP A 104     -31.959 -13.969  43.278  1.00 31.21           O  
ATOM   1612  CG  ASP A 104     -35.027 -11.785  40.798  1.00 31.21           C  
ATOM   1613  OD1 ASP A 104     -35.240 -10.574  40.511  1.00 31.21           O  
ATOM   1614  OD2 ASP A 104     -35.750 -12.721  40.375  1.00 31.21           O  
ATOM   1615  N   GLN A 105     -30.962 -11.963  43.373  1.00 29.58           N  
ATOM   1616  H   GLN A 105     -30.856 -11.045  42.967  1.00 29.58           H  
ATOM   1617  CA  GLN A 105     -30.221 -12.253  44.612  1.00 29.58           C  
ATOM   1618  HA  GLN A 105     -29.854 -13.278  44.576  1.00 29.58           H  
ATOM   1619  C   GLN A 105     -31.138 -12.139  45.843  1.00 29.58           C  
ATOM   1620  CB  GLN A 105     -28.997 -11.323  44.736  1.00 29.58           C  
ATOM   1621  HB2 GLN A 105     -29.308 -10.294  44.558  1.00 29.58           H  
ATOM   1622  HB3 GLN A 105     -28.605 -11.387  45.751  1.00 29.58           H  
ATOM   1623  O   GLN A 105     -31.352 -11.051  46.376  1.00 29.58           O  
ATOM   1624  CG  GLN A 105     -27.865 -11.695  43.766  1.00 29.58           C  
ATOM   1625  HG2 GLN A 105     -27.451 -12.664  44.045  1.00 29.58           H  
ATOM   1626  HG3 GLN A 105     -28.258 -11.769  42.752  1.00 29.58           H  
ATOM   1627  CD  GLN A 105     -26.756 -10.646  43.771  1.00 29.58           C  
ATOM   1628  NE2 GLN A 105     -25.762 -10.756  44.627  1.00 29.58           N  
ATOM   1629 HE21 GLN A 105     -25.046 -10.045  44.600  1.00 29.58           H  
ATOM   1630 HE22 GLN A 105     -25.694 -11.530  45.273  1.00 29.58           H  
ATOM   1631  OE1 GLN A 105     -26.788  -9.700  43.001  1.00 29.58           O  
ATOM   1632  N   THR A 106     -31.708 -13.257  46.298  1.00 28.51           N  
ATOM   1633  H   THR A 106     -31.601 -14.100  45.752  1.00 28.51           H  
ATOM   1634  CA  THR A 106     -32.451 -13.364  47.570  1.00 28.51           C  
ATOM   1635  HA  THR A 106     -31.981 -12.711  48.306  1.00 28.51           H  
ATOM   1636  C   THR A 106     -32.421 -14.822  48.062  1.00 28.51           C  
ATOM   1637  CB  THR A 106     -33.916 -12.917  47.403  1.00 28.51           C  
ATOM   1638  HB  THR A 106     -34.416 -13.575  46.691  1.00 28.51           H  
ATOM   1639  O   THR A 106     -32.792 -15.703  47.285  1.00 28.51           O  
ATOM   1640  CG2 THR A 106     -34.698 -12.922  48.717  1.00 28.51           C  
ATOM   1641 HG21 THR A 106     -34.195 -12.299  49.457  1.00 28.51           H  
ATOM   1642 HG22 THR A 106     -35.701 -12.531  48.543  1.00 28.51           H  
ATOM   1643 HG23 THR A 106     -34.789 -13.938  49.100  1.00 28.51           H  
ATOM   1644  OG1 THR A 106     -33.986 -11.594  46.918  1.00 28.51           O  
ATOM   1645  HG1 THR A 106     -33.085 -11.287  46.788  1.00 28.51           H  
ATOM   1646  N   PRO A 107     -31.995 -15.111  49.309  1.00 29.62           N  
ATOM   1647  CA  PRO A 107     -31.966 -16.472  49.848  1.00 29.62           C  
ATOM   1648  HA  PRO A 107     -31.543 -17.156  49.113  1.00 29.62           H  
ATOM   1649  C   PRO A 107     -33.365 -16.976  50.241  1.00 29.62           C  
ATOM   1650  CB  PRO A 107     -31.030 -16.399  51.059  1.00 29.62           C  
ATOM   1651  HB2 PRO A 107     -31.266 -17.150  51.813  1.00 29.62           H  
ATOM   1652  HB3 PRO A 107     -29.998 -16.506  50.727  1.00 29.62           H  
ATOM   1653  O   PRO A 107     -34.250 -16.189  50.578  1.00 29.62           O  
ATOM   1654  CG  PRO A 107     -31.253 -14.979  51.578  1.00 29.62           C  
ATOM   1655  HG2 PRO A 107     -32.155 -14.943  52.189  1.00 29.62           H  
ATOM   1656  HG3 PRO A 107     -30.394 -14.616  52.142  1.00 29.62           H  
ATOM   1657  CD  PRO A 107     -31.467 -14.175  50.295  1.00 29.62           C  
ATOM   1658  HD2 PRO A 107     -30.510 -13.784  49.948  1.00 29.62           H  
ATOM   1659  HD3 PRO A 107     -32.166 -13.359  50.482  1.00 29.62           H  
ATOM   1660  N   ILE A 108     -33.554 -18.300  50.251  1.00 30.39           N  
ATOM   1661  H   ILE A 108     -32.777 -18.900  50.012  1.00 30.39           H  
ATOM   1662  CA  ILE A 108     -34.794 -18.945  50.713  1.00 30.39           C  
ATOM   1663  HA  ILE A 108     -35.605 -18.219  50.665  1.00 30.39           H  
ATOM   1664  C   ILE A 108     -34.628 -19.356  52.181  1.00 30.39           C  
ATOM   1665  CB  ILE A 108     -35.206 -20.124  49.799  1.00 30.39           C  
ATOM   1666  HB  ILE A 108     -34.405 -20.863  49.798  1.00 30.39           H  
ATOM   1667  O   ILE A 108     -33.898 -20.291  52.504  1.00 30.39           O  
ATOM   1668  CG1 ILE A 108     -35.419 -19.622  48.348  1.00 30.39           C  
ATOM   1669 HG12 ILE A 108     -36.202 -18.864  48.340  1.00 30.39           H  
ATOM   1670 HG13 ILE A 108     -34.500 -19.158  47.992  1.00 30.39           H  
ATOM   1671  CG2 ILE A 108     -36.487 -20.796  50.337  1.00 30.39           C  
ATOM   1672 HG21 ILE A 108     -37.322 -20.096  50.331  1.00 30.39           H  
ATOM   1673 HG22 ILE A 108     -36.744 -21.665  49.731  1.00 30.39           H  
ATOM   1674 HG23 ILE A 108     -36.336 -21.160  51.353  1.00 30.39           H  
ATOM   1675  CD1 ILE A 108     -35.785 -20.717  47.337  1.00 30.39           C  
ATOM   1676 HD11 ILE A 108     -35.064 -21.532  47.394  1.00 30.39           H  
ATOM   1677 HD12 ILE A 108     -35.767 -20.298  46.331  1.00 30.39           H  
ATOM   1678 HD13 ILE A 108     -36.787 -21.100  47.533  1.00 30.39           H  
ATOM   1679  N   LYS A 109     -35.331 -18.654  53.073  1.00 29.05           N  
ATOM   1680  H   LYS A 109     -35.891 -17.891  52.721  1.00 29.05           H  
ATOM   1681  CA  LYS A 109     -35.375 -18.919  54.518  1.00 29.05           C  
ATOM   1682  HA  LYS A 109     -34.378 -19.194  54.863  1.00 29.05           H  
ATOM   1683  C   LYS A 109     -36.289 -20.119  54.817  1.00 29.05           C  
ATOM   1684  CB  LYS A 109     -35.764 -17.603  55.219  1.00 29.05           C  
ATOM   1685  HB2 LYS A 109     -34.946 -16.895  55.086  1.00 29.05           H  
ATOM   1686  HB3 LYS A 109     -36.626 -17.184  54.699  1.00 29.05           H  
ATOM   1687  O   LYS A 109     -37.471 -19.966  55.116  1.00 29.05           O  
ATOM   1688  CG  LYS A 109     -36.069 -17.698  56.731  1.00 29.05           C  
ATOM   1689  HG2 LYS A 109     -35.410 -17.022  57.275  1.00 29.05           H  
ATOM   1690  HG3 LYS A 109     -35.909 -18.711  57.101  1.00 29.05           H  
ATOM   1691  CD  LYS A 109     -37.525 -17.278  56.969  1.00 29.05           C  
ATOM   1692  HD2 LYS A 109     -38.180 -17.933  56.394  1.00 29.05           H  
ATOM   1693  HD3 LYS A 109     -37.656 -16.262  56.596  1.00 29.05           H  
ATOM   1694  CE  LYS A 109     -37.965 -17.312  58.431  1.00 29.05           C  
ATOM   1695  HE2 LYS A 109     -37.701 -18.275  58.867  1.00 29.05           H  
ATOM   1696  HE3 LYS A 109     -37.436 -16.526  58.970  1.00 29.05           H  
ATOM   1697  NZ  LYS A 109     -39.430 -17.094  58.498  1.00 29.05           N  
ATOM   1698  HZ1 LYS A 109     -39.756 -16.829  59.417  1.00 29.05           H  
ATOM   1699  HZ2 LYS A 109     -39.926 -17.908  58.166  1.00 29.05           H  
ATOM   1700  HZ3 LYS A 109     -39.697 -16.389  57.827  1.00 29.05           H  
ATOM   1701  N   MET A 110     -35.730 -21.323  54.716  1.00 26.21           N  
ATOM   1702  H   MET A 110     -34.771 -21.367  54.402  1.00 26.21           H  
ATOM   1703  CA  MET A 110     -36.353 -22.550  55.233  1.00 26.21           C  
ATOM   1704  HA  MET A 110     -37.391 -22.584  54.900  1.00 26.21           H  
ATOM   1705  C   MET A 110     -36.358 -22.550  56.771  1.00 26.21           C  
ATOM   1706  CB  MET A 110     -35.635 -23.792  54.682  1.00 26.21           C  
ATOM   1707  HB2 MET A 110     -36.126 -24.685  55.069  1.00 26.21           H  
ATOM   1708  HB3 MET A 110     -34.599 -23.790  55.020  1.00 26.21           H  
ATOM   1709  O   MET A 110     -35.553 -21.857  57.393  1.00 26.21           O  
ATOM   1710  CG  MET A 110     -35.675 -23.842  53.149  1.00 26.21           C  
ATOM   1711  HG2 MET A 110     -35.087 -23.017  52.746  1.00 26.21           H  
ATOM   1712  HG3 MET A 110     -36.708 -23.708  52.828  1.00 26.21           H  
ATOM   1713  SD  MET A 110     -35.070 -25.383  52.411  1.00 26.21           S  
ATOM   1714  CE  MET A 110     -33.326 -25.355  52.912  1.00 26.21           C  
ATOM   1715  HE1 MET A 110     -32.810 -26.206  52.467  1.00 26.21           H  
ATOM   1716  HE2 MET A 110     -32.858 -24.433  52.570  1.00 26.21           H  
ATOM   1717  HE3 MET A 110     -33.249 -25.425  53.997  1.00 26.21           H  
ATOM   1718  N   VAL A 111     -37.270 -23.307  57.391  1.00 26.88           N  
ATOM   1719  H   VAL A 111     -37.878 -23.897  56.841  1.00 26.88           H  
ATOM   1720  CA  VAL A 111     -37.447 -23.357  58.854  1.00 26.88           C  
ATOM   1721  HA  VAL A 111     -36.509 -23.086  59.339  1.00 26.88           H  
ATOM   1722  C   VAL A 111     -37.823 -24.777  59.292  1.00 26.88           C  
ATOM   1723  CB  VAL A 111     -38.538 -22.359  59.320  1.00 26.88           C  
ATOM   1724  HB  VAL A 111     -39.495 -22.652  58.887  1.00 26.88           H  
ATOM   1725  O   VAL A 111     -38.732 -25.369  58.717  1.00 26.88           O  
ATOM   1726  CG1 VAL A 111     -38.688 -22.343  60.847  1.00 26.88           C  
ATOM   1727 HG11 VAL A 111     -37.732 -22.128  61.323  1.00 26.88           H  
ATOM   1728 HG12 VAL A 111     -39.418 -21.592  61.150  1.00 26.88           H  
ATOM   1729 HG13 VAL A 111     -39.054 -23.308  61.200  1.00 26.88           H  
ATOM   1730  CG2 VAL A 111     -38.257 -20.909  58.891  1.00 26.88           C  
ATOM   1731 HG21 VAL A 111     -38.282 -20.828  57.805  1.00 26.88           H  
ATOM   1732 HG22 VAL A 111     -37.275 -20.603  59.253  1.00 26.88           H  
ATOM   1733 HG23 VAL A 111     -39.023 -20.249  59.300  1.00 26.88           H  
ATOM   1734  N   ARG A 112     -37.169 -25.285  60.345  1.00 28.49           N  
ATOM   1735  H   ARG A 112     -36.444 -24.709  60.749  1.00 28.49           H  
ATOM   1736  CA  ARG A 112     -37.694 -26.338  61.238  1.00 28.49           C  
ATOM   1737  HA  ARG A 112     -38.639 -26.719  60.852  1.00 28.49           H  
ATOM   1738  C   ARG A 112     -37.968 -25.719  62.613  1.00 28.49           C  
ATOM   1739  CB  ARG A 112     -36.704 -27.510  61.395  1.00 28.49           C  
ATOM   1740  HB2 ARG A 112     -35.734 -27.118  61.704  1.00 28.49           H  
ATOM   1741  HB3 ARG A 112     -37.069 -28.151  62.198  1.00 28.49           H  
ATOM   1742  O   ARG A 112     -37.378 -24.693  62.944  1.00 28.49           O  
ATOM   1743  CG  ARG A 112     -36.517 -28.391  60.151  1.00 28.49           C  
ATOM   1744  HG2 ARG A 112     -37.490 -28.715  59.781  1.00 28.49           H  
ATOM   1745  HG3 ARG A 112     -36.008 -27.820  59.375  1.00 28.49           H  
ATOM   1746  CD  ARG A 112     -35.679 -29.626  60.530  1.00 28.49           C  
ATOM   1747  HD2 ARG A 112     -36.238 -30.224  61.250  1.00 28.49           H  
ATOM   1748  HD3 ARG A 112     -34.755 -29.290  61.001  1.00 28.49           H  
ATOM   1749  NE  ARG A 112     -35.349 -30.461  59.360  1.00 28.49           N  
ATOM   1750  HE  ARG A 112     -35.852 -30.267  58.506  1.00 28.49           H  
ATOM   1751  NH1 ARG A 112     -33.853 -31.893  60.384  1.00 28.49           N  
ATOM   1752 HH11 ARG A 112     -33.236 -32.690  60.321  1.00 28.49           H  
ATOM   1753 HH12 ARG A 112     -34.121 -31.549  61.295  1.00 28.49           H  
ATOM   1754  NH2 ARG A 112     -34.199 -32.024  58.187  1.00 28.49           N  
ATOM   1755 HH21 ARG A 112     -33.557 -32.803  58.149  1.00 28.49           H  
ATOM   1756 HH22 ARG A 112     -34.708 -31.772  57.352  1.00 28.49           H  
ATOM   1757  CZ  ARG A 112     -34.473 -31.454  59.323  1.00 28.49           C  
ATOM   1758  N   GLY A 113     -38.809 -26.357  63.421  1.00 23.48           N  
ATOM   1759  H   GLY A 113     -39.292 -27.180  63.089  1.00 23.48           H  
ATOM   1760  CA  GLY A 113     -39.021 -25.990  64.821  1.00 23.48           C  
ATOM   1761  HA2 GLY A 113     -38.058 -25.807  65.298  1.00 23.48           H  
ATOM   1762  HA3 GLY A 113     -39.615 -25.079  64.881  1.00 23.48           H  
ATOM   1763  C   GLY A 113     -39.752 -27.097  65.577  1.00 23.48           C  
ATOM   1764  O   GLY A 113     -40.666 -27.704  65.030  1.00 23.48           O  
ATOM   1765  N   ILE A 114     -39.328 -27.358  66.813  1.00 23.38           N  
ATOM   1766  H   ILE A 114     -38.585 -26.791  67.198  1.00 23.38           H  
ATOM   1767  CA  ILE A 114     -39.917 -28.326  67.751  1.00 23.38           C  
ATOM   1768  HA  ILE A 114     -40.935 -28.559  67.440  1.00 23.38           H  
ATOM   1769  C   ILE A 114     -39.979 -27.627  69.119  1.00 23.38           C  
ATOM   1770  CB  ILE A 114     -39.099 -29.645  67.784  1.00 23.38           C  
ATOM   1771  HB  ILE A 114     -38.076 -29.406  68.074  1.00 23.38           H  
ATOM   1772  O   ILE A 114     -39.084 -26.848  69.450  1.00 23.38           O  
ATOM   1773  CG1 ILE A 114     -39.066 -30.311  66.384  1.00 23.38           C  
ATOM   1774 HG12 ILE A 114     -40.084 -30.536  66.066  1.00 23.38           H  
ATOM   1775 HG13 ILE A 114     -38.636 -29.612  65.667  1.00 23.38           H  
ATOM   1776  CG2 ILE A 114     -39.673 -30.621  68.830  1.00 23.38           C  
ATOM   1777 HG21 ILE A 114     -39.651 -30.183  69.828  1.00 23.38           H  
ATOM   1778 HG22 ILE A 114     -40.696 -30.895  68.574  1.00 23.38           H  
ATOM   1779 HG23 ILE A 114     -39.068 -31.526  68.879  1.00 23.38           H  
ATOM   1780  CD1 ILE A 114     -38.228 -31.593  66.290  1.00 23.38           C  
ATOM   1781 HD11 ILE A 114     -38.711 -32.407  66.830  1.00 23.38           H  
ATOM   1782 HD12 ILE A 114     -37.232 -31.420  66.699  1.00 23.38           H  
ATOM   1783 HD13 ILE A 114     -38.136 -31.887  65.244  1.00 23.38           H  
ATOM   1784  N   SER A 115     -41.050 -27.835  69.885  1.00 22.43           N  
ATOM   1785  H   SER A 115     -41.747 -28.506  69.595  1.00 22.43           H  
ATOM   1786  CA  SER A 115     -41.332 -27.072  71.107  1.00 22.43           C  
ATOM   1787  HA  SER A 115     -40.896 -26.078  71.006  1.00 22.43           H  
ATOM   1788  C   SER A 115     -40.757 -27.711  72.376  1.00 22.43           C  
ATOM   1789  CB  SER A 115     -42.842 -26.875  71.261  1.00 22.43           C  
ATOM   1790  HB2 SER A 115     -43.052 -26.382  72.211  1.00 22.43           H  
ATOM   1791  HB3 SER A 115     -43.209 -26.246  70.450  1.00 22.43           H  
ATOM   1792  O   SER A 115     -41.177 -28.797  72.761  1.00 22.43           O  
ATOM   1793  OG  SER A 115     -43.503 -28.123  71.214  1.00 22.43           O  
ATOM   1794  HG  SER A 115     -43.090 -28.695  71.864  1.00 22.43           H  
ATOM   1795  N   ASN A 116     -39.856 -26.970  73.024  1.00 21.31           N  
ATOM   1796  H   ASN A 116     -39.573 -26.131  72.539  1.00 21.31           H  
ATOM   1797  CA  ASN A 116     -39.427 -27.025  74.429  1.00 21.31           C  
ATOM   1798  HA  ASN A 116     -38.337 -26.990  74.437  1.00 21.31           H  
ATOM   1799  C   ASN A 116     -39.839 -28.242  75.288  1.00 21.31           C  
ATOM   1800  CB  ASN A 116     -39.938 -25.740  75.108  1.00 21.31           C  
ATOM   1801  HB2 ASN A 116     -39.680 -25.765  76.167  1.00 21.31           H  
ATOM   1802  HB3 ASN A 116     -41.025 -25.693  75.033  1.00 21.31           H  
ATOM   1803  O   ASN A 116     -40.972 -28.326  75.765  1.00 21.31           O  
ATOM   1804  CG  ASN A 116     -39.359 -24.485  74.492  1.00 21.31           C  
ATOM   1805  ND2 ASN A 116     -38.309 -23.942  75.062  1.00 21.31           N  
ATOM   1806 HD21 ASN A 116     -37.890 -24.363  75.879  1.00 21.31           H  
ATOM   1807 HD22 ASN A 116     -37.908 -23.138  74.602  1.00 21.31           H  
ATOM   1808  OD1 ASN A 116     -39.810 -24.008  73.464  1.00 21.31           O  
ATOM   1809  N   GLN A 117     -38.841 -29.033  75.685  1.00 25.05           N  
ATOM   1810  H   GLN A 117     -37.939 -28.912  75.247  1.00 25.05           H  
ATOM   1811  CA  GLN A 117     -38.801 -29.619  77.029  1.00 25.05           C  
ATOM   1812  HA  GLN A 117     -39.487 -29.040  77.647  1.00 25.05           H  
ATOM   1813  C   GLN A 117     -37.409 -29.381  77.655  1.00 25.05           C  
ATOM   1814  CB  GLN A 117     -39.316 -31.075  77.013  1.00 25.05           C  
ATOM   1815  HB2 GLN A 117     -38.487 -31.777  76.926  1.00 25.05           H  
ATOM   1816  HB3 GLN A 117     -39.974 -31.212  76.155  1.00 25.05           H  
ATOM   1817  O   GLN A 117     -36.723 -28.448  77.240  1.00 25.05           O  
ATOM   1818  CG  GLN A 117     -40.140 -31.357  78.286  1.00 25.05           C  
ATOM   1819  HG2 GLN A 117     -40.888 -30.572  78.400  1.00 25.05           H  
ATOM   1820  HG3 GLN A 117     -39.491 -31.334  79.161  1.00 25.05           H  
ATOM   1821  CD  GLN A 117     -40.884 -32.690  78.276  1.00 25.05           C  
ATOM   1822  NE2 GLN A 117     -41.782 -32.908  79.212  1.00 25.05           N  
ATOM   1823 HE21 GLN A 117     -42.235 -33.809  79.167  1.00 25.05           H  
ATOM   1824 HE22 GLN A 117     -41.974 -32.215  79.921  1.00 25.05           H  
ATOM   1825  OE1 GLN A 117     -40.688 -33.564  77.452  1.00 25.05           O  
ATOM   1826  N   LEU A 118     -37.041 -30.121  78.704  1.00 25.39           N  
ATOM   1827  H   LEU A 118     -37.568 -30.960  78.903  1.00 25.39           H  
ATOM   1828  CA  LEU A 118     -35.886 -29.862  79.577  1.00 25.39           C  
ATOM   1829  HA  LEU A 118     -35.420 -28.914  79.306  1.00 25.39           H  
ATOM   1830  C   LEU A 118     -34.831 -30.980  79.406  1.00 25.39           C  
ATOM   1831  CB  LEU A 118     -36.391 -29.778  81.036  1.00 25.39           C  
ATOM   1832  HB2 LEU A 118     -35.526 -29.895  81.689  1.00 25.39           H  
ATOM   1833  HB3 LEU A 118     -37.043 -30.628  81.237  1.00 25.39           H  
ATOM   1834  O   LEU A 118     -35.226 -32.124  79.191  1.00 25.39           O  
ATOM   1835  CG  LEU A 118     -37.110 -28.473  81.446  1.00 25.39           C  
ATOM   1836  HG  LEU A 118     -36.497 -27.616  81.170  1.00 25.39           H  
ATOM   1837  CD1 LEU A 118     -38.504 -28.289  80.835  1.00 25.39           C  
ATOM   1838 HD11 LEU A 118     -38.990 -27.423  81.283  1.00 25.39           H  
ATOM   1839 HD12 LEU A 118     -39.111 -29.177  81.008  1.00 25.39           H  
ATOM   1840 HD13 LEU A 118     -38.415 -28.094  79.766  1.00 25.39           H  
ATOM   1841  CD2 LEU A 118     -37.296 -28.466  82.966  1.00 25.39           C  
ATOM   1842 HD21 LEU A 118     -37.768 -27.536  83.281  1.00 25.39           H  
ATOM   1843 HD22 LEU A 118     -37.913 -29.311  83.273  1.00 25.39           H  
ATOM   1844 HD23 LEU A 118     -36.324 -28.538  83.454  1.00 25.39           H  
ATOM   1845  N   LEU A 119     -33.519 -30.745  79.531  1.00 23.53           N  
ATOM   1846  H   LEU A 119     -32.925 -31.529  79.303  1.00 23.53           H  
ATOM   1847  CA  LEU A 119     -32.776 -29.509  79.852  1.00 23.53           C  
ATOM   1848  HA  LEU A 119     -33.281 -28.646  79.417  1.00 23.53           H  
ATOM   1849  C   LEU A 119     -31.357 -29.557  79.223  1.00 23.53           C  
ATOM   1850  CB  LEU A 119     -32.697 -29.360  81.396  1.00 23.53           C  
ATOM   1851  HB2 LEU A 119     -33.260 -30.165  81.867  1.00 23.53           H  
ATOM   1852  HB3 LEU A 119     -31.668 -29.484  81.734  1.00 23.53           H  
ATOM   1853  O   LEU A 119     -31.064 -30.469  78.451  1.00 23.53           O  
ATOM   1854  CG  LEU A 119     -33.239 -28.019  81.924  1.00 23.53           C  
ATOM   1855  HG  LEU A 119     -34.257 -27.882  81.559  1.00 23.53           H  
ATOM   1856  CD1 LEU A 119     -33.278 -28.037  83.452  1.00 23.53           C  
ATOM   1857 HD11 LEU A 119     -32.264 -28.136  83.840  1.00 23.53           H  
ATOM   1858 HD12 LEU A 119     -33.713 -27.108  83.821  1.00 23.53           H  
ATOM   1859 HD13 LEU A 119     -33.876 -28.879  83.799  1.00 23.53           H  
ATOM   1860  CD2 LEU A 119     -32.420 -26.808  81.492  1.00 23.53           C  
ATOM   1861 HD21 LEU A 119     -32.420 -26.699  80.408  1.00 23.53           H  
ATOM   1862 HD22 LEU A 119     -31.391 -26.907  81.838  1.00 23.53           H  
ATOM   1863 HD23 LEU A 119     -32.836 -25.895  81.918  1.00 23.53           H  
ATOM   1864  N   ASP A 120     -30.508 -28.585  79.562  1.00 22.82           N  
ATOM   1865  H   ASP A 120     -30.852 -27.843  80.154  1.00 22.82           H  
ATOM   1866  CA  ASP A 120     -29.071 -28.508  79.231  1.00 22.82           C  
ATOM   1867  HA  ASP A 120     -28.966 -28.563  78.148  1.00 22.82           H  
ATOM   1868  C   ASP A 120     -28.274 -29.693  79.860  1.00 22.82           C  
ATOM   1869  CB  ASP A 120     -28.530 -27.135  79.700  1.00 22.82           C  
ATOM   1870  HB2 ASP A 120     -27.630 -26.897  79.133  1.00 22.82           H  
ATOM   1871  HB3 ASP A 120     -28.251 -27.220  80.751  1.00 22.82           H  
ATOM   1872  O   ASP A 120     -28.776 -30.358  80.770  1.00 22.82           O  
ATOM   1873  CG  ASP A 120     -29.513 -25.956  79.558  1.00 22.82           C  
ATOM   1874  OD1 ASP A 120     -30.078 -25.762  78.458  1.00 22.82           O  
ATOM   1875  OD2 ASP A 120     -29.758 -25.278  80.584  1.00 22.82           O  
ATOM   1876  N   ASP A 121     -27.039 -30.032  79.466  1.00 23.70           N  
ATOM   1877  H   ASP A 121     -26.708 -30.910  79.840  1.00 23.70           H  
ATOM   1878  CA  ASP A 121     -26.041 -29.321  78.640  1.00 23.70           C  
ATOM   1879  HA  ASP A 121     -26.543 -28.696  77.902  1.00 23.70           H  
ATOM   1880  C   ASP A 121     -25.110 -30.322  77.890  1.00 23.70           C  
ATOM   1881  CB  ASP A 121     -25.206 -28.426  79.593  1.00 23.70           C  
ATOM   1882  HB2 ASP A 121     -25.869 -27.964  80.324  1.00 23.70           H  
ATOM   1883  HB3 ASP A 121     -24.515 -29.059  80.149  1.00 23.70           H  
ATOM   1884  O   ASP A 121     -25.172 -31.531  78.127  1.00 23.70           O  
ATOM   1885  CG  ASP A 121     -24.412 -27.294  78.919  1.00 23.70           C  
ATOM   1886  OD1 ASP A 121     -24.550 -27.110  77.687  1.00 23.70           O  
ATOM   1887  OD2 ASP A 121     -23.670 -26.601  79.653  1.00 23.70           O  
ATOM   1888  N   ASP A 122     -24.204 -29.806  77.049  1.00 22.66           N  
ATOM   1889  H   ASP A 122     -24.216 -28.799  76.978  1.00 22.66           H  
ATOM   1890  CA  ASP A 122     -23.135 -30.511  76.304  1.00 22.66           C  
ATOM   1891  HA  ASP A 122     -22.618 -29.725  75.754  1.00 22.66           H  
ATOM   1892  C   ASP A 122     -23.606 -31.507  75.199  1.00 22.66           C  
ATOM   1893  CB  ASP A 122     -22.081 -31.069  77.299  1.00 22.66           C  
ATOM   1894  HB2 ASP A 122     -22.384 -32.068  77.613  1.00 22.66           H  
ATOM   1895  HB3 ASP A 122     -22.072 -30.436  78.186  1.00 22.66           H  
ATOM   1896  O   ASP A 122     -24.767 -31.537  74.783  1.00 22.66           O  
ATOM   1897  CG  ASP A 122     -20.632 -31.125  76.772  1.00 22.66           C  
ATOM   1898  OD1 ASP A 122     -20.422 -30.955  75.548  1.00 22.66           O  
ATOM   1899  OD2 ASP A 122     -19.718 -31.367  77.592  1.00 22.66           O  
ATOM   1900  N   LEU A 123     -22.660 -32.232  74.588  1.00 26.68           N  
ATOM   1901  H   LEU A 123     -21.720 -32.087  74.926  1.00 26.68           H  
ATOM   1902  CA  LEU A 123     -22.797 -32.859  73.269  1.00 26.68           C  
ATOM   1903  HA  LEU A 123     -23.441 -32.210  72.674  1.00 26.68           H  
ATOM   1904  C   LEU A 123     -23.454 -34.254  73.253  1.00 26.68           C  
ATOM   1905  CB  LEU A 123     -21.411 -32.898  72.584  1.00 26.68           C  
ATOM   1906  HB2 LEU A 123     -21.326 -33.831  72.027  1.00 26.68           H  
ATOM   1907  HB3 LEU A 123     -20.626 -32.906  73.340  1.00 26.68           H  
ATOM   1908  O   LEU A 123     -22.885 -35.251  73.698  1.00 26.68           O  
ATOM   1909  CG  LEU A 123     -21.160 -31.752  71.590  1.00 26.68           C  
ATOM   1910  HG  LEU A 123     -21.933 -31.781  70.821  1.00 26.68           H  
ATOM   1911  CD1 LEU A 123     -21.168 -30.365  72.230  1.00 26.68           C  
ATOM   1912 HD11 LEU A 123     -22.140 -30.166  72.679  1.00 26.68           H  
ATOM   1913 HD12 LEU A 123     -20.962 -29.599  71.482  1.00 26.68           H  
ATOM   1914 HD13 LEU A 123     -20.415 -30.318  73.017  1.00 26.68           H  
ATOM   1915  CD2 LEU A 123     -19.805 -31.953  70.906  1.00 26.68           C  
ATOM   1916 HD21 LEU A 123     -19.786 -32.921  70.404  1.00 26.68           H  
ATOM   1917 HD22 LEU A 123     -19.014 -31.921  71.655  1.00 26.68           H  
ATOM   1918 HD23 LEU A 123     -19.641 -31.164  70.172  1.00 26.68           H  
ATOM   1919  N   ILE A 124     -24.574 -34.349  72.531  1.00 23.80           N  
ATOM   1920  H   ILE A 124     -25.012 -33.485  72.247  1.00 23.80           H  
ATOM   1921  CA  ILE A 124     -25.109 -35.586  71.933  1.00 23.80           C  
ATOM   1922  HA  ILE A 124     -24.264 -36.249  71.748  1.00 23.80           H  
ATOM   1923  C   ILE A 124     -25.750 -35.265  70.565  1.00 23.80           C  
ATOM   1924  CB  ILE A 124     -26.057 -36.292  72.934  1.00 23.80           C  
ATOM   1925  HB  ILE A 124     -25.579 -36.250  73.912  1.00 23.80           H  
ATOM   1926  O   ILE A 124     -25.962 -34.096  70.238  1.00 23.80           O  
ATOM   1927  CG1 ILE A 124     -26.222 -37.788  72.581  1.00 23.80           C  
ATOM   1928 HG12 ILE A 124     -25.236 -38.218  72.407  1.00 23.80           H  
ATOM   1929 HG13 ILE A 124     -26.810 -37.896  71.670  1.00 23.80           H  
ATOM   1930  CG2 ILE A 124     -27.412 -35.572  73.050  1.00 23.80           C  
ATOM   1931 HG21 ILE A 124     -28.000 -35.699  72.141  1.00 23.80           H  
ATOM   1932 HG22 ILE A 124     -27.973 -35.966  73.898  1.00 23.80           H  
ATOM   1933 HG23 ILE A 124     -27.252 -34.508  73.229  1.00 23.80           H  
ATOM   1934  CD1 ILE A 124     -26.896 -38.609  73.686  1.00 23.80           C  
ATOM   1935 HD11 ILE A 124     -26.894 -39.662  73.404  1.00 23.80           H  
ATOM   1936 HD12 ILE A 124     -26.351 -38.492  74.623  1.00 23.80           H  
ATOM   1937 HD13 ILE A 124     -27.928 -38.288  73.822  1.00 23.80           H  
ATOM   1938  N   SER A 125     -26.042 -36.264  69.722  1.00 28.43           N  
ATOM   1939  H   SER A 125     -25.874 -37.220  70.002  1.00 28.43           H  
ATOM   1940  CA  SER A 125     -26.677 -36.032  68.413  1.00 28.43           C  
ATOM   1941  HA  SER A 125     -27.342 -35.173  68.508  1.00 28.43           H  
ATOM   1942  C   SER A 125     -27.520 -37.212  67.917  1.00 28.43           C  
ATOM   1943  CB  SER A 125     -25.606 -35.696  67.370  1.00 28.43           C  
ATOM   1944  HB2 SER A 125     -24.821 -35.093  67.827  1.00 28.43           H  
ATOM   1945  HB3 SER A 125     -25.163 -36.614  66.985  1.00 28.43           H  
ATOM   1946  O   SER A 125     -27.174 -38.367  68.153  1.00 28.43           O  
ATOM   1947  OG  SER A 125     -26.183 -34.952  66.315  1.00 28.43           O  
ATOM   1948  HG  SER A 125     -26.304 -34.053  66.630  1.00 28.43           H  
ATOM   1949  N   LEU A 126     -28.614 -36.906  67.209  1.00 21.35           N  
ATOM   1950  H   LEU A 126     -28.802 -35.927  67.049  1.00 21.35           H  
ATOM   1951  CA  LEU A 126     -29.478 -37.832  66.463  1.00 21.35           C  
ATOM   1952  HA  LEU A 126     -28.836 -38.535  65.932  1.00 21.35           H  
ATOM   1953  C   LEU A 126     -30.291 -37.048  65.407  1.00 21.35           C  
ATOM   1954  CB  LEU A 126     -30.402 -38.603  67.438  1.00 21.35           C  
ATOM   1955  HB2 LEU A 126     -31.446 -38.446  67.165  1.00 21.35           H  
ATOM   1956  HB3 LEU A 126     -30.276 -38.209  68.446  1.00 21.35           H  
ATOM   1957  O   LEU A 126     -30.300 -35.816  65.429  1.00 21.35           O  
ATOM   1958  CG  LEU A 126     -30.123 -40.118  67.470  1.00 21.35           C  
ATOM   1959  HG  LEU A 126     -29.074 -40.290  67.710  1.00 21.35           H  
ATOM   1960  CD1 LEU A 126     -30.981 -40.778  68.549  1.00 21.35           C  
ATOM   1961 HD11 LEU A 126     -32.039 -40.636  68.326  1.00 21.35           H  
ATOM   1962 HD12 LEU A 126     -30.752 -40.338  69.519  1.00 21.35           H  
ATOM   1963 HD13 LEU A 126     -30.762 -41.845  68.589  1.00 21.35           H  
ATOM   1964  CD2 LEU A 126     -30.444 -40.795  66.134  1.00 21.35           C  
ATOM   1965 HD21 LEU A 126     -29.785 -40.435  65.343  1.00 21.35           H  
ATOM   1966 HD22 LEU A 126     -31.481 -40.616  65.853  1.00 21.35           H  
ATOM   1967 HD23 LEU A 126     -30.293 -41.871  66.223  1.00 21.35           H  
ATOM   1968  N   TYR A 127     -30.961 -37.737  64.474  1.00 25.89           N  
ATOM   1969  H   TYR A 127     -30.964 -38.746  64.519  1.00 25.89           H  
ATOM   1970  CA  TYR A 127     -31.710 -37.106  63.370  1.00 25.89           C  
ATOM   1971  HA  TYR A 127     -32.114 -36.158  63.726  1.00 25.89           H  
ATOM   1972  C   TYR A 127     -32.913 -37.966  62.942  1.00 25.89           C  
ATOM   1973  CB  TYR A 127     -30.733 -36.803  62.221  1.00 25.89           C  
ATOM   1974  HB2 TYR A 127     -29.914 -36.218  62.638  1.00 25.89           H  
ATOM   1975  HB3 TYR A 127     -30.316 -37.749  61.876  1.00 25.89           H  
ATOM   1976  O   TYR A 127     -33.017 -38.411  61.798  1.00 25.89           O  
ATOM   1977  CG  TYR A 127     -31.235 -36.044  60.997  1.00 25.89           C  
ATOM   1978  CD1 TYR A 127     -32.537 -35.502  60.895  1.00 25.89           C  
ATOM   1979  HD1 TYR A 127     -33.247 -35.624  61.699  1.00 25.89           H  
ATOM   1980  CD2 TYR A 127     -30.357 -35.938  59.904  1.00 25.89           C  
ATOM   1981  HD2 TYR A 127     -29.381 -36.397  59.964  1.00 25.89           H  
ATOM   1982  CE1 TYR A 127     -32.956 -34.893  59.696  1.00 25.89           C  
ATOM   1983  HE1 TYR A 127     -33.986 -34.586  59.589  1.00 25.89           H  
ATOM   1984  CE2 TYR A 127     -30.756 -35.309  58.716  1.00 25.89           C  
ATOM   1985  HE2 TYR A 127     -30.070 -35.265  57.883  1.00 25.89           H  
ATOM   1986  OH  TYR A 127     -32.433 -34.173  57.462  1.00 25.89           O  
ATOM   1987  HH  TYR A 127     -31.773 -34.342  56.786  1.00 25.89           H  
ATOM   1988  CZ  TYR A 127     -32.059 -34.791  58.611  1.00 25.89           C  
ATOM   1989  N   ASP A 128     -33.823 -38.203  63.887  1.00 26.30           N  
ATOM   1990  H   ASP A 128     -33.704 -37.804  64.807  1.00 26.30           H  
ATOM   1991  CA  ASP A 128     -34.907 -39.169  63.723  1.00 26.30           C  
ATOM   1992  HA  ASP A 128     -35.126 -39.286  62.662  1.00 26.30           H  
ATOM   1993  C   ASP A 128     -36.217 -38.750  64.408  1.00 26.30           C  
ATOM   1994  CB  ASP A 128     -34.425 -40.525  64.258  1.00 26.30           C  
ATOM   1995  HB2 ASP A 128     -33.862 -40.388  65.181  1.00 26.30           H  
ATOM   1996  HB3 ASP A 128     -35.285 -41.152  64.491  1.00 26.30           H  
ATOM   1997  O   ASP A 128     -36.239 -38.452  65.601  1.00 26.30           O  
ATOM   1998  CG  ASP A 128     -33.572 -41.235  63.210  1.00 26.30           C  
ATOM   1999  OD1 ASP A 128     -34.187 -41.815  62.288  1.00 26.30           O  
ATOM   2000  OD2 ASP A 128     -32.325 -41.189  63.310  1.00 26.30           O  
ATOM   2001  N   GLY A 129     -37.316 -38.822  63.651  1.00 24.31           N  
ATOM   2002  H   GLY A 129     -37.170 -38.939  62.659  1.00 24.31           H  
ATOM   2003  CA  GLY A 129     -38.698 -38.756  64.133  1.00 24.31           C  
ATOM   2004  HA2 GLY A 129     -39.252 -39.575  63.674  1.00 24.31           H  
ATOM   2005  HA3 GLY A 129     -38.714 -38.914  65.212  1.00 24.31           H  
ATOM   2006  C   GLY A 129     -39.432 -37.439  63.844  1.00 24.31           C  
ATOM   2007  O   GLY A 129     -38.915 -36.347  64.063  1.00 24.31           O  
ATOM   2008  N   SER A 130     -40.687 -37.550  63.393  1.00 32.43           N  
ATOM   2009  H   SER A 130     -41.034 -38.471  63.169  1.00 32.43           H  
ATOM   2010  CA  SER A 130     -41.587 -36.415  63.134  1.00 32.43           C  
ATOM   2011  HA  SER A 130     -41.303 -35.577  63.770  1.00 32.43           H  
ATOM   2012  C   SER A 130     -43.047 -36.780  63.444  1.00 32.43           C  
ATOM   2013  CB  SER A 130     -41.444 -35.952  61.675  1.00 32.43           C  
ATOM   2014  HB2 SER A 130     -40.425 -35.605  61.503  1.00 32.43           H  
ATOM   2015  HB3 SER A 130     -42.129 -35.122  61.500  1.00 32.43           H  
ATOM   2016  O   SER A 130     -43.691 -37.483  62.665  1.00 32.43           O  
ATOM   2017  OG  SER A 130     -41.739 -37.006  60.775  1.00 32.43           O  
ATOM   2018  HG  SER A 130     -42.630 -37.293  60.990  1.00 32.43           H  
ATOM   2019  N   ILE A 131     -43.562 -36.333  64.596  1.00 22.10           N  
ATOM   2020  H   ILE A 131     -42.966 -35.790  65.205  1.00 22.10           H  
ATOM   2021  CA  ILE A 131     -44.980 -36.445  64.982  1.00 22.10           C  
ATOM   2022  HA  ILE A 131     -45.577 -36.544  64.075  1.00 22.10           H  
ATOM   2023  C   ILE A 131     -45.387 -35.165  65.737  1.00 22.10           C  
ATOM   2024  CB  ILE A 131     -45.260 -37.695  65.863  1.00 22.10           C  
ATOM   2025  HB  ILE A 131     -44.698 -37.597  66.792  1.00 22.10           H  
ATOM   2026  O   ILE A 131     -44.867 -34.932  66.832  1.00 22.10           O  
ATOM   2027  CG1 ILE A 131     -44.815 -39.011  65.179  1.00 22.10           C  
ATOM   2028 HG12 ILE A 131     -45.330 -39.115  64.224  1.00 22.10           H  
ATOM   2029 HG13 ILE A 131     -43.744 -38.961  64.983  1.00 22.10           H  
ATOM   2030  CG2 ILE A 131     -46.764 -37.757  66.212  1.00 22.10           C  
ATOM   2031 HG21 ILE A 131     -46.962 -38.581  66.898  1.00 22.10           H  
ATOM   2032 HG22 ILE A 131     -47.353 -37.892  65.305  1.00 22.10           H  
ATOM   2033 HG23 ILE A 131     -47.088 -36.846  66.715  1.00 22.10           H  
ATOM   2034  CD1 ILE A 131     -45.047 -40.285  66.004  1.00 22.10           C  
ATOM   2035 HD11 ILE A 131     -44.564 -41.126  65.505  1.00 22.10           H  
ATOM   2036 HD12 ILE A 131     -46.112 -40.501  66.086  1.00 22.10           H  
ATOM   2037 HD13 ILE A 131     -44.615 -40.168  66.998  1.00 22.10           H  
ATOM   2038  N   PRO A 132     -46.319 -34.342  65.221  1.00 26.68           N  
ATOM   2039  CA  PRO A 132     -46.836 -33.183  65.942  1.00 26.68           C  
ATOM   2040  HA  PRO A 132     -46.029 -32.689  66.483  1.00 26.68           H  
ATOM   2041  C   PRO A 132     -47.936 -33.582  66.942  1.00 26.68           C  
ATOM   2042  CB  PRO A 132     -47.344 -32.238  64.850  1.00 26.68           C  
ATOM   2043  HB2 PRO A 132     -46.516 -31.629  64.487  1.00 26.68           H  
ATOM   2044  HB3 PRO A 132     -48.159 -31.603  65.197  1.00 26.68           H  
ATOM   2045  O   PRO A 132     -48.902 -34.258  66.590  1.00 26.68           O  
ATOM   2046  CG  PRO A 132     -47.795 -33.187  63.738  1.00 26.68           C  
ATOM   2047  HG2 PRO A 132     -47.730 -32.718  62.757  1.00 26.68           H  
ATOM   2048  HG3 PRO A 132     -48.813 -33.525  63.932  1.00 26.68           H  
ATOM   2049  CD  PRO A 132     -46.833 -34.369  63.858  1.00 26.68           C  
ATOM   2050  HD2 PRO A 132     -47.360 -35.300  63.651  1.00 26.68           H  
ATOM   2051  HD3 PRO A 132     -46.008 -34.241  63.157  1.00 26.68           H  
ATOM   2052  N   PHE A 133     -47.827 -33.117  68.189  1.00 20.90           N  
ATOM   2053  H   PHE A 133     -47.009 -32.577  68.435  1.00 20.90           H  
ATOM   2054  CA  PHE A 133     -48.842 -33.288  69.237  1.00 20.90           C  
ATOM   2055  HA  PHE A 133     -49.822 -33.341  68.764  1.00 20.90           H  
ATOM   2056  C   PHE A 133     -48.865 -32.082  70.191  1.00 20.90           C  
ATOM   2057  CB  PHE A 133     -48.613 -34.614  69.986  1.00 20.90           C  
ATOM   2058  HB2 PHE A 133     -49.425 -34.760  70.697  1.00 20.90           H  
ATOM   2059  HB3 PHE A 133     -48.677 -35.430  69.267  1.00 20.90           H  
ATOM   2060  O   PHE A 133     -47.966 -31.243  70.168  1.00 20.90           O  
ATOM   2061  CG  PHE A 133     -47.293 -34.729  70.728  1.00 20.90           C  
ATOM   2062  CD1 PHE A 133     -46.154 -35.224  70.064  1.00 20.90           C  
ATOM   2063  HD1 PHE A 133     -46.213 -35.511  69.025  1.00 20.90           H  
ATOM   2064  CD2 PHE A 133     -47.201 -34.355  72.084  1.00 20.90           C  
ATOM   2065  HD2 PHE A 133     -48.070 -33.978  72.603  1.00 20.90           H  
ATOM   2066  CE1 PHE A 133     -44.930 -35.336  70.746  1.00 20.90           C  
ATOM   2067  HE1 PHE A 133     -44.058 -35.704  70.226  1.00 20.90           H  
ATOM   2068  CE2 PHE A 133     -45.977 -34.471  72.767  1.00 20.90           C  
ATOM   2069  HE2 PHE A 133     -45.904 -34.179  73.804  1.00 20.90           H  
ATOM   2070  CZ  PHE A 133     -44.841 -34.960  72.097  1.00 20.90           C  
ATOM   2071  HZ  PHE A 133     -43.898 -35.041  72.618  1.00 20.90           H  
ATOM   2072  N   SER A 134     -49.905 -31.969  71.022  1.00 20.54           N  
ATOM   2073  H   SER A 134     -50.644 -32.657  70.995  1.00 20.54           H  
ATOM   2074  CA  SER A 134     -50.069 -30.860  71.969  1.00 20.54           C  
ATOM   2075  HA  SER A 134     -49.080 -30.519  72.274  1.00 20.54           H  
ATOM   2076  C   SER A 134     -50.821 -31.279  73.235  1.00 20.54           C  
ATOM   2077  CB  SER A 134     -50.774 -29.679  71.287  1.00 20.54           C  
ATOM   2078  HB2 SER A 134     -50.879 -28.862  72.001  1.00 20.54           H  
ATOM   2079  HB3 SER A 134     -50.157 -29.336  70.457  1.00 20.54           H  
ATOM   2080  O   SER A 134     -51.747 -32.088  73.192  1.00 20.54           O  
ATOM   2081  OG  SER A 134     -52.051 -30.043  70.796  1.00 20.54           O  
ATOM   2082  HG  SER A 134     -52.391 -29.328  70.252  1.00 20.54           H  
ATOM   2083  N   ILE A 135     -50.417 -30.715  74.376  1.00 21.59           N  
ATOM   2084  H   ILE A 135     -49.654 -30.055  74.339  1.00 21.59           H  
ATOM   2085  CA  ILE A 135     -51.056 -30.885  75.689  1.00 21.59           C  
ATOM   2086  HA  ILE A 135     -52.064 -31.276  75.551  1.00 21.59           H  
ATOM   2087  C   ILE A 135     -51.161 -29.495  76.329  1.00 21.59           C  
ATOM   2088  CB  ILE A 135     -50.262 -31.880  76.580  1.00 21.59           C  
ATOM   2089  HB  ILE A 135     -49.248 -31.496  76.695  1.00 21.59           H  
ATOM   2090  O   ILE A 135     -50.235 -28.691  76.217  1.00 21.59           O  
ATOM   2091  CG1 ILE A 135     -50.175 -33.281  75.923  1.00 21.59           C  
ATOM   2092 HG12 ILE A 135     -51.177 -33.702  75.836  1.00 21.59           H  
ATOM   2093 HG13 ILE A 135     -49.764 -33.185  74.919  1.00 21.59           H  
ATOM   2094  CG2 ILE A 135     -50.895 -31.988  77.983  1.00 21.59           C  
ATOM   2095 HG21 ILE A 135     -50.877 -31.022  78.488  1.00 21.59           H  
ATOM   2096 HG22 ILE A 135     -50.323 -32.672  78.610  1.00 21.59           H  
ATOM   2097 HG23 ILE A 135     -51.922 -32.345  77.910  1.00 21.59           H  
ATOM   2098  CD1 ILE A 135     -49.277 -34.284  76.661  1.00 21.59           C  
ATOM   2099 HD11 ILE A 135     -49.709 -34.560  77.622  1.00 21.59           H  
ATOM   2100 HD12 ILE A 135     -49.180 -35.187  76.057  1.00 21.59           H  
ATOM   2101 HD13 ILE A 135     -48.286 -33.854  76.811  1.00 21.59           H  
ATOM   2102  N   HIS A 136     -52.276 -29.202  77.000  1.00 21.42           N  
ATOM   2103  H   HIS A 136     -53.002 -29.900  77.078  1.00 21.42           H  
ATOM   2104  CA  HIS A 136     -52.472 -27.957  77.744  1.00 21.42           C  
ATOM   2105  HA  HIS A 136     -51.496 -27.548  78.006  1.00 21.42           H  
ATOM   2106  C   HIS A 136     -53.229 -28.237  79.048  1.00 21.42           C  
ATOM   2107  CB  HIS A 136     -53.197 -26.939  76.854  1.00 21.42           C  
ATOM   2108  HB2 HIS A 136     -52.683 -26.877  75.895  1.00 21.42           H  
ATOM   2109  HB3 HIS A 136     -54.215 -27.283  76.669  1.00 21.42           H  
ATOM   2110  O   HIS A 136     -54.194 -28.999  79.050  1.00 21.42           O  
ATOM   2111  CG  HIS A 136     -53.238 -25.553  77.443  1.00 21.42           C  
ATOM   2112  CD2 HIS A 136     -54.357 -24.826  77.749  1.00 21.42           C  
ATOM   2113  HD2 HIS A 136     -55.380 -25.148  77.620  1.00 21.42           H  
ATOM   2114  ND1 HIS A 136     -52.148 -24.774  77.764  1.00 21.42           N  
ATOM   2115  HD1 HIS A 136     -51.177 -25.024  77.649  1.00 21.42           H  
ATOM   2116  CE1 HIS A 136     -52.602 -23.609  78.258  1.00 21.42           C  
ATOM   2117  HE1 HIS A 136     -51.983 -22.798  78.610  1.00 21.42           H  
ATOM   2118  NE2 HIS A 136     -53.943 -23.590  78.253  1.00 21.42           N  
ATOM   2119  N   ILE A 137     -52.755 -27.657  80.153  1.00 19.95           N  
ATOM   2120  H   ILE A 137     -52.018 -26.973  80.058  1.00 19.95           H  
ATOM   2121  CA  ILE A 137     -53.249 -27.855  81.524  1.00 19.95           C  
ATOM   2122  HA  ILE A 137     -54.291 -28.174  81.486  1.00 19.95           H  
ATOM   2123  C   ILE A 137     -53.202 -26.491  82.236  1.00 19.95           C  
ATOM   2124  CB  ILE A 137     -52.424 -28.951  82.261  1.00 19.95           C  
ATOM   2125  HB  ILE A 137     -51.379 -28.643  82.269  1.00 19.95           H  
ATOM   2126  O   ILE A 137     -52.365 -25.649  81.908  1.00 19.95           O  
ATOM   2127  CG1 ILE A 137     -52.521 -30.310  81.518  1.00 19.95           C  
ATOM   2128 HG12 ILE A 137     -52.128 -30.189  80.508  1.00 19.95           H  
ATOM   2129 HG13 ILE A 137     -53.568 -30.603  81.439  1.00 19.95           H  
ATOM   2130  CG2 ILE A 137     -52.877 -29.120  83.725  1.00 19.95           C  
ATOM   2131 HG21 ILE A 137     -53.929 -29.403  83.771  1.00 19.95           H  
ATOM   2132 HG22 ILE A 137     -52.722 -28.199  84.287  1.00 19.95           H  
ATOM   2133 HG23 ILE A 137     -52.279 -29.878  84.230  1.00 19.95           H  
ATOM   2134  CD1 ILE A 137     -51.734 -31.471  82.140  1.00 19.95           C  
ATOM   2135 HD11 ILE A 137     -50.704 -31.166  82.324  1.00 19.95           H  
ATOM   2136 HD12 ILE A 137     -52.198 -31.794  83.072  1.00 19.95           H  
ATOM   2137 HD13 ILE A 137     -51.735 -32.314  81.449  1.00 19.95           H  
ATOM   2138  N   GLU A 138     -54.107 -26.268  83.187  1.00 19.18           N  
ATOM   2139  H   GLU A 138     -54.686 -27.041  83.484  1.00 19.18           H  
ATOM   2140  CA  GLU A 138     -54.274 -25.015  83.933  1.00 19.18           C  
ATOM   2141  HA  GLU A 138     -53.569 -24.274  83.556  1.00 19.18           H  
ATOM   2142  C   GLU A 138     -54.009 -25.224  85.444  1.00 19.18           C  
ATOM   2143  CB  GLU A 138     -55.715 -24.501  83.683  1.00 19.18           C  
ATOM   2144  HB2 GLU A 138     -56.019 -24.754  82.667  1.00 19.18           H  
ATOM   2145  HB3 GLU A 138     -56.379 -25.034  84.363  1.00 19.18           H  
ATOM   2146  O   GLU A 138     -54.083 -26.351  85.930  1.00 19.18           O  
ATOM   2147  CG  GLU A 138     -55.889 -22.977  83.843  1.00 19.18           C  
ATOM   2148  HG2 GLU A 138     -55.276 -22.619  84.670  1.00 19.18           H  
ATOM   2149  HG3 GLU A 138     -55.510 -22.495  82.941  1.00 19.18           H  
ATOM   2150  CD  GLU A 138     -57.338 -22.520  84.107  1.00 19.18           C  
ATOM   2151  OE1 GLU A 138     -57.625 -21.318  83.918  1.00 19.18           O  
ATOM   2152  OE2 GLU A 138     -58.153 -23.277  84.679  1.00 19.18           O  
ATOM   2153  N   ARG A 139     -53.848 -24.104  86.169  1.00 20.39           N  
ATOM   2154  H   ARG A 139     -53.751 -23.259  85.624  1.00 20.39           H  
ATOM   2155  CA  ARG A 139     -54.038 -23.894  87.626  1.00 20.39           C  
ATOM   2156  HA  ARG A 139     -54.348 -22.853  87.712  1.00 20.39           H  
ATOM   2157  C   ARG A 139     -52.816 -24.015  88.548  1.00 20.39           C  
ATOM   2158  CB  ARG A 139     -55.245 -24.674  88.197  1.00 20.39           C  
ATOM   2159  HB2 ARG A 139     -55.400 -24.366  89.231  1.00 20.39           H  
ATOM   2160  HB3 ARG A 139     -55.019 -25.740  88.219  1.00 20.39           H  
ATOM   2161  O   ARG A 139     -52.277 -25.087  88.772  1.00 20.39           O  
ATOM   2162  CG  ARG A 139     -56.530 -24.445  87.384  1.00 20.39           C  
ATOM   2163  HG2 ARG A 139     -56.315 -23.726  86.593  1.00 20.39           H  
ATOM   2164  HG3 ARG A 139     -56.818 -25.376  86.896  1.00 20.39           H  
ATOM   2165  CD  ARG A 139     -57.727 -23.909  88.180  1.00 20.39           C  
ATOM   2166  HD2 ARG A 139     -57.401 -23.502  89.138  1.00 20.39           H  
ATOM   2167  HD3 ARG A 139     -58.417 -24.728  88.381  1.00 20.39           H  
ATOM   2168  NE  ARG A 139     -58.396 -22.875  87.377  1.00 20.39           N  
ATOM   2169  HE  ARG A 139     -58.673 -23.162  86.449  1.00 20.39           H  
ATOM   2170  NH1 ARG A 139     -57.651 -20.996  88.500  1.00 20.39           N  
ATOM   2171 HH11 ARG A 139     -57.230 -21.555  89.228  1.00 20.39           H  
ATOM   2172 HH12 ARG A 139     -57.326 -20.040  88.454  1.00 20.39           H  
ATOM   2173  NH2 ARG A 139     -58.515 -20.814  86.466  1.00 20.39           N  
ATOM   2174 HH21 ARG A 139     -58.245 -19.841  86.470  1.00 20.39           H  
ATOM   2175 HH22 ARG A 139     -58.572 -21.253  85.558  1.00 20.39           H  
ATOM   2176  CZ  ARG A 139     -58.199 -21.575  87.470  1.00 20.39           C  
ATOM   2177  N   ASP A 140     -52.520 -22.857  89.143  1.00 20.90           N  
ATOM   2178  H   ASP A 140     -52.941 -22.066  88.676  1.00 20.90           H  
ATOM   2179  CA  ASP A 140     -52.430 -22.571  90.583  1.00 20.90           C  
ATOM   2180  HA  ASP A 140     -52.058 -21.547  90.622  1.00 20.90           H  
ATOM   2181  C   ASP A 140     -51.477 -23.386  91.488  1.00 20.90           C  
ATOM   2182  CB  ASP A 140     -53.852 -22.502  91.185  1.00 20.90           C  
ATOM   2183  HB2 ASP A 140     -53.789 -22.047  92.173  1.00 20.90           H  
ATOM   2184  HB3 ASP A 140     -54.219 -23.521  91.313  1.00 20.90           H  
ATOM   2185  O   ASP A 140     -51.482 -24.612  91.517  1.00 20.90           O  
ATOM   2186  CG  ASP A 140     -54.877 -21.716  90.347  1.00 20.90           C  
ATOM   2187  OD1 ASP A 140     -54.479 -20.879  89.505  1.00 20.90           O  
ATOM   2188  OD2 ASP A 140     -56.091 -21.980  90.501  1.00 20.90           O  
ATOM   2189  N   ASN A 141     -50.801 -22.653  92.389  1.00 24.85           N  
ATOM   2190  H   ASN A 141     -50.973 -21.659  92.332  1.00 24.85           H  
ATOM   2191  CA  ASN A 141     -49.643 -23.032  93.229  1.00 24.85           C  
ATOM   2192  HA  ASN A 141     -49.638 -22.265  94.003  1.00 24.85           H  
ATOM   2193  C   ASN A 141     -48.290 -22.878  92.498  1.00 24.85           C  
ATOM   2194  CB  ASN A 141     -49.857 -24.352  93.990  1.00 24.85           C  
ATOM   2195  HB2 ASN A 141     -49.915 -25.191  93.297  1.00 24.85           H  
ATOM   2196  HB3 ASN A 141     -49.017 -24.556  94.654  1.00 24.85           H  
ATOM   2197  O   ASN A 141     -48.235 -22.977  91.280  1.00 24.85           O  
ATOM   2198  CG  ASN A 141     -51.109 -24.268  94.833  1.00 24.85           C  
ATOM   2199  ND2 ASN A 141     -52.195 -24.831  94.364  1.00 24.85           N  
ATOM   2200 HD21 ASN A 141     -52.157 -25.191  93.421  1.00 24.85           H  
ATOM   2201 HD22 ASN A 141     -53.054 -24.729  94.885  1.00 24.85           H  
ATOM   2202  OD1 ASN A 141     -51.132 -23.615  95.869  1.00 24.85           O  
ATOM   2203  N   GLN A 142     -47.179 -22.442  93.109  1.00 23.23           N  
ATOM   2204  H   GLN A 142     -46.468 -22.276  92.411  1.00 23.23           H  
ATOM   2205  CA  GLN A 142     -46.642 -22.482  94.490  1.00 23.23           C  
ATOM   2206  HA  GLN A 142     -45.840 -21.745  94.435  1.00 23.23           H  
ATOM   2207  C   GLN A 142     -45.992 -23.821  94.902  1.00 23.23           C  
ATOM   2208  CB  GLN A 142     -47.594 -22.010  95.613  1.00 23.23           C  
ATOM   2209  HB2 GLN A 142     -47.049 -22.056  96.556  1.00 23.23           H  
ATOM   2210  HB3 GLN A 142     -48.408 -22.727  95.720  1.00 23.23           H  
ATOM   2211  O   GLN A 142     -46.490 -24.866  94.507  1.00 23.23           O  
ATOM   2212  CG  GLN A 142     -48.168 -20.592  95.505  1.00 23.23           C  
ATOM   2213  HG2 GLN A 142     -47.344 -19.878  95.502  1.00 23.23           H  
ATOM   2214  HG3 GLN A 142     -48.729 -20.467  94.579  1.00 23.23           H  
ATOM   2215  CD  GLN A 142     -49.084 -20.280  96.691  1.00 23.23           C  
ATOM   2216  NE2 GLN A 142     -50.141 -21.031  96.931  1.00 23.23           N  
ATOM   2217 HE21 GLN A 142     -50.678 -20.780  97.748  1.00 23.23           H  
ATOM   2218 HE22 GLN A 142     -50.346 -21.877  96.420  1.00 23.23           H  
ATOM   2219  OE1 GLN A 142     -48.860 -19.343  97.436  1.00 23.23           O  
ATOM   2220  N   PHE A 143     -44.999 -23.894  95.803  1.00 21.87           N  
ATOM   2221  H   PHE A 143     -44.953 -24.817  96.210  1.00 21.87           H  
ATOM   2222  CA  PHE A 143     -43.807 -23.077  96.170  1.00 21.87           C  
ATOM   2223  HA  PHE A 143     -43.058 -23.170  95.383  1.00 21.87           H  
ATOM   2224  C   PHE A 143     -43.223 -23.696  97.468  1.00 21.87           C  
ATOM   2225  CB  PHE A 143     -44.107 -21.580  96.416  1.00 21.87           C  
ATOM   2226  HB2 PHE A 143     -44.374 -21.101  95.474  1.00 21.87           H  
ATOM   2227  HB3 PHE A 143     -44.945 -21.497  97.108  1.00 21.87           H  
ATOM   2228  O   PHE A 143     -43.989 -24.293  98.220  1.00 21.87           O  
ATOM   2229  CG  PHE A 143     -42.967 -20.715  96.922  1.00 21.87           C  
ATOM   2230  CD1 PHE A 143     -43.115 -19.996  98.123  1.00 21.87           C  
ATOM   2231  HD1 PHE A 143     -44.013 -20.103  98.714  1.00 21.87           H  
ATOM   2232  CD2 PHE A 143     -41.798 -20.552  96.151  1.00 21.87           C  
ATOM   2233  HD2 PHE A 143     -41.691 -21.069  95.209  1.00 21.87           H  
ATOM   2234  CE1 PHE A 143     -42.096 -19.133  98.560  1.00 21.87           C  
ATOM   2235  HE1 PHE A 143     -42.213 -18.590  99.487  1.00 21.87           H  
ATOM   2236  CE2 PHE A 143     -40.774 -19.696  96.595  1.00 21.87           C  
ATOM   2237  HE2 PHE A 143     -39.879 -19.570  96.004  1.00 21.87           H  
ATOM   2238  CZ  PHE A 143     -40.923 -18.987  97.800  1.00 21.87           C  
ATOM   2239  HZ  PHE A 143     -40.139 -18.326  98.140  1.00 21.87           H  
ATOM   2240  N   MET A 144     -41.922 -23.505  97.765  1.00 20.53           N  
ATOM   2241  H   MET A 144     -41.377 -22.953  97.119  1.00 20.53           H  
ATOM   2242  CA  MET A 144     -41.211 -24.059  98.949  1.00 20.53           C  
ATOM   2243  HA  MET A 144     -40.175 -23.724  98.890  1.00 20.53           H  
ATOM   2244  C   MET A 144     -41.135 -25.612  99.002  1.00 20.53           C  
ATOM   2245  CB  MET A 144     -41.818 -23.448 100.237  1.00 20.53           C  
ATOM   2246  HB2 MET A 144     -42.906 -23.409 100.185  1.00 20.53           H  
ATOM   2247  HB3 MET A 144     -41.591 -24.085 101.092  1.00 20.53           H  
ATOM   2248  O   MET A 144     -41.889 -26.292  98.319  1.00 20.53           O  
ATOM   2249  CG  MET A 144     -41.300 -22.032 100.510  1.00 20.53           C  
ATOM   2250  HG2 MET A 144     -41.488 -21.428  99.622  1.00 20.53           H  
ATOM   2251  HG3 MET A 144     -40.220 -22.060 100.659  1.00 20.53           H  
ATOM   2252  SD  MET A 144     -42.051 -21.191 101.934  1.00 20.53           S  
ATOM   2253  CE  MET A 144     -41.528 -22.280 103.289  1.00 20.53           C  
ATOM   2254  HE1 MET A 144     -40.444 -22.391 103.278  1.00 20.53           H  
ATOM   2255  HE2 MET A 144     -41.837 -21.848 104.241  1.00 20.53           H  
ATOM   2256  HE3 MET A 144     -41.991 -23.261 103.179  1.00 20.53           H  
ATOM   2257  N   SER A 145     -40.251 -26.271  99.770  1.00 21.46           N  
ATOM   2258  H   SER A 145     -40.444 -27.262  99.806  1.00 21.46           H  
ATOM   2259  CA  SER A 145     -38.930 -25.917 100.352  1.00 21.46           C  
ATOM   2260  HA  SER A 145     -38.269 -25.541  99.572  1.00 21.46           H  
ATOM   2261  C   SER A 145     -38.286 -27.166 100.995  1.00 21.46           C  
ATOM   2262  CB  SER A 145     -39.035 -24.886 101.488  1.00 21.46           C  
ATOM   2263  HB2 SER A 145     -39.354 -23.924 101.086  1.00 21.46           H  
ATOM   2264  HB3 SER A 145     -38.051 -24.722 101.927  1.00 21.46           H  
ATOM   2265  O   SER A 145     -38.999 -28.135 101.227  1.00 21.46           O  
ATOM   2266  OG  SER A 145     -39.924 -25.308 102.504  1.00 21.46           O  
ATOM   2267  HG  SER A 145     -39.976 -26.267 102.501  1.00 21.46           H  
ATOM   2268  N   VAL A 146     -37.029 -27.040 101.462  1.00 21.15           N  
ATOM   2269  H   VAL A 146     -36.510 -26.226 101.167  1.00 21.15           H  
ATOM   2270  CA  VAL A 146     -36.412 -27.824 102.567  1.00 21.15           C  
ATOM   2271  HA  VAL A 146     -35.477 -27.302 102.771  1.00 21.15           H  
ATOM   2272  C   VAL A 146     -36.005 -29.287 102.263  1.00 21.15           C  
ATOM   2273  CB  VAL A 146     -37.275 -27.683 103.861  1.00 21.15           C  
ATOM   2274  HB  VAL A 146     -38.325 -27.600 103.579  1.00 21.15           H  
ATOM   2275  O   VAL A 146     -36.797 -30.053 101.735  1.00 21.15           O  
ATOM   2276  CG1 VAL A 146     -37.241 -28.843 104.870  1.00 21.15           C  
ATOM   2277 HG11 VAL A 146     -36.242 -29.009 105.274  1.00 21.15           H  
ATOM   2278 HG12 VAL A 146     -37.914 -28.622 105.698  1.00 21.15           H  
ATOM   2279 HG13 VAL A 146     -37.592 -29.757 104.391  1.00 21.15           H  
ATOM   2280  CG2 VAL A 146     -36.932 -26.377 104.590  1.00 21.15           C  
ATOM   2281 HG21 VAL A 146     -35.917 -26.412 104.985  1.00 21.15           H  
ATOM   2282 HG22 VAL A 146     -37.021 -25.531 103.909  1.00 21.15           H  
ATOM   2283 HG23 VAL A 146     -37.625 -26.227 105.418  1.00 21.15           H  
ATOM   2284  N   CYS A 147     -34.810 -29.767 102.649  1.00 21.76           N  
ATOM   2285  H   CYS A 147     -34.715 -30.767 102.542  1.00 21.76           H  
ATOM   2286  CA  CYS A 147     -33.522 -29.076 102.871  1.00 21.76           C  
ATOM   2287  HA  CYS A 147     -33.321 -28.442 102.008  1.00 21.76           H  
ATOM   2288  C   CYS A 147     -32.341 -30.075 102.982  1.00 21.76           C  
ATOM   2289  CB  CYS A 147     -33.548 -28.206 104.146  1.00 21.76           C  
ATOM   2290  HB2 CYS A 147     -32.932 -28.641 104.933  1.00 21.76           H  
ATOM   2291  HB3 CYS A 147     -34.552 -28.114 104.559  1.00 21.76           H  
ATOM   2292  O   CYS A 147     -32.531 -31.275 102.825  1.00 21.76           O  
ATOM   2293  SG  CYS A 147     -32.926 -26.551 103.733  1.00 21.76           S  
ATOM   2294  HG  CYS A 147     -32.503 -26.283 104.972  1.00 21.76           H  
ATOM   2295  N   GLU A 148     -31.149 -29.527 103.257  1.00 21.59           N  
ATOM   2296  H   GLU A 148     -31.172 -28.517 103.253  1.00 21.59           H  
ATOM   2297  CA  GLU A 148     -30.021 -30.056 104.063  1.00 21.59           C  
ATOM   2298  HA  GLU A 148     -29.115 -29.628 103.636  1.00 21.59           H  
ATOM   2299  C   GLU A 148     -29.755 -31.578 104.166  1.00 21.59           C  
ATOM   2300  CB  GLU A 148     -30.135 -29.481 105.488  1.00 21.59           C  
ATOM   2301  HB2 GLU A 148     -31.129 -29.704 105.876  1.00 21.59           H  
ATOM   2302  HB3 GLU A 148     -29.406 -29.965 106.138  1.00 21.59           H  
ATOM   2303  O   GLU A 148     -30.569 -32.363 104.645  1.00 21.59           O  
ATOM   2304  CG  GLU A 148     -29.882 -27.965 105.536  1.00 21.59           C  
ATOM   2305  HG2 GLU A 148     -28.808 -27.787 105.585  1.00 21.59           H  
ATOM   2306  HG3 GLU A 148     -30.241 -27.496 104.620  1.00 21.59           H  
ATOM   2307  CD  GLU A 148     -30.590 -27.325 106.735  1.00 21.59           C  
ATOM   2308  OE1 GLU A 148     -31.699 -26.783 106.515  1.00 21.59           O  
ATOM   2309  OE2 GLU A 148     -30.029 -27.387 107.849  1.00 21.59           O  
ATOM   2310  N   GLY A 149     -28.500 -31.962 103.899  1.00 21.33           N  
ATOM   2311  H   GLY A 149     -27.853 -31.284 103.522  1.00 21.33           H  
ATOM   2312  CA  GLY A 149     -27.919 -33.255 104.278  1.00 21.33           C  
ATOM   2313  HA2 GLY A 149     -28.231 -34.019 103.565  1.00 21.33           H  
ATOM   2314  HA3 GLY A 149     -28.284 -33.536 105.266  1.00 21.33           H  
ATOM   2315  C   GLY A 149     -26.385 -33.197 104.309  1.00 21.33           C  
ATOM   2316  O   GLY A 149     -25.799 -32.395 103.587  1.00 21.33           O  
ATOM   2317  N   ASN A 150     -25.755 -34.023 105.156  1.00 28.77           N  
ATOM   2318  H   ASN A 150     -26.340 -34.574 105.767  1.00 28.77           H  
ATOM   2319  CA  ASN A 150     -24.306 -34.091 105.441  1.00 28.77           C  
ATOM   2320  HA  ASN A 150     -24.045 -33.335 106.182  1.00 28.77           H  
ATOM   2321  C   ASN A 150     -23.435 -33.899 104.173  1.00 28.77           C  
ATOM   2322  CB  ASN A 150     -23.997 -35.475 106.063  1.00 28.77           C  
ATOM   2323  HB2 ASN A 150     -22.942 -35.499 106.334  1.00 28.77           H  
ATOM   2324  HB3 ASN A 150     -24.168 -36.247 105.312  1.00 28.77           H  
ATOM   2325  O   ASN A 150     -23.365 -34.805 103.347  1.00 28.77           O  
ATOM   2326  CG  ASN A 150     -24.804 -35.856 107.293  1.00 28.77           C  
ATOM   2327  ND2 ASN A 150     -24.550 -37.019 107.845  1.00 28.77           N  
ATOM   2328 HD21 ASN A 150     -25.110 -37.251 108.653  1.00 28.77           H  
ATOM   2329 HD22 ASN A 150     -23.833 -37.619 107.464  1.00 28.77           H  
ATOM   2330  OD1 ASN A 150     -25.690 -35.165 107.762  1.00 28.77           O  
ATOM   2331  N   PHE A 151     -22.746 -32.781 103.916  1.00 22.58           N  
ATOM   2332  H   PHE A 151     -22.356 -32.794 102.985  1.00 22.58           H  
ATOM   2333  CA  PHE A 151     -22.377 -31.614 104.737  1.00 22.58           C  
ATOM   2334  HA  PHE A 151     -21.836 -30.967 104.047  1.00 22.58           H  
ATOM   2335  C   PHE A 151     -21.374 -31.895 105.874  1.00 22.58           C  
ATOM   2336  CB  PHE A 151     -23.582 -30.751 105.150  1.00 22.58           C  
ATOM   2337  HB2 PHE A 151     -24.244 -31.303 105.818  1.00 22.58           H  
ATOM   2338  HB3 PHE A 151     -24.154 -30.500 104.256  1.00 22.58           H  
ATOM   2339  O   PHE A 151     -21.729 -32.369 106.951  1.00 22.58           O  
ATOM   2340  CG  PHE A 151     -23.188 -29.458 105.836  1.00 22.58           C  
ATOM   2341  CD1 PHE A 151     -23.123 -29.393 107.241  1.00 22.58           C  
ATOM   2342  HD1 PHE A 151     -23.361 -30.264 107.833  1.00 22.58           H  
ATOM   2343  CD2 PHE A 151     -22.876 -28.318 105.071  1.00 22.58           C  
ATOM   2344  HD2 PHE A 151     -22.932 -28.359 103.993  1.00 22.58           H  
ATOM   2345  CE1 PHE A 151     -22.757 -28.194 107.877  1.00 22.58           C  
ATOM   2346  HE1 PHE A 151     -22.726 -28.145 108.955  1.00 22.58           H  
ATOM   2347  CE2 PHE A 151     -22.503 -27.120 105.706  1.00 22.58           C  
ATOM   2348  HE2 PHE A 151     -22.274 -26.245 105.117  1.00 22.58           H  
ATOM   2349  CZ  PHE A 151     -22.445 -27.058 107.110  1.00 22.58           C  
ATOM   2350  HZ  PHE A 151     -22.172 -26.134 107.598  1.00 22.58           H  
ATOM   2351  N   ILE A 152     -20.113 -31.547 105.595  1.00 24.94           N  
ATOM   2352  H   ILE A 152     -19.935 -31.228 104.653  1.00 24.94           H  
ATOM   2353  CA  ILE A 152     -18.953 -31.385 106.490  1.00 24.94           C  
ATOM   2354  HA  ILE A 152     -19.297 -31.121 107.490  1.00 24.94           H  
ATOM   2355  C   ILE A 152     -18.179 -30.208 105.841  1.00 24.94           C  
ATOM   2356  CB  ILE A 152     -18.116 -32.697 106.539  1.00 24.94           C  
ATOM   2357  HB  ILE A 152     -17.723 -32.885 105.539  1.00 24.94           H  
ATOM   2358  O   ILE A 152     -17.875 -30.302 104.655  1.00 24.94           O  
ATOM   2359  CG1 ILE A 152     -18.965 -33.928 106.951  1.00 24.94           C  
ATOM   2360 HG12 ILE A 152     -19.750 -34.079 106.210  1.00 24.94           H  
ATOM   2361 HG13 ILE A 152     -19.439 -33.732 107.912  1.00 24.94           H  
ATOM   2362  CG2 ILE A 152     -16.920 -32.555 107.495  1.00 24.94           C  
ATOM   2363 HG21 ILE A 152     -17.263 -32.504 108.529  1.00 24.94           H  
ATOM   2364 HG22 ILE A 152     -16.242 -33.401 107.380  1.00 24.94           H  
ATOM   2365 HG23 ILE A 152     -16.349 -31.659 107.252  1.00 24.94           H  
ATOM   2366  CD1 ILE A 152     -18.200 -35.256 107.043  1.00 24.94           C  
ATOM   2367 HD11 ILE A 152     -17.651 -35.433 106.118  1.00 24.94           H  
ATOM   2368 HD12 ILE A 152     -17.510 -35.244 107.886  1.00 24.94           H  
ATOM   2369 HD13 ILE A 152     -18.911 -36.068 107.194  1.00 24.94           H  
ATOM   2370  N   LEU A 153     -18.104 -28.991 106.400  1.00 22.58           N  
ATOM   2371  H   LEU A 153     -18.040 -28.304 105.662  1.00 22.58           H  
ATOM   2372  CA  LEU A 153     -17.391 -28.522 107.608  1.00 22.58           C  
ATOM   2373  HA  LEU A 153     -17.646 -27.465 107.682  1.00 22.58           H  
ATOM   2374  C   LEU A 153     -15.850 -28.539 107.442  1.00 22.58           C  
ATOM   2375  CB  LEU A 153     -17.891 -29.187 108.906  1.00 22.58           C  
ATOM   2376  HB2 LEU A 153     -17.274 -28.840 109.735  1.00 22.58           H  
ATOM   2377  HB3 LEU A 153     -17.732 -30.263 108.832  1.00 22.58           H  
ATOM   2378  O   LEU A 153     -15.306 -29.470 106.864  1.00 22.58           O  
ATOM   2379  CG  LEU A 153     -19.365 -28.908 109.256  1.00 22.58           C  
ATOM   2380  HG  LEU A 153     -20.000 -29.123 108.396  1.00 22.58           H  
ATOM   2381  CD1 LEU A 153     -19.796 -29.812 110.411  1.00 22.58           C  
ATOM   2382 HD11 LEU A 153     -19.183 -29.619 111.292  1.00 22.58           H  
ATOM   2383 HD12 LEU A 153     -20.843 -29.626 110.651  1.00 22.58           H  
ATOM   2384 HD13 LEU A 153     -19.693 -30.856 110.117  1.00 22.58           H  
ATOM   2385  CD2 LEU A 153     -19.579 -27.453 109.684  1.00 22.58           C  
ATOM   2386 HD21 LEU A 153     -18.928 -27.206 110.523  1.00 22.58           H  
ATOM   2387 HD22 LEU A 153     -19.379 -26.782 108.849  1.00 22.58           H  
ATOM   2388 HD23 LEU A 153     -20.616 -27.310 109.987  1.00 22.58           H  
ATOM   2389  N   THR A 154     -15.090 -27.545 107.916  1.00 22.83           N  
ATOM   2390  H   THR A 154     -14.112 -27.616 107.674  1.00 22.83           H  
ATOM   2391  CA  THR A 154     -15.411 -26.448 108.859  1.00 22.83           C  
ATOM   2392  HA  THR A 154     -16.446 -26.524 109.193  1.00 22.83           H  
ATOM   2393  C   THR A 154     -15.209 -25.032 108.282  1.00 22.83           C  
ATOM   2394  CB  THR A 154     -14.507 -26.564 110.109  1.00 22.83           C  
ATOM   2395  HB  THR A 154     -14.705 -25.730 110.782  1.00 22.83           H  
ATOM   2396  O   THR A 154     -14.672 -24.854 107.194  1.00 22.83           O  
ATOM   2397  CG2 THR A 154     -14.751 -27.846 110.904  1.00 22.83           C  
ATOM   2398 HG21 THR A 154     -15.780 -27.867 111.263  1.00 22.83           H  
ATOM   2399 HG22 THR A 154     -14.081 -27.865 111.763  1.00 22.83           H  
ATOM   2400 HG23 THR A 154     -14.554 -28.722 110.285  1.00 22.83           H  
ATOM   2401  OG1 THR A 154     -13.143 -26.537 109.753  1.00 22.83           O  
ATOM   2402  HG1 THR A 154     -12.913 -25.644 109.485  1.00 22.83           H  
ATOM   2403  N   GLN A 155     -15.602 -24.036 109.086  1.00 21.94           N  
ATOM   2404  H   GLN A 155     -16.200 -24.309 109.853  1.00 21.94           H  
ATOM   2405  CA  GLN A 155     -14.916 -22.749 109.338  1.00 21.94           C  
ATOM   2406  HA  GLN A 155     -15.407 -21.939 108.798  1.00 21.94           H  
ATOM   2407  C   GLN A 155     -13.398 -22.729 109.027  1.00 21.94           C  
ATOM   2408  CB  GLN A 155     -15.050 -22.545 110.860  1.00 21.94           C  
ATOM   2409  HB2 GLN A 155     -14.677 -23.432 111.372  1.00 21.94           H  
ATOM   2410  HB3 GLN A 155     -14.412 -21.723 111.185  1.00 21.94           H  
ATOM   2411  O   GLN A 155     -12.746 -23.763 109.191  1.00 21.94           O  
ATOM   2412  CG  GLN A 155     -16.488 -22.281 111.331  1.00 21.94           C  
ATOM   2413  HG2 GLN A 155     -16.877 -21.389 110.841  1.00 21.94           H  
ATOM   2414  HG3 GLN A 155     -17.133 -23.123 111.078  1.00 21.94           H  
ATOM   2415  CD  GLN A 155     -16.525 -22.082 112.839  1.00 21.94           C  
ATOM   2416  NE2 GLN A 155     -16.182 -20.913 113.323  1.00 21.94           N  
ATOM   2417 HE21 GLN A 155     -15.879 -20.192 112.683  1.00 21.94           H  
ATOM   2418 HE22 GLN A 155     -16.184 -20.790 114.325  1.00 21.94           H  
ATOM   2419  OE1 GLN A 155     -16.832 -22.986 113.600  1.00 21.94           O  
ATOM   2420  N   ASP A 156     -12.729 -21.609 108.715  1.00 21.35           N  
ATOM   2421  H   ASP A 156     -11.754 -21.783 108.517  1.00 21.35           H  
ATOM   2422  CA  ASP A 156     -13.093 -20.178 108.500  1.00 21.35           C  
ATOM   2423  HA  ASP A 156     -13.956 -20.099 107.839  1.00 21.35           H  
ATOM   2424  C   ASP A 156     -11.883 -19.500 107.765  1.00 21.35           C  
ATOM   2425  CB  ASP A 156     -13.387 -19.507 109.865  1.00 21.35           C  
ATOM   2426  HB2 ASP A 156     -12.875 -20.050 110.659  1.00 21.35           H  
ATOM   2427  HB3 ASP A 156     -12.976 -18.498 109.884  1.00 21.35           H  
ATOM   2428  O   ASP A 156     -10.907 -20.191 107.474  1.00 21.35           O  
ATOM   2429  CG  ASP A 156     -14.874 -19.361 110.210  1.00 21.35           C  
ATOM   2430  OD1 ASP A 156     -15.716 -19.448 109.292  1.00 21.35           O  
ATOM   2431  OD2 ASP A 156     -15.167 -19.192 111.416  1.00 21.35           O  
ATOM   2432  N   ALA A 157     -11.784 -18.211 107.394  1.00 22.47           N  
ATOM   2433  H   ALA A 157     -10.965 -18.057 106.823  1.00 22.47           H  
ATOM   2434  CA  ALA A 157     -12.528 -16.981 107.717  1.00 22.47           C  
ATOM   2435  HA  ALA A 157     -13.538 -17.234 108.040  1.00 22.47           H  
ATOM   2436  C   ALA A 157     -12.644 -16.051 106.468  1.00 22.47           C  
ATOM   2437  CB  ALA A 157     -11.777 -16.280 108.873  1.00 22.47           C  
ATOM   2438  HB1 ALA A 157     -11.560 -16.970 109.688  1.00 22.47           H  
ATOM   2439  HB2 ALA A 157     -12.379 -15.461 109.266  1.00 22.47           H  
ATOM   2440  HB3 ALA A 157     -10.822 -15.891 108.518  1.00 22.47           H  
ATOM   2441  O   ALA A 157     -12.985 -16.519 105.384  1.00 22.47           O  
ATOM   2442  N   ALA A 158     -12.355 -14.743 106.595  1.00 22.87           N  
ATOM   2443  H   ALA A 158     -12.028 -14.409 107.490  1.00 22.87           H  
ATOM   2444  CA  ALA A 158     -12.349 -13.755 105.506  1.00 22.87           C  
ATOM   2445  HA  ALA A 158     -12.072 -14.255 104.578  1.00 22.87           H  
ATOM   2446  C   ALA A 158     -11.335 -12.603 105.740  1.00 22.87           C  
ATOM   2447  CB  ALA A 158     -13.778 -13.206 105.361  1.00 22.87           C  
ATOM   2448  HB1 ALA A 158     -14.470 -14.027 105.174  1.00 22.87           H  
ATOM   2449  HB2 ALA A 158     -14.070 -12.692 106.277  1.00 22.87           H  
ATOM   2450  HB3 ALA A 158     -13.830 -12.508 104.526  1.00 22.87           H  
ATOM   2451  O   ALA A 158     -10.826 -12.446 106.847  1.00 22.87           O  
ATOM   2452  N   ASP A 159     -11.124 -11.771 104.705  1.00 22.29           N  
ATOM   2453  H   ASP A 159     -11.610 -11.996 103.849  1.00 22.29           H  
ATOM   2454  CA  ASP A 159     -10.243 -10.578 104.659  1.00 22.29           C  
ATOM   2455  HA  ASP A 159     -10.357 -10.172 103.654  1.00 22.29           H  
ATOM   2456  C   ASP A 159      -8.718 -10.856 104.807  1.00 22.29           C  
ATOM   2457  CB  ASP A 159     -10.794  -9.486 105.614  1.00 22.29           C  
ATOM   2458  HB2 ASP A 159     -10.480  -9.717 106.632  1.00 22.29           H  
ATOM   2459  HB3 ASP A 159     -11.883  -9.518 105.586  1.00 22.29           H  
ATOM   2460  O   ASP A 159      -8.271 -11.991 104.954  1.00 22.29           O  
ATOM   2461  CG  ASP A 159     -10.368  -8.046 105.274  1.00 22.29           C  
ATOM   2462  OD1 ASP A 159      -9.726  -7.848 104.214  1.00 22.29           O  
ATOM   2463  OD2 ASP A 159     -10.665  -7.143 106.083  1.00 22.29           O  
ATOM   2464  N   THR A 160      -7.889  -9.809 104.727  1.00 23.38           N  
ATOM   2465  H   THR A 160      -8.341  -8.919 104.574  1.00 23.38           H  
ATOM   2466  CA  THR A 160      -6.434  -9.786 105.003  1.00 23.38           C  
ATOM   2467  HA  THR A 160      -6.143  -8.756 104.794  1.00 23.38           H  
ATOM   2468  C   THR A 160      -5.508 -10.591 104.068  1.00 23.38           C  
ATOM   2469  CB  THR A 160      -6.107  -9.965 106.500  1.00 23.38           C  
ATOM   2470  HB  THR A 160      -5.025  -9.997 106.626  1.00 23.38           H  
ATOM   2471  O   THR A 160      -4.685 -11.378 104.512  1.00 23.38           O  
ATOM   2472  CG2 THR A 160      -6.632  -8.790 107.329  1.00 23.38           C  
ATOM   2473 HG21 THR A 160      -6.352  -8.935 108.372  1.00 23.38           H  
ATOM   2474 HG22 THR A 160      -7.719  -8.739 107.262  1.00 23.38           H  
ATOM   2475 HG23 THR A 160      -6.203  -7.855 106.971  1.00 23.38           H  
ATOM   2476  OG1 THR A 160      -6.664 -11.130 107.057  1.00 23.38           O  
ATOM   2477  HG1 THR A 160      -7.153 -11.586 106.368  1.00 23.38           H  
ATOM   2478  N   ASN A 161      -5.615 -10.317 102.760  1.00 25.09           N  
ATOM   2479  H   ASN A 161      -6.549 -10.020 102.516  1.00 25.09           H  
ATOM   2480  CA  ASN A 161      -4.571  -9.706 101.896  1.00 25.09           C  
ATOM   2481  HA  ASN A 161      -4.859  -9.951 100.874  1.00 25.09           H  
ATOM   2482  C   ASN A 161      -3.059 -10.118 102.017  1.00 25.09           C  
ATOM   2483  CB  ASN A 161      -4.747  -8.175 102.076  1.00 25.09           C  
ATOM   2484  HB2 ASN A 161      -5.808  -7.935 102.143  1.00 25.09           H  
ATOM   2485  HB3 ASN A 161      -4.281  -7.884 103.017  1.00 25.09           H  
ATOM   2486  O   ASN A 161      -2.543 -10.452 103.071  1.00 25.09           O  
ATOM   2487  CG  ASN A 161      -4.182  -7.297 100.969  1.00 25.09           C  
ATOM   2488  ND2 ASN A 161      -4.131  -6.005 101.189  1.00 25.09           N  
ATOM   2489 HD21 ASN A 161      -3.820  -5.428 100.420  1.00 25.09           H  
ATOM   2490 HD22 ASN A 161      -4.480  -5.626 102.058  1.00 25.09           H  
ATOM   2491  OD1 ASN A 161      -3.802  -7.736  99.896  1.00 25.09           O  
ATOM   2492  N   TYR A 162      -2.297  -9.836 100.945  1.00 21.53           N  
ATOM   2493  H   TYR A 162      -2.811  -9.489 100.148  1.00 21.53           H  
ATOM   2494  CA  TYR A 162      -0.856  -9.480 100.959  1.00 21.53           C  
ATOM   2495  HA  TYR A 162      -0.752  -8.885 100.052  1.00 21.53           H  
ATOM   2496  C   TYR A 162       0.244 -10.575 100.790  1.00 21.53           C  
ATOM   2497  CB  TYR A 162      -0.567  -8.461 102.088  1.00 21.53           C  
ATOM   2498  HB2 TYR A 162      -1.498  -7.985 102.396  1.00 21.53           H  
ATOM   2499  HB3 TYR A 162      -0.187  -8.981 102.967  1.00 21.53           H  
ATOM   2500  O   TYR A 162       1.031 -10.841 101.689  1.00 21.53           O  
ATOM   2501  CG  TYR A 162       0.377  -7.339 101.709  1.00 21.53           C  
ATOM   2502  CD1 TYR A 162       1.758  -7.455 101.950  1.00 21.53           C  
ATOM   2503  HD1 TYR A 162       2.147  -8.361 102.390  1.00 21.53           H  
ATOM   2504  CD2 TYR A 162      -0.144  -6.164 101.133  1.00 21.53           C  
ATOM   2505  HD2 TYR A 162      -1.204  -6.082 100.945  1.00 21.53           H  
ATOM   2506  CE1 TYR A 162       2.621  -6.387 101.628  1.00 21.53           C  
ATOM   2507  HE1 TYR A 162       3.679  -6.476 101.823  1.00 21.53           H  
ATOM   2508  CE2 TYR A 162       0.713  -5.095 100.810  1.00 21.53           C  
ATOM   2509  HE2 TYR A 162       0.325  -4.188 100.370  1.00 21.53           H  
ATOM   2510  OH  TYR A 162       2.917  -4.161 100.769  1.00 21.53           O  
ATOM   2511  HH  TYR A 162       3.829  -4.359 100.994  1.00 21.53           H  
ATOM   2512  CZ  TYR A 162       2.096  -5.202 101.065  1.00 21.53           C  
ATOM   2513  N   HIS A 163       0.436 -11.000  99.527  1.00 23.85           N  
ATOM   2514  H   HIS A 163      -0.340 -10.824  98.905  1.00 23.85           H  
ATOM   2515  CA  HIS A 163       1.741 -11.248  98.854  1.00 23.85           C  
ATOM   2516  HA  HIS A 163       1.471 -11.368  97.805  1.00 23.85           H  
ATOM   2517  C   HIS A 163       2.664 -12.478  99.147  1.00 23.85           C  
ATOM   2518  CB  HIS A 163       2.589  -9.956  98.912  1.00 23.85           C  
ATOM   2519  HB2 HIS A 163       2.549  -9.525  99.913  1.00 23.85           H  
ATOM   2520  HB3 HIS A 163       3.637 -10.207  98.748  1.00 23.85           H  
ATOM   2521  O   HIS A 163       3.066 -12.749 100.269  1.00 23.85           O  
ATOM   2522  CG  HIS A 163       2.227  -8.900  97.900  1.00 23.85           C  
ATOM   2523  CD2 HIS A 163       1.568  -7.724  98.142  1.00 23.85           C  
ATOM   2524  HD2 HIS A 163       1.180  -7.398  99.095  1.00 23.85           H  
ATOM   2525  ND1 HIS A 163       2.594  -8.891  96.572  1.00 23.85           N  
ATOM   2526  HD1 HIS A 163       3.135  -9.597  96.095  1.00 23.85           H  
ATOM   2527  CE1 HIS A 163       2.156  -7.744  96.027  1.00 23.85           C  
ATOM   2528  HE1 HIS A 163       2.298  -7.446  94.998  1.00 23.85           H  
ATOM   2529  NE2 HIS A 163       1.523  -7.002  96.945  1.00 23.85           N  
ATOM   2530  N   ILE A 164       3.235 -12.990  98.030  1.00 24.00           N  
ATOM   2531  H   ILE A 164       2.714 -12.828  97.180  1.00 24.00           H  
ATOM   2532  CA  ILE A 164       4.631 -13.488  97.822  1.00 24.00           C  
ATOM   2533  HA  ILE A 164       4.731 -13.465  96.737  1.00 24.00           H  
ATOM   2534  C   ILE A 164       5.003 -14.973  98.120  1.00 24.00           C  
ATOM   2535  CB  ILE A 164       5.654 -12.417  98.326  1.00 24.00           C  
ATOM   2536  HB  ILE A 164       5.265 -11.970  99.241  1.00 24.00           H  
ATOM   2537  O   ILE A 164       4.479 -15.613  99.020  1.00 24.00           O  
ATOM   2538  CG1 ILE A 164       5.776 -11.300  97.261  1.00 24.00           C  
ATOM   2539 HG12 ILE A 164       6.314 -11.684  96.395  1.00 24.00           H  
ATOM   2540 HG13 ILE A 164       4.780 -11.014  96.924  1.00 24.00           H  
ATOM   2541  CG2 ILE A 164       7.055 -12.937  98.697  1.00 24.00           C  
ATOM   2542 HG21 ILE A 164       7.643 -12.139  99.149  1.00 24.00           H  
ATOM   2543 HG22 ILE A 164       6.963 -13.722  99.448  1.00 24.00           H  
ATOM   2544 HG23 ILE A 164       7.584 -13.313  97.821  1.00 24.00           H  
ATOM   2545  CD1 ILE A 164       6.480 -10.026  97.751  1.00 24.00           C  
ATOM   2546 HD11 ILE A 164       7.536 -10.220  97.935  1.00 24.00           H  
ATOM   2547 HD12 ILE A 164       6.399  -9.254  96.985  1.00 24.00           H  
ATOM   2548 HD13 ILE A 164       6.011  -9.666  98.666  1.00 24.00           H  
ATOM   2549  N   ASN A 165       6.004 -15.454  97.346  1.00 23.74           N  
ATOM   2550  H   ASN A 165       6.343 -14.792  96.663  1.00 23.74           H  
ATOM   2551  CA  ASN A 165       6.739 -16.746  97.350  1.00 23.74           C  
ATOM   2552  HA  ASN A 165       7.559 -16.550  96.660  1.00 23.74           H  
ATOM   2553  C   ASN A 165       6.033 -17.990  96.730  1.00 23.74           C  
ATOM   2554  CB  ASN A 165       7.410 -16.968  98.719  1.00 23.74           C  
ATOM   2555  HB2 ASN A 165       6.685 -16.806  99.516  1.00 23.74           H  
ATOM   2556  HB3 ASN A 165       7.748 -18.001  98.809  1.00 23.74           H  
ATOM   2557  O   ASN A 165       4.822 -18.106  96.837  1.00 23.74           O  
ATOM   2558  CG  ASN A 165       8.623 -16.078  98.928  1.00 23.74           C  
ATOM   2559  ND2 ASN A 165       8.921 -15.723 100.154  1.00 23.74           N  
ATOM   2560 HD21 ASN A 165       9.717 -15.114 100.275  1.00 23.74           H  
ATOM   2561 HD22 ASN A 165       8.320 -16.005 100.915  1.00 23.74           H  
ATOM   2562  OD1 ASN A 165       9.325 -15.698  98.001  1.00 23.74           O  
ATOM   2563  N   SER A 166       6.662 -18.915  95.961  1.00 26.09           N  
ATOM   2564  H   SER A 166       5.991 -19.600  95.644  1.00 26.09           H  
ATOM   2565  CA  SER A 166       8.086 -19.261  95.626  1.00 26.09           C  
ATOM   2566  HA  SER A 166       8.024 -19.895  94.741  1.00 26.09           H  
ATOM   2567  C   SER A 166       8.822 -20.125  96.694  1.00 26.09           C  
ATOM   2568  CB  SER A 166       8.858 -18.004  95.182  1.00 26.09           C  
ATOM   2569  HB2 SER A 166       8.140 -17.267  94.820  1.00 26.09           H  
ATOM   2570  HB3 SER A 166       9.397 -17.586  96.032  1.00 26.09           H  
ATOM   2571  O   SER A 166       8.351 -20.119  97.828  1.00 26.09           O  
ATOM   2572  OG  SER A 166       9.752 -18.227  94.114  1.00 26.09           O  
ATOM   2573  HG  SER A 166      10.062 -17.373  93.805  1.00 26.09           H  
ATOM   2574  N   PRO A 167       9.949 -20.861  96.435  1.00 31.99           N  
ATOM   2575  CA  PRO A 167      10.785 -20.933  95.215  1.00 31.99           C  
ATOM   2576  HA  PRO A 167      10.288 -20.484  94.355  1.00 31.99           H  
ATOM   2577  C   PRO A 167      11.308 -22.337  94.765  1.00 31.99           C  
ATOM   2578  CB  PRO A 167      11.992 -20.102  95.670  1.00 31.99           C  
ATOM   2579  HB2 PRO A 167      11.719 -19.049  95.733  1.00 31.99           H  
ATOM   2580  HB3 PRO A 167      12.866 -20.218  95.029  1.00 31.99           H  
ATOM   2581  O   PRO A 167      11.180 -23.331  95.478  1.00 31.99           O  
ATOM   2582  CG  PRO A 167      12.242 -20.646  97.085  1.00 31.99           C  
ATOM   2583  HG2 PRO A 167      12.940 -21.482  97.052  1.00 31.99           H  
ATOM   2584  HG3 PRO A 167      12.620 -19.861  97.739  1.00 31.99           H  
ATOM   2585  CD  PRO A 167      10.864 -21.138  97.546  1.00 31.99           C  
ATOM   2586  HD2 PRO A 167      10.890 -22.207  97.757  1.00 31.99           H  
ATOM   2587  HD3 PRO A 167      10.586 -20.603  98.454  1.00 31.99           H  
ATOM   2588  N   THR A 168      12.079 -22.375  93.653  1.00 27.57           N  
ATOM   2589  H   THR A 168      12.110 -21.514  93.126  1.00 27.57           H  
ATOM   2590  CA  THR A 168      12.878 -23.517  93.081  1.00 27.57           C  
ATOM   2591  HA  THR A 168      13.376 -23.122  92.195  1.00 27.57           H  
ATOM   2592  C   THR A 168      12.048 -24.699  92.529  1.00 27.57           C  
ATOM   2593  CB  THR A 168      14.020 -23.953  94.023  1.00 27.57           C  
ATOM   2594  HB  THR A 168      14.574 -24.776  93.572  1.00 27.57           H  
ATOM   2595  O   THR A 168      10.864 -24.777  92.821  1.00 27.57           O  
ATOM   2596  CG2 THR A 168      15.015 -22.822  94.279  1.00 27.57           C  
ATOM   2597 HG21 THR A 168      15.405 -22.452  93.330  1.00 27.57           H  
ATOM   2598 HG22 THR A 168      14.538 -22.005  94.820  1.00 27.57           H  
ATOM   2599 HG23 THR A 168      15.846 -23.202  94.873  1.00 27.57           H  
ATOM   2600  OG1 THR A 168      13.539 -24.387  95.276  1.00 27.57           O  
ATOM   2601  HG1 THR A 168      12.686 -23.961  95.384  1.00 27.57           H  
ATOM   2602  N   LYS A 169      12.524 -25.633  91.680  1.00 27.88           N  
ATOM   2603  H   LYS A 169      11.759 -26.131  91.248  1.00 27.88           H  
ATOM   2604  CA  LYS A 169      13.857 -26.211  91.314  1.00 27.88           C  
ATOM   2605  HA  LYS A 169      14.698 -25.670  91.748  1.00 27.88           H  
ATOM   2606  C   LYS A 169      14.061 -26.216  89.770  1.00 27.88           C  
ATOM   2607  CB  LYS A 169      13.830 -27.676  91.826  1.00 27.88           C  
ATOM   2608  HB2 LYS A 169      12.815 -28.070  91.794  1.00 27.88           H  
ATOM   2609  HB3 LYS A 169      14.389 -28.309  91.137  1.00 27.88           H  
ATOM   2610  O   LYS A 169      13.054 -26.178  89.076  1.00 27.88           O  
ATOM   2611  CG  LYS A 169      14.410 -27.875  93.239  1.00 27.88           C  
ATOM   2612  HG2 LYS A 169      15.275 -27.224  93.364  1.00 27.88           H  
ATOM   2613  HG3 LYS A 169      14.750 -28.907  93.332  1.00 27.88           H  
ATOM   2614  CD  LYS A 169      13.399 -27.604  94.358  1.00 27.88           C  
ATOM   2615  HD2 LYS A 169      12.634 -28.380  94.360  1.00 27.88           H  
ATOM   2616  HD3 LYS A 169      12.912 -26.646  94.175  1.00 27.88           H  
ATOM   2617  CE  LYS A 169      14.113 -27.566  95.714  1.00 27.88           C  
ATOM   2618  HE2 LYS A 169      14.310 -28.587  96.042  1.00 27.88           H  
ATOM   2619  HE3 LYS A 169      15.071 -27.063  95.581  1.00 27.88           H  
ATOM   2620  NZ  LYS A 169      13.312 -26.823  96.715  1.00 27.88           N  
ATOM   2621  HZ1 LYS A 169      13.768 -26.814  97.617  1.00 27.88           H  
ATOM   2622  HZ2 LYS A 169      12.385 -27.212  96.805  1.00 27.88           H  
ATOM   2623  HZ3 LYS A 169      13.221 -25.867  96.402  1.00 27.88           H  
ATOM   2624  N   THR A 170      15.230 -26.274  89.096  1.00 24.67           N  
ATOM   2625  H   THR A 170      15.031 -26.255  88.106  1.00 24.67           H  
ATOM   2626  CA  THR A 170      16.695 -26.366  89.406  1.00 24.67           C  
ATOM   2627  HA  THR A 170      17.157 -26.471  88.425  1.00 24.67           H  
ATOM   2628  C   THR A 170      17.199 -27.616  90.152  1.00 24.67           C  
ATOM   2629  CB  THR A 170      17.286 -25.063  89.994  1.00 24.67           C  
ATOM   2630  HB  THR A 170      18.055 -25.308  90.726  1.00 24.67           H  
ATOM   2631  O   THR A 170      16.732 -27.891  91.245  1.00 24.67           O  
ATOM   2632  CG2 THR A 170      17.927 -24.210  88.901  1.00 24.67           C  
ATOM   2633 HG21 THR A 170      18.366 -23.313  89.338  1.00 24.67           H  
ATOM   2634 HG22 THR A 170      17.180 -23.927  88.159  1.00 24.67           H  
ATOM   2635 HG23 THR A 170      18.721 -24.774  88.411  1.00 24.67           H  
ATOM   2636  OG1 THR A 170      16.336 -24.231  90.625  1.00 24.67           O  
ATOM   2637  HG1 THR A 170      16.736 -23.360  90.687  1.00 24.67           H  
ATOM   2638  N   ILE A 171      18.178 -28.413  89.686  1.00 29.44           N  
ATOM   2639  H   ILE A 171      18.217 -29.296  90.175  1.00 29.44           H  
ATOM   2640  CA  ILE A 171      19.373 -28.197  88.819  1.00 29.44           C  
ATOM   2641  HA  ILE A 171      19.243 -27.307  88.204  1.00 29.44           H  
ATOM   2642  C   ILE A 171      19.578 -29.471  87.937  1.00 29.44           C  
ATOM   2643  CB  ILE A 171      20.585 -28.025  89.787  1.00 29.44           C  
ATOM   2644  HB  ILE A 171      20.582 -28.883  90.459  1.00 29.44           H  
ATOM   2645  O   ILE A 171      19.324 -30.546  88.470  1.00 29.44           O  
ATOM   2646  CG1 ILE A 171      20.456 -26.758  90.668  1.00 29.44           C  
ATOM   2647 HG12 ILE A 171      20.422 -25.875  90.030  1.00 29.44           H  
ATOM   2648 HG13 ILE A 171      19.527 -26.817  91.234  1.00 29.44           H  
ATOM   2649  CG2 ILE A 171      21.948 -28.040  89.086  1.00 29.44           C  
ATOM   2650 HG21 ILE A 171      22.075 -28.969  88.530  1.00 29.44           H  
ATOM   2651 HG22 ILE A 171      22.048 -27.182  88.420  1.00 29.44           H  
ATOM   2652 HG23 ILE A 171      22.760 -28.019  89.813  1.00 29.44           H  
ATOM   2653  CD1 ILE A 171      21.563 -26.571  91.715  1.00 29.44           C  
ATOM   2654 HD11 ILE A 171      21.689 -27.488  92.290  1.00 29.44           H  
ATOM   2655 HD12 ILE A 171      22.505 -26.303  91.236  1.00 29.44           H  
ATOM   2656 HD13 ILE A 171      21.282 -25.765  92.394  1.00 29.44           H  
ATOM   2657  N   THR A 172      19.946 -29.566  86.639  1.00 21.67           N  
ATOM   2658  H   THR A 172      19.921 -30.546  86.395  1.00 21.67           H  
ATOM   2659  CA  THR A 172      20.515 -28.732  85.530  1.00 21.67           C  
ATOM   2660  HA  THR A 172      20.126 -29.228  84.640  1.00 21.67           H  
ATOM   2661  C   THR A 172      22.051 -28.744  85.304  1.00 21.67           C  
ATOM   2662  CB  THR A 172      19.962 -27.302  85.393  1.00 21.67           C  
ATOM   2663  HB  THR A 172      20.308 -26.908  84.438  1.00 21.67           H  
ATOM   2664  O   THR A 172      22.791 -28.438  86.224  1.00 21.67           O  
ATOM   2665  CG2 THR A 172      18.433 -27.223  85.383  1.00 21.67           C  
ATOM   2666 HG21 THR A 172      18.014 -27.623  86.306  1.00 21.67           H  
ATOM   2667 HG22 THR A 172      18.128 -26.183  85.273  1.00 21.67           H  
ATOM   2668 HG23 THR A 172      18.043 -27.794  84.540  1.00 21.67           H  
ATOM   2669  OG1 THR A 172      20.459 -26.457  86.398  1.00 21.67           O  
ATOM   2670  HG1 THR A 172      21.407 -26.599  86.459  1.00 21.67           H  
ATOM   2671  N   THR A 173      22.498 -28.949  84.042  1.00 22.05           N  
ATOM   2672  H   THR A 173      21.797 -29.212  83.364  1.00 22.05           H  
ATOM   2673  CA  THR A 173      23.890 -28.793  83.491  1.00 22.05           C  
ATOM   2674  HA  THR A 173      23.812 -29.013  82.426  1.00 22.05           H  
ATOM   2675  C   THR A 173      24.965 -29.793  84.011  1.00 22.05           C  
ATOM   2676  CB  THR A 173      24.352 -27.316  83.560  1.00 22.05           C  
ATOM   2677  HB  THR A 173      25.238 -27.202  82.935  1.00 22.05           H  
ATOM   2678  O   THR A 173      24.809 -30.300  85.112  1.00 22.05           O  
ATOM   2679  CG2 THR A 173      23.318 -26.332  83.007  1.00 22.05           C  
ATOM   2680 HG21 THR A 173      22.975 -26.660  82.025  1.00 22.05           H  
ATOM   2681 HG22 THR A 173      22.471 -26.248  83.687  1.00 22.05           H  
ATOM   2682 HG23 THR A 173      23.781 -25.350  82.908  1.00 22.05           H  
ATOM   2683  OG1 THR A 173      24.667 -26.874  84.857  1.00 22.05           O  
ATOM   2684  HG1 THR A 173      24.906 -27.632  85.394  1.00 22.05           H  
ATOM   2685  N   THR A 174      26.064 -30.179  83.324  1.00 23.25           N  
ATOM   2686  H   THR A 174      26.617 -30.850  83.838  1.00 23.25           H  
ATOM   2687  CA  THR A 174      26.614 -29.885  81.966  1.00 23.25           C  
ATOM   2688  HA  THR A 174      25.798 -29.857  81.243  1.00 23.25           H  
ATOM   2689  C   THR A 174      27.636 -30.956  81.502  1.00 23.25           C  
ATOM   2690  CB  THR A 174      27.429 -28.564  81.902  1.00 23.25           C  
ATOM   2691  HB  THR A 174      28.469 -28.775  81.656  1.00 23.25           H  
ATOM   2692  O   THR A 174      28.226 -31.627  82.342  1.00 23.25           O  
ATOM   2693  CG2 THR A 174      26.898 -27.640  80.803  1.00 23.25           C  
ATOM   2694 HG21 THR A 174      25.820 -27.505  80.891  1.00 23.25           H  
ATOM   2695 HG22 THR A 174      27.126 -28.067  79.826  1.00 23.25           H  
ATOM   2696 HG23 THR A 174      27.388 -26.670  80.881  1.00 23.25           H  
ATOM   2697  OG1 THR A 174      27.472 -27.858  83.114  1.00 23.25           O  
ATOM   2698  HG1 THR A 174      28.064 -28.327  83.706  1.00 23.25           H  
ATOM   2699  N   SER A 175      27.938 -30.979  80.187  1.00 21.53           N  
ATOM   2700  H   SER A 175      27.328 -30.452  79.578  1.00 21.53           H  
ATOM   2701  CA  SER A 175      29.209 -31.450  79.564  1.00 21.53           C  
ATOM   2702  HA  SER A 175      29.029 -31.422  78.489  1.00 21.53           H  
ATOM   2703  C   SER A 175      29.584 -32.947  79.809  1.00 21.53           C  
ATOM   2704  CB  SER A 175      30.270 -30.353  79.796  1.00 21.53           C  
ATOM   2705  HB2 SER A 175      29.856 -29.415  79.424  1.00 21.53           H  
ATOM   2706  HB3 SER A 175      31.168 -30.534  79.207  1.00 21.53           H  
ATOM   2707  O   SER A 175      28.714 -33.709  80.208  1.00 21.53           O  
ATOM   2708  OG  SER A 175      30.615 -30.147  81.146  1.00 21.53           O  
ATOM   2709  HG  SER A 175      31.110 -30.909  81.457  1.00 21.53           H  
ATOM   2710  N   THR A 176      30.756 -33.529  79.475  1.00 24.35           N  
ATOM   2711  H   THR A 176      30.712 -34.535  79.544  1.00 24.35           H  
ATOM   2712  CA  THR A 176      32.098 -33.015  79.094  1.00 24.35           C  
ATOM   2713  HA  THR A 176      32.002 -32.129  78.466  1.00 24.35           H  
ATOM   2714  C   THR A 176      32.901 -34.047  78.267  1.00 24.35           C  
ATOM   2715  CB  THR A 176      32.946 -32.704  80.357  1.00 24.35           C  
ATOM   2716  HB  THR A 176      33.529 -33.583  80.631  1.00 24.35           H  
ATOM   2717  O   THR A 176      32.518 -35.208  78.196  1.00 24.35           O  
ATOM   2718  CG2 THR A 176      33.896 -31.516  80.172  1.00 24.35           C  
ATOM   2719 HG21 THR A 176      33.338 -30.620  79.900  1.00 24.35           H  
ATOM   2720 HG22 THR A 176      34.648 -31.723  79.410  1.00 24.35           H  
ATOM   2721 HG23 THR A 176      34.417 -31.328  81.111  1.00 24.35           H  
ATOM   2722  OG1 THR A 176      32.148 -32.360  81.468  1.00 24.35           O  
ATOM   2723  HG1 THR A 176      31.764 -33.169  81.813  1.00 24.35           H  
ATOM   2724  N   THR A 177      34.057 -33.623  77.726  1.00 27.36           N  
ATOM   2725  H   THR A 177      34.252 -32.638  77.830  1.00 27.36           H  
ATOM   2726  CA  THR A 177      35.187 -34.434  77.196  1.00 27.36           C  
ATOM   2727  HA  THR A 177      35.890 -33.698  76.808  1.00 27.36           H  
ATOM   2728  C   THR A 177      34.924 -35.371  76.005  1.00 27.36           C  
ATOM   2729  CB  THR A 177      35.980 -35.169  78.297  1.00 27.36           C  
ATOM   2730  HB  THR A 177      36.567 -35.969  77.845  1.00 27.36           H  
ATOM   2731  O   THR A 177      34.262 -36.395  76.097  1.00 27.36           O  
ATOM   2732  CG2 THR A 177      36.939 -34.221  79.020  1.00 27.36           C  
ATOM   2733 HG21 THR A 177      36.384 -33.413  79.497  1.00 27.36           H  
ATOM   2734 HG22 THR A 177      37.661 -33.809  78.315  1.00 27.36           H  
ATOM   2735 HG23 THR A 177      37.479 -34.777  79.786  1.00 27.36           H  
ATOM   2736  OG1 THR A 177      35.137 -35.711  79.281  1.00 27.36           O  
ATOM   2737  HG1 THR A 177      34.419 -36.157  78.826  1.00 27.36           H  
ATOM   2738  N   THR A 178      35.549 -35.015  74.882  1.00 28.11           N  
ATOM   2739  H   THR A 178      36.140 -34.197  74.917  1.00 28.11           H  
ATOM   2740  CA  THR A 178      35.603 -35.723  73.592  1.00 28.11           C  
ATOM   2741  HA  THR A 178      34.592 -35.914  73.232  1.00 28.11           H  
ATOM   2742  C   THR A 178      36.385 -37.042  73.609  1.00 28.11           C  
ATOM   2743  CB  THR A 178      36.357 -34.826  72.594  1.00 28.11           C  
ATOM   2744  HB  THR A 178      36.606 -35.397  71.699  1.00 28.11           H  
ATOM   2745  O   THR A 178      37.424 -37.123  74.259  1.00 28.11           O  
ATOM   2746  CG2 THR A 178      35.558 -33.594  72.174  1.00 28.11           C  
ATOM   2747 HG21 THR A 178      36.136 -33.022  71.448  1.00 28.11           H  
ATOM   2748 HG22 THR A 178      34.621 -33.904  71.713  1.00 28.11           H  
ATOM   2749 HG23 THR A 178      35.347 -32.962  73.037  1.00 28.11           H  
ATOM   2750  OG1 THR A 178      37.547 -34.360  73.203  1.00 28.11           O  
ATOM   2751  HG1 THR A 178      38.028 -35.132  73.508  1.00 28.11           H  
ATOM   2752  N   THR A 179      35.996 -37.970  72.727  1.00 30.27           N  
ATOM   2753  H   THR A 179      35.139 -37.810  72.217  1.00 30.27           H  
ATOM   2754  CA  THR A 179      36.806 -39.113  72.246  1.00 30.27           C  
ATOM   2755  HA  THR A 179      37.855 -38.931  72.479  1.00 30.27           H  
ATOM   2756  C   THR A 179      36.665 -39.215  70.715  1.00 30.27           C  
ATOM   2757  CB  THR A 179      36.388 -40.421  72.948  1.00 30.27           C  
ATOM   2758  HB  THR A 179      35.351 -40.649  72.700  1.00 30.27           H  
ATOM   2759  O   THR A 179      35.726 -38.649  70.153  1.00 30.27           O  
ATOM   2760  CG2 THR A 179      37.264 -41.631  72.618  1.00 30.27           C  
ATOM   2761 HG21 THR A 179      37.087 -41.961  71.594  1.00 30.27           H  
ATOM   2762 HG22 THR A 179      38.317 -41.380  72.750  1.00 30.27           H  
ATOM   2763 HG23 THR A 179      37.012 -42.460  73.279  1.00 30.27           H  
ATOM   2764  OG1 THR A 179      36.497 -40.258  74.340  1.00 30.27           O  
ATOM   2765  HG1 THR A 179      36.129 -41.035  74.767  1.00 30.27           H  
ATOM   2766  N   THR A 180      37.594 -39.882  70.020  1.00 28.82           N  
ATOM   2767  H   THR A 180      38.348 -40.329  70.522  1.00 28.82           H  
ATOM   2768  CA  THR A 180      37.710 -39.879  68.545  1.00 28.82           C  
ATOM   2769  HA  THR A 180      36.904 -39.284  68.115  1.00 28.82           H  
ATOM   2770  C   THR A 180      37.645 -41.273  67.915  1.00 28.82           C  
ATOM   2771  CB  THR A 180      39.043 -39.248  68.115  1.00 28.82           C  
ATOM   2772  HB  THR A 180      39.187 -39.405  67.046  1.00 28.82           H  
ATOM   2773  O   THR A 180      38.368 -42.167  68.350  1.00 28.82           O  
ATOM   2774  CG2 THR A 180      39.095 -37.746  68.395  1.00 28.82           C  
ATOM   2775 HG21 THR A 180      39.023 -37.559  69.466  1.00 28.82           H  
ATOM   2776 HG22 THR A 180      38.272 -37.246  67.883  1.00 28.82           H  
ATOM   2777 HG23 THR A 180      40.039 -37.345  68.027  1.00 28.82           H  
ATOM   2778  OG1 THR A 180      40.107 -39.857  68.811  1.00 28.82           O  
ATOM   2779  HG1 THR A 180      40.044 -40.802  68.654  1.00 28.82           H  
ATOM   2780  N   THR A 181      36.880 -41.405  66.825  1.00 25.28           N  
ATOM   2781  H   THR A 181      36.348 -40.606  66.511  1.00 25.28           H  
ATOM   2782  CA  THR A 181      36.768 -42.607  65.972  1.00 25.28           C  
ATOM   2783  HA  THR A 181      37.673 -43.207  66.075  1.00 25.28           H  
ATOM   2784  C   THR A 181      36.631 -42.180  64.500  1.00 25.28           C  
ATOM   2785  CB  THR A 181      35.557 -43.476  66.379  1.00 25.28           C  
ATOM   2786  HB  THR A 181      34.638 -42.983  66.062  1.00 25.28           H  
ATOM   2787  O   THR A 181      36.300 -41.025  64.220  1.00 25.28           O  
ATOM   2788  CG2 THR A 181      35.580 -44.897  65.807  1.00 25.28           C  
ATOM   2789 HG21 THR A 181      36.545 -45.366  66.000  1.00 25.28           H  
ATOM   2790 HG22 THR A 181      34.792 -45.497  66.263  1.00 25.28           H  
ATOM   2791 HG23 THR A 181      35.390 -44.877  64.734  1.00 25.28           H  
ATOM   2792  OG1 THR A 181      35.503 -43.643  67.778  1.00 25.28           O  
ATOM   2793  HG1 THR A 181      34.893 -44.362  67.957  1.00 25.28           H  
ATOM   2794  N   GLU A 182      36.879 -43.088  63.556  1.00 26.68           N  
ATOM   2795  H   GLU A 182      37.164 -44.016  63.834  1.00 26.68           H  
ATOM   2796  CA  GLU A 182      36.670 -42.880  62.115  1.00 26.68           C  
ATOM   2797  HA  GLU A 182      37.378 -42.127  61.770  1.00 26.68           H  
ATOM   2798  C   GLU A 182      35.219 -42.428  61.795  1.00 26.68           C  
ATOM   2799  CB  GLU A 182      37.026 -44.180  61.373  1.00 26.68           C  
ATOM   2800  HB2 GLU A 182      36.534 -45.023  61.858  1.00 26.68           H  
ATOM   2801  HB3 GLU A 182      36.672 -44.116  60.344  1.00 26.68           H  
ATOM   2802  O   GLU A 182      34.266 -43.090  62.198  1.00 26.68           O  
ATOM   2803  CG  GLU A 182      38.550 -44.395  61.368  1.00 26.68           C  
ATOM   2804  HG2 GLU A 182      39.017 -43.594  60.795  1.00 26.68           H  
ATOM   2805  HG3 GLU A 182      38.920 -44.326  62.391  1.00 26.68           H  
ATOM   2806  CD  GLU A 182      38.964 -45.751  60.780  1.00 26.68           C  
ATOM   2807  OE1 GLU A 182      39.903 -46.349  61.352  1.00 26.68           O  
ATOM   2808  OE2 GLU A 182      38.353 -46.169  59.772  1.00 26.68           O  
ATOM   2809  N   THR A 183      34.958 -41.306  61.108  1.00 32.70           N  
ATOM   2810  H   THR A 183      33.976 -41.134  60.946  1.00 32.70           H  
ATOM   2811  CA  THR A 183      35.904 -40.282  60.620  1.00 32.70           C  
ATOM   2812  HA  THR A 183      36.841 -40.363  61.170  1.00 32.70           H  
ATOM   2813  C   THR A 183      35.406 -38.854  60.873  1.00 32.70           C  
ATOM   2814  CB  THR A 183      36.266 -40.519  59.145  1.00 32.70           C  
ATOM   2815  HB  THR A 183      35.360 -40.631  58.548  1.00 32.70           H  
ATOM   2816  O   THR A 183      34.444 -38.372  60.279  1.00 32.70           O  
ATOM   2817  CG2 THR A 183      37.161 -39.441  58.533  1.00 32.70           C  
ATOM   2818 HG21 THR A 183      38.030 -39.269  59.168  1.00 32.70           H  
ATOM   2819 HG22 THR A 183      37.494 -39.756  57.544  1.00 32.70           H  
ATOM   2820 HG23 THR A 183      36.601 -38.512  58.424  1.00 32.70           H  
ATOM   2821  OG1 THR A 183      37.024 -41.702  59.097  1.00 32.70           O  
ATOM   2822  HG1 THR A 183      36.996 -42.063  58.208  1.00 32.70           H  
ATOM   2823  N   LEU A 184      36.140 -38.192  61.771  1.00 35.35           N  
ATOM   2824  H   LEU A 184      36.794 -38.774  62.276  1.00 35.35           H  
ATOM   2825  CA  LEU A 184      36.336 -36.750  61.978  1.00 35.35           C  
ATOM   2826  HA  LEU A 184      35.690 -36.404  62.784  1.00 35.35           H  
ATOM   2827  C   LEU A 184      36.101 -35.872  60.716  1.00 35.35           C  
ATOM   2828  CB  LEU A 184      37.826 -36.639  62.401  1.00 35.35           C  
ATOM   2829  HB2 LEU A 184      38.208 -35.655  62.129  1.00 35.35           H  
ATOM   2830  HB3 LEU A 184      38.415 -37.338  61.806  1.00 35.35           H  
ATOM   2831  O   LEU A 184      36.667 -36.165  59.670  1.00 35.35           O  
ATOM   2832  CG  LEU A 184      38.150 -36.864  63.892  1.00 35.35           C  
ATOM   2833  HG  LEU A 184      37.679 -36.081  64.485  1.00 35.35           H  
ATOM   2834  CD1 LEU A 184      37.690 -38.210  64.448  1.00 35.35           C  
ATOM   2835 HD11 LEU A 184      36.604 -38.286  64.405  1.00 35.35           H  
ATOM   2836 HD12 LEU A 184      38.139 -39.028  63.884  1.00 35.35           H  
ATOM   2837 HD13 LEU A 184      37.988 -38.294  65.493  1.00 35.35           H  
ATOM   2838  CD2 LEU A 184      39.662 -36.771  64.099  1.00 35.35           C  
ATOM   2839 HD21 LEU A 184      39.900 -36.871  65.159  1.00 35.35           H  
ATOM   2840 HD22 LEU A 184      40.167 -37.562  63.544  1.00 35.35           H  
ATOM   2841 HD23 LEU A 184      40.024 -35.804  63.751  1.00 35.35           H  
ATOM   2842  N   ILE A 185      35.386 -34.733  60.742  1.00 27.57           N  
ATOM   2843  H   ILE A 185      35.348 -34.281  59.840  1.00 27.57           H  
ATOM   2844  CA  ILE A 185      34.565 -34.076  61.789  1.00 27.57           C  
ATOM   2845  HA  ILE A 185      34.194 -34.828  62.485  1.00 27.57           H  
ATOM   2846  C   ILE A 185      33.361 -33.391  61.108  1.00 27.57           C  
ATOM   2847  CB  ILE A 185      35.352 -32.977  62.573  1.00 27.57           C  
ATOM   2848  HB  ILE A 185      35.588 -32.169  61.881  1.00 27.57           H  
ATOM   2849  O   ILE A 185      33.493 -32.855  60.010  1.00 27.57           O  
ATOM   2850  CG1 ILE A 185      36.688 -33.502  63.130  1.00 27.57           C  
ATOM   2851 HG12 ILE A 185      36.488 -34.397  63.719  1.00 27.57           H  
ATOM   2852 HG13 ILE A 185      37.315 -33.749  62.274  1.00 27.57           H  
ATOM   2853  CG2 ILE A 185      34.506 -32.380  63.719  1.00 27.57           C  
ATOM   2854 HG21 ILE A 185      34.185 -33.163  64.406  1.00 27.57           H  
ATOM   2855 HG22 ILE A 185      35.076 -31.633  64.272  1.00 27.57           H  
ATOM   2856 HG23 ILE A 185      33.642 -31.842  63.329  1.00 27.57           H  
ATOM   2857  CD1 ILE A 185      37.517 -32.541  63.992  1.00 27.57           C  
ATOM   2858 HD11 ILE A 185      37.054 -32.404  64.969  1.00 27.57           H  
ATOM   2859 HD12 ILE A 185      38.511 -32.963  64.142  1.00 27.57           H  
ATOM   2860 HD13 ILE A 185      37.614 -31.579  63.488  1.00 27.57           H  
ATOM   2861  N   LYS A 186      32.213 -33.306  61.795  1.00 33.36           N  
ATOM   2862  H   LYS A 186      32.165 -33.785  62.683  1.00 33.36           H  
ATOM   2863  CA  LYS A 186      31.087 -32.420  61.445  1.00 33.36           C  
ATOM   2864  HA  LYS A 186      31.377 -31.751  60.635  1.00 33.36           H  
ATOM   2865  C   LYS A 186      30.691 -31.563  62.658  1.00 33.36           C  
ATOM   2866  CB  LYS A 186      29.913 -33.297  60.959  1.00 33.36           C  
ATOM   2867  HB2 LYS A 186      29.687 -34.023  61.741  1.00 33.36           H  
ATOM   2868  HB3 LYS A 186      30.220 -33.850  60.072  1.00 33.36           H  
ATOM   2869  O   LYS A 186      30.002 -32.088  63.525  1.00 33.36           O  
ATOM   2870  CG  LYS A 186      28.636 -32.496  60.633  1.00 33.36           C  
ATOM   2871  HG2 LYS A 186      28.750 -32.010  59.664  1.00 33.36           H  
ATOM   2872  HG3 LYS A 186      28.471 -31.724  61.384  1.00 33.36           H  
ATOM   2873  CD  LYS A 186      27.398 -33.403  60.621  1.00 33.36           C  
ATOM   2874  HD2 LYS A 186      27.369 -33.970  61.552  1.00 33.36           H  
ATOM   2875  HD3 LYS A 186      27.461 -34.095  59.781  1.00 33.36           H  
ATOM   2876  CE  LYS A 186      26.129 -32.547  60.518  1.00 33.36           C  
ATOM   2877  HE2 LYS A 186      26.163 -31.792  61.302  1.00 33.36           H  
ATOM   2878  HE3 LYS A 186      26.133 -32.031  59.558  1.00 33.36           H  
ATOM   2879  NZ  LYS A 186      24.901 -33.368  60.663  1.00 33.36           N  
ATOM   2880  HZ1 LYS A 186      24.857 -34.072  59.940  1.00 33.36           H  
ATOM   2881  HZ2 LYS A 186      24.895 -33.830  61.561  1.00 33.36           H  
ATOM   2882  HZ3 LYS A 186      24.078 -32.788  60.599  1.00 33.36           H  
ATOM   2883  N   ASN A 187      31.128 -30.296  62.715  1.00 25.86           N  
ATOM   2884  H   ASN A 187      31.835 -30.029  62.045  1.00 25.86           H  
ATOM   2885  CA  ASN A 187      30.590 -29.175  63.528  1.00 25.86           C  
ATOM   2886  HA  ASN A 187      29.627 -28.879  63.113  1.00 25.86           H  
ATOM   2887  C   ASN A 187      31.534 -27.940  63.462  1.00 25.86           C  
ATOM   2888  CB  ASN A 187      30.439 -29.596  65.016  1.00 25.86           C  
ATOM   2889  HB2 ASN A 187      31.180 -30.356  65.266  1.00 25.86           H  
ATOM   2890  HB3 ASN A 187      30.634 -28.740  65.661  1.00 25.86           H  
ATOM   2891  O   ASN A 187      32.714 -28.133  63.193  1.00 25.86           O  
ATOM   2892  CG  ASN A 187      29.049 -30.107  65.383  1.00 25.86           C  
ATOM   2893  ND2 ASN A 187      28.877 -30.572  66.598  1.00 25.86           N  
ATOM   2894 HD21 ASN A 187      29.653 -30.624  67.242  1.00 25.86           H  
ATOM   2895 HD22 ASN A 187      27.947 -30.897  66.821  1.00 25.86           H  
ATOM   2896  OD1 ASN A 187      28.093 -30.055  64.623  1.00 25.86           O  
ATOM   2897  N   ILE A 188      31.145 -26.692  63.784  1.00 33.52           N  
ATOM   2898  H   ILE A 188      31.921 -26.065  63.945  1.00 33.52           H  
ATOM   2899  CA  ILE A 188      29.857 -25.971  63.619  1.00 33.52           C  
ATOM   2900  HA  ILE A 188      29.538 -26.105  62.585  1.00 33.52           H  
ATOM   2901  C   ILE A 188      30.066 -24.447  63.858  1.00 33.52           C  
ATOM   2902  CB  ILE A 188      28.735 -26.505  64.557  1.00 33.52           C  
ATOM   2903  HB  ILE A 188      28.798 -27.594  64.563  1.00 33.52           H  
ATOM   2904  O   ILE A 188      30.916 -24.061  64.654  1.00 33.52           O  
ATOM   2905  CG1 ILE A 188      27.331 -26.224  63.973  1.00 33.52           C  
ATOM   2906 HG12 ILE A 188      27.284 -26.660  62.975  1.00 33.52           H  
ATOM   2907 HG13 ILE A 188      27.162 -25.152  63.870  1.00 33.52           H  
ATOM   2908  CG2 ILE A 188      28.911 -26.084  66.027  1.00 33.52           C  
ATOM   2909 HG21 ILE A 188      28.675 -25.027  66.154  1.00 33.52           H  
ATOM   2910 HG22 ILE A 188      29.942 -26.248  66.341  1.00 33.52           H  
ATOM   2911 HG23 ILE A 188      28.256 -26.671  66.670  1.00 33.52           H  
ATOM   2912  CD1 ILE A 188      26.174 -26.813  64.789  1.00 33.52           C  
ATOM   2913 HD11 ILE A 188      26.316 -27.886  64.922  1.00 33.52           H  
ATOM   2914 HD12 ILE A 188      25.238 -26.641  64.259  1.00 33.52           H  
ATOM   2915 HD13 ILE A 188      26.112 -26.328  65.763  1.00 33.52           H  
ATOM   2916  N   ASP A 189      29.224 -23.612  63.241  1.00 29.47           N  
ATOM   2917  H   ASP A 189      28.613 -24.016  62.546  1.00 29.47           H  
ATOM   2918  CA  ASP A 189      28.832 -22.254  63.684  1.00 29.47           C  
ATOM   2919  HA  ASP A 189      28.130 -21.934  62.914  1.00 29.47           H  
ATOM   2920  C   ASP A 189      29.869 -21.084  63.686  1.00 29.47           C  
ATOM   2921  CB  ASP A 189      27.965 -22.379  64.956  1.00 29.47           C  
ATOM   2922  HB2 ASP A 189      28.568 -22.226  65.851  1.00 29.47           H  
ATOM   2923  HB3 ASP A 189      27.536 -23.378  65.029  1.00 29.47           H  
ATOM   2924  O   ASP A 189      30.576 -20.875  62.701  1.00 29.47           O  
ATOM   2925  CG  ASP A 189      26.800 -21.399  64.905  1.00 29.47           C  
ATOM   2926  OD1 ASP A 189      25.781 -21.751  64.277  1.00 29.47           O  
ATOM   2927  OD2 ASP A 189      26.971 -20.282  65.438  1.00 29.47           O  
ATOM   2928  N   ASN A 190      29.816 -20.197  64.693  1.00 32.47           N  
ATOM   2929  H   ASN A 190      29.205 -20.454  65.455  1.00 32.47           H  
ATOM   2930  CA  ASN A 190      30.030 -18.743  64.563  1.00 32.47           C  
ATOM   2931  HA  ASN A 190      29.495 -18.443  63.662  1.00 32.47           H  
ATOM   2932  C   ASN A 190      31.493 -18.225  64.399  1.00 32.47           C  
ATOM   2933  CB  ASN A 190      29.323 -18.048  65.768  1.00 32.47           C  
ATOM   2934  HB2 ASN A 190      30.047 -17.494  66.365  1.00 32.47           H  
ATOM   2935  HB3 ASN A 190      28.891 -18.794  66.436  1.00 32.47           H  
ATOM   2936  O   ASN A 190      32.236 -18.140  65.373  1.00 32.47           O  
ATOM   2937  CG  ASN A 190      28.210 -17.083  65.387  1.00 32.47           C  
ATOM   2938  ND2 ASN A 190      27.061 -17.586  65.019  1.00 32.47           N  
ATOM   2939 HD21 ASN A 190      26.925 -18.584  65.095  1.00 32.47           H  
ATOM   2940 HD22 ASN A 190      26.295 -16.962  64.812  1.00 32.47           H  
ATOM   2941  OD1 ASN A 190      28.354 -15.867  65.413  1.00 32.47           O  
ATOM   2942  N   ASN A 191      31.758 -17.599  63.236  1.00 31.23           N  
ATOM   2943  H   ASN A 191      31.272 -17.981  62.438  1.00 31.23           H  
ATOM   2944  CA  ASN A 191      32.094 -16.152  63.135  1.00 31.23           C  
ATOM   2945  HA  ASN A 191      32.056 -15.897  62.076  1.00 31.23           H  
ATOM   2946  C   ASN A 191      33.498 -15.657  63.620  1.00 31.23           C  
ATOM   2947  CB  ASN A 191      30.889 -15.448  63.811  1.00 31.23           C  
ATOM   2948  HB2 ASN A 191      30.976 -15.586  64.889  1.00 31.23           H  
ATOM   2949  HB3 ASN A 191      29.981 -15.948  63.474  1.00 31.23           H  
ATOM   2950  O   ASN A 191      34.370 -16.419  64.017  1.00 31.23           O  
ATOM   2951  CG  ASN A 191      30.617 -13.978  63.573  1.00 31.23           C  
ATOM   2952  ND2 ASN A 191      29.620 -13.470  64.254  1.00 31.23           N  
ATOM   2953 HD21 ASN A 191      29.386 -12.499  64.102  1.00 31.23           H  
ATOM   2954 HD22 ASN A 191      29.073 -14.091  64.832  1.00 31.23           H  
ATOM   2955  OD1 ASN A 191      31.251 -13.289  62.792  1.00 31.23           O  
ATOM   2956  N   ASN A 192      33.690 -14.329  63.570  1.00 30.01           N  
ATOM   2957  H   ASN A 192      32.925 -13.810  63.165  1.00 30.01           H  
ATOM   2958  CA  ASN A 192      34.737 -13.499  64.191  1.00 30.01           C  
ATOM   2959  HA  ASN A 192      34.326 -12.494  64.098  1.00 30.01           H  
ATOM   2960  C   ASN A 192      36.132 -13.349  63.521  1.00 30.01           C  
ATOM   2961  CB  ASN A 192      34.778 -13.740  65.712  1.00 30.01           C  
ATOM   2962  HB2 ASN A 192      35.342 -14.652  65.906  1.00 30.01           H  
ATOM   2963  HB3 ASN A 192      33.767 -13.875  66.097  1.00 30.01           H  
ATOM   2964  O   ASN A 192      37.161 -13.559  64.157  1.00 30.01           O  
ATOM   2965  CG  ASN A 192      35.412 -12.585  66.473  1.00 30.01           C  
ATOM   2966  ND2 ASN A 192      35.902 -12.841  67.663  1.00 30.01           N  
ATOM   2967 HD21 ASN A 192      36.341 -12.072  68.148  1.00 30.01           H  
ATOM   2968 HD22 ASN A 192      35.923 -13.795  67.994  1.00 30.01           H  
ATOM   2969  OD1 ASN A 192      35.438 -11.439  66.047  1.00 30.01           O  
ATOM   2970  N   ASN A 193      36.130 -12.720  62.333  1.00 30.37           N  
ATOM   2971  H   ASN A 193      35.255 -12.751  61.829  1.00 30.37           H  
ATOM   2972  CA  ASN A 193      37.019 -11.581  61.995  1.00 30.37           C  
ATOM   2973  HA  ASN A 193      36.606 -11.146  61.085  1.00 30.37           H  
ATOM   2974  C   ASN A 193      38.529 -11.831  61.666  1.00 30.37           C  
ATOM   2975  CB  ASN A 193      36.809 -10.530  63.122  1.00 30.37           C  
ATOM   2976  HB2 ASN A 193      37.315 -10.887  64.019  1.00 30.37           H  
ATOM   2977  HB3 ASN A 193      35.748 -10.449  63.357  1.00 30.37           H  
ATOM   2978  O   ASN A 193      39.103 -12.887  61.888  1.00 30.37           O  
ATOM   2979  CG  ASN A 193      37.295  -9.120  62.842  1.00 30.37           C  
ATOM   2980  ND2 ASN A 193      37.606  -8.371  63.871  1.00 30.37           N  
ATOM   2981 HD21 ASN A 193      37.480  -8.732  64.806  1.00 30.37           H  
ATOM   2982 HD22 ASN A 193      37.921  -7.431  63.675  1.00 30.37           H  
ATOM   2983  OD1 ASN A 193      37.406  -8.676  61.711  1.00 30.37           O  
ATOM   2984  N   ASN A 194      39.169 -10.755  61.181  1.00 31.11           N  
ATOM   2985  H   ASN A 194      38.565  -9.969  60.984  1.00 31.11           H  
ATOM   2986  CA  ASN A 194      40.589 -10.389  61.326  1.00 31.11           C  
ATOM   2987  HA  ASN A 194      40.559  -9.323  61.099  1.00 31.11           H  
ATOM   2988  C   ASN A 194      41.667 -10.879  60.323  1.00 31.11           C  
ATOM   2989  CB  ASN A 194      41.012 -10.434  62.806  1.00 31.11           C  
ATOM   2990  HB2 ASN A 194      41.294 -11.457  63.057  1.00 31.11           H  
ATOM   2991  HB3 ASN A 194      40.181 -10.141  63.447  1.00 31.11           H  
ATOM   2992  O   ASN A 194      42.770 -11.226  60.734  1.00 31.11           O  
ATOM   2993  CG  ASN A 194      42.173  -9.497  63.107  1.00 31.11           C  
ATOM   2994  ND2 ASN A 194      42.941  -9.788  64.130  1.00 31.11           N  
ATOM   2995 HD21 ASN A 194      43.728  -9.174  64.289  1.00 31.11           H  
ATOM   2996 HD22 ASN A 194      42.818 -10.669  64.607  1.00 31.11           H  
ATOM   2997  OD1 ASN A 194      42.379  -8.470  62.475  1.00 31.11           O  
ATOM   2998  N   ASN A 195      41.410 -10.633  59.029  1.00 32.81           N  
ATOM   2999  H   ASN A 195      40.431 -10.555  58.790  1.00 32.81           H  
ATOM   3000  CA  ASN A 195      42.340  -9.898  58.136  1.00 32.81           C  
ATOM   3001  HA  ASN A 195      41.790  -9.717  57.213  1.00 32.81           H  
ATOM   3002  C   ASN A 195      43.673 -10.575  57.677  1.00 32.81           C  
ATOM   3003  CB  ASN A 195      42.561  -8.515  58.809  1.00 32.81           C  
ATOM   3004  HB2 ASN A 195      43.185  -8.657  59.691  1.00 32.81           H  
ATOM   3005  HB3 ASN A 195      41.606  -8.106  59.138  1.00 32.81           H  
ATOM   3006  O   ASN A 195      44.106 -11.590  58.204  1.00 32.81           O  
ATOM   3007  CG  ASN A 195      43.208  -7.459  57.934  1.00 32.81           C  
ATOM   3008  ND2 ASN A 195      43.985  -6.575  58.510  1.00 32.81           N  
ATOM   3009 HD21 ASN A 195      44.478  -5.945  57.894  1.00 32.81           H  
ATOM   3010 HD22 ASN A 195      44.122  -6.602  59.511  1.00 32.81           H  
ATOM   3011  OD1 ASN A 195      43.041  -7.427  56.727  1.00 32.81           O  
ATOM   3012  N   ASN A 196      44.350  -9.912  56.722  1.00 33.78           N  
ATOM   3013  H   ASN A 196      43.881  -9.093  56.361  1.00 33.78           H  
ATOM   3014  CA  ASN A 196      45.721 -10.109  56.213  1.00 33.78           C  
ATOM   3015  HA  ASN A 196      45.889  -9.259  55.552  1.00 33.78           H  
ATOM   3016  C   ASN A 196      46.010 -11.363  55.347  1.00 33.78           C  
ATOM   3017  CB  ASN A 196      46.727  -9.981  57.380  1.00 33.78           C  
ATOM   3018  HB2 ASN A 196      46.436 -10.653  58.187  1.00 33.78           H  
ATOM   3019  HB3 ASN A 196      47.715 -10.309  57.057  1.00 33.78           H  
ATOM   3020  O   ASN A 196      45.561 -12.457  55.651  1.00 33.78           O  
ATOM   3021  CG  ASN A 196      46.866  -8.567  57.910  1.00 33.78           C  
ATOM   3022  ND2 ASN A 196      46.897  -8.398  59.210  1.00 33.78           N  
ATOM   3023 HD21 ASN A 196      46.752  -9.192  59.818  1.00 33.78           H  
ATOM   3024 HD22 ASN A 196      47.024  -7.454  59.545  1.00 33.78           H  
ATOM   3025  OD1 ASN A 196      46.990  -7.602  57.174  1.00 33.78           O  
ATOM   3026  N   ASN A 197      46.844 -11.295  54.295  1.00 33.84           N  
ATOM   3027  H   ASN A 197      47.054 -12.198  53.893  1.00 33.84           H  
ATOM   3028  CA  ASN A 197      47.291 -10.149  53.476  1.00 33.84           C  
ATOM   3029  HA  ASN A 197      46.429  -9.528  53.229  1.00 33.84           H  
ATOM   3030  C   ASN A 197      47.930 -10.654  52.153  1.00 33.84           C  
ATOM   3031  CB  ASN A 197      48.354  -9.304  54.226  1.00 33.84           C  
ATOM   3032  HB2 ASN A 197      48.035  -9.080  55.244  1.00 33.84           H  
ATOM   3033  HB3 ASN A 197      49.282  -9.871  54.285  1.00 33.84           H  
ATOM   3034  O   ASN A 197      48.448 -11.768  52.114  1.00 33.84           O  
ATOM   3035  CG  ASN A 197      48.632  -7.953  53.582  1.00 33.84           C  
ATOM   3036  ND2 ASN A 197      49.707  -7.301  53.952  1.00 33.84           N  
ATOM   3037 HD21 ASN A 197      50.284  -7.646  54.706  1.00 33.84           H  
ATOM   3038 HD22 ASN A 197      49.839  -6.397  53.524  1.00 33.84           H  
ATOM   3039  OD1 ASN A 197      47.901  -7.466  52.738  1.00 33.84           O  
ATOM   3040  N   ASN A 198      48.073  -9.760  51.164  1.00 33.37           N  
ATOM   3041  H   ASN A 198      47.652  -8.854  51.310  1.00 33.37           H  
ATOM   3042  CA  ASN A 198      49.025  -9.863  50.043  1.00 33.37           C  
ATOM   3043  HA  ASN A 198      48.884  -8.951  49.464  1.00 33.37           H  
ATOM   3044  C   ASN A 198      48.697 -10.996  49.012  1.00 33.37           C  
ATOM   3045  CB  ASN A 198      50.452  -9.807  50.672  1.00 33.37           C  
ATOM   3046  HB2 ASN A 198      50.391  -9.770  51.759  1.00 33.37           H  
ATOM   3047  HB3 ASN A 198      51.000 -10.722  50.446  1.00 33.37           H  
ATOM   3048  O   ASN A 198      47.651 -11.625  49.111  1.00 33.37           O  
ATOM   3049  CG  ASN A 198      51.290  -8.603  50.264  1.00 33.37           C  
ATOM   3050  ND2 ASN A 198      52.450  -8.439  50.851  1.00 33.37           N  
ATOM   3051 HD21 ASN A 198      53.022  -7.695  50.478  1.00 33.37           H  
ATOM   3052 HD22 ASN A 198      52.803  -9.133  51.495  1.00 33.37           H  
ATOM   3053  OD1 ASN A 198      50.947  -7.814  49.401  1.00 33.37           O  
ATOM   3054  N   ASN A 199      49.460 -11.255  47.935  1.00 33.63           N  
ATOM   3055  H   ASN A 199      49.043 -11.900  47.279  1.00 33.63           H  
ATOM   3056  CA  ASN A 199      50.836 -10.843  47.639  1.00 33.63           C  
ATOM   3057  HA  ASN A 199      51.053  -9.923  48.182  1.00 33.63           H  
ATOM   3058  C   ASN A 199      51.133 -10.528  46.156  1.00 33.63           C  
ATOM   3059  CB  ASN A 199      51.772 -11.974  48.124  1.00 33.63           C  
ATOM   3060  HB2 ASN A 199      51.392 -12.414  49.046  1.00 33.63           H  
ATOM   3061  HB3 ASN A 199      51.791 -12.764  47.374  1.00 33.63           H  
ATOM   3062  O   ASN A 199      50.655 -11.216  45.264  1.00 33.63           O  
ATOM   3063  CG  ASN A 199      53.192 -11.512  48.389  1.00 33.63           C  
ATOM   3064  ND2 ASN A 199      54.114 -12.427  48.567  1.00 33.63           N  
ATOM   3065 HD21 ASN A 199      53.870 -13.406  48.537  1.00 33.63           H  
ATOM   3066 HD22 ASN A 199      55.035 -12.089  48.805  1.00 33.63           H  
ATOM   3067  OD1 ASN A 199      53.495 -10.336  48.473  1.00 33.63           O  
ATOM   3068  N   ASN A 200      52.039  -9.565  45.952  1.00 33.92           N  
ATOM   3069  H   ASN A 200      52.331  -9.071  46.783  1.00 33.92           H  
ATOM   3070  CA  ASN A 200      52.923  -9.367  44.794  1.00 33.92           C  
ATOM   3071  HA  ASN A 200      53.296  -8.347  44.891  1.00 33.92           H  
ATOM   3072  C   ASN A 200      52.357  -9.439  43.347  1.00 33.92           C  
ATOM   3073  CB  ASN A 200      54.150 -10.297  44.958  1.00 33.92           C  
ATOM   3074  HB2 ASN A 200      53.817 -11.280  45.291  1.00 33.92           H  
ATOM   3075  HB3 ASN A 200      54.632 -10.437  43.991  1.00 33.92           H  
ATOM   3076  O   ASN A 200      52.399 -10.487  42.707  1.00 33.92           O  
ATOM   3077  CG  ASN A 200      55.228  -9.778  45.895  1.00 33.92           C  
ATOM   3078  ND2 ASN A 200      56.118 -10.639  46.329  1.00 33.92           N  
ATOM   3079 HD21 ASN A 200      56.036 -11.617  46.089  1.00 33.92           H  
ATOM   3080 HD22 ASN A 200      56.819 -10.265  46.952  1.00 33.92           H  
ATOM   3081  OD1 ASN A 200      55.352  -8.602  46.188  1.00 33.92           O  
ATOM   3082  N   ASN A 201      52.241  -8.240  42.751  1.00 33.42           N  
ATOM   3083  H   ASN A 201      52.126  -7.452  43.371  1.00 33.42           H  
ATOM   3084  CA  ASN A 201      52.904  -7.901  41.470  1.00 33.42           C  
ATOM   3085  HA  ASN A 201      52.786  -6.825  41.346  1.00 33.42           H  
ATOM   3086  C   ASN A 201      52.233  -8.487  40.179  1.00 33.42           C  
ATOM   3087  CB  ASN A 201      54.425  -8.136  41.732  1.00 33.42           C  
ATOM   3088  HB2 ASN A 201      55.067  -7.865  40.894  1.00 33.42           H  
ATOM   3089  HB3 ASN A 201      54.603  -9.194  41.925  1.00 33.42           H  
ATOM   3090  O   ASN A 201      51.171  -9.089  40.254  1.00 33.42           O  
ATOM   3091  CG  ASN A 201      54.956  -7.310  42.894  1.00 33.42           C  
ATOM   3092  ND2 ASN A 201      56.100  -7.664  43.425  1.00 33.42           N  
ATOM   3093 HD21 ASN A 201      56.315  -7.221  44.307  1.00 33.42           H  
ATOM   3094 HD22 ASN A 201      56.611  -8.463  43.080  1.00 33.42           H  
ATOM   3095  OD1 ASN A 201      54.354  -6.353  43.349  1.00 33.42           O  
ATOM   3096  N   ASN A 202      52.707  -8.255  38.940  1.00 33.87           N  
ATOM   3097  H   ASN A 202      52.089  -8.550  38.197  1.00 33.87           H  
ATOM   3098  CA  ASN A 202      54.025  -7.763  38.526  1.00 33.87           C  
ATOM   3099  HA  ASN A 202      54.374  -7.054  39.277  1.00 33.87           H  
ATOM   3100  C   ASN A 202      54.085  -6.935  37.221  1.00 33.87           C  
ATOM   3101  CB  ASN A 202      54.955  -9.002  38.434  1.00 33.87           C  
ATOM   3102  HB2 ASN A 202      54.769  -9.504  37.484  1.00 33.87           H  
ATOM   3103  HB3 ASN A 202      54.711  -9.711  39.226  1.00 33.87           H  
ATOM   3104  O   ASN A 202      53.144  -6.846  36.442  1.00 33.87           O  
ATOM   3105  CG  ASN A 202      56.444  -8.709  38.550  1.00 33.87           C  
ATOM   3106  ND2 ASN A 202      57.284  -9.633  38.156  1.00 33.87           N  
ATOM   3107 HD21 ASN A 202      58.271  -9.432  38.236  1.00 33.87           H  
ATOM   3108 HD22 ASN A 202      56.938 -10.492  37.753  1.00 33.87           H  
ATOM   3109  OD1 ASN A 202      56.875  -7.657  39.003  1.00 33.87           O  
ATOM   3110  N   ASN A 203      55.273  -6.349  37.055  1.00 33.34           N  
ATOM   3111  H   ASN A 203      55.904  -6.497  37.829  1.00 33.34           H  
ATOM   3112  CA  ASN A 203      55.899  -5.671  35.919  1.00 33.34           C  
ATOM   3113  HA  ASN A 203      55.462  -4.678  35.812  1.00 33.34           H  
ATOM   3114  C   ASN A 203      55.734  -6.399  34.552  1.00 33.34           C  
ATOM   3115  CB  ASN A 203      57.375  -5.542  36.378  1.00 33.34           C  
ATOM   3116  HB2 ASN A 203      57.741  -6.504  36.737  1.00 33.34           H  
ATOM   3117  HB3 ASN A 203      58.048  -5.254  35.571  1.00 33.34           H  
ATOM   3118  O   ASN A 203      55.436  -7.589  34.514  1.00 33.34           O  
ATOM   3119  CG  ASN A 203      57.536  -4.490  37.458  1.00 33.34           C  
ATOM   3120  ND2 ASN A 203      57.642  -4.882  38.706  1.00 33.34           N  
ATOM   3121 HD21 ASN A 203      57.727  -4.152  39.399  1.00 33.34           H  
ATOM   3122 HD22 ASN A 203      57.601  -5.862  38.949  1.00 33.34           H  
ATOM   3123  OD1 ASN A 203      57.539  -3.304  37.186  1.00 33.34           O  
ATOM   3124  N   ASN A 204      55.984  -5.757  33.399  1.00 32.79           N  
ATOM   3125  H   ASN A 204      55.666  -6.224  32.561  1.00 32.79           H  
ATOM   3126  CA  ASN A 204      57.018  -4.729  33.212  1.00 32.79           C  
ATOM   3127  HA  ASN A 204      57.113  -4.153  34.133  1.00 32.79           H  
ATOM   3128  C   ASN A 204      56.790  -3.667  32.116  1.00 32.79           C  
ATOM   3129  CB  ASN A 204      58.337  -5.488  32.912  1.00 32.79           C  
ATOM   3130  HB2 ASN A 204      58.328  -5.796  31.866  1.00 32.79           H  
ATOM   3131  HB3 ASN A 204      58.404  -6.392  33.517  1.00 32.79           H  
ATOM   3132  O   ASN A 204      55.994  -3.817  31.196  1.00 32.79           O  
ATOM   3133  CG  ASN A 204      59.599  -4.683  33.178  1.00 32.79           C  
ATOM   3134  ND2 ASN A 204      60.685  -4.997  32.517  1.00 32.79           N  
ATOM   3135 HD21 ASN A 204      60.643  -5.690  31.784  1.00 32.79           H  
ATOM   3136 HD22 ASN A 204      61.516  -4.456  32.707  1.00 32.79           H  
ATOM   3137  OD1 ASN A 204      59.629  -3.764  33.984  1.00 32.79           O  
ATOM   3138  N   ASN A 205      57.622  -2.631  32.243  1.00 31.34           N  
ATOM   3139  H   ASN A 205      58.140  -2.629  33.110  1.00 31.34           H  
ATOM   3140  CA  ASN A 205      58.168  -1.713  31.239  1.00 31.34           C  
ATOM   3141  HA  ASN A 205      57.434  -0.936  31.030  1.00 31.34           H  
ATOM   3142  C   ASN A 205      58.540  -2.409  29.895  1.00 31.34           C  
ATOM   3143  CB  ASN A 205      59.407  -1.092  31.937  1.00 31.34           C  
ATOM   3144  HB2 ASN A 205      59.935  -0.385  31.298  1.00 31.34           H  
ATOM   3145  HB3 ASN A 205      60.120  -1.879  32.184  1.00 31.34           H  
ATOM   3146  O   ASN A 205      58.752  -3.619  29.857  1.00 31.34           O  
ATOM   3147  CG  ASN A 205      59.039  -0.331  33.198  1.00 31.34           C  
ATOM   3148  ND2 ASN A 205      59.157  -0.941  34.356  1.00 31.34           N  
ATOM   3149 HD21 ASN A 205      58.859  -0.427  35.172  1.00 31.34           H  
ATOM   3150 HD22 ASN A 205      59.498  -1.890  34.419  1.00 31.34           H  
ATOM   3151  OD1 ASN A 205      58.608   0.805  33.145  1.00 31.34           O  
ATOM   3152  N   ASN A 206      58.714  -1.691  28.775  1.00 30.50           N  
ATOM   3153  H   ASN A 206      58.747  -2.225  27.918  1.00 30.50           H  
ATOM   3154  CA  ASN A 206      59.241  -0.321  28.702  1.00 30.50           C  
ATOM   3155  HA  ASN A 206      58.979   0.215  29.614  1.00 30.50           H  
ATOM   3156  C   ASN A 206      58.688   0.561  27.565  1.00 30.50           C  
ATOM   3157  CB  ASN A 206      60.780  -0.447  28.587  1.00 30.50           C  
ATOM   3158  HB2 ASN A 206      61.034  -0.725  27.564  1.00 30.50           H  
ATOM   3159  HB3 ASN A 206      61.140  -1.236  29.246  1.00 30.50           H  
ATOM   3160  O   ASN A 206      58.111   0.092  26.590  1.00 30.50           O  
ATOM   3161  CG  ASN A 206      61.544   0.815  28.953  1.00 30.50           C  
ATOM   3162  ND2 ASN A 206      62.794   0.909  28.571  1.00 30.50           N  
ATOM   3163 HD21 ASN A 206      63.271   1.769  28.802  1.00 30.50           H  
ATOM   3164 HD22 ASN A 206      63.192   0.212  27.959  1.00 30.50           H  
ATOM   3165  OD1 ASN A 206      61.040   1.716  29.604  1.00 30.50           O  
ATOM   3166  N   ASN A 207      58.931   1.862  27.725  1.00 29.61           N  
ATOM   3167  H   ASN A 207      59.464   2.104  28.548  1.00 29.61           H  
ATOM   3168  CA  ASN A 207      58.769   2.936  26.748  1.00 29.61           C  
ATOM   3169  HA  ASN A 207      57.890   2.741  26.134  1.00 29.61           H  
ATOM   3170  C   ASN A 207      60.006   3.044  25.815  1.00 29.61           C  
ATOM   3171  CB  ASN A 207      58.544   4.207  27.601  1.00 29.61           C  
ATOM   3172  HB2 ASN A 207      57.719   4.030  28.290  1.00 29.61           H  
ATOM   3173  HB3 ASN A 207      59.442   4.390  28.192  1.00 29.61           H  
ATOM   3174  O   ASN A 207      61.068   2.499  26.118  1.00 29.61           O  
ATOM   3175  CG  ASN A 207      58.214   5.476  26.834  1.00 29.61           C  
ATOM   3176  ND2 ASN A 207      58.388   6.621  27.448  1.00 29.61           N  
ATOM   3177 HD21 ASN A 207      58.705   6.650  28.407  1.00 29.61           H  
ATOM   3178 HD22 ASN A 207      58.154   7.450  26.921  1.00 29.61           H  
ATOM   3179  OD1 ASN A 207      57.801   5.468  25.688  1.00 29.61           O  
ATOM   3180  N   ASN A 208      59.894   3.887  24.781  1.00 28.51           N  
ATOM   3181  H   ASN A 208      58.994   4.340  24.709  1.00 28.51           H  
ATOM   3182  CA  ASN A 208      60.838   4.199  23.691  1.00 28.51           C  
ATOM   3183  HA  ASN A 208      60.435   5.134  23.301  1.00 28.51           H  
ATOM   3184  C   ASN A 208      60.811   3.193  22.514  1.00 28.51           C  
ATOM   3185  CB  ASN A 208      62.254   4.526  24.203  1.00 28.51           C  
ATOM   3186  HB2 ASN A 208      62.856   4.912  23.381  1.00 28.51           H  
ATOM   3187  HB3 ASN A 208      62.738   3.615  24.557  1.00 28.51           H  
ATOM   3188  O   ASN A 208      60.566   2.014  22.735  1.00 28.51           O  
ATOM   3189  CG  ASN A 208      62.279   5.576  25.290  1.00 28.51           C  
ATOM   3190  ND2 ASN A 208      62.244   5.170  26.537  1.00 28.51           N  
ATOM   3191 HD21 ASN A 208      62.296   5.872  27.261  1.00 28.51           H  
ATOM   3192 HD22 ASN A 208      62.140   4.180  26.709  1.00 28.51           H  
ATOM   3193  OD1 ASN A 208      62.324   6.765  25.023  1.00 28.51           O  
ATOM   3194  N   ASN A 209      60.946   3.566  21.229  1.00 27.83           N  
ATOM   3195  H   ASN A 209      60.828   2.767  20.622  1.00 27.83           H  
ATOM   3196  CA  ASN A 209      61.476   4.771  20.539  1.00 27.83           C  
ATOM   3197  HA  ASN A 209      61.139   4.656  19.509  1.00 27.83           H  
ATOM   3198  C   ASN A 209      63.021   4.846  20.427  1.00 27.83           C  
ATOM   3199  CB  ASN A 209      60.821   6.082  21.046  1.00 27.83           C  
ATOM   3200  HB2 ASN A 209      59.768   5.904  21.262  1.00 27.83           H  
ATOM   3201  HB3 ASN A 209      61.333   6.403  21.953  1.00 27.83           H  
ATOM   3202  O   ASN A 209      63.729   4.240  21.221  1.00 27.83           O  
ATOM   3203  CG  ASN A 209      60.886   7.252  20.079  1.00 27.83           C  
ATOM   3204  ND2 ASN A 209      60.625   8.449  20.545  1.00 27.83           N  
ATOM   3205 HD21 ASN A 209      60.374   8.586  21.514  1.00 27.83           H  
ATOM   3206 HD22 ASN A 209      60.664   9.204  19.876  1.00 27.83           H  
ATOM   3207  OD1 ASN A 209      61.181   7.116  18.905  1.00 27.83           O  
ATOM   3208  N   ASN A 210      63.507   5.671  19.486  1.00 27.49           N  
ATOM   3209  H   ASN A 210      62.807   6.140  18.928  1.00 27.49           H  
ATOM   3210  CA  ASN A 210      64.904   5.982  19.129  1.00 27.49           C  
ATOM   3211  HA  ASN A 210      64.827   6.814  18.430  1.00 27.49           H  
ATOM   3212  C   ASN A 210      65.700   4.878  18.381  1.00 27.49           C  
ATOM   3213  CB  ASN A 210      65.671   6.513  20.364  1.00 27.49           C  
ATOM   3214  HB2 ASN A 210      65.605   5.807  21.191  1.00 27.49           H  
ATOM   3215  HB3 ASN A 210      66.735   6.594  20.138  1.00 27.49           H  
ATOM   3216  O   ASN A 210      65.646   3.717  18.761  1.00 27.49           O  
ATOM   3217  CG  ASN A 210      65.189   7.877  20.807  1.00 27.49           C  
ATOM   3218  ND2 ASN A 210      64.420   7.954  21.868  1.00 27.49           N  
ATOM   3219 HD21 ASN A 210      64.144   8.877  22.171  1.00 27.49           H  
ATOM   3220 HD22 ASN A 210      64.205   7.121  22.398  1.00 27.49           H  
ATOM   3221  OD1 ASN A 210      65.495   8.886  20.193  1.00 27.49           O  
ATOM   3222  N   ASN A 211      66.524   5.190  17.364  1.00 28.12           N  
ATOM   3223  H   ASN A 211      67.103   4.423  17.054  1.00 28.12           H  
ATOM   3224  CA  ASN A 211      66.515   6.348  16.442  1.00 28.12           C  
ATOM   3225  HA  ASN A 211      65.493   6.491  16.090  1.00 28.12           H  
ATOM   3226  C   ASN A 211      67.412   6.097  15.195  1.00 28.12           C  
ATOM   3227  CB  ASN A 211      67.009   7.637  17.146  1.00 28.12           C  
ATOM   3228  HB2 ASN A 211      68.068   7.793  16.941  1.00 28.12           H  
ATOM   3229  HB3 ASN A 211      66.921   7.563  18.230  1.00 28.12           H  
ATOM   3230  O   ASN A 211      68.244   5.201  15.228  1.00 28.12           O  
ATOM   3231  CG  ASN A 211      66.243   8.866  16.687  1.00 28.12           C  
ATOM   3232  ND2 ASN A 211      65.981   9.812  17.553  1.00 28.12           N  
ATOM   3233 HD21 ASN A 211      65.426  10.582  17.210  1.00 28.12           H  
ATOM   3234 HD22 ASN A 211      66.105   9.649  18.543  1.00 28.12           H  
ATOM   3235  OD1 ASN A 211      65.835   8.975  15.547  1.00 28.12           O  
ATOM   3236  N   ASN A 212      67.282   6.964  14.179  1.00 29.01           N  
ATOM   3237  H   ASN A 212      66.520   7.618  14.293  1.00 29.01           H  
ATOM   3238  CA  ASN A 212      68.272   7.407  13.173  1.00 29.01           C  
ATOM   3239  HA  ASN A 212      67.681   7.854  12.373  1.00 29.01           H  
ATOM   3240  C   ASN A 212      69.229   6.422  12.450  1.00 29.01           C  
ATOM   3241  CB  ASN A 212      69.110   8.545  13.796  1.00 29.01           C  
ATOM   3242  HB2 ASN A 212      69.440   8.247  14.791  1.00 29.01           H  
ATOM   3243  HB3 ASN A 212      70.002   8.710  13.193  1.00 29.01           H  
ATOM   3244  O   ASN A 212      70.067   5.770  13.064  1.00 29.01           O  
ATOM   3245  CG  ASN A 212      68.391   9.878  13.864  1.00 29.01           C  
ATOM   3246  ND2 ASN A 212      68.763  10.730  14.790  1.00 29.01           N  
ATOM   3247 HD21 ASN A 212      69.483  10.489  15.456  1.00 29.01           H  
ATOM   3248 HD22 ASN A 212      68.247  11.598  14.808  1.00 29.01           H  
ATOM   3249  OD1 ASN A 212      67.528  10.197  13.069  1.00 29.01           O  
ATOM   3250  N   ASN A 213      69.310   6.622  11.122  1.00 29.84           N  
ATOM   3251  H   ASN A 213      68.602   7.219  10.718  1.00 29.84           H  
ATOM   3252  CA  ASN A 213      70.441   6.294  10.226  1.00 29.84           C  
ATOM   3253  HA  ASN A 213      70.166   6.681   9.245  1.00 29.84           H  
ATOM   3254  C   ASN A 213      70.711   4.785   9.987  1.00 29.84           C  
ATOM   3255  CB  ASN A 213      71.671   7.106  10.692  1.00 29.84           C  
ATOM   3256  HB2 ASN A 213      72.516   6.928  10.027  1.00 29.84           H  
ATOM   3257  HB3 ASN A 213      71.966   6.781  11.690  1.00 29.84           H  
ATOM   3258  O   ASN A 213      70.202   3.928  10.694  1.00 29.84           O  
ATOM   3259  CG  ASN A 213      71.450   8.607  10.695  1.00 29.84           C  
ATOM   3260  ND2 ASN A 213      72.237   9.345  11.440  1.00 29.84           N  
ATOM   3261 HD21 ASN A 213      72.065  10.340  11.412  1.00 29.84           H  
ATOM   3262 HD22 ASN A 213      72.956   8.916  12.005  1.00 29.84           H  
ATOM   3263  OD1 ASN A 213      70.598   9.144  10.012  1.00 29.84           O  
ATOM   3264  N   ASN A 214      71.471   4.360   8.967  1.00 30.78           N  
ATOM   3265  H   ASN A 214      71.417   3.359   8.843  1.00 30.78           H  
ATOM   3266  CA  ASN A 214      72.209   5.076   7.905  1.00 30.78           C  
ATOM   3267  HA  ASN A 214      72.115   6.152   8.050  1.00 30.78           H  
ATOM   3268  C   ASN A 214      71.587   4.765   6.507  1.00 30.78           C  
ATOM   3269  CB  ASN A 214      73.697   4.686   8.045  1.00 30.78           C  
ATOM   3270  HB2 ASN A 214      74.258   5.010   7.169  1.00 30.78           H  
ATOM   3271  HB3 ASN A 214      73.798   3.603   8.112  1.00 30.78           H  
ATOM   3272  O   ASN A 214      70.737   3.886   6.423  1.00 30.78           O  
ATOM   3273  CG  ASN A 214      74.387   5.349   9.219  1.00 30.78           C  
ATOM   3274  ND2 ASN A 214      74.393   4.734  10.377  1.00 30.78           N  
ATOM   3275 HD21 ASN A 214      74.858   5.197  11.145  1.00 30.78           H  
ATOM   3276 HD22 ASN A 214      73.921   3.847  10.485  1.00 30.78           H  
ATOM   3277  OD1 ASN A 214      74.888   6.457   9.112  1.00 30.78           O  
ATOM   3278  N   ASN A 215      71.836   5.471   5.390  1.00 31.02           N  
ATOM   3279  H   ASN A 215      71.222   5.179   4.643  1.00 31.02           H  
ATOM   3280  CA  ASN A 215      73.009   6.249   4.927  1.00 31.02           C  
ATOM   3281  HA  ASN A 215      72.699   6.666   3.968  1.00 31.02           H  
ATOM   3282  C   ASN A 215      74.218   5.325   4.566  1.00 31.02           C  
ATOM   3283  CB  ASN A 215      73.250   7.448   5.884  1.00 31.02           C  
ATOM   3284  HB2 ASN A 215      74.065   7.220   6.570  1.00 31.02           H  
ATOM   3285  HB3 ASN A 215      72.351   7.632   6.472  1.00 31.02           H  
ATOM   3286  O   ASN A 215      74.204   4.154   4.928  1.00 31.02           O  
ATOM   3287  CG  ASN A 215      73.530   8.775   5.199  1.00 31.02           C  
ATOM   3288  ND2 ASN A 215      74.065   9.735   5.913  1.00 31.02           N  
ATOM   3289 HD21 ASN A 215      74.231   9.616   6.902  1.00 31.02           H  
ATOM   3290 HD22 ASN A 215      74.208  10.607   5.424  1.00 31.02           H  
ATOM   3291  OD1 ASN A 215      73.272   8.978   4.030  1.00 31.02           O  
ATOM   3292  N   ASN A 216      75.281   5.701   3.844  1.00 31.43           N  
ATOM   3293  H   ASN A 216      75.898   4.932   3.622  1.00 31.43           H  
ATOM   3294  CA  ASN A 216      75.724   6.985   3.287  1.00 31.43           C  
ATOM   3295  HA  ASN A 216      74.871   7.590   2.978  1.00 31.43           H  
ATOM   3296  C   ASN A 216      76.630   6.750   2.050  1.00 31.43           C  
ATOM   3297  CB  ASN A 216      76.554   7.690   4.387  1.00 31.43           C  
ATOM   3298  HB2 ASN A 216      76.020   7.669   5.337  1.00 31.43           H  
ATOM   3299  HB3 ASN A 216      77.480   7.133   4.531  1.00 31.43           H  
ATOM   3300  O   ASN A 216      77.288   5.713   1.977  1.00 31.43           O  
ATOM   3301  CG  ASN A 216      76.914   9.139   4.094  1.00 31.43           C  
ATOM   3302  ND2 ASN A 216      77.763   9.731   4.900  1.00 31.43           N  
ATOM   3303 HD21 ASN A 216      77.964  10.698   4.687  1.00 31.43           H  
ATOM   3304 HD22 ASN A 216      78.132   9.250   5.707  1.00 31.43           H  
ATOM   3305  OD1 ASN A 216      76.459   9.764   3.157  1.00 31.43           O  
ATOM   3306  N   ASN A 217      76.809   7.777   1.205  1.00 32.07           N  
ATOM   3307  H   ASN A 217      76.279   8.616   1.394  1.00 32.07           H  
ATOM   3308  CA  ASN A 217      77.882   7.881   0.196  1.00 32.07           C  
ATOM   3309  HA  ASN A 217      77.725   8.835  -0.306  1.00 32.07           H  
ATOM   3310  C   ASN A 217      77.779   6.843  -0.975  1.00 32.07           C  
ATOM   3311  CB  ASN A 217      79.218   7.990   0.990  1.00 32.07           C  
ATOM   3312  HB2 ASN A 217      79.945   7.259   0.637  1.00 32.07           H  
ATOM   3313  HB3 ASN A 217      79.060   7.739   2.039  1.00 32.07           H  
ATOM   3314  O   ASN A 217      76.795   6.118  -1.059  1.00 32.07           O  
ATOM   3315  CG  ASN A 217      79.851   9.375   0.954  1.00 32.07           C  
ATOM   3316  ND2 ASN A 217      80.572   9.750   1.984  1.00 32.07           N  
ATOM   3317 HD21 ASN A 217      80.697   9.132   2.774  1.00 32.07           H  
ATOM   3318 HD22 ASN A 217      80.986  10.669   1.925  1.00 32.07           H  
ATOM   3319  OD1 ASN A 217      79.743  10.132   0.006  1.00 32.07           O  
ATOM   3320  N   ASN A 218      78.673   6.770  -1.977  1.00 32.45           N  
ATOM   3321  H   ASN A 218      78.380   6.189  -2.750  1.00 32.45           H  
ATOM   3322  CA  ASN A 218      80.028   7.327  -2.075  1.00 32.45           C  
ATOM   3323  HA  ASN A 218      80.095   8.184  -1.405  1.00 32.45           H  
ATOM   3324  C   ASN A 218      80.433   7.888  -3.460  1.00 32.45           C  
ATOM   3325  CB  ASN A 218      81.025   6.234  -1.613  1.00 32.45           C  
ATOM   3326  HB2 ASN A 218      81.253   5.585  -2.459  1.00 32.45           H  
ATOM   3327  HB3 ASN A 218      80.571   5.613  -0.840  1.00 32.45           H  
ATOM   3328  O   ASN A 218      79.751   7.737  -4.467  1.00 32.45           O  
ATOM   3329  CG  ASN A 218      82.332   6.775  -1.047  1.00 32.45           C  
ATOM   3330  ND2 ASN A 218      83.286   5.915  -0.794  1.00 32.45           N  
ATOM   3331 HD21 ASN A 218      84.155   6.280  -0.432  1.00 32.45           H  
ATOM   3332 HD22 ASN A 218      83.155   4.937  -1.012  1.00 32.45           H  
ATOM   3333  OD1 ASN A 218      82.517   7.965  -0.821  1.00 32.45           O  
ATOM   3334  N   ASN A 219      81.596   8.537  -3.434  1.00 33.12           N  
ATOM   3335  H   ASN A 219      82.040   8.540  -2.527  1.00 33.12           H  
ATOM   3336  CA  ASN A 219      82.353   9.236  -4.471  1.00 33.12           C  
ATOM   3337  HA  ASN A 219      81.671   9.852  -5.057  1.00 33.12           H  
ATOM   3338  C   ASN A 219      83.059   8.241  -5.443  1.00 33.12           C  
ATOM   3339  CB  ASN A 219      83.307  10.152  -3.661  1.00 33.12           C  
ATOM   3340  HB2 ASN A 219      83.958   9.546  -3.032  1.00 33.12           H  
ATOM   3341  HB3 ASN A 219      83.940  10.757  -4.311  1.00 33.12           H  
ATOM   3342  O   ASN A 219      83.050   7.038  -5.200  1.00 33.12           O  
ATOM   3343  CG  ASN A 219      82.551  11.148  -2.799  1.00 33.12           C  
ATOM   3344  ND2 ASN A 219      82.256  10.821  -1.561  1.00 33.12           N  
ATOM   3345 HD21 ASN A 219      82.493   9.915  -1.182  1.00 33.12           H  
ATOM   3346 HD22 ASN A 219      81.588  11.416  -1.092  1.00 33.12           H  
ATOM   3347  OD1 ASN A 219      82.191  12.218  -3.249  1.00 33.12           O  
ATOM   3348  N   ASN A 220      83.720   8.652  -6.538  1.00 31.26           N  
ATOM   3349  H   ASN A 220      83.994   7.914  -7.172  1.00 31.26           H  
ATOM   3350  CA  ASN A 220      84.263   9.984  -6.830  1.00 31.26           C  
ATOM   3351  HA  ASN A 220      83.626  10.738  -6.367  1.00 31.26           H  
ATOM   3352  C   ASN A 220      84.334  10.354  -8.328  1.00 31.26           C  
ATOM   3353  CB  ASN A 220      85.691  10.045  -6.229  1.00 31.26           C  
ATOM   3354  HB2 ASN A 220      86.365   9.481  -6.874  1.00 31.26           H  
ATOM   3355  HB3 ASN A 220      85.710   9.574  -5.246  1.00 31.26           H  
ATOM   3356  O   ASN A 220      84.338   9.508  -9.217  1.00 31.26           O  
ATOM   3357  CG  ASN A 220      86.239  11.457  -6.066  1.00 31.26           C  
ATOM   3358  ND2 ASN A 220      87.531  11.600  -5.906  1.00 31.26           N  
ATOM   3359 HD21 ASN A 220      88.147  10.802  -5.981  1.00 31.26           H  
ATOM   3360 HD22 ASN A 220      87.875  12.548  -5.849  1.00 31.26           H  
ATOM   3361  OD1 ASN A 220      85.519  12.446  -6.064  1.00 31.26           O  
ATOM   3362  N   ASN A 221      84.476  11.659  -8.547  1.00 29.90           N  
ATOM   3363  H   ASN A 221      84.478  12.230  -7.714  1.00 29.90           H  
ATOM   3364  CA  ASN A 221      84.843  12.360  -9.774  1.00 29.90           C  
ATOM   3365  HA  ASN A 221      84.156  12.072 -10.570  1.00 29.90           H  
ATOM   3366  C   ASN A 221      86.296  12.063 -10.212  1.00 29.90           C  
ATOM   3367  CB  ASN A 221      84.720  13.877  -9.492  1.00 29.90           C  
ATOM   3368  HB2 ASN A 221      84.708  14.418 -10.438  1.00 29.90           H  
ATOM   3369  HB3 ASN A 221      85.595  14.208  -8.933  1.00 29.90           H  
ATOM   3370  O   ASN A 221      87.134  11.686  -9.390  1.00 29.90           O  
ATOM   3371  CG  ASN A 221      83.489  14.288  -8.699  1.00 29.90           C  
ATOM   3372  ND2 ASN A 221      83.547  14.271  -7.383  1.00 29.90           N  
ATOM   3373 HD21 ASN A 221      84.378  13.984  -6.886  1.00 29.90           H  
ATOM   3374 HD22 ASN A 221      82.706  14.550  -6.899  1.00 29.90           H  
ATOM   3375  OD1 ASN A 221      82.456  14.615  -9.250  1.00 29.90           O  
ATOM   3376  N   ASN A 222      86.635  12.366 -11.472  1.00 32.93           N  
ATOM   3377  H   ASN A 222      85.912  12.697 -12.096  1.00 32.93           H  
ATOM   3378  CA  ASN A 222      88.016  12.643 -11.896  1.00 32.93           C  
ATOM   3379  HA  ASN A 222      88.513  13.116 -11.049  1.00 32.93           H  
ATOM   3380  C   ASN A 222      88.054  13.675 -13.053  1.00 32.93           C  
ATOM   3381  CB  ASN A 222      88.760  11.325 -12.199  1.00 32.93           C  
ATOM   3382  HB2 ASN A 222      88.533  10.994 -13.212  1.00 32.93           H  
ATOM   3383  HB3 ASN A 222      88.424  10.553 -11.506  1.00 32.93           H  
ATOM   3384  O   ASN A 222      87.007  14.165 -13.472  1.00 32.93           O  
ATOM   3385  CG  ASN A 222      90.269  11.448 -12.029  1.00 32.93           C  
ATOM   3386  ND2 ASN A 222      90.997  10.373 -12.198  1.00 32.93           N  
ATOM   3387 HD21 ASN A 222      91.996  10.479 -12.096  1.00 32.93           H  
ATOM   3388 HD22 ASN A 222      90.563   9.491 -12.430  1.00 32.93           H  
ATOM   3389  OD1 ASN A 222      90.818  12.508 -11.756  1.00 32.93           O  
ATOM   3390  N   ASN A 223      89.246  14.072 -13.519  1.00 30.75           N  
ATOM   3391  H   ASN A 223      90.059  13.569 -13.193  1.00 30.75           H  
ATOM   3392  CA  ASN A 223      89.490  15.440 -13.984  1.00 30.75           C  
ATOM   3393  HA  ASN A 223      88.571  16.018 -13.888  1.00 30.75           H  
ATOM   3394  C   ASN A 223      89.966  15.594 -15.449  1.00 30.75           C  
ATOM   3395  CB  ASN A 223      90.516  16.081 -13.025  1.00 30.75           C  
ATOM   3396  HB2 ASN A 223      91.441  15.504 -13.036  1.00 30.75           H  
ATOM   3397  HB3 ASN A 223      90.749  17.086 -13.377  1.00 30.75           H  
ATOM   3398  O   ASN A 223      91.158  15.482 -15.719  1.00 30.75           O  
ATOM   3399  CG  ASN A 223      90.024  16.205 -11.597  1.00 30.75           C  
ATOM   3400  ND2 ASN A 223      90.243  15.215 -10.762  1.00 30.75           N  
ATOM   3401 HD21 ASN A 223      89.919  15.351  -9.815  1.00 30.75           H  
ATOM   3402 HD22 ASN A 223      90.713  14.372 -11.063  1.00 30.75           H  
ATOM   3403  OD1 ASN A 223      89.423  17.190 -11.216  1.00 30.75           O  
ATOM   3404  N   ASN A 224      89.054  16.089 -16.299  1.00 29.09           N  
ATOM   3405  H   ASN A 224      88.090  15.989 -16.014  1.00 29.09           H  
ATOM   3406  CA  ASN A 224      89.305  17.127 -17.322  1.00 29.09           C  
ATOM   3407  HA  ASN A 224      88.327  17.377 -17.732  1.00 29.09           H  
ATOM   3408  C   ASN A 224      90.185  16.795 -18.570  1.00 29.09           C  
ATOM   3409  CB  ASN A 224      89.798  18.377 -16.543  1.00 29.09           C  
ATOM   3410  HB2 ASN A 224      90.850  18.237 -16.294  1.00 29.09           H  
ATOM   3411  HB3 ASN A 224      89.241  18.477 -15.611  1.00 29.09           H  
ATOM   3412  O   ASN A 224      90.877  15.787 -18.638  1.00 29.09           O  
ATOM   3413  CG  ASN A 224      89.646  19.698 -17.274  1.00 29.09           C  
ATOM   3414  ND2 ASN A 224      90.394  20.703 -16.892  1.00 29.09           N  
ATOM   3415 HD21 ASN A 224      90.360  21.524 -17.479  1.00 29.09           H  
ATOM   3416 HD22 ASN A 224      91.082  20.587 -16.161  1.00 29.09           H  
ATOM   3417  OD1 ASN A 224      88.861  19.842 -18.195  1.00 29.09           O  
ATOM   3418  N   ASN A 225      90.191  17.750 -19.514  1.00 29.90           N  
ATOM   3419  H   ASN A 225      89.550  18.511 -19.340  1.00 29.90           H  
ATOM   3420  CA  ASN A 225      91.107  17.982 -20.646  1.00 29.90           C  
ATOM   3421  HA  ASN A 225      90.913  19.018 -20.923  1.00 29.90           H  
ATOM   3422  C   ASN A 225      90.929  17.194 -21.970  1.00 29.90           C  
ATOM   3423  CB  ASN A 225      92.574  17.976 -20.173  1.00 29.90           C  
ATOM   3424  HB2 ASN A 225      93.230  18.185 -21.018  1.00 29.90           H  
ATOM   3425  HB3 ASN A 225      92.828  16.983 -19.804  1.00 29.90           H  
ATOM   3426  O   ASN A 225      90.795  15.980 -22.018  1.00 29.90           O  
ATOM   3427  CG  ASN A 225      92.879  19.018 -19.113  1.00 29.90           C  
ATOM   3428  ND2 ASN A 225      93.583  18.647 -18.071  1.00 29.90           N  
ATOM   3429 HD21 ASN A 225      93.821  17.673 -17.951  1.00 29.90           H  
ATOM   3430 HD22 ASN A 225      93.812  19.364 -17.397  1.00 29.90           H  
ATOM   3431  OD1 ASN A 225      92.508  20.174 -19.207  1.00 29.90           O  
ATOM   3432  N   ASN A 226      91.087  17.953 -23.064  1.00 30.50           N  
ATOM   3433  H   ASN A 226      91.113  18.946 -22.881  1.00 30.50           H  
ATOM   3434  CA  ASN A 226      91.783  17.606 -24.314  1.00 30.50           C  
ATOM   3435  HA  ASN A 226      91.580  18.450 -24.974  1.00 30.50           H  
ATOM   3436  C   ASN A 226      91.327  16.408 -25.185  1.00 30.50           C  
ATOM   3437  CB  ASN A 226      93.307  17.667 -24.073  1.00 30.50           C  
ATOM   3438  HB2 ASN A 226      93.827  17.411 -24.996  1.00 30.50           H  
ATOM   3439  HB3 ASN A 226      93.584  16.930 -23.319  1.00 30.50           H  
ATOM   3440  O   ASN A 226      92.159  15.606 -25.587  1.00 30.50           O  
ATOM   3441  CG  ASN A 226      93.800  19.041 -23.650  1.00 30.50           C  
ATOM   3442  ND2 ASN A 226      95.081  19.185 -23.413  1.00 30.50           N  
ATOM   3443 HD21 ASN A 226      95.380  20.108 -23.132  1.00 30.50           H  
ATOM   3444 HD22 ASN A 226      95.711  18.403 -23.519  1.00 30.50           H  
ATOM   3445  OD1 ASN A 226      93.056  19.999 -23.518  1.00 30.50           O  
ATOM   3446  N   ASN A 227      90.076  16.485 -25.662  1.00 32.84           N  
ATOM   3447  H   ASN A 227      89.435  17.007 -25.082  1.00 32.84           H  
ATOM   3448  CA  ASN A 227      89.716  16.439 -27.101  1.00 32.84           C  
ATOM   3449  HA  ASN A 227      88.643  16.626 -27.128  1.00 32.84           H  
ATOM   3450  C   ASN A 227      89.909  15.142 -27.949  1.00 32.84           C  
ATOM   3451  CB  ASN A 227      90.390  17.658 -27.774  1.00 32.84           C  
ATOM   3452  HB2 ASN A 227      91.466  17.489 -27.815  1.00 32.84           H  
ATOM   3453  HB3 ASN A 227      90.198  18.562 -27.196  1.00 32.84           H  
ATOM   3454  O   ASN A 227      90.841  14.377 -27.763  1.00 32.84           O  
ATOM   3455  CG  ASN A 227      89.868  17.897 -29.176  1.00 32.84           C  
ATOM   3456  ND2 ASN A 227      90.721  18.012 -30.163  1.00 32.84           N  
ATOM   3457 HD21 ASN A 227      90.304  18.045 -31.083  1.00 32.84           H  
ATOM   3458 HD22 ASN A 227      91.715  17.926 -30.005  1.00 32.84           H  
ATOM   3459  OD1 ASN A 227      88.673  17.924 -29.399  1.00 32.84           O  
ATOM   3460  N   ASN A 228      89.075  15.014 -28.999  1.00 33.39           N  
ATOM   3461  H   ASN A 228      88.422  15.773 -29.129  1.00 33.39           H  
ATOM   3462  CA  ASN A 228      89.055  13.988 -30.064  1.00 33.39           C  
ATOM   3463  HA  ASN A 228      88.205  14.246 -30.696  1.00 33.39           H  
ATOM   3464  C   ASN A 228      88.830  12.519 -29.618  1.00 33.39           C  
ATOM   3465  CB  ASN A 228      90.304  14.110 -30.964  1.00 33.39           C  
ATOM   3466  HB2 ASN A 228      90.406  13.196 -31.548  1.00 33.39           H  
ATOM   3467  HB3 ASN A 228      91.195  14.193 -30.341  1.00 33.39           H  
ATOM   3468  O   ASN A 228      89.621  11.951 -28.881  1.00 33.39           O  
ATOM   3469  CG  ASN A 228      90.267  15.260 -31.954  1.00 33.39           C  
ATOM   3470  ND2 ASN A 228      91.392  15.597 -32.541  1.00 33.39           N  
ATOM   3471 HD21 ASN A 228      91.326  16.305 -33.258  1.00 33.39           H  
ATOM   3472 HD22 ASN A 228      92.241  15.094 -32.328  1.00 33.39           H  
ATOM   3473  OD1 ASN A 228      89.246  15.850 -32.255  1.00 33.39           O  
ATOM   3474  N   ASN A 229      87.827  11.794 -30.128  1.00 31.13           N  
ATOM   3475  H   ASN A 229      87.796  10.842 -29.792  1.00 31.13           H  
ATOM   3476  CA  ASN A 229      86.663  12.206 -30.927  1.00 31.13           C  
ATOM   3477  HA  ASN A 229      86.367  13.211 -30.625  1.00 31.13           H  
ATOM   3478  C   ASN A 229      85.464  11.278 -30.606  1.00 31.13           C  
ATOM   3479  CB  ASN A 229      87.030  12.215 -32.426  1.00 31.13           C  
ATOM   3480  HB2 ASN A 229      88.003  12.685 -32.567  1.00 31.13           H  
ATOM   3481  HB3 ASN A 229      87.087  11.190 -32.792  1.00 31.13           H  
ATOM   3482  O   ASN A 229      85.665  10.173 -30.106  1.00 31.13           O  
ATOM   3483  CG  ASN A 229      86.031  12.992 -33.268  1.00 31.13           C  
ATOM   3484  ND2 ASN A 229      86.158  12.965 -34.572  1.00 31.13           N  
ATOM   3485 HD21 ASN A 229      86.892  12.432 -35.017  1.00 31.13           H  
ATOM   3486 HD22 ASN A 229      85.467  13.490 -35.090  1.00 31.13           H  
ATOM   3487  OD1 ASN A 229      85.129  13.638 -32.765  1.00 31.13           O  
ATOM   3488  N   ASN A 230      84.226  11.742 -30.806  1.00 39.68           N  
ATOM   3489  H   ASN A 230      84.116  12.588 -31.347  1.00 39.68           H  
ATOM   3490  CA  ASN A 230      83.083  11.331 -29.977  1.00 39.68           C  
ATOM   3491  HA  ASN A 230      83.227  10.302 -29.648  1.00 39.68           H  
ATOM   3492  C   ASN A 230      81.724  11.443 -30.714  1.00 39.68           C  
ATOM   3493  CB  ASN A 230      83.139  12.292 -28.759  1.00 39.68           C  
ATOM   3494  HB2 ASN A 230      84.038  12.080 -28.180  1.00 39.68           H  
ATOM   3495  HB3 ASN A 230      83.208  13.318 -29.119  1.00 39.68           H  
ATOM   3496  O   ASN A 230      81.466  12.498 -31.282  1.00 39.68           O  
ATOM   3497  CG  ASN A 230      81.957  12.237 -27.807  1.00 39.68           C  
ATOM   3498  ND2 ASN A 230      80.834  12.812 -28.172  1.00 39.68           N  
ATOM   3499 HD21 ASN A 230      80.745  13.232 -29.085  1.00 39.68           H  
ATOM   3500 HD22 ASN A 230      80.046  12.748 -27.543  1.00 39.68           H  
ATOM   3501  OD1 ASN A 230      82.033  11.659 -26.736  1.00 39.68           O  
ATOM   3502  N   ASN A 231      80.769  10.500 -30.642  1.00 41.04           N  
ATOM   3503  H   ASN A 231      79.906  10.762 -31.098  1.00 41.04           H  
ATOM   3504  CA  ASN A 231      80.785   9.093 -30.189  1.00 41.04           C  
ATOM   3505  HA  ASN A 231      81.608   8.568 -30.674  1.00 41.04           H  
ATOM   3506  C   ASN A 231      79.453   8.393 -30.597  1.00 41.04           C  
ATOM   3507  CB  ASN A 231      80.958   9.026 -28.652  1.00 41.04           C  
ATOM   3508  HB2 ASN A 231      79.999   9.178 -28.158  1.00 41.04           H  
ATOM   3509  HB3 ASN A 231      81.620   9.828 -28.324  1.00 41.04           H  
ATOM   3510  O   ASN A 231      78.627   8.965 -31.302  1.00 41.04           O  
ATOM   3511  CG  ASN A 231      81.599   7.754 -28.122  1.00 41.04           C  
ATOM   3512  ND2 ASN A 231      82.107   7.798 -26.915  1.00 41.04           N  
ATOM   3513 HD21 ASN A 231      82.076   8.661 -26.391  1.00 41.04           H  
ATOM   3514 HD22 ASN A 231      82.567   6.963 -26.580  1.00 41.04           H  
ATOM   3515  OD1 ASN A 231      81.667   6.722 -28.769  1.00 41.04           O  
ATOM   3516  N   ASN A 232      79.251   7.166 -30.113  1.00 35.58           N  
ATOM   3517  H   ASN A 232      80.026   6.779 -29.593  1.00 35.58           H  
ATOM   3518  CA  ASN A 232      78.016   6.367 -30.091  1.00 35.58           C  
ATOM   3519  HA  ASN A 232      77.652   6.272 -31.114  1.00 35.58           H  
ATOM   3520  C   ASN A 232      76.894   7.050 -29.233  1.00 35.58           C  
ATOM   3521  CB  ASN A 232      78.498   4.994 -29.551  1.00 35.58           C  
ATOM   3522  HB2 ASN A 232      78.343   4.951 -28.473  1.00 35.58           H  
ATOM   3523  HB3 ASN A 232      79.570   4.879 -29.712  1.00 35.58           H  
ATOM   3524  O   ASN A 232      77.206   7.957 -28.466  1.00 35.58           O  
ATOM   3525  CG  ASN A 232      77.887   3.782 -30.222  1.00 35.58           C  
ATOM   3526  ND2 ASN A 232      78.004   2.623 -29.621  1.00 35.58           N  
ATOM   3527 HD21 ASN A 232      78.529   2.526 -28.764  1.00 35.58           H  
ATOM   3528 HD22 ASN A 232      77.542   1.857 -30.089  1.00 35.58           H  
ATOM   3529  OD1 ASN A 232      77.314   3.843 -31.291  1.00 35.58           O  
ATOM   3530  N   ASN A 233      75.600   6.670 -29.225  1.00 32.87           N  
ATOM   3531  H   ASN A 233      74.990   7.313 -28.742  1.00 32.87           H  
ATOM   3532  CA  ASN A 233      74.968   5.394 -29.603  1.00 32.87           C  
ATOM   3533  HA  ASN A 233      75.425   5.007 -30.514  1.00 32.87           H  
ATOM   3534  C   ASN A 233      73.429   5.478 -29.836  1.00 32.87           C  
ATOM   3535  CB  ASN A 233      75.199   4.439 -28.402  1.00 32.87           C  
ATOM   3536  HB2 ASN A 233      74.539   4.747 -27.590  1.00 32.87           H  
ATOM   3537  HB3 ASN A 233      76.217   4.534 -28.026  1.00 32.87           H  
ATOM   3538  O   ASN A 233      72.751   6.257 -29.173  1.00 32.87           O  
ATOM   3539  CG  ASN A 233      74.960   2.963 -28.675  1.00 32.87           C  
ATOM   3540  ND2 ASN A 233      74.928   2.152 -27.645  1.00 32.87           N  
ATOM   3541 HD21 ASN A 233      75.045   2.505 -26.706  1.00 32.87           H  
ATOM   3542 HD22 ASN A 233      74.750   1.180 -27.857  1.00 32.87           H  
ATOM   3543  OD1 ASN A 233      74.800   2.503 -29.790  1.00 32.87           O  
ATOM   3544  N   ASN A 234      72.904   4.492 -30.581  1.00 31.87           N  
ATOM   3545  H   ASN A 234      73.581   3.931 -31.076  1.00 31.87           H  
ATOM   3546  CA  ASN A 234      71.581   3.843 -30.426  1.00 31.87           C  
ATOM   3547  HA  ASN A 234      71.702   2.915 -30.985  1.00 31.87           H  
ATOM   3548  C   ASN A 234      70.292   4.461 -31.047  1.00 31.87           C  
ATOM   3549  CB  ASN A 234      71.397   3.419 -28.943  1.00 31.87           C  
ATOM   3550  HB2 ASN A 234      72.366   3.339 -28.449  1.00 31.87           H  
ATOM   3551  HB3 ASN A 234      70.836   4.197 -28.426  1.00 31.87           H  
ATOM   3552  O   ASN A 234      70.278   5.526 -31.653  1.00 31.87           O  
ATOM   3553  CG  ASN A 234      70.704   2.083 -28.732  1.00 31.87           C  
ATOM   3554  ND2 ASN A 234      70.487   1.696 -27.499  1.00 31.87           N  
ATOM   3555 HD21 ASN A 234      70.015   0.811 -27.383  1.00 31.87           H  
ATOM   3556 HD22 ASN A 234      70.723   2.303 -26.727  1.00 31.87           H  
ATOM   3557  OD1 ASN A 234      70.334   1.369 -29.647  1.00 31.87           O  
ATOM   3558  N   ASN A 235      69.225   3.659 -30.912  1.00 31.92           N  
ATOM   3559  H   ASN A 235      69.445   2.782 -30.463  1.00 31.92           H  
ATOM   3560  CA  ASN A 235      67.823   3.739 -31.351  1.00 31.92           C  
ATOM   3561  HA  ASN A 235      67.815   3.640 -32.437  1.00 31.92           H  
ATOM   3562  C   ASN A 235      67.064   5.054 -31.037  1.00 31.92           C  
ATOM   3563  CB  ASN A 235      67.164   2.506 -30.690  1.00 31.92           C  
ATOM   3564  HB2 ASN A 235      67.530   2.393 -29.669  1.00 31.92           H  
ATOM   3565  HB3 ASN A 235      66.085   2.639 -30.608  1.00 31.92           H  
ATOM   3566  O   ASN A 235      67.438   5.771 -30.116  1.00 31.92           O  
ATOM   3567  CG  ASN A 235      67.394   1.217 -31.462  1.00 31.92           C  
ATOM   3568  ND2 ASN A 235      67.289   0.084 -30.812  1.00 31.92           N  
ATOM   3569 HD21 ASN A 235      67.101   0.079 -29.819  1.00 31.92           H  
ATOM   3570 HD22 ASN A 235      67.456  -0.756 -31.348  1.00 31.92           H  
ATOM   3571  OD1 ASN A 235      67.613   1.205 -32.664  1.00 31.92           O  
ATOM   3572  N   ASN A 236      66.026   5.474 -31.788  1.00 31.72           N  
ATOM   3573  H   ASN A 236      65.870   6.458 -31.621  1.00 31.72           H  
ATOM   3574  CA  ASN A 236      64.823   4.787 -32.341  1.00 31.72           C  
ATOM   3575  HA  ASN A 236      64.331   5.541 -32.955  1.00 31.72           H  
ATOM   3576  C   ASN A 236      63.782   4.369 -31.272  1.00 31.72           C  
ATOM   3577  CB  ASN A 236      65.129   3.591 -33.278  1.00 31.72           C  
ATOM   3578  HB2 ASN A 236      65.621   2.786 -32.733  1.00 31.72           H  
ATOM   3579  HB3 ASN A 236      64.194   3.147 -33.618  1.00 31.72           H  
ATOM   3580  O   ASN A 236      64.153   4.011 -30.162  1.00 31.72           O  
ATOM   3581  CG  ASN A 236      65.916   3.915 -34.525  1.00 31.72           C  
ATOM   3582  ND2 ASN A 236      66.932   3.141 -34.830  1.00 31.72           N  
ATOM   3583 HD21 ASN A 236      67.202   2.377 -34.226  1.00 31.72           H  
ATOM   3584 HD22 ASN A 236      67.445   3.380 -35.666  1.00 31.72           H  
ATOM   3585  OD1 ASN A 236      65.591   4.830 -35.257  1.00 31.72           O  
ATOM   3586  N   ASN A 237      62.473   4.273 -31.549  1.00 33.82           N  
ATOM   3587  H   ASN A 237      61.966   3.771 -30.834  1.00 33.82           H  
ATOM   3588  CA  ASN A 237      61.587   4.938 -32.528  1.00 33.82           C  
ATOM   3589  HA  ASN A 237      61.701   6.020 -32.467  1.00 33.82           H  
ATOM   3590  C   ASN A 237      60.125   4.566 -32.171  1.00 33.82           C  
ATOM   3591  CB  ASN A 237      61.853   4.462 -33.977  1.00 33.82           C  
ATOM   3592  HB2 ASN A 237      62.831   4.796 -34.322  1.00 33.82           H  
ATOM   3593  HB3 ASN A 237      61.813   3.373 -34.007  1.00 33.82           H  
ATOM   3594  O   ASN A 237      59.887   3.425 -31.784  1.00 33.82           O  
ATOM   3595  CG  ASN A 237      60.850   5.019 -34.977  1.00 33.82           C  
ATOM   3596  ND2 ASN A 237      60.455   4.253 -35.965  1.00 33.82           N  
ATOM   3597 HD21 ASN A 237      59.807   4.666 -36.621  1.00 33.82           H  
ATOM   3598 HD22 ASN A 237      60.821   3.319 -36.078  1.00 33.82           H  
ATOM   3599  OD1 ASN A 237      60.395   6.144 -34.867  1.00 33.82           O  
ATOM   3600  N   ASN A 238      59.153   5.462 -32.382  1.00 27.76           N  
ATOM   3601  H   ASN A 238      59.433   6.377 -32.707  1.00 27.76           H  
ATOM   3602  CA  ASN A 238      57.763   5.084 -32.682  1.00 27.76           C  
ATOM   3603  HA  ASN A 238      57.769   4.264 -33.400  1.00 27.76           H  
ATOM   3604  C   ASN A 238      56.980   6.262 -33.297  1.00 27.76           C  
ATOM   3605  CB  ASN A 238      57.026   4.605 -31.407  1.00 27.76           C  
ATOM   3606  HB2 ASN A 238      57.552   3.763 -30.958  1.00 27.76           H  
ATOM   3607  HB3 ASN A 238      56.995   5.416 -30.679  1.00 27.76           H  
ATOM   3608  O   ASN A 238      56.761   7.258 -32.603  1.00 27.76           O  
ATOM   3609  CG  ASN A 238      55.603   4.147 -31.698  1.00 27.76           C  
ATOM   3610  ND2 ASN A 238      54.779   3.992 -30.689  1.00 27.76           N  
ATOM   3611 HD21 ASN A 238      53.850   3.666 -30.914  1.00 27.76           H  
ATOM   3612 HD22 ASN A 238      55.075   4.169 -29.740  1.00 27.76           H  
ATOM   3613  OD1 ASN A 238      55.205   3.925 -32.828  1.00 27.76           O  
ATOM   3614  N   ASN A 239      56.476   6.114 -34.532  1.00 26.79           N  
ATOM   3615  H   ASN A 239      56.811   5.334 -35.080  1.00 26.79           H  
ATOM   3616  CA  ASN A 239      55.098   6.513 -34.855  1.00 26.79           C  
ATOM   3617  HA  ASN A 239      54.470   6.045 -34.097  1.00 26.79           H  
ATOM   3618  C   ASN A 239      54.564   5.958 -36.190  1.00 26.79           C  
ATOM   3619  CB  ASN A 239      54.898   8.038 -34.777  1.00 26.79           C  
ATOM   3620  HB2 ASN A 239      55.822   8.559 -34.524  1.00 26.79           H  
ATOM   3621  HB3 ASN A 239      54.546   8.441 -35.727  1.00 26.79           H  
ATOM   3622  O   ASN A 239      55.309   5.414 -37.003  1.00 26.79           O  
ATOM   3623  CG  ASN A 239      53.846   8.294 -33.722  1.00 26.79           C  
ATOM   3624  ND2 ASN A 239      54.238   8.656 -32.528  1.00 26.79           N  
ATOM   3625 HD21 ASN A 239      55.226   8.612 -32.325  1.00 26.79           H  
ATOM   3626 HD22 ASN A 239      53.536   8.773 -31.810  1.00 26.79           H  
ATOM   3627  OD1 ASN A 239      52.674   8.046 -33.943  1.00 26.79           O  
ATOM   3628  N   ASN A 240      53.252   6.119 -36.398  1.00 27.01           N  
ATOM   3629  H   ASN A 240      52.740   6.628 -35.692  1.00 27.01           H  
ATOM   3630  CA  ASN A 240      52.490   5.581 -37.532  1.00 27.01           C  
ATOM   3631  HA  ASN A 240      52.981   4.668 -37.868  1.00 27.01           H  
ATOM   3632  C   ASN A 240      52.433   6.532 -38.750  1.00 27.01           C  
ATOM   3633  CB  ASN A 240      51.090   5.199 -37.017  1.00 27.01           C  
ATOM   3634  HB2 ASN A 240      50.641   6.038 -36.485  1.00 27.01           H  
ATOM   3635  HB3 ASN A 240      50.447   4.938 -37.857  1.00 27.01           H  
ATOM   3636  O   ASN A 240      52.415   7.754 -38.584  1.00 27.01           O  
ATOM   3637  CG  ASN A 240      51.154   3.982 -36.111  1.00 27.01           C  
ATOM   3638  ND2 ASN A 240      50.936   4.109 -34.821  1.00 27.01           N  
ATOM   3639 HD21 ASN A 240      50.996   3.249 -34.293  1.00 27.01           H  
ATOM   3640 HD22 ASN A 240      50.706   4.981 -34.366  1.00 27.01           H  
ATOM   3641  OD1 ASN A 240      51.444   2.892 -36.565  1.00 27.01           O  
ATOM   3642  N   ASN A 241      52.353   5.965 -39.966  1.00 28.92           N  
ATOM   3643  H   ASN A 241      52.272   4.959 -40.003  1.00 28.92           H  
ATOM   3644  CA  ASN A 241      52.372   6.673 -41.263  1.00 28.92           C  
ATOM   3645  HA  ASN A 241      52.497   7.737 -41.065  1.00 28.92           H  
ATOM   3646  C   ASN A 241      51.043   6.521 -42.061  1.00 28.92           C  
ATOM   3647  CB  ASN A 241      53.623   6.217 -42.047  1.00 28.92           C  
ATOM   3648  HB2 ASN A 241      54.468   6.143 -41.363  1.00 28.92           H  
ATOM   3649  HB3 ASN A 241      53.442   5.230 -42.475  1.00 28.92           H  
ATOM   3650  O   ASN A 241      50.115   5.866 -41.597  1.00 28.92           O  
ATOM   3651  CG  ASN A 241      54.035   7.173 -43.161  1.00 28.92           C  
ATOM   3652  ND2 ASN A 241      54.988   6.793 -43.976  1.00 28.92           N  
ATOM   3653 HD21 ASN A 241      55.424   5.888 -43.879  1.00 28.92           H  
ATOM   3654 HD22 ASN A 241      55.233   7.436 -44.716  1.00 28.92           H  
ATOM   3655  OD1 ASN A 241      53.504   8.262 -43.322  1.00 28.92           O  
ATOM   3656  N   ASN A 242      50.934   7.164 -43.229  1.00 29.66           N  
ATOM   3657  H   ASN A 242      51.766   7.622 -43.573  1.00 29.66           H  
ATOM   3658  CA  ASN A 242      49.692   7.447 -43.966  1.00 29.66           C  
ATOM   3659  HA  ASN A 242      48.856   7.351 -43.274  1.00 29.66           H  
ATOM   3660  C   ASN A 242      49.400   6.532 -45.179  1.00 29.66           C  
ATOM   3661  CB  ASN A 242      49.762   8.915 -44.435  1.00 29.66           C  
ATOM   3662  HB2 ASN A 242      48.924   9.138 -45.095  1.00 29.66           H  
ATOM   3663  HB3 ASN A 242      50.682   9.089 -44.994  1.00 29.66           H  
ATOM   3664  O   ASN A 242      50.308   5.887 -45.691  1.00 29.66           O  
ATOM   3665  CG  ASN A 242      49.664   9.882 -43.281  1.00 29.66           C  
ATOM   3666  ND2 ASN A 242      50.767  10.394 -42.792  1.00 29.66           N  
ATOM   3667 HD21 ASN A 242      50.650  10.928 -41.943  1.00 29.66           H  
ATOM   3668 HD22 ASN A 242      51.674  10.144 -43.160  1.00 29.66           H  
ATOM   3669  OD1 ASN A 242      48.582  10.140 -42.783  1.00 29.66           O  
ATOM   3670  N   ASN A 243      48.164   6.651 -45.705  1.00 29.24           N  
ATOM   3671  H   ASN A 243      47.520   7.228 -45.183  1.00 29.24           H  
ATOM   3672  CA  ASN A 243      47.725   6.355 -47.089  1.00 29.24           C  
ATOM   3673  HA  ASN A 243      46.699   6.716 -47.150  1.00 29.24           H  
ATOM   3674  C   ASN A 243      47.651   4.873 -47.550  1.00 29.24           C  
ATOM   3675  CB  ASN A 243      48.583   7.237 -48.033  1.00 29.24           C  
ATOM   3676  HB2 ASN A 243      48.459   6.934 -49.073  1.00 29.24           H  
ATOM   3677  HB3 ASN A 243      49.640   7.079 -47.822  1.00 29.24           H  
ATOM   3678  O   ASN A 243      48.423   4.044 -47.090  1.00 29.24           O  
ATOM   3679  CG  ASN A 243      48.281   8.722 -47.920  1.00 29.24           C  
ATOM   3680  ND2 ASN A 243      49.078   9.558 -48.540  1.00 29.24           N  
ATOM   3681 HD21 ASN A 243      48.860  10.539 -48.442  1.00 29.24           H  
ATOM   3682 HD22 ASN A 243      49.871   9.219 -49.067  1.00 29.24           H  
ATOM   3683  OD1 ASN A 243      47.341   9.161 -47.281  1.00 29.24           O  
ATOM   3684  N   ASN A 244      46.807   4.474 -48.524  1.00 31.17           N  
ATOM   3685  H   ASN A 244      47.013   3.541 -48.852  1.00 31.17           H  
ATOM   3686  CA  ASN A 244      45.457   4.942 -48.933  1.00 31.17           C  
ATOM   3687  HA  ASN A 244      44.824   4.962 -48.046  1.00 31.17           H  
ATOM   3688  C   ASN A 244      44.796   3.935 -49.924  1.00 31.17           C  
ATOM   3689  CB  ASN A 244      45.502   6.343 -49.613  1.00 31.17           C  
ATOM   3690  HB2 ASN A 244      46.524   6.703 -49.729  1.00 31.17           H  
ATOM   3691  HB3 ASN A 244      45.114   6.278 -50.630  1.00 31.17           H  
ATOM   3692  O   ASN A 244      45.472   3.043 -50.429  1.00 31.17           O  
ATOM   3693  CG  ASN A 244      44.691   7.395 -48.874  1.00 31.17           C  
ATOM   3694  ND2 ASN A 244      44.301   8.459 -49.532  1.00 31.17           N  
ATOM   3695 HD21 ASN A 244      43.605   9.020 -49.062  1.00 31.17           H  
ATOM   3696 HD22 ASN A 244      44.552   8.606 -50.500  1.00 31.17           H  
ATOM   3697  OD1 ASN A 244      44.363   7.254 -47.712  1.00 31.17           O  
ATOM   3698  N   SER A 245      43.534   4.196 -50.324  1.00 30.98           N  
ATOM   3699  H   SER A 245      43.042   4.911 -49.808  1.00 30.98           H  
ATOM   3700  CA  SER A 245      42.816   3.603 -51.488  1.00 30.98           C  
ATOM   3701  HA  SER A 245      41.964   4.266 -51.637  1.00 30.98           H  
ATOM   3702  C   SER A 245      42.237   2.177 -51.268  1.00 30.98           C  
ATOM   3703  CB  SER A 245      43.703   3.725 -52.741  1.00 30.98           C  
ATOM   3704  HB2 SER A 245      44.404   4.548 -52.603  1.00 30.98           H  
ATOM   3705  HB3 SER A 245      44.277   2.810 -52.884  1.00 30.98           H  
ATOM   3706  O   SER A 245      42.784   1.419 -50.480  1.00 30.98           O  
ATOM   3707  OG  SER A 245      42.950   4.013 -53.896  1.00 30.98           O  
ATOM   3708  HG  SER A 245      42.705   3.169 -54.282  1.00 30.98           H  
ATOM   3709  N   ILE A 246      41.089   1.708 -51.806  1.00 32.60           N  
ATOM   3710  H   ILE A 246      40.873   0.825 -51.365  1.00 32.60           H  
ATOM   3711  CA  ILE A 246      40.225   2.019 -52.984  1.00 32.60           C  
ATOM   3712  HA  ILE A 246      39.327   1.424 -52.816  1.00 32.60           H  
ATOM   3713  C   ILE A 246      40.813   1.483 -54.320  1.00 32.60           C  
ATOM   3714  CB  ILE A 246      39.715   3.491 -53.005  1.00 32.60           C  
ATOM   3715  HB  ILE A 246      40.562   4.167 -53.119  1.00 32.60           H  
ATOM   3716  O   ILE A 246      41.989   1.686 -54.586  1.00 32.60           O  
ATOM   3717  CG1 ILE A 246      38.980   3.846 -51.689  1.00 32.60           C  
ATOM   3718 HG12 ILE A 246      39.624   3.617 -50.840  1.00 32.60           H  
ATOM   3719 HG13 ILE A 246      38.082   3.233 -51.598  1.00 32.60           H  
ATOM   3720  CG2 ILE A 246      38.805   3.762 -54.212  1.00 32.60           C  
ATOM   3721 HG21 ILE A 246      37.915   3.134 -54.165  1.00 32.60           H  
ATOM   3722 HG22 ILE A 246      38.501   4.809 -54.230  1.00 32.60           H  
ATOM   3723 HG23 ILE A 246      39.361   3.592 -55.134  1.00 32.60           H  
ATOM   3724  CD1 ILE A 246      38.585   5.323 -51.555  1.00 32.60           C  
ATOM   3725 HD11 ILE A 246      38.179   5.493 -50.558  1.00 32.60           H  
ATOM   3726 HD12 ILE A 246      39.459   5.958 -51.696  1.00 32.60           H  
ATOM   3727 HD13 ILE A 246      37.815   5.587 -52.280  1.00 32.60           H  
ATOM   3728  N   LEU A 247      40.109   0.772 -55.224  1.00 32.85           N  
ATOM   3729  H   LEU A 247      40.690   0.468 -55.993  1.00 32.85           H  
ATOM   3730  CA  LEU A 247      38.688   0.371 -55.319  1.00 32.85           C  
ATOM   3731  HA  LEU A 247      38.169   0.628 -54.395  1.00 32.85           H  
ATOM   3732  C   LEU A 247      38.531  -1.148 -55.577  1.00 32.85           C  
ATOM   3733  CB  LEU A 247      38.041   1.139 -56.495  1.00 32.85           C  
ATOM   3734  HB2 LEU A 247      38.605   0.908 -57.399  1.00 32.85           H  
ATOM   3735  HB3 LEU A 247      38.130   2.213 -56.334  1.00 32.85           H  
ATOM   3736  O   LEU A 247      39.047  -1.679 -56.562  1.00 32.85           O  
ATOM   3737  CG  LEU A 247      36.557   0.814 -56.755  1.00 32.85           C  
ATOM   3738  HG  LEU A 247      36.442  -0.254 -56.939  1.00 32.85           H  
ATOM   3739  CD1 LEU A 247      35.659   1.211 -55.585  1.00 32.85           C  
ATOM   3740 HD11 LEU A 247      34.615   1.029 -55.840  1.00 32.85           H  
ATOM   3741 HD12 LEU A 247      35.897   0.624 -54.698  1.00 32.85           H  
ATOM   3742 HD13 LEU A 247      35.784   2.270 -55.360  1.00 32.85           H  
ATOM   3743  CD2 LEU A 247      36.084   1.548 -58.009  1.00 32.85           C  
ATOM   3744 HD21 LEU A 247      35.051   1.280 -58.231  1.00 32.85           H  
ATOM   3745 HD22 LEU A 247      36.716   1.298 -58.861  1.00 32.85           H  
ATOM   3746 HD23 LEU A 247      36.134   2.624 -57.845  1.00 32.85           H  
ATOM   3747  N   SER A 248      37.724  -1.837 -54.770  1.00 30.50           N  
ATOM   3748  H   SER A 248      37.201  -1.341 -54.062  1.00 30.50           H  
ATOM   3749  CA  SER A 248      37.688  -3.306 -54.680  1.00 30.50           C  
ATOM   3750  HA  SER A 248      38.722  -3.652 -54.692  1.00 30.50           H  
ATOM   3751  C   SER A 248      36.954  -4.067 -55.805  1.00 30.50           C  
ATOM   3752  CB  SER A 248      37.113  -3.697 -53.310  1.00 30.50           C  
ATOM   3753  HB2 SER A 248      37.769  -3.313 -52.529  1.00 30.50           H  
ATOM   3754  HB3 SER A 248      37.065  -4.782 -53.220  1.00 30.50           H  
ATOM   3755  O   SER A 248      36.032  -3.563 -56.451  1.00 30.50           O  
ATOM   3756  OG  SER A 248      35.822  -3.142 -53.143  1.00 30.50           O  
ATOM   3757  HG  SER A 248      35.590  -3.157 -52.212  1.00 30.50           H  
ATOM   3758  N   LYS A 249      37.382  -5.325 -56.001  1.00 29.89           N  
ATOM   3759  H   LYS A 249      38.227  -5.576 -55.509  1.00 29.89           H  
ATOM   3760  CA  LYS A 249      36.655  -6.514 -56.513  1.00 29.89           C  
ATOM   3761  HA  LYS A 249      35.593  -6.389 -56.303  1.00 29.89           H  
ATOM   3762  C   LYS A 249      37.178  -7.715 -55.680  1.00 29.89           C  
ATOM   3763  CB  LYS A 249      36.865  -6.727 -58.031  1.00 29.89           C  
ATOM   3764  HB2 LYS A 249      37.929  -6.764 -58.264  1.00 29.89           H  
ATOM   3765  HB3 LYS A 249      36.445  -7.698 -58.294  1.00 29.89           H  
ATOM   3766  O   LYS A 249      38.282  -7.605 -55.157  1.00 29.89           O  
ATOM   3767  CG  LYS A 249      36.152  -5.697 -58.926  1.00 29.89           C  
ATOM   3768  HG2 LYS A 249      35.236  -5.378 -58.428  1.00 29.89           H  
ATOM   3769  HG3 LYS A 249      35.868  -6.177 -59.862  1.00 29.89           H  
ATOM   3770  CD  LYS A 249      37.034  -4.486 -59.260  1.00 29.89           C  
ATOM   3771  HD2 LYS A 249      37.723  -4.302 -58.435  1.00 29.89           H  
ATOM   3772  HD3 LYS A 249      37.634  -4.702 -60.144  1.00 29.89           H  
ATOM   3773  CE  LYS A 249      36.180  -3.234 -59.491  1.00 29.89           C  
ATOM   3774  HE2 LYS A 249      35.336  -3.270 -58.803  1.00 29.89           H  
ATOM   3775  HE3 LYS A 249      35.796  -3.239 -60.511  1.00 29.89           H  
ATOM   3776  NZ  LYS A 249      36.969  -2.010 -59.211  1.00 29.89           N  
ATOM   3777  HZ1 LYS A 249      37.782  -1.956 -59.808  1.00 29.89           H  
ATOM   3778  HZ2 LYS A 249      37.296  -2.039 -58.256  1.00 29.89           H  
ATOM   3779  HZ3 LYS A 249      36.406  -1.180 -59.327  1.00 29.89           H  
ATOM   3780  N   ARG A 250      36.464  -8.800 -55.343  1.00 31.58           N  
ATOM   3781  H   ARG A 250      36.992  -9.320 -54.657  1.00 31.58           H  
ATOM   3782  CA  ARG A 250      35.371  -9.591 -55.967  1.00 31.58           C  
ATOM   3783  HA  ARG A 250      35.035 -10.254 -55.170  1.00 31.58           H  
ATOM   3784  C   ARG A 250      35.850 -10.542 -57.086  1.00 31.58           C  
ATOM   3785  CB  ARG A 250      34.133  -8.758 -56.375  1.00 31.58           C  
ATOM   3786  HB2 ARG A 250      33.432  -9.416 -56.889  1.00 31.58           H  
ATOM   3787  HB3 ARG A 250      34.406  -7.992 -57.100  1.00 31.58           H  
ATOM   3788  O   ARG A 250      36.585 -10.105 -57.957  1.00 31.58           O  
ATOM   3789  CG  ARG A 250      33.402  -8.124 -55.179  1.00 31.58           C  
ATOM   3790  HG2 ARG A 250      34.019  -7.337 -54.747  1.00 31.58           H  
ATOM   3791  HG3 ARG A 250      33.227  -8.888 -54.422  1.00 31.58           H  
ATOM   3792  CD  ARG A 250      32.047  -7.540 -55.610  1.00 31.58           C  
ATOM   3793  HD2 ARG A 250      32.216  -6.762 -56.355  1.00 31.58           H  
ATOM   3794  HD3 ARG A 250      31.462  -8.338 -56.067  1.00 31.58           H  
ATOM   3795  NE  ARG A 250      31.308  -6.968 -54.464  1.00 31.58           N  
ATOM   3796  HE  ARG A 250      31.860  -6.657 -53.677  1.00 31.58           H  
ATOM   3797  NH1 ARG A 250      29.167  -7.141 -55.301  1.00 31.58           N  
ATOM   3798 HH11 ARG A 250      29.529  -7.535 -56.158  1.00 31.58           H  
ATOM   3799 HH12 ARG A 250      28.174  -7.008 -55.178  1.00 31.58           H  
ATOM   3800  NH2 ARG A 250      29.487  -6.298 -53.265  1.00 31.58           N  
ATOM   3801 HH21 ARG A 250      28.489  -6.179 -53.171  1.00 31.58           H  
ATOM   3802 HH22 ARG A 250      30.076  -6.019 -52.494  1.00 31.58           H  
ATOM   3803  CZ  ARG A 250      29.997  -6.806 -54.352  1.00 31.58           C  
ATOM   3804  N   SER A 251      35.437 -11.817 -57.137  1.00 28.74           N  
ATOM   3805  H   SER A 251      35.768 -12.326 -57.944  1.00 28.74           H  
ATOM   3806  CA  SER A 251      34.647 -12.625 -56.171  1.00 28.74           C  
ATOM   3807  HA  SER A 251      35.112 -12.598 -55.186  1.00 28.74           H  
ATOM   3808  C   SER A 251      34.517 -14.095 -56.616  1.00 28.74           C  
ATOM   3809  CB  SER A 251      33.192 -12.120 -56.085  1.00 28.74           C  
ATOM   3810  HB2 SER A 251      32.571 -12.847 -55.561  1.00 28.74           H  
ATOM   3811  HB3 SER A 251      33.147 -11.197 -55.507  1.00 28.74           H  
ATOM   3812  O   SER A 251      34.593 -14.339 -57.815  1.00 28.74           O  
ATOM   3813  OG  SER A 251      32.650 -11.891 -57.371  1.00 28.74           O  
ATOM   3814  HG  SER A 251      32.942 -12.596 -57.954  1.00 28.74           H  
ATOM   3815  N   ARG A 252      34.061 -14.956 -55.681  1.00 34.56           N  
ATOM   3816  H   ARG A 252      34.180 -14.680 -54.717  1.00 34.56           H  
ATOM   3817  CA  ARG A 252      33.285 -16.208 -55.900  1.00 34.56           C  
ATOM   3818  HA  ARG A 252      32.742 -16.395 -54.973  1.00 34.56           H  
ATOM   3819  C   ARG A 252      34.102 -17.497 -56.146  1.00 34.56           C  
ATOM   3820  CB  ARG A 252      32.226 -15.959 -57.006  1.00 34.56           C  
ATOM   3821  HB2 ARG A 252      31.944 -14.906 -57.003  1.00 34.56           H  
ATOM   3822  HB3 ARG A 252      32.690 -16.173 -57.969  1.00 34.56           H  
ATOM   3823  O   ARG A 252      35.234 -17.431 -56.599  1.00 34.56           O  
ATOM   3824  CG  ARG A 252      30.918 -16.754 -56.904  1.00 34.56           C  
ATOM   3825  HG2 ARG A 252      31.122 -17.822 -56.831  1.00 34.56           H  
ATOM   3826  HG3 ARG A 252      30.370 -16.444 -56.014  1.00 34.56           H  
ATOM   3827  CD  ARG A 252      30.068 -16.485 -58.156  1.00 34.56           C  
ATOM   3828  HD2 ARG A 252      30.668 -16.684 -59.044  1.00 34.56           H  
ATOM   3829  HD3 ARG A 252      29.791 -15.431 -58.176  1.00 34.56           H  
ATOM   3830  NE  ARG A 252      28.844 -17.309 -58.173  1.00 34.56           N  
ATOM   3831  HE  ARG A 252      28.085 -17.017 -57.575  1.00 34.56           H  
ATOM   3832  NH1 ARG A 252      29.553 -18.938 -59.649  1.00 34.56           N  
ATOM   3833 HH11 ARG A 252      29.539 -19.934 -59.814  1.00 34.56           H  
ATOM   3834 HH12 ARG A 252      30.503 -18.619 -59.528  1.00 34.56           H  
ATOM   3835  NH2 ARG A 252      27.553 -19.100 -58.733  1.00 34.56           N  
ATOM   3836 HH21 ARG A 252      27.470 -19.973 -59.233  1.00 34.56           H  
ATOM   3837 HH22 ARG A 252      26.844 -18.812 -58.073  1.00 34.56           H  
ATOM   3838  CZ  ARG A 252      28.667 -18.435 -58.849  1.00 34.56           C  
ATOM   3839  N   ASP A 253      33.434 -18.627 -55.863  1.00 31.38           N  
ATOM   3840  H   ASP A 253      32.513 -18.500 -55.469  1.00 31.38           H  
ATOM   3841  CA  ASP A 253      33.721 -20.022 -56.269  1.00 31.38           C  
ATOM   3842  HA  ASP A 253      32.863 -20.594 -55.915  1.00 31.38           H  
ATOM   3843  C   ASP A 253      34.952 -20.741 -55.657  1.00 31.38           C  
ATOM   3844  CB  ASP A 253      33.686 -20.097 -57.811  1.00 31.38           C  
ATOM   3845  HB2 ASP A 253      33.915 -21.110 -58.142  1.00 31.38           H  
ATOM   3846  HB3 ASP A 253      34.451 -19.443 -58.229  1.00 31.38           H  
ATOM   3847  O   ASP A 253      35.965 -20.111 -55.382  1.00 31.38           O  
ATOM   3848  CG  ASP A 253      32.311 -19.696 -58.349  1.00 31.38           C  
ATOM   3849  OD1 ASP A 253      31.303 -20.309 -57.933  1.00 31.38           O  
ATOM   3850  OD2 ASP A 253      32.200 -18.716 -59.123  1.00 31.38           O  
ATOM   3851  N   ASN A 254      34.961 -22.072 -55.441  1.00 31.08           N  
ATOM   3852  H   ASN A 254      35.879 -22.431 -55.223  1.00 31.08           H  
ATOM   3853  CA  ASN A 254      33.880 -23.065 -55.216  1.00 31.08           C  
ATOM   3854  HA  ASN A 254      33.187 -22.686 -54.465  1.00 31.08           H  
ATOM   3855  C   ASN A 254      34.487 -24.406 -54.693  1.00 31.08           C  
ATOM   3856  CB  ASN A 254      33.112 -23.353 -56.530  1.00 31.08           C  
ATOM   3857  HB2 ASN A 254      32.640 -22.452 -56.921  1.00 31.08           H  
ATOM   3858  HB3 ASN A 254      33.815 -23.730 -57.272  1.00 31.08           H  
ATOM   3859  O   ASN A 254      35.591 -24.742 -55.108  1.00 31.08           O  
ATOM   3860  CG  ASN A 254      31.980 -24.351 -56.354  1.00 31.08           C  
ATOM   3861  ND2 ASN A 254      31.775 -25.205 -57.329  1.00 31.08           N  
ATOM   3862 HD21 ASN A 254      31.201 -26.018 -57.157  1.00 31.08           H  
ATOM   3863 HD22 ASN A 254      32.394 -25.229 -58.127  1.00 31.08           H  
ATOM   3864  OD1 ASN A 254      31.300 -24.359 -55.338  1.00 31.08           O  
ATOM   3865  N   GLU A 255      33.717 -25.206 -53.926  1.00 27.99           N  
ATOM   3866  H   GLU A 255      32.792 -24.849 -53.735  1.00 27.99           H  
ATOM   3867  CA  GLU A 255      33.875 -26.680 -53.736  1.00 27.99           C  
ATOM   3868  HA  GLU A 255      33.085 -26.977 -53.046  1.00 27.99           H  
ATOM   3869  C   GLU A 255      35.171 -27.244 -53.063  1.00 27.99           C  
ATOM   3870  CB  GLU A 255      33.555 -27.331 -55.099  1.00 27.99           C  
ATOM   3871  HB2 GLU A 255      34.267 -28.124 -55.324  1.00 27.99           H  
ATOM   3872  HB3 GLU A 255      33.679 -26.617 -55.914  1.00 27.99           H  
ATOM   3873  O   GLU A 255      36.151 -26.528 -52.908  1.00 27.99           O  
ATOM   3874  CG  GLU A 255      32.107 -27.842 -55.119  1.00 27.99           C  
ATOM   3875  HG2 GLU A 255      31.428 -27.002 -54.972  1.00 27.99           H  
ATOM   3876  HG3 GLU A 255      31.948 -28.522 -54.282  1.00 27.99           H  
ATOM   3877  CD  GLU A 255      31.782 -28.553 -56.432  1.00 27.99           C  
ATOM   3878  OE1 GLU A 255      31.116 -27.918 -57.280  1.00 27.99           O  
ATOM   3879  OE2 GLU A 255      32.189 -29.732 -56.559  1.00 27.99           O  
ATOM   3880  N   ASN A 256      35.286 -28.503 -52.578  1.00 28.01           N  
ATOM   3881  H   ASN A 256      36.216 -28.673 -52.223  1.00 28.01           H  
ATOM   3882  CA  ASN A 256      34.324 -29.571 -52.193  1.00 28.01           C  
ATOM   3883  HA  ASN A 256      33.437 -29.105 -51.764  1.00 28.01           H  
ATOM   3884  C   ASN A 256      34.952 -30.517 -51.107  1.00 28.01           C  
ATOM   3885  CB  ASN A 256      33.913 -30.428 -53.422  1.00 28.01           C  
ATOM   3886  HB2 ASN A 256      33.959 -29.853 -54.346  1.00 28.01           H  
ATOM   3887  HB3 ASN A 256      34.618 -31.248 -53.557  1.00 28.01           H  
ATOM   3888  O   ASN A 256      36.041 -30.246 -50.611  1.00 28.01           O  
ATOM   3889  CG  ASN A 256      32.507 -31.007 -53.318  1.00 28.01           C  
ATOM   3890  ND2 ASN A 256      31.889 -31.374 -54.409  1.00 28.01           N  
ATOM   3891 HD21 ASN A 256      32.196 -30.985 -55.290  1.00 28.01           H  
ATOM   3892 HD22 ASN A 256      30.913 -31.617 -54.314  1.00 28.01           H  
ATOM   3893  OD1 ASN A 256      31.950 -31.169 -52.247  1.00 28.01           O  
ATOM   3894  N   ASN A 257      34.267 -31.628 -50.776  1.00 26.29           N  
ATOM   3895  H   ASN A 257      33.325 -31.646 -51.140  1.00 26.29           H  
ATOM   3896  CA  ASN A 257      34.692 -32.900 -50.137  1.00 26.29           C  
ATOM   3897  HA  ASN A 257      34.070 -33.022 -49.250  1.00 26.29           H  
ATOM   3898  C   ASN A 257      36.162 -33.046 -49.667  1.00 26.29           C  
ATOM   3899  CB  ASN A 257      34.368 -34.041 -51.124  1.00 26.29           C  
ATOM   3900  HB2 ASN A 257      34.756 -33.793 -52.112  1.00 26.29           H  
ATOM   3901  HB3 ASN A 257      34.861 -34.957 -50.800  1.00 26.29           H  
ATOM   3902  O   ASN A 257      37.097 -32.962 -50.456  1.00 26.29           O  
ATOM   3903  CG  ASN A 257      32.886 -34.348 -51.198  1.00 26.29           C  
ATOM   3904  ND2 ASN A 257      32.271 -34.235 -52.351  1.00 26.29           N  
ATOM   3905 HD21 ASN A 257      32.743 -33.848 -53.155  1.00 26.29           H  
ATOM   3906 HD22 ASN A 257      31.269 -34.360 -52.324  1.00 26.29           H  
ATOM   3907  OD1 ASN A 257      32.258 -34.695 -50.213  1.00 26.29           O  
ATOM   3908  N   HIS A 258      36.436 -33.350 -48.391  1.00 35.08           N  
ATOM   3909  H   HIS A 258      37.317 -32.933 -48.127  1.00 35.08           H  
ATOM   3910  CA  HIS A 258      36.203 -34.648 -47.709  1.00 35.08           C  
ATOM   3911  HA  HIS A 258      36.626 -34.535 -46.711  1.00 35.08           H  
ATOM   3912  C   HIS A 258      36.936 -35.858 -48.332  1.00 35.08           C  
ATOM   3913  CB  HIS A 258      34.719 -35.000 -47.484  1.00 35.08           C  
ATOM   3914  HB2 HIS A 258      34.678 -35.992 -47.034  1.00 35.08           H  
ATOM   3915  HB3 HIS A 258      34.209 -35.087 -48.444  1.00 35.08           H  
ATOM   3916  O   HIS A 258      36.436 -36.481 -49.263  1.00 35.08           O  
ATOM   3917  CG  HIS A 258      33.932 -34.091 -46.577  1.00 35.08           C  
ATOM   3918  CD2 HIS A 258      32.659 -33.638 -46.806  1.00 35.08           C  
ATOM   3919  HD2 HIS A 258      32.073 -33.816 -47.695  1.00 35.08           H  
ATOM   3920  ND1 HIS A 258      34.273 -33.709 -45.297  1.00 35.08           N  
ATOM   3921  HD1 HIS A 258      35.136 -33.916 -44.816  1.00 35.08           H  
ATOM   3922  CE1 HIS A 258      33.238 -33.028 -44.778  1.00 35.08           C  
ATOM   3923  HE1 HIS A 258      33.208 -32.599 -43.787  1.00 35.08           H  
ATOM   3924  NE2 HIS A 258      32.232 -32.960 -45.659  1.00 35.08           N  
ATOM   3925  N   ASN A 259      38.087 -36.238 -47.757  1.00 29.04           N  
ATOM   3926  H   ASN A 259      38.497 -35.618 -47.073  1.00 29.04           H  
ATOM   3927  CA  ASN A 259      38.787 -37.531 -47.903  1.00 29.04           C  
ATOM   3928  HA  ASN A 259      38.102 -38.345 -47.662  1.00 29.04           H  
ATOM   3929  C   ASN A 259      39.960 -37.573 -46.889  1.00 29.04           C  
ATOM   3930  CB  ASN A 259      39.292 -37.672 -49.357  1.00 29.04           C  
ATOM   3931  HB2 ASN A 259      39.343 -36.693 -49.833  1.00 29.04           H  
ATOM   3932  HB3 ASN A 259      40.304 -38.079 -49.374  1.00 29.04           H  
ATOM   3933  O   ASN A 259      40.454 -36.510 -46.526  1.00 29.04           O  
ATOM   3934  CG  ASN A 259      38.407 -38.598 -50.176  1.00 29.04           C  
ATOM   3935  ND2 ASN A 259      37.997 -38.195 -51.354  1.00 29.04           N  
ATOM   3936 HD21 ASN A 259      38.130 -37.230 -51.618  1.00 29.04           H  
ATOM   3937 HD22 ASN A 259      37.336 -38.793 -51.829  1.00 29.04           H  
ATOM   3938  OD1 ASN A 259      38.088 -39.706 -49.770  1.00 29.04           O  
ATOM   3939  N   HIS A 260      40.477 -38.701 -46.382  1.00 27.86           N  
ATOM   3940  H   HIS A 260      41.200 -38.520 -45.700  1.00 27.86           H  
ATOM   3941  CA  HIS A 260      40.082 -40.123 -46.439  1.00 27.86           C  
ATOM   3942  HA  HIS A 260      38.996 -40.207 -46.466  1.00 27.86           H  
ATOM   3943  C   HIS A 260      40.610 -40.837 -45.156  1.00 27.86           C  
ATOM   3944  CB  HIS A 260      40.686 -40.774 -47.704  1.00 27.86           C  
ATOM   3945  HB2 HIS A 260      40.582 -40.096 -48.552  1.00 27.86           H  
ATOM   3946  HB3 HIS A 260      41.752 -40.943 -47.554  1.00 27.86           H  
ATOM   3947  O   HIS A 260      41.196 -40.168 -44.309  1.00 27.86           O  
ATOM   3948  CG  HIS A 260      40.015 -42.069 -48.092  1.00 27.86           C  
ATOM   3949  CD2 HIS A 260      40.500 -43.340 -47.935  1.00 27.86           C  
ATOM   3950  HD2 HIS A 260      41.460 -43.608 -47.519  1.00 27.86           H  
ATOM   3951  ND1 HIS A 260      38.770 -42.180 -48.663  1.00 27.86           N  
ATOM   3952  HD1 HIS A 260      38.225 -41.409 -49.021  1.00 27.86           H  
ATOM   3953  CE1 HIS A 260      38.498 -43.485 -48.825  1.00 27.86           C  
ATOM   3954  HE1 HIS A 260      37.600 -43.879 -49.277  1.00 27.86           H  
ATOM   3955  NE2 HIS A 260      39.520 -44.233 -48.378  1.00 27.86           N  
ATOM   3956  N   GLN A 261      40.509 -42.177 -45.063  1.00 29.28           N  
ATOM   3957  H   GLN A 261      39.991 -42.636 -45.798  1.00 29.28           H  
ATOM   3958  CA  GLN A 261      40.950 -43.042 -43.934  1.00 29.28           C  
ATOM   3959  HA  GLN A 261      40.844 -44.065 -44.297  1.00 29.28           H  
ATOM   3960  C   GLN A 261      40.001 -42.987 -42.711  1.00 29.28           C  
ATOM   3961  CB  GLN A 261      42.459 -42.855 -43.644  1.00 29.28           C  
ATOM   3962  HB2 GLN A 261      42.771 -43.507 -42.829  1.00 29.28           H  
ATOM   3963  HB3 GLN A 261      42.670 -41.838 -43.312  1.00 29.28           H  
ATOM   3964  O   GLN A 261      39.218 -42.051 -42.593  1.00 29.28           O  
ATOM   3965  CG  GLN A 261      43.302 -43.185 -44.888  1.00 29.28           C  
ATOM   3966  HG2 GLN A 261      43.156 -42.416 -45.647  1.00 29.28           H  
ATOM   3967  HG3 GLN A 261      42.982 -44.142 -45.300  1.00 29.28           H  
ATOM   3968  CD  GLN A 261      44.786 -43.284 -44.569  1.00 29.28           C  
ATOM   3969  NE2 GLN A 261      45.477 -42.179 -44.399  1.00 29.28           N  
ATOM   3970 HE21 GLN A 261      46.451 -42.301 -44.164  1.00 29.28           H  
ATOM   3971 HE22 GLN A 261      45.017 -41.279 -44.403  1.00 29.28           H  
ATOM   3972  OE1 GLN A 261      45.349 -44.359 -44.472  1.00 29.28           O  
ATOM   3973  N   TYR A 262      39.820 -44.019 -41.870  1.00 26.95           N  
ATOM   3974  H   TYR A 262      38.997 -43.839 -41.314  1.00 26.95           H  
ATOM   3975  CA  TYR A 262      40.690 -45.064 -41.274  1.00 26.95           C  
ATOM   3976  HA  TYR A 262      39.973 -45.691 -40.744  1.00 26.95           H  
ATOM   3977  C   TYR A 262      41.634 -44.528 -40.166  1.00 26.95           C  
ATOM   3978  CB  TYR A 262      41.383 -46.020 -42.273  1.00 26.95           C  
ATOM   3979  HB2 TYR A 262      41.912 -46.778 -41.696  1.00 26.95           H  
ATOM   3980  HB3 TYR A 262      42.159 -45.492 -42.828  1.00 26.95           H  
ATOM   3981  O   TYR A 262      42.177 -43.441 -40.306  1.00 26.95           O  
ATOM   3982  CG  TYR A 262      40.507 -46.776 -43.255  1.00 26.95           C  
ATOM   3983  CD1 TYR A 262      39.459 -47.594 -42.789  1.00 26.95           C  
ATOM   3984  HD1 TYR A 262      39.242 -47.655 -41.732  1.00 26.95           H  
ATOM   3985  CD2 TYR A 262      40.802 -46.735 -44.633  1.00 26.95           C  
ATOM   3986  HD2 TYR A 262      41.632 -46.145 -44.995  1.00 26.95           H  
ATOM   3987  CE1 TYR A 262      38.697 -48.351 -43.699  1.00 26.95           C  
ATOM   3988  HE1 TYR A 262      37.891 -48.982 -43.356  1.00 26.95           H  
ATOM   3989  CE2 TYR A 262      40.033 -47.477 -45.548  1.00 26.95           C  
ATOM   3990  HE2 TYR A 262      40.255 -47.429 -46.604  1.00 26.95           H  
ATOM   3991  OH  TYR A 262      38.241 -49.022 -45.953  1.00 26.95           O  
ATOM   3992  HH  TYR A 262      38.516 -48.872 -46.860  1.00 26.95           H  
ATOM   3993  CZ  TYR A 262      38.979 -48.290 -45.080  1.00 26.95           C  
ATOM   3994  N   ILE A 263      41.863 -45.228 -39.041  1.00 26.67           N  
ATOM   3995  H   ILE A 263      42.391 -44.727 -38.340  1.00 26.67           H  
ATOM   3996  CA  ILE A 263      41.504 -46.620 -38.689  1.00 26.67           C  
ATOM   3997  HA  ILE A 263      40.654 -46.924 -39.299  1.00 26.67           H  
ATOM   3998  C   ILE A 263      41.046 -46.757 -37.213  1.00 26.67           C  
ATOM   3999  CB  ILE A 263      42.706 -47.539 -39.044  1.00 26.67           C  
ATOM   4000  HB  ILE A 263      43.230 -47.080 -39.882  1.00 26.67           H  
ATOM   4001  O   ILE A 263      41.468 -45.979 -36.364  1.00 26.67           O  
ATOM   4002  CG1 ILE A 263      42.229 -48.922 -39.536  1.00 26.67           C  
ATOM   4003 HG12 ILE A 263      41.872 -49.511 -38.692  1.00 26.67           H  
ATOM   4004 HG13 ILE A 263      41.403 -48.788 -40.234  1.00 26.67           H  
ATOM   4005  CG2 ILE A 263      43.733 -47.659 -37.905  1.00 26.67           C  
ATOM   4006 HG21 ILE A 263      44.646 -48.132 -38.269  1.00 26.67           H  
ATOM   4007 HG22 ILE A 263      43.329 -48.254 -37.086  1.00 26.67           H  
ATOM   4008 HG23 ILE A 263      43.990 -46.667 -37.533  1.00 26.67           H  
ATOM   4009  CD1 ILE A 263      43.325 -49.702 -40.275  1.00 26.67           C  
ATOM   4010 HD11 ILE A 263      43.712 -49.107 -41.103  1.00 26.67           H  
ATOM   4011 HD12 ILE A 263      44.139 -49.955 -39.595  1.00 26.67           H  
ATOM   4012 HD13 ILE A 263      42.905 -50.626 -40.671  1.00 26.67           H  
ATOM   4013  N   HIS A 264      40.219 -47.775 -36.921  1.00 30.08           N  
ATOM   4014  H   HIS A 264      39.993 -48.398 -37.683  1.00 30.08           H  
ATOM   4015  CA  HIS A 264      39.494 -48.019 -35.649  1.00 30.08           C  
ATOM   4016  HA  HIS A 264      38.867 -48.878 -35.886  1.00 30.08           H  
ATOM   4017  C   HIS A 264      38.498 -46.899 -35.225  1.00 30.08           C  
ATOM   4018  CB  HIS A 264      40.464 -48.482 -34.550  1.00 30.08           C  
ATOM   4019  HB2 HIS A 264      41.260 -47.748 -34.422  1.00 30.08           H  
ATOM   4020  HB3 HIS A 264      39.930 -48.550 -33.603  1.00 30.08           H  
ATOM   4021  O   HIS A 264      38.512 -45.824 -35.811  1.00 30.08           O  
ATOM   4022  CG  HIS A 264      41.061 -49.840 -34.829  1.00 30.08           C  
ATOM   4023  CD2 HIS A 264      42.378 -50.121 -35.078  1.00 30.08           C  
ATOM   4024  HD2 HIS A 264      43.185 -49.404 -35.097  1.00 30.08           H  
ATOM   4025  ND1 HIS A 264      40.380 -51.038 -34.864  1.00 30.08           N  
ATOM   4026  HD1 HIS A 264      39.411 -51.179 -34.618  1.00 30.08           H  
ATOM   4027  CE1 HIS A 264      41.264 -52.011 -35.143  1.00 30.08           C  
ATOM   4028  HE1 HIS A 264      41.031 -53.064 -35.211  1.00 30.08           H  
ATOM   4029  NE2 HIS A 264      42.493 -51.498 -35.291  1.00 30.08           N  
ATOM   4030  N   HIS A 265      37.475 -47.052 -34.362  1.00 35.97           N  
ATOM   4031  H   HIS A 265      36.936 -46.198 -34.358  1.00 35.97           H  
ATOM   4032  CA  HIS A 265      37.009 -48.029 -33.344  1.00 35.97           C  
ATOM   4033  HA  HIS A 265      35.964 -47.742 -33.229  1.00 35.97           H  
ATOM   4034  C   HIS A 265      37.543 -47.924 -31.895  1.00 35.97           C  
ATOM   4035  CB  HIS A 265      36.915 -49.497 -33.821  1.00 35.97           C  
ATOM   4036  HB2 HIS A 265      37.320 -50.155 -33.051  1.00 35.97           H  
ATOM   4037  HB3 HIS A 265      37.512 -49.668 -34.717  1.00 35.97           H  
ATOM   4038  O   HIS A 265      38.586 -48.476 -31.569  1.00 35.97           O  
ATOM   4039  CG  HIS A 265      35.516 -49.969 -34.111  1.00 35.97           C  
ATOM   4040  CD2 HIS A 265      35.063 -50.462 -35.305  1.00 35.97           C  
ATOM   4041  HD2 HIS A 265      35.637 -50.560 -36.215  1.00 35.97           H  
ATOM   4042  ND1 HIS A 265      34.471 -50.043 -33.215  1.00 35.97           N  
ATOM   4043  HD1 HIS A 265      34.485 -49.760 -32.246  1.00 35.97           H  
ATOM   4044  CE1 HIS A 265      33.415 -50.566 -33.861  1.00 35.97           C  
ATOM   4045  HE1 HIS A 265      32.445 -50.745 -33.421  1.00 35.97           H  
ATOM   4046  NE2 HIS A 265      33.729 -50.838 -35.136  1.00 35.97           N  
ATOM   4047  N   ASP A 266      36.710 -47.378 -30.996  1.00 31.59           N  
ATOM   4048  H   ASP A 266      35.909 -46.876 -31.353  1.00 31.59           H  
ATOM   4049  CA  ASP A 266      36.567 -47.852 -29.605  1.00 31.59           C  
ATOM   4050  HA  ASP A 266      36.697 -48.934 -29.624  1.00 31.59           H  
ATOM   4051  C   ASP A 266      35.115 -47.613 -29.098  1.00 31.59           C  
ATOM   4052  CB  ASP A 266      37.674 -47.313 -28.675  1.00 31.59           C  
ATOM   4053  HB2 ASP A 266      37.519 -46.250 -28.487  1.00 31.59           H  
ATOM   4054  HB3 ASP A 266      38.649 -47.436 -29.145  1.00 31.59           H  
ATOM   4055  O   ASP A 266      34.178 -48.051 -29.770  1.00 31.59           O  
ATOM   4056  CG  ASP A 266      37.669 -48.100 -27.360  1.00 31.59           C  
ATOM   4057  OD1 ASP A 266      37.152 -47.578 -26.347  1.00 31.59           O  
ATOM   4058  OD2 ASP A 266      38.003 -49.305 -27.345  1.00 31.59           O  
ATOM   4059  N   LYS A 267      34.906 -46.964 -27.939  1.00 41.83           N  
ATOM   4060  H   LYS A 267      35.728 -46.629 -27.457  1.00 41.83           H  
ATOM   4061  CA  LYS A 267      33.643 -46.846 -27.172  1.00 41.83           C  
ATOM   4062  HA  LYS A 267      32.802 -47.111 -27.813  1.00 41.83           H  
ATOM   4063  C   LYS A 267      33.449 -45.390 -26.679  1.00 41.83           C  
ATOM   4064  CB  LYS A 267      33.720 -47.821 -25.976  1.00 41.83           C  
ATOM   4065  HB2 LYS A 267      32.764 -47.817 -25.452  1.00 41.83           H  
ATOM   4066  HB3 LYS A 267      34.488 -47.454 -25.294  1.00 41.83           H  
ATOM   4067  O   LYS A 267      34.404 -44.625 -26.675  1.00 41.83           O  
ATOM   4068  CG  LYS A 267      34.033 -49.287 -26.331  1.00 41.83           C  
ATOM   4069  HG2 LYS A 267      34.895 -49.339 -26.996  1.00 41.83           H  
ATOM   4070  HG3 LYS A 267      33.182 -49.707 -26.868  1.00 41.83           H  
ATOM   4071  CD  LYS A 267      34.319 -50.143 -25.080  1.00 41.83           C  
ATOM   4072  HD2 LYS A 267      33.540 -50.900 -24.997  1.00 41.83           H  
ATOM   4073  HD3 LYS A 267      34.290 -49.535 -24.175  1.00 41.83           H  
ATOM   4074  CE  LYS A 267      35.680 -50.847 -25.189  1.00 41.83           C  
ATOM   4075  HE2 LYS A 267      35.736 -51.321 -26.169  1.00 41.83           H  
ATOM   4076  HE3 LYS A 267      35.751 -51.628 -24.432  1.00 41.83           H  
ATOM   4077  NZ  LYS A 267      36.811 -49.899 -25.047  1.00 41.83           N  
ATOM   4078  HZ1 LYS A 267      36.593 -48.989 -25.427  1.00 41.83           H  
ATOM   4079  HZ2 LYS A 267      37.150 -49.772 -24.104  1.00 41.83           H  
ATOM   4080  HZ3 LYS A 267      37.566 -50.122 -25.679  1.00 41.83           H  
ATOM   4081  N   THR A 268      32.274 -44.909 -26.255  1.00 41.03           N  
ATOM   4082  H   THR A 268      32.317 -43.927 -26.025  1.00 41.03           H  
ATOM   4083  CA  THR A 268      30.961 -45.550 -26.026  1.00 41.03           C  
ATOM   4084  HA  THR A 268      30.958 -46.557 -26.443  1.00 41.03           H  
ATOM   4085  C   THR A 268      29.854 -44.685 -26.664  1.00 41.03           C  
ATOM   4086  CB  THR A 268      30.659 -45.635 -24.515  1.00 41.03           C  
ATOM   4087  HB  THR A 268      30.567 -44.626 -24.113  1.00 41.03           H  
ATOM   4088  O   THR A 268      29.865 -43.474 -26.447  1.00 41.03           O  
ATOM   4089  CG2 THR A 268      29.384 -46.415 -24.195  1.00 41.03           C  
ATOM   4090 HG21 THR A 268      28.515 -45.906 -24.610  1.00 41.03           H  
ATOM   4091 HG22 THR A 268      29.254 -46.479 -23.114  1.00 41.03           H  
ATOM   4092 HG23 THR A 268      29.449 -47.422 -24.607  1.00 41.03           H  
ATOM   4093  OG1 THR A 268      31.695 -46.289 -23.822  1.00 41.03           O  
ATOM   4094  HG1 THR A 268      31.623 -46.042 -22.897  1.00 41.03           H  
ATOM   4095  N   PRO A 269      28.893 -45.247 -27.425  1.00 46.79           N  
ATOM   4096  CA  PRO A 269      27.917 -44.455 -28.182  1.00 46.79           C  
ATOM   4097  HA  PRO A 269      28.390 -43.543 -28.547  1.00 46.79           H  
ATOM   4098  C   PRO A 269      26.654 -44.062 -27.391  1.00 46.79           C  
ATOM   4099  CB  PRO A 269      27.562 -45.332 -29.385  1.00 46.79           C  
ATOM   4100  HB2 PRO A 269      28.313 -45.205 -30.164  1.00 46.79           H  
ATOM   4101  HB3 PRO A 269      26.568 -45.117 -29.778  1.00 46.79           H  
ATOM   4102  O   PRO A 269      26.072 -44.880 -26.681  1.00 46.79           O  
ATOM   4103  CG  PRO A 269      27.654 -46.747 -28.812  1.00 46.79           C  
ATOM   4104  HG2 PRO A 269      26.735 -46.992 -28.280  1.00 46.79           H  
ATOM   4105  HG3 PRO A 269      27.851 -47.486 -29.590  1.00 46.79           H  
ATOM   4106  CD  PRO A 269      28.813 -46.647 -27.820  1.00 46.79           C  
ATOM   4107  HD2 PRO A 269      28.628 -47.291 -26.960  1.00 46.79           H  
ATOM   4108  HD3 PRO A 269      29.738 -46.938 -28.319  1.00 46.79           H  
ATOM   4109  N   LEU A 270      26.176 -42.832 -27.611  1.00 35.91           N  
ATOM   4110  H   LEU A 270      26.731 -42.208 -28.178  1.00 35.91           H  
ATOM   4111  CA  LEU A 270      24.833 -42.335 -27.275  1.00 35.91           C  
ATOM   4112  HA  LEU A 270      24.144 -43.174 -27.172  1.00 35.91           H  
ATOM   4113  C   LEU A 270      24.356 -41.419 -28.423  1.00 35.91           C  
ATOM   4114  CB  LEU A 270      24.849 -41.521 -25.960  1.00 35.91           C  
ATOM   4115  HB2 LEU A 270      23.903 -40.982 -25.914  1.00 35.91           H  
ATOM   4116  HB3 LEU A 270      25.630 -40.762 -26.009  1.00 35.91           H  
ATOM   4117  O   LEU A 270      25.163 -40.668 -28.959  1.00 35.91           O  
ATOM   4118  CG  LEU A 270      24.995 -42.332 -24.656  1.00 35.91           C  
ATOM   4119  HG  LEU A 270      24.557 -43.322 -24.787  1.00 35.91           H  
ATOM   4120  CD1 LEU A 270      26.453 -42.471 -24.206  1.00 35.91           C  
ATOM   4121 HD11 LEU A 270      26.888 -41.488 -24.028  1.00 35.91           H  
ATOM   4122 HD12 LEU A 270      26.500 -43.061 -23.290  1.00 35.91           H  
ATOM   4123 HD13 LEU A 270      27.038 -42.982 -24.971  1.00 35.91           H  
ATOM   4124  CD2 LEU A 270      24.255 -41.630 -23.511  1.00 35.91           C  
ATOM   4125 HD21 LEU A 270      23.196 -41.538 -23.752  1.00 35.91           H  
ATOM   4126 HD22 LEU A 270      24.351 -42.214 -22.596  1.00 35.91           H  
ATOM   4127 HD23 LEU A 270      24.671 -40.636 -23.351  1.00 35.91           H  
ATOM   4128  N   THR A 271      23.093 -41.404 -28.857  1.00 49.99           N  
ATOM   4129  H   THR A 271      22.909 -40.680 -29.537  1.00 49.99           H  
ATOM   4130  CA  THR A 271      21.973 -42.338 -28.610  1.00 49.99           C  
ATOM   4131  HA  THR A 271      22.351 -43.358 -28.545  1.00 49.99           H  
ATOM   4132  C   THR A 271      21.010 -42.259 -29.797  1.00 49.99           C  
ATOM   4133  CB  THR A 271      21.128 -42.009 -27.354  1.00 49.99           C  
ATOM   4134  HB  THR A 271      20.072 -42.106 -27.607  1.00 49.99           H  
ATOM   4135  O   THR A 271      20.610 -41.163 -30.184  1.00 49.99           O  
ATOM   4136  CG2 THR A 271      21.381 -42.972 -26.196  1.00 49.99           C  
ATOM   4137 HG21 THR A 271      21.490 -43.994 -26.558  1.00 49.99           H  
ATOM   4138 HG22 THR A 271      20.532 -42.934 -25.514  1.00 49.99           H  
ATOM   4139 HG23 THR A 271      22.279 -42.683 -25.650  1.00 49.99           H  
ATOM   4140  OG1 THR A 271      21.353 -40.700 -26.887  1.00 49.99           O  
ATOM   4141  HG1 THR A 271      21.049 -40.093 -27.566  1.00 49.99           H  
ATOM   4142  N   LEU A 272      20.578 -43.401 -30.342  1.00 44.97           N  
ATOM   4143  H   LEU A 272      20.922 -44.280 -29.981  1.00 44.97           H  
ATOM   4144  CA  LEU A 272      19.522 -43.459 -31.362  1.00 44.97           C  
ATOM   4145  HA  LEU A 272      19.590 -42.564 -31.981  1.00 44.97           H  
ATOM   4146  C   LEU A 272      18.145 -43.442 -30.674  1.00 44.97           C  
ATOM   4147  CB  LEU A 272      19.764 -44.685 -32.267  1.00 44.97           C  
ATOM   4148  HB2 LEU A 272      20.781 -44.635 -32.655  1.00 44.97           H  
ATOM   4149  HB3 LEU A 272      19.681 -45.586 -31.659  1.00 44.97           H  
ATOM   4150  O   LEU A 272      17.518 -44.483 -30.493  1.00 44.97           O  
ATOM   4151  CG  LEU A 272      18.792 -44.805 -33.459  1.00 44.97           C  
ATOM   4152  HG  LEU A 272      17.764 -44.859 -33.101  1.00 44.97           H  
ATOM   4153  CD1 LEU A 272      18.914 -43.630 -34.433  1.00 44.97           C  
ATOM   4154 HD11 LEU A 272      18.273 -43.804 -35.297  1.00 44.97           H  
ATOM   4155 HD12 LEU A 272      19.946 -43.515 -34.764  1.00 44.97           H  
ATOM   4156 HD13 LEU A 272      18.575 -42.712 -33.954  1.00 44.97           H  
ATOM   4157  CD2 LEU A 272      19.098 -46.090 -34.230  1.00 44.97           C  
ATOM   4158 HD21 LEU A 272      18.981 -46.948 -33.569  1.00 44.97           H  
ATOM   4159 HD22 LEU A 272      18.400 -46.194 -35.061  1.00 44.97           H  
ATOM   4160 HD23 LEU A 272      20.118 -46.065 -34.616  1.00 44.97           H  
ATOM   4161  N   GLN A 273      17.730 -42.268 -30.191  1.00 46.81           N  
ATOM   4162  H   GLN A 273      18.311 -41.454 -30.338  1.00 46.81           H  
ATOM   4163  CA  GLN A 273      16.560 -42.125 -29.322  1.00 46.81           C  
ATOM   4164  HA  GLN A 273      15.878 -42.951 -29.522  1.00 46.81           H  
ATOM   4165  C   GLN A 273      15.799 -40.814 -29.571  1.00 46.81           C  
ATOM   4166  CB  GLN A 273      17.023 -42.240 -27.856  1.00 46.81           C  
ATOM   4167  HB2 GLN A 273      17.705 -41.421 -27.627  1.00 46.81           H  
ATOM   4168  HB3 GLN A 273      17.559 -43.180 -27.733  1.00 46.81           H  
ATOM   4169  O   GLN A 273      16.386 -39.739 -29.581  1.00 46.81           O  
ATOM   4170  CG  GLN A 273      15.852 -42.210 -26.860  1.00 46.81           C  
ATOM   4171  HG2 GLN A 273      15.348 -41.246 -26.930  1.00 46.81           H  
ATOM   4172  HG3 GLN A 273      15.144 -42.998 -27.113  1.00 46.81           H  
ATOM   4173  CD  GLN A 273      16.270 -42.402 -25.406  1.00 46.81           C  
ATOM   4174  NE2 GLN A 273      15.384 -42.141 -24.471  1.00 46.81           N  
ATOM   4175 HE21 GLN A 273      14.463 -41.800 -24.708  1.00 46.81           H  
ATOM   4176 HE22 GLN A 273      15.691 -42.266 -23.517  1.00 46.81           H  
ATOM   4177  OE1 GLN A 273      17.375 -42.799 -25.079  1.00 46.81           O  
ATOM   4178  N   GLN A 274      14.473 -40.937 -29.709  1.00 50.06           N  
ATOM   4179  H   GLN A 274      14.129 -41.884 -29.777  1.00 50.06           H  
ATOM   4180  CA  GLN A 274      13.442 -39.892 -29.564  1.00 50.06           C  
ATOM   4181  HA  GLN A 274      12.596 -40.192 -30.183  1.00 50.06           H  
ATOM   4182  C   GLN A 274      13.848 -38.470 -30.033  1.00 50.06           C  
ATOM   4183  CB  GLN A 274      12.931 -39.903 -28.109  1.00 50.06           C  
ATOM   4184  HB2 GLN A 274      13.747 -39.636 -27.437  1.00 50.06           H  
ATOM   4185  HB3 GLN A 274      12.143 -39.158 -28.002  1.00 50.06           H  
ATOM   4186  O   GLN A 274      13.901 -37.546 -29.231  1.00 50.06           O  
ATOM   4187  CG  GLN A 274      12.356 -41.271 -27.704  1.00 50.06           C  
ATOM   4188  HG2 GLN A 274      11.502 -41.494 -28.343  1.00 50.06           H  
ATOM   4189  HG3 GLN A 274      13.093 -42.062 -27.849  1.00 50.06           H  
ATOM   4190  CD  GLN A 274      11.938 -41.308 -26.241  1.00 50.06           C  
ATOM   4191  NE2 GLN A 274      10.660 -41.391 -25.950  1.00 50.06           N  
ATOM   4192 HE21 GLN A 274       9.974 -41.492 -26.685  1.00 50.06           H  
ATOM   4193 HE22 GLN A 274      10.416 -41.419 -24.970  1.00 50.06           H  
ATOM   4194  OE1 GLN A 274      12.762 -41.287 -25.341  1.00 50.06           O  
ATOM   4195  N   GLN A 275      14.151 -38.189 -31.304  1.00 49.74           N  
ATOM   4196  H   GLN A 275      14.607 -37.292 -31.390  1.00 49.74           H  
ATOM   4197  CA  GLN A 275      13.736 -38.822 -32.566  1.00 49.74           C  
ATOM   4198  HA  GLN A 275      14.074 -38.139 -33.345  1.00 49.74           H  
ATOM   4199  C   GLN A 275      12.207 -38.939 -32.737  1.00 49.74           C  
ATOM   4200  CB  GLN A 275      14.479 -40.142 -32.847  1.00 49.74           C  
ATOM   4201  HB2 GLN A 275      14.089 -40.933 -32.207  1.00 49.74           H  
ATOM   4202  HB3 GLN A 275      15.544 -40.012 -32.655  1.00 49.74           H  
ATOM   4203  O   GLN A 275      11.592 -39.902 -32.286  1.00 49.74           O  
ATOM   4204  CG  GLN A 275      14.278 -40.585 -34.305  1.00 49.74           C  
ATOM   4205  HG2 GLN A 275      13.209 -40.663 -34.505  1.00 49.74           H  
ATOM   4206  HG3 GLN A 275      14.702 -39.840 -34.978  1.00 49.74           H  
ATOM   4207  CD  GLN A 275      14.899 -41.939 -34.628  1.00 49.74           C  
ATOM   4208  NE2 GLN A 275      14.532 -42.521 -35.747  1.00 49.74           N  
ATOM   4209 HE21 GLN A 275      13.834 -42.086 -36.334  1.00 49.74           H  
ATOM   4210 HE22 GLN A 275      14.952 -43.415 -35.954  1.00 49.74           H  
ATOM   4211  OE1 GLN A 275      15.699 -42.494 -33.896  1.00 49.74           O  
ATOM   4212  N   GLN A 276      11.620 -37.993 -33.482  1.00 47.20           N  
ATOM   4213  H   GLN A 276      12.203 -37.214 -33.753  1.00 47.20           H  
ATOM   4214  CA  GLN A 276      10.283 -38.029 -34.116  1.00 47.20           C  
ATOM   4215  HA  GLN A 276      10.170 -37.085 -34.649  1.00 47.20           H  
ATOM   4216  C   GLN A 276       9.041 -38.103 -33.194  1.00 47.20           C  
ATOM   4217  CB  GLN A 276      10.260 -39.135 -35.197  1.00 47.20           C  
ATOM   4218  HB2 GLN A 276      10.426 -40.101 -34.720  1.00 47.20           H  
ATOM   4219  HB3 GLN A 276       9.272 -39.157 -35.657  1.00 47.20           H  
ATOM   4220  O   GLN A 276       8.094 -37.354 -33.413  1.00 47.20           O  
ATOM   4221  CG  GLN A 276      11.309 -38.937 -36.310  1.00 47.20           C  
ATOM   4222  HG2 GLN A 276      11.014 -38.097 -36.937  1.00 47.20           H  
ATOM   4223  HG3 GLN A 276      12.285 -38.709 -35.880  1.00 47.20           H  
ATOM   4224  CD  GLN A 276      11.476 -40.185 -37.174  1.00 47.20           C  
ATOM   4225  NE2 GLN A 276      10.650 -40.385 -38.176  1.00 47.20           N  
ATOM   4226 HE21 GLN A 276      10.812 -41.215 -38.730  1.00 47.20           H  
ATOM   4227 HE22 GLN A 276       9.929 -39.714 -38.398  1.00 47.20           H  
ATOM   4228  OE1 GLN A 276      12.350 -41.009 -36.951  1.00 47.20           O  
ATOM   4229  N   GLN A 277       9.015 -38.961 -32.167  1.00 45.97           N  
ATOM   4230  H   GLN A 277       9.846 -39.516 -32.026  1.00 45.97           H  
ATOM   4231  CA  GLN A 277       7.801 -39.357 -31.429  1.00 45.97           C  
ATOM   4232  HA  GLN A 277       7.166 -39.945 -32.091  1.00 45.97           H  
ATOM   4233  C   GLN A 277       6.940 -38.192 -30.911  1.00 45.97           C  
ATOM   4234  CB  GLN A 277       8.194 -40.227 -30.222  1.00 45.97           C  
ATOM   4235  HB2 GLN A 277       7.306 -40.387 -29.612  1.00 45.97           H  
ATOM   4236  HB3 GLN A 277       8.925 -39.689 -29.618  1.00 45.97           H  
ATOM   4237  O   GLN A 277       5.721 -38.211 -31.070  1.00 45.97           O  
ATOM   4238  CG  GLN A 277       8.764 -41.604 -30.594  1.00 45.97           C  
ATOM   4239  HG2 GLN A 277       9.675 -41.483 -31.179  1.00 45.97           H  
ATOM   4240  HG3 GLN A 277       8.034 -42.141 -31.202  1.00 45.97           H  
ATOM   4241  CD  GLN A 277       9.090 -42.451 -29.364  1.00 45.97           C  
ATOM   4242  NE2 GLN A 277       9.496 -43.688 -29.543  1.00 45.97           N  
ATOM   4243 HE21 GLN A 277       9.574 -44.081 -30.471  1.00 45.97           H  
ATOM   4244 HE22 GLN A 277       9.683 -44.226 -28.710  1.00 45.97           H  
ATOM   4245  OE1 GLN A 277       9.015 -42.022 -28.222  1.00 45.97           O  
ATOM   4246  N   LEU A 278       7.562 -37.188 -30.284  1.00 47.24           N  
ATOM   4247  H   LEU A 278       8.568 -37.227 -30.209  1.00 47.24           H  
ATOM   4248  CA  LEU A 278       6.850 -36.116 -29.574  1.00 47.24           C  
ATOM   4249  HA  LEU A 278       6.092 -36.562 -28.931  1.00 47.24           H  
ATOM   4250  C   LEU A 278       6.109 -35.156 -30.520  1.00 47.24           C  
ATOM   4251  CB  LEU A 278       7.846 -35.339 -28.690  1.00 47.24           C  
ATOM   4252  HB2 LEU A 278       8.542 -34.806 -29.337  1.00 47.24           H  
ATOM   4253  HB3 LEU A 278       7.283 -34.594 -28.127  1.00 47.24           H  
ATOM   4254  O   LEU A 278       5.100 -34.565 -30.137  1.00 47.24           O  
ATOM   4255  CG  LEU A 278       8.662 -36.187 -27.693  1.00 47.24           C  
ATOM   4256  HG  LEU A 278       9.296 -36.880 -28.247  1.00 47.24           H  
ATOM   4257  CD1 LEU A 278       9.569 -35.275 -26.868  1.00 47.24           C  
ATOM   4258 HD11 LEU A 278      10.225 -34.708 -27.528  1.00 47.24           H  
ATOM   4259 HD12 LEU A 278       8.969 -34.585 -26.275  1.00 47.24           H  
ATOM   4260 HD13 LEU A 278      10.186 -35.876 -26.200  1.00 47.24           H  
ATOM   4261  CD2 LEU A 278       7.784 -36.992 -26.735  1.00 47.24           C  
ATOM   4262 HD21 LEU A 278       8.407 -37.513 -26.008  1.00 47.24           H  
ATOM   4263 HD22 LEU A 278       7.096 -36.330 -26.210  1.00 47.24           H  
ATOM   4264 HD23 LEU A 278       7.207 -37.733 -27.288  1.00 47.24           H  
ATOM   4265  N   GLN A 279       6.583 -35.019 -31.763  1.00 48.15           N  
ATOM   4266  H   GLN A 279       7.347 -35.613 -32.053  1.00 48.15           H  
ATOM   4267  CA  GLN A 279       6.067 -34.054 -32.737  1.00 48.15           C  
ATOM   4268  HA  GLN A 279       6.099 -33.060 -32.291  1.00 48.15           H  
ATOM   4269  C   GLN A 279       4.605 -34.337 -33.121  1.00 48.15           C  
ATOM   4270  CB  GLN A 279       7.009 -34.077 -33.952  1.00 48.15           C  
ATOM   4271  HB2 GLN A 279       6.939 -35.046 -34.447  1.00 48.15           H  
ATOM   4272  HB3 GLN A 279       8.029 -33.949 -33.590  1.00 48.15           H  
ATOM   4273  O   GLN A 279       3.822 -33.408 -33.307  1.00 48.15           O  
ATOM   4274  CG  GLN A 279       6.719 -32.971 -34.978  1.00 48.15           C  
ATOM   4275  HG2 GLN A 279       6.665 -32.010 -34.466  1.00 48.15           H  
ATOM   4276  HG3 GLN A 279       5.756 -33.161 -35.452  1.00 48.15           H  
ATOM   4277  CD  GLN A 279       7.789 -32.874 -36.066  1.00 48.15           C  
ATOM   4278  NE2 GLN A 279       7.635 -31.977 -37.014  1.00 48.15           N  
ATOM   4279 HE21 GLN A 279       6.822 -31.376 -37.033  1.00 48.15           H  
ATOM   4280 HE22 GLN A 279       8.365 -31.933 -37.710  1.00 48.15           H  
ATOM   4281  OE1 GLN A 279       8.789 -33.575 -36.084  1.00 48.15           O  
ATOM   4282  N   ASN A 280       4.214 -35.613 -33.157  1.00 57.49           N  
ATOM   4283  H   ASN A 280       4.916 -36.325 -33.016  1.00 57.49           H  
ATOM   4284  CA  ASN A 280       2.862 -36.034 -33.533  1.00 57.49           C  
ATOM   4285  HA  ASN A 280       2.495 -35.378 -34.323  1.00 57.49           H  
ATOM   4286  C   ASN A 280       1.853 -35.939 -32.370  1.00 57.49           C  
ATOM   4287  CB  ASN A 280       2.927 -37.471 -34.090  1.00 57.49           C  
ATOM   4288  HB2 ASN A 280       1.908 -37.801 -34.294  1.00 57.49           H  
ATOM   4289  HB3 ASN A 280       3.352 -38.135 -33.338  1.00 57.49           H  
ATOM   4290  O   ASN A 280       0.647 -36.018 -32.594  1.00 57.49           O  
ATOM   4291  CG  ASN A 280       3.725 -37.628 -35.378  1.00 57.49           C  
ATOM   4292  ND2 ASN A 280       3.604 -38.759 -36.032  1.00 57.49           N  
ATOM   4293 HD21 ASN A 280       2.961 -39.471 -35.717  1.00 57.49           H  
ATOM   4294 HD22 ASN A 280       4.119 -38.817 -36.899  1.00 57.49           H  
ATOM   4295  OD1 ASN A 280       4.476 -36.775 -35.815  1.00 57.49           O  
ATOM   4296  N   GLN A 281       2.315 -35.805 -31.121  1.00 52.48           N  
ATOM   4297  H   GLN A 281       3.308 -35.681 -30.985  1.00 52.48           H  
ATOM   4298  CA  GLN A 281       1.462 -35.961 -29.933  1.00 52.48           C  
ATOM   4299  HA  GLN A 281       0.760 -36.777 -30.105  1.00 52.48           H  
ATOM   4300  C   GLN A 281       0.617 -34.717 -29.625  1.00 52.48           C  
ATOM   4301  CB  GLN A 281       2.337 -36.325 -28.723  1.00 52.48           C  
ATOM   4302  HB2 GLN A 281       1.723 -36.308 -27.823  1.00 52.48           H  
ATOM   4303  HB3 GLN A 281       3.123 -35.578 -28.613  1.00 52.48           H  
ATOM   4304  O   GLN A 281      -0.536 -34.834 -29.211  1.00 52.48           O  
ATOM   4305  CG  GLN A 281       2.963 -37.724 -28.854  1.00 52.48           C  
ATOM   4306  HG2 GLN A 281       2.164 -38.466 -28.872  1.00 52.48           H  
ATOM   4307  HG3 GLN A 281       3.514 -37.798 -29.792  1.00 52.48           H  
ATOM   4308  CD  GLN A 281       3.925 -38.064 -27.718  1.00 52.48           C  
ATOM   4309  NE2 GLN A 281       4.258 -39.322 -27.532  1.00 52.48           N  
ATOM   4310 HE21 GLN A 281       4.881 -39.502 -26.757  1.00 52.48           H  
ATOM   4311 HE22 GLN A 281       3.876 -40.049 -28.120  1.00 52.48           H  
ATOM   4312  OE1 GLN A 281       4.415 -37.222 -26.985  1.00 52.48           O  
ATOM   4313  N   GLN A 282       1.171 -33.517 -29.821  1.00 54.83           N  
ATOM   4314  H   GLN A 282       2.112 -33.474 -30.186  1.00 54.83           H  
ATOM   4315  CA  GLN A 282       0.537 -32.283 -29.336  1.00 54.83           C  
ATOM   4316  HA  GLN A 282       0.199 -32.456 -28.315  1.00 54.83           H  
ATOM   4317  C   GLN A 282      -0.719 -31.892 -30.132  1.00 54.83           C  
ATOM   4318  CB  GLN A 282       1.566 -31.143 -29.292  1.00 54.83           C  
ATOM   4319  HB2 GLN A 282       1.972 -30.971 -30.289  1.00 54.83           H  
ATOM   4320  HB3 GLN A 282       1.057 -30.237 -28.964  1.00 54.83           H  
ATOM   4321  O   GLN A 282      -1.670 -31.380 -29.545  1.00 54.83           O  
ATOM   4322  CG  GLN A 282       2.714 -31.449 -28.311  1.00 54.83           C  
ATOM   4323  HG2 GLN A 282       2.293 -31.735 -27.347  1.00 54.83           H  
ATOM   4324  HG3 GLN A 282       3.303 -32.286 -28.687  1.00 54.83           H  
ATOM   4325  CD  GLN A 282       3.655 -30.269 -28.080  1.00 54.83           C  
ATOM   4326  NE2 GLN A 282       4.705 -30.449 -27.310  1.00 54.83           N  
ATOM   4327 HE21 GLN A 282       5.304 -29.644 -27.201  1.00 54.83           H  
ATOM   4328 HE22 GLN A 282       4.900 -31.352 -26.901  1.00 54.83           H  
ATOM   4329  OE1 GLN A 282       3.474 -29.168 -28.567  1.00 54.83           O  
ATOM   4330  N   GLN A 283      -0.771 -32.195 -31.434  1.00 55.89           N  
ATOM   4331  H   GLN A 283       0.030 -32.643 -31.857  1.00 55.89           H  
ATOM   4332  CA  GLN A 283      -1.951 -31.940 -32.274  1.00 55.89           C  
ATOM   4333  HA  GLN A 283      -2.254 -30.899 -32.161  1.00 55.89           H  
ATOM   4334  C   GLN A 283      -3.157 -32.801 -31.860  1.00 55.89           C  
ATOM   4335  CB  GLN A 283      -1.598 -32.188 -33.749  1.00 55.89           C  
ATOM   4336  HB2 GLN A 283      -2.513 -32.139 -34.339  1.00 55.89           H  
ATOM   4337  HB3 GLN A 283      -1.174 -33.186 -33.857  1.00 55.89           H  
ATOM   4338  O   GLN A 283      -4.282 -32.308 -31.818  1.00 55.89           O  
ATOM   4339  CG  GLN A 283      -0.612 -31.144 -34.303  1.00 55.89           C  
ATOM   4340  HG2 GLN A 283      -1.052 -30.153 -34.191  1.00 55.89           H  
ATOM   4341  HG3 GLN A 283       0.317 -31.172 -33.734  1.00 55.89           H  
ATOM   4342  CD  GLN A 283      -0.273 -31.363 -35.777  1.00 55.89           C  
ATOM   4343  NE2 GLN A 283       0.317 -30.391 -36.436  1.00 55.89           N  
ATOM   4344 HE21 GLN A 283       0.522 -29.508 -35.990  1.00 55.89           H  
ATOM   4345 HE22 GLN A 283       0.512 -30.581 -37.409  1.00 55.89           H  
ATOM   4346  OE1 GLN A 283      -0.512 -32.402 -36.367  1.00 55.89           O  
ATOM   4347  N   LEU A 284      -2.931 -34.065 -31.481  1.00 63.15           N  
ATOM   4348  H   LEU A 284      -1.985 -34.419 -31.517  1.00 63.15           H  
ATOM   4349  CA  LEU A 284      -3.990 -34.962 -31.006  1.00 63.15           C  
ATOM   4350  HA  LEU A 284      -4.779 -34.994 -31.757  1.00 63.15           H  
ATOM   4351  C   LEU A 284      -4.622 -34.455 -29.696  1.00 63.15           C  
ATOM   4352  CB  LEU A 284      -3.380 -36.369 -30.851  1.00 63.15           C  
ATOM   4353  HB2 LEU A 284      -2.571 -36.316 -30.122  1.00 63.15           H  
ATOM   4354  HB3 LEU A 284      -2.949 -36.668 -31.806  1.00 63.15           H  
ATOM   4355  O   LEU A 284      -5.840 -34.492 -29.524  1.00 63.15           O  
ATOM   4356  CG  LEU A 284      -4.368 -37.459 -30.394  1.00 63.15           C  
ATOM   4357  HG  LEU A 284      -4.803 -37.181 -29.433  1.00 63.15           H  
ATOM   4358  CD1 LEU A 284      -5.492 -37.687 -31.404  1.00 63.15           C  
ATOM   4359 HD11 LEU A 284      -6.126 -38.509 -31.072  1.00 63.15           H  
ATOM   4360 HD12 LEU A 284      -6.116 -36.797 -31.480  1.00 63.15           H  
ATOM   4361 HD13 LEU A 284      -5.080 -37.923 -32.385  1.00 63.15           H  
ATOM   4362  CD2 LEU A 284      -3.612 -38.776 -30.210  1.00 63.15           C  
ATOM   4363 HD21 LEU A 284      -3.170 -39.089 -31.156  1.00 63.15           H  
ATOM   4364 HD22 LEU A 284      -2.826 -38.648 -29.466  1.00 63.15           H  
ATOM   4365 HD23 LEU A 284      -4.301 -39.546 -29.862  1.00 63.15           H  
ATOM   4366  N   HIS A 285      -3.804 -33.924 -28.784  1.00 67.60           N  
ATOM   4367  H   HIS A 285      -2.811 -33.915 -28.972  1.00 67.60           H  
ATOM   4368  CA  HIS A 285      -4.284 -33.422 -27.496  1.00 67.60           C  
ATOM   4369  HA  HIS A 285      -4.920 -34.191 -27.056  1.00 67.60           H  
ATOM   4370  C   HIS A 285      -5.147 -32.149 -27.618  1.00 67.60           C  
ATOM   4371  CB  HIS A 285      -3.082 -33.223 -26.567  1.00 67.60           C  
ATOM   4372  HB2 HIS A 285      -2.467 -34.123 -26.583  1.00 67.60           H  
ATOM   4373  HB3 HIS A 285      -2.478 -32.392 -26.932  1.00 67.60           H  
ATOM   4374  O   HIS A 285      -6.032 -31.932 -26.791  1.00 67.60           O  
ATOM   4375  CG  HIS A 285      -3.484 -32.963 -25.137  1.00 67.60           C  
ATOM   4376  CD2 HIS A 285      -3.202 -31.844 -24.403  1.00 67.60           C  
ATOM   4377  HD2 HIS A 285      -2.643 -30.987 -24.748  1.00 67.60           H  
ATOM   4378  ND1 HIS A 285      -4.224 -33.798 -24.330  1.00 67.60           N  
ATOM   4379  HD1 HIS A 285      -4.611 -34.698 -24.579  1.00 67.60           H  
ATOM   4380  CE1 HIS A 285      -4.386 -33.196 -23.143  1.00 67.60           C  
ATOM   4381  HE1 HIS A 285      -4.933 -33.612 -22.310  1.00 67.60           H  
ATOM   4382  NE2 HIS A 285      -3.777 -31.999 -23.136  1.00 67.60           N  
ATOM   4383  N   GLN A 286      -4.962 -31.340 -28.671  1.00 53.76           N  
ATOM   4384  H   GLN A 286      -4.237 -31.568 -29.336  1.00 53.76           H  
ATOM   4385  CA  GLN A 286      -5.802 -30.160 -28.930  1.00 53.76           C  
ATOM   4386  HA  GLN A 286      -5.799 -29.525 -28.044  1.00 53.76           H  
ATOM   4387  C   GLN A 286      -7.271 -30.531 -29.194  1.00 53.76           C  
ATOM   4388  CB  GLN A 286      -5.232 -29.356 -30.110  1.00 53.76           C  
ATOM   4389  HB2 GLN A 286      -5.957 -28.598 -30.407  1.00 53.76           H  
ATOM   4390  HB3 GLN A 286      -5.072 -30.022 -30.957  1.00 53.76           H  
ATOM   4391  O   GLN A 286      -8.164 -29.806 -28.765  1.00 53.76           O  
ATOM   4392  CG  GLN A 286      -3.919 -28.644 -29.744  1.00 53.76           C  
ATOM   4393  HG2 GLN A 286      -4.128 -27.898 -28.978  1.00 53.76           H  
ATOM   4394  HG3 GLN A 286      -3.213 -29.361 -29.325  1.00 53.76           H  
ATOM   4395  CD  GLN A 286      -3.241 -27.953 -30.926  1.00 53.76           C  
ATOM   4396  NE2 GLN A 286      -2.221 -27.159 -30.680  1.00 53.76           N  
ATOM   4397 HE21 GLN A 286      -1.809 -26.714 -31.488  1.00 53.76           H  
ATOM   4398 HE22 GLN A 286      -1.898 -27.012 -29.735  1.00 53.76           H  
ATOM   4399  OE1 GLN A 286      -3.583 -28.107 -32.086  1.00 53.76           O  
ATOM   4400  N   GLN A 287      -7.533 -31.680 -29.827  1.00 61.50           N  
ATOM   4401  H   GLN A 287      -6.758 -32.242 -30.149  1.00 61.50           H  
ATOM   4402  CA  GLN A 287      -8.893 -32.214 -29.978  1.00 61.50           C  
ATOM   4403  HA  GLN A 287      -9.562 -31.417 -30.304  1.00 61.50           H  
ATOM   4404  C   GLN A 287      -9.431 -32.746 -28.639  1.00 61.50           C  
ATOM   4405  CB  GLN A 287      -8.900 -33.331 -31.036  1.00 61.50           C  
ATOM   4406  HB2 GLN A 287      -8.212 -34.120 -30.732  1.00 61.50           H  
ATOM   4407  HB3 GLN A 287      -9.903 -33.755 -31.088  1.00 61.50           H  
ATOM   4408  O   GLN A 287     -10.567 -32.468 -28.261  1.00 61.50           O  
ATOM   4409  CG  GLN A 287      -8.509 -32.832 -32.437  1.00 61.50           C  
ATOM   4410  HG2 GLN A 287      -7.511 -32.396 -32.411  1.00 61.50           H  
ATOM   4411  HG3 GLN A 287      -9.213 -32.058 -32.743  1.00 61.50           H  
ATOM   4412  CD  GLN A 287      -8.506 -33.939 -33.491  1.00 61.50           C  
ATOM   4413  NE2 GLN A 287      -8.479 -33.591 -34.758  1.00 61.50           N  
ATOM   4414 HE21 GLN A 287      -8.462 -32.617 -35.024  1.00 61.50           H  
ATOM   4415 HE22 GLN A 287      -8.474 -34.354 -35.420  1.00 61.50           H  
ATOM   4416  OE1 GLN A 287      -8.513 -35.127 -33.218  1.00 61.50           O  
ATOM   4417  N   GLN A 288      -8.594 -33.476 -27.893  1.00 65.66           N  
ATOM   4418  H   GLN A 288      -7.672 -33.656 -28.265  1.00 65.66           H  
ATOM   4419  CA  GLN A 288      -8.973 -34.146 -26.644  1.00 65.66           C  
ATOM   4420  HA  GLN A 288      -9.754 -34.873 -26.870  1.00 65.66           H  
ATOM   4421  C   GLN A 288      -9.530 -33.185 -25.578  1.00 65.66           C  
ATOM   4422  CB  GLN A 288      -7.739 -34.892 -26.113  1.00 65.66           C  
ATOM   4423  HB2 GLN A 288      -7.006 -34.163 -25.768  1.00 65.66           H  
ATOM   4424  HB3 GLN A 288      -7.296 -35.471 -26.923  1.00 65.66           H  
ATOM   4425  O   GLN A 288     -10.490 -33.523 -24.886  1.00 65.66           O  
ATOM   4426  CG  GLN A 288      -8.074 -35.851 -24.961  1.00 65.66           C  
ATOM   4427  HG2 GLN A 288      -8.772 -36.607 -25.320  1.00 65.66           H  
ATOM   4428  HG3 GLN A 288      -8.553 -35.304 -24.148  1.00 65.66           H  
ATOM   4429  CD  GLN A 288      -6.841 -36.546 -24.391  1.00 65.66           C  
ATOM   4430  NE2 GLN A 288      -7.023 -37.552 -23.566  1.00 65.66           N  
ATOM   4431 HE21 GLN A 288      -7.957 -37.852 -23.327  1.00 65.66           H  
ATOM   4432 HE22 GLN A 288      -6.193 -37.994 -23.196  1.00 65.66           H  
ATOM   4433  OE1 GLN A 288      -5.697 -36.192 -24.643  1.00 65.66           O  
ATOM   4434  N   GLN A 289      -8.967 -31.978 -25.450  1.00 59.82           N  
ATOM   4435  H   GLN A 289      -8.177 -31.749 -26.036  1.00 59.82           H  
ATOM   4436  CA  GLN A 289      -9.416 -31.002 -24.446  1.00 59.82           C  
ATOM   4437  HA  GLN A 289      -9.410 -31.487 -23.470  1.00 59.82           H  
ATOM   4438  C   GLN A 289     -10.860 -30.512 -24.668  1.00 59.82           C  
ATOM   4439  CB  GLN A 289      -8.440 -29.816 -24.393  1.00 59.82           C  
ATOM   4440  HB2 GLN A 289      -8.308 -29.402 -25.393  1.00 59.82           H  
ATOM   4441  HB3 GLN A 289      -8.870 -29.044 -23.755  1.00 59.82           H  
ATOM   4442  O   GLN A 289     -11.523 -30.128 -23.704  1.00 59.82           O  
ATOM   4443  CG  GLN A 289      -7.073 -30.215 -23.810  1.00 59.82           C  
ATOM   4444  HG2 GLN A 289      -6.595 -30.949 -24.459  1.00 59.82           H  
ATOM   4445  HG3 GLN A 289      -7.222 -30.678 -22.835  1.00 59.82           H  
ATOM   4446  CD  GLN A 289      -6.117 -29.037 -23.632  1.00 59.82           C  
ATOM   4447  NE2 GLN A 289      -4.904 -29.277 -23.194  1.00 59.82           N  
ATOM   4448 HE21 GLN A 289      -4.596 -30.226 -23.034  1.00 59.82           H  
ATOM   4449 HE22 GLN A 289      -4.309 -28.471 -23.068  1.00 59.82           H  
ATOM   4450  OE1 GLN A 289      -6.422 -27.879 -23.862  1.00 59.82           O  
ATOM   4451  N   GLN A 290     -11.384 -30.573 -25.899  1.00 61.77           N  
ATOM   4452  H   GLN A 290     -10.832 -30.963 -26.650  1.00 61.77           H  
ATOM   4453  CA  GLN A 290     -12.739 -30.099 -26.208  1.00 61.77           C  
ATOM   4454  HA  GLN A 290     -12.864 -29.114 -25.758  1.00 61.77           H  
ATOM   4455  C   GLN A 290     -13.844 -30.990 -25.611  1.00 61.77           C  
ATOM   4456  CB  GLN A 290     -12.919 -29.946 -27.727  1.00 61.77           C  
ATOM   4457  HB2 GLN A 290     -13.908 -29.523 -27.906  1.00 61.77           H  
ATOM   4458  HB3 GLN A 290     -12.877 -30.924 -28.205  1.00 61.77           H  
ATOM   4459  O   GLN A 290     -14.942 -30.502 -25.353  1.00 61.77           O  
ATOM   4460  CG  GLN A 290     -11.863 -29.027 -28.363  1.00 61.77           C  
ATOM   4461  HG2 GLN A 290     -10.915 -29.558 -28.445  1.00 61.77           H  
ATOM   4462  HG3 GLN A 290     -11.714 -28.152 -27.730  1.00 61.77           H  
ATOM   4463  CD  GLN A 290     -12.286 -28.555 -29.749  1.00 61.77           C  
ATOM   4464  NE2 GLN A 290     -13.055 -27.491 -29.841  1.00 61.77           N  
ATOM   4465 HE21 GLN A 290     -13.357 -27.006 -29.008  1.00 61.77           H  
ATOM   4466 HE22 GLN A 290     -13.323 -27.223 -30.777  1.00 61.77           H  
ATOM   4467  OE1 GLN A 290     -11.961 -29.132 -30.772  1.00 61.77           O  
ATOM   4468  N   GLN A 291     -13.557 -32.269 -25.334  1.00 70.86           N  
ATOM   4469  H   GLN A 291     -12.636 -32.617 -25.561  1.00 70.86           H  
ATOM   4470  CA  GLN A 291     -14.479 -33.157 -24.616  1.00 70.86           C  
ATOM   4471  HA  GLN A 291     -15.464 -33.095 -25.079  1.00 70.86           H  
ATOM   4472  C   GLN A 291     -14.628 -32.728 -23.146  1.00 70.86           C  
ATOM   4473  CB  GLN A 291     -13.972 -34.605 -24.736  1.00 70.86           C  
ATOM   4474  HB2 GLN A 291     -13.891 -34.866 -25.791  1.00 70.86           H  
ATOM   4475  HB3 GLN A 291     -12.981 -34.677 -24.286  1.00 70.86           H  
ATOM   4476  O   GLN A 291     -15.743 -32.569 -22.650  1.00 70.86           O  
ATOM   4477  CG  GLN A 291     -14.904 -35.612 -24.043  1.00 70.86           C  
ATOM   4478  HG2 GLN A 291     -15.880 -35.605 -24.526  1.00 70.86           H  
ATOM   4479  HG3 GLN A 291     -15.039 -35.318 -23.002  1.00 70.86           H  
ATOM   4480  CD  GLN A 291     -14.357 -37.036 -24.066  1.00 70.86           C  
ATOM   4481  NE2 GLN A 291     -14.521 -37.782 -23.000  1.00 70.86           N  
ATOM   4482 HE21 GLN A 291     -14.145 -38.719 -23.010  1.00 70.86           H  
ATOM   4483 HE22 GLN A 291     -14.954 -37.390 -22.175  1.00 70.86           H  
ATOM   4484  OE1 GLN A 291     -13.778 -37.504 -25.034  1.00 70.86           O  
ATOM   4485  N   LEU A 292     -13.502 -32.477 -22.471  1.00 69.49           N  
ATOM   4486  H   LEU A 292     -12.629 -32.590 -22.966  1.00 69.49           H  
ATOM   4487  CA  LEU A 292     -13.442 -32.169 -21.035  1.00 69.49           C  
ATOM   4488  HA  LEU A 292     -13.886 -32.993 -20.476  1.00 69.49           H  
ATOM   4489  C   LEU A 292     -14.229 -30.894 -20.678  1.00 69.49           C  
ATOM   4490  CB  LEU A 292     -11.964 -32.018 -20.618  1.00 69.49           C  
ATOM   4491  HB2 LEU A 292     -11.931 -31.894 -19.536  1.00 69.49           H  
ATOM   4492  HB3 LEU A 292     -11.575 -31.105 -21.068  1.00 69.49           H  
ATOM   4493  O   LEU A 292     -14.829 -30.794 -19.607  1.00 69.49           O  
ATOM   4494  CG  LEU A 292     -11.029 -33.180 -21.011  1.00 69.49           C  
ATOM   4495  HG  LEU A 292     -11.010 -33.279 -22.096  1.00 69.49           H  
ATOM   4496  CD1 LEU A 292      -9.603 -32.871 -20.550  1.00 69.49           C  
ATOM   4497 HD11 LEU A 292      -9.274 -31.927 -20.982  1.00 69.49           H  
ATOM   4498 HD12 LEU A 292      -8.933 -33.666 -20.879  1.00 69.49           H  
ATOM   4499 HD13 LEU A 292      -9.574 -32.801 -19.462  1.00 69.49           H  
ATOM   4500  CD2 LEU A 292     -11.451 -34.517 -20.405  1.00 69.49           C  
ATOM   4501 HD21 LEU A 292     -12.425 -34.812 -20.794  1.00 69.49           H  
ATOM   4502 HD22 LEU A 292     -11.529 -34.436 -19.321  1.00 69.49           H  
ATOM   4503 HD23 LEU A 292     -10.732 -35.294 -20.664  1.00 69.49           H  
ATOM   4504  N   GLN A 293     -14.269 -29.929 -21.603  1.00 59.67           N  
ATOM   4505  H   GLN A 293     -13.731 -30.069 -22.446  1.00 59.67           H  
ATOM   4506  CA  GLN A 293     -15.045 -28.693 -21.473  1.00 59.67           C  
ATOM   4507  HA  GLN A 293     -14.752 -28.199 -20.547  1.00 59.67           H  
ATOM   4508  C   GLN A 293     -16.566 -28.944 -21.405  1.00 59.67           C  
ATOM   4509  CB  GLN A 293     -14.677 -27.785 -22.659  1.00 59.67           C  
ATOM   4510  HB2 GLN A 293     -15.060 -28.222 -23.582  1.00 59.67           H  
ATOM   4511  HB3 GLN A 293     -13.592 -27.723 -22.732  1.00 59.67           H  
ATOM   4512  O   GLN A 293     -17.288 -28.182 -20.763  1.00 59.67           O  
ATOM   4513  CG  GLN A 293     -15.231 -26.361 -22.500  1.00 59.67           C  
ATOM   4514  HG2 GLN A 293     -16.320 -26.389 -22.468  1.00 59.67           H  
ATOM   4515  HG3 GLN A 293     -14.872 -25.948 -21.557  1.00 59.67           H  
ATOM   4516  CD  GLN A 293     -14.823 -25.417 -23.628  1.00 59.67           C  
ATOM   4517  NE2 GLN A 293     -15.035 -24.130 -23.461  1.00 59.67           N  
ATOM   4518 HE21 GLN A 293     -14.742 -23.535 -24.223  1.00 59.67           H  
ATOM   4519 HE22 GLN A 293     -15.436 -23.787 -22.600  1.00 59.67           H  
ATOM   4520  OE1 GLN A 293     -14.325 -25.791 -24.678  1.00 59.67           O  
ATOM   4521  N   TYR A 294     -17.061 -30.013 -22.036  1.00 77.69           N  
ATOM   4522  H   TYR A 294     -16.418 -30.636 -22.504  1.00 77.69           H  
ATOM   4523  CA  TYR A 294     -18.478 -30.388 -22.026  1.00 77.69           C  
ATOM   4524  HA  TYR A 294     -19.082 -29.484 -22.108  1.00 77.69           H  
ATOM   4525  C   TYR A 294     -18.869 -31.102 -20.720  1.00 77.69           C  
ATOM   4526  CB  TYR A 294     -18.748 -31.269 -23.257  1.00 77.69           C  
ATOM   4527  HB2 TYR A 294     -18.425 -32.289 -23.049  1.00 77.69           H  
ATOM   4528  HB3 TYR A 294     -18.139 -30.909 -24.086  1.00 77.69           H  
ATOM   4529  O   TYR A 294     -19.960 -30.902 -20.187  1.00 77.69           O  
ATOM   4530  CG  TYR A 294     -20.192 -31.292 -23.719  1.00 77.69           C  
ATOM   4531  CD1 TYR A 294     -21.133 -32.124 -23.082  1.00 77.69           C  
ATOM   4532  HD1 TYR A 294     -20.830 -32.737 -22.246  1.00 77.69           H  
ATOM   4533  CD2 TYR A 294     -20.588 -30.490 -24.808  1.00 77.69           C  
ATOM   4534  HD2 TYR A 294     -19.863 -29.856 -25.296  1.00 77.69           H  
ATOM   4535  CE1 TYR A 294     -22.466 -32.157 -23.535  1.00 77.69           C  
ATOM   4536  HE1 TYR A 294     -23.195 -32.792 -23.054  1.00 77.69           H  
ATOM   4537  CE2 TYR A 294     -21.919 -30.521 -25.266  1.00 77.69           C  
ATOM   4538  HE2 TYR A 294     -22.214 -29.908 -26.105  1.00 77.69           H  
ATOM   4539  OH  TYR A 294     -24.146 -31.398 -25.068  1.00 77.69           O  
ATOM   4540  HH  TYR A 294     -24.279 -30.818 -25.821  1.00 77.69           H  
ATOM   4541  CZ  TYR A 294     -22.860 -31.359 -24.629  1.00 77.69           C  
ATOM   4542  N   GLU A 295     -17.961 -31.912 -20.171  1.00 76.08           N  
ATOM   4543  H   GLU A 295     -17.087 -32.034 -20.661  1.00 76.08           H  
ATOM   4544  CA  GLU A 295     -18.197 -32.758 -18.992  1.00 76.08           C  
ATOM   4545  HA  GLU A 295     -19.100 -33.347 -19.152  1.00 76.08           H  
ATOM   4546  C   GLU A 295     -18.422 -31.941 -17.705  1.00 76.08           C  
ATOM   4547  CB  GLU A 295     -17.013 -33.730 -18.844  1.00 76.08           C  
ATOM   4548  HB2 GLU A 295     -17.112 -34.278 -17.907  1.00 76.08           H  
ATOM   4549  HB3 GLU A 295     -16.092 -33.149 -18.813  1.00 76.08           H  
ATOM   4550  O   GLU A 295     -19.275 -32.296 -16.886  1.00 76.08           O  
ATOM   4551  CG  GLU A 295     -16.966 -34.743 -20.007  1.00 76.08           C  
ATOM   4552  HG2 GLU A 295     -17.831 -35.401 -19.918  1.00 76.08           H  
ATOM   4553  HG3 GLU A 295     -17.056 -34.216 -20.957  1.00 76.08           H  
ATOM   4554  CD  GLU A 295     -15.683 -35.588 -20.059  1.00 76.08           C  
ATOM   4555  OE1 GLU A 295     -15.696 -36.597 -20.803  1.00 76.08           O  
ATOM   4556  OE2 GLU A 295     -14.682 -35.213 -19.411  1.00 76.08           O  
ATOM   4557  N   GLN A 296     -17.744 -30.793 -17.561  1.00 59.94           N  
ATOM   4558  H   GLN A 296     -17.059 -30.567 -18.269  1.00 59.94           H  
ATOM   4559  CA  GLN A 296     -17.935 -29.857 -16.438  1.00 59.94           C  
ATOM   4560  HA  GLN A 296     -17.621 -30.340 -15.513  1.00 59.94           H  
ATOM   4561  C   GLN A 296     -19.404 -29.423 -16.259  1.00 59.94           C  
ATOM   4562  CB  GLN A 296     -17.080 -28.595 -16.664  1.00 59.94           C  
ATOM   4563  HB2 GLN A 296     -17.359 -27.855 -15.914  1.00 59.94           H  
ATOM   4564  HB3 GLN A 296     -17.306 -28.181 -17.647  1.00 59.94           H  
ATOM   4565  O   GLN A 296     -19.881 -29.253 -15.133  1.00 59.94           O  
ATOM   4566  CG  GLN A 296     -15.564 -28.831 -16.550  1.00 59.94           C  
ATOM   4567  HG2 GLN A 296     -15.250 -29.550 -17.306  1.00 59.94           H  
ATOM   4568  HG3 GLN A 296     -15.341 -29.249 -15.569  1.00 59.94           H  
ATOM   4569  CD  GLN A 296     -14.743 -27.551 -16.732  1.00 59.94           C  
ATOM   4570  NE2 GLN A 296     -13.438 -27.626 -16.607  1.00 59.94           N  
ATOM   4571 HE21 GLN A 296     -12.984 -28.475 -16.302  1.00 59.94           H  
ATOM   4572 HE22 GLN A 296     -12.911 -26.783 -16.784  1.00 59.94           H  
ATOM   4573  OE1 GLN A 296     -15.244 -26.458 -16.955  1.00 59.94           O  
ATOM   4574  N   LEU A 297     -20.144 -29.274 -17.364  1.00 74.51           N  
ATOM   4575  H   LEU A 297     -19.720 -29.508 -18.250  1.00 74.51           H  
ATOM   4576  CA  LEU A 297     -21.518 -28.761 -17.369  1.00 74.51           C  
ATOM   4577  HA  LEU A 297     -21.537 -27.803 -16.851  1.00 74.51           H  
ATOM   4578  C   LEU A 297     -22.494 -29.690 -16.625  1.00 74.51           C  
ATOM   4579  CB  LEU A 297     -21.968 -28.548 -18.829  1.00 74.51           C  
ATOM   4580  HB2 LEU A 297     -22.968 -28.115 -18.820  1.00 74.51           H  
ATOM   4581  HB3 LEU A 297     -22.039 -29.523 -19.312  1.00 74.51           H  
ATOM   4582  O   LEU A 297     -23.457 -29.220 -16.019  1.00 74.51           O  
ATOM   4583  CG  LEU A 297     -21.049 -27.650 -19.685  1.00 74.51           C  
ATOM   4584  HG  LEU A 297     -20.044 -28.071 -19.713  1.00 74.51           H  
ATOM   4585  CD1 LEU A 297     -21.574 -27.588 -21.119  1.00 74.51           C  
ATOM   4586 HD11 LEU A 297     -20.898 -26.990 -21.730  1.00 74.51           H  
ATOM   4587 HD12 LEU A 297     -21.611 -28.596 -21.533  1.00 74.51           H  
ATOM   4588 HD13 LEU A 297     -22.572 -27.150 -21.140  1.00 74.51           H  
ATOM   4589  CD2 LEU A 297     -20.968 -26.222 -19.137  1.00 74.51           C  
ATOM   4590 HD21 LEU A 297     -20.500 -26.229 -18.153  1.00 74.51           H  
ATOM   4591 HD22 LEU A 297     -21.965 -25.787 -19.069  1.00 74.51           H  
ATOM   4592 HD23 LEU A 297     -20.350 -25.616 -19.799  1.00 74.51           H  
ATOM   4593  N   GLN A 298     -22.226 -31.001 -16.613  1.00 68.79           N  
ATOM   4594  H   GLN A 298     -21.387 -31.320 -17.075  1.00 68.79           H  
ATOM   4595  CA  GLN A 298     -23.093 -31.993 -15.968  1.00 68.79           C  
ATOM   4596  HA  GLN A 298     -24.125 -31.751 -16.221  1.00 68.79           H  
ATOM   4597  C   GLN A 298     -22.982 -31.972 -14.431  1.00 68.79           C  
ATOM   4598  CB  GLN A 298     -22.765 -33.377 -16.550  1.00 68.79           C  
ATOM   4599  HB2 GLN A 298     -22.587 -33.282 -17.621  1.00 68.79           H  
ATOM   4600  HB3 GLN A 298     -21.859 -33.763 -16.084  1.00 68.79           H  
ATOM   4601  O   GLN A 298     -23.940 -32.305 -13.732  1.00 68.79           O  
ATOM   4602  CG  GLN A 298     -23.922 -34.367 -16.344  1.00 68.79           C  
ATOM   4603  HG2 GLN A 298     -24.803 -34.009 -16.876  1.00 68.79           H  
ATOM   4604  HG3 GLN A 298     -24.163 -34.437 -15.283  1.00 68.79           H  
ATOM   4605  CD  GLN A 298     -23.576 -35.763 -16.844  1.00 68.79           C  
ATOM   4606  NE2 GLN A 298     -23.414 -35.963 -18.134  1.00 68.79           N  
ATOM   4607 HE21 GLN A 298     -23.482 -35.200 -18.793  1.00 68.79           H  
ATOM   4608 HE22 GLN A 298     -23.147 -36.900 -18.400  1.00 68.79           H  
ATOM   4609  OE1 GLN A 298     -23.442 -36.701 -16.081  1.00 68.79           O  
ATOM   4610  N   GLN A 299     -21.840 -31.536 -13.885  1.00 63.16           N  
ATOM   4611  H   GLN A 299     -21.089 -31.261 -14.501  1.00 63.16           H  
ATOM   4612  CA  GLN A 299     -21.667 -31.337 -12.440  1.00 63.16           C  
ATOM   4613  HA  GLN A 299     -22.127 -32.168 -11.905  1.00 63.16           H  
ATOM   4614  C   GLN A 299     -22.355 -30.044 -11.969  1.00 63.16           C  
ATOM   4615  CB  GLN A 299     -20.170 -31.308 -12.093  1.00 63.16           C  
ATOM   4616  HB2 GLN A 299     -20.078 -31.166 -11.016  1.00 63.16           H  
ATOM   4617  HB3 GLN A 299     -19.699 -30.459 -12.589  1.00 63.16           H  
ATOM   4618  O   GLN A 299     -22.992 -30.016 -10.913  1.00 63.16           O  
ATOM   4619  CG  GLN A 299     -19.417 -32.593 -12.485  1.00 63.16           C  
ATOM   4620  HG2 GLN A 299     -19.919 -33.452 -12.040  1.00 63.16           H  
ATOM   4621  HG3 GLN A 299     -19.428 -32.711 -13.568  1.00 63.16           H  
ATOM   4622  CD  GLN A 299     -17.962 -32.594 -12.016  1.00 63.16           C  
ATOM   4623  NE2 GLN A 299     -17.202 -33.620 -12.330  1.00 63.16           N  
ATOM   4624 HE21 GLN A 299     -16.261 -33.603 -11.964  1.00 63.16           H  
ATOM   4625 HE22 GLN A 299     -17.549 -34.373 -12.907  1.00 63.16           H  
ATOM   4626  OE1 GLN A 299     -17.481 -31.690 -11.353  1.00 63.16           O  
ATOM   4627  N   LEU A 300     -22.286 -28.989 -12.792  1.00 64.36           N  
ATOM   4628  H   LEU A 300     -21.742 -29.103 -13.635  1.00 64.36           H  
ATOM   4629  CA  LEU A 300     -22.854 -27.656 -12.540  1.00 64.36           C  
ATOM   4630  HA  LEU A 300     -22.351 -27.227 -11.673  1.00 64.36           H  
ATOM   4631  C   LEU A 300     -24.367 -27.709 -12.238  1.00 64.36           C  
ATOM   4632  CB  LEU A 300     -22.531 -26.801 -13.787  1.00 64.36           C  
ATOM   4633  HB2 LEU A 300     -23.262 -27.016 -14.566  1.00 64.36           H  
ATOM   4634  HB3 LEU A 300     -21.560 -27.118 -14.166  1.00 64.36           H  
ATOM   4635  O   LEU A 300     -24.869 -26.966 -11.392  1.00 64.36           O  
ATOM   4636  CG  LEU A 300     -22.439 -25.275 -13.593  1.00 64.36           C  
ATOM   4637  HG  LEU A 300     -21.701 -25.057 -12.821  1.00 64.36           H  
ATOM   4638  CD1 LEU A 300     -21.966 -24.645 -14.905  1.00 64.36           C  
ATOM   4639 HD11 LEU A 300     -21.004 -25.070 -15.194  1.00 64.36           H  
ATOM   4640 HD12 LEU A 300     -21.838 -23.570 -14.778  1.00 64.36           H  
ATOM   4641 HD13 LEU A 300     -22.691 -24.832 -15.697  1.00 64.36           H  
ATOM   4642  CD2 LEU A 300     -23.761 -24.604 -13.214  1.00 64.36           C  
ATOM   4643 HD21 LEU A 300     -23.666 -23.522 -13.309  1.00 64.36           H  
ATOM   4644 HD22 LEU A 300     -24.561 -24.952 -13.868  1.00 64.36           H  
ATOM   4645 HD23 LEU A 300     -23.997 -24.818 -12.172  1.00 64.36           H  
ATOM   4646  N   GLN A 301     -25.099 -28.627 -12.876  1.00 67.03           N  
ATOM   4647  H   GLN A 301     -24.642 -29.191 -13.578  1.00 67.03           H  
ATOM   4648  CA  GLN A 301     -26.534 -28.821 -12.644  1.00 67.03           C  
ATOM   4649  HA  GLN A 301     -27.033 -27.858 -12.760  1.00 67.03           H  
ATOM   4650  C   GLN A 301     -26.861 -29.342 -11.230  1.00 67.03           C  
ATOM   4651  CB  GLN A 301     -27.072 -29.770 -13.727  1.00 67.03           C  
ATOM   4652  HB2 GLN A 301     -26.707 -30.780 -13.538  1.00 67.03           H  
ATOM   4653  HB3 GLN A 301     -26.700 -29.447 -14.700  1.00 67.03           H  
ATOM   4654  O   GLN A 301     -27.879 -28.965 -10.651  1.00 67.03           O  
ATOM   4655  CG  GLN A 301     -28.609 -29.774 -13.780  1.00 67.03           C  
ATOM   4656  HG2 GLN A 301     -28.958 -28.755 -13.948  1.00 67.03           H  
ATOM   4657  HG3 GLN A 301     -29.013 -30.121 -12.829  1.00 67.03           H  
ATOM   4658  CD  GLN A 301     -29.165 -30.672 -14.881  1.00 67.03           C  
ATOM   4659  NE2 GLN A 301     -30.380 -30.442 -15.328  1.00 67.03           N  
ATOM   4660 HE21 GLN A 301     -30.934 -29.680 -14.964  1.00 67.03           H  
ATOM   4661 HE22 GLN A 301     -30.696 -31.062 -16.059  1.00 67.03           H  
ATOM   4662  OE1 GLN A 301     -28.541 -31.603 -15.356  1.00 67.03           O  
ATOM   4663  N   GLN A 302     -26.009 -30.194 -10.652  1.00 65.74           N  
ATOM   4664  H   GLN A 302     -25.140 -30.399 -11.125  1.00 65.74           H  
ATOM   4665  CA  GLN A 302     -26.317 -30.930  -9.417  1.00 65.74           C  
ATOM   4666  HA  GLN A 302     -27.348 -31.283  -9.463  1.00 65.74           H  
ATOM   4667  C   GLN A 302     -26.187 -30.056  -8.163  1.00 65.74           C  
ATOM   4668  CB  GLN A 302     -25.395 -32.156  -9.305  1.00 65.74           C  
ATOM   4669  HB2 GLN A 302     -25.660 -32.704  -8.401  1.00 65.74           H  
ATOM   4670  HB3 GLN A 302     -24.362 -31.822  -9.211  1.00 65.74           H  
ATOM   4671  O   GLN A 302     -27.031 -30.101  -7.266  1.00 65.74           O  
ATOM   4672  CG  GLN A 302     -25.499 -33.104 -10.510  1.00 65.74           C  
ATOM   4673  HG2 GLN A 302     -25.243 -32.565 -11.422  1.00 65.74           H  
ATOM   4674  HG3 GLN A 302     -26.523 -33.467 -10.604  1.00 65.74           H  
ATOM   4675  CD  GLN A 302     -24.569 -34.307 -10.391  1.00 65.74           C  
ATOM   4676  NE2 GLN A 302     -24.062 -34.810 -11.494  1.00 65.74           N  
ATOM   4677 HE21 GLN A 302     -24.239 -34.370 -12.385  1.00 65.74           H  
ATOM   4678 HE22 GLN A 302     -23.465 -35.619 -11.391  1.00 65.74           H  
ATOM   4679  OE1 GLN A 302     -24.285 -34.810  -9.317  1.00 65.74           O  
ATOM   4680  N   LEU A 303     -25.143 -29.221  -8.110  1.00 65.97           N  
ATOM   4681  H   LEU A 303     -24.508 -29.228  -8.895  1.00 65.97           H  
ATOM   4682  CA  LEU A 303     -24.776 -28.430  -6.927  1.00 65.97           C  
ATOM   4683  HA  LEU A 303     -24.628 -29.123  -6.099  1.00 65.97           H  
ATOM   4684  C   LEU A 303     -25.864 -27.426  -6.491  1.00 65.97           C  
ATOM   4685  CB  LEU A 303     -23.435 -27.738  -7.246  1.00 65.97           C  
ATOM   4686  HB2 LEU A 303     -23.584 -27.078  -8.100  1.00 65.97           H  
ATOM   4687  HB3 LEU A 303     -22.716 -28.502  -7.543  1.00 65.97           H  
ATOM   4688  O   LEU A 303     -25.927 -27.047  -5.321  1.00 65.97           O  
ATOM   4689  CG  LEU A 303     -22.816 -26.912  -6.101  1.00 65.97           C  
ATOM   4690  HG  LEU A 303     -23.484 -26.090  -5.842  1.00 65.97           H  
ATOM   4691  CD1 LEU A 303     -22.542 -27.743  -4.842  1.00 65.97           C  
ATOM   4692 HD11 LEU A 303     -23.485 -28.087  -4.418  1.00 65.97           H  
ATOM   4693 HD12 LEU A 303     -21.919 -28.600  -5.099  1.00 65.97           H  
ATOM   4694 HD13 LEU A 303     -22.028 -27.122  -4.109  1.00 65.97           H  
ATOM   4695  CD2 LEU A 303     -21.490 -26.312  -6.566  1.00 65.97           C  
ATOM   4696 HD21 LEU A 303     -21.654 -25.702  -7.454  1.00 65.97           H  
ATOM   4697 HD22 LEU A 303     -21.070 -25.677  -5.786  1.00 65.97           H  
ATOM   4698 HD23 LEU A 303     -20.780 -27.103  -6.809  1.00 65.97           H  
ATOM   4699  N   GLN A 304     -26.744 -27.028  -7.411  1.00 71.05           N  
ATOM   4700  H   GLN A 304     -26.659 -27.435  -8.332  1.00 71.05           H  
ATOM   4701  CA  GLN A 304     -27.785 -26.011  -7.215  1.00 71.05           C  
ATOM   4702  HA  GLN A 304     -27.315 -25.076  -6.913  1.00 71.05           H  
ATOM   4703  C   GLN A 304     -28.794 -26.393  -6.118  1.00 71.05           C  
ATOM   4704  CB  GLN A 304     -28.503 -25.786  -8.558  1.00 71.05           C  
ATOM   4705  HB2 GLN A 304     -29.259 -25.011  -8.430  1.00 71.05           H  
ATOM   4706  HB3 GLN A 304     -29.001 -26.708  -8.859  1.00 71.05           H  
ATOM   4707  O   GLN A 304     -29.225 -25.538  -5.345  1.00 71.05           O  
ATOM   4708  CG  GLN A 304     -27.529 -25.358  -9.671  1.00 71.05           C  
ATOM   4709  HG2 GLN A 304     -26.737 -26.101  -9.773  1.00 71.05           H  
ATOM   4710  HG3 GLN A 304     -27.066 -24.408  -9.402  1.00 71.05           H  
ATOM   4711  CD  GLN A 304     -28.181 -25.205 -11.039  1.00 71.05           C  
ATOM   4712  NE2 GLN A 304     -27.408 -25.320 -12.097  1.00 71.05           N  
ATOM   4713 HE21 GLN A 304     -27.850 -25.177 -12.994  1.00 71.05           H  
ATOM   4714 HE22 GLN A 304     -26.440 -25.584 -11.985  1.00 71.05           H  
ATOM   4715  OE1 GLN A 304     -29.367 -24.968 -11.188  1.00 71.05           O  
ATOM   4716  N   GLN A 305     -29.110 -27.686  -5.981  1.00 61.56           N  
ATOM   4717  H   GLN A 305     -28.677 -28.349  -6.608  1.00 61.56           H  
ATOM   4718  CA  GLN A 305     -30.039 -28.200  -4.961  1.00 61.56           C  
ATOM   4719  HA  GLN A 305     -31.008 -27.715  -5.081  1.00 61.56           H  
ATOM   4720  C   GLN A 305     -29.551 -27.927  -3.524  1.00 61.56           C  
ATOM   4721  CB  GLN A 305     -30.208 -29.717  -5.153  1.00 61.56           C  
ATOM   4722  HB2 GLN A 305     -29.251 -30.206  -4.975  1.00 61.56           H  
ATOM   4723  HB3 GLN A 305     -30.917 -30.078  -4.407  1.00 61.56           H  
ATOM   4724  O   GLN A 305     -30.341 -27.798  -2.590  1.00 61.56           O  
ATOM   4725  CG  GLN A 305     -30.714 -30.124  -6.549  1.00 61.56           C  
ATOM   4726  HG2 GLN A 305     -31.666 -29.632  -6.747  1.00 61.56           H  
ATOM   4727  HG3 GLN A 305     -29.998 -29.804  -7.306  1.00 61.56           H  
ATOM   4728  CD  GLN A 305     -30.906 -31.633  -6.694  1.00 61.56           C  
ATOM   4729  NE2 GLN A 305     -31.124 -32.126  -7.893  1.00 61.56           N  
ATOM   4730 HE21 GLN A 305     -31.228 -33.129  -7.938  1.00 61.56           H  
ATOM   4731 HE22 GLN A 305     -31.134 -31.530  -8.708  1.00 61.56           H  
ATOM   4732  OE1 GLN A 305     -30.873 -32.399  -5.747  1.00 61.56           O  
ATOM   4733  N   HIS A 306     -28.234 -27.809  -3.344  1.00 72.90           N  
ATOM   4734  H   HIS A 306     -27.649 -27.826  -4.167  1.00 72.90           H  
ATOM   4735  CA  HIS A 306     -27.560 -27.778  -2.047  1.00 72.90           C  
ATOM   4736  HA  HIS A 306     -28.009 -28.546  -1.416  1.00 72.90           H  
ATOM   4737  C   HIS A 306     -27.697 -26.433  -1.299  1.00 72.90           C  
ATOM   4738  CB  HIS A 306     -26.095 -28.159  -2.313  1.00 72.90           C  
ATOM   4739  HB2 HIS A 306     -25.544 -27.265  -2.609  1.00 72.90           H  
ATOM   4740  HB3 HIS A 306     -26.054 -28.851  -3.154  1.00 72.90           H  
ATOM   4741  O   HIS A 306     -27.222 -26.309  -0.173  1.00 72.90           O  
ATOM   4742  CG  HIS A 306     -25.370 -28.827  -1.175  1.00 72.90           C  
ATOM   4743  CD2 HIS A 306     -24.751 -28.207  -0.125  1.00 72.90           C  
ATOM   4744  HD2 HIS A 306     -24.773 -27.148   0.085  1.00 72.90           H  
ATOM   4745  ND1 HIS A 306     -25.072 -30.168  -1.090  1.00 72.90           N  
ATOM   4746  HD1 HIS A 306     -25.431 -30.895  -1.692  1.00 72.90           H  
ATOM   4747  CE1 HIS A 306     -24.277 -30.354  -0.024  1.00 72.90           C  
ATOM   4748  HE1 HIS A 306     -23.894 -31.309   0.304  1.00 72.90           H  
ATOM   4749  NE2 HIS A 306     -24.003 -29.174   0.561  1.00 72.90           N  
ATOM   4750  N   GLN A 307     -28.318 -25.413  -1.907  1.00 46.98           N  
ATOM   4751  H   GLN A 307     -28.685 -25.571  -2.834  1.00 46.98           H  
ATOM   4752  CA  GLN A 307     -28.385 -24.047  -1.362  1.00 46.98           C  
ATOM   4753  HA  GLN A 307     -27.434 -23.808  -0.886  1.00 46.98           H  
ATOM   4754  C   GLN A 307     -29.482 -23.827  -0.301  1.00 46.98           C  
ATOM   4755  CB  GLN A 307     -28.604 -23.062  -2.523  1.00 46.98           C  
ATOM   4756  HB2 GLN A 307     -29.520 -23.331  -3.049  1.00 46.98           H  
ATOM   4757  HB3 GLN A 307     -28.734 -22.063  -2.107  1.00 46.98           H  
ATOM   4758  O   GLN A 307     -29.415 -22.864   0.462  1.00 46.98           O  
ATOM   4759  CG  GLN A 307     -27.439 -23.011  -3.526  1.00 46.98           C  
ATOM   4760  HG2 GLN A 307     -26.523 -22.754  -2.994  1.00 46.98           H  
ATOM   4761  HG3 GLN A 307     -27.305 -23.986  -3.993  1.00 46.98           H  
ATOM   4762  CD  GLN A 307     -27.665 -21.978  -4.630  1.00 46.98           C  
ATOM   4763  NE2 GLN A 307     -26.685 -21.729  -5.470  1.00 46.98           N  
ATOM   4764 HE21 GLN A 307     -25.792 -22.194  -5.390  1.00 46.98           H  
ATOM   4765 HE22 GLN A 307     -26.881 -21.027  -6.169  1.00 46.98           H  
ATOM   4766  OE1 GLN A 307     -28.711 -21.365  -4.759  1.00 46.98           O  
ATOM   4767  N   GLN A 308     -30.523 -24.667  -0.267  1.00 54.92           N  
ATOM   4768  H   GLN A 308     -30.525 -25.444  -0.913  1.00 54.92           H  
ATOM   4769  CA  GLN A 308     -31.773 -24.326   0.432  1.00 54.92           C  
ATOM   4770  HA  GLN A 308     -31.873 -23.241   0.466  1.00 54.92           H  
ATOM   4771  C   GLN A 308     -31.837 -24.809   1.892  1.00 54.92           C  
ATOM   4772  CB  GLN A 308     -32.972 -24.863  -0.369  1.00 54.92           C  
ATOM   4773  HB2 GLN A 308     -33.885 -24.611   0.171  1.00 54.92           H  
ATOM   4774  HB3 GLN A 308     -32.905 -25.949  -0.439  1.00 54.92           H  
ATOM   4775  O   GLN A 308     -32.256 -24.066   2.778  1.00 54.92           O  
ATOM   4776  CG  GLN A 308     -33.062 -24.274  -1.791  1.00 54.92           C  
ATOM   4777  HG2 GLN A 308     -33.084 -23.186  -1.729  1.00 54.92           H  
ATOM   4778  HG3 GLN A 308     -32.182 -24.568  -2.364  1.00 54.92           H  
ATOM   4779  CD  GLN A 308     -34.298 -24.741  -2.559  1.00 54.92           C  
ATOM   4780  NE2 GLN A 308     -34.420 -24.393  -3.821  1.00 54.92           N  
ATOM   4781 HE21 GLN A 308     -35.246 -24.737  -4.290  1.00 54.92           H  
ATOM   4782 HE22 GLN A 308     -33.711 -23.843  -4.285  1.00 54.92           H  
ATOM   4783  OE1 GLN A 308     -35.173 -25.422  -2.055  1.00 54.92           O  
ATOM   4784  N   GLN A 309     -31.441 -26.057   2.160  1.00 56.21           N  
ATOM   4785  H   GLN A 309     -31.042 -26.590   1.401  1.00 56.21           H  
ATOM   4786  CA  GLN A 309     -31.970 -26.815   3.307  1.00 56.21           C  
ATOM   4787  HA  GLN A 309     -33.057 -26.736   3.267  1.00 56.21           H  
ATOM   4788  C   GLN A 309     -31.552 -26.302   4.701  1.00 56.21           C  
ATOM   4789  CB  GLN A 309     -31.602 -28.296   3.115  1.00 56.21           C  
ATOM   4790  HB2 GLN A 309     -31.724 -28.562   2.065  1.00 56.21           H  
ATOM   4791  HB3 GLN A 309     -30.557 -28.445   3.387  1.00 56.21           H  
ATOM   4792  O   GLN A 309     -32.280 -26.515   5.667  1.00 56.21           O  
ATOM   4793  CG  GLN A 309     -32.495 -29.237   3.940  1.00 56.21           C  
ATOM   4794  HG2 GLN A 309     -33.536 -29.064   3.667  1.00 56.21           H  
ATOM   4795  HG3 GLN A 309     -32.381 -29.029   5.004  1.00 56.21           H  
ATOM   4796  CD  GLN A 309     -32.163 -30.709   3.714  1.00 56.21           C  
ATOM   4797  NE2 GLN A 309     -33.119 -31.601   3.853  1.00 56.21           N  
ATOM   4798 HE21 GLN A 309     -34.060 -31.323   4.092  1.00 56.21           H  
ATOM   4799 HE22 GLN A 309     -32.855 -32.560   3.677  1.00 56.21           H  
ATOM   4800  OE1 GLN A 309     -31.043 -31.091   3.425  1.00 56.21           O  
ATOM   4801  N   GLN A 310     -30.414 -25.611   4.833  1.00 49.25           N  
ATOM   4802  H   GLN A 310     -29.860 -25.441   4.005  1.00 49.25           H  
ATOM   4803  CA  GLN A 310     -29.947 -25.068   6.122  1.00 49.25           C  
ATOM   4804  HA  GLN A 310     -30.366 -25.684   6.918  1.00 49.25           H  
ATOM   4805  C   GLN A 310     -30.462 -23.648   6.440  1.00 49.25           C  
ATOM   4806  CB  GLN A 310     -28.412 -25.191   6.229  1.00 49.25           C  
ATOM   4807  HB2 GLN A 310     -27.942 -24.931   5.281  1.00 49.25           H  
ATOM   4808  HB3 GLN A 310     -28.057 -24.495   6.990  1.00 49.25           H  
ATOM   4809  O   GLN A 310     -30.191 -23.130   7.526  1.00 49.25           O  
ATOM   4810  CG  GLN A 310     -28.010 -26.618   6.653  1.00 49.25           C  
ATOM   4811  HG2 GLN A 310     -28.328 -27.319   5.882  1.00 49.25           H  
ATOM   4812  HG3 GLN A 310     -28.529 -26.866   7.578  1.00 49.25           H  
ATOM   4813  CD  GLN A 310     -26.514 -26.821   6.906  1.00 49.25           C  
ATOM   4814  NE2 GLN A 310     -25.828 -25.868   7.488  1.00 49.25           N  
ATOM   4815 HE21 GLN A 310     -24.829 -25.937   7.618  1.00 49.25           H  
ATOM   4816 HE22 GLN A 310     -26.156 -24.916   7.563  1.00 49.25           H  
ATOM   4817  OE1 GLN A 310     -25.967 -27.886   6.643  1.00 49.25           O  
ATOM   4818  N   GLN A 311     -31.246 -23.023   5.554  1.00 46.25           N  
ATOM   4819  H   GLN A 311     -31.508 -23.522   4.715  1.00 46.25           H  
ATOM   4820  CA  GLN A 311     -31.672 -21.615   5.645  1.00 46.25           C  
ATOM   4821  HA  GLN A 311     -30.809 -21.055   6.006  1.00 46.25           H  
ATOM   4822  C   GLN A 311     -32.804 -21.360   6.674  1.00 46.25           C  
ATOM   4823  CB  GLN A 311     -31.979 -21.106   4.220  1.00 46.25           C  
ATOM   4824  HB2 GLN A 311     -33.004 -21.359   3.948  1.00 46.25           H  
ATOM   4825  HB3 GLN A 311     -31.313 -21.615   3.523  1.00 46.25           H  
ATOM   4826  O   GLN A 311     -33.756 -20.630   6.408  1.00 46.25           O  
ATOM   4827  CG  GLN A 311     -31.746 -19.594   4.057  1.00 46.25           C  
ATOM   4828  HG2 GLN A 311     -32.403 -19.048   4.734  1.00 46.25           H  
ATOM   4829  HG3 GLN A 311     -30.713 -19.364   4.317  1.00 46.25           H  
ATOM   4830  CD  GLN A 311     -31.999 -19.104   2.631  1.00 46.25           C  
ATOM   4831  NE2 GLN A 311     -31.406 -19.707   1.622  1.00 46.25           N  
ATOM   4832 HE21 GLN A 311     -30.820 -20.518   1.763  1.00 46.25           H  
ATOM   4833 HE22 GLN A 311     -31.622 -19.354   0.701  1.00 46.25           H  
ATOM   4834  OE1 GLN A 311     -32.702 -18.136   2.392  1.00 46.25           O  
ATOM   4835  N   HIS A 312     -32.731 -21.992   7.852  1.00 58.12           N  
ATOM   4836  H   HIS A 312     -31.937 -22.604   7.976  1.00 58.12           H  
ATOM   4837  CA  HIS A 312     -33.738 -21.928   8.928  1.00 58.12           C  
ATOM   4838  HA  HIS A 312     -34.424 -21.104   8.730  1.00 58.12           H  
ATOM   4839  C   HIS A 312     -33.170 -21.633  10.330  1.00 58.12           C  
ATOM   4840  CB  HIS A 312     -34.565 -23.228   8.935  1.00 58.12           C  
ATOM   4841  HB2 HIS A 312     -34.988 -23.368   9.930  1.00 58.12           H  
ATOM   4842  HB3 HIS A 312     -33.918 -24.081   8.733  1.00 58.12           H  
ATOM   4843  O   HIS A 312     -33.932 -21.250  11.214  1.00 58.12           O  
ATOM   4844  CG  HIS A 312     -35.725 -23.241   7.966  1.00 58.12           C  
ATOM   4845  CD2 HIS A 312     -36.812 -24.071   8.029  1.00 58.12           C  
ATOM   4846  HD2 HIS A 312     -36.978 -24.845   8.764  1.00 58.12           H  
ATOM   4847  ND1 HIS A 312     -35.932 -22.395   6.898  1.00 58.12           N  
ATOM   4848  HD1 HIS A 312     -35.312 -21.658   6.592  1.00 58.12           H  
ATOM   4849  CE1 HIS A 312     -37.108 -22.712   6.332  1.00 58.12           C  
ATOM   4850  HE1 HIS A 312     -37.535 -22.221   5.471  1.00 58.12           H  
ATOM   4851  NE2 HIS A 312     -37.684 -23.728   6.992  1.00 58.12           N  
ATOM   4852  N   GLN A 313     -31.852 -21.725  10.560  1.00 55.83           N  
ATOM   4853  H   GLN A 313     -31.238 -22.047   9.826  1.00 55.83           H  
ATOM   4854  CA  GLN A 313     -31.266 -21.321  11.857  1.00 55.83           C  
ATOM   4855  HA  GLN A 313     -31.873 -21.747  12.655  1.00 55.83           H  
ATOM   4856  C   GLN A 313     -31.284 -19.789  12.074  1.00 55.83           C  
ATOM   4857  CB  GLN A 313     -29.844 -21.887  12.010  1.00 55.83           C  
ATOM   4858  HB2 GLN A 313     -29.199 -21.483  11.230  1.00 55.83           H  
ATOM   4859  HB3 GLN A 313     -29.460 -21.558  12.975  1.00 55.83           H  
ATOM   4860  O   GLN A 313     -31.139 -19.301  13.194  1.00 55.83           O  
ATOM   4861  CG  GLN A 313     -29.804 -23.427  11.957  1.00 55.83           C  
ATOM   4862  HG2 GLN A 313     -30.578 -23.833  12.609  1.00 55.83           H  
ATOM   4863  HG3 GLN A 313     -30.007 -23.756  10.938  1.00 55.83           H  
ATOM   4864  CD  GLN A 313     -28.464 -24.010  12.408  1.00 55.83           C  
ATOM   4865  NE2 GLN A 313     -28.085 -25.176  11.935  1.00 55.83           N  
ATOM   4866 HE21 GLN A 313     -28.633 -25.669  11.244  1.00 55.83           H  
ATOM   4867 HE22 GLN A 313     -27.174 -25.486  12.239  1.00 55.83           H  
ATOM   4868  OE1 GLN A 313     -27.742 -23.450  13.212  1.00 55.83           O  
ATOM   4869  N   GLN A 314     -31.511 -19.025  11.001  1.00 44.81           N  
ATOM   4870  H   GLN A 314     -31.665 -19.511  10.129  1.00 44.81           H  
ATOM   4871  CA  GLN A 314     -31.523 -17.562  10.936  1.00 44.81           C  
ATOM   4872  HA  GLN A 314     -30.656 -17.193  11.485  1.00 44.81           H  
ATOM   4873  C   GLN A 314     -32.780 -16.935  11.587  1.00 44.81           C  
ATOM   4874  CB  GLN A 314     -31.344 -17.187   9.447  1.00 44.81           C  
ATOM   4875  HB2 GLN A 314     -32.244 -17.459   8.895  1.00 44.81           H  
ATOM   4876  HB3 GLN A 314     -30.514 -17.766   9.042  1.00 44.81           H  
ATOM   4877  O   GLN A 314     -33.562 -16.270  10.910  1.00 44.81           O  
ATOM   4878  CG  GLN A 314     -31.034 -15.701   9.207  1.00 44.81           C  
ATOM   4879  HG2 GLN A 314     -31.829 -15.072   9.607  1.00 44.81           H  
ATOM   4880  HG3 GLN A 314     -30.117 -15.460   9.745  1.00 44.81           H  
ATOM   4881  CD  GLN A 314     -30.855 -15.343   7.731  1.00 44.81           C  
ATOM   4882  NE2 GLN A 314     -30.812 -14.077   7.385  1.00 44.81           N  
ATOM   4883 HE21 GLN A 314     -30.817 -13.340   8.076  1.00 44.81           H  
ATOM   4884 HE22 GLN A 314     -30.743 -13.873   6.398  1.00 44.81           H  
ATOM   4885  OE1 GLN A 314     -30.747 -16.183   6.851  1.00 44.81           O  
ATOM   4886  N   GLN A 315     -33.023 -17.160  12.891  1.00 44.51           N  
ATOM   4887  H   GLN A 315     -32.387 -17.766  13.388  1.00 44.51           H  
ATOM   4888  CA  GLN A 315     -34.102 -16.454  13.614  1.00 44.51           C  
ATOM   4889  HA  GLN A 315     -34.006 -15.399  13.357  1.00 44.51           H  
ATOM   4890  C   GLN A 315     -34.052 -16.500  15.155  1.00 44.51           C  
ATOM   4891  CB  GLN A 315     -35.483 -16.946  13.105  1.00 44.51           C  
ATOM   4892  HB2 GLN A 315     -35.347 -17.684  12.315  1.00 44.51           H  
ATOM   4893  HB3 GLN A 315     -36.053 -17.438  13.894  1.00 44.51           H  
ATOM   4894  O   GLN A 315     -33.876 -15.473  15.806  1.00 44.51           O  
ATOM   4895  CG  GLN A 315     -36.325 -15.786  12.557  1.00 44.51           C  
ATOM   4896  HG2 GLN A 315     -36.699 -15.182  13.384  1.00 44.51           H  
ATOM   4897  HG3 GLN A 315     -35.717 -15.151  11.913  1.00 44.51           H  
ATOM   4898  CD  GLN A 315     -37.495 -16.310  11.740  1.00 44.51           C  
ATOM   4899  NE2 GLN A 315     -37.275 -16.660  10.492  1.00 44.51           N  
ATOM   4900 HE21 GLN A 315     -36.348 -16.579  10.099  1.00 44.51           H  
ATOM   4901 HE22 GLN A 315     -38.065 -17.024   9.979  1.00 44.51           H  
ATOM   4902  OE1 GLN A 315     -38.607 -16.442  12.219  1.00 44.51           O  
ATOM   4903  N   GLN A 316     -34.304 -17.666  15.761  1.00 55.57           N  
ATOM   4904  H   GLN A 316     -34.335 -18.483  15.168  1.00 55.57           H  
ATOM   4905  CA  GLN A 316     -35.129 -17.718  16.985  1.00 55.57           C  
ATOM   4906  HA  GLN A 316     -36.054 -17.180  16.778  1.00 55.57           H  
ATOM   4907  C   GLN A 316     -34.511 -17.061  18.238  1.00 55.57           C  
ATOM   4908  CB  GLN A 316     -35.489 -19.191  17.249  1.00 55.57           C  
ATOM   4909  HB2 GLN A 316     -34.613 -19.709  17.640  1.00 55.57           H  
ATOM   4910  HB3 GLN A 316     -35.772 -19.664  16.309  1.00 55.57           H  
ATOM   4911  O   GLN A 316     -35.226 -16.547  19.101  1.00 55.57           O  
ATOM   4912  CG  GLN A 316     -36.659 -19.353  18.231  1.00 55.57           C  
ATOM   4913  HG2 GLN A 316     -36.436 -18.841  19.168  1.00 55.57           H  
ATOM   4914  HG3 GLN A 316     -37.559 -18.913  17.802  1.00 55.57           H  
ATOM   4915  CD  GLN A 316     -36.917 -20.819  18.555  1.00 55.57           C  
ATOM   4916  NE2 GLN A 316     -37.610 -21.553  17.711  1.00 55.57           N  
ATOM   4917 HE21 GLN A 316     -37.988 -21.164  16.859  1.00 55.57           H  
ATOM   4918 HE22 GLN A 316     -37.735 -22.520  17.973  1.00 55.57           H  
ATOM   4919  OE1 GLN A 316     -36.481 -21.333  19.567  1.00 55.57           O  
ATOM   4920  N   GLN A 317     -33.183 -17.058  18.356  1.00 49.20           N  
ATOM   4921  H   GLN A 317     -32.640 -17.438  17.594  1.00 49.20           H  
ATOM   4922  CA  GLN A 317     -32.489 -16.594  19.559  1.00 49.20           C  
ATOM   4923  HA  GLN A 317     -33.094 -16.872  20.422  1.00 49.20           H  
ATOM   4924  C   GLN A 317     -32.317 -15.064  19.677  1.00 49.20           C  
ATOM   4925  CB  GLN A 317     -31.140 -17.323  19.681  1.00 49.20           C  
ATOM   4926  HB2 GLN A 317     -30.685 -17.435  18.697  1.00 49.20           H  
ATOM   4927  HB3 GLN A 317     -30.477 -16.702  20.283  1.00 49.20           H  
ATOM   4928  O   GLN A 317     -31.746 -14.623  20.676  1.00 49.20           O  
ATOM   4929  CG  GLN A 317     -31.207 -18.702  20.352  1.00 49.20           C  
ATOM   4930  HG2 GLN A 317     -32.129 -18.803  20.926  1.00 49.20           H  
ATOM   4931  HG3 GLN A 317     -31.188 -19.483  19.592  1.00 49.20           H  
ATOM   4932  CD  GLN A 317     -30.031 -18.882  21.309  1.00 49.20           C  
ATOM   4933  NE2 GLN A 317     -28.826 -19.066  20.819  1.00 49.20           N  
ATOM   4934 HE21 GLN A 317     -28.654 -19.033  19.824  1.00 49.20           H  
ATOM   4935 HE22 GLN A 317     -28.074 -19.203  21.479  1.00 49.20           H  
ATOM   4936  OE1 GLN A 317     -30.171 -18.756  22.518  1.00 49.20           O  
ATOM   4937  N   GLN A 318     -32.782 -14.254  18.720  1.00 46.25           N  
ATOM   4938  H   GLN A 318     -33.246 -14.689  17.936  1.00 46.25           H
[truncated: 901,296 more chars]
