# Supplementary material for: A glutamine-based single α-helix scaffold to target globular proteins
Source: Nat Commun. 2022 Nov 18;13:7073. doi: 10.1038/s41467-022-34793-6 (PMC9674830; doi:10.1038/s41467-022-34793-6)
Supplement: Supplementary file 7 — Supplementary Data 4 [file 41467_2022_34793_MOESM7_ESM.zip › ColabFold_p37n/p37n_with_MSAs/Q9VYB9.pdb]

ATOM      1  N   MET A   1      33.765 -20.360  23.080  1.00 55.43           N  
ATOM      2  H   MET A   1      34.212 -21.142  22.623  1.00 55.43           H  
ATOM      3  H2  MET A   1      32.831 -20.237  22.715  1.00 55.43           H  
ATOM      4  H3  MET A   1      33.698 -20.577  24.064  1.00 55.43           H  
ATOM      5  CA  MET A   1      34.572 -19.129  22.898  1.00 55.43           C  
ATOM      6  HA  MET A   1      34.082 -18.323  23.444  1.00 55.43           H  
ATOM      7  C   MET A   1      34.642 -18.614  21.445  1.00 55.43           C  
ATOM      8  CB  MET A   1      35.961 -19.287  23.542  1.00 55.43           C  
ATOM      9  HB2 MET A   1      36.394 -20.245  23.255  1.00 55.43           H  
ATOM     10  HB3 MET A   1      36.621 -18.493  23.194  1.00 55.43           H  
ATOM     11  O   MET A   1      35.022 -17.469  21.275  1.00 55.43           O  
ATOM     12  CG  MET A   1      35.868 -19.190  25.073  1.00 55.43           C  
ATOM     13  HG2 MET A   1      35.568 -18.177  25.344  1.00 55.43           H  
ATOM     14  HG3 MET A   1      35.111 -19.883  25.438  1.00 55.43           H  
ATOM     15  SD  MET A   1      37.418 -19.575  25.921  1.00 55.43           S  
ATOM     16  CE  MET A   1      36.952 -19.271  27.650  1.00 55.43           C  
ATOM     17  HE1 MET A   1      36.135 -19.931  27.937  1.00 55.43           H  
ATOM     18  HE2 MET A   1      37.810 -19.465  28.293  1.00 55.43           H  
ATOM     19  HE3 MET A   1      36.646 -18.232  27.773  1.00 55.43           H  
ATOM     20  N   ALA A   2      34.201 -19.346  20.404  1.00 58.73           N  
ATOM     21  H   ALA A   2      33.963 -20.322  20.513  1.00 58.73           H  
ATOM     22  CA  ALA A   2      34.227 -18.869  19.002  1.00 58.73           C  
ATOM     23  HA  ALA A   2      35.169 -18.349  18.831  1.00 58.73           H  
ATOM     24  C   ALA A   2      33.105 -17.875  18.600  1.00 58.73           C  
ATOM     25  CB  ALA A   2      34.217 -20.106  18.094  1.00 58.73           C  
ATOM     26  HB1 ALA A   2      34.309 -19.791  17.054  1.00 58.73           H  
ATOM     27  HB2 ALA A   2      33.284 -20.657  18.206  1.00 58.73           H  
ATOM     28  HB3 ALA A   2      35.060 -20.756  18.329  1.00 58.73           H  
ATOM     29  O   ALA A   2      33.209 -17.212  17.574  1.00 58.73           O  
ATOM     30  N   ASN A   3      32.053 -17.731  19.413  1.00 59.32           N  
ATOM     31  H   ASN A   3      32.003 -18.308  20.240  1.00 59.32           H  
ATOM     32  CA  ASN A   3      30.860 -16.943  19.058  1.00 59.32           C  
ATOM     33  HA  ASN A   3      30.666 -17.109  17.999  1.00 59.32           H  
ATOM     34  C   ASN A   3      31.028 -15.415  19.181  1.00 59.32           C  
ATOM     35  CB  ASN A   3      29.659 -17.454  19.894  1.00 59.32           C  
ATOM     36  HB2 ASN A   3      29.975 -18.212  20.610  1.00 59.32           H  
ATOM     37  HB3 ASN A   3      29.230 -16.625  20.458  1.00 59.32           H  
ATOM     38  O   ASN A   3      30.202 -14.665  18.677  1.00 59.32           O  
ATOM     39  CG  ASN A   3      28.535 -18.041  19.053  1.00 59.32           C  
ATOM     40  ND2 ASN A   3      27.578 -18.687  19.675  1.00 59.32           N  
ATOM     41 HD21 ASN A   3      27.509 -18.700  20.682  1.00 59.32           H  
ATOM     42 HD22 ASN A   3      26.839 -19.031  19.078  1.00 59.32           H  
ATOM     43  OD1 ASN A   3      28.504 -17.963  17.841  1.00 59.32           O  
ATOM     44  N   ILE A   4      32.084 -14.943  19.851  1.00 72.82           N  
ATOM     45  H   ILE A   4      32.743 -15.601  20.241  1.00 72.82           H  
ATOM     46  CA  ILE A   4      32.380 -13.503  19.960  1.00 72.82           C  
ATOM     47  HA  ILE A   4      31.444 -12.944  19.962  1.00 72.82           H  
ATOM     48  C   ILE A   4      33.154 -13.021  18.723  1.00 72.82           C  
ATOM     49  CB  ILE A   4      33.094 -13.210  21.302  1.00 72.82           C  
ATOM     50  HB  ILE A   4      33.943 -13.887  21.395  1.00 72.82           H  
ATOM     51  O   ILE A   4      32.957 -11.893  18.281  1.00 72.82           O  
ATOM     52  CG1 ILE A   4      32.111 -13.472  22.472  1.00 72.82           C  
ATOM     53 HG12 ILE A   4      31.634 -14.443  22.339  1.00 72.82           H  
ATOM     54 HG13 ILE A   4      31.326 -12.716  22.462  1.00 72.82           H  
ATOM     55  CG2 ILE A   4      33.625 -11.766  21.368  1.00 72.82           C  
ATOM     56 HG21 ILE A   4      34.369 -11.594  20.590  1.00 72.82           H  
ATOM     57 HG22 ILE A   4      34.112 -11.575  22.325  1.00 72.82           H  
ATOM     58 HG23 ILE A   4      32.808 -11.058  21.236  1.00 72.82           H  
ATOM     59  CD1 ILE A   4      32.765 -13.491  23.859  1.00 72.82           C  
ATOM     60 HD11 ILE A   4      33.133 -12.500  24.124  1.00 72.82           H  
ATOM     61 HD12 ILE A   4      32.025 -13.792  24.601  1.00 72.82           H  
ATOM     62 HD13 ILE A   4      33.591 -14.203  23.872  1.00 72.82           H  
ATOM     63  N   LEU A   5      33.969 -13.893  18.114  1.00 71.71           N  
ATOM     64  H   LEU A   5      34.028 -14.836  18.471  1.00 71.71           H  
ATOM     65  CA  LEU A   5      34.765 -13.561  16.930  1.00 71.71           C  
ATOM     66  HA  LEU A   5      35.259 -12.607  17.114  1.00 71.71           H  
ATOM     67  C   LEU A   5      33.890 -13.376  15.674  1.00 71.71           C  
ATOM     68  CB  LEU A   5      35.832 -14.659  16.738  1.00 71.71           C  
ATOM     69  HB2 LEU A   5      35.340 -15.543  16.332  1.00 71.71           H  
ATOM     70  HB3 LEU A   5      36.256 -14.929  17.705  1.00 71.71           H  
ATOM     71  O   LEU A   5      34.172 -12.517  14.848  1.00 71.71           O  
ATOM     72  CG  LEU A   5      36.986 -14.248  15.803  1.00 71.71           C  
ATOM     73  HG  LEU A   5      36.588 -13.784  14.901  1.00 71.71           H  
ATOM     74  CD1 LEU A   5      37.948 -13.275  16.491  1.00 71.71           C  
ATOM     75 HD11 LEU A   5      38.765 -13.031  15.813  1.00 71.71           H  
ATOM     76 HD12 LEU A   5      37.429 -12.350  16.742  1.00 71.71           H  
ATOM     77 HD13 LEU A   5      38.359 -13.722  17.397  1.00 71.71           H  
ATOM     78  CD2 LEU A   5      37.784 -15.484  15.389  1.00 71.71           C  
ATOM     79 HD21 LEU A   5      37.135 -16.181  14.858  1.00 71.71           H  
ATOM     80 HD22 LEU A   5      38.592 -15.190  14.719  1.00 71.71           H  
ATOM     81 HD23 LEU A   5      38.206 -15.975  16.266  1.00 71.71           H  
ATOM     82  N   SER A   6      32.794 -14.129  15.536  1.00 77.95           N  
ATOM     83  H   SER A   6      32.582 -14.832  16.230  1.00 77.95           H  
ATOM     84  CA  SER A   6      31.836 -13.965  14.430  1.00 77.95           C  
ATOM     85  HA  SER A   6      32.391 -13.888  13.495  1.00 77.95           H  
ATOM     86  C   SER A   6      30.998 -12.684  14.554  1.00 77.95           C  
ATOM     87  CB  SER A   6      30.932 -15.201  14.334  1.00 77.95           C  
ATOM     88  HB2 SER A   6      30.095 -14.989  13.669  1.00 77.95           H  
ATOM     89  HB3 SER A   6      31.506 -16.030  13.922  1.00 77.95           H  
ATOM     90  O   SER A   6      30.695 -12.047  13.545  1.00 77.95           O  
ATOM     91  OG  SER A   6      30.454 -15.571  15.617  1.00 77.95           O  
ATOM     92  HG  SER A   6      29.743 -16.209  15.522  1.00 77.95           H  
ATOM     93  N   PHE A   7      30.674 -12.257  15.779  1.00 73.28           N  
ATOM     94  H   PHE A   7      30.926 -12.837  16.566  1.00 73.28           H  
ATOM     95  CA  PHE A   7      29.920 -11.025  16.032  1.00 73.28           C  
ATOM     96  HA  PHE A   7      29.048 -11.009  15.378  1.00 73.28           H  
ATOM     97  C   PHE A   7      30.735  -9.758  15.722  1.00 73.28           C  
ATOM     98  CB  PHE A   7      29.427 -11.042  17.485  1.00 73.28           C  
ATOM     99  HB2 PHE A   7      30.287 -11.052  18.155  1.00 73.28           H  
ATOM    100  HB3 PHE A   7      28.871 -11.963  17.657  1.00 73.28           H  
ATOM    101  O   PHE A   7      30.204  -8.805  15.148  1.00 73.28           O  
ATOM    102  CG  PHE A   7      28.531  -9.871  17.842  1.00 73.28           C  
ATOM    103  CD1 PHE A   7      29.046  -8.773  18.557  1.00 73.28           C  
ATOM    104  HD1 PHE A   7      30.084  -8.758  18.854  1.00 73.28           H  
ATOM    105  CD2 PHE A   7      27.180  -9.875  17.447  1.00 73.28           C  
ATOM    106  HD2 PHE A   7      26.781 -10.712  16.893  1.00 73.28           H  
ATOM    107  CE1 PHE A   7      28.211  -7.689  18.883  1.00 73.28           C  
ATOM    108  HE1 PHE A   7      28.607  -6.848  19.433  1.00 73.28           H  
ATOM    109  CE2 PHE A   7      26.345  -8.791  17.774  1.00 73.28           C  
ATOM    110  HE2 PHE A   7      25.308  -8.799  17.472  1.00 73.28           H  
ATOM    111  CZ  PHE A   7      26.860  -7.701  18.496  1.00 73.28           C  
ATOM    112  HZ  PHE A   7      26.217  -6.872  18.754  1.00 73.28           H  
ATOM    113  N   THR A   8      32.036  -9.751  16.032  1.00 78.10           N  
ATOM    114  H   THR A   8      32.445 -10.551  16.493  1.00 78.10           H  
ATOM    115  CA  THR A   8      32.919  -8.616  15.714  1.00 78.10           C  
ATOM    116  HA  THR A   8      32.427  -7.695  16.028  1.00 78.10           H  
ATOM    117  C   THR A   8      33.171  -8.480  14.212  1.00 78.10           C  
ATOM    118  CB  THR A   8      34.256  -8.703  16.460  1.00 78.10           C  
ATOM    119  HB  THR A   8      34.914  -7.911  16.102  1.00 78.10           H  
ATOM    120  O   THR A   8      33.168  -7.359  13.705  1.00 78.10           O  
ATOM    121  CG2 THR A   8      34.082  -8.545  17.970  1.00 78.10           C  
ATOM    122 HG21 THR A   8      33.443  -9.334  18.365  1.00 78.10           H  
ATOM    123 HG22 THR A   8      33.629  -7.577  18.185  1.00 78.10           H  
ATOM    124 HG23 THR A   8      35.055  -8.593  18.460  1.00 78.10           H  
ATOM    125  OG1 THR A   8      34.872  -9.947  16.238  1.00 78.10           O  
ATOM    126  HG1 THR A   8      35.765  -9.900  16.587  1.00 78.10           H  
ATOM    127  N   ILE A   9      33.306  -9.594  13.481  1.00 80.41           N  
ATOM    128  H   ILE A   9      33.373 -10.475  13.969  1.00 80.41           H  
ATOM    129  CA  ILE A   9      33.441  -9.584  12.013  1.00 80.41           C  
ATOM    130  HA  ILE A   9      34.254  -8.909  11.743  1.00 80.41           H  
ATOM    131  C   ILE A   9      32.173  -9.028  11.350  1.00 80.41           C  
ATOM    132  CB  ILE A   9      33.799 -10.996  11.491  1.00 80.41           C  
ATOM    133  HB  ILE A   9      33.080 -11.707  11.897  1.00 80.41           H  
ATOM    134  O   ILE A   9      32.262  -8.200  10.444  1.00 80.41           O  
ATOM    135  CG1 ILE A   9      35.218 -11.391  11.965  1.00 80.41           C  
ATOM    136 HG12 ILE A   9      35.957 -10.791  11.434  1.00 80.41           H  
ATOM    137 HG13 ILE A   9      35.329 -11.170  13.027  1.00 80.41           H  
ATOM    138  CG2 ILE A   9      33.733 -11.062   9.952  1.00 80.41           C  
ATOM    139 HG21 ILE A   9      32.719 -10.874   9.600  1.00 80.41           H  
ATOM    140 HG22 ILE A   9      34.014 -12.053   9.595  1.00 80.41           H  
ATOM    141 HG23 ILE A   9      34.404 -10.322   9.515  1.00 80.41           H  
ATOM    142  CD1 ILE A   9      35.550 -12.877  11.767  1.00 80.41           C  
ATOM    143 HD11 ILE A   9      36.507 -13.095  12.240  1.00 80.41           H  
ATOM    144 HD12 ILE A   9      35.627 -13.118  10.707  1.00 80.41           H  
ATOM    145 HD13 ILE A   9      34.780 -13.495  12.230  1.00 80.41           H  
ATOM    146  N   PHE A  10      30.992  -9.424  11.828  1.00 77.17           N  
ATOM    147  H   PHE A  10      30.970 -10.125  12.555  1.00 77.17           H  
ATOM    148  CA  PHE A  10      29.721  -8.929  11.298  1.00 77.17           C  
ATOM    149  HA  PHE A  10      29.709  -9.089  10.220  1.00 77.17           H  
ATOM    150  C   PHE A  10      29.537  -7.418  11.531  1.00 77.17           C  
ATOM    151  CB  PHE A  10      28.592  -9.757  11.918  1.00 77.17           C  
ATOM    152  HB2 PHE A  10      28.575  -9.592  12.996  1.00 77.17           H  
ATOM    153  HB3 PHE A  10      28.802 -10.814  11.755  1.00 77.17           H  
ATOM    154  O   PHE A  10      29.171  -6.692  10.608  1.00 77.17           O  
ATOM    155  CG  PHE A  10      27.224  -9.461  11.343  1.00 77.17           C  
ATOM    156  CD1 PHE A  10      26.289  -8.718  12.087  1.00 77.17           C  
ATOM    157  HD1 PHE A  10      26.551  -8.337  13.063  1.00 77.17           H  
ATOM    158  CD2 PHE A  10      26.880  -9.943  10.066  1.00 77.17           C  
ATOM    159  HD2 PHE A  10      27.596 -10.511   9.490  1.00 77.17           H  
ATOM    160  CE1 PHE A  10      25.007  -8.479  11.564  1.00 77.17           C  
ATOM    161  HE1 PHE A  10      24.288  -7.912  12.137  1.00 77.17           H  
ATOM    162  CE2 PHE A  10      25.603  -9.687   9.535  1.00 77.17           C  
ATOM    163  HE2 PHE A  10      25.343 -10.052   8.553  1.00 77.17           H  
ATOM    164  CZ  PHE A  10      24.665  -8.958  10.287  1.00 77.17           C  
ATOM    165  HZ  PHE A  10      23.684  -8.763   9.880  1.00 77.17           H  
ATOM    166  N   MET A  11      29.875  -6.916  12.725  1.00 77.16           N  
ATOM    167  H   MET A  11      30.157  -7.554  13.455  1.00 77.16           H  
ATOM    168  CA  MET A  11      29.835  -5.476  13.022  1.00 77.16           C  
ATOM    169  HA  MET A  11      28.858  -5.090  12.731  1.00 77.16           H  
ATOM    170  C   MET A  11      30.865  -4.669  12.212  1.00 77.16           C  
ATOM    171  CB  MET A  11      30.020  -5.250  14.532  1.00 77.16           C  
ATOM    172  HB2 MET A  11      30.275  -4.206  14.712  1.00 77.16           H  
ATOM    173  HB3 MET A  11      30.839  -5.869  14.898  1.00 77.16           H  
ATOM    174  O   MET A  11      30.551  -3.573  11.746  1.00 77.16           O  
ATOM    175  CG  MET A  11      28.743  -5.570  15.318  1.00 77.16           C  
ATOM    176  HG2 MET A  11      28.423  -6.585  15.084  1.00 77.16           H  
ATOM    177  HG3 MET A  11      28.973  -5.528  16.383  1.00 77.16           H  
ATOM    178  SD  MET A  11      27.377  -4.419  14.982  1.00 77.16           S  
ATOM    179  CE  MET A  11      26.080  -5.151  16.009  1.00 77.16           C  
ATOM    180  HE1 MET A  11      25.157  -4.585  15.885  1.00 77.16           H  
ATOM    181  HE2 MET A  11      26.386  -5.121  17.055  1.00 77.16           H  
ATOM    182  HE3 MET A  11      25.915  -6.186  15.707  1.00 77.16           H  
ATOM    183  N   ALA A  12      32.063  -5.216  11.973  1.00 79.24           N  
ATOM    184  H   ALA A  12      32.291  -6.102  12.401  1.00 79.24           H  
ATOM    185  CA  ALA A  12      33.074  -4.582  11.125  1.00 79.24           C  
ATOM    186  HA  ALA A  12      33.219  -3.556  11.465  1.00 79.24           H  
ATOM    187  C   ALA A  12      32.639  -4.513   9.647  1.00 79.24           C  
ATOM    188  CB  ALA A  12      34.399  -5.334  11.296  1.00 79.24           C  
ATOM    189  HB1 ALA A  12      35.172  -4.851  10.699  1.00 79.24           H  
ATOM    190  HB2 ALA A  12      34.289  -6.368  10.968  1.00 79.24           H  
ATOM    191  HB3 ALA A  12      34.699  -5.320  12.344  1.00 79.24           H  
ATOM    192  O   ALA A  12      32.826  -3.483   8.999  1.00 79.24           O  
ATOM    193  N   ALA A  13      32.002  -5.566   9.121  1.00 79.43           N  
ATOM    194  H   ALA A  13      31.907  -6.402   9.681  1.00 79.43           H  
ATOM    195  CA  ALA A  13      31.479  -5.590   7.754  1.00 79.43           C  
ATOM    196  HA  ALA A  13      32.284  -5.328   7.068  1.00 79.43           H  
ATOM    197  C   ALA A  13      30.346  -4.570   7.543  1.00 79.43           C  
ATOM    198  CB  ALA A  13      31.018  -7.017   7.435  1.00 79.43           C  
ATOM    199  HB1 ALA A  13      30.211  -7.310   8.106  1.00 79.43           H  
ATOM    200  HB2 ALA A  13      30.662  -7.065   6.406  1.00 79.43           H  
ATOM    201  HB3 ALA A  13      31.851  -7.710   7.554  1.00 79.43           H  
ATOM    202  O   ALA A  13      30.306  -3.895   6.513  1.00 79.43           O  
ATOM    203  N   ILE A  14      29.466  -4.397   8.537  1.00 77.63           N  
ATOM    204  H   ILE A  14      29.520  -5.011   9.337  1.00 77.63           H  
ATOM    205  CA  ILE A  14      28.414  -3.371   8.504  1.00 77.63           C  
ATOM    206  HA  ILE A  14      27.883  -3.455   7.556  1.00 77.63           H  
ATOM    207  C   ILE A  14      29.023  -1.962   8.531  1.00 77.63           C  
ATOM    208  CB  ILE A  14      27.391  -3.607   9.640  1.00 77.63           C  
ATOM    209  HB  ILE A  14      27.929  -3.716  10.582  1.00 77.63           H  
ATOM    210  O   ILE A  14      28.579  -1.105   7.772  1.00 77.63           O  
ATOM    211  CG1 ILE A  14      26.601  -4.904   9.352  1.00 77.63           C  
ATOM    212 HG12 ILE A  14      27.287  -5.715   9.106  1.00 77.63           H  
ATOM    213 HG13 ILE A  14      25.962  -4.746   8.483  1.00 77.63           H  
ATOM    214  CG2 ILE A  14      26.412  -2.421   9.768  1.00 77.63           C  
ATOM    215 HG21 ILE A  14      26.948  -1.506  10.017  1.00 77.63           H  
ATOM    216 HG22 ILE A  14      25.874  -2.274   8.831  1.00 77.63           H  
ATOM    217 HG23 ILE A  14      25.698  -2.592  10.573  1.00 77.63           H  
ATOM    218  CD1 ILE A  14      25.734  -5.380  10.519  1.00 77.63           C  
ATOM    219 HD11 ILE A  14      24.996  -4.629  10.801  1.00 77.63           H  
ATOM    220 HD12 ILE A  14      26.362  -5.623  11.376  1.00 77.63           H  
ATOM    221 HD13 ILE A  14      25.192  -6.268  10.193  1.00 77.63           H  
ATOM    222  N   ALA A  15      30.068  -1.719   9.331  1.00 76.09           N  
ATOM    223  H   ALA A  15      30.380  -2.447   9.959  1.00 76.09           H  
ATOM    224  CA  ALA A  15      30.750  -0.423   9.378  1.00 76.09           C  
ATOM    225  HA  ALA A  15      30.006   0.350   9.568  1.00 76.09           H  
ATOM    226  C   ALA A  15      31.444  -0.064   8.047  1.00 76.09           C  
ATOM    227  CB  ALA A  15      31.735  -0.433  10.553  1.00 76.09           C  
ATOM    228  HB1 ALA A  15      32.504  -1.190  10.394  1.00 76.09           H  
ATOM    229  HB2 ALA A  15      31.204  -0.652  11.480  1.00 76.09           H  
ATOM    230  HB3 ALA A  15      32.210   0.544  10.639  1.00 76.09           H  
ATOM    231  O   ALA A  15      31.344   1.076   7.592  1.00 76.09           O  
ATOM    232  N   ILE A  16      32.086  -1.036   7.385  1.00 76.81           N  
ATOM    233  H   ILE A  16      32.168  -1.939   7.830  1.00 76.81           H  
ATOM    234  CA  ILE A  16      32.701  -0.847   6.058  1.00 76.81           C  
ATOM    235  HA  ILE A  16      33.311   0.056   6.085  1.00 76.81           H  
ATOM    236  C   ILE A  16      31.621  -0.616   4.987  1.00 76.81           C  
ATOM    237  CB  ILE A  16      33.630  -2.039   5.721  1.00 76.81           C  
ATOM    238  HB  ILE A  16      33.056  -2.960   5.822  1.00 76.81           H  
ATOM    239  O   ILE A  16      31.758   0.284   4.158  1.00 76.81           O  
ATOM    240  CG1 ILE A  16      34.829  -2.087   6.698  1.00 76.81           C  
ATOM    241 HG12 ILE A  16      34.480  -1.957   7.723  1.00 76.81           H  
ATOM    242 HG13 ILE A  16      35.507  -1.262   6.482  1.00 76.81           H  
ATOM    243  CG2 ILE A  16      34.150  -1.948   4.272  1.00 76.81           C  
ATOM    244 HG21 ILE A  16      34.675  -1.005   4.120  1.00 76.81           H  
ATOM    245 HG22 ILE A  16      33.323  -2.014   3.566  1.00 76.81           H  
ATOM    246 HG23 ILE A  16      34.826  -2.774   4.051  1.00 76.81           H  
ATOM    247  CD1 ILE A  16      35.615  -3.405   6.655  1.00 76.81           C  
ATOM    248 HD11 ILE A  16      36.123  -3.523   5.698  1.00 76.81           H  
ATOM    249 HD12 ILE A  16      36.366  -3.399   7.445  1.00 76.81           H  
ATOM    250 HD13 ILE A  16      34.940  -4.245   6.819  1.00 76.81           H  
ATOM    251  N   GLY A  17      30.512  -1.363   5.036  1.00 72.58           N  
ATOM    252  H   GLY A  17      30.460  -2.106   5.718  1.00 72.58           H  
ATOM    253  CA  GLY A  17      29.374  -1.177   4.131  1.00 72.58           C  
ATOM    254  HA2 GLY A  17      29.707  -1.295   3.100  1.00 72.58           H  
ATOM    255  HA3 GLY A  17      28.627  -1.941   4.347  1.00 72.58           H  
ATOM    256  C   GLY A  17      28.703   0.196   4.270  1.00 72.58           C  
ATOM    257  O   GLY A  17      28.354   0.814   3.264  1.00 72.58           O  
ATOM    258  N   LEU A  18      28.585   0.719   5.497  1.00 68.86           N  
ATOM    259  H   LEU A  18      28.851   0.148   6.286  1.00 68.86           H  
ATOM    260  CA  LEU A  18      28.023   2.050   5.762  1.00 68.86           C  
ATOM    261  HA  LEU A  18      27.120   2.149   5.159  1.00 68.86           H  
ATOM    262  C   LEU A  18      28.968   3.189   5.325  1.00 68.86           C  
ATOM    263  CB  LEU A  18      27.642   2.158   7.256  1.00 68.86           C  
ATOM    264  HB2 LEU A  18      27.599   1.169   7.712  1.00 68.86           H  
ATOM    265  HB3 LEU A  18      28.422   2.715   7.774  1.00 68.86           H  
ATOM    266  O   LEU A  18      28.493   4.233   4.873  1.00 68.86           O  
ATOM    267  CG  LEU A  18      26.281   2.836   7.496  1.00 68.86           C  
ATOM    268  HG  LEU A  18      26.206   3.734   6.883  1.00 68.86           H  
ATOM    269  CD1 LEU A  18      25.120   1.892   7.161  1.00 68.86           C  
ATOM    270 HD11 LEU A  18      24.171   2.396   7.343  1.00 68.86           H  
ATOM    271 HD12 LEU A  18      25.177   0.994   7.777  1.00 68.86           H  
ATOM    272 HD13 LEU A  18      25.163   1.604   6.110  1.00 68.86           H  
ATOM    273  CD2 LEU A  18      26.143   3.236   8.965  1.00 68.86           C  
ATOM    274 HD21 LEU A  18      26.933   3.941   9.226  1.00 68.86           H  
ATOM    275 HD22 LEU A  18      25.179   3.718   9.128  1.00 68.86           H  
ATOM    276 HD23 LEU A  18      26.222   2.355   9.602  1.00 68.86           H  
ATOM    277  N   ALA A  19      30.289   2.978   5.398  1.00 63.58           N  
ATOM    278  H   ALA A  19      30.611   2.122   5.829  1.00 63.58           H  
ATOM    279  CA  ALA A  19      31.309   3.922   4.926  1.00 63.58           C  
ATOM    280  HA  ALA A  19      31.036   4.923   5.258  1.00 63.58           H  
ATOM    281  C   ALA A  19      31.425   3.976   3.384  1.00 63.58           C  
ATOM    282  CB  ALA A  19      32.644   3.552   5.585  1.00 63.58           C  
ATOM    283  HB1 ALA A  19      32.540   3.571   6.670  1.00 63.58           H  
ATOM    284  HB2 ALA A  19      32.954   2.555   5.272  1.00 63.58           H  
ATOM    285  HB3 ALA A  19      33.408   4.272   5.290  1.00 63.58           H  
ATOM    286  O   ALA A  19      31.657   5.049   2.821  1.00 63.58           O  
ATOM    287  N   LEU A  20      31.205   2.854   2.678  1.00 58.16           N  
ATOM    288  H   LEU A  20      31.103   1.983   3.179  1.00 58.16           H  
ATOM    289  CA  LEU A  20      31.134   2.838   1.206  1.00 58.16           C  
ATOM    290  HA  LEU A  20      31.917   3.488   0.815  1.00 58.16           H  
ATOM    291  C   LEU A  20      29.818   3.424   0.661  1.00 58.16           C  
ATOM    292  CB  LEU A  20      31.359   1.415   0.652  1.00 58.16           C  
ATOM    293  HB2 LEU A  20      30.995   0.665   1.354  1.00 58.16           H  
ATOM    294  HB3 LEU A  20      30.752   1.321  -0.249  1.00 58.16           H  
ATOM    295  O   LEU A  20      29.807   4.008  -0.421  1.00 58.16           O  
ATOM    296  CG  LEU A  20      32.822   1.126   0.254  1.00 58.16           C  
ATOM    297  HG  LEU A  20      33.323   2.054  -0.023  1.00 58.16           H  
ATOM    298  CD1 LEU A  20      33.603   0.463   1.387  1.00 58.16           C  
ATOM    299 HD11 LEU A  20      34.634   0.294   1.079  1.00 58.16           H  
ATOM    300 HD12 LEU A  20      33.598   1.116   2.260  1.00 58.16           H  
ATOM    301 HD13 LEU A  20      33.140  -0.488   1.652  1.00 58.16           H  
ATOM    302  CD2 LEU A  20      32.871   0.199  -0.962  1.00 58.16           C  
ATOM    303 HD21 LEU A  20      32.381   0.679  -1.809  1.00 58.16           H  
ATOM    304 HD22 LEU A  20      33.908  -0.002  -1.231  1.00 58.16           H  
ATOM    305 HD23 LEU A  20      32.368  -0.741  -0.736  1.00 58.16           H  
ATOM    306  N   ALA A  21      28.712   3.319   1.402  1.00 54.84           N  
ATOM    307  H   ALA A  21      28.743   2.756   2.241  1.00 54.84           H  
ATOM    308  CA  ALA A  21      27.422   3.876   0.983  1.00 54.84           C  
ATOM    309  HA  ALA A  21      27.264   3.627  -0.067  1.00 54.84           H  
ATOM    310  C   ALA A  21      27.348   5.415   1.090  1.00 54.84           C  
ATOM    311  CB  ALA A  21      26.320   3.190   1.797  1.00 54.84           C  
ATOM    312  HB1 ALA A  21      26.367   2.111   1.649  1.00 54.84           H  
ATOM    313  HB2 ALA A  21      25.345   3.550   1.468  1.00 54.84           H  
ATOM    314  HB3 ALA A  21      26.445   3.413   2.856  1.00 54.84           H  
ATOM    315  O   ALA A  21      26.529   6.038   0.419  1.00 54.84           O  
ATOM    316  N   THR A  22      28.208   6.047   1.896  1.00 53.46           N  
ATOM    317  H   THR A  22      28.869   5.491   2.419  1.00 53.46           H  
ATOM    318  CA  THR A  22      28.207   7.505   2.140  1.00 53.46           C  
ATOM    319  HA  THR A  22      27.226   7.889   1.860  1.00 53.46           H  
ATOM    320  C   THR A  22      29.183   8.307   1.262  1.00 53.46           C  
ATOM    321  CB  THR A  22      28.387   7.826   3.640  1.00 53.46           C  
ATOM    322  HB  THR A  22      28.854   8.805   3.747  1.00 53.46           H  
ATOM    323  O   THR A  22      29.193   9.533   1.335  1.00 53.46           O  
ATOM    324  CG2 THR A  22      27.046   7.871   4.371  1.00 53.46           C  
ATOM    325 HG21 THR A  22      27.216   8.080   5.427  1.00 53.46           H  
ATOM    326 HG22 THR A  22      26.426   8.663   3.950  1.00 53.46           H  
ATOM    327 HG23 THR A  22      26.532   6.916   4.267  1.00 53.46           H  
ATOM    328  OG1 THR A  22      29.190   6.872   4.302  1.00 53.46           O  
ATOM    329  HG1 THR A  22      28.685   6.074   4.471  1.00 53.46           H  
ATOM    330  N   THR A  23      29.957   7.669   0.374  1.00 53.74           N  
ATOM    331  H   THR A  23      29.925   6.659   0.348  1.00 53.74           H  
ATOM    332  CA  THR A  23      31.007   8.325  -0.443  1.00 53.74           C  
ATOM    333  HA  THR A  23      31.156   9.325  -0.036  1.00 53.74           H  
ATOM    334  C   THR A  23      30.650   8.602  -1.918  1.00 53.74           C  
ATOM    335  CB  THR A  23      32.371   7.611  -0.290  1.00 53.74           C  
ATOM    336  HB  THR A  23      32.959   7.729  -1.200  1.00 53.74           H  
ATOM    337  O   THR A  23      31.495   9.089  -2.663  1.00 53.74           O  
ATOM    338  CG2 THR A  23      33.176   8.191   0.871  1.00 53.74           C  
ATOM    339 HG21 THR A  23      33.397   9.241   0.676  1.00 53.74           H  
ATOM    340 HG22 THR A  23      32.610   8.108   1.799  1.00 53.74           H  
ATOM    341 HG23 THR A  23      34.116   7.648   0.970  1.00 53.74           H  
ATOM    342  OG1 THR A  23      32.219   6.233  -0.025  1.00 53.74           O  
ATOM    343  HG1 THR A  23      32.159   6.106   0.925  1.00 53.74           H  
ATOM    344  N   THR A  24      29.401   8.413  -2.371  1.00 45.42           N  
ATOM    345  H   THR A  24      28.715   8.030  -1.736  1.00 45.42           H  
ATOM    346  CA  THR A  24      28.986   8.657  -3.781  1.00 45.42           C  
ATOM    347  HA  THR A  24      29.881   8.904  -4.351  1.00 45.42           H  
ATOM    348  C   THR A  24      28.089   9.889  -3.995  1.00 45.42           C  
ATOM    349  CB  THR A  24      28.436   7.392  -4.461  1.00 45.42           C  
ATOM    350  HB  THR A  24      27.923   7.661  -5.384  1.00 45.42           H  
ATOM    351  O   THR A  24      27.119   9.867  -4.760  1.00 45.42           O  
ATOM    352  CG2 THR A  24      29.551   6.419  -4.832  1.00 45.42           C  
ATOM    353 HG21 THR A  24      29.122   5.533  -5.301  1.00 45.42           H  
ATOM    354 HG22 THR A  24      30.107   6.121  -3.943  1.00 45.42           H  
ATOM    355 HG23 THR A  24      30.235   6.891  -5.537  1.00 45.42           H  
ATOM    356  OG1 THR A  24      27.536   6.721  -3.617  1.00 45.42           O  
ATOM    357  HG1 THR A  24      28.030   6.077  -3.103  1.00 45.42           H  
ATOM    358  N   THR A  25      28.466  11.015  -3.380  1.00 44.36           N  
ATOM    359  H   THR A  25      29.231  10.949  -2.724  1.00 44.36           H  
ATOM    360  CA  THR A  25      27.985  12.359  -3.764  1.00 44.36           C  
ATOM    361  HA  THR A  25      27.870  12.362  -4.848  1.00 44.36           H  
ATOM    362  C   THR A  25      29.049  13.424  -3.472  1.00 44.36           C  
ATOM    363  CB  THR A  25      26.600  12.734  -3.164  1.00 44.36           C  
ATOM    364  HB  THR A  25      26.616  13.741  -2.746  1.00 44.36           H  
ATOM    365  O   THR A  25      28.892  14.262  -2.592  1.00 44.36           O  
ATOM    366  CG2 THR A  25      25.504  12.724  -4.232  1.00 44.36           C  
ATOM    367 HG21 THR A  25      25.376  11.715  -4.624  1.00 44.36           H  
ATOM    368 HG22 THR A  25      24.566  13.047  -3.781  1.00 44.36           H  
ATOM    369 HG23 THR A  25      25.764  13.410  -5.038  1.00 44.36           H  
ATOM    370  OG1 THR A  25      26.178  11.850  -2.155  1.00 44.36           O  
ATOM    371  HG1 THR A  25      26.758  11.956  -1.397  1.00 44.36           H  
ATOM    372  N   ALA A  26      30.152  13.402  -4.226  1.00 43.92           N  
ATOM    373  H   ALA A  26      30.281  12.649  -4.886  1.00 43.92           H  
ATOM    374  CA  ALA A  26      31.060  14.541  -4.350  1.00 43.92           C  
ATOM    375  HA  ALA A  26      30.746  15.334  -3.673  1.00 43.92           H  
ATOM    376  C   ALA A  26      30.969  15.082  -5.785  1.00 43.92           C  
ATOM    377  CB  ALA A  26      32.476  14.147  -3.924  1.00 43.92           C  
ATOM    378  HB1 ALA A  26      33.138  15.010  -4.005  1.00 43.92           H  
ATOM    379  HB2 ALA A  26      32.853  13.352  -4.569  1.00 43.92           H  
ATOM    380  HB3 ALA A  26      32.470  13.799  -2.892  1.00 43.92           H  
ATOM    381  O   ALA A  26      31.329  14.422  -6.754  1.00 43.92           O  
ATOM    382  N   SER A  27      30.394  16.276  -5.892  1.00 35.81           N  
ATOM    383  H   SER A  27      30.135  16.719  -5.023  1.00 35.81           H  
ATOM    384  CA  SER A  27      30.236  17.076  -7.104  1.00 35.81           C  
ATOM    385  HA  SER A  27      29.745  16.487  -7.878  1.00 35.81           H  
ATOM    386  C   SER A  27      31.600  17.549  -7.619  1.00 35.81           C  
ATOM    387  CB  SER A  27      29.337  18.270  -6.722  1.00 35.81           C  
ATOM    388  HB2 SER A  27      28.293  17.984  -6.848  1.00 35.81           H  
ATOM    389  HB3 SER A  27      29.494  18.521  -5.673  1.00 35.81           H  
ATOM    390  O   SER A  27      32.259  18.335  -6.939  1.00 35.81           O  
ATOM    391  OG  SER A  27      29.602  19.439  -7.472  1.00 35.81           O  
ATOM    392  HG  SER A  27      30.498  19.703  -7.252  1.00 35.81           H  
ATOM    393  N   THR A  28      31.976  17.180  -8.844  1.00 45.59           N  
ATOM    394  H   THR A  28      31.455  16.461  -9.326  1.00 45.59           H  
ATOM    395  CA  THR A  28      33.093  17.813  -9.564  1.00 45.59           C  
ATOM    396  HA  THR A  28      33.534  18.580  -8.928  1.00 45.59           H  
ATOM    397  C   THR A  28      32.567  18.503 -10.820  1.00 45.59           C  
ATOM    398  CB  THR A  28      34.226  16.827  -9.891  1.00 45.59           C  
ATOM    399  HB  THR A  28      33.927  16.182 -10.717  1.00 45.59           H  
ATOM    400  O   THR A  28      32.052  17.865 -11.735  1.00 45.59           O  
ATOM    401  CG2 THR A  28      35.518  17.563 -10.250  1.00 45.59           C  
ATOM    402 HG21 THR A  28      35.830  18.215  -9.433  1.00 45.59           H  
ATOM    403 HG22 THR A  28      35.372  18.158 -11.151  1.00 45.59           H  
ATOM    404 HG23 THR A  28      36.304  16.834 -10.446  1.00 45.59           H  
ATOM    405  OG1 THR A  28      34.515  16.024  -8.772  1.00 45.59           O  
ATOM    406  HG1 THR A  28      34.901  16.575  -8.087  1.00 45.59           H  
ATOM    407  N   ARG A  29      32.676  19.835 -10.841  1.00 42.56           N  
ATOM    408  H   ARG A  29      33.153  20.259 -10.057  1.00 42.56           H  
ATOM    409  CA  ARG A  29      32.465  20.696 -12.010  1.00 42.56           C  
ATOM    410  HA  ARG A  29      31.769  20.216 -12.698  1.00 42.56           H  
ATOM    411  C   ARG A  29      33.810  20.893 -12.745  1.00 42.56           C  
ATOM    412  CB  ARG A  29      31.892  22.062 -11.552  1.00 42.56           C  
ATOM    413  HB2 ARG A  29      32.532  22.465 -10.766  1.00 42.56           H  
ATOM    414  HB3 ARG A  29      31.946  22.749 -12.398  1.00 42.56           H  
ATOM    415  O   ARG A  29      34.781  21.242 -12.080  1.00 42.56           O  
ATOM    416  CG  ARG A  29      30.431  22.049 -11.056  1.00 42.56           C  
ATOM    417  HG2 ARG A  29      30.333  21.351 -10.225  1.00 42.56           H  
ATOM    418  HG3 ARG A  29      29.787  21.720 -11.871  1.00 42.56           H  
ATOM    419  CD  ARG A  29      29.996  23.455 -10.594  1.00 42.56           C  
ATOM    420  HD2 ARG A  29      30.218  24.164 -11.391  1.00 42.56           H  
ATOM    421  HD3 ARG A  29      30.583  23.726  -9.716  1.00 42.56           H  
ATOM    422  NE  ARG A  29      28.552  23.529 -10.274  1.00 42.56           N  
ATOM    423  HE  ARG A  29      28.014  22.689 -10.430  1.00 42.56           H  
ATOM    424  NH1 ARG A  29      28.497  25.713  -9.549  1.00 42.56           N  
ATOM    425 HH11 ARG A  29      29.495  25.775  -9.688  1.00 42.56           H  
ATOM    426 HH12 ARG A  29      27.981  26.512  -9.208  1.00 42.56           H  
ATOM    427  NH2 ARG A  29      26.605  24.540  -9.637  1.00 42.56           N  
ATOM    428 HH21 ARG A  29      26.109  25.352  -9.297  1.00 42.56           H  
ATOM    429 HH22 ARG A  29      26.095  23.692  -9.839  1.00 42.56           H  
ATOM    430  CZ  ARG A  29      27.895  24.588  -9.822  1.00 42.56           C  
ATOM    431  N   THR A  30      33.776  20.834 -14.092  1.00 40.67           N  
ATOM    432  H   THR A  30      32.931  20.428 -14.467  1.00 40.67           H  
ATOM    433  CA  THR A  30      34.676  21.466 -15.121  1.00 40.67           C  
ATOM    434  HA  THR A  30      34.207  21.247 -16.080  1.00 40.67           H  
ATOM    435  C   THR A  30      36.132  20.966 -15.308  1.00 40.67           C  
ATOM    436  CB  THR A  30      34.688  23.010 -14.976  1.00 40.67           C  
ATOM    437  HB  THR A  30      35.661  23.397 -15.279  1.00 40.67           H  
ATOM    438  O   THR A  30      36.703  20.548 -14.306  1.00 40.67           O  
ATOM    439  CG2 THR A  30      33.625  23.648 -15.864  1.00 40.67           C  
ATOM    440 HG21 THR A  30      33.651  24.730 -15.737  1.00 40.67           H  
ATOM    441 HG22 THR A  30      32.637  23.279 -15.588  1.00 40.67           H  
ATOM    442 HG23 THR A  30      33.823  23.417 -16.910  1.00 40.67           H  
ATOM    443  OG1 THR A  30      34.416  23.476 -13.670  1.00 40.67           O  
ATOM    444  HG1 THR A  30      34.962  22.962 -13.070  1.00 40.67           H  
ATOM    445  N   PRO A  31      36.806  21.094 -16.501  1.00 36.07           N  
ATOM    446  CA  PRO A  31      36.413  21.588 -17.858  1.00 36.07           C  
ATOM    447  HA  PRO A  31      35.335  21.732 -17.929  1.00 36.07           H  
ATOM    448  C   PRO A  31      36.885  20.731 -19.104  1.00 36.07           C  
ATOM    449  CB  PRO A  31      37.120  22.950 -17.909  1.00 36.07           C  
ATOM    450  HB2 PRO A  31      37.304  23.289 -18.928  1.00 36.07           H  
ATOM    451  HB3 PRO A  31      36.529  23.694 -17.375  1.00 36.07           H  
ATOM    452  O   PRO A  31      37.653  19.787 -18.961  1.00 36.07           O  
ATOM    453  CG  PRO A  31      38.436  22.704 -17.156  1.00 36.07           C  
ATOM    454  HG2 PRO A  31      38.619  23.511 -16.446  1.00 36.07           H  
ATOM    455  HG3 PRO A  31      39.268  22.620 -17.855  1.00 36.07           H  
ATOM    456  CD  PRO A  31      38.240  21.372 -16.425  1.00 36.07           C  
ATOM    457  HD2 PRO A  31      38.602  21.470 -15.401  1.00 36.07           H  
ATOM    458  HD3 PRO A  31      38.804  20.583 -16.920  1.00 36.07           H  
ATOM    459  N   MET A  32      36.439  21.075 -20.338  1.00 43.39           N  
ATOM    460  H   MET A  32      35.841  21.887 -20.376  1.00 43.39           H  
ATOM    461  CA  MET A  32      36.880  20.555 -21.680  1.00 43.39           C  
ATOM    462  HA  MET A  32      36.782  19.469 -21.712  1.00 43.39           H  
ATOM    463  C   MET A  32      38.355  20.909 -22.022  1.00 43.39           C  
ATOM    464  CB  MET A  32      35.986  21.206 -22.765  1.00 43.39           C  
ATOM    465  HB2 MET A  32      36.567  21.363 -23.673  1.00 43.39           H  
ATOM    466  HB3 MET A  32      35.675  22.196 -22.432  1.00 43.39           H  
ATOM    467  O   MET A  32      38.783  21.970 -21.560  1.00 43.39           O  
ATOM    468  CG  MET A  32      34.747  20.413 -23.185  1.00 43.39           C  
ATOM    469  HG2 MET A  32      34.093  20.281 -22.322  1.00 43.39           H  
ATOM    470  HG3 MET A  32      35.059  19.432 -23.543  1.00 43.39           H  
ATOM    471  SD  MET A  32      33.830  21.258 -24.509  1.00 43.39           S  
ATOM    472  CE  MET A  32      32.545  20.035 -24.875  1.00 43.39           C  
ATOM    473  HE1 MET A  32      31.903  20.411 -25.673  1.00 43.39           H  
ATOM    474  HE2 MET A  32      31.943  19.855 -23.984  1.00 43.39           H  
ATOM    475  HE3 MET A  32      33.006  19.102 -25.197  1.00 43.39           H  
ATOM    476  N   PRO A  33      39.126  20.129 -22.842  1.00 40.41           N  
ATOM    477  CA  PRO A  33      39.226  20.400 -24.306  1.00 40.41           C  
ATOM    478  HA  PRO A  33      38.288  20.811 -24.680  1.00 40.41           H  
ATOM    479  C   PRO A  33      39.655  19.246 -25.285  1.00 40.41           C  
ATOM    480  CB  PRO A  33      40.285  21.506 -24.365  1.00 40.41           C  
ATOM    481  HB2 PRO A  33      40.754  21.604 -25.345  1.00 40.41           H  
ATOM    482  HB3 PRO A  33      39.838  22.458 -24.078  1.00 40.41           H  
ATOM    483  O   PRO A  33      40.406  18.343 -24.942  1.00 40.41           O  
ATOM    484  CG  PRO A  33      41.295  21.076 -23.300  1.00 40.41           C  
ATOM    485  HG2 PRO A  33      41.608  21.934 -22.705  1.00 40.41           H  
ATOM    486  HG3 PRO A  33      42.158  20.595 -23.761  1.00 40.41           H  
ATOM    487  CD  PRO A  33      40.533  20.060 -22.439  1.00 40.41           C  
ATOM    488  HD2 PRO A  33      40.664  20.293 -21.382  1.00 40.41           H  
ATOM    489  HD3 PRO A  33      40.919  19.057 -22.617  1.00 40.41           H  
ATOM    490  N   THR A  34      39.164  19.365 -26.537  1.00 45.44           N  
ATOM    491  H   THR A  34      38.471  20.097 -26.593  1.00 45.44           H  
ATOM    492  CA  THR A  34      39.681  19.012 -27.903  1.00 45.44           C  
ATOM    493  HA  THR A  34      38.813  18.724 -28.496  1.00 45.44           H  
ATOM    494  C   THR A  34      40.740  17.914 -28.162  1.00 45.44           C  
ATOM    495  CB  THR A  34      40.261  20.287 -28.554  1.00 45.44           C  
ATOM    496  HB  THR A  34      40.759  20.023 -29.487  1.00 45.44           H  
ATOM    497  O   THR A  34      41.868  18.056 -27.703  1.00 45.44           O  
ATOM    498  CG2 THR A  34      39.191  21.331 -28.871  1.00 45.44           C  
ATOM    499 HG21 THR A  34      39.658  22.174 -29.380  1.00 45.44           H  
ATOM    500 HG22 THR A  34      38.434  20.900 -29.527  1.00 45.44           H  
ATOM    501 HG23 THR A  34      38.724  21.689 -27.954  1.00 45.44           H  
ATOM    502  OG1 THR A  34      41.189  20.898 -27.692  1.00 45.44           O  
ATOM    503  HG1 THR A  34      41.832  20.225 -27.457  1.00 45.44           H  
ATOM    504  N   SER A  35      40.478  16.974 -29.101  1.00 42.55           N  
ATOM    505  H   SER A  35      39.590  16.506 -28.995  1.00 42.55           H  
ATOM    506  CA  SER A  35      40.972  16.950 -30.521  1.00 42.55           C  
ATOM    507  HA  SER A  35      40.343  17.639 -31.083  1.00 42.55           H  
ATOM    508  C   SER A  35      40.840  15.566 -31.241  1.00 42.55           C  
ATOM    509  CB  SER A  35      42.414  17.482 -30.694  1.00 42.55           C  
ATOM    510  HB2 SER A  35      42.378  18.571 -30.693  1.00 42.55           H  
ATOM    511  HB3 SER A  35      42.810  17.163 -31.658  1.00 42.55           H  
ATOM    512  O   SER A  35      41.310  14.567 -30.720  1.00 42.55           O  
ATOM    513  OG  SER A  35      43.315  17.084 -29.686  1.00 42.55           O  
ATOM    514  HG  SER A  35      42.924  17.285 -28.832  1.00 42.55           H  
ATOM    515  N   THR A  36      40.137  15.558 -32.401  1.00 43.75           N  
ATOM    516  H   THR A  36      39.686  16.450 -32.549  1.00 43.75           H  
ATOM    517  CA  THR A  36      40.395  14.925 -33.746  1.00 43.75           C  
ATOM    518  HA  THR A  36      39.415  14.802 -34.207  1.00 43.75           H  
ATOM    519  C   THR A  36      41.049  13.510 -33.871  1.00 43.75           C  
ATOM    520  CB  THR A  36      41.184  15.955 -34.603  1.00 43.75           C  
ATOM    521  HB  THR A  36      42.077  15.485 -35.015  1.00 43.75           H  
ATOM    522  O   THR A  36      41.973  13.217 -33.138  1.00 43.75           O  
ATOM    523  CG2 THR A  36      40.332  16.538 -35.731  1.00 43.75           C  
ATOM    524 HG21 THR A  36      39.832  15.743 -36.285  1.00 43.75           H  
ATOM    525 HG22 THR A  36      40.970  17.088 -36.423  1.00 43.75           H  
ATOM    526 HG23 THR A  36      39.573  17.207 -35.325  1.00 43.75           H  
ATOM    527  OG1 THR A  36      41.579  17.115 -33.888  1.00 43.75           O  
ATOM    528  HG1 THR A  36      42.364  17.442 -34.333  1.00 43.75           H  
ATOM    529  N   GLU A  37      40.763  12.573 -34.805  1.00 51.45           N  
ATOM    530  H   GLU A  37      41.300  11.733 -34.637  1.00 51.45           H  
ATOM    531  CA  GLU A  37      40.112  12.553 -36.138  1.00 51.45           C  
ATOM    532  HA  GLU A  37      39.141  13.045 -36.081  1.00 51.45           H  
ATOM    533  C   GLU A  37      39.951  11.094 -36.707  1.00 51.45           C  
ATOM    534  CB  GLU A  37      41.040  13.314 -37.116  1.00 51.45           C  
ATOM    535  HB2 GLU A  37      41.462  14.182 -36.610  1.00 51.45           H  
ATOM    536  HB3 GLU A  37      41.878  12.676 -37.396  1.00 51.45           H  
ATOM    537  O   GLU A  37      40.809  10.254 -36.465  1.00 51.45           O  
ATOM    538  CG  GLU A  37      40.337  13.801 -38.389  1.00 51.45           C  
ATOM    539  HG2 GLU A  37      40.047  12.913 -38.951  1.00 51.45           H  
ATOM    540  HG3 GLU A  37      39.429  14.341 -38.119  1.00 51.45           H  
ATOM    541  CD  GLU A  37      41.204  14.681 -39.304  1.00 51.45           C  
ATOM    542  OE1 GLU A  37      40.837  14.794 -40.501  1.00 51.45           O  
ATOM    543  OE2 GLU A  37      42.179  15.282 -38.816  1.00 51.45           O  
ATOM    544  N   LYS A  38      38.885  10.864 -37.513  1.00 42.89           N  
ATOM    545  H   LYS A  38      38.211  11.615 -37.466  1.00 42.89           H  
ATOM    546  CA  LYS A  38      38.639   9.953 -38.686  1.00 42.89           C  
ATOM    547  HA  LYS A  38      37.562   9.991 -38.849  1.00 42.89           H  
ATOM    548  C   LYS A  38      38.961   8.438 -38.725  1.00 42.89           C  
ATOM    549  CB  LYS A  38      39.281  10.553 -39.949  1.00 42.89           C  
ATOM    550  HB2 LYS A  38      39.393   9.777 -40.706  1.00 42.89           H  
ATOM    551  HB3 LYS A  38      40.289  10.892 -39.708  1.00 42.89           H  
ATOM    552  O   LYS A  38      40.114   8.033 -38.723  1.00 42.89           O  
ATOM    553  CG  LYS A  38      38.444  11.668 -40.591  1.00 42.89           C  
ATOM    554  HG2 LYS A  38      37.531  11.244 -41.009  1.00 42.89           H  
ATOM    555  HG3 LYS A  38      38.164  12.414 -39.848  1.00 42.89           H  
ATOM    556  CD  LYS A  38      39.264  12.315 -41.713  1.00 42.89           C  
ATOM    557  HD2 LYS A  38      39.378  11.612 -42.537  1.00 42.89           H  
ATOM    558  HD3 LYS A  38      40.259  12.542 -41.330  1.00 42.89           H  
ATOM    559  CE  LYS A  38      38.596  13.598 -42.216  1.00 42.89           C  
ATOM    560  HE2 LYS A  38      37.797  13.345 -42.912  1.00 42.89           H  
ATOM    561  HE3 LYS A  38      38.167  14.117 -41.358  1.00 42.89           H  
ATOM    562  NZ  LYS A  38      39.603  14.483 -42.843  1.00 42.89           N  
ATOM    563  HZ1 LYS A  38      40.263  14.722 -42.116  1.00 42.89           H  
ATOM    564  HZ2 LYS A  38      39.201  15.351 -43.167  1.00 42.89           H  
ATOM    565  HZ3 LYS A  38      40.119  14.016 -43.575  1.00 42.89           H  
ATOM    566  N   SER A  39      37.932   7.661 -39.115  1.00 50.63           N  
ATOM    567  H   SER A  39      37.045   7.898 -38.695  1.00 50.63           H  
ATOM    568  CA  SER A  39      37.780   6.955 -40.425  1.00 50.63           C  
ATOM    569  HA  SER A  39      37.723   7.680 -41.238  1.00 50.63           H  
ATOM    570  C   SER A  39      36.474   6.126 -40.397  1.00 50.63           C  
ATOM    571  CB  SER A  39      38.958   6.007 -40.698  1.00 50.63           C  
ATOM    572  HB2 SER A  39      39.055   5.291 -39.882  1.00 50.63           H  
ATOM    573  HB3 SER A  39      39.880   6.584 -40.773  1.00 50.63           H  
ATOM    574  O   SER A  39      36.350   5.265 -39.537  1.00 50.63           O  
ATOM    575  OG  SER A  39      38.762   5.315 -41.915  1.00 50.63           O  
ATOM    576  HG  SER A  39      38.104   4.626 -41.798  1.00 50.63           H  
ATOM    577  N   MET A  40      35.393   6.498 -41.110  1.00 46.35           N  
ATOM    578  H   MET A  40      34.596   6.507 -40.489  1.00 46.35           H  
ATOM    579  CA  MET A  40      34.942   5.936 -42.416  1.00 46.35           C  
ATOM    580  HA  MET A  40      33.896   6.216 -42.544  1.00 46.35           H  
ATOM    581  C   MET A  40      34.952   4.387 -42.430  1.00 46.35           C  
ATOM    582  CB  MET A  40      35.715   6.565 -43.596  1.00 46.35           C  
ATOM    583  HB2 MET A  40      35.481   6.018 -44.509  1.00 46.35           H  
ATOM    584  HB3 MET A  40      36.789   6.494 -43.425  1.00 46.35           H  
ATOM    585  O   MET A  40      36.004   3.811 -42.190  1.00 46.35           O  
ATOM    586  CG  MET A  40      35.319   8.033 -43.817  1.00 46.35           C  
ATOM    587  HG2 MET A  40      34.235   8.068 -43.925  1.00 46.35           H  
ATOM    588  HG3 MET A  40      35.585   8.617 -42.936  1.00 46.35           H  
ATOM    589  SD  MET A  40      36.025   8.826 -45.293  1.00 46.35           S  
ATOM    590  CE  MET A  40      37.464   9.672 -44.600  1.00 46.35           C  
ATOM    591  HE1 MET A  40      37.137  10.398 -43.855  1.00 46.35           H  
ATOM    592  HE2 MET A  40      38.124   8.939 -44.137  1.00 46.35           H  
ATOM    593  HE3 MET A  40      37.998  10.182 -45.401  1.00 46.35           H  
ATOM    594  N   GLU A  41      33.870   3.636 -42.691  1.00 50.60           N  
ATOM    595  H   GLU A  41      33.990   2.664 -42.443  1.00 50.60           H  
ATOM    596  CA  GLU A  41      32.775   3.818 -43.663  1.00 50.60           C  
ATOM    597  HA  GLU A  41      32.285   4.782 -43.525  1.00 50.60           H  
ATOM    598  C   GLU A  41      31.734   2.660 -43.536  1.00 50.60           C  
ATOM    599  CB  GLU A  41      33.436   3.728 -45.057  1.00 50.60           C  
ATOM    600  HB2 GLU A  41      34.475   4.049 -44.987  1.00 50.60           H  
ATOM    601  HB3 GLU A  41      33.463   2.686 -45.376  1.00 50.60           H  
ATOM    602  O   GLU A  41      32.091   1.604 -43.010  1.00 50.60           O  
ATOM    603  CG  GLU A  41      32.805   4.596 -46.147  1.00 50.60           C  
ATOM    604  HG2 GLU A  41      31.790   4.247 -46.341  1.00 50.60           H  
ATOM    605  HG3 GLU A  41      32.750   5.622 -45.782  1.00 50.60           H  
ATOM    606  CD  GLU A  41      33.630   4.556 -47.450  1.00 50.60           C  
ATOM    607  OE1 GLU A  41      33.444   5.477 -48.273  1.00 50.60           O  
ATOM    608  OE2 GLU A  41      34.427   3.604 -47.628  1.00 50.60           O  
ATOM    609  N   LYS A  42      30.536   2.842 -44.136  1.00 49.57           N  
ATOM    610  H   LYS A  42      30.396   3.758 -44.539  1.00 49.57           H  
ATOM    611  CA  LYS A  42      29.469   1.860 -44.497  1.00 49.57           C  
ATOM    612  HA  LYS A  42      28.823   2.348 -45.227  1.00 49.57           H  
ATOM    613  C   LYS A  42      28.518   1.374 -43.398  1.00 49.57           C  
ATOM    614  CB  LYS A  42      30.072   0.639 -45.207  1.00 49.57           C  
ATOM    615  HB2 LYS A  42      30.738   0.101 -44.533  1.00 49.57           H  
ATOM    616  HB3 LYS A  42      29.265  -0.044 -45.472  1.00 49.57           H  
ATOM    617  O   LYS A  42      28.947   1.062 -42.300  1.00 49.57           O  
ATOM    618  CG  LYS A  42      30.823   1.023 -46.480  1.00 49.57           C  
ATOM    619  HG2 LYS A  42      31.714   1.597 -46.227  1.00 49.57           H  
ATOM    620  HG3 LYS A  42      30.187   1.637 -47.117  1.00 49.57           H  
ATOM    621  CD  LYS A  42      31.249  -0.236 -47.225  1.00 49.57           C  
ATOM    622  HD2 LYS A  42      30.368  -0.835 -47.452  1.00 49.57           H  
ATOM    623  HD3 LYS A  42      31.942  -0.805 -46.606  1.00 49.57           H  
ATOM    624  CE  LYS A  42      31.919   0.214 -48.517  1.00 49.57           C  
ATOM    625  HE2 LYS A  42      31.183   0.763 -49.103  1.00 49.57           H  
ATOM    626  HE3 LYS A  42      32.728   0.902 -48.272  1.00 49.57           H  
ATOM    627  NZ  LYS A  42      32.428  -0.950 -49.269  1.00 49.57           N  
ATOM    628  HZ1 LYS A  42      31.650  -1.557 -49.487  1.00 49.57           H  
ATOM    629  HZ2 LYS A  42      33.102  -1.447 -48.704  1.00 49.57           H  
ATOM    630  HZ3 LYS A  42      32.863  -0.631 -50.123  1.00 49.57           H  
ATOM    631  N   ASP A  43      27.225   1.165 -43.611  1.00 51.94           N  
ATOM    632  H   ASP A  43      26.805   0.665 -42.841  1.00 51.94           H  
ATOM    633  CA  ASP A  43      26.244   1.431 -44.674  1.00 51.94           C  
ATOM    634  HA  ASP A  43      26.204   2.486 -44.944  1.00 51.94           H  
ATOM    635  C   ASP A  43      24.918   1.000 -44.014  1.00 51.94           C  
ATOM    636  CB  ASP A  43      26.446   0.534 -45.925  1.00 51.94           C  
ATOM    637  HB2 ASP A  43      26.984  -0.372 -45.649  1.00 51.94           H  
ATOM    638  HB3 ASP A  43      25.467   0.220 -46.289  1.00 51.94           H  
ATOM    639  O   ASP A  43      24.843  -0.134 -43.555  1.00 51.94           O  
ATOM    640  CG  ASP A  43      27.131   1.223 -47.109  1.00 51.94           C  
ATOM    641  OD1 ASP A  43      26.832   2.416 -47.334  1.00 51.94           O  
ATOM    642  OD2 ASP A  43      27.971   0.567 -47.773  1.00 51.94           O  
ATOM    643  N   ASP A  44      23.939   1.898 -43.872  1.00 55.09           N  
ATOM    644  H   ASP A  44      24.187   2.853 -44.085  1.00 55.09           H  
ATOM    645  CA  ASP A  44      22.497   1.599 -44.001  1.00 55.09           C  
ATOM    646  HA  ASP A  44      22.325   1.332 -45.044  1.00 55.09           H  
ATOM    647  C   ASP A  44      21.675   2.878 -43.741  1.00 55.09           C  
ATOM    648  CB  ASP A  44      21.981   0.410 -43.156  1.00 55.09           C  
ATOM    649  HB2 ASP A  44      20.950   0.608 -42.862  1.00 55.09           H  
ATOM    650  HB3 ASP A  44      22.567   0.316 -42.242  1.00 55.09           H  
ATOM    651  O   ASP A  44      21.312   3.203 -42.605  1.00 55.09           O  
ATOM    652  CG  ASP A  44      21.962  -0.921 -43.937  1.00 55.09           C  
ATOM    653  OD1 ASP A  44      21.880  -0.881 -45.190  1.00 55.09           O  
ATOM    654  OD2 ASP A  44      21.926  -1.981 -43.271  1.00 55.09           O  
ATOM    655  N   PRO A  45      21.413   3.660 -44.805  1.00 45.45           N  
ATOM    656  CA  PRO A  45      20.521   4.802 -44.792  1.00 45.45           C  
ATOM    657  HA  PRO A  45      20.454   5.245 -43.798  1.00 45.45           H  
ATOM    658  C   PRO A  45      19.130   4.355 -45.259  1.00 45.45           C  
ATOM    659  CB  PRO A  45      21.185   5.786 -45.761  1.00 45.45           C  
ATOM    660  HB2 PRO A  45      20.465   6.473 -46.205  1.00 45.45           H  
ATOM    661  HB3 PRO A  45      21.959   6.341 -45.231  1.00 45.45           H  
ATOM    662  O   PRO A  45      18.913   4.139 -46.449  1.00 45.45           O  
ATOM    663  CG  PRO A  45      21.841   4.887 -46.817  1.00 45.45           C  
ATOM    664  HG2 PRO A  45      22.805   5.291 -47.127  1.00 45.45           H  
ATOM    665  HG3 PRO A  45      21.185   4.781 -47.681  1.00 45.45           H  
ATOM    666  CD  PRO A  45      22.007   3.531 -46.130  1.00 45.45           C  
ATOM    667  HD2 PRO A  45      21.490   2.759 -46.700  1.00 45.45           H  
ATOM    668  HD3 PRO A  45      23.069   3.292 -46.061  1.00 45.45           H  
ATOM    669  N   MET A  46      18.162   4.253 -44.349  1.00 44.61           N  
ATOM    670  H   MET A  46      18.384   4.319 -43.366  1.00 44.61           H  
ATOM    671  CA  MET A  46      16.756   4.162 -44.737  1.00 44.61           C  
ATOM    672  HA  MET A  46      16.639   4.692 -45.682  1.00 44.61           H  
ATOM    673  C   MET A  46      15.865   4.835 -43.698  1.00 44.61           C  
ATOM    674  CB  MET A  46      16.313   2.707 -44.974  1.00 44.61           C  
ATOM    675  HB2 MET A  46      15.848   2.322 -44.066  1.00 44.61           H  
ATOM    676  HB3 MET A  46      17.182   2.080 -45.172  1.00 44.61           H  
ATOM    677  O   MET A  46      15.900   4.507 -42.518  1.00 44.61           O  
ATOM    678  CG  MET A  46      15.308   2.573 -46.133  1.00 44.61           C  
ATOM    679  HG2 MET A  46      14.723   1.669 -45.962  1.00 44.61           H  
ATOM    680  HG3 MET A  46      14.610   3.410 -46.099  1.00 44.61           H  
ATOM    681  SD  MET A  46      16.006   2.458 -47.809  1.00 44.61           S  
ATOM    682  CE  MET A  46      16.996   0.946 -47.635  1.00 44.61           C  
ATOM    683  HE1 MET A  46      17.871   1.141 -47.014  1.00 44.61           H  
ATOM    684  HE2 MET A  46      17.336   0.623 -48.619  1.00 44.61           H  
ATOM    685  HE3 MET A  46      16.393   0.157 -47.185  1.00 44.61           H  
ATOM    686  N   GLU A  47      15.034   5.732 -44.224  1.00 45.51           N  
ATOM    687  H   GLU A  47      15.166   5.901 -45.211  1.00 45.51           H  
ATOM    688  CA  GLU A  47      13.695   6.035 -43.728  1.00 45.51           C  
ATOM    689  HA  GLU A  47      13.284   6.720 -44.470  1.00 45.51           H  
ATOM    690  C   GLU A  47      13.596   6.815 -42.407  1.00 45.51           C  
ATOM    691  CB  GLU A  47      12.840   4.757 -43.813  1.00 45.51           C  
ATOM    692  HB2 GLU A  47      12.082   4.741 -43.031  1.00 45.51           H  
ATOM    693  HB3 GLU A  47      13.456   3.869 -43.670  1.00 45.51           H  
ATOM    694  O   GLU A  47      13.676   6.298 -41.304  1.00 45.51           O  
ATOM    695  CG  GLU A  47      12.158   4.708 -45.189  1.00 45.51           C  
ATOM    696  HG2 GLU A  47      12.915   4.775 -45.970  1.00 45.51           H  
ATOM    697  HG3 GLU A  47      11.514   5.581 -45.293  1.00 45.51           H  
ATOM    698  CD  GLU A  47      11.319   3.447 -45.405  1.00 45.51           C  
ATOM    699  OE1 GLU A  47      10.403   3.529 -46.255  1.00 45.51           O  
ATOM    700  OE2 GLU A  47      11.613   2.415 -44.764  1.00 45.51           O  
ATOM    701  N   SER A  48      13.417   8.135 -42.492  1.00 44.29           N  
ATOM    702  H   SER A  48      13.883   8.554 -41.700  1.00 44.29           H  
ATOM    703  CA  SER A  48      12.096   8.769 -42.691  1.00 44.29           C  
ATOM    704  HA  SER A  48      12.267   9.692 -43.247  1.00 44.29           H  
ATOM    705  C   SER A  48      11.468   9.130 -41.345  1.00 44.29           C  
ATOM    706  CB  SER A  48      11.084   7.909 -43.474  1.00 44.29           C  
ATOM    707  HB2 SER A  48      10.145   8.456 -43.565  1.00 44.29           H  
ATOM    708  HB3 SER A  48      11.447   7.687 -44.478  1.00 44.29           H  
ATOM    709  O   SER A  48      11.493   8.337 -40.423  1.00 44.29           O  
ATOM    710  OG  SER A  48      10.711   6.741 -42.795  1.00 44.29           O  
ATOM    711  HG  SER A  48      11.153   6.685 -41.945  1.00 44.29           H  
ATOM    712  N   LEU A  49      10.849  10.274 -41.121  1.00 41.92           N  
ATOM    713  H   LEU A  49      10.444  10.310 -40.196  1.00 41.92           H  
ATOM    714  CA  LEU A  49      10.522  11.424 -41.942  1.00 41.92           C  
ATOM    715  HA  LEU A  49      11.390  11.774 -42.500  1.00 41.92           H  
ATOM    716  C   LEU A  49      10.088  12.479 -40.909  1.00 41.92           C  
ATOM    717  CB  LEU A  49       9.345  11.070 -42.892  1.00 41.92           C  
ATOM    718  HB2 LEU A  49       8.831  10.199 -42.486  1.00 41.92           H  
ATOM    719  HB3 LEU A  49       8.600  11.866 -42.885  1.00 41.92           H  
ATOM    720  O   LEU A  49       9.387  12.174 -39.953  1.00 41.92           O  
ATOM    721  CG  LEU A  49       9.687  10.798 -44.373  1.00 41.92           C  
ATOM    722  HG  LEU A  49      10.613  10.228 -44.452  1.00 41.92           H  
ATOM    723  CD1 LEU A  49       8.560  10.005 -45.036  1.00 41.92           C  
ATOM    724 HD11 LEU A  49       7.657  10.614 -45.073  1.00 41.92           H  
ATOM    725 HD12 LEU A  49       8.845   9.727 -46.051  1.00 41.92           H  
ATOM    726 HD13 LEU A  49       8.336   9.094 -44.480  1.00 41.92           H  
ATOM    727  CD2 LEU A  49       9.932  12.037 -45.216  1.00 41.92           C  
ATOM    728 HD21 LEU A  49      10.191  11.736 -46.231  1.00 41.92           H  
ATOM    729 HD22 LEU A  49       9.021  12.633 -45.263  1.00 41.92           H  
ATOM    730 HD23 LEU A  49      10.764  12.608 -44.804  1.00 41.92           H  
ATOM    731  N   GLU A  50      10.501  13.715 -41.157  1.00 46.10           N  
ATOM    732  H   GLU A  50      11.210  13.777 -41.873  1.00 46.10           H  
ATOM    733  CA  GLU A  50       9.614  14.877 -41.076  1.00 46.10           C  
ATOM    734  HA  GLU A  50      10.253  15.723 -41.328  1.00 46.10           H  
ATOM    735  C   GLU A  50       8.981  15.261 -39.727  1.00 46.10           C  
ATOM    736  CB  GLU A  50       8.571  14.759 -42.197  1.00 46.10           C  
ATOM    737  HB2 GLU A  50       7.743  15.450 -42.043  1.00 46.10           H  
ATOM    738  HB3 GLU A  50       8.116  13.769 -42.200  1.00 46.10           H  
ATOM    739  O   GLU A  50       8.096  14.614 -39.193  1.00 46.10           O  
ATOM    740  CG  GLU A  50       9.200  15.087 -43.549  1.00 46.10           C  
ATOM    741  HG2 GLU A  50       9.711  16.048 -43.482  1.00 46.10           H  
ATOM    742  HG3 GLU A  50       9.964  14.347 -43.787  1.00 46.10           H  
ATOM    743  CD  GLU A  50       8.144  15.151 -44.652  1.00 46.10           C  
ATOM    744  OE1 GLU A  50       8.127  16.194 -45.352  1.00 46.10           O  
ATOM    745  OE2 GLU A  50       7.321  14.227 -44.751  1.00 46.10           O  
ATOM    746  N   ARG A  51       9.398  16.428 -39.211  1.00 37.41           N  
ATOM    747  H   ARG A  51       9.768  16.252 -38.288  1.00 37.41           H  
ATOM    748  CA  ARG A  51       8.615  17.691 -39.259  1.00 37.41           C  
ATOM    749  HA  ARG A  51       9.276  18.508 -38.968  1.00 37.41           H  
ATOM    750  C   ARG A  51       7.455  17.682 -38.247  1.00 37.41           C  
ATOM    751  CB  ARG A  51       8.058  17.982 -40.671  1.00 37.41           C  
ATOM    752  HB2 ARG A  51       7.297  18.758 -40.589  1.00 37.41           H  
ATOM    753  HB3 ARG A  51       7.479  17.122 -41.006  1.00 37.41           H  
ATOM    754  O   ARG A  51       6.543  16.890 -38.344  1.00 37.41           O  
ATOM    755  CG  ARG A  51       9.066  18.430 -41.746  1.00 37.41           C  
ATOM    756  HG2 ARG A  51       9.886  17.715 -41.824  1.00 37.41           H  
ATOM    757  HG3 ARG A  51       9.487  19.396 -41.467  1.00 37.41           H  
ATOM    758  CD  ARG A  51       8.364  18.551 -43.108  1.00 37.41           C  
ATOM    759  HD2 ARG A  51       7.508  19.218 -43.008  1.00 37.41           H  
ATOM    760  HD3 ARG A  51       7.972  17.572 -43.382  1.00 37.41           H  
ATOM    761  NE  ARG A  51       9.267  19.063 -44.164  1.00 37.41           N  
ATOM    762  HE  ARG A  51      10.230  19.224 -43.903  1.00 37.41           H  
ATOM    763  NH1 ARG A  51       7.827  18.773 -45.930  1.00 37.41           N  
ATOM    764 HH11 ARG A  51       7.702  18.744 -46.932  1.00 37.41           H  
ATOM    765 HH12 ARG A  51       7.561  17.890 -45.518  1.00 37.41           H  
ATOM    766  NH2 ARG A  51       9.801  19.734 -46.279  1.00 37.41           N  
ATOM    767 HH21 ARG A  51       9.605  19.680 -47.268  1.00 37.41           H  
ATOM    768 HH22 ARG A  51      10.747  19.927 -45.980  1.00 37.41           H  
ATOM    769  CZ  ARG A  51       8.961  19.182 -45.448  1.00 37.41           C  
ATOM    770  N   ARG A  52       7.316  18.630 -37.327  1.00 43.84           N  
ATOM    771  H   ARG A  52       6.594  18.400 -36.659  1.00 43.84           H  
ATOM    772  CA  ARG A  52       7.606  20.061 -37.430  1.00 43.84           C  
ATOM    773  HA  ARG A  52       8.651  20.251 -37.677  1.00 43.84           H  
ATOM    774  C   ARG A  52       7.276  20.700 -36.081  1.00 43.84           C  
ATOM    775  CB  ARG A  52       6.651  20.676 -38.482  1.00 43.84           C  
ATOM    776  HB2 ARG A  52       6.054  21.473 -38.038  1.00 43.84           H  
ATOM    777  HB3 ARG A  52       5.931  19.924 -38.803  1.00 43.84           H  
ATOM    778  O   ARG A  52       6.221  20.450 -35.518  1.00 43.84           O  
ATOM    779  CG  ARG A  52       7.357  21.264 -39.709  1.00 43.84           C  
ATOM    780  HG2 ARG A  52       8.187  20.630 -40.020  1.00 43.84           H  
ATOM    781  HG3 ARG A  52       7.765  22.243 -39.457  1.00 43.84           H  
ATOM    782  CD  ARG A  52       6.334  21.432 -40.836  1.00 43.84           C  
ATOM    783  HD2 ARG A  52       5.765  20.507 -40.932  1.00 43.84           H  
ATOM    784  HD3 ARG A  52       5.646  22.232 -40.560  1.00 43.84           H  
ATOM    785  NE  ARG A  52       6.967  21.740 -42.129  1.00 43.84           N  
ATOM    786  HE  ARG A  52       7.925  22.057 -42.097  1.00 43.84           H  
ATOM    787  NH1 ARG A  52       5.093  21.408 -43.421  1.00 43.84           N  
ATOM    788 HH11 ARG A  52       4.652  21.324 -44.325  1.00 43.84           H  
ATOM    789 HH12 ARG A  52       4.553  21.226 -42.586  1.00 43.84           H  
ATOM    790  NH2 ARG A  52       7.029  21.897 -44.403  1.00 43.84           N  
ATOM    791 HH21 ARG A  52       6.555  21.827 -45.292  1.00 43.84           H  
ATOM    792 HH22 ARG A  52       8.003  22.160 -44.356  1.00 43.84           H  
ATOM    793  CZ  ARG A  52       6.362  21.683 -43.305  1.00 43.84           C  
ATOM    794  N   ASP A  53       8.175  21.578 -35.664  1.00 41.46           N  
ATOM    795  H   ASP A  53       9.058  21.531 -36.153  1.00 41.46           H  
ATOM    796  CA  ASP A  53       7.872  22.927 -35.196  1.00 41.46           C  
ATOM    797  HA  ASP A  53       8.812  23.295 -34.786  1.00 41.46           H  
ATOM    798  C   ASP A  53       6.853  23.147 -34.066  1.00 41.46           C  
ATOM    799  CB  ASP A  53       7.581  23.818 -36.415  1.00 41.46           C  
ATOM    800  HB2 ASP A  53       7.139  24.758 -36.084  1.00 41.46           H  
ATOM    801  HB3 ASP A  53       6.858  23.338 -37.075  1.00 41.46           H  
ATOM    802  O   ASP A  53       5.639  23.184 -34.242  1.00 41.46           O  
ATOM    803  CG  ASP A  53       8.858  24.168 -37.177  1.00 41.46           C  
ATOM    804  OD1 ASP A  53       9.846  24.532 -36.499  1.00 41.46           O  
ATOM    805  OD2 ASP A  53       8.846  24.079 -38.423  1.00 41.46           O  
ATOM    806  N   LYS A  54       7.425  23.573 -32.932  1.00 36.65           N  
ATOM    807  H   LYS A  54       8.373  23.248 -32.814  1.00 36.65           H  
ATOM    808  CA  LYS A  54       7.153  24.891 -32.336  1.00 36.65           C  
ATOM    809  HA  LYS A  54       6.761  24.761 -31.328  1.00 36.65           H  
ATOM    810  C   LYS A  54       6.160  25.741 -33.149  1.00 36.65           C  
ATOM    811  CB  LYS A  54       8.480  25.687 -32.302  1.00 36.65           C  
ATOM    812  HB2 LYS A  54       8.893  25.719 -33.310  1.00 36.65           H  
ATOM    813  HB3 LYS A  54       8.256  26.711 -32.002  1.00 36.65           H  
ATOM    814  O   LYS A  54       6.553  26.296 -34.174  1.00 36.65           O  
ATOM    815  CG  LYS A  54       9.562  25.150 -31.357  1.00 36.65           C  
ATOM    816  HG2 LYS A  54       9.806  24.121 -31.620  1.00 36.65           H  
ATOM    817  HG3 LYS A  54       9.190  25.180 -30.333  1.00 36.65           H  
ATOM    818  CD  LYS A  54      10.826  26.017 -31.479  1.00 36.65           C  
ATOM    819  HD2 LYS A  54      10.576  27.051 -31.241  1.00 36.65           H  
ATOM    820  HD3 LYS A  54      11.191  25.965 -32.505  1.00 36.65           H  
ATOM    821  CE  LYS A  54      11.910  25.515 -30.521  1.00 36.65           C  
ATOM    822  HE2 LYS A  54      12.091  24.461 -30.731  1.00 36.65           H  
ATOM    823  HE3 LYS A  54      11.536  25.588 -29.500  1.00 36.65           H  
ATOM    824  NZ  LYS A  54      13.173  26.283 -30.666  1.00 36.65           N  
ATOM    825  HZ1 LYS A  54      13.876  25.921 -30.039  1.00 36.65           H  
ATOM    826  HZ2 LYS A  54      13.523  26.200 -31.610  1.00 36.65           H  
ATOM    827  HZ3 LYS A  54      13.025  27.260 -30.458  1.00 36.65           H  
ATOM    828  N   ARG A  55       4.956  25.963 -32.614  1.00 36.56           N  
ATOM    829  H   ARG A  55       4.588  25.219 -32.039  1.00 36.56           H  
ATOM    830  CA  ARG A  55       4.296  27.283 -32.512  1.00 36.56           C  
ATOM    831  HA  ARG A  55       4.869  27.909 -31.827  1.00 36.56           H  
ATOM    832  C   ARG A  55       2.890  27.143 -31.928  1.00 36.56           C  
ATOM    833  CB  ARG A  55       4.216  28.010 -33.873  1.00 36.56           C  
ATOM    834  HB2 ARG A  55       4.186  27.269 -34.672  1.00 36.56           H  
ATOM    835  HB3 ARG A  55       3.292  28.585 -33.936  1.00 36.56           H  
ATOM    836  O   ARG A  55       2.041  26.444 -32.465  1.00 36.56           O  
ATOM    837  CG  ARG A  55       5.391  28.993 -34.073  1.00 36.56           C  
ATOM    838  HG2 ARG A  55       5.188  29.898 -33.500  1.00 36.56           H  
ATOM    839  HG3 ARG A  55       6.325  28.588 -33.682  1.00 36.56           H  
ATOM    840  CD  ARG A  55       5.556  29.373 -35.552  1.00 36.56           C  
ATOM    841  HD2 ARG A  55       5.113  30.358 -35.697  1.00 36.56           H  
ATOM    842  HD3 ARG A  55       4.999  28.667 -36.168  1.00 36.56           H  
ATOM    843  NE  ARG A  55       6.965  29.340 -35.998  1.00 36.56           N  
ATOM    844  HE  ARG A  55       7.492  28.533 -35.696  1.00 36.56           H  
ATOM    845  NH1 ARG A  55       6.891  31.151 -37.415  1.00 36.56           N  
ATOM    846 HH11 ARG A  55       7.328  31.739 -38.110  1.00 36.56           H  
ATOM    847 HH12 ARG A  55       5.933  31.312 -37.138  1.00 36.56           H  
ATOM    848  NH2 ARG A  55       8.747  29.923 -37.299  1.00 36.56           N  
ATOM    849 HH21 ARG A  55       9.160  30.510 -38.009  1.00 36.56           H  
ATOM    850 HH22 ARG A  55       9.225  29.084 -37.002  1.00 36.56           H  
ATOM    851  CZ  ARG A  55       7.527  30.137 -36.893  1.00 36.56           C  
ATOM    852  N   GLN A  56       2.662  27.887 -30.848  1.00 35.06           N  
ATOM    853  H   GLN A  56       3.451  28.397 -30.477  1.00 35.06           H  
ATOM    854  CA  GLN A  56       1.355  28.427 -30.495  1.00 35.06           C  
ATOM    855  HA  GLN A  56       0.704  27.652 -30.090  1.00 35.06           H  
ATOM    856  C   GLN A  56       0.708  29.079 -31.721  1.00 35.06           C  
ATOM    857  CB  GLN A  56       1.561  29.568 -29.481  1.00 35.06           C  
ATOM    858  HB2 GLN A  56       0.641  30.149 -29.418  1.00 35.06           H  
ATOM    859  HB3 GLN A  56       2.337  30.229 -29.866  1.00 35.06           H  
ATOM    860  O   GLN A  56       1.380  29.838 -32.418  1.00 35.06           O  
ATOM    861  CG  GLN A  56       1.923  29.144 -28.054  1.00 35.06           C  
ATOM    862  HG2 GLN A  56       2.784  28.475 -28.073  1.00 35.06           H  
ATOM    863  HG3 GLN A  56       1.080  28.609 -27.617  1.00 35.06           H  
ATOM    864  CD  GLN A  56       2.272  30.348 -27.177  1.00 35.06           C  
ATOM    865  NE2 GLN A  56       2.147  30.240 -25.874  1.00 35.06           N  
ATOM    866 HE21 GLN A  56       2.374  31.068 -25.342  1.00 35.06           H  
ATOM    867 HE22 GLN A  56       1.792  29.396 -25.448  1.00 35.06           H  
ATOM    868  OE1 GLN A  56       2.692  31.398 -27.635  1.00 35.06           O  
ATOM    869  N   LEU A  57      -0.595  28.871 -31.900  1.00 33.99           N  
ATOM    870  H   LEU A  57      -1.018  28.080 -31.436  1.00 33.99           H  
ATOM    871  CA  LEU A  57      -1.514  29.898 -32.393  1.00 33.99           C  
ATOM    872  HA  LEU A  57      -1.322  30.810 -31.828  1.00 33.99           H  
ATOM    873  C   LEU A  57      -2.959  29.490 -32.082  1.00 33.99           C  
ATOM    874  CB  LEU A  57      -1.276  30.208 -33.887  1.00 33.99           C  
ATOM    875  HB2 LEU A  57      -0.696  29.398 -34.331  1.00 33.99           H  
ATOM    876  HB3 LEU A  57      -2.227  30.240 -34.419  1.00 33.99           H  
ATOM    877  O   LEU A  57      -3.558  28.631 -32.718  1.00 33.99           O  
ATOM    878  CG  LEU A  57      -0.540  31.556 -34.084  1.00 33.99           C  
ATOM    879  HG  LEU A  57       0.006  31.831 -33.181  1.00 33.99           H  
ATOM    880  CD1 LEU A  57       0.477  31.471 -35.222  1.00 33.99           C  
ATOM    881 HD11 LEU A  57       1.224  30.716 -34.979  1.00 33.99           H  
ATOM    882 HD12 LEU A  57       0.971  32.435 -35.348  1.00 33.99           H  
ATOM    883 HD13 LEU A  57      -0.029  31.195 -36.147  1.00 33.99           H  
ATOM    884  CD2 LEU A  57      -1.523  32.687 -34.388  1.00 33.99           C  
ATOM    885 HD21 LEU A  57      -0.987  33.633 -34.468  1.00 33.99           H  
ATOM    886 HD22 LEU A  57      -2.046  32.489 -35.324  1.00 33.99           H  
ATOM    887 HD23 LEU A  57      -2.255  32.763 -33.585  1.00 33.99           H  
ATOM    888  N   THR A  58      -3.492  30.145 -31.058  1.00 34.99           N  
ATOM    889  H   THR A  58      -2.878  30.767 -30.552  1.00 34.99           H  
ATOM    890  CA  THR A  58      -4.910  30.460 -30.868  1.00 34.99           C  
ATOM    891  HA  THR A  58      -5.478  29.565 -30.614  1.00 34.99           H  
ATOM    892  C   THR A  58      -5.505  31.133 -32.108  1.00 34.99           C  
ATOM    893  CB  THR A  58      -5.004  31.511 -29.737  1.00 34.99           C  
ATOM    894  HB  THR A  58      -5.940  32.062 -29.830  1.00 34.99           H  
ATOM    895  O   THR A  58      -4.926  32.120 -32.556  1.00 34.99           O  
ATOM    896  CG2 THR A  58      -4.959  30.895 -28.343  1.00 34.99           C  
ATOM    897 HG21 THR A  58      -4.015  30.370 -28.197  1.00 34.99           H  
ATOM    898 HG22 THR A  58      -5.051  31.682 -27.595  1.00 34.99           H  
ATOM    899 HG23 THR A  58      -5.784  30.193 -28.224  1.00 34.99           H  
ATOM    900  OG1 THR A  58      -3.915  32.416 -29.818  1.00 34.99           O  
ATOM    901  HG1 THR A  58      -4.006  32.871 -30.659  1.00 34.99           H  
ATOM    902  N   ALA A  59      -6.673  30.677 -32.583  1.00 31.77           N  
ATOM    903  H   ALA A  59      -6.896  29.713 -32.383  1.00 31.77           H  
ATOM    904  CA  ALA A  59      -7.821  31.518 -32.977  1.00 31.77           C  
ATOM    905  HA  ALA A  59      -8.234  31.966 -32.073  1.00 31.77           H  
ATOM    906  C   ALA A  59      -8.947  30.704 -33.659  1.00 31.77           C  
ATOM    907  CB  ALA A  59      -7.423  32.675 -33.910  1.00 31.77           C  
ATOM    908  HB1 ALA A  59      -6.830  32.294 -34.742  1.00 31.77           H  
ATOM    909  HB2 ALA A  59      -6.854  33.432 -33.369  1.00 31.77           H  
ATOM    910  HB3 ALA A  59      -8.318  33.152 -34.311  1.00 31.77           H  
ATOM    911  O   ALA A  59      -8.778  30.201 -34.761  1.00 31.77           O  
ATOM    912  N   ASN A  60     -10.103  30.671 -32.986  1.00 29.66           N  
ATOM    913  H   ASN A  60     -10.031  30.942 -32.016  1.00 29.66           H  
ATOM    914  CA  ASN A  60     -11.473  30.819 -33.499  1.00 29.66           C  
ATOM    915  HA  ASN A  60     -12.127  30.456 -32.706  1.00 29.66           H  
ATOM    916  C   ASN A  60     -11.936  30.088 -34.774  1.00 29.66           C  
ATOM    917  CB  ASN A  60     -11.753  32.328 -33.641  1.00 29.66           C  
ATOM    918  HB2 ASN A  60     -11.012  32.771 -34.306  1.00 29.66           H  
ATOM    919  HB3 ASN A  60     -12.734  32.474 -34.093  1.00 29.66           H  
ATOM    920  O   ASN A  60     -11.610  30.485 -35.887  1.00 29.66           O  
ATOM    921  CG  ASN A  60     -11.757  33.055 -32.313  1.00 29.66           C  
ATOM    922  ND2 ASN A  60     -11.463  34.332 -32.303  1.00 29.66           N  
ATOM    923 HD21 ASN A  60     -11.501  34.794 -31.406  1.00 29.66           H  
ATOM    924 HD22 ASN A  60     -11.272  34.821 -33.166  1.00 29.66           H  
ATOM    925  OD1 ASN A  60     -12.012  32.485 -31.267  1.00 29.66           O  
ATOM    926  N   GLY A  61     -12.938  29.220 -34.586  1.00 26.95           N  
ATOM    927  H   GLY A  61     -13.090  28.869 -33.652  1.00 26.95           H  
ATOM    928  CA  GLY A  61     -14.013  29.025 -35.564  1.00 26.95           C  
ATOM    929  HA2 GLY A  61     -14.899  29.571 -35.239  1.00 26.95           H  
ATOM    930  HA3 GLY A  61     -13.715  29.431 -36.531  1.00 26.95           H  
ATOM    931  C   GLY A  61     -14.385  27.565 -35.794  1.00 26.95           C  
ATOM    932  O   GLY A  61     -13.776  26.903 -36.622  1.00 26.95           O  
ATOM    933  N   GLY A  62     -15.412  27.071 -35.099  1.00 30.59           N  
ATOM    934  H   GLY A  62     -15.852  27.645 -34.393  1.00 30.59           H  
ATOM    935  CA  GLY A  62     -15.981  25.753 -35.388  1.00 30.59           C  
ATOM    936  HA2 GLY A  62     -15.178  25.048 -35.602  1.00 30.59           H  
ATOM    937  HA3 GLY A  62     -16.614  25.812 -36.273  1.00 30.59           H  
ATOM    938  C   GLY A  62     -16.787  25.186 -34.231  1.00 30.59           C  
ATOM    939  O   GLY A  62     -16.281  24.413 -33.430  1.00 30.59           O  
ATOM    940  N   GLN A  63     -18.040  25.616 -34.131  1.00 25.79           N  
ATOM    941  H   GLN A  63     -18.375  26.211 -34.875  1.00 25.79           H  
ATOM    942  CA  GLN A  63     -19.060  25.029 -33.269  1.00 25.79           C  
ATOM    943  HA  GLN A  63     -18.801  25.184 -32.221  1.00 25.79           H  
ATOM    944  C   GLN A  63     -19.222  23.518 -33.542  1.00 25.79           C  
ATOM    945  CB  GLN A  63     -20.392  25.734 -33.601  1.00 25.79           C  
ATOM    946  HB2 GLN A  63     -20.575  25.621 -34.670  1.00 25.79           H  
ATOM    947  HB3 GLN A  63     -21.200  25.228 -33.073  1.00 25.79           H  
ATOM    948  O   GLN A  63     -19.254  23.129 -34.709  1.00 25.79           O  
ATOM    949  CG  GLN A  63     -20.455  27.228 -33.232  1.00 25.79           C  
ATOM    950  HG2 GLN A  63     -19.562  27.740 -33.592  1.00 25.79           H  
ATOM    951  HG3 GLN A  63     -20.485  27.322 -32.147  1.00 25.79           H  
ATOM    952  CD  GLN A  63     -21.666  27.946 -33.834  1.00 25.79           C  
ATOM    953  NE2 GLN A  63     -22.045  29.092 -33.315  1.00 25.79           N  
ATOM    954 HE21 GLN A  63     -22.848  29.517 -33.757  1.00 25.79           H  
ATOM    955 HE22 GLN A  63     -21.579  29.488 -32.511  1.00 25.79           H  
ATOM    956  OE1 GLN A  63     -22.276  27.524 -34.799  1.00 25.79           O  
ATOM    957  N   SER A  64     -19.489  22.738 -32.480  1.00 27.08           N  
ATOM    958  H   SER A  64     -19.221  23.122 -31.585  1.00 27.08           H  
ATOM    959  CA  SER A  64     -20.461  21.613 -32.408  1.00 27.08           C  
ATOM    960  HA  SER A  64     -21.171  21.914 -31.637  1.00 27.08           H  
ATOM    961  C   SER A  64     -19.923  20.233 -31.970  1.00 27.08           C  
ATOM    962  CB  SER A  64     -21.329  21.435 -33.667  1.00 27.08           C  
ATOM    963  HB2 SER A  64     -20.721  21.055 -34.487  1.00 27.08           H  
ATOM    964  HB3 SER A  64     -22.113  20.706 -33.458  1.00 27.08           H  
ATOM    965  O   SER A  64     -19.044  19.670 -32.608  1.00 27.08           O  
ATOM    966  OG  SER A  64     -21.938  22.656 -34.045  1.00 27.08           O  
ATOM    967  HG  SER A  64     -21.325  23.056 -34.667  1.00 27.08           H  
ATOM    968  N   SER A  65     -20.596  19.684 -30.941  1.00 27.72           N  
ATOM    969  H   SER A  65     -21.271  20.301 -30.514  1.00 27.72           H  
ATOM    970  CA  SER A  65     -20.870  18.252 -30.652  1.00 27.72           C  
ATOM    971  HA  SER A  65     -21.575  18.238 -29.821  1.00 27.72           H  
ATOM    972  C   SER A  65     -19.687  17.365 -30.217  1.00 27.72           C  
ATOM    973  CB  SER A  65     -21.627  17.654 -31.842  1.00 27.72           C  
ATOM    974  HB2 SER A  65     -20.952  17.574 -32.695  1.00 27.72           H  
ATOM    975  HB3 SER A  65     -21.986  16.659 -31.581  1.00 27.72           H  
ATOM    976  O   SER A  65     -18.782  17.096 -30.988  1.00 27.72           O  
ATOM    977  OG  SER A  65     -22.727  18.490 -32.183  1.00 27.72           O  
ATOM    978  HG  SER A  65     -23.143  18.116 -32.964  1.00 27.72           H  
ATOM    979  N   LEU A  66     -19.555  16.940 -28.952  1.00 30.54           N  
ATOM    980  H   LEU A  66     -18.568  16.840 -28.761  1.00 30.54           H  
ATOM    981  CA  LEU A  66     -20.339  15.910 -28.238  1.00 30.54           C  
ATOM    982  HA  LEU A  66     -19.750  15.693 -27.346  1.00 30.54           H  
ATOM    983  C   LEU A  66     -20.451  14.572 -29.013  1.00 30.54           C  
ATOM    984  CB  LEU A  66     -21.705  16.435 -27.728  1.00 30.54           C  
ATOM    985  HB2 LEU A  66     -21.612  17.485 -27.451  1.00 30.54           H  
ATOM    986  HB3 LEU A  66     -22.421  16.372 -28.547  1.00 30.54           H  
ATOM    987  O   LEU A  66     -21.152  14.522 -30.017  1.00 30.54           O  
ATOM    988  CG  LEU A  66     -22.251  15.651 -26.511  1.00 30.54           C  
ATOM    989  HG  LEU A  66     -22.063  14.586 -26.651  1.00 30.54           H  
ATOM    990  CD1 LEU A  66     -21.589  16.109 -25.206  1.00 30.54           C  
ATOM    991 HD11 LEU A  66     -20.511  15.955 -25.253  1.00 30.54           H  
ATOM    992 HD12 LEU A  66     -21.984  15.528 -24.372  1.00 30.54           H  
ATOM    993 HD13 LEU A  66     -21.792  17.165 -25.032  1.00 30.54           H  
ATOM    994  CD2 LEU A  66     -23.759  15.849 -26.351  1.00 30.54           C  
ATOM    995 HD21 LEU A  66     -24.269  15.497 -27.247  1.00 30.54           H  
ATOM    996 HD22 LEU A  66     -24.121  15.276 -25.497  1.00 30.54           H  
ATOM    997 HD23 LEU A  66     -23.986  16.905 -26.202  1.00 30.54           H  
ATOM    998  N   ALA A  67     -19.841  13.514 -28.444  1.00 30.36           N  
ATOM    999  H   ALA A  67     -19.243  13.746 -27.663  1.00 30.36           H  
ATOM   1000  CA  ALA A  67     -19.880  12.066 -28.765  1.00 30.36           C  
ATOM   1001  HA  ALA A  67     -19.964  11.587 -27.790  1.00 30.36           H  
ATOM   1002  C   ALA A  67     -18.598  11.464 -29.394  1.00 30.36           C  
ATOM   1003  CB  ALA A  67     -21.161  11.641 -29.494  1.00 30.36           C  
ATOM   1004  HB1 ALA A  67     -22.039  12.048 -28.991  1.00 30.36           H  
ATOM   1005  HB2 ALA A  67     -21.230  10.554 -29.511  1.00 30.36           H  
ATOM   1006  HB3 ALA A  67     -21.134  11.998 -30.524  1.00 30.36           H  
ATOM   1007  O   ALA A  67     -18.114  11.917 -30.424  1.00 30.36           O  
ATOM   1008  N   GLY A  68     -18.055  10.432 -28.725  1.00 30.35           N  
ATOM   1009  H   GLY A  68     -18.586  10.056 -27.952  1.00 30.35           H  
ATOM   1010  CA  GLY A  68     -16.810   9.722 -29.057  1.00 30.35           C  
ATOM   1011  HA2 GLY A  68     -16.236   9.575 -28.142  1.00 30.35           H  
ATOM   1012  HA3 GLY A  68     -16.212  10.344 -29.723  1.00 30.35           H  
ATOM   1013  C   GLY A  68     -16.986   8.351 -29.733  1.00 30.35           C  
ATOM   1014  O   GLY A  68     -18.118   7.935 -29.963  1.00 30.35           O  
ATOM   1015  N   SER A  69     -15.839   7.687 -30.001  1.00 31.99           N  
ATOM   1016  H   SER A  69     -15.003   8.225 -29.822  1.00 31.99           H  
ATOM   1017  CA  SER A  69     -15.570   6.351 -30.621  1.00 31.99           C  
ATOM   1018  HA  SER A  69     -15.127   5.697 -29.870  1.00 31.99           H  
ATOM   1019  C   SER A  69     -14.560   6.527 -31.782  1.00 31.99           C  
ATOM   1020  CB  SER A  69     -16.861   5.687 -31.134  1.00 31.99           C  
ATOM   1021  HB2 SER A  69     -17.587   5.656 -30.322  1.00 31.99           H  
ATOM   1022  HB3 SER A  69     -17.274   6.268 -31.959  1.00 31.99           H  
ATOM   1023  O   SER A  69     -14.680   7.505 -32.506  1.00 31.99           O  
ATOM   1024  OG  SER A  69     -16.668   4.352 -31.533  1.00 31.99           O  
ATOM   1025  HG  SER A  69     -16.234   4.318 -32.389  1.00 31.99           H  
ATOM   1026  N   SER A  70     -13.549   5.699 -32.092  1.00 31.03           N  
ATOM   1027  H   SER A  70     -13.023   6.058 -32.876  1.00 31.03           H  
ATOM   1028  CA  SER A  70     -13.092   4.356 -31.671  1.00 31.03           C  
ATOM   1029  HA  SER A  70     -13.002   4.292 -30.587  1.00 31.03           H  
ATOM   1030  C   SER A  70     -11.735   4.053 -32.337  1.00 31.03           C  
ATOM   1031  CB  SER A  70     -14.012   3.243 -32.207  1.00 31.03           C  
ATOM   1032  HB2 SER A  70     -13.437   2.333 -32.381  1.00 31.03           H  
ATOM   1033  HB3 SER A  70     -14.751   2.989 -31.447  1.00 31.03           H  
ATOM   1034  O   SER A  70     -11.539   4.440 -33.488  1.00 31.03           O  
ATOM   1035  OG  SER A  70     -14.646   3.626 -33.420  1.00 31.03           O  
ATOM   1036  HG  SER A  70     -13.965   3.848 -34.059  1.00 31.03           H  
ATOM   1037  N   GLY A  71     -10.869   3.267 -31.678  1.00 30.54           N  
ATOM   1038  H   GLY A  71     -11.068   3.032 -30.716  1.00 30.54           H  
ATOM   1039  CA  GLY A  71      -9.643   2.707 -32.268  1.00 30.54           C  
ATOM   1040  HA2 GLY A  71      -8.969   3.527 -32.519  1.00 30.54           H  
ATOM   1041  HA3 GLY A  71      -9.898   2.195 -33.196  1.00 30.54           H  
ATOM   1042  C   GLY A  71      -8.869   1.719 -31.372  1.00 30.54           C  
ATOM   1043  O   GLY A  71      -7.756   2.020 -30.975  1.00 30.54           O  
ATOM   1044  N   ASN A  72      -9.479   0.560 -31.074  1.00 29.56           N  
ATOM   1045  H   ASN A  72     -10.435   0.495 -31.396  1.00 29.56           H  
ATOM   1046  CA  ASN A  72      -8.900  -0.758 -30.721  1.00 29.56           C  
ATOM   1047  HA  ASN A  72      -9.726  -1.333 -30.301  1.00 29.56           H  
ATOM   1048  C   ASN A  72      -7.786  -0.913 -29.652  1.00 29.56           C  
ATOM   1049  CB  ASN A  72      -8.511  -1.473 -32.035  1.00 29.56           C  
ATOM   1050  HB2 ASN A  72      -7.912  -2.354 -31.804  1.00 29.56           H  
ATOM   1051  HB3 ASN A  72      -7.896  -0.810 -32.643  1.00 29.56           H  
ATOM   1052  O   ASN A  72      -6.619  -1.071 -29.993  1.00 29.56           O  
ATOM   1053  CG  ASN A  72      -9.701  -1.963 -32.834  1.00 29.56           C  
ATOM   1054  ND2 ASN A  72      -9.520  -2.239 -34.103  1.00 29.56           N  
ATOM   1055 HD21 ASN A  72     -10.324  -2.585 -34.606  1.00 29.56           H  
ATOM   1056 HD22 ASN A  72      -8.606  -2.142 -34.520  1.00 29.56           H  
ATOM   1057  OD1 ASN A  72     -10.804  -2.108 -32.336  1.00 29.56           O  
ATOM   1058  N   TYR A  73      -8.198  -1.148 -28.396  1.00 30.61           N  
ATOM   1059  H   TYR A  73      -9.149  -0.901 -28.160  1.00 30.61           H  
ATOM   1060  CA  TYR A  73      -7.603  -2.171 -27.513  1.00 30.61           C  
ATOM   1061  HA  TYR A  73      -6.994  -2.831 -28.130  1.00 30.61           H  
ATOM   1062  C   TYR A  73      -8.737  -3.005 -26.882  1.00 30.61           C  
ATOM   1063  CB  TYR A  73      -6.679  -1.566 -26.446  1.00 30.61           C  
ATOM   1064  HB2 TYR A  73      -6.624  -2.248 -25.599  1.00 30.61           H  
ATOM   1065  HB3 TYR A  73      -7.100  -0.629 -26.081  1.00 30.61           H  
ATOM   1066  O   TYR A  73      -9.774  -2.438 -26.528  1.00 30.61           O  
ATOM   1067  CG  TYR A  73      -5.268  -1.341 -26.951  1.00 30.61           C  
ATOM   1068  CD1 TYR A  73      -4.319  -2.382 -26.886  1.00 30.61           C  
ATOM   1069  HD1 TYR A  73      -4.581  -3.329 -26.438  1.00 30.61           H  
ATOM   1070  CD2 TYR A  73      -4.914  -0.104 -27.522  1.00 30.61           C  
ATOM   1071  HD2 TYR A  73      -5.644   0.689 -27.590  1.00 30.61           H  
ATOM   1072  CE1 TYR A  73      -3.023  -2.187 -27.401  1.00 30.61           C  
ATOM   1073  HE1 TYR A  73      -2.282  -2.971 -27.351  1.00 30.61           H  
ATOM   1074  CE2 TYR A  73      -3.619   0.096 -28.033  1.00 30.61           C  
ATOM   1075  HE2 TYR A  73      -3.355   1.045 -28.476  1.00 30.61           H  
ATOM   1076  OH  TYR A  73      -1.423  -0.767 -28.478  1.00 30.61           O  
ATOM   1077  HH  TYR A  73      -1.290   0.137 -28.773  1.00 30.61           H  
ATOM   1078  CZ  TYR A  73      -2.672  -0.949 -27.977  1.00 30.61           C  
ATOM   1079  N   PRO A  74      -8.617  -4.344 -26.822  1.00 31.10           N  
ATOM   1080  CA  PRO A  74      -9.764  -5.225 -26.657  1.00 31.10           C  
ATOM   1081  HA  PRO A  74     -10.562  -4.900 -27.323  1.00 31.10           H  
ATOM   1082  C   PRO A  74     -10.292  -5.231 -25.223  1.00 31.10           C  
ATOM   1083  CB  PRO A  74      -9.296  -6.611 -27.108  1.00 31.10           C  
ATOM   1084  HB2 PRO A  74      -9.430  -6.708 -28.185  1.00 31.10           H  
ATOM   1085  HB3 PRO A  74      -9.813  -7.415 -26.585  1.00 31.10           H  
ATOM   1086  O   PRO A  74      -9.570  -5.470 -24.257  1.00 31.10           O  
ATOM   1087  CG  PRO A  74      -7.804  -6.586 -26.781  1.00 31.10           C  
ATOM   1088  HG2 PRO A  74      -7.239  -7.267 -27.417  1.00 31.10           H  
ATOM   1089  HG3 PRO A  74      -7.655  -6.837 -25.731  1.00 31.10           H  
ATOM   1090  CD  PRO A  74      -7.409  -5.128 -27.021  1.00 31.10           C  
ATOM   1091  HD2 PRO A  74      -6.626  -4.828 -26.324  1.00 31.10           H  
ATOM   1092  HD3 PRO A  74      -7.063  -5.015 -28.049  1.00 31.10           H  
ATOM   1093  N   VAL A  75     -11.605  -5.048 -25.128  1.00 29.84           N  
ATOM   1094  H   VAL A  75     -12.100  -4.826 -25.980  1.00 29.84           H  
ATOM   1095  CA  VAL A  75     -12.416  -5.456 -23.990  1.00 29.84           C  
ATOM   1096  HA  VAL A  75     -11.905  -5.174 -23.069  1.00 29.84           H  
ATOM   1097  C   VAL A  75     -12.577  -6.976 -24.040  1.00 29.84           C  
ATOM   1098  CB  VAL A  75     -13.794  -4.768 -24.038  1.00 29.84           C  
ATOM   1099  HB  VAL A  75     -14.351  -5.106 -24.911  1.00 29.84           H  
ATOM   1100  O   VAL A  75     -13.029  -7.515 -25.049  1.00 29.84           O  
ATOM   1101  CG1 VAL A  75     -14.580  -5.120 -22.776  1.00 29.84           C  
ATOM   1102 HG11 VAL A  75     -13.956  -4.981 -21.893  1.00 29.84           H  
ATOM   1103 HG12 VAL A  75     -14.916  -6.156 -22.811  1.00 29.84           H  
ATOM   1104 HG13 VAL A  75     -15.444  -4.462 -22.671  1.00 29.84           H  
ATOM   1105  CG2 VAL A  75     -13.678  -3.238 -24.110  1.00 29.84           C  
ATOM   1106 HG21 VAL A  75     -13.108  -2.867 -23.258  1.00 29.84           H  
ATOM   1107 HG22 VAL A  75     -14.670  -2.788 -24.102  1.00 29.84           H  
ATOM   1108 HG23 VAL A  75     -13.176  -2.936 -25.029  1.00 29.84           H  
ATOM   1109  N   PHE A  76     -12.255  -7.666 -22.948  1.00 30.34           N  
ATOM   1110  H   PHE A  76     -11.852  -7.171 -22.165  1.00 30.34           H  
ATOM   1111  CA  PHE A  76     -12.723  -9.030 -22.719  1.00 30.34           C  
ATOM   1112  HA  PHE A  76     -12.782  -9.563 -23.668  1.00 30.34           H  
ATOM   1113  C   PHE A  76     -14.129  -8.961 -22.113  1.00 30.34           C  
ATOM   1114  CB  PHE A  76     -11.741  -9.796 -21.817  1.00 30.34           C  
ATOM   1115  HB2 PHE A  76     -11.590  -9.237 -20.894  1.00 30.34           H  
ATOM   1116  HB3 PHE A  76     -12.196 -10.749 -21.546  1.00 30.34           H  
ATOM   1117  O   PHE A  76     -14.293  -8.575 -20.957  1.00 30.34           O  
ATOM   1118  CG  PHE A  76     -10.394 -10.078 -22.458  1.00 30.34           C  
ATOM   1119  CD1 PHE A  76     -10.205 -11.248 -23.219  1.00 30.34           C  
ATOM   1120  HD1 PHE A  76     -11.017 -11.949 -23.345  1.00 30.34           H  
ATOM   1121  CD2 PHE A  76      -9.331  -9.168 -22.304  1.00 30.34           C  
ATOM   1122  HD2 PHE A  76      -9.472  -8.261 -21.735  1.00 30.34           H  
ATOM   1123  CE1 PHE A  76      -8.960 -11.505 -23.822  1.00 30.34           C  
ATOM   1124  HE1 PHE A  76      -8.823 -12.399 -24.412  1.00 30.34           H  
ATOM   1125  CE2 PHE A  76      -8.087  -9.424 -22.909  1.00 30.34           C  
ATOM   1126  HE2 PHE A  76      -7.282  -8.713 -22.802  1.00 30.34           H  
ATOM   1127  CZ  PHE A  76      -7.901 -10.593 -23.668  1.00 30.34           C  
ATOM   1128  HZ  PHE A  76      -6.949 -10.784 -24.141  1.00 30.34           H  
ATOM   1129  N   PHE A  77     -15.139  -9.334 -22.897  1.00 31.73           N  
ATOM   1130  H   PHE A  77     -14.926  -9.582 -23.852  1.00 31.73           H  
ATOM   1131  CA  PHE A  77     -16.425  -9.800 -22.387  1.00 31.73           C  
ATOM   1132  HA  PHE A  77     -16.521  -9.580 -21.324  1.00 31.73           H  
ATOM   1133  C   PHE A  77     -16.453 -11.308 -22.595  1.00 31.73           C  
ATOM   1134  CB  PHE A  77     -17.599  -9.156 -23.141  1.00 31.73           C  
ATOM   1135  HB2 PHE A  77     -17.515  -9.398 -24.200  1.00 31.73           H  
ATOM   1136  HB3 PHE A  77     -18.523  -9.612 -22.785  1.00 31.73           H  
ATOM   1137  O   PHE A  77     -16.403 -11.756 -23.737  1.00 31.73           O  
ATOM   1138  CG  PHE A  77     -17.732  -7.657 -22.996  1.00 31.73           C  
ATOM   1139  CD1 PHE A  77     -18.314  -7.108 -21.838  1.00 31.73           C  
ATOM   1140  HD1 PHE A  77     -18.630  -7.755 -21.034  1.00 31.73           H  
ATOM   1141  CD2 PHE A  77     -17.319  -6.813 -24.042  1.00 31.73           C  
ATOM   1142  HD2 PHE A  77     -16.869  -7.231 -24.930  1.00 31.73           H  
ATOM   1143  CE1 PHE A  77     -18.479  -5.716 -21.725  1.00 31.73           C  
ATOM   1144  HE1 PHE A  77     -18.916  -5.295 -20.832  1.00 31.73           H  
ATOM   1145  CE2 PHE A  77     -17.504  -5.424 -23.938  1.00 31.73           C  
ATOM   1146  HE2 PHE A  77     -17.192  -4.778 -24.746  1.00 31.73           H  
ATOM   1147  CZ  PHE A  77     -18.077  -4.875 -22.777  1.00 31.73           C  
ATOM   1148  HZ  PHE A  77     -18.207  -3.806 -22.694  1.00 31.73           H  
ATOM   1149  N   ASP A  78     -16.554 -12.081 -21.521  1.00 28.77           N  
ATOM   1150  H   ASP A  78     -16.529 -11.678 -20.595  1.00 28.77           H  
ATOM   1151  CA  ASP A  78     -16.912 -13.491 -21.628  1.00 28.77           C  
ATOM   1152  HA  ASP A  78     -17.342 -13.648 -22.617  1.00 28.77           H  
ATOM   1153  C   ASP A  78     -18.024 -13.770 -20.609  1.00 28.77           C  
ATOM   1154  CB  ASP A  78     -15.660 -14.391 -21.505  1.00 28.77           C  
ATOM   1155  HB2 ASP A  78     -14.768 -13.783 -21.655  1.00 28.77           H  
ATOM   1156  HB3 ASP A  78     -15.600 -14.809 -20.500  1.00 28.77           H  
ATOM   1157  O   ASP A  78     -17.787 -13.818 -19.403  1.00 28.77           O  
ATOM   1158  CG  ASP A  78     -15.612 -15.534 -22.534  1.00 28.77           C  
ATOM   1159  OD1 ASP A  78     -16.614 -15.730 -23.261  1.00 28.77           O  
ATOM   1160  OD2 ASP A  78     -14.561 -16.211 -22.577  1.00 28.77           O  
ATOM   1161  N   GLY A  79     -19.263 -13.850 -21.112  1.00 30.42           N  
ATOM   1162  H   GLY A  79     -19.332 -13.798 -22.119  1.00 30.42           H  
ATOM   1163  CA  GLY A  79     -20.447 -14.284 -20.360  1.00 30.42           C  
ATOM   1164  HA2 GLY A  79     -20.965 -15.045 -20.944  1.00 30.42           H  
ATOM   1165  HA3 GLY A  79     -20.118 -14.769 -19.442  1.00 30.42           H  
ATOM   1166  C   GLY A  79     -21.456 -13.197 -19.953  1.00 30.42           C  
ATOM   1167  O   GLY A  79     -21.377 -12.672 -18.851  1.00 30.42           O  
ATOM   1168  N   LEU A  80     -22.432 -12.924 -20.837  1.00 29.28           N  
ATOM   1169  H   LEU A  80     -22.273 -13.319 -21.752  1.00 29.28           H  
ATOM   1170  CA  LEU A  80     -23.835 -12.509 -20.589  1.00 29.28           C  
ATOM   1171  HA  LEU A  80     -24.133 -11.859 -21.411  1.00 29.28           H  
ATOM   1172  C   LEU A  80     -24.139 -11.733 -19.274  1.00 29.28           C  
ATOM   1173  CB  LEU A  80     -24.711 -13.780 -20.640  1.00 29.28           C  
ATOM   1174  HB2 LEU A  80     -25.713 -13.476 -20.336  1.00 29.28           H  
ATOM   1175  HB3 LEU A  80     -24.366 -14.491 -19.889  1.00 29.28           H  
ATOM   1176  O   LEU A  80     -24.132 -12.300 -18.191  1.00 29.28           O  
ATOM   1177  CG  LEU A  80     -24.814 -14.480 -22.013  1.00 29.28           C  
ATOM   1178  HG  LEU A  80     -24.562 -13.772 -22.803  1.00 29.28           H  
ATOM   1179  CD1 LEU A  80     -23.909 -15.710 -22.136  1.00 29.28           C  
ATOM   1180 HD11 LEU A  80     -24.044 -16.174 -23.113  1.00 29.28           H  
ATOM   1181 HD12 LEU A  80     -24.151 -16.435 -21.359  1.00 29.28           H  
ATOM   1182 HD13 LEU A  80     -22.863 -15.417 -22.039  1.00 29.28           H  
ATOM   1183  CD2 LEU A  80     -26.251 -14.951 -22.240  1.00 29.28           C  
ATOM   1184 HD21 LEU A  80     -26.330 -15.441 -23.211  1.00 29.28           H  
ATOM   1185 HD22 LEU A  80     -26.544 -15.653 -21.459  1.00 29.28           H  
ATOM   1186 HD23 LEU A  80     -26.928 -14.097 -22.231  1.00 29.28           H  
ATOM   1187  N   ASN A  81     -24.590 -10.476 -19.284  1.00 34.51           N  
ATOM   1188  H   ASN A  81     -24.404  -9.990 -18.418  1.00 34.51           H  
ATOM   1189  CA  ASN A  81     -25.855 -10.083 -19.896  1.00 34.51           C  
ATOM   1190  HA  ASN A  81     -25.984 -10.649 -20.818  1.00 34.51           H  
ATOM   1191  C   ASN A  81     -25.892  -8.581 -20.225  1.00 34.51           C  
ATOM   1192  CB  ASN A  81     -27.004 -10.450 -18.929  1.00 34.51           C  
ATOM   1193  HB2 ASN A  81     -26.793 -11.409 -18.458  1.00 34.51           H  
ATOM   1194  HB3 ASN A  81     -27.080  -9.698 -18.143  1.00 34.51           H  
ATOM   1195  O   ASN A  81     -25.642  -7.710 -19.391  1.00 34.51           O  
ATOM   1196  CG  ASN A  81     -28.352 -10.588 -19.613  1.00 34.51           C  
ATOM   1197  ND2 ASN A  81     -29.382 -10.923 -18.873  1.00 34.51           N  
ATOM   1198 HD21 ASN A  81     -30.263 -10.984 -19.362  1.00 34.51           H  
ATOM   1199 HD22 ASN A  81     -29.283 -11.052 -17.876  1.00 34.51           H  
ATOM   1200  OD1 ASN A  81     -28.489 -10.461 -20.815  1.00 34.51           O  
ATOM   1201  N   VAL A  82     -26.261  -8.333 -21.471  1.00 32.16           N  
ATOM   1202  H   VAL A  82     -26.556  -9.143 -21.997  1.00 32.16           H  
ATOM   1203  CA  VAL A  82     -26.621  -7.059 -22.074  1.00 32.16           C  
ATOM   1204  HA  VAL A  82     -25.875  -6.300 -21.836  1.00 32.16           H  
ATOM   1205  C   VAL A  82     -27.989  -6.656 -21.517  1.00 32.16           C  
ATOM   1206  CB  VAL A  82     -26.680  -7.296 -23.602  1.00 32.16           C  
ATOM   1207  HB  VAL A  82     -27.422  -8.067 -23.813  1.00 32.16           H  
ATOM   1208  O   VAL A  82     -28.912  -7.453 -21.594  1.00 32.16           O  
ATOM   1209  CG1 VAL A  82     -27.074  -6.046 -24.390  1.00 32.16           C  
ATOM   1210 HG11 VAL A  82     -27.087  -6.270 -25.457  1.00 32.16           H  
ATOM   1211 HG12 VAL A  82     -26.362  -5.243 -24.200  1.00 32.16           H  
ATOM   1212 HG13 VAL A  82     -28.073  -5.723 -24.097  1.00 32.16           H  
ATOM   1213  CG2 VAL A  82     -25.327  -7.794 -24.140  1.00 32.16           C  
ATOM   1214 HG21 VAL A  82     -25.379  -7.904 -25.224  1.00 32.16           H  
ATOM   1215 HG22 VAL A  82     -25.073  -8.768 -23.721  1.00 32.16           H  
ATOM   1216 HG23 VAL A  82     -24.541  -7.081 -23.894  1.00 32.16           H  
ATOM   1217  N   ASN A  83     -28.120  -5.437 -20.981  1.00 38.77           N  
ATOM   1218  H   ASN A  83     -27.285  -4.872 -20.917  1.00 38.77           H  
ATOM   1219  CA  ASN A  83     -29.382  -4.790 -20.584  1.00 38.77           C  
ATOM   1220  HA  ASN A  83     -29.145  -3.925 -19.965  1.00 38.77           H  
ATOM   1221  C   ASN A  83     -30.372  -5.665 -19.781  1.00 38.77           C  
ATOM   1222  CB  ASN A  83     -30.084  -4.262 -21.855  1.00 38.77           C  
ATOM   1223  HB2 ASN A  83     -31.086  -3.922 -21.592  1.00 38.77           H  
ATOM   1224  HB3 ASN A  83     -30.191  -5.075 -22.573  1.00 38.77           H  
ATOM   1225  O   ASN A  83     -31.195  -6.357 -20.385  1.00 38.77           O  
ATOM   1226  CG  ASN A  83     -29.387  -3.087 -22.504  1.00 38.77           C  
ATOM   1227  ND2 ASN A  83     -29.413  -2.996 -23.812  1.00 38.77           N  
ATOM   1228 HD21 ASN A  83     -29.881  -3.699 -24.366  1.00 38.77           H  
ATOM   1229 HD22 ASN A  83     -28.945  -2.195 -24.212  1.00 38.77           H  
ATOM   1230  OD1 ASN A  83     -28.824  -2.229 -21.850  1.00 38.77           O  
ATOM   1231  N   PRO A  84     -30.495  -5.526 -18.445  1.00 41.89           N  
ATOM   1232  CA  PRO A  84     -31.844  -5.635 -17.921  1.00 41.89           C  
ATOM   1233  HA  PRO A  84     -32.245  -6.621 -18.155  1.00 41.89           H  
ATOM   1234  C   PRO A  84     -32.654  -4.510 -18.598  1.00 41.89           C  
ATOM   1235  CB  PRO A  84     -31.731  -5.496 -16.407  1.00 41.89           C  
ATOM   1236  HB2 PRO A  84     -31.560  -6.478 -15.966  1.00 41.89           H  
ATOM   1237  HB3 PRO A  84     -32.616  -5.030 -15.971  1.00 41.89           H  
ATOM   1238  O   PRO A  84     -32.216  -3.354 -18.568  1.00 41.89           O  
ATOM   1239  CG  PRO A  84     -30.483  -4.632 -16.226  1.00 41.89           C  
ATOM   1240  HG2 PRO A  84     -29.957  -4.880 -15.304  1.00 41.89           H  
ATOM   1241  HG3 PRO A  84     -30.769  -3.581 -16.221  1.00 41.89           H  
ATOM   1242  CD  PRO A  84     -29.614  -4.913 -17.461  1.00 41.89           C  
ATOM   1243  HD2 PRO A  84     -28.821  -5.615 -17.205  1.00 41.89           H  
ATOM   1244  HD3 PRO A  84     -29.185  -3.981 -17.830  1.00 41.89           H  
ATOM   1245  N   PRO A  85     -33.789  -4.800 -19.260  1.00 42.28           N  
ATOM   1246  CA  PRO A  85     -34.705  -3.743 -19.668  1.00 42.28           C  
ATOM   1247  HA  PRO A  85     -34.266  -3.150 -20.469  1.00 42.28           H  
ATOM   1248  C   PRO A  85     -34.964  -2.859 -18.448  1.00 42.28           C  
ATOM   1249  CB  PRO A  85     -35.971  -4.454 -20.164  1.00 42.28           C  
ATOM   1250  HB2 PRO A  85     -36.880  -3.913 -19.898  1.00 42.28           H  
ATOM   1251  HB3 PRO A  85     -35.911  -4.582 -21.244  1.00 42.28           H  
ATOM   1252  O   PRO A  85     -35.040  -3.382 -17.334  1.00 42.28           O  
ATOM   1253  CG  PRO A  85     -35.911  -5.825 -19.491  1.00 42.28           C  
ATOM   1254  HG2 PRO A  85     -36.338  -5.759 -18.490  1.00 42.28           H  
ATOM   1255  HG3 PRO A  85     -36.423  -6.588 -20.076  1.00 42.28           H  
ATOM   1256  CD  PRO A  85     -34.416  -6.103 -19.388  1.00 42.28           C  
ATOM   1257  HD2 PRO A  85     -34.238  -6.740 -18.521  1.00 42.28           H  
ATOM   1258  HD3 PRO A  85     -34.060  -6.588 -20.296  1.00 42.28           H  
ATOM   1259  N   LEU A  86     -35.070  -1.541 -18.658  1.00 36.95           N  
ATOM   1260  H   LEU A  86     -34.918  -1.200 -19.597  1.00 36.95           H  
ATOM   1261  CA  LEU A  86     -35.621  -0.605 -17.679  1.00 36.95           C  
ATOM   1262  HA  LEU A  86     -34.938  -0.487 -16.838  1.00 36.95           H  
ATOM   1263  C   LEU A  86     -36.929  -1.212 -17.168  1.00 36.95           C  
ATOM   1264  CB  LEU A  86     -35.876   0.761 -18.359  1.00 36.95           C  
ATOM   1265  HB2 LEU A  86     -36.718   1.254 -17.872  1.00 36.95           H  
ATOM   1266  HB3 LEU A  86     -36.176   0.583 -19.391  1.00 36.95           H  
ATOM   1267  O   LEU A  86     -37.972  -1.078 -17.807  1.00 36.95           O  
ATOM   1268  CG  LEU A  86     -34.677   1.725 -18.322  1.00 36.95           C  
ATOM   1269  HG  LEU A  86     -33.749   1.159 -18.407  1.00 36.95           H  
ATOM   1270  CD1 LEU A  86     -34.748   2.711 -19.488  1.00 36.95           C  
ATOM   1271 HD11 LEU A  86     -33.899   3.394 -19.444  1.00 36.95           H  
ATOM   1272 HD12 LEU A  86     -35.674   3.284 -19.441  1.00 36.95           H  
ATOM   1273 HD13 LEU A  86     -34.707   2.169 -20.433  1.00 36.95           H  
ATOM   1274  CD2 LEU A  86     -34.667   2.531 -17.020  1.00 36.95           C  
ATOM   1275 HD21 LEU A  86     -35.567   3.140 -16.943  1.00 36.95           H  
ATOM   1276 HD22 LEU A  86     -34.620   1.853 -16.168  1.00 36.95           H  
ATOM   1277 HD23 LEU A  86     -33.791   3.179 -16.998  1.00 36.95           H  
ATOM   1278  N   GLN A  87     -36.862  -1.946 -16.056  1.00 50.66           N  
ATOM   1279  H   GLN A  87     -35.957  -2.164 -15.664  1.00 50.66           H  
ATOM   1280  CA  GLN A  87     -38.059  -2.383 -15.380  1.00 50.66           C  
ATOM   1281  HA  GLN A  87     -38.689  -2.888 -16.113  1.00 50.66           H  
ATOM   1282  C   GLN A  87     -38.704  -1.085 -14.912  1.00 50.66           C  
ATOM   1283  CB  GLN A  87     -37.778  -3.354 -14.224  1.00 50.66           C  
ATOM   1284  HB2 GLN A  87     -38.617  -3.304 -13.530  1.00 50.66           H  
ATOM   1285  HB3 GLN A  87     -36.873  -3.062 -13.693  1.00 50.66           H  
ATOM   1286  O   GLN A  87     -38.038  -0.308 -14.216  1.00 50.66           O  
ATOM   1287  CG  GLN A  87     -37.664  -4.804 -14.723  1.00 50.66           C  
ATOM   1288  HG2 GLN A  87     -36.764  -4.910 -15.329  1.00 50.66           H  
ATOM   1289  HG3 GLN A  87     -38.527  -5.034 -15.349  1.00 50.66           H  
ATOM   1290  CD  GLN A  87     -37.620  -5.825 -13.587  1.00 50.66           C  
ATOM   1291  NE2 GLN A  87     -37.774  -7.097 -13.882  1.00 50.66           N  
ATOM   1292 HE21 GLN A  87     -37.740  -7.730 -13.096  1.00 50.66           H  
ATOM   1293 HE22 GLN A  87     -37.910  -7.397 -14.836  1.00 50.66           H  
ATOM   1294  OE1 GLN A  87     -37.452  -5.519 -12.420  1.00 50.66           O  
ATOM   1295  N   PRO A  88     -39.941  -0.791 -15.349  1.00 39.92           N  
ATOM   1296  CA  PRO A  88     -40.652   0.357 -14.832  1.00 39.92           C  
ATOM   1297  HA  PRO A  88     -40.163   1.277 -15.152  1.00 39.92           H  
ATOM   1298  C   PRO A  88     -40.616   0.250 -13.313  1.00 39.92           C  
ATOM   1299  CB  PRO A  88     -42.064   0.289 -15.421  1.00 39.92           C  
ATOM   1300  HB2 PRO A  88     -42.109   0.913 -16.314  1.00 39.92           H  
ATOM   1301  HB3 PRO A  88     -42.823   0.601 -14.704  1.00 39.92           H  
ATOM   1302  O   PRO A  88     -40.928  -0.809 -12.761  1.00 39.92           O  
ATOM   1303  CG  PRO A  88     -42.232  -1.176 -15.824  1.00 39.92           C  
ATOM   1304  HG2 PRO A  88     -42.903  -1.289 -16.675  1.00 39.92           H  
ATOM   1305  HG3 PRO A  88     -42.594  -1.749 -14.970  1.00 39.92           H  
ATOM   1306  CD  PRO A  88     -40.816  -1.618 -16.165  1.00 39.92           C  
ATOM   1307  HD2 PRO A  88     -40.716  -2.679 -15.937  1.00 39.92           H  
ATOM   1308  HD3 PRO A  88     -40.612  -1.433 -17.220  1.00 39.92           H  
ATOM   1309  N   LEU A  89     -40.157   1.331 -12.673  1.00 47.25           N  
ATOM   1310  H   LEU A  89     -39.846   2.114 -13.230  1.00 47.25           H  
ATOM   1311  CA  LEU A  89     -40.189   1.487 -11.225  1.00 47.25           C  
ATOM   1312  HA  LEU A  89     -39.357   0.932 -10.793  1.00 47.25           H  
ATOM   1313  C   LEU A  89     -41.530   0.931 -10.739  1.00 47.25           C  
ATOM   1314  CB  LEU A  89     -40.080   2.983 -10.873  1.00 47.25           C  
ATOM   1315  HB2 LEU A  89     -40.671   3.550 -11.592  1.00 47.25           H  
ATOM   1316  HB3 LEU A  89     -40.525   3.156  -9.893  1.00 47.25           H  
ATOM   1317  O   LEU A  89     -42.564   1.375 -11.258  1.00 47.25           O  
ATOM   1318  CG  LEU A  89     -38.631   3.500 -10.858  1.00 47.25           C  
ATOM   1319  HG  LEU A  89     -38.040   2.964 -11.600  1.00 47.25           H  
ATOM   1320  CD1 LEU A  89     -38.588   4.988 -11.204  1.00 47.25           C  
ATOM   1321 HD11 LEU A  89     -38.987   5.145 -12.206  1.00 47.25           H  
ATOM   1322 HD12 LEU A  89     -37.556   5.340 -11.181  1.00 47.25           H  
ATOM   1323 HD13 LEU A  89     -39.179   5.556 -10.486  1.00 47.25           H  
ATOM   1324  CD2 LEU A  89     -38.005   3.308  -9.475  1.00 47.25           C  
ATOM   1325 HD21 LEU A  89     -38.559   3.871  -8.725  1.00 47.25           H  
ATOM   1326 HD22 LEU A  89     -38.017   2.250  -9.211  1.00 47.25           H  
ATOM   1327 HD23 LEU A  89     -36.970   3.650  -9.491  1.00 47.25           H  
ATOM   1328  N   PRO A  90     -41.545  -0.044  -9.810  1.00 52.74           N  
ATOM   1329  CA  PRO A  90     -42.800  -0.470  -9.225  1.00 52.74           C  
ATOM   1330  HA  PRO A  90     -43.384  -0.976  -9.994  1.00 52.74           H  
ATOM   1331  C   PRO A  90     -43.510   0.797  -8.732  1.00 52.74           C  
ATOM   1332  CB  PRO A  90     -42.449  -1.459  -8.111  1.00 52.74           C  
ATOM   1333  HB2 PRO A  90     -42.519  -2.476  -8.498  1.00 52.74           H  
ATOM   1334  HB3 PRO A  90     -43.090  -1.341  -7.238  1.00 52.74           H  
ATOM   1335  O   PRO A  90     -42.856   1.650  -8.119  1.00 52.74           O  
ATOM   1336  CG  PRO A  90     -40.989  -1.143  -7.787  1.00 52.74           C  
ATOM   1337  HG2 PRO A  90     -40.947  -0.340  -7.051  1.00 52.74           H  
ATOM   1338  HG3 PRO A  90     -40.455  -2.021  -7.424  1.00 52.74           H  
ATOM   1339  CD  PRO A  90     -40.420  -0.644  -9.112  1.00 52.74           C  
ATOM   1340  HD2 PRO A  90     -40.038  -1.481  -9.697  1.00 52.74           H  
ATOM   1341  HD3 PRO A  90     -39.627   0.077  -8.914  1.00 52.74           H  
ATOM   1342  N   PRO A  91     -44.794   0.987  -9.092  1.00 47.13           N  
ATOM   1343  CA  PRO A  91     -45.517   2.220  -8.825  1.00 47.13           C  
ATOM   1344  HA  PRO A  91     -45.130   3.013  -9.465  1.00 47.13           H  
ATOM   1345  C   PRO A  91     -45.326   2.596  -7.365  1.00 47.13           C  
ATOM   1346  CB  PRO A  91     -46.984   1.939  -9.173  1.00 47.13           C  
ATOM   1347  HB2 PRO A  91     -47.673   2.373  -8.448  1.00 47.13           H  
ATOM   1348  HB3 PRO A  91     -47.195   2.325 -10.170  1.00 47.13           H  
ATOM   1349  O   PRO A  91     -45.469   1.730  -6.502  1.00 47.13           O  
ATOM   1350  CG  PRO A  91     -47.076   0.413  -9.193  1.00 47.13           C  
ATOM   1351  HG2 PRO A  91     -47.255   0.044  -8.184  1.00 47.13           H  
ATOM   1352  HG3 PRO A  91     -47.850   0.061  -9.875  1.00 47.13           H  
ATOM   1353  CD  PRO A  91     -45.685  -0.009  -9.651  1.00 47.13           C  
ATOM   1354  HD2 PRO A  91     -45.465  -1.009  -9.278  1.00 47.13           H  
ATOM   1355  HD3 PRO A  91     -45.622   0.017 -10.738  1.00 47.13           H  
ATOM   1356  N   LEU A  92     -44.966   3.866  -7.140  1.00 43.04           N  
ATOM   1357  H   LEU A  92     -44.820   4.440  -7.958  1.00 43.04           H  
ATOM   1358  CA  LEU A  92     -44.756   4.507  -5.843  1.00 43.04           C  
ATOM   1359  HA  LEU A  92     -43.799   4.188  -5.430  1.00 43.04           H  
ATOM   1360  C   LEU A  92     -45.860   4.095  -4.862  1.00 43.04           C  
ATOM   1361  CB  LEU A  92     -44.751   6.041  -6.049  1.00 43.04           C  
ATOM   1362  HB2 LEU A  92     -44.982   6.531  -5.103  1.00 43.04           H  
ATOM   1363  HB3 LEU A  92     -45.556   6.295  -6.739  1.00 43.04           H  
ATOM   1364  O   LEU A  92     -46.876   4.775  -4.721  1.00 43.04           O  
ATOM   1365  CG  LEU A  92     -43.425   6.624  -6.569  1.00 43.04           C  
ATOM   1366  HG  LEU A  92     -42.994   5.953  -7.311  1.00 43.04           H  
ATOM   1367  CD1 LEU A  92     -43.667   7.982  -7.228  1.00 43.04           C  
ATOM   1368 HD11 LEU A  92     -42.722   8.390  -7.586  1.00 43.04           H  
ATOM   1369 HD12 LEU A  92     -44.110   8.674  -6.511  1.00 43.04           H  
ATOM   1370 HD13 LEU A  92     -44.339   7.866  -8.078  1.00 43.04           H  
ATOM   1371  CD2 LEU A  92     -42.432   6.824  -5.421  1.00 43.04           C  
ATOM   1372 HD21 LEU A  92     -41.495   7.219  -5.814  1.00 43.04           H  
ATOM   1373 HD22 LEU A  92     -42.227   5.869  -4.938  1.00 43.04           H  
ATOM   1374 HD23 LEU A  92     -42.835   7.521  -4.686  1.00 43.04           H  
ATOM   1375  N   GLN A  93     -45.655   2.980  -4.165  1.00 46.68           N  
ATOM   1376  H   GLN A  93     -44.907   2.364  -4.448  1.00 46.68           H  
ATOM   1377  CA  GLN A  93     -46.454   2.628  -3.011  1.00 46.68           C  
ATOM   1378  HA  GLN A  93     -47.482   2.954  -3.170  1.00 46.68           H  
ATOM   1379  C   GLN A  93     -45.899   3.453  -1.862  1.00 46.68           C  
ATOM   1380  CB  GLN A  93     -46.510   1.118  -2.762  1.00 46.68           C  
ATOM   1381  HB2 GLN A  93     -46.951   0.981  -1.775  1.00 46.68           H  
ATOM   1382  HB3 GLN A  93     -45.508   0.690  -2.751  1.00 46.68           H  
ATOM   1383  O   GLN A  93     -44.955   3.076  -1.178  1.00 46.68           O  
ATOM   1384  CG  GLN A  93     -47.378   0.415  -3.830  1.00 46.68           C  
ATOM   1385  HG2 GLN A  93     -48.068   1.130  -4.279  1.00 46.68           H  
ATOM   1386  HG3 GLN A  93     -46.730   0.045  -4.624  1.00 46.68           H  
ATOM   1387  CD  GLN A  93     -48.224  -0.742  -3.296  1.00 46.68           C  
ATOM   1388  NE2 GLN A  93     -48.934  -1.442  -4.153  1.00 46.68           N  
ATOM   1389 HE21 GLN A  93     -48.904  -1.234  -5.141  1.00 46.68           H  
ATOM   1390 HE22 GLN A  93     -49.484  -2.187  -3.751  1.00 46.68           H  
ATOM   1391  OE1 GLN A  93     -48.301  -1.035  -2.116  1.00 46.68           O  
ATOM   1392  N   GLN A  94     -46.462   4.656  -1.783  1.00 43.21           N  
ATOM   1393  H   GLN A  94     -47.086   4.871  -2.548  1.00 43.21           H  
ATOM   1394  CA  GLN A  94     -46.517   5.575  -0.656  1.00 43.21           C  
ATOM   1395  HA  GLN A  94     -45.827   6.404  -0.814  1.00 43.21           H  
ATOM   1396  C   GLN A  94     -46.215   4.925   0.704  1.00 43.21           C  
ATOM   1397  CB  GLN A  94     -47.966   6.095  -0.598  1.00 43.21           C  
ATOM   1398  HB2 GLN A  94     -48.087   6.690   0.307  1.00 43.21           H  
ATOM   1399  HB3 GLN A  94     -48.632   5.236  -0.526  1.00 43.21           H  
ATOM   1400  O   GLN A  94     -47.138   4.581   1.430  1.00 43.21           O  
ATOM   1401  CG  GLN A  94     -48.435   6.964  -1.766  1.00 43.21           C  
ATOM   1402  HG2 GLN A  94     -48.307   6.433  -2.709  1.00 43.21           H  
ATOM   1403  HG3 GLN A  94     -47.841   7.877  -1.795  1.00 43.21           H  
ATOM   1404  CD  GLN A  94     -49.915   7.318  -1.617  1.00 43.21           C  
ATOM   1405  NE2 GLN A  94     -50.368   8.395  -2.216  1.00 43.21           N  
ATOM   1406 HE21 GLN A  94     -51.356   8.567  -2.098  1.00 43.21           H  
ATOM   1407 HE22 GLN A  94     -49.765   8.971  -2.785  1.00 43.21           H  
ATOM   1408  OE1 GLN A  94     -50.702   6.643  -0.977  1.00 43.21           O  
ATOM   1409  N   LEU A  95     -44.953   4.799   1.106  1.00 38.81           N  
ATOM   1410  H   LEU A  95     -44.207   4.906   0.433  1.00 38.81           H  
ATOM   1411  CA  LEU A  95     -44.607   4.372   2.461  1.00 38.81           C  
ATOM   1412  HA  LEU A  95     -45.316   4.800   3.170  1.00 38.81           H  
ATOM   1413  C   LEU A  95     -43.198   4.865   2.787  1.00 38.81           C  
ATOM   1414  CB  LEU A  95     -44.618   2.823   2.550  1.00 38.81           C  
ATOM   1415  HB2 LEU A  95     -43.987   2.442   1.747  1.00 38.81           H  
ATOM   1416  HB3 LEU A  95     -44.142   2.536   3.488  1.00 38.81           H  
ATOM   1417  O   LEU A  95     -42.251   4.480   2.118  1.00 38.81           O  
ATOM   1418  CG  LEU A  95     -45.971   2.081   2.472  1.00 38.81           C  
ATOM   1419  HG  LEU A  95     -46.491   2.321   1.545  1.00 38.81           H  
ATOM   1420  CD1 LEU A  95     -45.736   0.575   2.414  1.00 38.81           C  
ATOM   1421 HD11 LEU A  95     -45.138   0.335   1.536  1.00 38.81           H  
ATOM   1422 HD12 LEU A  95     -46.692   0.058   2.330  1.00 38.81           H  
ATOM   1423 HD13 LEU A  95     -45.216   0.237   3.311  1.00 38.81           H  
ATOM   1424  CD2 LEU A  95     -46.863   2.377   3.685  1.00 38.81           C  
ATOM   1425 HD21 LEU A  95     -47.797   1.824   3.585  1.00 38.81           H  
ATOM   1426 HD22 LEU A  95     -47.100   3.440   3.719  1.00 38.81           H  
ATOM   1427 HD23 LEU A  95     -46.359   2.076   4.603  1.00 38.81           H  
ATOM   1428  N   GLN A  96     -42.896   5.681   3.779  1.00 53.53           N  
ATOM   1429  H   GLN A  96     -41.893   5.761   3.864  1.00 53.53           H  
ATOM   1430  CA  GLN A  96     -43.581   6.652   4.625  1.00 53.53           C  
ATOM   1431  HA  GLN A  96     -44.400   7.134   4.092  1.00 53.53           H  
ATOM   1432  C   GLN A  96     -42.467   7.681   4.931  1.00 53.53           C  
ATOM   1433  CB  GLN A  96     -44.066   5.999   5.934  1.00 53.53           C  
ATOM   1434  HB2 GLN A  96     -43.278   5.372   6.350  1.00 53.53           H  
ATOM   1435  HB3 GLN A  96     -44.270   6.789   6.657  1.00 53.53           H  
ATOM   1436  O   GLN A  96     -41.289   7.323   4.809  1.00 53.53           O  
ATOM   1437  CG  GLN A  96     -45.346   5.170   5.766  1.00 53.53           C  
ATOM   1438  HG2 GLN A  96     -45.103   4.237   5.259  1.00 53.53           H  
ATOM   1439  HG3 GLN A  96     -46.063   5.730   5.165  1.00 53.53           H  
ATOM   1440  CD  GLN A  96     -46.011   4.812   7.090  1.00 53.53           C  
ATOM   1441  NE2 GLN A  96     -47.244   4.358   7.063  1.00 53.53           N  
ATOM   1442 HE21 GLN A  96     -47.724   4.203   6.189  1.00 53.53           H  
ATOM   1443 HE22 GLN A  96     -47.639   4.105   7.958  1.00 53.53           H  
ATOM   1444  OE1 GLN A  96     -45.451   4.935   8.165  1.00 53.53           O  
ATOM   1445  N   PRO A  97     -42.754   8.940   5.302  1.00 41.32           N  
ATOM   1446  CA  PRO A  97     -41.704   9.843   5.774  1.00 41.32           C  
ATOM   1447  HA  PRO A  97     -41.058  10.137   4.947  1.00 41.32           H  
ATOM   1448  C   PRO A  97     -40.872   9.124   6.844  1.00 41.32           C  
ATOM   1449  CB  PRO A  97     -42.438  11.076   6.322  1.00 41.32           C  
ATOM   1450  HB2 PRO A  97     -41.965  11.474   7.219  1.00 41.32           H  
ATOM   1451  HB3 PRO A  97     -42.478  11.842   5.548  1.00 41.32           H  
ATOM   1452  O   PRO A  97     -41.415   8.750   7.884  1.00 41.32           O  
ATOM   1453  CG  PRO A  97     -43.855  10.570   6.606  1.00 41.32           C  
ATOM   1454  HG2 PRO A  97     -43.887  10.104   7.591  1.00 41.32           H  
ATOM   1455  HG3 PRO A  97     -44.593  11.369   6.536  1.00 41.32           H  
ATOM   1456  CD  PRO A  97     -44.068   9.508   5.533  1.00 41.32           C  
ATOM   1457  HD2 PRO A  97     -44.793   8.770   5.878  1.00 41.32           H  
ATOM   1458  HD3 PRO A  97     -44.423   9.977   4.615  1.00 41.32           H  
ATOM   1459  N   LEU A  98     -39.586   8.868   6.558  1.00 43.07           N  
ATOM   1460  H   LEU A  98     -39.234   9.114   5.644  1.00 43.07           H  
ATOM   1461  CA  LEU A  98     -38.655   8.307   7.534  1.00 43.07           C  
ATOM   1462  HA  LEU A  98     -39.054   7.359   7.893  1.00 43.07           H  
ATOM   1463  C   LEU A  98     -38.634   9.290   8.697  1.00 43.07           C  
ATOM   1464  CB  LEU A  98     -37.261   8.065   6.918  1.00 43.07           C  
ATOM   1465  HB2 LEU A  98     -37.136   8.721   6.056  1.00 43.07           H  
ATOM   1466  HB3 LEU A  98     -36.490   8.335   7.641  1.00 43.07           H  
ATOM   1467  O   LEU A  98     -38.120  10.404   8.590  1.00 43.07           O  
ATOM   1468  CG  LEU A  98     -37.039   6.599   6.497  1.00 43.07           C  
ATOM   1469  HG  LEU A  98     -37.949   6.213   6.036  1.00 43.07           H  
ATOM   1470  CD1 LEU A  98     -35.909   6.504   5.473  1.00 43.07           C  
ATOM   1471 HD11 LEU A  98     -34.984   6.892   5.899  1.00 43.07           H  
ATOM   1472 HD12 LEU A  98     -36.169   7.079   4.585  1.00 43.07           H  
ATOM   1473 HD13 LEU A  98     -35.764   5.463   5.182  1.00 43.07           H  
ATOM   1474  CD2 LEU A  98     -36.666   5.718   7.695  1.00 43.07           C  
ATOM   1475 HD21 LEU A  98     -37.461   5.746   8.440  1.00 43.07           H  
ATOM   1476 HD22 LEU A  98     -35.740   6.070   8.148  1.00 43.07           H  
ATOM   1477 HD23 LEU A  98     -36.536   4.687   7.365  1.00 43.07           H  
ATOM   1478  N   GLN A  99     -39.322   8.879   9.758  1.00 58.03           N  
ATOM   1479  H   GLN A  99     -39.803   7.994   9.680  1.00 58.03           H  
ATOM   1480  CA  GLN A  99     -39.504   9.637  10.977  1.00 58.03           C  
ATOM   1481  HA  GLN A  99     -40.129  10.501  10.750  1.00 58.03           H  
ATOM   1482  C   GLN A  99     -38.134  10.099  11.475  1.00 58.03           C  
ATOM   1483  CB  GLN A  99     -40.199   8.751  12.021  1.00 58.03           C  
ATOM   1484  HB2 GLN A  99     -40.243   9.297  12.963  1.00 58.03           H  
ATOM   1485  HB3 GLN A  99     -39.611   7.847  12.179  1.00 58.03           H  
ATOM   1486  O   GLN A  99     -37.167   9.342  11.340  1.00 58.03           O  
ATOM   1487  CG  GLN A  99     -41.631   8.366  11.610  1.00 58.03           C  
ATOM   1488  HG2 GLN A  99     -42.194   9.273  11.391  1.00 58.03           H  
ATOM   1489  HG3 GLN A  99     -41.609   7.751  10.710  1.00 58.03           H  
ATOM   1490  CD  GLN A  99     -42.367   7.592  12.700  1.00 58.03           C  
ATOM   1491  NE2 GLN A  99     -43.662   7.409  12.571  1.00 58.03           N  
ATOM   1492 HE21 GLN A  99     -44.146   7.703  11.735  1.00 58.03           H  
ATOM   1493 HE22 GLN A  99     -44.099   6.859  13.296  1.00 58.03           H  
ATOM   1494  OE1 GLN A  99     -41.809   7.142  13.686  1.00 58.03           O  
ATOM   1495  N   PRO A 100     -38.024  11.318  12.037  1.00 44.27           N  
ATOM   1496  CA  PRO A 100     -36.776  11.778  12.623  1.00 44.27           C  
ATOM   1497  HA  PRO A 100     -36.021  11.908  11.848  1.00 44.27           H  
ATOM   1498  C   PRO A 100     -36.309  10.720  13.622  1.00 44.27           C  
ATOM   1499  CB  PRO A 100     -37.093  13.131  13.273  1.00 44.27           C  
ATOM   1500  HB2 PRO A 100     -36.549  13.278  14.206  1.00 44.27           H  
ATOM   1501  HB3 PRO A 100     -36.855  13.930  12.570  1.00 44.27           H  
ATOM   1502  O   PRO A 100     -36.967  10.494  14.640  1.00 44.27           O  
ATOM   1503  CG  PRO A 100     -38.605  13.092  13.498  1.00 44.27           C  
ATOM   1504  HG2 PRO A 100     -39.044  14.090  13.484  1.00 44.27           H  
ATOM   1505  HG3 PRO A 100     -38.822  12.592  14.442  1.00 44.27           H  
ATOM   1506  CD  PRO A 100     -39.109  12.237  12.340  1.00 44.27           C  
ATOM   1507  HD2 PRO A 100     -40.017  11.715  12.641  1.00 44.27           H  
ATOM   1508  HD3 PRO A 100     -39.303  12.865  11.471  1.00 44.27           H  
ATOM   1509  N   LEU A 101     -35.213  10.026  13.291  1.00 45.26           N  
ATOM   1510  H   LEU A 101     -34.798  10.181  12.384  1.00 45.26           H  
ATOM   1511  CA  LEU A 101     -34.587   9.077  14.199  1.00 45.26           C  
ATOM   1512  HA  LEU A 101     -35.319   8.311  14.455  1.00 45.26           H  
ATOM   1513  C   LEU A 101     -34.248   9.859  15.462  1.00 45.26           C  
ATOM   1514  CB  LEU A 101     -33.362   8.408  13.550  1.00 45.26           C  
ATOM   1515  HB2 LEU A 101     -32.642   8.147  14.326  1.00 45.26           H  
ATOM   1516  HB3 LEU A 101     -32.879   9.126  12.887  1.00 45.26           H  
ATOM   1517  O   LEU A 101     -33.463  10.809  15.441  1.00 45.26           O  
ATOM   1518  CG  LEU A 101     -33.725   7.130  12.770  1.00 45.26           C  
ATOM   1519  HG  LEU A 101     -34.630   7.302  12.187  1.00 45.26           H  
ATOM   1520  CD1 LEU A 101     -32.597   6.762  11.806  1.00 45.26           C  
ATOM   1521 HD11 LEU A 101     -32.446   7.572  11.093  1.00 45.26           H  
ATOM   1522 HD12 LEU A 101     -32.865   5.860  11.255  1.00 45.26           H  
ATOM   1523 HD13 LEU A 101     -31.674   6.588  12.358  1.00 45.26           H  
ATOM   1524  CD2 LEU A 101     -33.946   5.939  13.710  1.00 45.26           C  
ATOM   1525 HD21 LEU A 101     -33.045   5.745  14.292  1.00 45.26           H  
ATOM   1526 HD22 LEU A 101     -34.774   6.143  14.388  1.00 45.26           H  
ATOM   1527 HD23 LEU A 101     -34.194   5.053  13.126  1.00 45.26           H  
ATOM   1528  N   GLN A 102     -34.961   9.499  16.523  1.00 53.32           N  
ATOM   1529  H   GLN A 102     -35.625   8.748  16.400  1.00 53.32           H  
ATOM   1530  CA  GLN A 102     -34.949  10.174  17.805  1.00 53.32           C  
ATOM   1531  HA  GLN A 102     -35.335  11.182  17.653  1.00 53.32           H  
ATOM   1532  C   GLN A 102     -33.513  10.254  18.335  1.00 53.32           C  
ATOM   1533  CB  GLN A 102     -35.872   9.417  18.772  1.00 53.32           C  
ATOM   1534  HB2 GLN A 102     -35.818   9.896  19.749  1.00 53.32           H  
ATOM   1535  HB3 GLN A 102     -35.529   8.387  18.877  1.00 53.32           H  
ATOM   1536  O   GLN A 102     -32.737   9.316  18.119  1.00 53.32           O  
ATOM   1537  CG  GLN A 102     -37.336   9.427  18.296  1.00 53.32           C  
ATOM   1538  HG2 GLN A 102     -37.436   8.850  17.377  1.00 53.32           H  
ATOM   1539  HG3 GLN A 102     -37.631  10.455  18.085  1.00 53.32           H  
ATOM   1540  CD  GLN A 102     -38.303   8.854  19.327  1.00 53.32           C  
ATOM   1541  NE2 GLN A 102     -39.589   9.057  19.153  1.00 53.32           N  
ATOM   1542 HE21 GLN A 102     -40.193   8.639  19.846  1.00 53.32           H  
ATOM   1543 HE22 GLN A 102     -39.933   9.534  18.332  1.00 53.32           H  
ATOM   1544  OE1 GLN A 102     -37.937   8.222  20.301  1.00 53.32           O  
ATOM   1545  N   PRO A 103     -33.133  11.356  19.010  1.00 41.22           N  
ATOM   1546  CA  PRO A 103     -31.807  11.480  19.593  1.00 41.22           C  
ATOM   1547  HA  PRO A 103     -31.058  11.515  18.802  1.00 41.22           H  
ATOM   1548  C   PRO A 103     -31.551  10.269  20.486  1.00 41.22           C  
ATOM   1549  CB  PRO A 103     -31.803  12.804  20.366  1.00 41.22           C  
ATOM   1550  HB2 PRO A 103     -31.237  12.739  21.295  1.00 41.22           H  
ATOM   1551  HB3 PRO A 103     -31.392  13.589  19.729  1.00 41.22           H  
ATOM   1552  O   PRO A 103     -32.309  10.008  21.419  1.00 41.22           O  
ATOM   1553  CG  PRO A 103     -33.283  13.088  20.623  1.00 41.22           C  
ATOM   1554  HG2 PRO A 103     -33.485  14.156  20.700  1.00 41.22           H  
ATOM   1555  HG3 PRO A 103     -33.600  12.572  21.529  1.00 41.22           H  
ATOM   1556  CD  PRO A 103     -33.977  12.466  19.416  1.00 41.22           C  
ATOM   1557  HD2 PRO A 103     -34.977  12.137  19.698  1.00 41.22           H  
ATOM   1558  HD3 PRO A 103     -34.033  13.191  18.604  1.00 41.22           H  
ATOM   1559  N   ILE A 104     -30.493   9.520  20.170  1.00 46.39           N  
ATOM   1560  H   ILE A 104     -29.979   9.745  19.330  1.00 46.39           H  
ATOM   1561  CA  ILE A 104     -30.012   8.432  21.014  1.00 46.39           C  
ATOM   1562  HA  ILE A 104     -30.824   7.724  21.178  1.00 46.39           H  
ATOM   1563  C   ILE A 104     -29.639   9.070  22.349  1.00 46.39           C  
ATOM   1564  CB  ILE A 104     -28.830   7.684  20.352  1.00 46.39           C  
ATOM   1565  HB  ILE A 104     -28.050   8.409  20.119  1.00 46.39           H  
ATOM   1566  O   ILE A 104     -28.610   9.738  22.472  1.00 46.39           O  
ATOM   1567  CG1 ILE A 104     -29.289   7.013  19.035  1.00 46.39           C  
ATOM   1568 HG12 ILE A 104     -30.002   6.221  19.260  1.00 46.39           H  
ATOM   1569 HG13 ILE A 104     -29.798   7.748  18.411  1.00 46.39           H  
ATOM   1570  CG2 ILE A 104     -28.241   6.633  21.316  1.00 46.39           C  
ATOM   1571 HG21 ILE A 104     -27.887   7.106  22.232  1.00 46.39           H  
ATOM   1572 HG22 ILE A 104     -27.387   6.131  20.860  1.00 46.39           H  
ATOM   1573 HG23 ILE A 104     -28.999   5.893  21.571  1.00 46.39           H  
ATOM   1574  CD1 ILE A 104     -28.144   6.434  18.194  1.00 46.39           C  
ATOM   1575 HD11 ILE A 104     -28.539   6.096  17.236  1.00 46.39           H  
ATOM   1576 HD12 ILE A 104     -27.389   7.199  18.015  1.00 46.39           H  
ATOM   1577 HD13 ILE A 104     -27.690   5.581  18.698  1.00 46.39           H  
ATOM   1578  N   THR A 105     -30.505   8.897  23.342  1.00 42.06           N  
ATOM   1579  H   THR A 105     -31.424   8.533  23.137  1.00 42.06           H  
ATOM   1580  CA  THR A 105     -30.212   9.221  24.729  1.00 42.06           C  
ATOM   1581  HA  THR A 105     -29.945  10.276  24.787  1.00 42.06           H  
ATOM   1582  C   THR A 105     -29.017   8.367  25.123  1.00 42.06           C  
ATOM   1583  CB  THR A 105     -31.414   8.949  25.658  1.00 42.06           C  
ATOM   1584  HB  THR A 105     -31.281   8.000  26.176  1.00 42.06           H  
ATOM   1585  O   THR A 105     -29.093   7.138  25.132  1.00 42.06           O  
ATOM   1586  CG2 THR A 105     -31.572  10.066  26.688  1.00 42.06           C  
ATOM   1587 HG21 THR A 105     -32.405   9.839  27.353  1.00 42.06           H  
ATOM   1588 HG22 THR A 105     -31.763  11.013  26.184  1.00 42.06           H  
ATOM   1589 HG23 THR A 105     -30.662  10.148  27.282  1.00 42.06           H  
ATOM   1590  OG1 THR A 105     -32.627   8.892  24.940  1.00 42.06           O  
ATOM   1591  HG1 THR A 105     -33.335   8.685  25.555  1.00 42.06           H  
ATOM   1592  N   VAL A 106     -27.885   9.018  25.389  1.00 35.28           N  
ATOM   1593  H   VAL A 106     -27.870  10.019  25.250  1.00 35.28           H  
ATOM   1594  CA  VAL A 106     -26.675   8.374  25.899  1.00 35.28           C  
ATOM   1595  HA  VAL A 106     -26.403   7.550  25.240  1.00 35.28           H  
ATOM   1596  C   VAL A 106     -27.013   7.808  27.274  1.00 35.28           C  
ATOM   1597  CB  VAL A 106     -25.496   9.370  25.954  1.00 35.28           C  
ATOM   1598  HB  VAL A 106     -25.768  10.221  26.578  1.00 35.28           H  
ATOM   1599  O   VAL A 106     -26.958   8.512  28.279  1.00 35.28           O  
ATOM   1600  CG1 VAL A 106     -24.222   8.731  26.526  1.00 35.28           C  
ATOM   1601 HG11 VAL A 106     -23.942   7.858  25.935  1.00 35.28           H  
ATOM   1602 HG12 VAL A 106     -23.407   9.454  26.511  1.00 35.28           H  
ATOM   1603 HG13 VAL A 106     -24.385   8.427  27.560  1.00 35.28           H  
ATOM   1604  CG2 VAL A 106     -25.159   9.897  24.551  1.00 35.28           C  
ATOM   1605 HG21 VAL A 106     -26.013  10.425  24.127  1.00 35.28           H  
ATOM   1606 HG22 VAL A 106     -24.897   9.068  23.893  1.00 35.28           H  
ATOM   1607 HG23 VAL A 106     -24.322  10.593  24.607  1.00 35.28           H  
ATOM   1608  N   VAL A 107     -27.403   6.536  27.319  1.00 40.90           N  
ATOM   1609  H   VAL A 107     -27.600   6.062  26.450  1.00 40.90           H  
ATOM   1610  CA  VAL A 107     -27.448   5.780  28.566  1.00 40.90           C  
ATOM   1611  HA  VAL A 107     -27.788   6.435  29.368  1.00 40.90           H  
ATOM   1612  C   VAL A 107     -26.011   5.374  28.857  1.00 40.90           C  
ATOM   1613  CB  VAL A 107     -28.422   4.589  28.513  1.00 40.90           C  
ATOM   1614  HB  VAL A 107     -28.087   3.867  27.769  1.00 40.90           H  
ATOM   1615  O   VAL A 107     -25.481   4.417  28.298  1.00 40.90           O  
ATOM   1616  CG1 VAL A 107     -28.499   3.904  29.885  1.00 40.90           C  
ATOM   1617 HG11 VAL A 107     -28.826   4.613  30.645  1.00 40.90           H  
ATOM   1618 HG12 VAL A 107     -27.522   3.508  30.162  1.00 40.90           H  
ATOM   1619 HG13 VAL A 107     -29.203   3.073  29.843  1.00 40.90           H  
ATOM   1620  CG2 VAL A 107     -29.839   5.052  28.144  1.00 40.90           C  
ATOM   1621 HG21 VAL A 107     -30.523   4.204  28.167  1.00 40.90           H  
ATOM   1622 HG22 VAL A 107     -30.183   5.811  28.847  1.00 40.90           H  
ATOM   1623 HG23 VAL A 107     -29.849   5.467  27.135  1.00 40.90           H  
ATOM   1624  N   THR A 108     -25.356   6.173  29.691  1.00 39.82           N  
ATOM   1625  H   THR A 108     -25.839   6.983  30.053  1.00 39.82           H  
ATOM   1626  CA  THR A 108     -24.104   5.835  30.362  1.00 39.82           C  
ATOM   1627  HA  THR A 108     -23.304   5.776  29.623  1.00 39.82           H  
ATOM   1628  C   THR A 108     -24.266   4.487  31.069  1.00 39.82           C  
ATOM   1629  CB  THR A 108     -23.759   6.913  31.417  1.00 39.82           C  
ATOM   1630  HB  THR A 108     -23.370   6.435  32.316  1.00 39.82           H  
ATOM   1631  O   THR A 108     -25.110   4.381  31.962  1.00 39.82           O  
ATOM   1632  CG2 THR A 108     -22.702   7.885  30.902  1.00 39.82           C  
ATOM   1633 HG21 THR A 108     -22.482   8.630  31.667  1.00 39.82           H  
ATOM   1634 HG22 THR A 108     -23.069   8.386  30.006  1.00 39.82           H  
ATOM   1635 HG23 THR A 108     -21.788   7.342  30.665  1.00 39.82           H  
ATOM   1636  OG1 THR A 108     -24.881   7.705  31.759  1.00 39.82           O  
ATOM   1637  HG1 THR A 108     -24.693   8.155  32.586  1.00 39.82           H  
ATOM   1638  N   PRO A 109     -23.478   3.448  30.738  1.00 36.56           N  
ATOM   1639  CA  PRO A 109     -23.439   2.256  31.565  1.00 36.56           C  
ATOM   1640  HA  PRO A 109     -24.449   1.943  31.830  1.00 36.56           H  
ATOM   1641  C   PRO A 109     -22.673   2.594  32.847  1.00 36.56           C  
ATOM   1642  CB  PRO A 109     -22.811   1.163  30.701  1.00 36.56           C  
ATOM   1643  HB2 PRO A 109     -23.595   0.656  30.139  1.00 36.56           H  
ATOM   1644  HB3 PRO A 109     -22.243   0.443  31.291  1.00 36.56           H  
ATOM   1645  O   PRO A 109     -21.445   2.552  32.907  1.00 36.56           O  
ATOM   1646  CG  PRO A 109     -21.920   1.939  29.733  1.00 36.56           C  
ATOM   1647  HG2 PRO A 109     -20.937   2.084  30.182  1.00 36.56           H  
ATOM   1648  HG3 PRO A 109     -21.825   1.426  28.776  1.00 36.56           H  
ATOM   1649  CD  PRO A 109     -22.610   3.297  29.578  1.00 36.56           C  
ATOM   1650  HD2 PRO A 109     -23.213   3.297  28.670  1.00 36.56           H  
ATOM   1651  HD3 PRO A 109     -21.863   4.091  29.535  1.00 36.56           H  
ATOM   1652  N   VAL A 110     -23.429   2.977  33.875  1.00 44.62           N  
ATOM   1653  H   VAL A 110     -24.417   3.097  33.703  1.00 44.62           H  
ATOM   1654  CA  VAL A 110     -22.976   2.966  35.263  1.00 44.62           C  
ATOM   1655  HA  VAL A 110     -21.988   3.423  35.321  1.00 44.62           H  
ATOM   1656  C   VAL A 110     -22.883   1.500  35.673  1.00 44.62           C  
ATOM   1657  CB  VAL A 110     -23.937   3.750  36.183  1.00 44.62           C  
ATOM   1658  HB  VAL A 110     -24.899   3.240  36.227  1.00 44.62           H  
ATOM   1659  O   VAL A 110     -23.883   0.785  35.670  1.00 44.62           O  
ATOM   1660  CG1 VAL A 110     -23.370   3.860  37.605  1.00 44.62           C  
ATOM   1661 HG11 VAL A 110     -22.406   4.368  37.591  1.00 44.62           H  
ATOM   1662 HG12 VAL A 110     -24.061   4.419  38.235  1.00 44.62           H  
ATOM   1663 HG13 VAL A 110     -23.247   2.867  38.037  1.00 44.62           H  
ATOM   1664  CG2 VAL A 110     -24.176   5.175  35.662  1.00 44.62           C  
ATOM   1665 HG21 VAL A 110     -24.685   5.146  34.699  1.00 44.62           H  
ATOM   1666 HG22 VAL A 110     -23.226   5.699  35.555  1.00 44.62           H  
ATOM   1667 HG23 VAL A 110     -24.811   5.720  36.360  1.00 44.62           H  
ATOM   1668  N   ALA A 111     -21.672   1.045  35.986  1.00 40.64           N  
ATOM   1669  H   ALA A 111     -20.883   1.672  35.916  1.00 40.64           H  
ATOM   1670  CA  ALA A 111     -21.464  -0.245  36.622  1.00 40.64           C  
ATOM   1671  HA  ALA A 111     -21.953  -1.010  36.018  1.00 40.64           H  
ATOM   1672  C   ALA A 111     -22.114  -0.224  38.013  1.00 40.64           C  
ATOM   1673  CB  ALA A 111     -19.966  -0.559  36.668  1.00 40.64           C  
ATOM   1674  HB1 ALA A 111     -19.445   0.194  37.258  1.00 40.64           H  
ATOM   1675  HB2 ALA A 111     -19.559  -0.574  35.656  1.00 40.64           H  
ATOM   1676  HB3 ALA A 111     -19.813  -1.536  37.127  1.00 40.64           H  
ATOM   1677  O   ALA A 111     -21.778   0.594  38.870  1.00 40.64           O  
ATOM   1678  N   SER A 112     -23.084  -1.113  38.178  1.00 39.09           N  
ATOM   1679  H   SER A 112     -23.364  -1.643  37.365  1.00 39.09           H  
ATOM   1680  CA  SER A 112     -23.975  -1.247  39.318  1.00 39.09           C  
ATOM   1681  HA  SER A 112     -24.424  -0.277  39.528  1.00 39.09           H  
ATOM   1682  C   SER A 112     -23.259  -1.762  40.566  1.00 39.09           C  
ATOM   1683  CB  SER A 112     -25.091  -2.236  38.939  1.00 39.09           C  
ATOM   1684  HB2 SER A 112     -24.724  -3.257  39.041  1.00 39.09           H  
ATOM   1685  HB3 SER A 112     -25.934  -2.098  39.617  1.00 39.09           H  
ATOM   1686  O   SER A 112     -22.610  -2.807  40.529  1.00 39.09           O  
ATOM   1687  OG  SER A 112     -25.512  -2.047  37.596  1.00 39.09           O  
ATOM   1688  HG  SER A 112     -26.336  -2.519  37.450  1.00 39.09           H  
ATOM   1689  N   SER A 113     -23.486  -1.101  41.701  1.00 43.92           N  
ATOM   1690  H   SER A 113     -23.944  -0.202  41.655  1.00 43.92           H  
ATOM   1691  CA  SER A 113     -23.531  -1.757  43.006  1.00 43.92           C  
ATOM   1692  HA  SER A 113     -23.119  -2.762  42.905  1.00 43.92           H  
ATOM   1693  C   SER A 113     -24.996  -1.902  43.428  1.00 43.92           C  
ATOM   1694  CB  SER A 113     -22.660  -1.047  44.047  1.00 43.92           C  
ATOM   1695  HB2 SER A 113     -21.615  -1.135  43.748  1.00 43.92           H  
ATOM   1696  HB3 SER A 113     -22.791  -1.528  45.016  1.00 43.92           H  
ATOM   1697  O   SER A 113     -25.826  -1.011  43.272  1.00 43.92           O  
ATOM   1698  OG  SER A 113     -22.993   0.321  44.147  1.00 43.92           O  
ATOM   1699  HG  SER A 113     -22.422   0.742  44.793  1.00 43.92           H  
ATOM   1700  N   SER A 114     -25.322  -3.105  43.870  1.00 42.55           N  
ATOM   1701  H   SER A 114     -24.571  -3.768  43.998  1.00 42.55           H  
ATOM   1702  CA  SER A 114     -26.644  -3.636  44.186  1.00 42.55           C  
ATOM   1703  HA  SER A 114     -27.283  -3.562  43.306  1.00 42.55           H  
ATOM   1704  C   SER A 114     -27.342  -2.944  45.362  1.00 42.55           C  
ATOM   1705  CB  SER A 114     -26.428  -5.120  44.529  1.00 42.55           C  
ATOM   1706  HB2 SER A 114     -27.271  -5.502  45.105  1.00 42.55           H  
ATOM   1707  HB3 SER A 114     -26.360  -5.686  43.600  1.00 42.55           H  
ATOM   1708  O   SER A 114     -26.775  -2.880  46.449  1.00 42.55           O  
ATOM   1709  OG  SER A 114     -25.216  -5.301  45.249  1.00 42.55           O  
ATOM   1710  HG  SER A 114     -25.310  -4.831  46.081  1.00 42.55           H  
ATOM   1711  N   ASN A 115     -28.616  -2.570  45.185  1.00 42.33           N  
ATOM   1712  H   ASN A 115     -28.960  -2.457  44.242  1.00 42.33           H  
ATOM   1713  CA  ASN A 115     -29.647  -2.773  46.206  1.00 42.33           C  
ATOM   1714  HA  ASN A 115     -29.488  -3.787  46.574  1.00 42.33           H  
ATOM   1715  C   ASN A 115     -31.068  -2.791  45.615  1.00 42.33           C  
ATOM   1716  CB  ASN A 115     -29.499  -1.785  47.385  1.00 42.33           C  
ATOM   1717  HB2 ASN A 115     -28.763  -1.020  47.138  1.00 42.33           H  
ATOM   1718  HB3 ASN A 115     -30.447  -1.281  47.572  1.00 42.33           H  
ATOM   1719  O   ASN A 115     -31.334  -2.224  44.561  1.00 42.33           O  
ATOM   1720  CG  ASN A 115     -29.071  -2.475  48.676  1.00 42.33           C  
ATOM   1721  ND2 ASN A 115     -28.668  -1.721  49.669  1.00 42.33           N  
ATOM   1722 HD21 ASN A 115     -28.598  -0.720  49.554  1.00 42.33           H  
ATOM   1723 HD22 ASN A 115     -28.384  -2.206  50.509  1.00 42.33           H  
ATOM   1724  OD1 ASN A 115     -29.135  -3.685  48.836  1.00 42.33           O  
ATOM   1725  N   ALA A 116     -31.929  -3.546  46.292  1.00 35.59           N  
ATOM   1726  H   ALA A 116     -31.614  -3.862  47.198  1.00 35.59           H  
ATOM   1727  CA  ALA A 116     -33.210  -4.090  45.854  1.00 35.59           C  
ATOM   1728  HA  ALA A 116     -33.131  -4.368  44.803  1.00 35.59           H  
ATOM   1729  C   ALA A 116     -34.426  -3.146  46.008  1.00 35.59           C  
ATOM   1730  CB  ALA A 116     -33.389  -5.359  46.706  1.00 35.59           C  
ATOM   1731  HB1 ALA A 116     -34.284  -5.900  46.397  1.00 35.59           H  
ATOM   1732  HB2 ALA A 116     -33.484  -5.090  47.758  1.00 35.59           H  
ATOM   1733  HB3 ALA A 116     -32.531  -6.018  46.580  1.00 35.59           H  
ATOM   1734  O   ALA A 116     -34.319  -2.097  46.632  1.00 35.59           O  
ATOM   1735  N   GLN A 117     -35.586  -3.664  45.555  1.00 35.71           N  
ATOM   1736  H   GLN A 117     -35.480  -4.519  45.027  1.00 35.71           H  
ATOM   1737  CA  GLN A 117     -36.992  -3.230  45.751  1.00 35.71           C  
ATOM   1738  HA  GLN A 117     -37.595  -4.132  45.654  1.00 35.71           H  
ATOM   1739  C   GLN A 117     -37.540  -2.234  44.707  1.00 35.71           C  
ATOM   1740  CB  GLN A 117     -37.231  -2.696  47.182  1.00 35.71           C  
ATOM   1741  HB2 GLN A 117     -36.646  -1.790  47.340  1.00 35.71           H  
ATOM   1742  HB3 GLN A 117     -38.276  -2.399  47.274  1.00 35.71           H  
ATOM   1743  O   GLN A 117     -36.867  -1.274  44.378  1.00 35.71           O  
ATOM   1744  CG  GLN A 117     -36.933  -3.707  48.301  1.00 35.71           C  
ATOM   1745  HG2 GLN A 117     -37.563  -4.585  48.158  1.00 35.71           H  
ATOM   1746  HG3 GLN A 117     -35.890  -4.019  48.258  1.00 35.71           H  
ATOM   1747  CD  GLN A 117     -37.191  -3.135  49.695  1.00 35.71           C  
ATOM   1748  NE2 GLN A 117     -37.403  -3.972  50.687  1.00 35.71           N  
ATOM   1749 HE21 GLN A 117     -37.396  -4.972  50.544  1.00 35.71           H  
ATOM   1750 HE22 GLN A 117     -37.563  -3.534  51.583  1.00 35.71           H  
ATOM   1751  OE1 GLN A 117     -37.203  -1.943  49.942  1.00 35.71           O  
ATOM   1752  N   SER A 118     -38.772  -2.281  44.181  1.00 40.96           N  
ATOM   1753  H   SER A 118     -38.968  -1.401  43.728  1.00 40.96           H  
ATOM   1754  CA  SER A 118     -39.867  -3.258  43.985  1.00 40.96           C  
ATOM   1755  HA  SER A 118     -39.572  -4.005  43.248  1.00 40.96           H  
ATOM   1756  C   SER A 118     -41.075  -2.449  43.450  1.00 40.96           C  
ATOM   1757  CB  SER A 118     -40.329  -3.946  45.280  1.00 40.96           C  
ATOM   1758  HB2 SER A 118     -41.248  -4.498  45.084  1.00 40.96           H  
ATOM   1759  HB3 SER A 118     -39.582  -4.670  45.608  1.00 40.96           H  
ATOM   1760  O   SER A 118     -41.230  -1.312  43.882  1.00 40.96           O  
ATOM   1761  OG  SER A 118     -40.555  -3.017  46.315  1.00 40.96           O  
ATOM   1762  HG  SER A 118     -40.692  -2.147  45.930  1.00 40.96           H  
ATOM   1763  N   GLN A 119     -41.977  -3.067  42.664  1.00 36.21           N  
ATOM   1764  H   GLN A 119     -41.733  -3.992  42.340  1.00 36.21           H  
ATOM   1765  CA  GLN A 119     -43.323  -2.571  42.254  1.00 36.21           C  
ATOM   1766  HA  GLN A 119     -43.838  -3.431  41.825  1.00 36.21           H  
ATOM   1767  C   GLN A 119     -43.323  -1.489  41.141  1.00 36.21           C  
ATOM   1768  CB  GLN A 119     -44.154  -2.156  43.491  1.00 36.21           C  
ATOM   1769  HB2 GLN A 119     -45.186  -2.018  43.166  1.00 36.21           H  
ATOM   1770  HB3 GLN A 119     -43.803  -1.195  43.868  1.00 36.21           H  
ATOM   1771  O   GLN A 119     -42.540  -0.557  41.199  1.00 36.21           O  
ATOM   1772  CG  GLN A 119     -44.125  -3.188  44.637  1.00 36.21           C  
ATOM   1773  HG2 GLN A 119     -44.338  -4.180  44.239  1.00 36.21           H  
ATOM   1774  HG3 GLN A 119     -43.132  -3.199  45.087  1.00 36.21           H  
ATOM   1775  CD  GLN A 119     -45.124  -2.902  45.752  1.00 36.21           C  
ATOM   1776  NE2 GLN A 119     -44.922  -3.448  46.931  1.00 36.21           N  
ATOM   1777 HE21 GLN A 119     -45.595  -3.199  47.641  1.00 36.21           H  
ATOM   1778 HE22 GLN A 119     -44.069  -3.949  47.135  1.00 36.21           H  
ATOM   1779  OE1 GLN A 119     -46.123  -2.227  45.586  1.00 36.21           O  
ATOM   1780  N   GLN A 120     -44.135  -1.520  40.073  1.00 37.31           N  
ATOM   1781  H   GLN A 120     -43.916  -0.793  39.408  1.00 37.31           H  
ATOM   1782  CA  GLN A 120     -45.450  -2.137  39.835  1.00 37.31           C  
ATOM   1783  HA  GLN A 120     -45.486  -3.133  40.277  1.00 37.31           H  
ATOM   1784  C   GLN A 120     -45.753  -2.179  38.301  1.00 37.31           C  
ATOM   1785  CB  GLN A 120     -46.482  -1.208  40.514  1.00 37.31           C  
ATOM   1786  HB2 GLN A 120     -45.976  -0.535  41.206  1.00 37.31           H  
ATOM   1787  HB3 GLN A 120     -46.959  -0.579  39.763  1.00 37.31           H  
ATOM   1788  O   GLN A 120     -45.364  -1.240  37.607  1.00 37.31           O  
ATOM   1789  CG  GLN A 120     -47.566  -1.926  41.322  1.00 37.31           C  
ATOM   1790  HG2 GLN A 120     -47.104  -2.572  42.069  1.00 37.31           H  
ATOM   1791  HG3 GLN A 120     -48.167  -2.543  40.655  1.00 37.31           H  
ATOM   1792  CD  GLN A 120     -48.489  -0.932  42.032  1.00 37.31           C  
ATOM   1793  NE2 GLN A 120     -49.316  -1.385  42.945  1.00 37.31           N  
ATOM   1794 HE21 GLN A 120     -49.309  -2.355  43.228  1.00 37.31           H  
ATOM   1795 HE22 GLN A 120     -49.884  -0.681  43.394  1.00 37.31           H  
ATOM   1796  OE1 GLN A 120     -48.497   0.261  41.784  1.00 37.31           O  
ATOM   1797  N   PRO A 121     -46.443  -3.204  37.749  1.00 35.68           N  
ATOM   1798  CA  PRO A 121     -46.891  -3.262  36.343  1.00 35.68           C  
ATOM   1799  HA  PRO A 121     -46.420  -2.482  35.745  1.00 35.68           H  
ATOM   1800  C   PRO A 121     -48.429  -3.174  36.180  1.00 35.68           C  
ATOM   1801  CB  PRO A 121     -46.393  -4.636  35.884  1.00 35.68           C  
ATOM   1802  HB2 PRO A 121     -45.328  -4.577  35.658  1.00 35.68           H  
ATOM   1803  HB3 PRO A 121     -46.945  -5.010  35.021  1.00 35.68           H  
ATOM   1804  O   PRO A 121     -49.138  -3.675  37.045  1.00 35.68           O  
ATOM   1805  CG  PRO A 121     -46.606  -5.513  37.125  1.00 35.68           C  
ATOM   1806  HG2 PRO A 121     -45.845  -6.291  37.190  1.00 35.68           H  
ATOM   1807  HG3 PRO A 121     -47.599  -5.963  37.094  1.00 35.68           H  
ATOM   1808  CD  PRO A 121     -46.520  -4.546  38.314  1.00 35.68           C  
ATOM   1809  HD2 PRO A 121     -45.620  -4.772  38.886  1.00 35.68           H  
ATOM   1810  HD3 PRO A 121     -47.403  -4.643  38.947  1.00 35.68           H  
ATOM   1811  N   GLN A 122     -48.932  -2.612  35.062  1.00 39.32           N  
ATOM   1812  H   GLN A 122     -48.291  -2.049  34.521  1.00 39.32           H  
ATOM   1813  CA  GLN A 122     -50.286  -2.772  34.449  1.00 39.32           C  
ATOM   1814  HA  GLN A 122     -50.394  -3.777  34.041  1.00 39.32           H  
ATOM   1815  C   GLN A 122     -50.447  -1.738  33.298  1.00 39.32           C  
ATOM   1816  CB  GLN A 122     -51.408  -2.496  35.487  1.00 39.32           C  
ATOM   1817  HB2 GLN A 122     -52.211  -1.932  35.014  1.00 39.32           H  
ATOM   1818  HB3 GLN A 122     -51.016  -1.876  36.294  1.00 39.32           H  
ATOM   1819  O   GLN A 122     -50.017  -0.608  33.481  1.00 39.32           O  
ATOM   1820  CG  GLN A 122     -52.040  -3.776  36.070  1.00 39.32           C  
ATOM   1821  HG2 GLN A 122     -52.608  -4.270  35.281  1.00 39.32           H  
ATOM   1822  HG3 GLN A 122     -51.276  -4.482  36.395  1.00 39.32           H  
ATOM   1823  CD  GLN A 122     -52.991  -3.520  37.239  1.00 39.32           C  
ATOM   1824  NE2 GLN A 122     -53.474  -4.557  37.888  1.00 39.32           N  
ATOM   1825 HE21 GLN A 122     -54.105  -4.332  38.643  1.00 39.32           H  
ATOM   1826 HE22 GLN A 122     -53.205  -5.498  37.636  1.00 39.32           H  
ATOM   1827  OE1 GLN A 122     -53.349  -2.409  37.588  1.00 39.32           O  
ATOM   1828  N   SER A 123     -51.086  -1.911  32.129  1.00 44.35           N  
ATOM   1829  H   SER A 123     -51.239  -1.009  31.701  1.00 44.35           H  
ATOM   1830  CA  SER A 123     -51.531  -3.021  31.258  1.00 44.35           C  
ATOM   1831  HA  SER A 123     -50.668  -3.530  30.829  1.00 44.35           H  
ATOM   1832  C   SER A 123     -52.398  -2.414  30.121  1.00 44.35           C  
ATOM   1833  CB  SER A 123     -52.425  -4.032  31.990  1.00 44.35           C  
ATOM   1834  HB2 SER A 123     -52.898  -4.693  31.263  1.00 44.35           H  
ATOM   1835  HB3 SER A 123     -51.820  -4.643  32.659  1.00 44.35           H  
ATOM   1836  O   SER A 123     -53.209  -1.541  30.415  1.00 44.35           O  
ATOM   1837  OG  SER A 123     -53.422  -3.377  32.742  1.00 44.35           O  
ATOM   1838  HG  SER A 123     -53.699  -2.588  32.269  1.00 44.35           H  
ATOM   1839  N   GLY A 124     -52.324  -2.941  28.885  1.00 35.01           N  
ATOM   1840  H   GLY A 124     -51.578  -3.600  28.711  1.00 35.01           H  
ATOM   1841  CA  GLY A 124     -53.325  -2.777  27.795  1.00 35.01           C  
ATOM   1842  HA2 GLY A 124     -54.306  -2.597  28.234  1.00 35.01           H  
ATOM   1843  HA3 GLY A 124     -53.381  -3.710  27.234  1.00 35.01           H  
ATOM   1844  C   GLY A 124     -53.040  -1.628  26.808  1.00 35.01           C  
ATOM   1845  O   GLY A 124     -52.779  -0.518  27.237  1.00 35.01           O  
ATOM   1846  N   TRP A 125     -53.048  -1.777  25.479  1.00 43.34           N  
ATOM   1847  H   TRP A 125     -52.680  -0.964  25.006  1.00 43.34           H  
ATOM   1848  CA  TRP A 125     -53.769  -2.687  24.580  1.00 43.34           C  
ATOM   1849  HA  TRP A 125     -54.163  -3.556  25.108  1.00 43.34           H  
ATOM   1850  C   TRP A 125     -52.870  -3.156  23.411  1.00 43.34           C  
ATOM   1851  CB  TRP A 125     -54.944  -1.893  23.971  1.00 43.34           C  
ATOM   1852  HB2 TRP A 125     -54.641  -0.860  23.802  1.00 43.34           H  
ATOM   1853  HB3 TRP A 125     -55.143  -2.310  22.984  1.00 43.34           H  
ATOM   1854  O   TRP A 125     -52.318  -2.344  22.677  1.00 43.34           O  
ATOM   1855  CG  TRP A 125     -56.259  -1.893  24.689  1.00 43.34           C  
ATOM   1856  CD1 TRP A 125     -56.496  -1.577  25.984  1.00 43.34           C  
ATOM   1857  HD1 TRP A 125     -55.748  -1.258  26.694  1.00 43.34           H  
ATOM   1858  CD2 TRP A 125     -57.567  -2.165  24.101  1.00 43.34           C  
ATOM   1859  CE2 TRP A 125     -58.558  -2.050  25.120  1.00 43.34           C  
ATOM   1860  CE3 TRP A 125     -58.013  -2.484  22.799  1.00 43.34           C  
ATOM   1861  HE3 TRP A 125     -57.291  -2.575  22.001  1.00 43.34           H  
ATOM   1862  NE1 TRP A 125     -57.848  -1.697  26.249  1.00 43.34           N  
ATOM   1863  HE1 TRP A 125     -58.261  -1.489  27.147  1.00 43.34           H  
ATOM   1864  CH2 TRP A 125     -60.331  -2.581  23.561  1.00 43.34           C  
ATOM   1865  HH2 TRP A 125     -61.377  -2.739  23.345  1.00 43.34           H  
ATOM   1866  CZ2 TRP A 125     -59.921  -2.260  24.866  1.00 43.34           C  
ATOM   1867  HZ2 TRP A 125     -60.646  -2.163  25.661  1.00 43.34           H  
ATOM   1868  CZ3 TRP A 125     -59.379  -2.687  22.531  1.00 43.34           C  
ATOM   1869  HZ3 TRP A 125     -59.699  -2.929  21.528  1.00 43.34           H  
ATOM   1870  N   LEU A 126     -52.783  -4.471  23.202  1.00 41.67           N  
ATOM   1871  H   LEU A 126     -53.283  -5.049  23.863  1.00 41.67           H  
ATOM   1872  CA  LEU A 126     -52.620  -5.093  21.875  1.00 41.67           C  
ATOM   1873  HA  LEU A 126     -51.965  -4.495  21.240  1.00 41.67           H  
ATOM   1874  C   LEU A 126     -54.026  -5.126  21.237  1.00 41.67           C  
ATOM   1875  CB  LEU A 126     -52.032  -6.507  22.106  1.00 41.67           C  
ATOM   1876  HB2 LEU A 126     -52.284  -6.826  23.117  1.00 41.67           H  
ATOM   1877  HB3 LEU A 126     -52.508  -7.238  21.453  1.00 41.67           H  
ATOM   1878  O   LEU A 126     -54.979  -5.257  22.012  1.00 41.67           O  
ATOM   1879  CG  LEU A 126     -50.505  -6.575  21.920  1.00 41.67           C  
ATOM   1880  HG  LEU A 126     -50.060  -5.609  22.158  1.00 41.67           H  
ATOM   1881  CD1 LEU A 126     -49.898  -7.620  22.855  1.00 41.67           C  
ATOM   1882 HD11 LEU A 126     -50.094  -7.343  23.891  1.00 41.67           H  
ATOM   1883 HD12 LEU A 126     -50.328  -8.601  22.655  1.00 41.67           H  
ATOM   1884 HD13 LEU A 126     -48.819  -7.662  22.707  1.00 41.67           H  
ATOM   1885  CD2 LEU A 126     -50.146  -6.958  20.481  1.00 41.67           C  
ATOM   1886 HD21 LEU A 126     -50.559  -7.935  20.231  1.00 41.67           H  
ATOM   1887 HD22 LEU A 126     -49.062  -6.988  20.373  1.00 41.67           H  
ATOM   1888 HD23 LEU A 126     -50.535  -6.204  19.796  1.00 41.67           H  
ATOM   1889  N   PRO A 127     -54.215  -5.078  19.899  1.00 37.17           N  
ATOM   1890  CA  PRO A 127     -53.756  -6.202  19.073  1.00 37.17           C  
ATOM   1891  HA  PRO A 127     -52.851  -6.657  19.473  1.00 37.17           H  
ATOM   1892  C   PRO A 127     -53.522  -5.928  17.562  1.00 37.17           C  
ATOM   1893  CB  PRO A 127     -54.950  -7.152  19.243  1.00 37.17           C  
ATOM   1894  HB2 PRO A 127     -54.985  -7.943  18.494  1.00 37.17           H  
ATOM   1895  HB3 PRO A 127     -54.921  -7.605  20.235  1.00 37.17           H  
ATOM   1896  O   PRO A 127     -53.902  -4.891  17.038  1.00 37.17           O  
ATOM   1897  CG  PRO A 127     -56.165  -6.221  19.143  1.00 37.17           C  
ATOM   1898  HG2 PRO A 127     -56.575  -6.230  18.133  1.00 37.17           H  
ATOM   1899  HG3 PRO A 127     -56.926  -6.505  19.870  1.00 37.17           H  
ATOM   1900  CD  PRO A 127     -55.592  -4.836  19.456  1.00 37.17           C  
ATOM   1901  HD2 PRO A 127     -56.199  -4.334  20.210  1.00 37.17           H  
ATOM   1902  HD3 PRO A 127     -55.603  -4.212  18.562  1.00 37.17           H  
ATOM   1903  N   GLN A 128     -53.004  -6.969  16.882  1.00 29.92           N  
ATOM   1904  H   GLN A 128     -52.624  -7.711  17.453  1.00 29.92           H  
ATOM   1905  CA  GLN A 128     -53.244  -7.328  15.466  1.00 29.92           C  
ATOM   1906  HA  GLN A 128     -52.751  -8.285  15.293  1.00 29.92           H  
ATOM   1907  C   GLN A 128     -52.666  -6.370  14.388  1.00 29.92           C  
ATOM   1908  CB  GLN A 128     -54.754  -7.568  15.300  1.00 29.92           C  
ATOM   1909  HB2 GLN A 128     -54.956  -7.626  14.231  1.00 29.92           H  
ATOM   1910  HB3 GLN A 128     -55.311  -6.720  15.699  1.00 29.92           H  
ATOM   1911  O   GLN A 128     -52.858  -5.170  14.428  1.00 29.92           O  
ATOM   1912  CG  GLN A 128     -55.300  -8.892  15.849  1.00 29.92           C  
ATOM   1913  HG2 GLN A 128     -54.881  -9.129  16.827  1.00 29.92           H  
ATOM   1914  HG3 GLN A 128     -54.980  -9.688  15.177  1.00 29.92           H  
ATOM   1915  CD  GLN A 128     -56.829  -8.914  15.925  1.00 29.92           C  
ATOM   1916  NE2 GLN A 128     -57.436 -10.078  15.893  1.00 29.92           N  
ATOM   1917 HE21 GLN A 128     -56.921 -10.941  15.797  1.00 29.92           H  
ATOM   1918 HE22 GLN A 128     -58.444 -10.032  15.943  1.00 29.92           H  
ATOM   1919  OE1 GLN A 128     -57.516  -7.915  16.035  1.00 29.92           O  
ATOM   1920  N   PHE A 129     -51.924  -6.795  13.363  1.00 42.16           N  
ATOM   1921  H   PHE A 129     -51.430  -6.035  12.917  1.00 42.16           H  
ATOM   1922  CA  PHE A 129     -52.056  -7.962  12.493  1.00 42.16           C  
ATOM   1923  HA  PHE A 129     -52.448  -8.822  13.036  1.00 42.16           H  
ATOM   1924  C   PHE A 129     -50.698  -8.314  11.850  1.00 42.16           C  
ATOM   1925  CB  PHE A 129     -53.014  -7.578  11.341  1.00 42.16           C  
ATOM   1926  HB2 PHE A 129     -52.785  -6.572  10.988  1.00 42.16           H  
ATOM   1927  HB3 PHE A 129     -52.838  -8.249  10.500  1.00 42.16           H  
ATOM   1928  O   PHE A 129     -49.928  -7.415  11.543  1.00 42.16           O  
ATOM   1929  CG  PHE A 129     -54.488  -7.692  11.634  1.00 42.16           C  
ATOM   1930  CD1 PHE A 129     -55.125  -8.933  11.442  1.00 42.16           C  
ATOM   1931  HD1 PHE A 129     -54.571  -9.773  11.051  1.00 42.16           H  
ATOM   1932  CD2 PHE A 129     -55.229  -6.583  12.083  1.00 42.16           C  
ATOM   1933  HD2 PHE A 129     -54.751  -5.623  12.216  1.00 42.16           H  
ATOM   1934  CE1 PHE A 129     -56.486  -9.084  11.758  1.00 42.16           C  
ATOM   1935  HE1 PHE A 129     -56.976 -10.035  11.611  1.00 42.16           H  
ATOM   1936  CE2 PHE A 129     -56.584  -6.744  12.426  1.00 42.16           C  
ATOM   1937  HE2 PHE A 129     -57.145  -5.906  12.813  1.00 42.16           H  
ATOM   1938  CZ  PHE A 129     -57.209  -7.995  12.273  1.00 42.16           C  
ATOM   1939  HZ  PHE A 129     -58.250  -8.109  12.536  1.00 42.16           H  
ATOM   1940  N   SER A 130     -50.504  -9.617  11.594  1.00 33.98           N  
ATOM   1941  H   SER A 130     -51.145 -10.228  12.080  1.00 33.98           H  
ATOM   1942  CA  SER A 130     -49.945 -10.224  10.363  1.00 33.98           C  
ATOM   1943  HA  SER A 130     -49.840 -11.286  10.586  1.00 33.98           H  
ATOM   1944  C   SER A 130     -48.584  -9.759   9.821  1.00 33.98           C  
ATOM   1945  CB  SER A 130     -50.985 -10.064   9.243  1.00 33.98           C  
ATOM   1946  HB2 SER A 130     -50.684 -10.629   8.360  1.00 33.98           H  
ATOM   1947  HB3 SER A 130     -51.955 -10.436   9.572  1.00 33.98           H  
ATOM   1948  O   SER A 130     -48.327  -8.577   9.708  1.00 33.98           O  
ATOM   1949  OG  SER A 130     -51.101  -8.708   8.869  1.00 33.98           O  
ATOM   1950  HG  SER A 130     -50.262  -8.265   9.015  1.00 33.98           H  
ATOM   1951  N   GLN A 131     -47.694 -10.557   9.251  1.00 36.65           N  
ATOM   1952  H   GLN A 131     -46.949  -9.997   8.864  1.00 36.65           H  
ATOM   1953  CA  GLN A 131     -47.536 -11.967   8.885  1.00 36.65           C  
ATOM   1954  HA  GLN A 131     -47.460 -12.601   9.768  1.00 36.65           H  
ATOM   1955  C   GLN A 131     -46.182 -11.963   8.126  1.00 36.65           C  
ATOM   1956  CB  GLN A 131     -48.648 -12.449   7.923  1.00 36.65           C  
ATOM   1957  HB2 GLN A 131     -48.200 -13.044   7.128  1.00 36.65           H  
ATOM   1958  HB3 GLN A 131     -49.091 -11.585   7.429  1.00 36.65           H  
ATOM   1959  O   GLN A 131     -45.843 -10.950   7.515  1.00 36.65           O  
ATOM   1960  CG  GLN A 131     -49.723 -13.339   8.588  1.00 36.65           C  
ATOM   1961  HG2 GLN A 131     -49.351 -14.363   8.613  1.00 36.65           H  
ATOM   1962  HG3 GLN A 131     -49.888 -13.046   9.625  1.00 36.65           H  
ATOM   1963  CD  GLN A 131     -51.077 -13.344   7.873  1.00 36.65           C  
ATOM   1964  NE2 GLN A 131     -52.066 -14.035   8.397  1.00 36.65           N  
ATOM   1965 HE21 GLN A 131     -52.922 -14.018   7.861  1.00 36.65           H  
ATOM   1966 HE22 GLN A 131     -51.934 -14.618   9.211  1.00 36.65           H  
ATOM   1967  OE1 GLN A 131     -51.297 -12.719   6.855  1.00 36.65           O  
ATOM   1968  N   ASN A 132     -45.462 -13.092   8.139  1.00 34.61           N  
ATOM   1969  H   ASN A 132     -45.905 -13.880   8.590  1.00 34.61           H  
ATOM   1970  CA  ASN A 132     -44.111 -13.378   7.595  1.00 34.61           C  
ATOM   1971  HA  ASN A 132     -44.119 -14.430   7.310  1.00 34.61           H  
ATOM   1972  C   ASN A 132     -42.986 -13.200   8.644  1.00 34.61           C  
ATOM   1973  CB  ASN A 132     -43.803 -12.609   6.285  1.00 34.61           C  
ATOM   1974  HB2 ASN A 132     -43.646 -11.554   6.509  1.00 34.61           H  
ATOM   1975  HB3 ASN A 132     -42.869 -12.991   5.872  1.00 34.61           H  
ATOM   1976  O   ASN A 132     -42.492 -12.098   8.829  1.00 34.61           O  
ATOM   1977  CG  ASN A 132     -44.859 -12.729   5.201  1.00 34.61           C  
ATOM   1978  ND2 ASN A 132     -44.870 -11.816   4.257  1.00 34.61           N  
ATOM   1979 HD21 ASN A 132     -45.607 -11.892   3.570  1.00 34.61           H  
ATOM   1980 HD22 ASN A 132     -44.253 -11.019   4.324  1.00 34.61           H  
ATOM   1981  OD1 ASN A 132     -45.674 -13.637   5.174  1.00 34.61           O  
ATOM   1982  N   LEU A 133     -42.516 -14.179   9.433  1.00 37.56           N  
ATOM   1983  H   LEU A 133     -41.884 -13.792  10.119  1.00 37.56           H  
ATOM   1984  CA  LEU A 133     -42.402 -15.640   9.272  1.00 37.56           C  
ATOM   1985  HA  LEU A 133     -41.710 -15.960  10.051  1.00 37.56           H  
ATOM   1986  C   LEU A 133     -41.675 -16.036   7.971  1.00 37.56           C  
ATOM   1987  CB  LEU A 133     -43.741 -16.342   9.559  1.00 37.56           C  
ATOM   1988  HB2 LEU A 133     -43.663 -17.395   9.292  1.00 37.56           H  
ATOM   1989  HB3 LEU A 133     -44.516 -15.910   8.925  1.00 37.56           H  
ATOM   1990  O   LEU A 133     -42.065 -15.596   6.896  1.00 37.56           O  
ATOM   1991  CG  LEU A 133     -44.162 -16.203  11.039  1.00 37.56           C  
ATOM   1992  HG  LEU A 133     -44.205 -15.137  11.264  1.00 37.56           H  
ATOM   1993  CD1 LEU A 133     -45.580 -16.720  11.302  1.00 37.56           C  
ATOM   1994 HD11 LEU A 133     -46.154 -15.927  11.782  1.00 37.56           H  
ATOM   1995 HD12 LEU A 133     -46.088 -16.976  10.372  1.00 37.56           H  
ATOM   1996 HD13 LEU A 133     -45.574 -17.562  11.993  1.00 37.56           H  
ATOM   1997  CD2 LEU A 133     -43.140 -16.808  12.010  1.00 37.56           C  
ATOM   1998 HD21 LEU A 133     -42.361 -16.071  12.207  1.00 37.56           H  
ATOM   1999 HD22 LEU A 133     -42.663 -17.678  11.561  1.00 37.56           H  
ATOM   2000 HD23 LEU A 133     -43.604 -17.057  12.964  1.00 37.56           H  
ATOM   2001  N   PRO A 134     -40.571 -16.796   8.076  1.00 32.78           N  
ATOM   2002  CA  PRO A 134     -40.626 -18.219   8.428  1.00 32.78           C  
ATOM   2003  HA  PRO A 134     -41.641 -18.600   8.320  1.00 32.78           H  
ATOM   2004  C   PRO A 134     -40.137 -18.450   9.871  1.00 32.78           C  
ATOM   2005  CB  PRO A 134     -39.742 -18.893   7.370  1.00 32.78           C  
ATOM   2006  HB2 PRO A 134     -40.331 -19.077   6.472  1.00 32.78           H  
ATOM   2007  HB3 PRO A 134     -39.300 -19.823   7.729  1.00 32.78           H  
ATOM   2008  O   PRO A 134     -39.108 -17.916  10.260  1.00 32.78           O  
ATOM   2009  CG  PRO A 134     -38.663 -17.856   7.066  1.00 32.78           C  
ATOM   2010  HG2 PRO A 134     -37.849 -17.951   7.784  1.00 32.78           H  
ATOM   2011  HG3 PRO A 134     -38.286 -17.955   6.048  1.00 32.78           H  
ATOM   2012  CD  PRO A 134     -39.378 -16.525   7.276  1.00 32.78           C  
ATOM   2013  HD2 PRO A 134     -38.723 -15.824   7.792  1.00 32.78           H  
ATOM   2014  HD3 PRO A 134     -39.662 -16.116   6.307  1.00 32.78           H  
ATOM   2015  N   LEU A 135     -40.813 -19.169  10.779  1.00 32.12           N  
ATOM   2016  H   LEU A 135     -40.435 -19.017  11.704  1.00 32.12           H  
ATOM   2017  CA  LEU A 135     -41.615 -20.397  10.642  1.00 32.12           C  
ATOM   2018  HA  LEU A 135     -41.606 -20.875  11.622  1.00 32.12           H  
ATOM   2019  C   LEU A 135     -40.941 -21.396   9.709  1.00 32.12           C  
ATOM   2020  CB  LEU A 135     -43.104 -20.206  10.272  1.00 32.12           C  
ATOM   2021  HB2 LEU A 135     -43.417 -21.079   9.699  1.00 32.12           H  
ATOM   2022  HB3 LEU A 135     -43.189 -19.366   9.583  1.00 32.12           H  
ATOM   2023  O   LEU A 135     -41.216 -21.421   8.517  1.00 32.12           O  
ATOM   2024  CG  LEU A 135     -44.141 -20.075  11.405  1.00 32.12           C  
ATOM   2025  HG  LEU A 135     -43.916 -19.238  12.067  1.00 32.12           H  
ATOM   2026  CD1 LEU A 135     -45.506 -19.862  10.754  1.00 32.12           C  
ATOM   2027 HD11 LEU A 135     -46.258 -19.638  11.511  1.00 32.12           H  
ATOM   2028 HD12 LEU A 135     -45.807 -20.770  10.232  1.00 32.12           H  
ATOM   2029 HD13 LEU A 135     -45.459 -19.064  10.014  1.00 32.12           H  
ATOM   2030  CD2 LEU A 135     -44.258 -21.310  12.294  1.00 32.12           C  
ATOM   2031 HD21 LEU A 135     -43.338 -21.453  12.861  1.00 32.12           H  
ATOM   2032 HD22 LEU A 135     -45.077 -21.179  13.000  1.00 32.12           H  
ATOM   2033 HD23 LEU A 135     -44.448 -22.194  11.685  1.00 32.12           H  
ATOM   2034  N   ILE A 136     -40.050 -22.192  10.289  1.00 37.75           N  
ATOM   2035  H   ILE A 136     -39.540 -21.768  11.050  1.00 37.75           H  
ATOM   2036  CA  ILE A 136     -40.068 -23.666  10.365  1.00 37.75           C  
ATOM   2037  HA  ILE A 136     -40.931 -24.002  10.940  1.00 37.75           H  
ATOM   2038  C   ILE A 136     -38.797 -23.987  11.173  1.00 37.75           C  
ATOM   2039  CB  ILE A 136     -40.110 -24.325   8.962  1.00 37.75           C  
ATOM   2040  HB  ILE A 136     -39.484 -23.742   8.286  1.00 37.75           H  
ATOM   2041  O   ILE A 136     -37.705 -23.599  10.783  1.00 37.75           O  
ATOM   2042  CG1 ILE A 136     -41.563 -24.387   8.416  1.00 37.75           C  
ATOM   2043 HG12 ILE A 136     -42.029 -25.327   8.714  1.00 37.75           H  
ATOM   2044 HG13 ILE A 136     -42.187 -23.606   8.850  1.00 37.75           H  
ATOM   2045  CG2 ILE A 136     -39.581 -25.770   8.985  1.00 37.75           C  
ATOM   2046 HG21 ILE A 136     -38.523 -25.783   9.247  1.00 37.75           H  
ATOM   2047 HG22 ILE A 136     -39.673 -26.216   7.995  1.00 37.75           H  
ATOM   2048 HG23 ILE A 136     -40.137 -26.377   9.700  1.00 37.75           H  
ATOM   2049  CD1 ILE A 136     -41.631 -24.272   6.888  1.00 37.75           C  
ATOM   2050 HD11 ILE A 136     -42.671 -24.316   6.567  1.00 37.75           H  
ATOM   2051 HD12 ILE A 136     -41.082 -25.092   6.424  1.00 37.75           H  
ATOM   2052 HD13 ILE A 136     -41.201 -23.324   6.565  1.00 37.75           H  
ATOM   2053  N   GLY A 137     -38.906 -24.410  12.436  1.00 30.24           N  
ATOM   2054  H   GLY A 137     -38.147 -24.015  12.972  1.00 30.24           H  
ATOM   2055  CA  GLY A 137     -39.109 -25.816  12.807  1.00 30.24           C  
ATOM   2056  HA2 GLY A 137     -39.558 -25.872  13.799  1.00 30.24           H  
ATOM   2057  HA3 GLY A 137     -39.756 -26.314  12.085  1.00 30.24           H  
ATOM   2058  C   GLY A 137     -37.733 -26.511  12.802  1.00 30.24           C  
ATOM   2059  O   GLY A 137     -37.079 -26.519  11.778  1.00 30.24           O  
ATOM   2060  N   THR A 138     -37.186 -27.076  13.876  1.00 38.06           N  
ATOM   2061  H   THR A 138     -36.223 -27.339  13.725  1.00 38.06           H  
ATOM   2062  CA  THR A 138     -37.880 -27.915  14.838  1.00 38.06           C  
ATOM   2063  HA  THR A 138     -38.755 -27.361  15.180  1.00 38.06           H  
ATOM   2064  C   THR A 138     -37.017 -28.289  16.061  1.00 38.06           C  
ATOM   2065  CB  THR A 138     -38.290 -29.254  14.148  1.00 38.06           C  
ATOM   2066  HB  THR A 138     -38.371 -30.042  14.897  1.00 38.06           H  
ATOM   2067  O   THR A 138     -35.922 -28.798  15.889  1.00 38.06           O  
ATOM   2068  CG2 THR A 138     -39.627 -29.163  13.395  1.00 38.06           C  
ATOM   2069 HG21 THR A 138     -39.467 -28.727  12.408  1.00 38.06           H  
ATOM   2070 HG22 THR A 138     -40.022 -30.169  13.259  1.00 38.06           H  
ATOM   2071 HG23 THR A 138     -40.359 -28.558  13.931  1.00 38.06           H  
ATOM   2072  OG1 THR A 138     -37.339 -29.680  13.214  1.00 38.06           O  
ATOM   2073  HG1 THR A 138     -36.517 -29.852  13.681  1.00 38.06           H  
ATOM   2074  N   TRP A 139     -37.610 -28.134  17.255  1.00 31.29           N  
ATOM   2075  H   TRP A 139     -38.402 -27.508  17.260  1.00 31.29           H  
ATOM   2076  CA  TRP A 139     -37.603 -29.058  18.410  1.00 31.29           C  
ATOM   2077  HA  TRP A 139     -38.276 -28.566  19.113  1.00 31.29           H  
ATOM   2078  C   TRP A 139     -36.301 -29.265  19.223  1.00 31.29           C  
ATOM   2079  CB  TRP A 139     -38.292 -30.376  18.009  1.00 31.29           C  
ATOM   2080  HB2 TRP A 139     -38.248 -31.054  18.861  1.00 31.29           H  
ATOM   2081  HB3 TRP A 139     -37.712 -30.845  17.215  1.00 31.29           H  
ATOM   2082  O   TRP A 139     -35.316 -29.804  18.747  1.00 31.29           O  
ATOM   2083  CG  TRP A 139     -39.737 -30.299  17.565  1.00 31.29           C  
ATOM   2084  CD1 TRP A 139     -40.247 -29.578  16.549  1.00 31.29           C  
ATOM   2085  HD1 TRP A 139     -39.700 -28.849  15.969  1.00 31.29           H  
ATOM   2086  CD2 TRP A 139     -40.940 -30.803  18.212  1.00 31.29           C  
ATOM   2087  CE2 TRP A 139     -42.081 -30.463  17.416  1.00 31.29           C  
ATOM   2088  CE3 TRP A 139     -41.197 -31.417  19.449  1.00 31.29           C  
ATOM   2089  HE3 TRP A 139     -40.371 -31.688  20.090  1.00 31.29           H  
ATOM   2090  NE1 TRP A 139     -41.576 -29.804  16.343  1.00 31.29           N  
ATOM   2091  HE1 TRP A 139     -42.124 -29.401  15.596  1.00 31.29           H  
ATOM   2092  CH2 TRP A 139     -43.611 -31.318  19.046  1.00 31.29           C  
ATOM   2093  HH2 TRP A 139     -44.618 -31.522  19.380  1.00 31.29           H  
ATOM   2094  CZ2 TRP A 139     -43.394 -30.724  17.798  1.00 31.29           C  
ATOM   2095  HZ2 TRP A 139     -44.223 -30.444  17.165  1.00 31.29           H  
ATOM   2096  CZ3 TRP A 139     -42.519 -31.657  19.865  1.00 31.29           C  
ATOM   2097  HZ3 TRP A 139     -42.699 -32.123  20.823  1.00 31.29           H  
ATOM   2098  N   VAL A 140     -36.253 -28.719  20.448  1.00 34.33           N  
ATOM   2099  H   VAL A 140     -35.418 -28.152  20.495  1.00 34.33           H  
ATOM   2100  CA  VAL A 140     -36.461 -29.394  21.761  1.00 34.33           C  
ATOM   2101  HA  VAL A 140     -36.573 -28.583  22.480  1.00 34.33           H  
ATOM   2102  C   VAL A 140     -35.258 -30.221  22.247  1.00 34.33           C  
ATOM   2103  CB  VAL A 140     -37.770 -30.225  21.893  1.00 34.33           C  
ATOM   2104  HB  VAL A 140     -37.742 -31.069  21.204  1.00 34.33           H  
ATOM   2105  O   VAL A 140     -34.976 -31.284  21.711  1.00 34.33           O  
ATOM   2106  CG1 VAL A 140     -37.936 -30.782  23.321  1.00 34.33           C  
ATOM   2107 HG11 VAL A 140     -38.860 -31.355  23.394  1.00 34.33           H  
ATOM   2108 HG12 VAL A 140     -37.124 -31.468  23.560  1.00 34.33           H  
ATOM   2109 HG13 VAL A 140     -37.959 -29.969  24.048  1.00 34.33           H  
ATOM   2110  CG2 VAL A 140     -39.045 -29.409  21.619  1.00 34.33           C  
ATOM   2111 HG21 VAL A 140     -39.901 -29.833  22.143  1.00 34.33           H  
ATOM   2112 HG22 VAL A 140     -39.308 -29.448  20.562  1.00 34.33           H  
ATOM   2113 HG23 VAL A 140     -38.917 -28.376  21.941  1.00 34.33           H  
ATOM   2114  N   GLY A 141     -34.661 -29.798  23.373  1.00 34.41           N  
ATOM   2115  H   GLY A 141     -34.878 -28.872  23.713  1.00 34.41           H  
ATOM   2116  CA  GLY A 141     -33.962 -30.713  24.285  1.00 34.41           C  
ATOM   2117  HA2 GLY A 141     -34.691 -31.155  24.965  1.00 34.41           H  
ATOM   2118  HA3 GLY A 141     -33.530 -31.529  23.707  1.00 34.41           H  
ATOM   2119  C   GLY A 141     -32.819 -30.119  25.118  1.00 34.41           C  
ATOM   2120  O   GLY A 141     -31.669 -30.234  24.722  1.00 34.41           O  
ATOM   2121  N   GLY A 142     -33.126 -29.606  26.318  1.00 35.00           N  
ATOM   2122  H   GLY A 142     -34.108 -29.488  26.523  1.00 35.00           H  
ATOM   2123  CA  GLY A 142     -32.247 -29.818  27.483  1.00 35.00           C  
ATOM   2124  HA2 GLY A 142     -32.847 -30.236  28.292  1.00 35.00           H  
ATOM   2125  HA3 GLY A 142     -31.510 -30.580  27.233  1.00 35.00           H  
ATOM   2126  C   GLY A 142     -31.456 -28.637  28.068  1.00 35.00           C  
ATOM   2127  O   GLY A 142     -30.250 -28.537  27.885  1.00 35.00           O  
ATOM   2128  N   LEU A 143     -32.116 -27.850  28.928  1.00 38.88           N  
ATOM   2129  H   LEU A 143     -33.119 -27.972  28.917  1.00 38.88           H  
ATOM   2130  CA  LEU A 143     -31.576 -27.422  30.242  1.00 38.88           C  
ATOM   2131  HA  LEU A 143     -30.793 -26.676  30.104  1.00 38.88           H  
ATOM   2132  C   LEU A 143     -30.989 -28.643  31.022  1.00 38.88           C  
ATOM   2133  CB  LEU A 143     -32.791 -26.851  31.021  1.00 38.88           C  
ATOM   2134  HB2 LEU A 143     -32.870 -27.382  31.969  1.00 38.88           H  
ATOM   2135  HB3 LEU A 143     -33.726 -27.097  30.516  1.00 38.88           H  
ATOM   2136  O   LEU A 143     -31.397 -29.751  30.665  1.00 38.88           O  
ATOM   2137  CG  LEU A 143     -32.761 -25.338  31.299  1.00 38.88           C  
ATOM   2138  HG  LEU A 143     -31.731 -24.981  31.306  1.00 38.88           H  
ATOM   2139  CD1 LEU A 143     -33.553 -24.578  30.237  1.00 38.88           C  
ATOM   2140 HD11 LEU A 143     -33.481 -23.506  30.422  1.00 38.88           H  
ATOM   2141 HD12 LEU A 143     -33.135 -24.788  29.253  1.00 38.88           H  
ATOM   2142 HD13 LEU A 143     -34.602 -24.875  30.256  1.00 38.88           H  
ATOM   2143  CD2 LEU A 143     -33.380 -25.032  32.665  1.00 38.88           C  
ATOM   2144 HD21 LEU A 143     -34.397 -25.423  32.713  1.00 38.88           H  
ATOM   2145 HD22 LEU A 143     -33.406 -23.953  32.819  1.00 38.88           H  
ATOM   2146 HD23 LEU A 143     -32.779 -25.475  33.458  1.00 38.88           H  
ATOM   2147  N   PRO A 144     -30.207 -28.531  32.136  1.00 37.24           N  
ATOM   2148  CA  PRO A 144     -30.197 -27.423  33.116  1.00 37.24           C  
ATOM   2149  HA  PRO A 144     -30.562 -26.497  32.671  1.00 37.24           H  
ATOM   2150  C   PRO A 144     -28.867 -27.118  33.883  1.00 37.24           C  
ATOM   2151  CB  PRO A 144     -31.192 -27.944  34.172  1.00 37.24           C  
ATOM   2152  HB2 PRO A 144     -32.220 -27.665  33.937  1.00 37.24           H  
ATOM   2153  HB3 PRO A 144     -30.961 -27.588  35.176  1.00 37.24           H  
ATOM   2154  O   PRO A 144     -27.924 -27.895  33.896  1.00 37.24           O  
ATOM   2155  CG  PRO A 144     -31.057 -29.472  34.116  1.00 37.24           C  
ATOM   2156  HG2 PRO A 144     -30.655 -29.868  35.048  1.00 37.24           H  
ATOM   2157  HG3 PRO A 144     -32.025 -29.922  33.896  1.00 37.24           H  
ATOM   2158  CD  PRO A 144     -30.085 -29.728  32.968  1.00 37.24           C  
ATOM   2159  HD2 PRO A 144     -30.337 -30.662  32.465  1.00 37.24           H  
ATOM   2160  HD3 PRO A 144     -29.070 -29.842  33.349  1.00 37.24           H  
ATOM   2161  N   ASN A 145     -28.877 -25.966  34.575  1.00 33.82           N  
ATOM   2162  H   ASN A 145     -29.575 -25.315  34.244  1.00 33.82           H  
ATOM   2163  CA  ASN A 145     -28.397 -25.622  35.938  1.00 33.82           C  
ATOM   2164  HA  ASN A 145     -27.842 -24.688  35.851  1.00 33.82           H  
ATOM   2165  C   ASN A 145     -27.508 -26.575  36.785  1.00 33.82           C  
ATOM   2166  CB  ASN A 145     -29.668 -25.360  36.785  1.00 33.82           C  
ATOM   2167  HB2 ASN A 145     -30.325 -26.229  36.766  1.00 33.82           H  
ATOM   2168  HB3 ASN A 145     -29.381 -25.189  37.823  1.00 33.82           H  
ATOM   2169  O   ASN A 145     -27.634 -27.788  36.696  1.00 33.82           O  
ATOM   2170  CG  ASN A 145     -30.423 -24.109  36.432  1.00 33.82           C  
ATOM   2171  ND2 ASN A 145     -31.733 -24.156  36.374  1.00 33.82           N  
ATOM   2172 HD21 ASN A 145     -32.197 -23.278  36.187  1.00 33.82           H  
ATOM   2173 HD22 ASN A 145     -32.232 -25.006  36.595  1.00 33.82           H  
ATOM   2174  OD1 ASN A 145     -29.839 -23.061  36.250  1.00 33.82           O  
ATOM   2175  N   LEU A 146     -26.877 -25.952  37.813  1.00 30.67           N  
ATOM   2176  H   LEU A 146     -26.824 -24.947  37.729  1.00 30.67           H  
ATOM   2177  CA  LEU A 146     -26.372 -26.495  39.107  1.00 30.67           C  
ATOM   2178  HA  LEU A 146     -26.472 -25.703  39.849  1.00 30.67           H  
ATOM   2179  C   LEU A 146     -24.857 -26.843  39.070  1.00 30.67           C  
ATOM   2180  CB  LEU A 146     -27.288 -27.669  39.567  1.00 30.67           C  
ATOM   2181  HB2 LEU A 146     -27.149 -28.511  38.889  1.00 30.67           H  
ATOM   2182  HB3 LEU A 146     -26.951 -28.078  40.519  1.00 30.67           H  
ATOM   2183  O   LEU A 146     -24.446 -27.611  38.221  1.00 30.67           O  
ATOM   2184  CG  LEU A 146     -28.799 -27.382  39.702  1.00 30.67           C  
ATOM   2185  HG  LEU A 146     -29.218 -27.113  38.733  1.00 30.67           H  
ATOM   2186  CD1 LEU A 146     -29.546 -28.638  40.134  1.00 30.67           C  
ATOM   2187 HD11 LEU A 146     -29.198 -28.966  41.114  1.00 30.67           H  
ATOM   2188 HD12 LEU A 146     -30.617 -28.440  40.177  1.00 30.67           H  
ATOM   2189 HD13 LEU A 146     -29.366 -29.431  39.408  1.00 30.67           H  
ATOM   2190  CD2 LEU A 146     -29.109 -26.259  40.697  1.00 30.67           C  
ATOM   2191 HD21 LEU A 146     -28.705 -26.512  41.678  1.00 30.67           H  
ATOM   2192 HD22 LEU A 146     -28.672 -25.322  40.352  1.00 30.67           H  
ATOM   2193 HD23 LEU A 146     -30.188 -26.130  40.778  1.00 30.67           H  
ATOM   2194  N   ILE A 147     -23.917 -26.350  39.894  1.00 40.90           N  
ATOM   2195  H   ILE A 147     -22.990 -26.567  39.557  1.00 40.90           H  
ATOM   2196  CA  ILE A 147     -23.919 -25.926  41.301  1.00 40.90           C  
ATOM   2197  HA  ILE A 147     -24.787 -25.296  41.499  1.00 40.90           H  
ATOM   2198  C   ILE A 147     -22.644 -25.113  41.622  1.00 40.90           C  
ATOM   2199  CB  ILE A 147     -23.970 -27.209  42.187  1.00 40.90           C  
ATOM   2200  HB  ILE A 147     -23.566 -28.031  41.597  1.00 40.90           H  
ATOM   2201  O   ILE A 147     -21.561 -25.331  41.092  1.00 40.90           O  
ATOM   2202  CG1 ILE A 147     -25.415 -27.546  42.596  1.00 40.90           C  
ATOM   2203 HG12 ILE A 147     -25.616 -27.204  43.611  1.00 40.90           H  
ATOM   2204 HG13 ILE A 147     -26.122 -26.991  41.979  1.00 40.90           H  
ATOM   2205  CG2 ILE A 147     -23.172 -27.207  43.499  1.00 40.90           C  
ATOM   2206 HG21 ILE A 147     -23.269 -28.171  43.999  1.00 40.90           H  
ATOM   2207 HG22 ILE A 147     -23.540 -26.433  44.172  1.00 40.90           H  
ATOM   2208 HG23 ILE A 147     -22.111 -27.062  43.300  1.00 40.90           H  
ATOM   2209  CD1 ILE A 147     -25.678 -29.059  42.540  1.00 40.90           C  
ATOM   2210 HD11 ILE A 147     -25.051 -29.576  43.267  1.00 40.90           H  
ATOM   2211 HD12 ILE A 147     -25.458 -29.448  41.545  1.00 40.90           H  
ATOM   2212 HD13 ILE A 147     -26.724 -29.255  42.777  1.00 40.90           H  
ATOM   2213  N   ASN A 148     -22.832 -24.202  42.566  1.00 35.99           N  
ATOM   2214  H   ASN A 148     -23.777 -24.169  42.921  1.00 35.99           H  
ATOM   2215  CA  ASN A 148     -21.885 -23.438  43.367  1.00 35.99           C  
ATOM   2216  HA  ASN A 148     -21.231 -22.846  42.727  1.00 35.99           H  
ATOM   2217  C   ASN A 148     -21.050 -24.351  44.312  1.00 35.99           C  
ATOM   2218  CB  ASN A 148     -22.873 -22.538  44.152  1.00 35.99           C  
ATOM   2219  HB2 ASN A 148     -23.668 -22.200  43.486  1.00 35.99           H  
ATOM   2220  HB3 ASN A 148     -23.335 -23.119  44.950  1.00 35.99           H  
ATOM   2221  O   ASN A 148     -21.645 -25.127  45.052  1.00 35.99           O  
ATOM   2222  CG  ASN A 148     -22.322 -21.274  44.752  1.00 35.99           C  
ATOM   2223  ND2 ASN A 148     -23.168 -20.521  45.417  1.00 35.99           N  
ATOM   2224 HD21 ASN A 148     -22.787 -19.670  45.806  1.00 35.99           H  
ATOM   2225 HD22 ASN A 148     -24.125 -20.811  45.557  1.00 35.99           H  
ATOM   2226  OD1 ASN A 148     -21.170 -20.921  44.601  1.00 35.99           O  
ATOM   2227  N   GLY A 149     -19.714 -24.245  44.363  1.00 36.76           N  
ATOM   2228  H   GLY A 149     -19.255 -23.629  43.707  1.00 36.76           H  
ATOM   2229  CA  GLY A 149     -18.879 -24.928  45.381  1.00 36.76           C  
ATOM   2230  HA2 GLY A 149     -18.984 -24.414  46.336  1.00 36.76           H  
ATOM   2231  HA3 GLY A 149     -19.237 -25.949  45.513  1.00 36.76           H  
ATOM   2232  C   GLY A 149     -17.393 -25.010  44.989  1.00 36.76           C  
ATOM   2233  O   GLY A 149     -17.028 -25.841  44.172  1.00 36.76           O  
ATOM   2234  N   LEU A 150     -16.534 -24.045  45.333  1.00 40.56           N  
ATOM   2235  H   LEU A 150     -15.892 -23.915  44.564  1.00 40.56           H  
ATOM   2236  CA  LEU A 150     -15.828 -23.859  46.618  1.00 40.56           C  
ATOM   2237  HA  LEU A 150     -15.291 -22.918  46.500  1.00 40.56           H  
ATOM   2238  C   LEU A 150     -14.753 -24.935  46.925  1.00 40.56           C  
ATOM   2239  CB  LEU A 150     -16.792 -23.646  47.805  1.00 40.56           C  
ATOM   2240  HB2 LEU A 150     -17.131 -24.623  48.151  1.00 40.56           H  
ATOM   2241  HB3 LEU A 150     -17.667 -23.087  47.475  1.00 40.56           H  
ATOM   2242  O   LEU A 150     -15.081 -26.093  47.154  1.00 40.56           O  
ATOM   2243  CG  LEU A 150     -16.129 -22.878  48.969  1.00 40.56           C  
ATOM   2244  HG  LEU A 150     -15.054 -23.059  48.970  1.00 40.56           H  
ATOM   2245  CD1 LEU A 150     -16.374 -21.374  48.818  1.00 40.56           C  
ATOM   2246 HD11 LEU A 150     -17.442 -21.160  48.874  1.00 40.56           H  
ATOM   2247 HD12 LEU A 150     -15.862 -20.837  49.616  1.00 40.56           H  
ATOM   2248 HD13 LEU A 150     -15.990 -21.028  47.858  1.00 40.56           H  
ATOM   2249  CD2 LEU A 150     -16.673 -23.317  50.326  1.00 40.56           C  
ATOM   2250 HD21 LEU A 150     -16.188 -22.753  51.122  1.00 40.56           H  
ATOM   2251 HD22 LEU A 150     -16.468 -24.377  50.474  1.00 40.56           H  
ATOM   2252 HD23 LEU A 150     -17.750 -23.152  50.369  1.00 40.56           H  
ATOM   2253  N   GLY A 151     -13.486 -24.497  47.028  1.00 37.57           N  
ATOM   2254  H   GLY A 151     -13.311 -23.540  46.756  1.00 37.57           H  
ATOM   2255  CA  GLY A 151     -12.341 -25.222  47.623  1.00 37.57           C  
ATOM   2256  HA2 GLY A 151     -12.495 -26.296  47.517  1.00 37.57           H  
ATOM   2257  HA3 GLY A 151     -12.274 -24.995  48.687  1.00 37.57           H  
ATOM   2258  C   GLY A 151     -11.010 -24.868  46.929  1.00 37.57           C  
ATOM   2259  O   GLY A 151     -10.729 -25.406  45.870  1.00 37.57           O  
ATOM   2260  N   LEU A 152     -10.259 -23.814  47.292  1.00 38.07           N  
ATOM   2261  H   LEU A 152      -9.862 -23.422  46.451  1.00 38.07           H  
ATOM   2262  CA  LEU A 152      -9.306 -23.667  48.418  1.00 38.07           C  
ATOM   2263  HA  LEU A 152      -8.682 -22.815  48.148  1.00 38.07           H  
ATOM   2264  C   LEU A 152      -8.307 -24.831  48.594  1.00 38.07           C  
ATOM   2265  CB  LEU A 152      -9.984 -23.295  49.754  1.00 38.07           C  
ATOM   2266  HB2 LEU A 152     -10.837 -23.954  49.914  1.00 38.07           H  
ATOM   2267  HB3 LEU A 152      -9.284 -23.490  50.566  1.00 38.07           H  
ATOM   2268  O   LEU A 152      -8.703 -25.928  48.970  1.00 38.07           O  
ATOM   2269  CG  LEU A 152     -10.435 -21.826  49.867  1.00 38.07           C  
ATOM   2270  HG  LEU A 152     -11.025 -21.558  48.991  1.00 38.07           H  
ATOM   2271  CD1 LEU A 152     -11.308 -21.653  51.110  1.00 38.07           C  
ATOM   2272 HD11 LEU A 152     -12.182 -22.300  51.040  1.00 38.07           H  
ATOM   2273 HD12 LEU A 152     -11.647 -20.620  51.184  1.00 38.07           H  
ATOM   2274 HD13 LEU A 152     -10.744 -21.911  52.006  1.00 38.07           H  
ATOM   2275  CD2 LEU A 152      -9.252 -20.859  49.996  1.00 38.07           C  
ATOM   2276 HD21 LEU A 152      -8.647 -20.869  49.089  1.00 38.07           H  
ATOM   2277 HD22 LEU A 152      -8.633 -21.133  50.850  1.00 38.07           H  
ATOM   2278 HD23 LEU A 152      -9.624 -19.845  50.140  1.00 38.07           H  
ATOM   2279  N   GLY A 153      -7.003 -24.544  48.429  1.00 38.70           N  
ATOM   2280  H   GLY A 153      -6.750 -23.642  48.053  1.00 38.70           H  
ATOM   2281  CA  GLY A 153      -5.912 -25.459  48.797  1.00 38.70           C  
ATOM   2282  HA2 GLY A 153      -6.057 -26.399  48.265  1.00 38.70           H  
ATOM   2283  HA3 GLY A 153      -5.979 -25.681  49.863  1.00 38.70           H  
ATOM   2284  C   GLY A 153      -4.480 -24.973  48.486  1.00 38.70           C  
ATOM   2285  O   GLY A 153      -3.937 -25.318  47.449  1.00 38.70           O  
ATOM   2286  N   SER A 154      -3.898 -24.206  49.418  1.00 37.77           N  
ATOM   2287  H   SER A 154      -4.533 -23.933  50.154  1.00 37.77           H  
ATOM   2288  CA  SER A 154      -2.488 -24.183  49.891  1.00 37.77           C  
ATOM   2289  HA  SER A 154      -2.429 -23.306  50.536  1.00 37.77           H  
ATOM   2290  C   SER A 154      -1.253 -24.070  48.962  1.00 37.77           C  
ATOM   2291  CB  SER A 154      -2.278 -25.366  50.835  1.00 37.77           C  
ATOM   2292  HB2 SER A 154      -1.228 -25.425  51.122  1.00 37.77           H  
ATOM   2293  HB3 SER A 154      -2.559 -26.294  50.337  1.00 37.77           H  
ATOM   2294  O   SER A 154      -0.847 -25.014  48.303  1.00 37.77           O  
ATOM   2295  OG  SER A 154      -3.062 -25.164  51.997  1.00 37.77           O  
ATOM   2296  HG  SER A 154      -2.946 -25.926  52.568  1.00 37.77           H  
ATOM   2297  N   LEU A 155      -0.568 -22.919  49.082  1.00 32.74           N  
ATOM   2298  H   LEU A 155      -1.185 -22.135  49.238  1.00 32.74           H  
ATOM   2299  CA  LEU A 155       0.758 -22.689  49.714  1.00 32.74           C  
ATOM   2300  HA  LEU A 155       1.113 -21.748  49.293  1.00 32.74           H  
ATOM   2301  C   LEU A 155       1.940 -23.691  49.536  1.00 32.74           C  
ATOM   2302  CB  LEU A 155       0.533 -22.442  51.229  1.00 32.74           C  
ATOM   2303  HB2 LEU A 155       1.502 -22.326  51.715  1.00 32.74           H  
ATOM   2304  HB3 LEU A 155       0.077 -23.340  51.646  1.00 32.74           H  
ATOM   2305  O   LEU A 155       1.854 -24.844  49.938  1.00 32.74           O  
ATOM   2306  CG  LEU A 155      -0.340 -21.224  51.599  1.00 32.74           C  
ATOM   2307  HG  LEU A 155      -1.242 -21.216  50.988  1.00 32.74           H  
ATOM   2308  CD1 LEU A 155      -0.773 -21.303  53.063  1.00 32.74           C  
ATOM   2309 HD11 LEU A 155      -1.400 -20.447  53.312  1.00 32.74           H  
ATOM   2310 HD12 LEU A 155      -1.347 -22.214  53.229  1.00 32.74           H  
ATOM   2311 HD13 LEU A 155       0.102 -21.308  53.714  1.00 32.74           H  
ATOM   2312  CD2 LEU A 155       0.407 -19.906  51.387  1.00 32.74           C  
ATOM   2313 HD21 LEU A 155       1.317 -19.888  51.988  1.00 32.74           H  
ATOM   2314 HD22 LEU A 155      -0.229 -19.071  51.681  1.00 32.74           H  
ATOM   2315 HD23 LEU A 155       0.669 -19.785  50.336  1.00 32.74           H  
ATOM   2316  N   ASN A 156       3.104 -23.092  49.203  1.00 38.73           N  
ATOM   2317  H   ASN A 156       2.987 -22.163  48.825  1.00 38.73           H  
ATOM   2318  CA  ASN A 156       4.511 -23.406  49.568  1.00 38.73           C  
ATOM   2319  HA  ASN A 156       5.020 -22.451  49.431  1.00 38.73           H  
ATOM   2320  C   ASN A 156       5.394 -24.370  48.733  1.00 38.73           C  
ATOM   2321  CB  ASN A 156       4.643 -23.703  51.082  1.00 38.73           C  
ATOM   2322  HB2 ASN A 156       3.867 -24.399  51.399  1.00 38.73           H  
ATOM   2323  HB3 ASN A 156       5.597 -24.198  51.264  1.00 38.73           H  
ATOM   2324  O   ASN A 156       5.309 -25.584  48.869  1.00 38.73           O  
ATOM   2325  CG  ASN A 156       4.630 -22.468  51.959  1.00 38.73           C  
ATOM   2326  ND2 ASN A 156       4.250 -22.603  53.207  1.00 38.73           N  
ATOM   2327 HD21 ASN A 156       4.286 -21.773  53.781  1.00 38.73           H  
ATOM   2328 HD22 ASN A 156       3.971 -23.508  53.557  1.00 38.73           H  
ATOM   2329  OD1 ASN A 156       4.986 -21.376  51.552  1.00 38.73           O  
ATOM   2330  N   GLY A 157       6.430 -23.789  48.089  1.00 35.80           N  
ATOM   2331  H   GLY A 157       6.342 -22.802  47.894  1.00 35.80           H  
ATOM   2332  CA  GLY A 157       7.813 -24.306  48.144  1.00 35.80           C  
ATOM   2333  HA2 GLY A 157       8.394 -23.651  48.793  1.00 35.80           H  
ATOM   2334  HA3 GLY A 157       7.801 -25.286  48.621  1.00 35.80           H  
ATOM   2335  C   GLY A 157       8.578 -24.483  46.817  1.00 35.80           C  
ATOM   2336  O   GLY A 157       8.207 -25.314  46.002  1.00 35.80           O  
ATOM   2337  N   GLY A 158       9.736 -23.814  46.676  1.00 37.75           N  
ATOM   2338  H   GLY A 158       9.919 -23.066  47.329  1.00 37.75           H  
ATOM   2339  CA  GLY A 158      10.919 -24.442  46.054  1.00 37.75           C  
ATOM   2340  HA2 GLY A 158      11.696 -24.517  46.815  1.00 37.75           H  
ATOM   2341  HA3 GLY A 158      10.674 -25.466  45.774  1.00 37.75           H  
ATOM   2342  C   GLY A 158      11.529 -23.795  44.802  1.00 37.75           C  
ATOM   2343  O   GLY A 158      10.929 -23.747  43.738  1.00 37.75           O  
ATOM   2344  N   PHE A 159      12.783 -23.370  44.938  1.00 38.36           N  
ATOM   2345  H   PHE A 159      13.220 -23.567  45.827  1.00 38.36           H  
ATOM   2346  CA  PHE A 159      13.669 -22.752  43.954  1.00 38.36           C  
ATOM   2347  HA  PHE A 159      13.082 -22.227  43.200  1.00 38.36           H  
ATOM   2348  C   PHE A 159      14.564 -23.819  43.279  1.00 38.36           C  
ATOM   2349  CB  PHE A 159      14.487 -21.737  44.786  1.00 38.36           C  
ATOM   2350  HB2 PHE A 159      13.783 -21.126  45.351  1.00 38.36           H  
ATOM   2351  HB3 PHE A 159      15.066 -22.289  45.526  1.00 38.36           H  
ATOM   2352  O   PHE A 159      15.238 -24.560  43.985  1.00 38.36           O  
ATOM   2353  CG  PHE A 159      15.432 -20.780  44.086  1.00 38.36           C  
ATOM   2354  CD1 PHE A 159      16.791 -21.113  43.925  1.00 38.36           C  
ATOM   2355  HD1 PHE A 159      17.146 -22.089  44.222  1.00 38.36           H  
ATOM   2356  CD2 PHE A 159      14.986 -19.492  43.733  1.00 38.36           C  
ATOM   2357  HD2 PHE A 159      13.951 -19.218  43.881  1.00 38.36           H  
ATOM   2358  CE1 PHE A 159      17.695 -20.165  43.410  1.00 38.36           C  
ATOM   2359  HE1 PHE A 159      18.738 -20.420  43.298  1.00 38.36           H  
ATOM   2360  CE2 PHE A 159      15.888 -18.544  43.218  1.00 38.36           C  
ATOM   2361  HE2 PHE A 159      15.543 -17.555  42.957  1.00 38.36           H  
ATOM   2362  CZ  PHE A 159      17.244 -18.880  43.058  1.00 38.36           C  
ATOM   2363  HZ  PHE A 159      17.940 -18.150  42.672  1.00 38.36           H  
ATOM   2364  N   GLY A 160      14.613 -23.837  41.937  1.00 33.80           N  
ATOM   2365  H   GLY A 160      13.917 -23.281  41.462  1.00 33.80           H  
ATOM   2366  CA  GLY A 160      15.732 -24.331  41.108  1.00 33.80           C  
ATOM   2367  HA2 GLY A 160      15.750 -23.748  40.187  1.00 33.80           H  
ATOM   2368  HA3 GLY A 160      16.661 -24.112  41.635  1.00 33.80           H  
ATOM   2369  C   GLY A 160      15.789 -25.823  40.730  1.00 33.80           C  
ATOM   2370  O   GLY A 160      15.875 -26.668  41.603  1.00 33.80           O  
ATOM   2371  N   THR A 161      15.883 -26.130  39.425  1.00 49.37           N  
ATOM   2372  H   THR A 161      15.514 -25.454  38.771  1.00 49.37           H  
ATOM   2373  CA  THR A 161      16.910 -27.031  38.840  1.00 49.37           C  
ATOM   2374  HA  THR A 161      17.862 -26.799  39.318  1.00 49.37           H  
ATOM   2375  C   THR A 161      17.070 -26.762  37.332  1.00 49.37           C  
ATOM   2376  CB  THR A 161      16.687 -28.548  39.029  1.00 49.37           C  
ATOM   2377  HB  THR A 161      17.391 -29.059  38.371  1.00 49.37           H  
ATOM   2378  O   THR A 161      16.112 -26.762  36.565  1.00 49.37           O  
ATOM   2379  CG2 THR A 161      16.935 -29.085  40.439  1.00 49.37           C  
ATOM   2380 HG21 THR A 161      17.752 -28.545  40.917  1.00 49.37           H  
ATOM   2381 HG22 THR A 161      16.035 -29.018  41.050  1.00 49.37           H  
ATOM   2382 HG23 THR A 161      17.208 -30.138  40.368  1.00 49.37           H  
ATOM   2383  OG1 THR A 161      15.392 -28.934  38.664  1.00 49.37           O  
ATOM   2384  HG1 THR A 161      14.797 -28.577  39.327  1.00 49.37           H  
ATOM   2385  N   LEU A 162      18.308 -26.493  36.911  1.00 36.49           N  
ATOM   2386  H   LEU A 162      19.043 -26.551  37.601  1.00 36.49           H  
ATOM   2387  CA  LEU A 162      18.762 -26.481  35.518  1.00 36.49           C  
ATOM   2388  HA  LEU A 162      17.977 -26.106  34.862  1.00 36.49           H  
ATOM   2389  C   LEU A 162      19.136 -27.914  35.100  1.00 36.49           C  
ATOM   2390  CB  LEU A 162      20.022 -25.586  35.428  1.00 36.49           C  
ATOM   2391  HB2 LEU A 162      20.617 -25.745  36.327  1.00 36.49           H  
ATOM   2392  HB3 LEU A 162      20.640 -25.923  34.596  1.00 36.49           H  
ATOM   2393  O   LEU A 162      19.862 -28.576  35.834  1.00 36.49           O  
ATOM   2394  CG  LEU A 162      19.755 -24.080  35.251  1.00 36.49           C  
ATOM   2395  HG  LEU A 162      18.824 -23.810  35.750  1.00 36.49           H  
ATOM   2396  CD1 LEU A 162      20.887 -23.250  35.860  1.00 36.49           C  
ATOM   2397 HD11 LEU A 162      20.951 -23.447  36.931  1.00 36.49           H  
ATOM   2398 HD12 LEU A 162      21.837 -23.508  35.391  1.00 36.49           H  
ATOM   2399 HD13 LEU A 162      20.687 -22.189  35.714  1.00 36.49           H  
ATOM   2400  CD2 LEU A 162      19.661 -23.726  33.765  1.00 36.49           C  
ATOM   2401 HD21 LEU A 162      18.857 -24.299  33.302  1.00 36.49           H  
ATOM   2402 HD22 LEU A 162      19.438 -22.665  33.656  1.00 36.49           H  
ATOM   2403 HD23 LEU A 162      20.602 -23.948  33.261  1.00 36.49           H  
ATOM   2404  N   GLY A 163      18.762 -28.323  33.883  1.00 38.27           N  
ATOM   2405  H   GLY A 163      18.076 -27.765  33.396  1.00 38.27           H  
ATOM   2406  CA  GLY A 163      19.443 -29.388  33.129  1.00 38.27           C  
ATOM   2407  HA2 GLY A 163      20.437 -29.542  33.549  1.00 38.27           H  
ATOM   2408  HA3 GLY A 163      19.580 -29.049  32.102  1.00 38.27           H  
ATOM   2409  C   GLY A 163      18.753 -30.757  33.108  1.00 38.27           C  
ATOM   2410  O   GLY A 163      18.669 -31.440  34.120  1.00 38.27           O  
ATOM   2411  N   GLY A 164      18.333 -31.195  31.916  1.00 42.31           N  
ATOM   2412  H   GLY A 164      18.379 -30.569  31.125  1.00 42.31           H  
ATOM   2413  CA  GLY A 164      17.826 -32.552  31.698  1.00 42.31           C  
ATOM   2414  HA2 GLY A 164      17.053 -32.768  32.436  1.00 42.31           H  
ATOM   2415  HA3 GLY A 164      18.635 -33.269  31.842  1.00 42.31           H  
ATOM   2416  C   GLY A 164      17.226 -32.761  30.310  1.00 42.31           C  
ATOM   2417  O   GLY A 164      16.018 -32.900  30.169  1.00 42.31           O  
ATOM   2418  N   LEU A 165      18.071 -32.751  29.279  1.00 38.11           N  
ATOM   2419  H   LEU A 165      19.056 -32.680  29.493  1.00 38.11           H  
ATOM   2420  CA  LEU A 165      17.720 -33.185  27.924  1.00 38.11           C  
ATOM   2421  HA  LEU A 165      16.862 -32.622  27.558  1.00 38.11           H  
ATOM   2422  C   LEU A 165      17.380 -34.685  27.923  1.00 38.11           C  
ATOM   2423  CB  LEU A 165      18.949 -32.964  27.012  1.00 38.11           C  
ATOM   2424  HB2 LEU A 165      18.779 -33.465  26.059  1.00 38.11           H  
ATOM   2425  HB3 LEU A 165      19.802 -33.456  27.478  1.00 38.11           H  
ATOM   2426  O   LEU A 165      18.176 -35.473  28.432  1.00 38.11           O  
ATOM   2427  CG  LEU A 165      19.315 -31.495  26.734  1.00 38.11           C  
ATOM   2428  HG  LEU A 165      19.219 -30.909  27.648  1.00 38.11           H  
ATOM   2429  CD1 LEU A 165      20.763 -31.390  26.254  1.00 38.11           C  
ATOM   2430 HD11 LEU A 165      21.012 -30.348  26.055  1.00 38.11           H  
ATOM   2431 HD12 LEU A 165      20.898 -31.972  25.342  1.00 38.11           H  
ATOM   2432 HD13 LEU A 165      21.436 -31.771  27.023  1.00 38.11           H  
ATOM   2433  CD2 LEU A 165      18.406 -30.901  25.658  1.00 38.11           C  
ATOM   2434 HD21 LEU A 165      18.507 -31.459  24.727  1.00 38.11           H  
ATOM   2435 HD22 LEU A 165      17.368 -30.936  25.988  1.00 38.11           H  
ATOM   2436 HD23 LEU A 165      18.678 -29.860  25.481  1.00 38.11           H  
ATOM   2437  N   ASN A 166      16.292 -35.098  27.261  1.00 51.62           N  
ATOM   2438  H   ASN A 166      15.590 -34.425  26.991  1.00 51.62           H  
ATOM   2439  CA  ASN A 166      16.304 -36.371  26.535  1.00 51.62           C  
ATOM   2440  HA  ASN A 166      17.296 -36.422  26.085  1.00 51.62           H  
ATOM   2441  C   ASN A 166      15.311 -36.416  25.361  1.00 51.62           C  
ATOM   2442  CB  ASN A 166      16.170 -37.585  27.473  1.00 51.62           C  
ATOM   2443  HB2 ASN A 166      16.301 -37.281  28.512  1.00 51.62           H  
ATOM   2444  HB3 ASN A 166      15.184 -38.038  27.376  1.00 51.62           H  
ATOM   2445  O   ASN A 166      14.184 -35.935  25.449  1.00 51.62           O  
ATOM   2446  CG  ASN A 166      17.229 -38.618  27.123  1.00 51.62           C  
ATOM   2447  ND2 ASN A 166      17.889 -39.194  28.098  1.00 51.62           N  
ATOM   2448 HD21 ASN A 166      17.711 -38.931  29.057  1.00 51.62           H  
ATOM   2449 HD22 ASN A 166      18.596 -39.863  27.827  1.00 51.62           H  
ATOM   2450  OD1 ASN A 166      17.510 -38.879  25.963  1.00 51.62           O  
ATOM   2451  N   LEU A 167      15.800 -36.970  24.253  1.00 39.48           N  
ATOM   2452  H   LEU A 167      16.641 -37.515  24.381  1.00 39.48           H  
ATOM   2453  CA  LEU A 167      15.246 -36.981  22.899  1.00 39.48           C  
ATOM   2454  HA  LEU A 167      14.685 -36.064  22.715  1.00 39.48           H  
ATOM   2455  C   LEU A 167      14.326 -38.186  22.678  1.00 39.48           C  
ATOM   2456  CB  LEU A 167      16.441 -37.082  21.927  1.00 39.48           C  
ATOM   2457  HB2 LEU A 167      16.096 -37.477  20.972  1.00 39.48           H  
ATOM   2458  HB3 LEU A 167      17.141 -37.819  22.323  1.00 39.48           H  
ATOM   2459  O   LEU A 167      14.701 -39.308  23.007  1.00 39.48           O  
ATOM   2460  CG  LEU A 167      17.175 -35.752  21.679  1.00 39.48           C  
ATOM   2461  HG  LEU A 167      17.030 -35.083  22.527  1.00 39.48           H  
ATOM   2462  CD1 LEU A 167      18.677 -35.973  21.498  1.00 39.48           C  
ATOM   2463 HD11 LEU A 167      19.172 -35.020  21.313  1.00 39.48           H  
ATOM   2464 HD12 LEU A 167      18.858 -36.645  20.659  1.00 39.48           H  
ATOM   2465 HD13 LEU A 167      19.093 -36.414  22.404  1.00 39.48           H  
ATOM   2466  CD2 LEU A 167      16.632 -35.086  20.413  1.00 39.48           C  
ATOM   2467 HD21 LEU A 167      17.126 -34.126  20.265  1.00 39.48           H  
ATOM   2468 HD22 LEU A 167      15.560 -34.914  20.519  1.00 39.48           H  
ATOM   2469 HD23 LEU A 167      16.814 -35.718  19.544  1.00 39.48           H  
ATOM   2470  N   GLY A 168      13.176 -37.976  22.030  1.00 40.77           N  
ATOM   2471  H   GLY A 168      12.876 -37.026  21.860  1.00 40.77           H  
ATOM   2472  CA  GLY A 168      12.301 -39.089  21.659  1.00 40.77           C  
ATOM   2473  HA2 GLY A 168      12.860 -39.764  21.012  1.00 40.77           H  
ATOM   2474  HA3 GLY A 168      12.045 -39.643  22.562  1.00 40.77           H  
ATOM   2475  C   GLY A 168      10.996 -38.742  20.943  1.00 40.77           C  
ATOM   2476  O   GLY A 168       9.979 -39.300  21.321  1.00 40.77           O  
ATOM   2477  N   ASN A 169      10.997 -37.838  19.953  1.00 42.76           N  
ATOM   2478  H   ASN A 169      11.798 -37.224  19.911  1.00 42.76           H  
ATOM   2479  CA  ASN A 169      10.369 -38.078  18.640  1.00 42.76           C  
ATOM   2480  HA  ASN A 169      10.845 -38.976  18.246  1.00 42.76           H  
ATOM   2481  C   ASN A 169      10.674 -36.916  17.678  1.00 42.76           C  
ATOM   2482  CB  ASN A 169       8.836 -38.311  18.679  1.00 42.76           C  
ATOM   2483  HB2 ASN A 169       8.314 -37.366  18.525  1.00 42.76           H  
ATOM   2484  HB3 ASN A 169       8.497 -38.702  19.638  1.00 42.76           H  
ATOM   2485  O   ASN A 169      10.491 -35.747  18.013  1.00 42.76           O  
ATOM   2486  CG  ASN A 169       8.381 -39.304  17.619  1.00 42.76           C  
ATOM   2487  ND2 ASN A 169       7.108 -39.611  17.576  1.00 42.76           N  
ATOM   2488 HD21 ASN A 169       6.834 -40.271  16.862  1.00 42.76           H  
ATOM   2489 HD22 ASN A 169       6.459 -39.205  18.235  1.00 42.76           H  
ATOM   2490  OD1 ASN A 169       9.154 -39.825  16.831  1.00 42.76           O  
ATOM   2491  N   LEU A 170      11.135 -37.246  16.476  1.00 35.87           N  
ATOM   2492  H   LEU A 170      11.125 -38.228  16.242  1.00 35.87           H  
ATOM   2493  CA  LEU A 170      11.364 -36.311  15.379  1.00 35.87           C  
ATOM   2494  HA  LEU A 170      11.943 -35.459  15.734  1.00 35.87           H  
ATOM   2495  C   LEU A 170      10.019 -35.802  14.836  1.00 35.87           C  
ATOM   2496  CB  LEU A 170      12.158 -37.059  14.289  1.00 35.87           C  
ATOM   2497  HB2 LEU A 170      12.019 -36.554  13.333  1.00 35.87           H  
ATOM   2498  HB3 LEU A 170      11.734 -38.056  14.176  1.00 35.87           H  
ATOM   2499  O   LEU A 170       9.201 -36.586  14.367  1.00 35.87           O  
ATOM   2500  CG  LEU A 170      13.666 -37.160  14.589  1.00 35.87           C  
ATOM   2501  HG  LEU A 170      13.833 -37.124  15.666  1.00 35.87           H  
ATOM   2502  CD1 LEU A 170      14.249 -38.471  14.065  1.00 35.87           C  
ATOM   2503 HD11 LEU A 170      14.096 -38.546  12.989  1.00 35.87           H  
ATOM   2504 HD12 LEU A 170      13.758 -39.313  14.554  1.00 35.87           H  
ATOM   2505 HD13 LEU A 170      15.316 -38.516  14.283  1.00 35.87           H  
ATOM   2506  CD2 LEU A 170      14.415 -36.000  13.929  1.00 35.87           C  
ATOM   2507 HD21 LEU A 170      14.306 -36.048  12.845  1.00 35.87           H  
ATOM   2508 HD22 LEU A 170      14.020 -35.052  14.291  1.00 35.87           H  
ATOM   2509 HD23 LEU A 170      15.474 -36.059  14.182  1.00 35.87           H  
ATOM   2510  N   GLY A 171       9.825 -34.484  14.856  1.00 38.08           N  
ATOM   2511  H   GLY A 171      10.484 -33.917  15.370  1.00 38.08           H  
ATOM   2512  CA  GLY A 171       8.717 -33.785  14.207  1.00 38.08           C  
ATOM   2513  HA2 GLY A 171       8.455 -34.281  13.273  1.00 38.08           H  
ATOM   2514  HA3 GLY A 171       7.846 -33.795  14.862  1.00 38.08           H  
ATOM   2515  C   GLY A 171       9.109 -32.333  13.941  1.00 38.08           C  
ATOM   2516  O   GLY A 171       9.223 -31.531  14.859  1.00 38.08           O  
ATOM   2517  N   LEU A 172       9.395 -32.036  12.677  1.00 34.62           N  
ATOM   2518  H   LEU A 172       9.227 -32.767  12.001  1.00 34.62           H  
ATOM   2519  CA  LEU A 172       9.848 -30.753  12.140  1.00 34.62           C  
ATOM   2520  HA  LEU A 172      10.815 -30.493  12.573  1.00 34.62           H  
ATOM   2521  C   LEU A 172       8.853 -29.601  12.396  1.00 34.62           C  
ATOM   2522  CB  LEU A 172       9.987 -30.957  10.616  1.00 34.62           C  
ATOM   2523  HB2 LEU A 172       9.033 -31.318  10.231  1.00 34.62           H  
ATOM   2524  HB3 LEU A 172      10.147 -29.983  10.154  1.00 34.62           H  
ATOM   2525  O   LEU A 172       7.670 -29.758  12.113  1.00 34.62           O  
ATOM   2526  CG  LEU A 172      11.115 -31.920  10.184  1.00 34.62           C  
ATOM   2527  HG  LEU A 172      11.552 -32.400  11.059  1.00 34.62           H  
ATOM   2528  CD1 LEU A 172      10.603 -33.013   9.243  1.00 34.62           C  
ATOM   2529 HD11 LEU A 172      10.182 -32.566   8.343  1.00 34.62           H  
ATOM   2530 HD12 LEU A 172      11.424 -33.674   8.964  1.00 34.62           H  
ATOM   2531 HD13 LEU A 172       9.835 -33.603   9.743  1.00 34.62           H  
ATOM   2532  CD2 LEU A 172      12.214 -31.142   9.462  1.00 34.62           C  
ATOM   2533 HD21 LEU A 172      11.818 -30.679   8.558  1.00 34.62           H  
ATOM   2534 HD22 LEU A 172      12.613 -30.371  10.121  1.00 34.62           H  
ATOM   2535 HD23 LEU A 172      13.023 -31.820   9.189  1.00 34.62           H  
ATOM   2536  N   GLY A 173       9.348 -28.413  12.780  1.00 30.30           N  
ATOM   2537  H   GLY A 173      10.303 -28.383  13.108  1.00 30.30           H  
ATOM   2538  CA  GLY A 173       8.667 -27.137  12.493  1.00 30.30           C  
ATOM   2539  HA2 GLY A 173       9.169 -26.663  11.649  1.00 30.30           H  
ATOM   2540  HA3 GLY A 173       7.646 -27.339  12.169  1.00 30.30           H  
ATOM   2541  C   GLY A 173       8.552 -26.118  13.637  1.00 30.30           C  
ATOM   2542  O   GLY A 173       7.718 -26.258  14.517  1.00 30.30           O  
ATOM   2543  N   ALA A 174       9.329 -25.035  13.513  1.00 36.93           N  
ATOM   2544  H   ALA A 174      10.020 -25.094  12.779  1.00 36.93           H  
ATOM   2545  CA  ALA A 174       9.068 -23.669  13.993  1.00 36.93           C  
ATOM   2546  HA  ALA A 174       9.965 -23.101  13.744  1.00 36.93           H  
ATOM   2547  C   ALA A 174       8.839 -23.419  15.503  1.00 36.93           C  
ATOM   2548  CB  ALA A 174       7.966 -23.058  13.119  1.00 36.93           C  
ATOM   2549  HB1 ALA A 174       7.839 -22.005  13.373  1.00 36.93           H  
ATOM   2550  HB2 ALA A 174       8.226 -23.141  12.064  1.00 36.93           H  
ATOM   2551  HB3 ALA A 174       7.024 -23.575  13.301  1.00 36.93           H  
ATOM   2552  O   ALA A 174       7.735 -23.493  16.034  1.00 36.93           O  
ATOM   2553  N   VAL A 175       9.902 -22.940  16.155  1.00 37.87           N  
ATOM   2554  H   VAL A 175      10.776 -22.893  15.651  1.00 37.87           H  
ATOM   2555  CA  VAL A 175       9.848 -22.231  17.440  1.00 37.87           C  
ATOM   2556  HA  VAL A 175       9.302 -22.838  18.163  1.00 37.87           H  
ATOM   2557  C   VAL A 175       9.110 -20.899  17.256  1.00 37.87           C  
ATOM   2558  CB  VAL A 175      11.280 -21.994  17.975  1.00 37.87           C  
ATOM   2559  HB  VAL A 175      11.842 -21.409  17.248  1.00 37.87           H  
ATOM   2560  O   VAL A 175       9.653 -19.955  16.685  1.00 37.87           O  
ATOM   2561  CG1 VAL A 175      11.297 -21.242  19.313  1.00 37.87           C  
ATOM   2562 HG11 VAL A 175      12.321 -21.140  19.671  1.00 37.87           H  
ATOM   2563 HG12 VAL A 175      10.881 -20.242  19.187  1.00 37.87           H  
ATOM   2564 HG13 VAL A 175      10.707 -21.781  20.054  1.00 37.87           H  
ATOM   2565  CG2 VAL A 175      12.024 -23.322  18.179  1.00 37.87           C  
ATOM   2566 HG21 VAL A 175      11.475 -23.951  18.881  1.00 37.87           H  
ATOM   2567 HG22 VAL A 175      13.021 -23.131  18.576  1.00 37.87           H  
ATOM   2568 HG23 VAL A 175      12.131 -23.853  17.233  1.00 37.87           H  
ATOM   2569  N   ALA A 176       7.885 -20.811  17.772  1.00 36.16           N  
ATOM   2570  H   ALA A 176       7.468 -21.664  18.116  1.00 36.16           H  
ATOM   2571  CA  ALA A 176       7.319 -19.556  18.259  1.00 36.16           C  
ATOM   2572  HA  ALA A 176       7.626 -18.735  17.611  1.00 36.16           H  
ATOM   2573  C   ALA A 176       7.849 -19.292  19.679  1.00 36.16           C  
ATOM   2574  CB  ALA A 176       5.787 -19.660  18.238  1.00 36.16           C  
ATOM   2575  HB1 ALA A 176       5.349 -18.720  18.576  1.00 36.16           H  
ATOM   2576  HB2 ALA A 176       5.457 -20.466  18.893  1.00 36.16           H  
ATOM   2577  HB3 ALA A 176       5.447 -19.862  17.222  1.00 36.16           H  
ATOM   2578  O   ALA A 176       8.086 -20.244  20.428  1.00 36.16           O  
ATOM   2579  N   PRO A 177       7.967 -18.023  20.098  1.00 32.30           N  
ATOM   2580  CA  PRO A 177       7.384 -17.735  21.402  1.00 32.30           C  
ATOM   2581  HA  PRO A 177       6.648 -18.494  21.668  1.00 32.30           H  
ATOM   2582  C   PRO A 177       6.700 -16.364  21.447  1.00 32.30           C  
ATOM   2583  CB  PRO A 177       8.552 -17.828  22.387  1.00 32.30           C  
ATOM   2584  HB2 PRO A 177       8.714 -18.869  22.667  1.00 32.30           H  
ATOM   2585  HB3 PRO A 177       8.388 -17.224  23.279  1.00 32.30           H  
ATOM   2586  O   PRO A 177       7.298 -15.340  21.137  1.00 32.30           O  
ATOM   2587  CG  PRO A 177       9.748 -17.328  21.574  1.00 32.30           C  
ATOM   2588  HG2 PRO A 177       9.973 -16.293  21.830  1.00 32.30           H  
ATOM   2589  HG3 PRO A 177      10.619 -17.959  21.749  1.00 32.30           H  
ATOM   2590  CD  PRO A 177       9.295 -17.410  20.109  1.00 32.30           C  
ATOM   2591  HD2 PRO A 177       9.241 -16.409  19.682  1.00 32.30           H  
ATOM   2592  HD3 PRO A 177      10.003 -18.006  19.533  1.00 32.30           H  
ATOM   2593  N   VAL A 178       5.434 -16.352  21.860  1.00 34.29           N  
ATOM   2594  H   VAL A 178       4.920 -17.187  21.619  1.00 34.29           H  
ATOM   2595  CA  VAL A 178       4.930 -15.728  23.100  1.00 34.29           C  
ATOM   2596  HA  VAL A 178       5.212 -16.372  23.933  1.00 34.29           H  
ATOM   2597  C   VAL A 178       3.402 -15.723  23.018  1.00 34.29           C  
ATOM   2598  CB  VAL A 178       5.480 -14.316  23.432  1.00 34.29           C  
ATOM   2599  HB  VAL A 178       5.525 -13.703  22.532  1.00 34.29           H  
ATOM   2600  O   VAL A 178       2.792 -15.052  22.190  1.00 34.29           O  
ATOM   2601  CG1 VAL A 178       4.627 -13.591  24.492  1.00 34.29           C  
ATOM   2602 HG11 VAL A 178       5.105 -12.655  24.781  1.00 34.29           H  
ATOM   2603 HG12 VAL A 178       3.650 -13.336  24.083  1.00 34.29           H  
ATOM   2604 HG13 VAL A 178       4.498 -14.214  25.378  1.00 34.29           H  
ATOM   2605  CG2 VAL A 178       6.873 -14.401  24.090  1.00 34.29           C  
ATOM   2606 HG21 VAL A 178       6.813 -14.940  25.036  1.00 34.29           H  
ATOM   2607 HG22 VAL A 178       7.248 -13.395  24.279  1.00 34.29           H  
ATOM   2608 HG23 VAL A 178       7.605 -14.902  23.456  1.00 34.29           H  
ATOM   2609  N   ALA A 179       2.808 -16.503  23.916  1.00 30.27           N  
ATOM   2610  H   ALA A 179       3.401 -16.986  24.576  1.00 30.27           H  
ATOM   2611  CA  ALA A 179       1.392 -16.552  24.221  1.00 30.27           C  
ATOM   2612  HA  ALA A 179       0.821 -16.095  23.413  1.00 30.27           H  
ATOM   2613  C   ALA A 179       1.124 -15.792  25.532  1.00 30.27           C  
ATOM   2614  CB  ALA A 179       0.996 -18.031  24.344  1.00 30.27           C  
ATOM   2615  HB1 ALA A 179       1.197 -18.547  23.405  1.00 30.27           H  
ATOM   2616  HB2 ALA A 179      -0.068 -18.106  24.566  1.00 30.27           H  
ATOM   2617  HB3 ALA A 179       1.560 -18.507  25.146  1.00 30.27           H  
ATOM   2618  O   ALA A 179       1.811 -16.028  26.523  1.00 30.27           O  
ATOM   2619  N   ALA A 180       0.114 -14.922  25.523  1.00 31.76           N  
ATOM   2620  H   ALA A 180      -0.206 -14.629  24.611  1.00 31.76           H  
ATOM   2621  CA  ALA A 180      -0.802 -14.574  26.620  1.00 31.76           C  
ATOM   2622  HA  ALA A 180      -1.272 -15.476  27.011  1.00 31.76           H  
ATOM   2623  C   ALA A 180      -1.875 -13.674  25.972  1.00 31.76           C  
ATOM   2624  CB  ALA A 180      -0.067 -13.842  27.755  1.00 31.76           C  
ATOM   2625  HB1 ALA A 180       0.643 -14.513  28.240  1.00 31.76           H  
ATOM   2626  HB2 ALA A 180       0.469 -12.981  27.357  1.00 31.76           H  
ATOM   2627  HB3 ALA A 180      -0.788 -13.501  28.498  1.00 31.76           H  
ATOM   2628  O   ALA A 180      -1.533 -12.656  25.383  1.00 31.76           O  
ATOM   2629  N   VAL A 181      -3.158 -14.030  25.916  1.00 33.81           N  
ATOM   2630  H   VAL A 181      -3.650 -13.596  25.149  1.00 33.81           H  
ATOM   2631  CA  VAL A 181      -4.036 -14.315  27.059  1.00 33.81           C  
ATOM   2632  HA  VAL A 181      -3.438 -14.599  27.925  1.00 33.81           H  
ATOM   2633  C   VAL A 181      -5.060 -15.416  26.710  1.00 33.81           C  
ATOM   2634  CB  VAL A 181      -4.812 -13.017  27.404  1.00 33.81           C  
ATOM   2635  HB  VAL A 181      -5.374 -12.697  26.526  1.00 33.81           H  
ATOM   2636  O   VAL A 181      -5.644 -15.365  25.628  1.00 33.81           O  
ATOM   2637  CG1 VAL A 181      -5.810 -13.202  28.553  1.00 33.81           C  
ATOM   2638 HG11 VAL A 181      -6.590 -13.912  28.276  1.00 33.81           H  
ATOM   2639 HG12 VAL A 181      -5.299 -13.558  29.447  1.00 33.81           H  
ATOM   2640 HG13 VAL A 181      -6.300 -12.255  28.777  1.00 33.81           H  
ATOM   2641  CG2 VAL A 181      -3.871 -11.870  27.804  1.00 33.81           C  
ATOM   2642 HG21 VAL A 181      -3.283 -11.538  26.948  1.00 33.81           H  
ATOM   2643 HG22 VAL A 181      -4.453 -11.013  28.142  1.00 33.81           H  
ATOM   2644 HG23 VAL A 181      -3.206 -12.187  28.607  1.00 33.81           H  
ATOM   2645  N   PRO A 182      -5.330 -16.381  27.612  1.00 32.99           N  
ATOM   2646  CA  PRO A 182      -6.417 -17.350  27.478  1.00 32.99           C  
ATOM   2647  HA  PRO A 182      -6.653 -17.522  26.427  1.00 32.99           H  
ATOM   2648  C   PRO A 182      -7.698 -16.901  28.216  1.00 32.99           C  
ATOM   2649  CB  PRO A 182      -5.833 -18.632  28.078  1.00 32.99           C  
ATOM   2650  HB2 PRO A 182      -5.230 -19.138  27.325  1.00 32.99           H  
ATOM   2651  HB3 PRO A 182      -6.607 -19.302  28.453  1.00 32.99           H  
ATOM   2652  O   PRO A 182      -7.631 -16.495  29.375  1.00 32.99           O  
ATOM   2653  CG  PRO A 182      -4.923 -18.127  29.202  1.00 32.99           C  
ATOM   2654  HG2 PRO A 182      -5.487 -18.067  30.133  1.00 32.99           H  
ATOM   2655  HG3 PRO A 182      -4.057 -18.776  29.330  1.00 32.99           H  
ATOM   2656  CD  PRO A 182      -4.509 -16.719  28.768  1.00 32.99           C  
ATOM   2657  HD2 PRO A 182      -3.455 -16.728  28.489  1.00 32.99           H  
ATOM   2658  HD3 PRO A 182      -4.679 -16.012  29.580  1.00 32.99           H  
ATOM   2659  N   GLY A 183      -8.872 -17.039  27.580  1.00 36.17           N  
ATOM   2660  H   GLY A 183      -8.860 -17.271  26.597  1.00 36.17           H  
ATOM   2661  CA  GLY A 183     -10.181 -16.923  28.245  1.00 36.17           C  
ATOM   2662  HA2 GLY A 183     -10.350 -17.814  28.849  1.00 36.17           H  
ATOM   2663  HA3 GLY A 183     -10.152 -16.072  28.926  1.00 36.17           H  
ATOM   2664  C   GLY A 183     -11.387 -16.708  27.311  1.00 36.17           C  
ATOM   2665  O   GLY A 183     -11.621 -15.579  26.903  1.00 36.17           O  
ATOM   2666  N   GLN A 184     -12.169 -17.785  27.097  1.00 34.08           N  
ATOM   2667  H   GLN A 184     -11.810 -18.650  27.475  1.00 34.08           H  
ATOM   2668  CA  GLN A 184     -13.556 -17.880  26.558  1.00 34.08           C  
ATOM   2669  HA  GLN A 184     -13.895 -18.894  26.772  1.00 34.08           H  
ATOM   2670  C   GLN A 184     -13.723 -17.716  25.016  1.00 34.08           C  
ATOM   2671  CB  GLN A 184     -14.490 -17.001  27.417  1.00 34.08           C  
ATOM   2672  HB2 GLN A 184     -14.179 -15.957  27.373  1.00 34.08           H  
ATOM   2673  HB3 GLN A 184     -15.503 -17.055  27.017  1.00 34.08           H  
ATOM   2674  O   GLN A 184     -13.438 -16.652  24.490  1.00 34.08           O  
ATOM   2675  CG  GLN A 184     -14.494 -17.484  28.884  1.00 34.08           C  
ATOM   2676  HG2 GLN A 184     -13.528 -17.265  29.340  1.00 34.08           H  
ATOM   2677  HG3 GLN A 184     -14.648 -18.562  28.907  1.00 34.08           H  
ATOM   2678  CD  GLN A 184     -15.578 -16.855  29.754  1.00 34.08           C  
ATOM   2679  NE2 GLN A 184     -15.526 -17.053  31.054  1.00 34.08           N  
ATOM   2680 HE21 GLN A 184     -16.276 -16.628  31.580  1.00 34.08           H  
ATOM   2681 HE22 GLN A 184     -14.793 -17.607  31.473  1.00 34.08           H  
ATOM   2682  OE1 GLN A 184     -16.496 -16.194  29.309  1.00 34.08           O  
ATOM   2683  N   LEU A 185     -14.109 -18.697  24.164  1.00 33.77           N  
ATOM   2684  H   LEU A 185     -13.936 -18.394  23.216  1.00 33.77           H  
ATOM   2685  CA  LEU A 185     -15.094 -19.814  24.246  1.00 33.77           C  
ATOM   2686  HA  LEU A 185     -15.285 -20.163  23.231  1.00 33.77           H  
ATOM   2687  C   LEU A 185     -16.448 -19.283  24.768  1.00 33.77           C  
ATOM   2688  CB  LEU A 185     -14.535 -21.020  25.056  1.00 33.77           C  
ATOM   2689  HB2 LEU A 185     -15.352 -21.515  25.581  1.00 33.77           H  
ATOM   2690  HB3 LEU A 185     -13.864 -20.650  25.831  1.00 33.77           H  
ATOM   2691  O   LEU A 185     -16.538 -19.019  25.953  1.00 33.77           O  
ATOM   2692  CG  LEU A 185     -13.761 -22.081  24.249  1.00 33.77           C  
ATOM   2693  HG  LEU A 185     -13.160 -21.586  23.486  1.00 33.77           H  
ATOM   2694  CD1 LEU A 185     -12.819 -22.859  25.171  1.00 33.77           C  
ATOM   2695 HD11 LEU A 185     -12.094 -22.179  25.619  1.00 33.77           H  
ATOM   2696 HD12 LEU A 185     -12.277 -23.611  24.597  1.00 33.77           H  
ATOM   2697 HD13 LEU A 185     -13.387 -23.351  25.960  1.00 33.77           H  
ATOM   2698  CD2 LEU A 185     -14.690 -23.096  23.581  1.00 33.77           C  
ATOM   2699 HD21 LEU A 185     -14.099 -23.833  23.037  1.00 33.77           H  
ATOM   2700 HD22 LEU A 185     -15.342 -22.587  22.870  1.00 33.77           H  
ATOM   2701 HD23 LEU A 185     -15.292 -23.608  24.332  1.00 33.77           H  
ATOM   2702  N   LEU A 186     -17.527 -19.051  24.005  1.00 31.61           N  
ATOM   2703  H   LEU A 186     -18.155 -18.398  24.453  1.00 31.61           H  
ATOM   2704  CA  LEU A 186     -18.231 -19.856  22.993  1.00 31.61           C  
ATOM   2705  HA  LEU A 186     -17.550 -20.287  22.260  1.00 31.61           H  
ATOM   2706  C   LEU A 186     -19.294 -18.972  22.298  1.00 31.61           C  
ATOM   2707  CB  LEU A 186     -19.026 -20.943  23.753  1.00 31.61           C  
ATOM   2708  HB2 LEU A 186     -19.497 -20.477  24.619  1.00 31.61           H  
ATOM   2709  HB3 LEU A 186     -19.841 -21.304  23.126  1.00 31.61           H  
ATOM   2710  O   LEU A 186     -19.865 -18.099  22.946  1.00 31.61           O  
ATOM   2711  CG  LEU A 186     -18.187 -22.144  24.212  1.00 31.61           C  
ATOM   2712  HG  LEU A 186     -17.134 -21.861  24.237  1.00 31.61           H  
ATOM   2713  CD1 LEU A 186     -18.579 -22.609  25.612  1.00 31.61           C  
ATOM   2714 HD11 LEU A 186     -18.417 -21.799  26.323  1.00 31.61           H  
ATOM   2715 HD12 LEU A 186     -17.965 -23.460  25.907  1.00 31.61           H  
ATOM   2716 HD13 LEU A 186     -19.630 -22.898  25.631  1.00 31.61           H  
ATOM   2717  CD2 LEU A 186     -18.343 -23.302  23.228  1.00 31.61           C  
ATOM   2718 HD21 LEU A 186     -17.711 -24.135  23.538  1.00 31.61           H  
ATOM   2719 HD22 LEU A 186     -18.041 -22.984  22.230  1.00 31.61           H  
ATOM   2720 HD23 LEU A 186     -19.380 -23.638  23.205  1.00 31.61           H  
ATOM   2721  N   GLY A 187     -19.631 -19.241  21.030  1.00 27.36           N  
ATOM   2722  H   GLY A 187     -19.115 -19.947  20.525  1.00 27.36           H  
ATOM   2723  CA  GLY A 187     -20.791 -18.593  20.394  1.00 27.36           C  
ATOM   2724  HA2 GLY A 187     -20.798 -17.537  20.663  1.00 27.36           H  
ATOM   2725  HA3 GLY A 187     -21.698 -19.039  20.800  1.00 27.36           H  
ATOM   2726  C   GLY A 187     -20.894 -18.667  18.869  1.00 27.36           C  
ATOM   2727  O   GLY A 187     -21.218 -17.666  18.249  1.00 27.36           O  
ATOM   2728  N   SER A 188     -20.597 -19.832  18.282  1.00 30.45           N  
ATOM   2729  H   SER A 188     -20.248 -20.529  18.925  1.00 30.45           H  
ATOM   2730  CA  SER A 188     -21.302 -20.417  17.121  1.00 30.45           C  
ATOM   2731  HA  SER A 188     -20.615 -21.119  16.648  1.00 30.45           H  
ATOM   2732  C   SER A 188     -21.826 -19.496  15.999  1.00 30.45           C  
ATOM   2733  CB  SER A 188     -22.479 -21.247  17.666  1.00 30.45           C  
ATOM   2734  HB2 SER A 188     -22.089 -22.140  18.155  1.00 30.45           H  
ATOM   2735  HB3 SER A 188     -23.127 -21.557  16.846  1.00 30.45           H  
ATOM   2736  O   SER A 188     -22.902 -18.922  16.121  1.00 30.45           O  
ATOM   2737  OG  SER A 188     -23.223 -20.507  18.616  1.00 30.45           O  
ATOM   2738  HG  SER A 188     -23.560 -19.731  18.161  1.00 30.45           H  
ATOM   2739  N   SER A 189     -21.221 -19.570  14.808  1.00 29.68           N  
ATOM   2740  H   SER A 189     -20.215 -19.482  14.808  1.00 29.68           H  
ATOM   2741  CA  SER A 189     -21.715 -20.527  13.801  1.00 29.68           C  
ATOM   2742  HA  SER A 189     -21.858 -21.462  14.343  1.00 29.68           H  
ATOM   2743  C   SER A 189     -20.697 -20.756  12.664  1.00 29.68           C  
ATOM   2744  CB  SER A 189     -23.072 -20.131  13.202  1.00 29.68           C  
ATOM   2745  HB2 SER A 189     -22.929 -19.674  12.222  1.00 29.68           H  
ATOM   2746  HB3 SER A 189     -23.587 -19.416  13.842  1.00 29.68           H  
ATOM   2747  O   SER A 189     -19.940 -19.843  12.337  1.00 29.68           O  
ATOM   2748  OG  SER A 189     -23.875 -21.292  13.088  1.00 29.68           O  
ATOM   2749  HG  SER A 189     -24.698 -21.049  12.659  1.00 29.68           H  
ATOM   2750  N   PRO A 190     -20.627 -21.974  12.098  1.00 31.26           N  
ATOM   2751  CA  PRO A 190     -19.521 -22.464  11.280  1.00 31.26           C  
ATOM   2752  HA  PRO A 190     -18.600 -21.935  11.527  1.00 31.26           H  
ATOM   2753  C   PRO A 190     -19.787 -22.356   9.765  1.00 31.26           C  
ATOM   2754  CB  PRO A 190     -19.413 -23.930  11.716  1.00 31.26           C  
ATOM   2755  HB2 PRO A 190     -18.907 -24.546  10.973  1.00 31.26           H  
ATOM   2756  HB3 PRO A 190     -18.893 -23.988  12.672  1.00 31.26           H  
ATOM   2757  O   PRO A 190     -20.933 -22.461   9.357  1.00 31.26           O  
ATOM   2758  CG  PRO A 190     -20.872 -24.350  11.904  1.00 31.26           C  
ATOM   2759  HG2 PRO A 190     -21.282 -24.706  10.959  1.00 31.26           H  
ATOM   2760  HG3 PRO A 190     -20.963 -25.121  12.669  1.00 31.26           H  
ATOM   2761  CD  PRO A 190     -21.573 -23.064  12.318  1.00 31.26           C  
ATOM   2762  HD2 PRO A 190     -21.851 -23.164  13.367  1.00 31.26           H  
ATOM   2763  HD3 PRO A 190     -22.463 -22.918  11.705  1.00 31.26           H  
ATOM   2764  N   ASN A 191     -18.699 -22.228   8.983  1.00 32.31           N  
ATOM   2765  H   ASN A 191     -17.866 -21.956   9.484  1.00 32.31           H  
ATOM   2766  CA  ASN A 191     -18.432 -22.709   7.602  1.00 32.31           C  
ATOM   2767  HA  ASN A 191     -17.635 -22.068   7.225  1.00 32.31           H  
ATOM   2768  C   ASN A 191     -19.550 -22.616   6.520  1.00 32.31           C  
ATOM   2769  CB  ASN A 191     -17.893 -24.159   7.724  1.00 32.31           C  
ATOM   2770  HB2 ASN A 191     -18.537 -24.828   7.153  1.00 32.31           H  
ATOM   2771  HB3 ASN A 191     -17.942 -24.497   8.759  1.00 32.31           H  
ATOM   2772  O   ASN A 191     -20.667 -23.055   6.766  1.00 32.31           O  
ATOM   2773  CG  ASN A 191     -16.465 -24.369   7.245  1.00 32.31           C  
ATOM   2774  ND2 ASN A 191     -15.950 -25.565   7.398  1.00 32.31           N  
ATOM   2775 HD21 ASN A 191     -16.492 -26.305   7.821  1.00 32.31           H  
ATOM   2776 HD22 ASN A 191     -14.994 -25.685   7.097  1.00 32.31           H  
ATOM   2777  OD1 ASN A 191     -15.796 -23.502   6.709  1.00 32.31           O  
ATOM   2778  N   PRO A 192     -19.247 -22.248   5.251  1.00 30.88           N  
ATOM   2779  CA  PRO A 192     -18.212 -22.953   4.486  1.00 30.88           C  
ATOM   2780  HA  PRO A 192     -17.518 -23.481   5.140  1.00 30.88           H  
ATOM   2781  C   PRO A 192     -17.387 -22.091   3.506  1.00 30.88           C  
ATOM   2782  CB  PRO A 192     -19.020 -24.009   3.721  1.00 30.88           C  
ATOM   2783  HB2 PRO A 192     -18.522 -24.338   2.808  1.00 30.88           H  
ATOM   2784  HB3 PRO A 192     -19.211 -24.862   4.372  1.00 30.88           H  
ATOM   2785  O   PRO A 192     -17.872 -21.142   2.911  1.00 30.88           O  
ATOM   2786  CG  PRO A 192     -20.345 -23.306   3.408  1.00 30.88           C  
ATOM   2787  HG2 PRO A 192     -21.183 -23.954   3.664  1.00 30.88           H  
ATOM   2788  HG3 PRO A 192     -20.392 -23.018   2.358  1.00 30.88           H  
ATOM   2789  CD  PRO A 192     -20.338 -22.056   4.292  1.00 30.88           C  
ATOM   2790  HD2 PRO A 192     -20.151 -21.170   3.685  1.00 30.88           H  
ATOM   2791  HD3 PRO A 192     -21.307 -21.928   4.774  1.00 30.88           H  
ATOM   2792  N   GLN A 193     -16.146 -22.515   3.260  1.00 25.52           N  
ATOM   2793  H   GLN A 193     -15.771 -23.190   3.910  1.00 25.52           H  
ATOM   2794  CA  GLN A 193     -15.512 -22.466   1.933  1.00 25.52           C  
ATOM   2795  HA  GLN A 193     -14.463 -22.733   2.062  1.00 25.52           H  
ATOM   2796  C   GLN A 193     -15.526 -21.117   1.180  1.00 25.52           C  
ATOM   2797  CB  GLN A 193     -16.149 -23.557   1.051  1.00 25.52           C  
ATOM   2798  HB2 GLN A 193     -15.721 -23.493   0.051  1.00 25.52           H  
ATOM   2799  HB3 GLN A 193     -17.218 -23.360   0.966  1.00 25.52           H  
ATOM   2800  O   GLN A 193     -16.381 -20.841   0.346  1.00 25.52           O  
ATOM   2801  CG  GLN A 193     -15.936 -24.992   1.560  1.00 25.52           C  
ATOM   2802  HG2 GLN A 193     -16.278 -25.089   2.590  1.00 25.52           H  
ATOM   2803  HG3 GLN A 193     -14.870 -25.221   1.532  1.00 25.52           H  
ATOM   2804  CD  GLN A 193     -16.685 -26.021   0.716  1.00 25.52           C  
ATOM   2805  NE2 GLN A 193     -16.328 -27.283   0.801  1.00 25.52           N  
ATOM   2806 HE21 GLN A 193     -16.863 -27.915   0.223  1.00 25.52           H  
ATOM   2807 HE22 GLN A 193     -15.563 -27.579   1.390  1.00 25.52           H  
ATOM   2808  OE1 GLN A 193     -17.611 -25.736  -0.019  1.00 25.52           O  
ATOM   2809  N   THR A 194     -14.448 -20.349   1.294  1.00 33.70           N  
ATOM   2810  H   THR A 194     -13.855 -20.444   2.106  1.00 33.70           H  
ATOM   2811  CA  THR A 194     -13.868 -19.736   0.086  1.00 33.70           C  
ATOM   2812  HA  THR A 194     -14.095 -20.400  -0.749  1.00 33.70           H  
ATOM   2813  C   THR A 194     -12.360 -19.770   0.213  1.00 33.70           C  
ATOM   2814  CB  THR A 194     -14.437 -18.358  -0.312  1.00 33.70           C  
ATOM   2815  HB  THR A 194     -13.665 -17.590  -0.256  1.00 33.70           H  
ATOM   2816  O   THR A 194     -11.667 -18.797   0.488  1.00 33.70           O  
ATOM   2817  CG2 THR A 194     -14.988 -18.398  -1.741  1.00 33.70           C  
ATOM   2818 HG21 THR A 194     -15.812 -19.109  -1.803  1.00 33.70           H  
ATOM   2819 HG22 THR A 194     -14.200 -18.684  -2.437  1.00 33.70           H  
ATOM   2820 HG23 THR A 194     -15.351 -17.406  -2.009  1.00 33.70           H  
ATOM   2821  OG1 THR A 194     -15.513 -17.995   0.515  1.00 33.70           O  
ATOM   2822  HG1 THR A 194     -16.108 -18.748   0.540  1.00 33.70           H  
ATOM   2823  N   THR A 195     -11.846 -20.983   0.044  1.00 28.76           N  
ATOM   2824  H   THR A 195     -12.491 -21.751  -0.079  1.00 28.76           H  
ATOM   2825  CA  THR A 195     -10.564 -21.192  -0.613  1.00 28.76           C  
ATOM   2826  HA  THR A 195      -9.750 -20.926   0.062  1.00 28.76           H  
ATOM   2827  C   THR A 195     -10.546 -20.281  -1.841  1.00 28.76           C  
ATOM   2828  CB  THR A 195     -10.445 -22.669  -1.076  1.00 28.76           C  
ATOM   2829  HB  THR A 195     -10.276 -22.706  -2.152  1.00 28.76           H  
ATOM   2830  O   THR A 195     -11.342 -20.488  -2.750  1.00 28.76           O  
ATOM   2831  CG2 THR A 195      -9.280 -23.379  -0.395  1.00 28.76           C  
ATOM   2832 HG21 THR A 195      -9.425 -23.374   0.685  1.00 28.76           H  
ATOM   2833 HG22 THR A 195      -8.350 -22.865  -0.637  1.00 28.76           H  
ATOM   2834 HG23 THR A 195      -9.217 -24.409  -0.748  1.00 28.76           H  
ATOM   2835  OG1 THR A 195     -11.605 -23.434  -0.780  1.00 28.76           O  
ATOM   2836  HG1 THR A 195     -11.653 -24.149  -1.419  1.00 28.76           H  
ATOM   2837  N   CYS A 196      -9.685 -19.268  -1.875  1.00 29.03           N  
ATOM   2838  H   CYS A 196      -9.177 -19.018  -1.038  1.00 29.03           H  
ATOM   2839  CA  CYS A 196      -9.293 -18.649  -3.138  1.00 29.03           C  
ATOM   2840  HA  CYS A 196     -10.118 -18.673  -3.849  1.00 29.03           H  
ATOM   2841  C   CYS A 196      -8.134 -19.497  -3.677  1.00 29.03           C  
ATOM   2842  CB  CYS A 196      -8.919 -17.175  -2.925  1.00 29.03           C  
ATOM   2843  HB2 CYS A 196      -8.295 -17.070  -2.038  1.00 29.03           H  
ATOM   2844  HB3 CYS A 196      -8.362 -16.818  -3.791  1.00 29.03           H  
ATOM   2845  O   CYS A 196      -6.998 -19.302  -3.231  1.00 29.03           O  
ATOM   2846  SG  CYS A 196     -10.434 -16.186  -2.759  1.00 29.03           S  
ATOM   2847  HG  CYS A 196      -9.856 -15.028  -2.427  1.00 29.03           H  
ATOM   2848  N   PRO A 197      -8.383 -20.504  -4.542  1.00 26.44           N  
ATOM   2849  CA  PRO A 197      -7.302 -21.265  -5.137  1.00 26.44           C  
ATOM   2850  HA  PRO A 197      -6.686 -21.709  -4.355  1.00 26.44           H  
ATOM   2851  C   PRO A 197      -6.452 -20.319  -5.983  1.00 26.44           C  
ATOM   2852  CB  PRO A 197      -7.959 -22.377  -5.959  1.00 26.44           C  
ATOM   2853  HB2 PRO A 197      -8.135 -23.245  -5.323  1.00 26.44           H  
ATOM   2854  HB3 PRO A 197      -7.363 -22.656  -6.829  1.00 26.44           H  
ATOM   2855  O   PRO A 197      -6.968 -19.479  -6.720  1.00 26.44           O  
ATOM   2856  CG  PRO A 197      -9.296 -21.761  -6.361  1.00 26.44           C  
ATOM   2857  HG2 PRO A 197     -10.054 -22.521  -6.552  1.00 26.44           H  
ATOM   2858  HG3 PRO A 197      -9.164 -21.124  -7.236  1.00 26.44           H  
ATOM   2859  CD  PRO A 197      -9.648 -20.904  -5.150  1.00 26.44           C  
ATOM   2860  HD2 PRO A 197     -10.254 -20.051  -5.456  1.00 26.44           H  
ATOM   2861  HD3 PRO A 197     -10.195 -21.544  -4.457  1.00 26.44           H  
ATOM   2862  N   LEU A 198      -5.136 -20.490  -5.875  1.00 28.97           N  
ATOM   2863  H   LEU A 198      -4.835 -21.201  -5.223  1.00 28.97           H  
ATOM   2864  CA  LEU A 198      -4.069 -19.708  -6.507  1.00 28.97           C  
ATOM   2865  HA  LEU A 198      -4.197 -18.669  -6.203  1.00 28.97           H  
ATOM   2866  C   LEU A 198      -4.090 -19.677  -8.057  1.00 28.97           C  
ATOM   2867  CB  LEU A 198      -2.725 -20.250  -5.947  1.00 28.97           C  
ATOM   2868  HB2 LEU A 198      -2.861 -21.263  -5.567  1.00 28.97           H  
ATOM   2869  HB3 LEU A 198      -2.011 -20.360  -6.764  1.00 28.97           H  
ATOM   2870  O   LEU A 198      -3.101 -19.294  -8.675  1.00 28.97           O  
ATOM   2871  CG  LEU A 198      -2.085 -19.364  -4.856  1.00 28.97           C  
ATOM   2872  HG  LEU A 198      -2.695 -18.477  -4.682  1.00 28.97           H  
ATOM   2873  CD1 LEU A 198      -1.946 -20.113  -3.530  1.00 28.97           C  
ATOM   2874 HD11 LEU A 198      -1.314 -20.992  -3.658  1.00 28.97           H  
ATOM   2875 HD12 LEU A 198      -2.932 -20.420  -3.181  1.00 28.97           H  
ATOM   2876 HD13 LEU A 198      -1.502 -19.456  -2.783  1.00 28.97           H  
ATOM   2877  CD2 LEU A 198      -0.692 -18.908  -5.294  1.00 28.97           C  
ATOM   2878 HD21 LEU A 198      -0.770 -18.350  -6.227  1.00 28.97           H  
ATOM   2879 HD22 LEU A 198      -0.041 -19.769  -5.443  1.00 28.97           H  
ATOM   2880 HD23 LEU A 198      -0.262 -18.257  -4.533  1.00 28.97           H  
ATOM   2881  N   THR A 199      -5.184 -20.071  -8.711  1.00 27.98           N  
ATOM   2882  H   THR A 199      -5.996 -20.313  -8.161  1.00 27.98           H  
ATOM   2883  CA  THR A 199      -5.249 -20.331 -10.157  1.00 27.98           C  
ATOM   2884  HA  THR A 199      -4.303 -20.025 -10.605  1.00 27.98           H  
ATOM   2885  C   THR A 199      -6.294 -19.532 -10.935  1.00 27.98           C  
ATOM   2886  CB  THR A 199      -5.391 -21.835 -10.432  1.00 27.98           C  
ATOM   2887  HB  THR A 199      -5.689 -21.998 -11.468  1.00 27.98           H  
ATOM   2888  O   THR A 199      -6.322 -19.647 -12.158  1.00 27.98           O  
ATOM   2889  CG2 THR A 199      -4.065 -22.557 -10.197  1.00 27.98           C  
ATOM   2890 HG21 THR A 199      -3.760 -22.456  -9.156  1.00 27.98           H  
ATOM   2891 HG22 THR A 199      -3.294 -22.129 -10.838  1.00 27.98           H  
ATOM   2892 HG23 THR A 199      -4.174 -23.614 -10.439  1.00 27.98           H  
ATOM   2893  OG1 THR A 199      -6.347 -22.422  -9.574  1.00 27.98           O  
ATOM   2894  HG1 THR A 199      -6.489 -23.322  -9.877  1.00 27.98           H  
ATOM   2895  N   GLN A 200      -7.090 -18.657 -10.312  1.00 29.44           N  
ATOM   2896  H   GLN A 200      -7.048 -18.576  -9.306  1.00 29.44           H  
ATOM   2897  CA  GLN A 200      -7.989 -17.762 -11.057  1.00 29.44           C  
ATOM   2898  HA  GLN A 200      -7.932 -17.998 -12.119  1.00 29.44           H  
ATOM   2899  C   GLN A 200      -7.531 -16.306 -10.981  1.00 29.44           C  
ATOM   2900  CB  GLN A 200      -9.457 -18.011 -10.703  1.00 29.44           C  
ATOM   2901  HB2 GLN A 200      -9.591 -18.035  -9.622  1.00 29.44           H  
ATOM   2902  HB3 GLN A 200     -10.057 -17.200 -11.117  1.00 29.44           H  
ATOM   2903  O   GLN A 200      -7.887 -15.529 -10.098  1.00 29.44           O  
ATOM   2904  CG  GLN A 200      -9.917 -19.339 -11.337  1.00 29.44           C  
ATOM   2905  HG2 GLN A 200      -9.672 -19.340 -12.399  1.00 29.44           H  
ATOM   2906  HG3 GLN A 200      -9.391 -20.169 -10.864  1.00 29.44           H  
ATOM   2907  CD  GLN A 200     -11.415 -19.587 -11.211  1.00 29.44           C  
ATOM   2908  NE2 GLN A 200     -11.921 -20.661 -11.774  1.00 29.44           N  
ATOM   2909 HE21 GLN A 200     -12.923 -20.756 -11.691  1.00 29.44           H  
ATOM   2910 HE22 GLN A 200     -11.347 -21.288 -12.320  1.00 29.44           H  
ATOM   2911  OE1 GLN A 200     -12.161 -18.838 -10.610  1.00 29.44           O  
ATOM   2912  N   LYS A 201      -6.707 -15.964 -11.975  1.00 27.96           N  
ATOM   2913  H   LYS A 201      -6.436 -16.727 -12.579  1.00 27.96           H  
ATOM   2914  CA  LYS A 201      -6.547 -14.617 -12.520  1.00 27.96           C  
ATOM   2915  HA  LYS A 201      -5.855 -14.036 -11.910  1.00 27.96           H  
ATOM   2916  C   LYS A 201      -7.907 -13.897 -12.569  1.00 27.96           C  
ATOM   2917  CB  LYS A 201      -6.016 -14.769 -13.963  1.00 27.96           C  
ATOM   2918  HB2 LYS A 201      -6.540 -15.590 -14.452  1.00 27.96           H  
ATOM   2919  HB3 LYS A 201      -6.266 -13.866 -14.521  1.00 27.96           H  
ATOM   2920  O   LYS A 201      -8.830 -14.409 -13.186  1.00 27.96           O  
ATOM   2921  CG  LYS A 201      -4.499 -14.986 -14.081  1.00 27.96           C  
ATOM   2922  HG2 LYS A 201      -4.201 -15.839 -13.472  1.00 27.96           H  
ATOM   2923  HG3 LYS A 201      -3.985 -14.095 -13.720  1.00 27.96           H  
ATOM   2924  CD  LYS A 201      -4.113 -15.248 -15.547  1.00 27.96           C  
ATOM   2925  HD2 LYS A 201      -4.526 -14.455 -16.170  1.00 27.96           H  
ATOM   2926  HD3 LYS A 201      -4.548 -16.198 -15.859  1.00 27.96           H  
ATOM   2927  CE  LYS A 201      -2.590 -15.288 -15.731  1.00 27.96           C  
ATOM   2928  HE2 LYS A 201      -2.181 -14.322 -15.437  1.00 27.96           H  
ATOM   2929  HE3 LYS A 201      -2.180 -16.044 -15.062  1.00 27.96           H  
ATOM   2930  NZ  LYS A 201      -2.218 -15.594 -17.138  1.00 27.96           N  
ATOM   2931  HZ1 LYS A 201      -1.214 -15.606 -17.250  1.00 27.96           H  
ATOM   2932  HZ2 LYS A 201      -2.596 -14.897 -17.763  1.00 27.96           H  
ATOM   2933  HZ3 LYS A 201      -2.583 -16.494 -17.416  1.00 27.96           H  
ATOM   2934  N   LEU A 202      -7.969 -12.692 -11.996  1.00 27.31           N  
ATOM   2935  H   LEU A 202      -7.186 -12.426 -11.415  1.00 27.31           H  
ATOM   2936  CA  LEU A 202      -8.900 -11.621 -12.386  1.00 27.31           C  
ATOM   2937  HA  LEU A 202      -8.787 -10.795 -11.685  1.00 27.31           H  
ATOM   2938  C   LEU A 202     -10.405 -11.987 -12.371  1.00 27.31           C  
ATOM   2939  CB  LEU A 202      -8.460 -11.110 -13.786  1.00 27.31           C  
ATOM   2940  HB2 LEU A 202      -8.412 -11.961 -14.465  1.00 27.31           H  
ATOM   2941  HB3 LEU A 202      -9.237 -10.458 -14.185  1.00 27.31           H  
ATOM   2942  O   LEU A 202     -10.986 -12.076 -13.441  1.00 27.31           O  
ATOM   2943  CG  LEU A 202      -7.128 -10.341 -13.826  1.00 27.31           C  
ATOM   2944  HG  LEU A 202      -6.531 -10.580 -12.946  1.00 27.31           H  
ATOM   2945  CD1 LEU A 202      -6.308 -10.697 -15.068  1.00 27.31           C  
ATOM   2946 HD11 LEU A 202      -6.041 -11.753 -15.051  1.00 27.31           H  
ATOM   2947 HD12 LEU A 202      -6.890 -10.487 -15.965  1.00 27.31           H  
ATOM   2948 HD13 LEU A 202      -5.395 -10.101 -15.089  1.00 27.31           H  
ATOM   2949  CD2 LEU A 202      -7.388  -8.835 -13.855  1.00 27.31           C  
ATOM   2950 HD21 LEU A 202      -7.931  -8.562 -14.760  1.00 27.31           H  
ATOM   2951 HD22 LEU A 202      -7.980  -8.544 -12.987  1.00 27.31           H  
ATOM   2952 HD23 LEU A 202      -6.443  -8.292 -13.833  1.00 27.31           H  
ATOM   2953  N   ASN A 203     -11.044 -12.180 -11.202  1.00 28.49           N  
ATOM   2954  H   ASN A 203     -10.463 -12.316 -10.387  1.00 28.49           H  
ATOM   2955  CA  ASN A 203     -12.480 -11.853 -10.970  1.00 28.49           C  
ATOM   2956  HA  ASN A 203     -12.532 -10.764 -10.966  1.00 28.49           H  
ATOM   2957  C   ASN A 203     -13.020 -12.227  -9.567  1.00 28.49           C  
ATOM   2958  CB  ASN A 203     -13.421 -12.361 -12.104  1.00 28.49           C  
ATOM   2959  HB2 ASN A 203     -12.993 -13.239 -12.588  1.00 28.49           H  
ATOM   2960  HB3 ASN A 203     -14.396 -12.673 -11.730  1.00 28.49           H  
ATOM   2961  O   ASN A 203     -14.181 -12.605  -9.416  1.00 28.49           O  
ATOM   2962  CG  ASN A 203     -13.730 -11.280 -13.135  1.00 28.49           C  
ATOM   2963  ND2 ASN A 203     -14.035 -11.659 -14.352  1.00 28.49           N  
ATOM   2964 HD21 ASN A 203     -14.190 -10.925 -15.028  1.00 28.49           H  
ATOM   2965 HD22 ASN A 203     -13.930 -12.628 -14.618  1.00 28.49           H  
ATOM   2966  OD1 ASN A 203     -13.752 -10.090 -12.852  1.00 28.49           O  
ATOM   2967  N   CYS A 204     -12.238 -12.065  -8.496  1.00 28.08           N  
ATOM   2968  H   CYS A 204     -11.288 -11.742  -8.604  1.00 28.08           H  
ATOM   2969  CA  CYS A 204     -12.852 -11.981  -7.168  1.00 28.08           C  
ATOM   2970  HA  CYS A 204     -13.721 -12.638  -7.115  1.00 28.08           H  
ATOM   2971  C   CYS A 204     -13.354 -10.548  -6.955  1.00 28.08           C  
ATOM   2972  CB  CYS A 204     -11.899 -12.463  -6.067  1.00 28.08           C  
ATOM   2973  HB2 CYS A 204     -12.291 -12.143  -5.102  1.00 28.08           H  
ATOM   2974  HB3 CYS A 204     -10.905 -12.037  -6.201  1.00 28.08           H  
ATOM   2975  O   CYS A 204     -12.571  -9.650  -6.648  1.00 28.08           O  
ATOM   2976  SG  CYS A 204     -11.845 -14.279  -6.087  1.00 28.08           S  
ATOM   2977  HG  CYS A 204     -11.234 -14.460  -4.913  1.00 28.08           H  
ATOM   2978  N   ARG A 205     -14.672 -10.339  -7.091  1.00 24.29           N  
ATOM   2979  H   ARG A 205     -15.221 -11.108  -7.446  1.00 24.29           H  
ATOM   2980  CA  ARG A 205     -15.375  -9.256  -6.386  1.00 24.29           C  
ATOM   2981  HA  ARG A 205     -14.879  -8.303  -6.570  1.00 24.29           H  
ATOM   2982  C   ARG A 205     -15.253  -9.543  -4.887  1.00 24.29           C  
ATOM   2983  CB  ARG A 205     -16.857  -9.165  -6.817  1.00 24.29           C  
ATOM   2984  HB2 ARG A 205     -17.440  -8.803  -5.970  1.00 24.29           H  
ATOM   2985  HB3 ARG A 205     -17.228 -10.157  -7.071  1.00 24.29           H  
ATOM   2986  O   ARG A 205     -16.147 -10.125  -4.285  1.00 24.29           O  
ATOM   2987  CG  ARG A 205     -17.125  -8.190  -7.971  1.00 24.29           C  
ATOM   2988  HG2 ARG A 205     -16.597  -8.520  -8.865  1.00 24.29           H  
ATOM   2989  HG3 ARG A 205     -16.775  -7.197  -7.689  1.00 24.29           H  
ATOM   2990  CD  ARG A 205     -18.638  -8.144  -8.242  1.00 24.29           C  
ATOM   2991  HD2 ARG A 205     -19.155  -7.952  -7.302  1.00 24.29           H  
ATOM   2992  HD3 ARG A 205     -18.949  -9.119  -8.617  1.00 24.29           H  
ATOM   2993  NE  ARG A 205     -19.005  -7.093  -9.210  1.00 24.29           N  
ATOM   2994  HE  ARG A 205     -18.262  -6.483  -9.520  1.00 24.29           H  
ATOM   2995  NH1 ARG A 205     -21.230  -7.637  -9.396  1.00 24.29           N  
ATOM   2996 HH11 ARG A 205     -22.143  -7.477  -9.795  1.00 24.29           H  
ATOM   2997 HH12 ARG A 205     -21.081  -8.404  -8.755  1.00 24.29           H  
ATOM   2998  NH2 ARG A 205     -20.421  -5.903 -10.543  1.00 24.29           N  
ATOM   2999 HH21 ARG A 205     -21.338  -5.765 -10.945  1.00 24.29           H  
ATOM   3000 HH22 ARG A 205     -19.653  -5.313 -10.830  1.00 24.29           H  
ATOM   3001  CZ  ARG A 205     -20.212  -6.883  -9.709  1.00 24.29           C  
ATOM   3002  N   CYS A 206     -14.116  -9.195  -4.299  1.00 30.18           N  
ATOM   3003  H   CYS A 206     -13.366  -8.832  -4.871  1.00 30.18           H  
ATOM   3004  CA  CYS A 206     -14.000  -9.102  -2.855  1.00 30.18           C  
ATOM   3005  HA  CYS A 206     -14.436  -9.984  -2.385  1.00 30.18           H  
ATOM   3006  C   CYS A 206     -14.800  -7.869  -2.441  1.00 30.18           C  
ATOM   3007  CB  CYS A 206     -12.524  -8.999  -2.449  1.00 30.18           C  
ATOM   3008  HB2 CYS A 206     -12.465  -8.819  -1.376  1.00 30.18           H  
ATOM   3009  HB3 CYS A 206     -12.064  -8.157  -2.966  1.00 30.18           H  
ATOM   3010  O   CYS A 206     -14.464  -6.755  -2.842  1.00 30.18           O  
ATOM   3011  SG  CYS A 206     -11.649 -10.540  -2.855  1.00 30.18           S  
ATOM   3012  HG  CYS A 206     -10.444 -10.146  -2.433  1.00 30.18           H  
ATOM   3013  N   GLU A 207     -15.877  -8.060  -1.681  1.00 31.44           N  
ATOM   3014  H   GLU A 207     -16.156  -8.999  -1.439  1.00 31.44           H  
ATOM   3015  CA  GLU A 207     -16.523  -6.955  -0.976  1.00 31.44           C  
ATOM   3016  HA  GLU A 207     -17.043  -6.340  -1.711  1.00 31.44           H  
ATOM   3017  C   GLU A 207     -15.443  -6.122  -0.250  1.00 31.44           C  
ATOM   3018  CB  GLU A 207     -17.553  -7.488   0.022  1.00 31.44           C  
ATOM   3019  HB2 GLU A 207     -17.887  -6.658   0.645  1.00 31.44           H  
ATOM   3020  HB3 GLU A 207     -17.078  -8.233   0.661  1.00 31.44           H  
ATOM   3021  O   GLU A 207     -14.581  -6.689   0.434  1.00 31.44           O  
ATOM   3022  CG  GLU A 207     -18.781  -8.094  -0.673  1.00 31.44           C  
ATOM   3023  HG2 GLU A 207     -18.471  -8.954  -1.267  1.00 31.44           H  
ATOM   3024  HG3 GLU A 207     -19.199  -7.348  -1.349  1.00 31.44           H  
ATOM   3025  CD  GLU A 207     -19.848  -8.535   0.339  1.00 31.44           C  
ATOM   3026  OE1 GLU A 207     -21.046  -8.394   0.005  1.00 31.44           O  
ATOM   3027  OE2 GLU A 207     -19.458  -8.991   1.437  1.00 31.44           O  
ATOM   3028  N   PRO A 208     -15.411  -4.789  -0.427  1.00 31.12           N  
ATOM   3029  CA  PRO A 208     -14.213  -4.003  -0.172  1.00 31.12           C  
ATOM   3030  HA  PRO A 208     -13.317  -4.590  -0.377  1.00 31.12           H  
ATOM   3031  C   PRO A 208     -14.184  -3.545   1.282  1.00 31.12           C  
ATOM   3032  CB  PRO A 208     -14.293  -2.847  -1.173  1.00 31.12           C  
ATOM   3033  HB2 PRO A 208     -13.715  -1.974  -0.869  1.00 31.12           H  
ATOM   3034  HB3 PRO A 208     -13.955  -3.192  -2.150  1.00 31.12           H  
ATOM   3035  O   PRO A 208     -14.370  -2.370   1.568  1.00 31.12           O  
ATOM   3036  CG  PRO A 208     -15.795  -2.565  -1.223  1.00 31.12           C  
ATOM   3037  HG2 PRO A 208     -16.092  -1.943  -0.378  1.00 31.12           H  
ATOM   3038  HG3 PRO A 208     -16.082  -2.091  -2.162  1.00 31.12           H  
ATOM   3039  CD  PRO A 208     -16.411  -3.958  -1.084  1.00 31.12           C  
ATOM   3040  HD2 PRO A 208     -16.610  -4.343  -2.084  1.00 31.12           H  
ATOM   3041  HD3 PRO A 208     -17.332  -3.916  -0.503  1.00 31.12           H  
ATOM   3042  N   LEU A 209     -13.992  -4.451   2.236  1.00 32.06           N  
ATOM   3043  H   LEU A 209     -13.960  -5.424   1.964  1.00 32.06           H  
ATOM   3044  CA  LEU A 209     -13.917  -4.073   3.648  1.00 32.06           C  
ATOM   3045  HA  LEU A 209     -13.566  -3.043   3.714  1.00 32.06           H  
ATOM   3046  C   LEU A 209     -12.844  -4.882   4.374  1.00 32.06           C  
ATOM   3047  CB  LEU A 209     -15.327  -4.117   4.285  1.00 32.06           C  
ATOM   3048  HB2 LEU A 209     -15.884  -4.932   3.824  1.00 32.06           H  
ATOM   3049  HB3 LEU A 209     -15.253  -4.350   5.347  1.00 32.06           H  
ATOM   3050  O   LEU A 209     -13.110  -5.610   5.328  1.00 32.06           O  
ATOM   3051  CG  LEU A 209     -16.132  -2.802   4.150  1.00 32.06           C  
ATOM   3052  HG  LEU A 209     -16.023  -2.357   3.161  1.00 32.06           H  
ATOM   3053  CD1 LEU A 209     -17.624  -3.062   4.305  1.00 32.06           C  
ATOM   3054 HD11 LEU A 209     -17.833  -3.525   5.270  1.00 32.06           H  
ATOM   3055 HD12 LEU A 209     -18.181  -2.130   4.210  1.00 32.06           H  
ATOM   3056 HD13 LEU A 209     -17.953  -3.738   3.516  1.00 32.06           H  
ATOM   3057  CD2 LEU A 209     -15.718  -1.766   5.199  1.00 32.06           C  
ATOM   3058 HD21 LEU A 209     -14.654  -1.557   5.094  1.00 32.06           H  
ATOM   3059 HD22 LEU A 209     -15.931  -2.164   6.191  1.00 32.06           H  
ATOM   3060 HD23 LEU A 209     -16.285  -0.852   5.024  1.00 32.06           H  
ATOM   3061  N   VAL A 210     -11.581  -4.649   4.007  1.00 33.03           N  
ATOM   3062  H   VAL A 210     -11.420  -4.089   3.182  1.00 33.03           H  
ATOM   3063  CA  VAL A 210     -10.521  -4.728   5.018  1.00 33.03           C  
ATOM   3064  HA  VAL A 210     -10.625  -5.664   5.567  1.00 33.03           H  
ATOM   3065  C   VAL A 210     -10.770  -3.568   5.983  1.00 33.03           C  
ATOM   3066  CB  VAL A 210      -9.105  -4.700   4.419  1.00 33.03           C  
ATOM   3067  HB  VAL A 210      -8.943  -3.749   3.912  1.00 33.03           H  
ATOM   3068  O   VAL A 210     -10.254  -2.463   5.818  1.00 33.03           O  
ATOM   3069  CG1 VAL A 210      -8.058  -4.864   5.532  1.00 33.03           C  
ATOM   3070 HG11 VAL A 210      -8.114  -5.865   5.961  1.00 33.03           H  
ATOM   3071 HG12 VAL A 210      -8.213  -4.130   6.322  1.00 33.03           H  
ATOM   3072 HG13 VAL A 210      -7.067  -4.691   5.112  1.00 33.03           H  
ATOM   3073  CG2 VAL A 210      -8.908  -5.832   3.401  1.00 33.03           C  
ATOM   3074 HG21 VAL A 210      -7.930  -5.741   2.929  1.00 33.03           H  
ATOM   3075 HG22 VAL A 210      -9.654  -5.762   2.609  1.00 33.03           H  
ATOM   3076 HG23 VAL A 210      -8.999  -6.804   3.885  1.00 33.03           H  
ATOM   3077  N   GLN A 211     -11.622  -3.798   6.984  1.00 28.77           N  
ATOM   3078  H   GLN A 211     -12.107  -4.684   7.001  1.00 28.77           H  
ATOM   3079  CA  GLN A 211     -11.699  -2.926   8.146  1.00 28.77           C  
ATOM   3080  HA  GLN A 211     -11.821  -1.891   7.827  1.00 28.77           H  
ATOM   3081  C   GLN A 211     -10.370  -3.060   8.878  1.00 28.77           C  
ATOM   3082  CB  GLN A 211     -12.869  -3.304   9.071  1.00 28.77           C  
ATOM   3083  HB2 GLN A 211     -12.771  -2.715   9.983  1.00 28.77           H  
ATOM   3084  HB3 GLN A 211     -12.815  -4.360   9.335  1.00 28.77           H  
ATOM   3085  O   GLN A 211     -10.187  -3.985   9.658  1.00 28.77           O  
ATOM   3086  CG  GLN A 211     -14.236  -3.010   8.448  1.00 28.77           C  
ATOM   3087  HG2 GLN A 211     -14.434  -3.734   7.657  1.00 28.77           H  
ATOM   3088  HG3 GLN A 211     -14.199  -2.018   7.998  1.00 28.77           H  
ATOM   3089  CD  GLN A 211     -15.383  -3.059   9.457  1.00 28.77           C  
ATOM   3090  NE2 GLN A 211     -16.590  -2.715   9.061  1.00 28.77           N  
ATOM   3091 HE21 GLN A 211     -16.803  -2.588   8.082  1.00 28.77           H  
ATOM   3092 HE22 GLN A 211     -17.312  -2.835   9.756  1.00 28.77           H  
ATOM   3093  OE1 GLN A 211     -15.229  -3.381  10.620  1.00 28.77           O  
ATOM   3094  N   LEU A 212      -9.419  -2.171   8.588  1.00 35.47           N  
ATOM   3095  H   LEU A 212      -9.587  -1.539   7.818  1.00 35.47           H  
ATOM   3096  CA  LEU A 212      -8.225  -1.992   9.406  1.00 35.47           C  
ATOM   3097  HA  LEU A 212      -7.709  -2.944   9.524  1.00 35.47           H  
ATOM   3098  C   LEU A 212      -8.701  -1.478  10.780  1.00 35.47           C  
ATOM   3099  CB  LEU A 212      -7.289  -1.002   8.697  1.00 35.47           C  
ATOM   3100  HB2 LEU A 212      -6.561  -0.637   9.422  1.00 35.47           H  
ATOM   3101  HB3 LEU A 212      -7.903  -0.167   8.360  1.00 35.47           H  
ATOM   3102  O   LEU A 212      -9.021  -0.289  10.902  1.00 35.47           O  
ATOM   3103  CG  LEU A 212      -6.534  -1.570   7.481  1.00 35.47           C  
ATOM   3104  HG  LEU A 212      -7.241  -2.062   6.813  1.00 35.47           H  
ATOM   3105  CD1 LEU A 212      -5.831  -0.468   6.686  1.00 35.47           C  
ATOM   3106 HD11 LEU A 212      -5.480  -0.881   5.740  1.00 35.47           H  
ATOM   3107 HD12 LEU A 212      -6.531   0.338   6.464  1.00 35.47           H  
ATOM   3108 HD13 LEU A 212      -4.972  -0.084   7.235  1.00 35.47           H  
ATOM   3109  CD2 LEU A 212      -5.466  -2.572   7.922  1.00 35.47           C  
ATOM   3110 HD21 LEU A 212      -5.936  -3.509   8.220  1.00 35.47           H  
ATOM   3111 HD22 LEU A 212      -4.783  -2.760   7.094  1.00 35.47           H  
ATOM   3112 HD23 LEU A 212      -4.890  -2.169   8.755  1.00 35.47           H  
ATOM   3113  N   PRO A 213      -8.825  -2.346  11.804  1.00 28.94           N  
ATOM   3114  CA  PRO A 213      -9.405  -1.950  13.074  1.00 28.94           C  
ATOM   3115  HA  PRO A 213     -10.360  -1.455  12.900  1.00 28.94           H  
ATOM   3116  C   PRO A 213      -8.433  -0.984  13.756  1.00 28.94           C  
ATOM   3117  CB  PRO A 213      -9.643  -3.241  13.872  1.00 28.94           C  
ATOM   3118  HB2 PRO A 213      -9.183  -3.181  14.858  1.00 28.94           H  
ATOM   3119  HB3 PRO A 213     -10.713  -3.419  13.977  1.00 28.94           H  
ATOM   3120  O   PRO A 213      -7.255  -1.291  13.922  1.00 28.94           O  
ATOM   3121  CG  PRO A 213      -9.016  -4.372  13.052  1.00 28.94           C  
ATOM   3122  HG2 PRO A 213      -8.336  -4.967  13.661  1.00 28.94           H  
ATOM   3123  HG3 PRO A 213      -9.800  -5.004  12.635  1.00 28.94           H  
ATOM   3124  CD  PRO A 213      -8.259  -3.683  11.922  1.00 28.94           C  
ATOM   3125  HD2 PRO A 213      -8.325  -4.280  11.012  1.00 28.94           H  
ATOM   3126  HD3 PRO A 213      -7.210  -3.588  12.202  1.00 28.94           H  
ATOM   3127  N   GLY A 214      -8.920   0.199  14.139  1.00 30.99           N  
ATOM   3128  H   GLY A 214      -9.890   0.395  13.937  1.00 30.99           H  
ATOM   3129  CA  GLY A 214      -8.143   1.171  14.921  1.00 30.99           C  
ATOM   3130  HA2 GLY A 214      -7.288   0.674  15.379  1.00 30.99           H  
ATOM   3131  HA3 GLY A 214      -8.776   1.538  15.730  1.00 30.99           H  
ATOM   3132  C   GLY A 214      -7.610   2.393  14.167  1.00 30.99           C  
ATOM   3133  O   GLY A 214      -6.887   3.197  14.756  1.00 30.99           O  
ATOM   3134  N   LEU A 215      -7.979   2.605  12.902  1.00 34.86           N  
ATOM   3135  H   LEU A 215      -8.531   1.903  12.429  1.00 34.86           H  
ATOM   3136  CA  LEU A 215      -7.514   3.769  12.142  1.00 34.86           C  
ATOM   3137  HA  LEU A 215      -6.545   4.081  12.533  1.00 34.86           H  
ATOM   3138  C   LEU A 215      -8.414   4.989  12.326  1.00 34.86           C  
ATOM   3139  CB  LEU A 215      -7.303   3.378  10.679  1.00 34.86           C  
ATOM   3140  HB2 LEU A 215      -8.231   2.968  10.281  1.00 34.86           H  
ATOM   3141  HB3 LEU A 215      -7.057   4.276  10.112  1.00 34.86           H  
ATOM   3142  O   LEU A 215      -9.298   5.273  11.520  1.00 34.86           O  
ATOM   3143  CG  LEU A 215      -6.175   2.351  10.508  1.00 34.86           C  
ATOM   3144  HG  LEU A 215      -6.441   1.421  11.009  1.00 34.86           H  
ATOM   3145  CD1 LEU A 215      -6.030   2.062   9.026  1.00 34.86           C  
ATOM   3146 HD11 LEU A 215      -6.984   1.721   8.626  1.00 34.86           H  
ATOM   3147 HD12 LEU A 215      -5.762   2.967   8.481  1.00 34.86           H  
ATOM   3148 HD13 LEU A 215      -5.257   1.306   8.885  1.00 34.86           H  
ATOM   3149  CD2 LEU A 215      -4.839   2.846  11.066  1.00 34.86           C  
ATOM   3150 HD21 LEU A 215      -4.042   2.161  10.776  1.00 34.86           H  
ATOM   3151 HD22 LEU A 215      -4.637   3.862  10.727  1.00 34.86           H  
ATOM   3152 HD23 LEU A 215      -4.868   2.829  12.156  1.00 34.86           H  
ATOM   3153  N   LYS A 216      -8.154   5.757  13.391  1.00 34.45           N  
ATOM   3154  H   LYS A 216      -7.438   5.441  14.029  1.00 34.45           H  
ATOM   3155  CA  LYS A 216      -8.724   7.102  13.526  1.00 34.45           C  
ATOM   3156  HA  LYS A 216      -9.805   6.974  13.471  1.00 34.45           H  
ATOM   3157  C   LYS A 216      -8.252   7.986  12.351  1.00 34.45           C  
ATOM   3158  CB  LYS A 216      -8.387   7.741  14.882  1.00 34.45           C  
ATOM   3159  HB2 LYS A 216      -7.335   7.579  15.117  1.00 34.45           H  
ATOM   3160  HB3 LYS A 216      -8.561   8.815  14.812  1.00 34.45           H  
ATOM   3161  O   LYS A 216      -7.048   8.079  12.112  1.00 34.45           O  
ATOM   3162  CG  LYS A 216      -9.277   7.183  16.003  1.00 34.45           C  
ATOM   3163  HG2 LYS A 216      -9.089   6.115  16.116  1.00 34.45           H  
ATOM   3164  HG3 LYS A 216     -10.324   7.328  15.735  1.00 34.45           H  
ATOM   3165  CD  LYS A 216      -9.003   7.891  17.338  1.00 34.45           C  
ATOM   3166  HD2 LYS A 216      -7.964   7.723  17.622  1.00 34.45           H  
ATOM   3167  HD3 LYS A 216      -9.173   8.961  17.219  1.00 34.45           H  
ATOM   3168  CE  LYS A 216      -9.936   7.337  18.424  1.00 34.45           C  
ATOM   3169  HE2 LYS A 216     -10.967   7.512  18.118  1.00 34.45           H  
ATOM   3170  HE3 LYS A 216      -9.791   6.259  18.487  1.00 34.45           H  
ATOM   3171  NZ  LYS A 216      -9.685   7.960  19.749  1.00 34.45           N  
ATOM   3172  HZ1 LYS A 216     -10.315   7.578  20.440  1.00 34.45           H  
ATOM   3173  HZ2 LYS A 216      -8.739   7.782  20.057  1.00 34.45           H  
ATOM   3174  HZ3 LYS A 216      -9.834   8.959  19.710  1.00 34.45           H  
ATOM   3175  N   PRO A 217      -9.163   8.686  11.651  1.00 36.30           N  
ATOM   3176  CA  PRO A 217      -8.879   9.458  10.434  1.00 36.30           C  
ATOM   3177  HA  PRO A 217      -8.325   8.819   9.746  1.00 36.30           H  
ATOM   3178  C   PRO A 217      -8.037  10.736  10.632  1.00 36.30           C  
ATOM   3179  CB  PRO A 217     -10.264   9.751   9.827  1.00 36.30           C  
ATOM   3180  HB2 PRO A 217     -10.500   8.991   9.083  1.00 36.30           H  
ATOM   3181  HB3 PRO A 217     -10.340  10.748   9.392  1.00 36.30           H  
ATOM   3182  O   PRO A 217      -7.901  11.516   9.686  1.00 36.30           O  
ATOM   3183  CG  PRO A 217     -11.242   9.640  10.985  1.00 36.30           C  
ATOM   3184  HG2 PRO A 217     -12.233   9.329  10.653  1.00 36.30           H  
ATOM   3185  HG3 PRO A 217     -11.294  10.593  11.512  1.00 36.30           H  
ATOM   3186  CD  PRO A 217     -10.597   8.603  11.882  1.00 36.30           C  
ATOM   3187  HD2 PRO A 217     -10.952   7.612  11.601  1.00 36.30           H  
ATOM   3188  HD3 PRO A 217     -10.849   8.814  12.921  1.00 36.30           H  
ATOM   3189  N   SER A 218      -7.490  10.977  11.827  1.00 34.49           N  
ATOM   3190  H   SER A 218      -7.541  10.256  12.532  1.00 34.49           H  
ATOM   3191  CA  SER A 218      -7.025  12.298  12.262  1.00 34.49           C  
ATOM   3192  HA  SER A 218      -7.277  13.026  11.491  1.00 34.49           H  
ATOM   3193  C   SER A 218      -5.519  12.446  12.486  1.00 34.49           C  
ATOM   3194  CB  SER A 218      -7.799  12.718  13.518  1.00 34.49           C  
ATOM   3195  HB2 SER A 218      -8.868  12.639  13.321  1.00 34.49           H  
ATOM   3196  HB3 SER A 218      -7.573  13.755  13.764  1.00 34.49           H  
ATOM   3197  O   SER A 218      -5.112  13.476  13.017  1.00 34.49           O  
ATOM   3198  OG  SER A 218      -7.461  11.887  14.615  1.00 34.49           O  
ATOM   3199  HG  SER A 218      -6.695  12.283  15.037  1.00 34.49           H  
ATOM   3200  N   SER A 219      -4.659  11.479  12.156  1.00 38.20           N  
ATOM   3201  H   SER A 219      -4.987  10.592  11.801  1.00 38.20           H  
ATOM   3202  CA  SER A 219      -3.265  11.619  12.585  1.00 38.20           C  
ATOM   3203  HA  SER A 219      -2.989  12.668  12.476  1.00 38.20           H  
ATOM   3204  C   SER A 219      -2.257  10.855  11.724  1.00 38.20           C  
ATOM   3205  CB  SER A 219      -3.186  11.323  14.099  1.00 38.20           C  
ATOM   3206  HB2 SER A 219      -3.702  12.120  14.633  1.00 38.20           H  
ATOM   3207  HB3 SER A 219      -2.154  11.334  14.448  1.00 38.20           H  
ATOM   3208  O   SER A 219      -2.428   9.690  11.376  1.00 38.20           O  
ATOM   3209  OG  SER A 219      -3.816  10.103  14.436  1.00 38.20           O  
ATOM   3210  HG  SER A 219      -3.821  10.004  15.391  1.00 38.20           H  
ATOM   3211  N   ASN A 220      -1.149  11.546  11.435  1.00 47.15           N  
ATOM   3212  H   ASN A 220      -1.174  12.524  11.686  1.00 47.15           H  
ATOM   3213  CA  ASN A 220       0.145  11.063  10.933  1.00 47.15           C  
ATOM   3214  HA  ASN A 220       0.161  11.231   9.856  1.00 47.15           H  
ATOM   3215  C   ASN A 220       0.497   9.559  11.116  1.00 47.15           C  
ATOM   3216  CB  ASN A 220       1.232  11.947  11.595  1.00 47.15           C  
ATOM   3217  HB2 ASN A 220       2.070  11.320  11.900  1.00 47.15           H  
ATOM   3218  HB3 ASN A 220       0.852  12.422  12.499  1.00 47.15           H  
ATOM   3219  O   ASN A 220       1.093   9.015  10.189  1.00 47.15           O  
ATOM   3220  CG  ASN A 220       1.820  12.997  10.667  1.00 47.15           C  
ATOM   3221  ND2 ASN A 220       2.066  14.191  11.153  1.00 47.15           N  
ATOM   3222 HD21 ASN A 220       2.478  14.862  10.521  1.00 47.15           H  
ATOM   3223 HD22 ASN A 220       1.896  14.411  12.125  1.00 47.15           H  
ATOM   3224  OD1 ASN A 220       2.088  12.753   9.503  1.00 47.15           O  
ATOM   3225  N   PRO A 221       0.181   8.852  12.227  1.00 49.30           N  
ATOM   3226  CA  PRO A 221       0.433   7.422  12.422  1.00 49.30           C  
ATOM   3227  HA  PRO A 221       1.505   7.290  12.575  1.00 49.30           H  
ATOM   3228  C   PRO A 221       0.030   6.484  11.286  1.00 49.30           C  
ATOM   3229  CB  PRO A 221      -0.282   7.026  13.725  1.00 49.30           C  
ATOM   3230  HB2 PRO A 221      -0.905   6.140  13.607  1.00 49.30           H  
ATOM   3231  HB3 PRO A 221       0.459   6.854  14.506  1.00 49.30           H  
ATOM   3232  O   PRO A 221       0.846   5.639  10.954  1.00 49.30           O  
ATOM   3233  CG  PRO A 221      -1.131   8.242  14.081  1.00 49.30           C  
ATOM   3234  HG2 PRO A 221      -1.275   8.340  15.157  1.00 49.30           H  
ATOM   3235  HG3 PRO A 221      -2.084   8.202  13.553  1.00 49.30           H  
ATOM   3236  CD  PRO A 221      -0.248   9.345  13.519  1.00 49.30           C  
ATOM   3237  HD2 PRO A 221      -0.748  10.313  13.506  1.00 49.30           H  
ATOM   3238  HD3 PRO A 221       0.631   9.449  14.156  1.00 49.30           H  
ATOM   3239  N   LEU A 222      -1.143   6.608  10.651  1.00 49.62           N  
ATOM   3240  H   LEU A 222      -1.795   7.318  10.953  1.00 49.62           H  
ATOM   3241  CA  LEU A 222      -1.522   5.685   9.561  1.00 49.62           C  
ATOM   3242  HA  LEU A 222      -1.417   4.659   9.915  1.00 49.62           H  
ATOM   3243  C   LEU A 222      -0.602   5.846   8.346  1.00 49.62           C  
ATOM   3244  CB  LEU A 222      -2.990   5.925   9.174  1.00 49.62           C  
ATOM   3245  HB2 LEU A 222      -3.129   6.985   8.965  1.00 49.62           H  
ATOM   3246  HB3 LEU A 222      -3.617   5.676  10.030  1.00 49.62           H  
ATOM   3247  O   LEU A 222      -0.097   4.874   7.789  1.00 49.62           O  
ATOM   3248  CG  LEU A 222      -3.464   5.130   7.936  1.00 49.62           C  
ATOM   3249  HG  LEU A 222      -2.932   5.505   7.062  1.00 49.62           H  
ATOM   3250  CD1 LEU A 222      -3.196   3.626   8.012  1.00 49.62           C  
ATOM   3251 HD11 LEU A 222      -3.442   3.224   8.994  1.00 49.62           H  
ATOM   3252 HD12 LEU A 222      -3.758   3.103   7.238  1.00 49.62           H  
ATOM   3253 HD13 LEU A 222      -2.140   3.424   7.831  1.00 49.62           H  
ATOM   3254  CD2 LEU A 222      -4.944   5.424   7.698  1.00 49.62           C  
ATOM   3255 HD21 LEU A 222      -5.305   4.844   6.849  1.00 49.62           H  
ATOM   3256 HD22 LEU A 222      -5.075   6.483   7.473  1.00 49.62           H  
ATOM   3257 HD23 LEU A 222      -5.527   5.179   8.586  1.00 49.62           H  
ATOM   3258  N   ARG A 223      -0.339   7.100   7.970  1.00 50.29           N  
ATOM   3259  H   ARG A 223      -0.747   7.841   8.521  1.00 50.29           H  
ATOM   3260  CA  ARG A 223       0.580   7.447   6.884  1.00 50.29           C  
ATOM   3261  HA  ARG A 223       0.251   6.961   5.966  1.00 50.29           H  
ATOM   3262  C   ARG A 223       1.983   6.931   7.187  1.00 50.29           C  
ATOM   3263  CB  ARG A 223       0.558   8.968   6.704  1.00 50.29           C  
ATOM   3264  HB2 ARG A 223      -0.477   9.301   6.629  1.00 50.29           H  
ATOM   3265  HB3 ARG A 223       1.007   9.442   7.577  1.00 50.29           H  
ATOM   3266  O   ARG A 223       2.598   6.296   6.340  1.00 50.29           O  
ATOM   3267  CG  ARG A 223       1.299   9.430   5.445  1.00 50.29           C  
ATOM   3268  HG2 ARG A 223       2.300   9.002   5.408  1.00 50.29           H  
ATOM   3269  HG3 ARG A 223       0.742   9.090   4.571  1.00 50.29           H  
ATOM   3270  CD  ARG A 223       1.373  10.964   5.428  1.00 50.29           C  
ATOM   3271  HD2 ARG A 223       0.746  11.370   6.221  1.00 50.29           H  
ATOM   3272  HD3 ARG A 223       0.971  11.328   4.482  1.00 50.29           H  
ATOM   3273  NE  ARG A 223       2.754  11.454   5.596  1.00 50.29           N  
ATOM   3274  HE  ARG A 223       3.484  10.757   5.616  1.00 50.29           H  
ATOM   3275  NH1 ARG A 223       2.238  13.688   5.663  1.00 50.29           N  
ATOM   3276 HH11 ARG A 223       1.265  13.448   5.536  1.00 50.29           H  
ATOM   3277 HH12 ARG A 223       2.520  14.654   5.744  1.00 50.29           H  
ATOM   3278  NH2 ARG A 223       4.367  13.047   5.828  1.00 50.29           N  
ATOM   3279 HH21 ARG A 223       5.069  12.325   5.904  1.00 50.29           H  
ATOM   3280 HH22 ARG A 223       4.625  14.019   5.917  1.00 50.29           H  
ATOM   3281  CZ  ARG A 223       3.112  12.721   5.696  1.00 50.29           C  
ATOM   3282  N   THR A 224       2.471   7.175   8.400  1.00 54.40           N  
ATOM   3283  H   THR A 224       1.926   7.744   9.031  1.00 54.40           H  
ATOM   3284  CA  THR A 224       3.803   6.751   8.837  1.00 54.40           C  
ATOM   3285  HA  THR A 224       4.532   7.078   8.094  1.00 54.40           H  
ATOM   3286  C   THR A 224       3.914   5.231   8.932  1.00 54.40           C  
ATOM   3287  CB  THR A 224       4.164   7.425  10.166  1.00 54.40           C  
ATOM   3288  HB  THR A 224       3.442   7.141  10.932  1.00 54.40           H  
ATOM   3289  O   THR A 224       4.891   4.687   8.434  1.00 54.40           O  
ATOM   3290  CG2 THR A 224       5.573   7.092  10.647  1.00 54.40           C  
ATOM   3291 HG21 THR A 224       5.815   7.678  11.533  1.00 54.40           H  
ATOM   3292 HG22 THR A 224       6.298   7.303   9.860  1.00 54.40           H  
ATOM   3293 HG23 THR A 224       5.625   6.036  10.912  1.00 54.40           H  
ATOM   3294  OG1 THR A 224       4.133   8.824   9.993  1.00 54.40           O  
ATOM   3295  HG1 THR A 224       4.305   9.223  10.849  1.00 54.40           H  
ATOM   3296  N   GLN A 225       2.915   4.536   9.482  1.00 56.91           N  
ATOM   3297  H   GLN A 225       2.122   5.035   9.860  1.00 56.91           H  
ATOM   3298  CA  GLN A 225       2.899   3.075   9.603  1.00 56.91           C  
ATOM   3299  HA  GLN A 225       3.820   2.742  10.081  1.00 56.91           H  
ATOM   3300  C   GLN A 225       2.827   2.402   8.237  1.00 56.91           C  
ATOM   3301  CB  GLN A 225       1.708   2.614  10.454  1.00 56.91           C  
ATOM   3302  HB2 GLN A 225       1.565   1.543  10.308  1.00 56.91           H  
ATOM   3303  HB3 GLN A 225       0.803   3.122  10.121  1.00 56.91           H  
ATOM   3304  O   GLN A 225       3.593   1.485   7.976  1.00 56.91           O  
ATOM   3305  CG  GLN A 225       1.933   2.857  11.954  1.00 56.91           C  
ATOM   3306  HG2 GLN A 225       2.216   3.895  12.130  1.00 56.91           H  
ATOM   3307  HG3 GLN A 225       2.755   2.228  12.295  1.00 56.91           H  
ATOM   3308  CD  GLN A 225       0.698   2.535  12.790  1.00 56.91           C  
ATOM   3309  NE2 GLN A 225       0.698   2.866  14.062  1.00 56.91           N  
ATOM   3310 HE21 GLN A 225       1.529   3.243  14.496  1.00 56.91           H  
ATOM   3311 HE22 GLN A 225      -0.112   2.561  14.582  1.00 56.91           H  
ATOM   3312  OE1 GLN A 225      -0.288   1.981  12.338  1.00 56.91           O  
ATOM   3313  N   LEU A 226       1.976   2.878   7.330  1.00 57.47           N  
ATOM   3314  H   LEU A 226       1.333   3.612   7.590  1.00 57.47           H  
ATOM   3315  CA  LEU A 226       1.856   2.278   6.006  1.00 57.47           C  
ATOM   3316  HA  LEU A 226       1.811   1.197   6.142  1.00 57.47           H  
ATOM   3317  C   LEU A 226       3.091   2.566   5.138  1.00 57.47           C  
ATOM   3318  CB  LEU A 226       0.519   2.731   5.405  1.00 57.47           C  
ATOM   3319  HB2 LEU A 226       0.550   3.808   5.241  1.00 57.47           H  
ATOM   3320  HB3 LEU A 226      -0.257   2.530   6.145  1.00 57.47           H  
ATOM   3321  O   LEU A 226       3.572   1.677   4.442  1.00 57.47           O  
ATOM   3322  CG  LEU A 226       0.104   2.040   4.097  1.00 57.47           C  
ATOM   3323  HG  LEU A 226       0.684   2.456   3.273  1.00 57.47           H  
ATOM   3324  CD1 LEU A 226       0.265   0.523   4.122  1.00 57.47           C  
ATOM   3325 HD11 LEU A 226      -0.202   0.101   5.011  1.00 57.47           H  
ATOM   3326 HD12 LEU A 226       1.321   0.254   4.098  1.00 57.47           H  
ATOM   3327 HD13 LEU A 226      -0.212   0.109   3.233  1.00 57.47           H  
ATOM   3328  CD2 LEU A 226      -1.384   2.268   3.839  1.00 57.47           C  
ATOM   3329 HD21 LEU A 226      -1.718   3.215   4.262  1.00 57.47           H  
ATOM   3330 HD22 LEU A 226      -1.582   2.235   2.768  1.00 57.47           H  
ATOM   3331 HD23 LEU A 226      -1.983   1.499   4.326  1.00 57.47           H  
ATOM   3332  N   VAL A 227       3.694   3.756   5.251  1.00 58.50           N  
ATOM   3333  H   VAL A 227       3.257   4.464   5.823  1.00 58.50           H  
ATOM   3334  CA  VAL A 227       4.998   4.050   4.627  1.00 58.50           C  
ATOM   3335  HA  VAL A 227       4.949   3.775   3.573  1.00 58.50           H  
ATOM   3336  C   VAL A 227       6.116   3.194   5.222  1.00 58.50           C  
ATOM   3337  CB  VAL A 227       5.328   5.552   4.698  1.00 58.50           C  
ATOM   3338  HB  VAL A 227       5.207   5.902   5.724  1.00 58.50           H  
ATOM   3339  O   VAL A 227       6.961   2.705   4.476  1.00 58.50           O  
ATOM   3340  CG1 VAL A 227       6.756   5.883   4.240  1.00 58.50           C  
ATOM   3341 HG11 VAL A 227       6.896   6.964   4.213  1.00 58.50           H  
ATOM   3342 HG12 VAL A 227       6.931   5.470   3.247  1.00 58.50           H  
ATOM   3343 HG13 VAL A 227       7.478   5.464   4.941  1.00 58.50           H  
ATOM   3344  CG2 VAL A 227       4.389   6.339   3.777  1.00 58.50           C  
ATOM   3345 HG21 VAL A 227       4.599   6.105   2.734  1.00 58.50           H  
ATOM   3346 HG22 VAL A 227       4.512   7.409   3.944  1.00 58.50           H  
ATOM   3347 HG23 VAL A 227       3.353   6.067   3.983  1.00 58.50           H  
ATOM   3348  N   GLN A 228       6.124   2.967   6.536  1.00 62.69           N  
ATOM   3349  H   GLN A 228       5.417   3.401   7.112  1.00 62.69           H  
ATOM   3350  CA  GLN A 228       7.077   2.065   7.187  1.00 62.69           C  
ATOM   3351  HA  GLN A 228       8.090   2.355   6.911  1.00 62.69           H  
ATOM   3352  C   GLN A 228       6.890   0.619   6.718  1.00 62.69           C  
ATOM   3353  CB  GLN A 228       6.938   2.165   8.712  1.00 62.69           C  
ATOM   3354  HB2 GLN A 228       7.408   1.296   9.173  1.00 62.69           H  
ATOM   3355  HB3 GLN A 228       5.881   2.156   8.978  1.00 62.69           H  
ATOM   3356  O   GLN A 228       7.875  -0.008   6.342  1.00 62.69           O  
ATOM   3357  CG  GLN A 228       7.615   3.425   9.273  1.00 62.69           C  
ATOM   3358  HG2 GLN A 228       7.334   4.303   8.692  1.00 62.69           H  
ATOM   3359  HG3 GLN A 228       8.695   3.305   9.183  1.00 62.69           H  
ATOM   3360  CD  GLN A 228       7.272   3.682  10.739  1.00 62.69           C  
ATOM   3361  NE2 GLN A 228       7.995   4.557  11.403  1.00 62.69           N  
ATOM   3362 HE21 GLN A 228       7.772   4.642  12.384  1.00 62.69           H  
ATOM   3363 HE22 GLN A 228       8.794   5.005  10.977  1.00 62.69           H  
ATOM   3364  OE1 GLN A 228       6.361   3.126  11.327  1.00 62.69           O  
ATOM   3365  N   ILE A 229       5.651   0.124   6.651  1.00 59.45           N  
ATOM   3366  H   ILE A 229       4.898   0.689   7.017  1.00 59.45           H  
ATOM   3367  CA  ILE A 229       5.309  -1.215   6.151  1.00 59.45           C  
ATOM   3368  HA  ILE A 229       5.850  -1.959   6.736  1.00 59.45           H  
ATOM   3369  C   ILE A 229       5.762  -1.372   4.698  1.00 59.45           C  
ATOM   3370  CB  ILE A 229       3.789  -1.469   6.323  1.00 59.45           C  
ATOM   3371  HB  ILE A 229       3.254  -0.596   5.948  1.00 59.45           H  
ATOM   3372  O   ILE A 229       6.399  -2.363   4.359  1.00 59.45           O  
ATOM   3373  CG1 ILE A 229       3.446  -1.664   7.820  1.00 59.45           C  
ATOM   3374 HG12 ILE A 229       3.984  -0.936   8.427  1.00 59.45           H  
ATOM   3375 HG13 ILE A 229       3.783  -2.649   8.142  1.00 59.45           H  
ATOM   3376  CG2 ILE A 229       3.296  -2.696   5.532  1.00 59.45           C  
ATOM   3377 HG21 ILE A 229       3.790  -3.596   5.897  1.00 59.45           H  
ATOM   3378 HG22 ILE A 229       3.479  -2.575   4.464  1.00 59.45           H  
ATOM   3379 HG23 ILE A 229       2.221  -2.822   5.657  1.00 59.45           H  
ATOM   3380  CD1 ILE A 229       1.950  -1.523   8.135  1.00 59.45           C  
ATOM   3381 HD11 ILE A 229       1.806  -1.572   9.214  1.00 59.45           H  
ATOM   3382 HD12 ILE A 229       1.381  -2.330   7.674  1.00 59.45           H  
ATOM   3383 HD13 ILE A 229       1.580  -0.563   7.774  1.00 59.45           H  
ATOM   3384  N   MET A 230       5.502  -0.391   3.833  1.00 60.12           N  
ATOM   3385  H   MET A 230       4.938   0.389   4.139  1.00 60.12           H  
ATOM   3386  CA  MET A 230       5.933  -0.448   2.432  1.00 60.12           C  
ATOM   3387  HA  MET A 230       5.602  -1.387   1.988  1.00 60.12           H  
ATOM   3388  C   MET A 230       7.447  -0.384   2.262  1.00 60.12           C  
ATOM   3389  CB  MET A 230       5.320   0.709   1.656  1.00 60.12           C  
ATOM   3390  HB2 MET A 230       5.489   1.637   2.202  1.00 60.12           H  
ATOM   3391  HB3 MET A 230       5.801   0.781   0.681  1.00 60.12           H  
ATOM   3392  O   MET A 230       7.975  -1.044   1.378  1.00 60.12           O  
ATOM   3393  CG  MET A 230       3.835   0.471   1.433  1.00 60.12           C  
ATOM   3394  HG2 MET A 230       3.303   0.416   2.383  1.00 60.12           H  
ATOM   3395  HG3 MET A 230       3.726  -0.486   0.924  1.00 60.12           H  
ATOM   3396  SD  MET A 230       3.096   1.742   0.403  1.00 60.12           S  
ATOM   3397  CE  MET A 230       3.268   3.219   1.434  1.00 60.12           C  
ATOM   3398  HE1 MET A 230       2.955   4.106   0.882  1.00 60.12           H  
ATOM   3399  HE2 MET A 230       4.315   3.355   1.702  1.00 60.12           H  
ATOM   3400  HE3 MET A 230       2.664   3.113   2.335  1.00 60.12           H  
ATOM   3401  N   ARG A 231       8.156   0.387   3.096  1.00 63.48           N  
ATOM   3402  H   ARG A 231       7.654   0.932   3.783  1.00 63.48           H  
ATOM   3403  CA  ARG A 231       9.627   0.442   3.076  1.00 63.48           C  
ATOM   3404  HA  ARG A 231       9.974   0.520   2.046  1.00 63.48           H  
ATOM   3405  C   ARG A 231      10.256  -0.841   3.612  1.00 63.48           C  
ATOM   3406  CB  ARG A 231      10.127   1.652   3.872  1.00 63.48           C  
ATOM   3407  HB2 ARG A 231       9.624   1.681   4.839  1.00 63.48           H  
ATOM   3408  HB3 ARG A 231      11.196   1.538   4.048  1.00 63.48           H  
ATOM   3409  O   ARG A 231      11.233  -1.305   3.047  1.00 63.48           O  
ATOM   3410  CG  ARG A 231       9.905   2.972   3.123  1.00 63.48           C  
ATOM   3411  HG2 ARG A 231      10.490   2.970   2.203  1.00 63.48           H  
ATOM   3412  HG3 ARG A 231       8.852   3.089   2.865  1.00 63.48           H  
ATOM   3413  CD  ARG A 231      10.355   4.134   4.012  1.00 63.48           C  
ATOM   3414  HD2 ARG A 231      11.427   4.040   4.182  1.00 63.48           H  
ATOM   3415  HD3 ARG A 231       9.834   4.065   4.968  1.00 63.48           H  
ATOM   3416  NE  ARG A 231      10.053   5.434   3.390  1.00 63.48           N  
ATOM   3417  HE  ARG A 231       9.456   5.415   2.575  1.00 63.48           H  
ATOM   3418  NH1 ARG A 231      11.317   6.742   4.788  1.00 63.48           N  
ATOM   3419 HH11 ARG A 231      11.747   7.633   4.991  1.00 63.48           H  
ATOM   3420 HH12 ARG A 231      11.671   5.902   5.224  1.00 63.48           H  
ATOM   3421  NH2 ARG A 231      10.148   7.685   3.127  1.00 63.48           N  
ATOM   3422 HH21 ARG A 231      10.594   8.567   3.334  1.00 63.48           H  
ATOM   3423 HH22 ARG A 231       9.526   7.611   2.335  1.00 63.48           H  
ATOM   3424  CZ  ARG A 231      10.507   6.611   3.773  1.00 63.48           C  
ATOM   3425  N   GLN A 232       9.694  -1.427   4.668  1.00 68.06           N  
ATOM   3426  H   GLN A 232       8.900  -0.977   5.101  1.00 68.06           H  
ATOM   3427  CA  GLN A 232      10.150  -2.706   5.230  1.00 68.06           C  
ATOM   3428  HA  GLN A 232      11.223  -2.666   5.416  1.00 68.06           H  
ATOM   3429  C   GLN A 232       9.901  -3.879   4.277  1.00 68.06           C  
ATOM   3430  CB  GLN A 232       9.413  -2.963   6.551  1.00 68.06           C  
ATOM   3431  HB2 GLN A 232       8.346  -2.802   6.400  1.00 68.06           H  
ATOM   3432  HB3 GLN A 232       9.559  -4.002   6.846  1.00 68.06           H  
ATOM   3433  O   GLN A 232      10.658  -4.847   4.271  1.00 68.06           O  
ATOM   3434  CG  GLN A 232       9.924  -2.068   7.689  1.00 68.06           C  
ATOM   3435  HG2 GLN A 232      10.946  -2.358   7.932  1.00 68.06           H  
ATOM   3436  HG3 GLN A 232       9.941  -1.025   7.376  1.00 68.06           H  
ATOM   3437  CD  GLN A 232       9.074  -2.181   8.952  1.00 68.06           C  
ATOM   3438  NE2 GLN A 232       9.437  -1.490  10.010  1.00 68.06           N  
ATOM   3439 HE21 GLN A 232       8.864  -1.632  10.829  1.00 68.06           H  
ATOM   3440 HE22 GLN A 232      10.292  -0.952  10.010  1.00 68.06           H  
ATOM   3441  OE1 GLN A 232       8.078  -2.877   9.032  1.00 68.06           O  
ATOM   3442  N   ASN A 233       8.849  -3.780   3.466  1.00 66.62           N  
ATOM   3443  H   ASN A 233       8.216  -3.003   3.597  1.00 66.62           H  
ATOM   3444  CA  ASN A 233       8.496  -4.775   2.462  1.00 66.62           C  
ATOM   3445  HA  ASN A 233       8.939  -5.732   2.737  1.00 66.62           H  
ATOM   3446  C   ASN A 233       9.036  -4.452   1.062  1.00 66.62           C  
ATOM   3447  CB  ASN A 233       6.976  -4.939   2.467  1.00 66.62           C  
ATOM   3448  HB2 ASN A 233       6.506  -3.967   2.318  1.00 66.62           H  
ATOM   3449  HB3 ASN A 233       6.682  -5.587   1.641  1.00 66.62           H  
ATOM   3450  O   ASN A 233       8.786  -5.228   0.141  1.00 66.62           O  
ATOM   3451  CG  ASN A 233       6.461  -5.591   3.732  1.00 66.62           C  
ATOM   3452  ND2 ASN A 233       5.409  -5.068   4.307  1.00 66.62           N  
ATOM   3453 HD21 ASN A 233       5.136  -5.481   5.187  1.00 66.62           H  
ATOM   3454 HD22 ASN A 233       5.150  -4.133   4.030  1.00 66.62           H  
ATOM   3455  OD1 ASN A 233       6.977  -6.589   4.206  1.00 66.62           O  
ATOM   3456  N   ALA A 234       9.764  -3.343   0.896  1.00 67.65           N  
ATOM   3457  H   ALA A 234       9.961  -2.755   1.694  1.00 67.65           H  
ATOM   3458  CA  ALA A 234      10.472  -3.050  -0.337  1.00 67.65           C  
ATOM   3459  HA  ALA A 234       9.803  -3.283  -1.166  1.00 67.65           H  
ATOM   3460  C   ALA A 234      11.713  -3.945  -0.409  1.00 67.65           C  
ATOM   3461  CB  ALA A 234      10.807  -1.558  -0.432  1.00 67.65           C  
ATOM   3462  HB1 ALA A 234       9.890  -0.971  -0.382  1.00 67.65           H  
ATOM   3463  HB2 ALA A 234      11.473  -1.272   0.382  1.00 67.65           H  
ATOM   3464  HB3 ALA A 234      11.301  -1.360  -1.383  1.00 67.65           H  
ATOM   3465  O   ALA A 234      12.599  -3.859   0.444  1.00 67.65           O  
ATOM   3466  N   ARG A 235      11.772  -4.833  -1.399  1.00 69.46           N  
ATOM   3467  H   ARG A 235      11.033  -4.819  -2.087  1.00 69.46           H  
ATOM   3468  CA  ARG A 235      12.883  -5.771  -1.586  1.00 69.46           C  
ATOM   3469  HA  ARG A 235      13.632  -5.602  -0.813  1.00 69.46           H  
ATOM   3470  C   ARG A 235      13.556  -5.514  -2.919  1.00 69.46           C  
ATOM   3471  CB  ARG A 235      12.400  -7.223  -1.470  1.00 69.46           C  
ATOM   3472  HB2 ARG A 235      13.227  -7.888  -1.717  1.00 69.46           H  
ATOM   3473  HB3 ARG A 235      11.593  -7.400  -2.182  1.00 69.46           H  
ATOM   3474  O   ARG A 235      12.892  -5.283  -3.922  1.00 69.46           O  
ATOM   3475  CG  ARG A 235      11.915  -7.535  -0.049  1.00 69.46           C  
ATOM   3476  HG2 ARG A 235      12.701  -7.285   0.664  1.00 69.46           H  
ATOM   3477  HG3 ARG A 235      11.030  -6.940   0.176  1.00 69.46           H  
ATOM   3478  CD  ARG A 235      11.570  -9.018   0.081  1.00 69.46           C  
ATOM   3479  HD2 ARG A 235      10.777  -9.258  -0.628  1.00 69.46           H  
ATOM   3480  HD3 ARG A 235      12.455  -9.598  -0.180  1.00 69.46           H  
ATOM   3481  NE  ARG A 235      11.126  -9.333   1.453  1.00 69.46           N  
ATOM   3482  HE  ARG A 235      10.713  -8.569   1.968  1.00 69.46           H  
ATOM   3483  NH1 ARG A 235      11.760 -11.539   1.485  1.00 69.46           N  
ATOM   3484 HH11 ARG A 235      11.871 -12.420   1.967  1.00 69.46           H  
ATOM   3485 HH12 ARG A 235      12.075 -11.441   0.530  1.00 69.46           H  
ATOM   3486  NH2 ARG A 235      10.810 -10.630   3.293  1.00 69.46           N  
ATOM   3487 HH21 ARG A 235      10.419  -9.832   3.773  1.00 69.46           H  
ATOM   3488 HH22 ARG A 235      10.913 -11.513   3.772  1.00 69.46           H  
ATOM   3489  CZ  ARG A 235      11.235 -10.496   2.068  1.00 69.46           C  
ATOM   3490  N   LYS A 236      14.885  -5.580  -2.930  1.00 72.06           N  
ATOM   3491  H   LYS A 236      15.354  -5.819  -2.068  1.00 72.06           H  
ATOM   3492  CA  LYS A 236      15.647  -5.685  -4.172  1.00 72.06           C  
ATOM   3493  HA  LYS A 236      15.095  -5.201  -4.978  1.00 72.06           H  
ATOM   3494  C   LYS A 236      15.770  -7.165  -4.515  1.00 72.06           C  
ATOM   3495  CB  LYS A 236      16.997  -4.977  -4.023  1.00 72.06           C  
ATOM   3496  HB2 LYS A 236      17.624  -5.523  -3.318  1.00 72.06           H  
ATOM   3497  HB3 LYS A 236      16.827  -3.971  -3.640  1.00 72.06           H  
ATOM   3498  O   LYS A 236      16.288  -7.932  -3.707  1.00 72.06           O  
ATOM   3499  CG  LYS A 236      17.701  -4.878  -5.380  1.00 72.06           C  
ATOM   3500  HG2 LYS A 236      17.055  -4.356  -6.085  1.00 72.06           H  
ATOM   3501  HG3 LYS A 236      17.902  -5.879  -5.761  1.00 72.06           H  
ATOM   3502  CD  LYS A 236      19.024  -4.119  -5.249  1.00 72.06           C  
ATOM   3503  HD2 LYS A 236      19.673  -4.651  -4.554  1.00 72.06           H  
ATOM   3504  HD3 LYS A 236      18.830  -3.114  -4.876  1.00 72.06           H  
ATOM   3505  CE  LYS A 236      19.682  -4.049  -6.629  1.00 72.06           C  
ATOM   3506  HE2 LYS A 236      19.807  -5.066  -7.000  1.00 72.06           H  
ATOM   3507  HE3 LYS A 236      19.005  -3.538  -7.314  1.00 72.06           H  
ATOM   3508  NZ  LYS A 236      20.992  -3.358  -6.574  1.00 72.06           N  
ATOM   3509  HZ1 LYS A 236      21.404  -3.339  -7.496  1.00 72.06           H  
ATOM   3510  HZ2 LYS A 236      20.880  -2.409  -6.247  1.00 72.06           H  
ATOM   3511  HZ3 LYS A 236      21.620  -3.854  -5.957  1.00 72.06           H  
ATOM   3512  N   ASN A 237      15.266  -7.547  -5.676  1.00 76.91           N  
ATOM   3513  H   ASN A 237      14.880  -6.844  -6.290  1.00 76.91           H  
ATOM   3514  CA  ASN A 237      15.356  -8.904  -6.189  1.00 76.91           C  
ATOM   3515  HA  ASN A 237      15.212  -9.614  -5.375  1.00 76.91           H  
ATOM   3516  C   ASN A 237      16.743  -9.165  -6.796  1.00 76.91           C  
ATOM   3517  CB  ASN A 237      14.231  -9.089  -7.209  1.00 76.91           C  
ATOM   3518  HB2 ASN A 237      14.312  -8.276  -7.930  1.00 76.91           H  
ATOM   3519  HB3 ASN A 237      14.338 -10.035  -7.739  1.00 76.91           H  
ATOM   3520  O   ASN A 237      17.503  -8.236  -7.090  1.00 76.91           O  
ATOM   3521  CG  ASN A 237      12.850  -9.050  -6.590  1.00 76.91           C  
ATOM   3522  ND2 ASN A 237      11.902  -8.441  -7.257  1.00 76.91           N  
ATOM   3523 HD21 ASN A 237      10.993  -8.417  -6.819  1.00 76.91           H  
ATOM   3524 HD22 ASN A 237      12.118  -8.019  -8.149  1.00 76.91           H  
ATOM   3525  OD1 ASN A 237      12.614  -9.555  -5.506  1.00 76.91           O  
ATOM   3526  N   GLU A 238      17.066 -10.442  -6.995  1.00 76.16           N  
ATOM   3527  H   GLU A 238      16.410 -11.160  -6.722  1.00 76.16           H  
ATOM   3528  CA  GLU A 238      18.340 -10.887  -7.581  1.00 76.16           C  
ATOM   3529  HA  GLU A 238      19.169 -10.491  -6.996  1.00 76.16           H  
ATOM   3530  C   GLU A 238      18.530 -10.393  -9.024  1.00 76.16           C  
ATOM   3531  CB  GLU A 238      18.406 -12.422  -7.544  1.00 76.16           C  
ATOM   3532  HB2 GLU A 238      19.320 -12.743  -8.043  1.00 76.16           H  
ATOM   3533  HB3 GLU A 238      17.551 -12.823  -8.088  1.00 76.16           H  
ATOM   3534  O   GLU A 238      19.653 -10.127  -9.443  1.00 76.16           O  
ATOM   3535  CG  GLU A 238      18.410 -12.972  -6.108  1.00 76.16           C  
ATOM   3536  HG2 GLU A 238      19.250 -12.531  -5.573  1.00 76.16           H  
ATOM   3537  HG3 GLU A 238      17.494 -12.664  -5.604  1.00 76.16           H  
ATOM   3538  CD  GLU A 238      18.510 -14.505  -6.042  1.00 76.16           C  
ATOM   3539  OE1 GLU A 238      18.791 -15.001  -4.927  1.00 76.16           O  
ATOM   3540  OE2 GLU A 238      18.278 -15.166  -7.078  1.00 76.16           O  
ATOM   3541  N   ASP A 239      17.430 -10.184  -9.753  1.00 71.82           N  
ATOM   3542  H   ASP A 239      16.533 -10.347  -9.319  1.00 71.82           H  
ATOM   3543  CA  ASP A 239      17.403  -9.632 -11.113  1.00 71.82           C  
ATOM   3544  HA  ASP A 239      18.242 -10.062 -11.661  1.00 71.82           H  
ATOM   3545  C   ASP A 239      17.595  -8.101 -11.164  1.00 71.82           C  
ATOM   3546  CB  ASP A 239      16.111 -10.087 -11.825  1.00 71.82           C  
ATOM   3547  HB2 ASP A 239      16.030 -11.172 -11.749  1.00 71.82           H  
ATOM   3548  HB3 ASP A 239      16.195  -9.839 -12.883  1.00 71.82           H  
ATOM   3549  O   ASP A 239      17.541  -7.497 -12.232  1.00 71.82           O  
ATOM   3550  CG  ASP A 239      14.821  -9.457 -11.280  1.00 71.82           C  
ATOM   3551  OD1 ASP A 239      14.872  -8.810 -10.209  1.00 71.82           O  
ATOM   3552  OD2 ASP A 239      13.756  -9.605 -11.917  1.00 71.82           O  
ATOM   3553  N   GLY A 240      17.826  -7.454 -10.016  1.00 68.34           N  
ATOM   3554  H   GLY A 240      17.830  -8.006  -9.170  1.00 68.34           H  
ATOM   3555  CA  GLY A 240      18.006  -6.006  -9.906  1.00 68.34           C  
ATOM   3556  HA2 GLY A 240      18.576  -5.654 -10.765  1.00 68.34           H  
ATOM   3557  HA3 GLY A 240      18.570  -5.799  -8.997  1.00 68.34           H  
ATOM   3558  C   GLY A 240      16.702  -5.208  -9.847  1.00 68.34           C  
ATOM   3559  O   GLY A 240      16.765  -3.999  -9.606  1.00 68.34           O  
ATOM   3560  N   SER A 241      15.547  -5.866  -9.992  1.00 71.41           N  
ATOM   3561  H   SER A 241      15.574  -6.863 -10.148  1.00 71.41           H  
ATOM   3562  CA  SER A 241      14.237  -5.234  -9.852  1.00 71.41           C  
ATOM   3563  HA  SER A 241      14.266  -4.292 -10.401  1.00 71.41           H  
ATOM   3564  C   SER A 241      13.915  -4.902  -8.392  1.00 71.41           C  
ATOM   3565  CB  SER A 241      13.146  -6.091 -10.500  1.00 71.41           C  
ATOM   3566  HB2 SER A 241      13.457  -6.367 -11.507  1.00 71.41           H  
ATOM   3567  HB3 SER A 241      12.240  -5.489 -10.573  1.00 71.41           H  
ATOM   3568  O   SER A 241      14.449  -5.500  -7.454  1.00 71.41           O  
ATOM   3569  OG  SER A 241      12.862  -7.262  -9.763  1.00 71.41           O  
ATOM   3570  HG  SER A 241      13.550  -7.896  -9.981  1.00 71.41           H  
ATOM   3571  N   GLN A 242      13.047  -3.916  -8.183  1.00 70.29           N  
ATOM   3572  H   GLN A 242      12.646  -3.457  -8.988  1.00 70.29           H  
ATOM   3573  CA  GLN A 242      12.590  -3.498  -6.862  1.00 70.29           C  
ATOM   3574  HA  GLN A 242      13.157  -4.021  -6.092  1.00 70.29           H  
ATOM   3575  C   GLN A 242      11.124  -3.868  -6.679  1.00 70.29           C  
ATOM   3576  CB  GLN A 242      12.830  -2.001  -6.659  1.00 70.29           C  
ATOM   3577  HB2 GLN A 242      12.411  -1.716  -5.694  1.00 70.29           H  
ATOM   3578  HB3 GLN A 242      12.322  -1.436  -7.441  1.00 70.29           H  
ATOM   3579  O   GLN A 242      10.245  -3.348  -7.358  1.00 70.29           O  
ATOM   3580  CG  GLN A 242      14.329  -1.666  -6.675  1.00 70.29           C  
ATOM   3581  HG2 GLN A 242      14.848  -2.285  -5.944  1.00 70.29           H  
ATOM   3582  HG3 GLN A 242      14.740  -1.879  -7.662  1.00 70.29           H  
ATOM   3583  CD  GLN A 242      14.596  -0.206  -6.347  1.00 70.29           C  
ATOM   3584  NE2 GLN A 242      15.810   0.269  -6.515  1.00 70.29           N  
ATOM   3585 HE21 GLN A 242      15.905   1.266  -6.385  1.00 70.29           H  
ATOM   3586 HE22 GLN A 242      16.503  -0.290  -6.992  1.00 70.29           H  
ATOM   3587  OE1 GLN A 242      13.732   0.544  -5.941  1.00 70.29           O  
ATOM   3588  N   GLU A 243      10.857  -4.780  -5.758  1.00 72.49           N  
ATOM   3589  H   GLU A 243      11.622  -5.138  -5.203  1.00 72.49           H  
ATOM   3590  CA  GLU A 243       9.519  -5.217  -5.400  1.00 72.49           C  
ATOM   3591  HA  GLU A 243       8.852  -5.064  -6.248  1.00 72.49           H  
ATOM   3592  C   GLU A 243       8.985  -4.415  -4.217  1.00 72.49           C  
ATOM   3593  CB  GLU A 243       9.541  -6.714  -5.100  1.00 72.49           C  
ATOM   3594  HB2 GLU A 243      10.202  -6.894  -4.252  1.00 72.49           H  
ATOM   3595  HB3 GLU A 243       9.919  -7.247  -5.972  1.00 72.49           H  
ATOM   3596  O   GLU A 243       9.672  -4.214  -3.220  1.00 72.49           O  
ATOM   3597  CG  GLU A 243       8.135  -7.228  -4.790  1.00 72.49           C  
ATOM   3598  HG2 GLU A 243       7.706  -6.654  -3.969  1.00 72.49           H  
ATOM   3599  HG3 GLU A 243       7.505  -7.084  -5.668  1.00 72.49           H  
ATOM   3600  CD  GLU A 243       8.121  -8.692  -4.367  1.00 72.49           C  
ATOM   3601  OE1 GLU A 243       7.059  -9.308  -4.571  1.00 72.49           O  
ATOM   3602  OE2 GLU A 243       9.072  -9.174  -3.720  1.00 72.49           O  
ATOM   3603  N   VAL A 244       7.726  -4.007  -4.309  1.00 68.34           N  
ATOM   3604  H   VAL A 244       7.248  -4.190  -5.180  1.00 68.34           H  
ATOM   3605  CA  VAL A 244       7.015  -3.206  -3.320  1.00 68.34           C  
ATOM   3606  HA  VAL A 244       7.638  -3.068  -2.437  1.00 68.34           H  
ATOM   3607  C   VAL A 244       5.752  -3.947  -2.953  1.00 68.34           C  
ATOM   3608  CB  VAL A 244       6.632  -1.833  -3.886  1.00 68.34           C  
ATOM   3609  HB  VAL A 244       5.827  -1.948  -4.612  1.00 68.34           H  
ATOM   3610  O   VAL A 244       4.869  -4.120  -3.794  1.00 68.34           O  
ATOM   3611  CG1 VAL A 244       6.110  -0.947  -2.738  1.00 68.34           C  
ATOM   3612 HG11 VAL A 244       5.294  -1.443  -2.213  1.00 68.34           H  
ATOM   3613 HG12 VAL A 244       5.710  -0.023  -3.156  1.00 68.34           H  
ATOM   3614 HG13 VAL A 244       6.915  -0.736  -2.034  1.00 68.34           H  
ATOM   3615  CG2 VAL A 244       7.811  -1.219  -4.646  1.00 68.34           C  
ATOM   3616 HG21 VAL A 244       7.486  -0.308  -5.148  1.00 68.34           H  
ATOM   3617 HG22 VAL A 244       8.659  -1.063  -3.979  1.00 68.34           H  
ATOM   3618 HG23 VAL A 244       8.133  -1.865  -5.463  1.00 68.34           H  
ATOM   3619  N   ARG A 245       5.644  -4.362  -1.691  1.00 67.45           N  
ATOM   3620  H   ARG A 245       6.430  -4.222  -1.073  1.00 67.45           H  
ATOM   3621  CA  ARG A 245       4.462  -5.060  -1.183  1.00 67.45           C  
ATOM   3622  HA  ARG A 245       3.739  -5.163  -1.993  1.00 67.45           H  
ATOM   3623  C   ARG A 245       3.778  -4.259  -0.087  1.00 67.45           C  
ATOM   3624  CB  ARG A 245       4.835  -6.479  -0.737  1.00 67.45           C  
ATOM   3625  HB2 ARG A 245       3.983  -6.925  -0.224  1.00 67.45           H  
ATOM   3626  HB3 ARG A 245       5.678  -6.435  -0.048  1.00 67.45           H  
ATOM   3627  O   ARG A 245       4.413  -3.830   0.874  1.00 67.45           O  
ATOM   3628  CG  ARG A 245       5.211  -7.360  -1.935  1.00 67.45           C  
ATOM   3629  HG2 ARG A 245       4.318  -7.538  -2.535  1.00 67.45           H  
ATOM   3630  HG3 ARG A 245       5.953  -6.854  -2.552  1.00 67.45           H  
ATOM   3631  CD  ARG A 245       5.801  -8.699  -1.499  1.00 67.45           C  
ATOM   3632  HD2 ARG A 245       6.097  -9.248  -2.393  1.00 67.45           H  
ATOM   3633  HD3 ARG A 245       6.693  -8.511  -0.901  1.00 67.45           H  
ATOM   3634  NE  ARG A 245       4.833  -9.517  -0.745  1.00 67.45           N  
ATOM   3635  HE  ARG A 245       3.873  -9.201  -0.736  1.00 67.45           H  
ATOM   3636  NH1 ARG A 245       6.291 -11.214  -0.292  1.00 67.45           N  
ATOM   3637 HH11 ARG A 245       6.933 -10.768  -0.933  1.00 67.45           H  
ATOM   3638 HH12 ARG A 245       6.469 -12.156   0.024  1.00 67.45           H  
ATOM   3639  NH2 ARG A 245       4.202 -11.345   0.471  1.00 67.45           N  
ATOM   3640 HH21 ARG A 245       4.420 -12.247   0.869  1.00 67.45           H  
ATOM   3641 HH22 ARG A 245       3.259 -10.986   0.533  1.00 67.45           H  
ATOM   3642  CZ  ARG A 245       5.107 -10.681  -0.191  1.00 67.45           C  
ATOM   3643  N   VAL A 246       2.464  -4.111  -0.198  1.00 66.35           N  
ATOM   3644  H   VAL A 246       2.019  -4.487  -1.023  1.00 66.35           H  
ATOM   3645  CA  VAL A 246       1.609  -3.699   0.916  1.00 66.35           C  
ATOM   3646  HA  VAL A 246       2.213  -3.204   1.676  1.00 66.35           H  
ATOM   3647  C   VAL A 246       1.017  -4.966   1.512  1.00 66.35           C  
ATOM   3648  CB  VAL A 246       0.512  -2.712   0.493  1.00 66.35           C  
ATOM   3649  HB  VAL A 246      -0.177  -3.206  -0.192  1.00 66.35           H  
ATOM   3650  O   VAL A 246       0.155  -5.606   0.908  1.00 66.35           O  
ATOM   3651  CG1 VAL A 246      -0.261  -2.260   1.734  1.00 66.35           C  
ATOM   3652 HG11 VAL A 246       0.433  -1.865   2.476  1.00 66.35           H  
ATOM   3653 HG12 VAL A 246      -0.800  -3.101   2.172  1.00 66.35           H  
ATOM   3654 HG13 VAL A 246      -0.987  -1.496   1.457  1.00 66.35           H  
ATOM   3655  CG2 VAL A 246       1.079  -1.458  -0.179  1.00 66.35           C  
ATOM   3656 HG21 VAL A 246       1.730  -1.720  -1.012  1.00 66.35           H  
ATOM   3657 HG22 VAL A 246       0.257  -0.853  -0.564  1.00 66.35           H  
ATOM   3658 HG23 VAL A 246       1.632  -0.867   0.551  1.00 66.35           H  
ATOM   3659  N   ILE A 247       1.518  -5.342   2.685  1.00 61.68           N  
ATOM   3660  H   ILE A 247       2.218  -4.760   3.123  1.00 61.68           H  
ATOM   3661  CA  ILE A 247       1.079  -6.528   3.416  1.00 61.68           C  
ATOM   3662  HA  ILE A 247       0.416  -7.113   2.779  1.00 61.68           H  
ATOM   3663  C   ILE A 247       0.280  -6.058   4.627  1.00 61.68           C  
ATOM   3664  CB  ILE A 247       2.266  -7.442   3.802  1.00 61.68           C  
ATOM   3665  HB  ILE A 247       2.817  -6.976   4.620  1.00 61.68           H  
ATOM   3666  O   ILE A 247       0.772  -5.271   5.437  1.00 61.68           O  
ATOM   3667  CG1 ILE A 247       3.240  -7.635   2.615  1.00 61.68           C  
ATOM   3668 HG12 ILE A 247       2.685  -7.972   1.740  1.00 61.68           H  
ATOM   3669 HG13 ILE A 247       3.692  -6.674   2.372  1.00 61.68           H  
ATOM   3670  CG2 ILE A 247       1.723  -8.797   4.286  1.00 61.68           C  
ATOM   3671 HG21 ILE A 247       2.528  -9.411   4.690  1.00 61.68           H  
ATOM   3672 HG22 ILE A 247       1.239  -9.324   3.464  1.00 61.68           H  
ATOM   3673 HG23 ILE A 247       0.997  -8.651   5.086  1.00 61.68           H  
ATOM   3674  CD1 ILE A 247       4.395  -8.606   2.882  1.00 61.68           C  
ATOM   3675 HD11 ILE A 247       4.028  -9.632   2.926  1.00 61.68           H  
ATOM   3676 HD12 ILE A 247       5.124  -8.530   2.074  1.00 61.68           H  
ATOM   3677 HD13 ILE A 247       4.884  -8.352   3.823  1.00 61.68           H  
ATOM   3678  N   LEU A 248      -0.959  -6.523   4.737  1.00 59.11           N  
ATOM   3679  H   LEU A 248      -1.290  -7.165   4.031  1.00 59.11           H  
ATOM   3680  CA  LEU A 248      -1.779  -6.325   5.923  1.00 59.11           C  
ATOM   3681  HA  LEU A 248      -1.807  -5.263   6.167  1.00 59.11           H  
ATOM   3682  C   LEU A 248      -1.161  -7.054   7.118  1.00 59.11           C  
ATOM   3683  CB  LEU A 248      -3.198  -6.840   5.639  1.00 59.11           C  
ATOM   3684  HB2 LEU A 248      -3.774  -6.817   6.564  1.00 59.11           H  
ATOM   3685  HB3 LEU A 248      -3.127  -7.878   5.315  1.00 59.11           H  
ATOM   3686  O   LEU A 248      -0.456  -8.047   6.956  1.00 59.11           O  
ATOM   3687  CG  LEU A 248      -3.956  -6.041   4.567  1.00 59.11           C  
ATOM   3688  HG  LEU A 248      -3.402  -6.045   3.628  1.00 59.11           H  
ATOM   3689  CD1 LEU A 248      -5.317  -6.693   4.351  1.00 59.11           C  
ATOM   3690 HD11 LEU A 248      -5.899  -6.090   3.654  1.00 59.11           H  
ATOM   3691 HD12 LEU A 248      -5.191  -7.682   3.909  1.00 59.11           H  
ATOM   3692 HD13 LEU A 248      -5.855  -6.783   5.295  1.00 59.11           H  
ATOM   3693  CD2 LEU A 248      -4.182  -4.598   5.011  1.00 59.11           C  
ATOM   3694 HD21 LEU A 248      -4.638  -4.608   6.001  1.00 59.11           H  
ATOM   3695 HD22 LEU A 248      -4.857  -4.092   4.321  1.00 59.11           H  
ATOM   3696 HD23 LEU A 248      -3.239  -4.052   5.029  1.00 59.11           H  
ATOM   3697  N   SER A 249      -1.490  -6.630   8.338  1.00 59.48           N  
ATOM   3698  H   SER A 249      -2.111  -5.840   8.442  1.00 59.48           H  
ATOM   3699  CA  SER A 249      -1.096  -7.356   9.557  1.00 59.48           C  
ATOM   3700  HA  SER A 249      -0.008  -7.370   9.626  1.00 59.48           H  
ATOM   3701  C   SER A 249      -1.573  -8.815   9.564  1.00 59.48           C  
ATOM   3702  CB  SER A 249      -1.652  -6.639  10.788  1.00 59.48           C  
ATOM   3703  HB2 SER A 249      -1.166  -5.669  10.891  1.00 59.48           H  
ATOM   3704  HB3 SER A 249      -1.445  -7.234  11.677  1.00 59.48           H  
ATOM   3705  O   SER A 249      -0.959  -9.657  10.209  1.00 59.48           O  
ATOM   3706  OG  SER A 249      -3.050  -6.450  10.648  1.00 59.48           O  
ATOM   3707  HG  SER A 249      -3.412  -6.199  11.501  1.00 59.48           H  
ATOM   3708  N   SER A 250      -2.622  -9.127   8.796  1.00 67.75           N  
ATOM   3709  H   SER A 250      -3.077  -8.374   8.301  1.00 67.75           H  
ATOM   3710  CA  SER A 250      -3.121 -10.482   8.545  1.00 67.75           C  
ATOM   3711  HA  SER A 250      -3.152 -11.018   9.494  1.00 67.75           H  
ATOM   3712  C   SER A 250      -2.247 -11.314   7.593  1.00 67.75           C  
ATOM   3713  CB  SER A 250      -4.552 -10.389   8.001  1.00 67.75           C  
ATOM   3714  HB2 SER A 250      -4.963 -11.391   7.879  1.00 67.75           H  
ATOM   3715  HB3 SER A 250      -5.171  -9.846   8.716  1.00 67.75           H  
ATOM   3716  O   SER A 250      -2.623 -12.432   7.258  1.00 67.75           O  
ATOM   3717  OG  SER A 250      -4.563  -9.709   6.755  1.00 67.75           O  
ATOM   3718  HG  SER A 250      -5.475  -9.599   6.476  1.00 67.75           H  
ATOM   3719  N   GLY A 251      -1.129 -10.776   7.097  1.00 58.57           N  
ATOM   3720  H   GLY A 251      -0.879  -9.842   7.390  1.00 58.57           H  
ATOM   3721  CA  GLY A 251      -0.246 -11.425   6.123  1.00 58.57           C  
ATOM   3722  HA2 GLY A 251       0.737 -10.957   6.175  1.00 58.57           H  
ATOM   3723  HA3 GLY A 251      -0.137 -12.477   6.386  1.00 58.57           H  
ATOM   3724  C   GLY A 251      -0.730 -11.352   4.669  1.00 58.57           C  
ATOM   3725  O   GLY A 251      -0.002 -11.757   3.764  1.00 58.57           O  
ATOM   3726  N   HIS A 252      -1.926 -10.810   4.419  1.00 61.11           N  
ATOM   3727  H   HIS A 252      -2.469 -10.471   5.200  1.00 61.11           H  
ATOM   3728  CA  HIS A 252      -2.487 -10.683   3.074  1.00 61.11           C  
ATOM   3729  HA  HIS A 252      -2.315 -11.616   2.538  1.00 61.11           H  
ATOM   3730  C   HIS A 252      -1.804  -9.553   2.302  1.00 61.11           C  
ATOM   3731  CB  HIS A 252      -3.999 -10.456   3.144  1.00 61.11           C  
ATOM   3732  HB2 HIS A 252      -4.371 -10.214   2.148  1.00 61.11           H  
ATOM   3733  HB3 HIS A 252      -4.199  -9.608   3.798  1.00 61.11           H  
ATOM   3734  O   HIS A 252      -1.734  -8.416   2.773  1.00 61.11           O  
ATOM   3735  CG  HIS A 252      -4.756 -11.649   3.660  1.00 61.11           C  
ATOM   3736  CD2 HIS A 252      -5.422 -12.583   2.913  1.00 61.11           C  
ATOM   3737  HD2 HIS A 252      -5.514 -12.594   1.837  1.00 61.11           H  
ATOM   3738  ND1 HIS A 252      -4.886 -12.020   4.978  1.00 61.11           N  
ATOM   3739  HD1 HIS A 252      -4.417 -11.598   5.767  1.00 61.11           H  
ATOM   3740  CE1 HIS A 252      -5.617 -13.143   5.027  1.00 61.11           C  
ATOM   3741  HE1 HIS A 252      -5.853 -13.695   5.925  1.00 61.11           H  
ATOM   3742  NE2 HIS A 252      -5.964 -13.524   3.791  1.00 61.11           N  
ATOM   3743  N   VAL A 253      -1.324  -9.860   1.099  1.00 64.34           N  
ATOM   3744  H   VAL A 253      -1.454 -10.800   0.753  1.00 64.34           H  
ATOM   3745  CA  VAL A 253      -0.761  -8.865   0.183  1.00 64.34           C  
ATOM   3746  HA  VAL A 253      -0.236  -8.103   0.760  1.00 64.34           H  
ATOM   3747  C   VAL A 253      -1.910  -8.212  -0.571  1.00 64.34           C  
ATOM   3748  CB  VAL A 253       0.241  -9.498  -0.798  1.00 64.34           C  
ATOM   3749  HB  VAL A 253      -0.283 -10.162  -1.486  1.00 64.34           H  
ATOM   3750  O   VAL A 253      -2.559  -8.865  -1.380  1.00 64.34           O  
ATOM   3751  CG1 VAL A 253       0.968  -8.417  -1.602  1.00 64.34           C  
ATOM   3752 HG11 VAL A 253       1.714  -8.883  -2.245  1.00 64.34           H  
ATOM   3753 HG12 VAL A 253       0.257  -7.895  -2.242  1.00 64.34           H  
ATOM   3754 HG13 VAL A 253       1.451  -7.698  -0.940  1.00 64.34           H  
ATOM   3755  CG2 VAL A 253       1.310 -10.325  -0.078  1.00 64.34           C  
ATOM   3756 HG21 VAL A 253       1.847  -9.695   0.631  1.00 64.34           H  
ATOM   3757 HG22 VAL A 253       0.846 -11.156   0.454  1.00 64.34           H  
ATOM   3758 HG23 VAL A 253       1.976 -10.739  -0.834  1.00 64.34           H  
ATOM   3759  N   ILE A 254      -2.168  -6.935  -0.302  1.00 59.64           N  
ATOM   3760  H   ILE A 254      -1.596  -6.463   0.384  1.00 59.64           H  
ATOM   3761  CA  ILE A 254      -3.218  -6.169  -0.996  1.00 59.64           C  
ATOM   3762  HA  ILE A 254      -3.932  -6.864  -1.438  1.00 59.64           H  
ATOM   3763  C   ILE A 254      -2.674  -5.365  -2.175  1.00 59.64           C  
ATOM   3764  CB  ILE A 254      -4.006  -5.284  -0.017  1.00 59.64           C  
ATOM   3765  HB  ILE A 254      -4.706  -4.686  -0.601  1.00 59.64           H  
ATOM   3766  O   ILE A 254      -3.436  -4.844  -2.980  1.00 59.64           O  
ATOM   3767  CG1 ILE A 254      -3.087  -4.326   0.772  1.00 59.64           C  
ATOM   3768 HG12 ILE A 254      -2.395  -3.844   0.082  1.00 59.64           H  
ATOM   3769 HG13 ILE A 254      -2.511  -4.885   1.510  1.00 59.64           H  
ATOM   3770  CG2 ILE A 254      -4.833  -6.190   0.908  1.00 59.64           C  
ATOM   3771 HG21 ILE A 254      -4.183  -6.773   1.560  1.00 59.64           H  
ATOM   3772 HG22 ILE A 254      -5.434  -6.873   0.308  1.00 59.64           H  
ATOM   3773 HG23 ILE A 254      -5.519  -5.582   1.499  1.00 59.64           H  
ATOM   3774  CD1 ILE A 254      -3.868  -3.218   1.483  1.00 59.64           C  
ATOM   3775 HD11 ILE A 254      -4.414  -2.632   0.743  1.00 59.64           H  
ATOM   3776 HD12 ILE A 254      -4.584  -3.645   2.186  1.00 59.64           H  
ATOM   3777 HD13 ILE A 254      -3.184  -2.565   2.025  1.00 59.64           H  
ATOM   3778  N   TYR A 255      -1.350  -5.276  -2.292  1.00 66.46           N  
ATOM   3779  H   TYR A 255      -0.776  -5.706  -1.581  1.00 66.46           H  
ATOM   3780  CA  TYR A 255      -0.686  -4.666  -3.430  1.00 66.46           C  
ATOM   3781  HA  TYR A 255      -1.244  -4.891  -4.338  1.00 66.46           H  
ATOM   3782  C   TYR A 255       0.733  -5.199  -3.563  1.00 66.46           C  
ATOM   3783  CB  TYR A 255      -0.654  -3.157  -3.230  1.00 66.46           C  
ATOM   3784  HB2 TYR A 255      -1.671  -2.793  -3.083  1.00 66.46           H  
ATOM   3785  HB3 TYR A 255      -0.088  -2.928  -2.327  1.00 66.46           H  
ATOM   3786  O   TYR A 255       1.461  -5.277  -2.572  1.00 66.46           O  
ATOM   3787  CG  TYR A 255      -0.042  -2.397  -4.378  1.00 66.46           C  
ATOM   3788  CD1 TYR A 255       1.248  -1.845  -4.252  1.00 66.46           C  
ATOM   3789  HD1 TYR A 255       1.853  -2.062  -3.384  1.00 66.46           H  
ATOM   3790  CD2 TYR A 255      -0.825  -2.138  -5.515  1.00 66.46           C  
ATOM   3791  HD2 TYR A 255      -1.819  -2.553  -5.594  1.00 66.46           H  
ATOM   3792  CE1 TYR A 255       1.729  -0.965  -5.237  1.00 66.46           C  
ATOM   3793  HE1 TYR A 255       2.704  -0.513  -5.136  1.00 66.46           H  
ATOM   3794  CE2 TYR A 255      -0.348  -1.261  -6.502  1.00 66.46           C  
ATOM   3795  HE2 TYR A 255      -0.966  -0.996  -7.347  1.00 66.46           H  
ATOM   3796  OH  TYR A 255       1.321   0.253  -7.261  1.00 66.46           O  
ATOM   3797  HH  TYR A 255       2.166   0.642  -7.024  1.00 66.46           H  
ATOM   3798  CZ  TYR A 255       0.909  -0.650  -6.342  1.00 66.46           C  
ATOM   3799  N   GLN A 256       1.128  -5.533  -4.785  1.00 72.41           N  
ATOM   3800  H   GLN A 256       0.476  -5.436  -5.550  1.00 72.41           H  
ATOM   3801  CA  GLN A 256       2.482  -5.939  -5.128  1.00 72.41           C  
ATOM   3802  HA  GLN A 256       3.176  -5.552  -4.382  1.00 72.41           H  
ATOM   3803  C   GLN A 256       2.825  -5.354  -6.491  1.00 72.41           C  
ATOM   3804  CB  GLN A 256       2.575  -7.467  -5.104  1.00 72.41           C  
ATOM   3805  HB2 GLN A 256       2.292  -7.793  -4.103  1.00 72.41           H  
ATOM   3806  HB3 GLN A 256       1.856  -7.881  -5.810  1.00 72.41           H  
ATOM   3807  O   GLN A 256       2.106  -5.577  -7.465  1.00 72.41           O  
ATOM   3808  CG  GLN A 256       3.967  -8.041  -5.425  1.00 72.41           C  
ATOM   3809  HG2 GLN A 256       4.229  -7.798  -6.455  1.00 72.41           H  
ATOM   3810  HG3 GLN A 256       4.725  -7.607  -4.773  1.00 72.41           H  
ATOM   3811  CD  GLN A 256       3.980  -9.564  -5.270  1.00 72.41           C  
ATOM   3812  NE2 GLN A 256       4.948 -10.257  -5.806  1.00 72.41           N  
ATOM   3813 HE21 GLN A 256       5.854  -9.811  -5.781  1.00 72.41           H  
ATOM   3814 HE22 GLN A 256       4.914 -11.251  -5.636  1.00 72.41           H  
ATOM   3815  OE1 GLN A 256       3.114 -10.170  -4.657  1.00 72.41           O  
ATOM   3816  N   ARG A 257       3.920  -4.604  -6.569  1.00 67.16           N  
ATOM   3817  H   ARG A 257       4.446  -4.430  -5.724  1.00 67.16           H  
ATOM   3818  CA  ARG A 257       4.485  -4.150  -7.842  1.00 67.16           C  
ATOM   3819  HA  ARG A 257       4.062  -4.736  -8.658  1.00 67.16           H  
ATOM   3820  C   ARG A 257       5.976  -4.386  -7.849  1.00 67.16           C  
ATOM   3821  CB  ARG A 257       4.202  -2.665  -8.095  1.00 67.16           C  
ATOM   3822  HB2 ARG A 257       4.810  -2.327  -8.934  1.00 67.16           H  
ATOM   3823  HB3 ARG A 257       4.511  -2.093  -7.220  1.00 67.16           H  
ATOM   3824  O   ARG A 257       6.643  -4.135  -6.852  1.00 67.16           O  
ATOM   3825  CG  ARG A 257       2.745  -2.325  -8.410  1.00 67.16           C  
ATOM   3826  HG2 ARG A 257       2.727  -1.240  -8.517  1.00 67.16           H  
ATOM   3827  HG3 ARG A 257       2.111  -2.635  -7.580  1.00 67.16           H  
ATOM   3828  CD  ARG A 257       2.175  -2.894  -9.712  1.00 67.16           C  
ATOM   3829  HD2 ARG A 257       2.025  -3.967  -9.597  1.00 67.16           H  
ATOM   3830  HD3 ARG A 257       2.889  -2.713 -10.515  1.00 67.16           H  
ATOM   3831  NE  ARG A 257       0.893  -2.235 -10.045  1.00 67.16           N  
ATOM   3832  HE  ARG A 257       0.593  -1.488  -9.436  1.00 67.16           H  
ATOM   3833  NH1 ARG A 257       0.473  -3.336 -12.017  1.00 67.16           N  
ATOM   3834 HH11 ARG A 257       1.312  -3.884 -11.891  1.00 67.16           H  
ATOM   3835 HH12 ARG A 257      -0.021  -3.354 -12.899  1.00 67.16           H  
ATOM   3836  NH2 ARG A 257      -0.872  -1.680 -11.386  1.00 67.16           N  
ATOM   3837 HH21 ARG A 257      -1.283  -1.702 -12.308  1.00 67.16           H  
ATOM   3838 HH22 ARG A 257      -1.077  -0.874 -10.812  1.00 67.16           H  
ATOM   3839  CZ  ARG A 257       0.166  -2.428 -11.134  1.00 67.16           C  
ATOM   3840  N   THR A 258       6.479  -4.812  -8.994  1.00 67.96           N  
ATOM   3841  H   THR A 258       5.855  -4.979  -9.771  1.00 67.96           H  
ATOM   3842  CA  THR A 258       7.906  -4.974  -9.242  1.00 67.96           C  
ATOM   3843  HA  THR A 258       8.473  -4.802  -8.327  1.00 67.96           H  
ATOM   3844  C   THR A 258       8.317  -3.936 -10.269  1.00 67.96           C  
ATOM   3845  CB  THR A 258       8.214  -6.399  -9.715  1.00 67.96           C  
ATOM   3846  HB  THR A 258       7.734  -6.585 -10.676  1.00 67.96           H  
ATOM   3847  O   THR A 258       7.865  -3.995 -11.408  1.00 67.96           O  
ATOM   3848  CG2 THR A 258       9.711  -6.639  -9.843  1.00 67.96           C  
ATOM   3849 HG21 THR A 258       9.907  -7.682 -10.091  1.00 67.96           H  
ATOM   3850 HG22 THR A 258      10.107  -6.016 -10.645  1.00 67.96           H  
ATOM   3851 HG23 THR A 258      10.215  -6.389  -8.910  1.00 67.96           H  
ATOM   3852  OG1 THR A 258       7.721  -7.323  -8.773  1.00 67.96           O  
ATOM   3853  HG1 THR A 258       8.177  -8.157  -8.912  1.00 67.96           H  
ATOM   3854  N   ALA A 259       9.143  -2.979  -9.862  1.00 68.11           N  
ATOM   3855  H   ALA A 259       9.472  -2.994  -8.907  1.00 68.11           H  
ATOM   3856  CA  ALA A 259       9.754  -2.015 -10.754  1.00 68.11           C  
ATOM   3857  HA  ALA A 259       9.055  -1.825 -11.569  1.00 68.11           H  
ATOM   3858  C   ALA A 259      11.052  -2.607 -11.317  1.00 68.11           C  
ATOM   3859  CB  ALA A 259       9.975  -0.704 -10.001  1.00 68.11           C  
ATOM   3860  HB1 ALA A 259       9.018  -0.299  -9.672  1.00 68.11           H  
ATOM   3861  HB2 ALA A 259      10.462   0.013 -10.662  1.00 68.11           H  
ATOM   3862  HB3 ALA A 259      10.612  -0.882  -9.134  1.00 68.11           H  
ATOM   3863  O   ALA A 259      11.998  -2.855 -10.567  1.00 68.11           O  
ATOM   3864  N   LYS A 260      11.079  -2.895 -12.618  1.00 61.39           N  
ATOM   3865  H   LYS A 260      10.294  -2.580 -13.170  1.00 61.39           H  
ATOM   3866  CA  LYS A 260      12.235  -3.509 -13.295  1.00 61.39           C  
ATOM   3867  HA  LYS A 260      12.822  -4.084 -12.579  1.00 61.39           H  
ATOM   3868  C   LYS A 260      13.204  -2.471 -13.844  1.00 61.39           C  
ATOM   3869  CB  LYS A 260      11.765  -4.458 -14.403  1.00 61.39           C  
ATOM   3870  HB2 LYS A 260      11.078  -3.938 -15.071  1.00 61.39           H  
ATOM   3871  HB3 LYS A 260      12.636  -4.766 -14.982  1.00 61.39           H  
ATOM   3872  O   LYS A 260      14.410  -2.694 -13.800  1.00 61.39           O  
ATOM   3873  CG  LYS A 260      11.093  -5.707 -13.817  1.00 61.39           C  
ATOM   3874  HG2 LYS A 260      10.171  -5.428 -13.308  1.00 61.39           H  
ATOM   3875  HG3 LYS A 260      11.768  -6.175 -13.100  1.00 61.39           H  
ATOM   3876  CD  LYS A 260      10.780  -6.711 -14.927  1.00 61.39           C  
ATOM   3877  HD2 LYS A 260      11.702  -6.944 -15.461  1.00 61.39           H  
ATOM   3878  HD3 LYS A 260      10.067  -6.268 -15.622  1.00 61.39           H  
ATOM   3879  CE  LYS A 260      10.205  -7.990 -14.318  1.00 61.39           C  
ATOM   3880  HE2 LYS A 260       9.272  -7.747 -13.808  1.00 61.39           H  
ATOM   3881  HE3 LYS A 260      10.911  -8.364 -13.576  1.00 61.39           H  
ATOM   3882  NZ  LYS A 260       9.982  -9.012 -15.366  1.00 61.39           N  
ATOM   3883  HZ1 LYS A 260       9.347  -8.663 -16.071  1.00 61.39           H  
ATOM   3884  HZ2 LYS A 260       9.615  -9.861 -14.961  1.00 61.39           H  
ATOM   3885  HZ3 LYS A 260      10.863  -9.228 -15.810  1.00 61.39           H  
ATOM   3886  N   ASP A 261      12.681  -1.327 -14.278  1.00 64.19           N  
ATOM   3887  H   ASP A 261      11.678  -1.211 -14.250  1.00 64.19           H  
ATOM   3888  CA  ASP A 261      13.470  -0.313 -14.967  1.00 64.19           C  
ATOM   3889  HA  ASP A 261      14.466  -0.720 -15.138  1.00 64.19           H  
ATOM   3890  C   ASP A 261      13.647   0.954 -14.132  1.00 64.19           C  
ATOM   3891  CB  ASP A 261      12.910  -0.020 -16.365  1.00 64.19           C  
ATOM   3892  HB2 ASP A 261      11.963   0.514 -16.285  1.00 64.19           H  
ATOM   3893  HB3 ASP A 261      13.608   0.630 -16.892  1.00 64.19           H  
ATOM   3894  O   ASP A 261      12.801   1.357 -13.327  1.00 64.19           O  
ATOM   3895  CG  ASP A 261      12.737  -1.309 -17.171  1.00 64.19           C  
ATOM   3896  OD1 ASP A 261      13.740  -2.044 -17.285  1.00 64.19           O  
ATOM   3897  OD2 ASP A 261      11.591  -1.574 -17.595  1.00 64.19           O  
ATOM   3898  N   ARG A 262      14.790   1.604 -14.348  1.00 64.16           N  
ATOM   3899  H   ARG A 262      15.377   1.251 -15.090  1.00 64.16           H  
ATOM   3900  CA  ARG A 262      15.098   2.911 -13.766  1.00 64.16           C  
ATOM   3901  HA  ARG A 262      15.009   2.847 -12.682  1.00 64.16           H  
ATOM   3902  C   ARG A 262      14.084   3.936 -14.269  1.00 64.16           C  
ATOM   3903  CB  ARG A 262      16.517   3.341 -14.157  1.00 64.16           C  
ATOM   3904  HB2 ARG A 262      16.573   3.419 -15.243  1.00 64.16           H  
ATOM   3905  HB3 ARG A 262      16.715   4.327 -13.737  1.00 64.16           H  
ATOM   3906  O   ARG A 262      13.741   3.942 -15.445  1.00 64.16           O  
ATOM   3907  CG  ARG A 262      17.596   2.368 -13.666  1.00 64.16           C  
ATOM   3908  HG2 ARG A 262      17.406   1.369 -14.059  1.00 64.16           H  
ATOM   3909  HG3 ARG A 262      17.594   2.335 -12.576  1.00 64.16           H  
ATOM   3910  CD  ARG A 262      18.958   2.846 -14.169  1.00 64.16           C  
ATOM   3911  HD2 ARG A 262      18.915   2.961 -15.252  1.00 64.16           H  
ATOM   3912  HD3 ARG A 262      19.180   3.820 -13.733  1.00 64.16           H  
ATOM   3913  NE  ARG A 262      20.024   1.893 -13.833  1.00 64.16           N  
ATOM   3914  HE  ARG A 262      19.737   0.978 -13.516  1.00 64.16           H  
ATOM   3915  NH1 ARG A 262      21.782   3.244 -14.468  1.00 64.16           N  
ATOM   3916 HH11 ARG A 262      22.767   3.393 -14.633  1.00 64.16           H  
ATOM   3917 HH12 ARG A 262      21.205   4.073 -14.501  1.00 64.16           H  
ATOM   3918  NH2 ARG A 262      22.155   1.124 -13.851  1.00 64.16           N  
ATOM   3919 HH21 ARG A 262      23.132   1.273 -14.061  1.00 64.16           H  
ATOM   3920 HH22 ARG A 262      21.816   0.207 -13.602  1.00 64.16           H  
ATOM   3921  CZ  ARG A 262      21.309   2.098 -14.052  1.00 64.16           C  
ATOM   3922  N   GLY A 263      13.633   4.821 -13.386  1.00 67.32           N  
ATOM   3923  H   GLY A 263      13.875   4.716 -12.411  1.00 67.32           H  
ATOM   3924  CA  GLY A 263      12.640   5.842 -13.722  1.00 67.32           C  
ATOM   3925  HA2 GLY A 263      12.804   6.196 -14.740  1.00 67.32           H  
ATOM   3926  HA3 GLY A 263      12.757   6.685 -13.041  1.00 67.32           H  
ATOM   3927  C   GLY A 263      11.194   5.358 -13.620  1.00 67.32           C  
ATOM   3928  O   GLY A 263      10.285   6.170 -13.783  1.00 67.32           O  
ATOM   3929  N   GLN A 264      10.955   4.083 -13.288  1.00 69.04           N  
ATOM   3930  H   GLN A 264      11.721   3.432 -13.194  1.00 69.04           H  
ATOM   3931  CA  GLN A 264       9.603   3.603 -13.035  1.00 69.04           C  
ATOM   3932  HA  GLN A 264       8.973   3.935 -13.860  1.00 69.04           H  
ATOM   3933  C   GLN A 264       9.051   4.233 -11.757  1.00 69.04           C  
ATOM   3934  CB  GLN A 264       9.541   2.072 -13.010  1.00 69.04           C  
ATOM   3935  HB2 GLN A 264       8.570   1.764 -12.622  1.00 69.04           H  
ATOM   3936  HB3 GLN A 264      10.321   1.681 -12.357  1.00 69.04           H  
ATOM   3937  O   GLN A 264       9.607   4.127 -10.659  1.00 69.04           O  
ATOM   3938  CG  GLN A 264       9.700   1.510 -14.433  1.00 69.04           C  
ATOM   3939  HG2 GLN A 264       8.924   1.931 -15.072  1.00 69.04           H  
ATOM   3940  HG3 GLN A 264      10.665   1.809 -14.841  1.00 69.04           H  
ATOM   3941  CD  GLN A 264       9.588  -0.008 -14.505  1.00 69.04           C  
ATOM   3942  NE2 GLN A 264       9.680  -0.596 -15.672  1.00 69.04           N  
ATOM   3943 HE21 GLN A 264       9.653  -1.603 -15.744  1.00 69.04           H  
ATOM   3944 HE22 GLN A 264       9.920  -0.091 -16.512  1.00 69.04           H  
ATOM   3945  OE1 GLN A 264       9.446  -0.710 -13.518  1.00 69.04           O  
ATOM   3946  N   SER A 265       7.926   4.909 -11.918  1.00 71.44           N  
ATOM   3947  H   SER A 265       7.489   4.898 -12.829  1.00 71.44           H  
ATOM   3948  CA  SER A 265       7.138   5.473 -10.836  1.00 71.44           C  
ATOM   3949  HA  SER A 265       7.510   5.092  -9.885  1.00 71.44           H  
ATOM   3950  C   SER A 265       5.713   4.989 -10.983  1.00 71.44           C  
ATOM   3951  CB  SER A 265       7.231   6.999 -10.821  1.00 71.44           C  
ATOM   3952  HB2 SER A 265       6.580   7.397 -10.042  1.00 71.44           H  
ATOM   3953  HB3 SER A 265       8.258   7.285 -10.595  1.00 71.44           H  
ATOM   3954  O   SER A 265       5.285   4.650 -12.079  1.00 71.44           O  
ATOM   3955  OG  SER A 265       6.867   7.563 -12.060  1.00 71.44           O  
ATOM   3956  HG  SER A 265       7.333   7.119 -12.772  1.00 71.44           H  
ATOM   3957  N   GLY A 266       4.993   4.906  -9.878  1.00 69.81           N  
ATOM   3958  H   GLY A 266       5.393   5.213  -9.003  1.00 69.81           H  
ATOM   3959  CA  GLY A 266       3.607   4.484  -9.897  1.00 69.81           C  
ATOM   3960  HA2 GLY A 266       3.543   3.397  -9.949  1.00 69.81           H  
ATOM   3961  HA3 GLY A 266       3.107   4.901 -10.772  1.00 69.81           H  
ATOM   3962  C   GLY A 266       2.878   4.945  -8.661  1.00 69.81           C  
ATOM   3963  O   GLY A 266       3.476   5.453  -7.704  1.00 69.81           O  
ATOM   3964  N   TYR A 267       1.567   4.751  -8.682  1.00 68.33           N  
ATOM   3965  H   TYR A 267       1.125   4.328  -9.485  1.00 68.33           H  
ATOM   3966  CA  TYR A 267       0.734   5.082  -7.549  1.00 68.33           C  
ATOM   3967  HA  TYR A 267       1.395   5.168  -6.687  1.00 68.33           H  
ATOM   3968  C   TYR A 267      -0.257   3.964  -7.230  1.00 68.33           C  
ATOM   3969  CB  TYR A 267       0.069   6.448  -7.759  1.00 68.33           C  
ATOM   3970  HB2 TYR A 267      -0.213   6.842  -6.782  1.00 68.33           H  
ATOM   3971  HB3 TYR A 267       0.791   7.146  -8.184  1.00 68.33           H  
ATOM   3972  O   TYR A 267      -0.728   3.257  -8.113  1.00 68.33           O  
ATOM   3973  CG  TYR A 267      -1.169   6.408  -8.627  1.00 68.33           C  
ATOM   3974  CD1 TYR A 267      -1.089   6.628 -10.015  1.00 68.33           C  
ATOM   3975  HD1 TYR A 267      -0.140   6.828 -10.490  1.00 68.33           H  
ATOM   3976  CD2 TYR A 267      -2.412   6.130  -8.026  1.00 68.33           C  
ATOM   3977  HD2 TYR A 267      -2.467   5.935  -6.965  1.00 68.33           H  
ATOM   3978  CE1 TYR A 267      -2.265   6.632 -10.787  1.00 68.33           C  
ATOM   3979  HE1 TYR A 267      -2.219   6.840 -11.846  1.00 68.33           H  
ATOM   3980  CE2 TYR A 267      -3.585   6.117  -8.797  1.00 68.33           C  
ATOM   3981  HE2 TYR A 267      -4.540   5.920  -8.334  1.00 68.33           H  
ATOM   3982  OH  TYR A 267      -4.664   6.546 -10.882  1.00 68.33           O  
ATOM   3983  HH  TYR A 267      -5.452   6.479 -10.337  1.00 68.33           H  
ATOM   3984  CZ  TYR A 267      -3.516   6.420 -10.171  1.00 68.33           C  
ATOM   3985  N   LEU A 268      -0.582   3.833  -5.949  1.00 72.08           N  
ATOM   3986  H   LEU A 268      -0.131   4.459  -5.298  1.00 72.08           H  
ATOM   3987  CA  LEU A 268      -1.706   3.051  -5.453  1.00 72.08           C  
ATOM   3988  HA  LEU A 268      -2.247   2.607  -6.289  1.00 72.08           H  
ATOM   3989  C   LEU A 268      -2.643   4.004  -4.721  1.00 72.08           C  
ATOM   3990  CB  LEU A 268      -1.190   1.918  -4.550  1.00 72.08           C  
ATOM   3991  HB2 LEU A 268      -0.668   1.193  -5.174  1.00 72.08           H  
ATOM   3992  HB3 LEU A 268      -0.461   2.321  -3.848  1.00 72.08           H  
ATOM   3993  O   LEU A 268      -2.212   4.695  -3.802  1.00 72.08           O  
ATOM   3994  CG  LEU A 268      -2.291   1.199  -3.747  1.00 72.08           C  
ATOM   3995  HG  LEU A 268      -2.879   1.924  -3.186  1.00 72.08           H  
ATOM   3996  CD1 LEU A 268      -3.229   0.410  -4.659  1.00 72.08           C  
ATOM   3997 HD11 LEU A 268      -3.936  -0.164  -4.060  1.00 72.08           H  
ATOM   3998 HD12 LEU A 268      -2.666  -0.270  -5.298  1.00 72.08           H  
ATOM   3999 HD13 LEU A 268      -3.804   1.087  -5.290  1.00 72.08           H  
ATOM   4000  CD2 LEU A 268      -1.655   0.261  -2.729  1.00 72.08           C  
ATOM   4001 HD21 LEU A 268      -2.423  -0.333  -2.233  1.00 72.08           H  
ATOM   4002 HD22 LEU A 268      -1.109   0.839  -1.983  1.00 72.08           H  
ATOM   4003 HD23 LEU A 268      -0.945  -0.391  -3.237  1.00 72.08           H  
ATOM   4004  N   ALA A 269      -3.913   4.027  -5.105  1.00 70.30           N  
ATOM   4005  H   ALA A 269      -4.214   3.409  -5.844  1.00 70.30           H  
ATOM   4006  CA  ALA A 269      -4.951   4.754  -4.387  1.00 70.30           C  
ATOM   4007  HA  ALA A 269      -4.518   5.319  -3.562  1.00 70.30           H  
ATOM   4008  C   ALA A 269      -5.947   3.748  -3.805  1.00 70.30           C  
ATOM   4009  CB  ALA A 269      -5.604   5.761  -5.338  1.00 70.30           C  
ATOM   4010  HB1 ALA A 269      -6.346   6.347  -4.796  1.00 70.30           H  
ATOM   4011  HB2 ALA A 269      -4.841   6.434  -5.728  1.00 70.30           H  
ATOM   4012  HB3 ALA A 269      -6.087   5.239  -6.163  1.00 70.30           H  
ATOM   4013  O   ALA A 269      -6.503   2.942  -4.542  1.00 70.30           O  
ATOM   4014  N   MET A 270      -6.173   3.803  -2.494  1.00 71.09           N  
ATOM   4015  H   MET A 270      -5.638   4.462  -1.946  1.00 71.09           H  
ATOM   4016  CA  MET A 270      -7.161   2.969  -1.804  1.00 71.09           C  
ATOM   4017  HA  MET A 270      -7.626   2.270  -2.499  1.00 71.09           H  
ATOM   4018  C   MET A 270      -8.246   3.857  -1.214  1.00 71.09           C  
ATOM   4019  CB  MET A 270      -6.499   2.158  -0.686  1.00 71.09           C  
ATOM   4020  HB2 MET A 270      -6.017   2.845   0.010  1.00 71.09           H  
ATOM   4021  HB3 MET A 270      -7.271   1.607  -0.149  1.00 71.09           H  
ATOM   4022  O   MET A 270      -7.942   4.774  -0.445  1.00 71.09           O  
ATOM   4023  CG  MET A 270      -5.467   1.156  -1.207  1.00 71.09           C  
ATOM   4024  HG2 MET A 270      -4.680   1.694  -1.736  1.00 71.09           H  
ATOM   4025  HG3 MET A 270      -5.959   0.492  -1.918  1.00 71.09           H  
ATOM   4026  SD  MET A 270      -4.703   0.143   0.090  1.00 71.09           S  
ATOM   4027  CE  MET A 270      -3.852   1.406   1.068  1.00 71.09           C  
ATOM   4028  HE1 MET A 270      -4.581   2.046   1.565  1.00 71.09           H  
ATOM   4029  HE2 MET A 270      -3.236   0.913   1.820  1.00 71.09           H  
ATOM   4030  HE3 MET A 270      -3.221   2.007   0.413  1.00 71.09           H  
ATOM   4031  N   ARG A 271      -9.514   3.590  -1.526  1.00 71.03           N  
ATOM   4032  H   ARG A 271      -9.713   2.791  -2.110  1.00 71.03           H  
ATOM   4033  CA  ARG A 271     -10.620   4.331  -0.910  1.00 71.03           C  
ATOM   4034  HA  ARG A 271     -10.336   5.381  -0.841  1.00 71.03           H  
ATOM   4035  C   ARG A 271     -10.855   3.809   0.509  1.00 71.03           C  
ATOM   4036  CB  ARG A 271     -11.858   4.243  -1.805  1.00 71.03           C  
ATOM   4037  HB2 ARG A 271     -11.572   4.489  -2.827  1.00 71.03           H  
ATOM   4038  HB3 ARG A 271     -12.250   3.226  -1.791  1.00 71.03           H  
ATOM   4039  O   ARG A 271     -11.207   2.653   0.705  1.00 71.03           O  
ATOM   4040  CG  ARG A 271     -12.939   5.230  -1.347  1.00 71.03           C  
ATOM   4041  HG2 ARG A 271     -13.266   4.983  -0.337  1.00 71.03           H  
ATOM   4042  HG3 ARG A 271     -12.535   6.242  -1.358  1.00 71.03           H  
ATOM   4043  CD  ARG A 271     -14.130   5.149  -2.302  1.00 71.03           C  
ATOM   4044  HD2 ARG A 271     -13.788   5.377  -3.311  1.00 71.03           H  
ATOM   4045  HD3 ARG A 271     -14.513   4.128  -2.283  1.00 71.03           H  
ATOM   4046  NE  ARG A 271     -15.192   6.097  -1.921  1.00 71.03           N  
ATOM   4047  HE  ARG A 271     -14.905   6.886  -1.359  1.00 71.03           H  
ATOM   4048  NH1 ARG A 271     -16.864   5.148  -3.174  1.00 71.03           N  
ATOM   4049 HH11 ARG A 271     -16.195   4.481  -3.532  1.00 71.03           H  
ATOM   4050 HH12 ARG A 271     -17.823   5.123  -3.490  1.00 71.03           H  
ATOM   4051  NH2 ARG A 271     -17.314   6.924  -1.901  1.00 71.03           N  
ATOM   4052 HH21 ARG A 271     -18.271   6.886  -2.222  1.00 71.03           H  
ATOM   4053 HH22 ARG A 271     -17.015   7.665  -1.283  1.00 71.03           H  
ATOM   4054  CZ  ARG A 271     -16.447   6.051  -2.330  1.00 71.03           C  
ATOM   4055  N   ILE A 272     -10.672   4.658   1.516  1.00 69.23           N  
ATOM   4056  H   ILE A 272     -10.431   5.610   1.280  1.00 69.23           H  
ATOM   4057  CA  ILE A 272     -10.927   4.314   2.923  1.00 69.23           C  
ATOM   4058  HA  ILE A 272     -10.836   3.233   3.028  1.00 69.23           H  
ATOM   4059  C   ILE A 272     -12.371   4.656   3.316  1.00 69.23           C  
ATOM   4060  CB  ILE A 272      -9.869   4.940   3.862  1.00 69.23           C  
ATOM   4061  HB  ILE A 272     -10.153   4.693   4.885  1.00 69.23           H  
ATOM   4062  O   ILE A 272     -13.010   5.495   2.686  1.00 69.23           O  
ATOM   4063  CG1 ILE A 272      -9.775   6.476   3.740  1.00 69.23           C  
ATOM   4064 HG12 ILE A 272      -9.227   6.725   2.831  1.00 69.23           H  
ATOM   4065 HG13 ILE A 272     -10.777   6.897   3.666  1.00 69.23           H  
ATOM   4066  CG2 ILE A 272      -8.496   4.299   3.590  1.00 69.23           C  
ATOM   4067 HG21 ILE A 272      -8.575   3.213   3.648  1.00 69.23           H  
ATOM   4068 HG22 ILE A 272      -8.145   4.561   2.592  1.00 69.23           H  
ATOM   4069 HG23 ILE A 272      -7.762   4.628   4.325  1.00 69.23           H  
ATOM   4070  CD1 ILE A 272      -9.045   7.145   4.911  1.00 69.23           C  
ATOM   4071 HD11 ILE A 272      -9.047   8.226   4.770  1.00 69.23           H  
ATOM   4072 HD12 ILE A 272      -8.010   6.808   4.957  1.00 69.23           H  
ATOM   4073 HD13 ILE A 272      -9.547   6.905   5.848  1.00 69.23           H  
ATOM   4074  N   GLN A 273     -12.881   4.063   4.402  1.00 68.36           N  
ATOM   4075  H   GLN A 273     -12.325   3.349   4.849  1.00 68.36           H  
ATOM   4076  CA  GLN A 273     -14.281   4.213   4.851  1.00 68.36           C  
ATOM   4077  HA  GLN A 273     -14.941   3.737   4.126  1.00 68.36           H  
ATOM   4078  C   GLN A 273     -14.755   5.665   5.011  1.00 68.36           C  
ATOM   4079  CB  GLN A 273     -14.455   3.527   6.209  1.00 68.36           C  
ATOM   4080  HB2 GLN A 273     -15.445   3.771   6.595  1.00 68.36           H  
ATOM   4081  HB3 GLN A 273     -13.714   3.920   6.905  1.00 68.36           H  
ATOM   4082  O   GLN A 273     -15.934   5.951   4.833  1.00 68.36           O  
ATOM   4083  CG  GLN A 273     -14.344   2.001   6.145  1.00 68.36           C  
ATOM   4084  HG2 GLN A 273     -13.343   1.702   5.832  1.00 68.36           H  
ATOM   4085  HG3 GLN A 273     -15.064   1.621   5.421  1.00 68.36           H  
ATOM   4086  CD  GLN A 273     -14.633   1.389   7.509  1.00 68.36           C  
ATOM   4087  NE2 GLN A 273     -15.199   0.211   7.560  1.00 68.36           N  
ATOM   4088 HE21 GLN A 273     -15.431  -0.127   8.483  1.00 68.36           H  
ATOM   4089 HE22 GLN A 273     -15.449  -0.278   6.713  1.00 68.36           H  
ATOM   4090  OE1 GLN A 273     -14.368   1.958   8.553  1.00 68.36           O  
ATOM   4091  N   SER A 274     -13.840   6.598   5.296  1.00 72.88           N  
ATOM   4092  H   SER A 274     -12.891   6.290   5.455  1.00 72.88           H  
ATOM   4093  CA  SER A 274     -14.152   8.034   5.340  1.00 72.88           C  
ATOM   4094  HA  SER A 274     -15.040   8.159   5.961  1.00 72.88           H  
ATOM   4095  C   SER A 274     -14.508   8.649   3.976  1.00 72.88           C  
ATOM   4096  CB  SER A 274     -13.013   8.813   6.014  1.00 72.88           C  
ATOM   4097  HB2 SER A 274     -12.859   8.412   7.016  1.00 72.88           H  
ATOM   4098  HB3 SER A 274     -13.304   9.859   6.113  1.00 72.88           H  
ATOM   4099  O   SER A 274     -14.696   9.854   3.891  1.00 72.88           O  
ATOM   4100  OG  SER A 274     -11.791   8.739   5.294  1.00 72.88           O  
ATOM   4101  HG  SER A 274     -11.906   8.116   4.572  1.00 72.88           H  
ATOM   4102  N   GLY A 275     -14.518   7.868   2.893  1.00 69.93           N  
ATOM   4103  H   GLY A 275     -14.333   6.882   3.012  1.00 69.93           H  
ATOM   4104  CA  GLY A 275     -14.722   8.333   1.520  1.00 69.93           C  
ATOM   4105  HA2 GLY A 275     -15.477   9.120   1.516  1.00 69.93           H  
ATOM   4106  HA3 GLY A 275     -15.087   7.499   0.921  1.00 69.93           H  
ATOM   4107  C   GLY A 275     -13.462   8.887   0.847  1.00 69.93           C  
ATOM   4108  O   GLY A 275     -13.441   8.982  -0.375  1.00 69.93           O  
ATOM   4109  N   ARG A 276     -12.420   9.192   1.630  1.00 73.59           N  
ATOM   4110  H   ARG A 276     -12.595   9.146   2.624  1.00 73.59           H  
ATOM   4111  CA  ARG A 276     -11.105   9.684   1.188  1.00 73.59           C  
ATOM   4112  HA  ARG A 276     -11.262  10.437   0.415  1.00 73.59           H  
ATOM   4113  C   ARG A 276     -10.251   8.585   0.558  1.00 73.59           C  
ATOM   4114  CB  ARG A 276     -10.369  10.339   2.369  1.00 73.59           C  
ATOM   4115  HB2 ARG A 276     -10.111   9.575   3.103  1.00 73.59           H  
ATOM   4116  HB3 ARG A 276      -9.448  10.793   2.005  1.00 73.59           H  
ATOM   4117  O   ARG A 276     -10.461   7.403   0.820  1.00 73.59           O  
ATOM   4118  CG  ARG A 276     -11.231  11.423   3.032  1.00 73.59           C  
ATOM   4119  HG2 ARG A 276     -11.616  12.078   2.250  1.00 73.59           H  
ATOM   4120  HG3 ARG A 276     -12.092  10.973   3.527  1.00 73.59           H  
ATOM   4121  CD  ARG A 276     -10.451  12.235   4.065  1.00 73.59           C  
ATOM   4122  HD2 ARG A 276      -9.555  12.640   3.594  1.00 73.59           H  
ATOM   4123  HD3 ARG A 276     -11.078  13.070   4.380  1.00 73.59           H  
ATOM   4124  NE  ARG A 276     -10.108  11.392   5.228  1.00 73.59           N  
ATOM   4125  HE  ARG A 276     -10.504  10.463   5.228  1.00 73.59           H  
ATOM   4126  NH1 ARG A 276      -8.942  12.968   6.419  1.00 73.59           N  
ATOM   4127 HH11 ARG A 276      -9.187  13.649   5.714  1.00 73.59           H  
ATOM   4128 HH12 ARG A 276      -8.406  13.228   7.235  1.00 73.59           H  
ATOM   4129  NH2 ARG A 276      -9.084  10.879   7.174  1.00 73.59           N  
ATOM   4130 HH21 ARG A 276      -9.403   9.928   7.058  1.00 73.59           H  
ATOM   4131 HH22 ARG A 276      -8.559  11.170   7.987  1.00 73.59           H  
ATOM   4132  CZ  ARG A 276      -9.384  11.755   6.264  1.00 73.59           C  
ATOM   4133  N   TYR A 277      -9.244   8.983  -0.201  1.00 74.01           N  
ATOM   4134  H   TYR A 277      -9.125   9.975  -0.348  1.00 74.01           H  
ATOM   4135  CA  TYR A 277      -8.254   8.110  -0.814  1.00 74.01           C  
ATOM   4136  HA  TYR A 277      -8.626   7.086  -0.810  1.00 74.01           H  
ATOM   4137  C   TYR A 277      -6.952   8.156  -0.028  1.00 74.01           C  
ATOM   4138  CB  TYR A 277      -8.035   8.502  -2.275  1.00 74.01           C  
ATOM   4139  HB2 TYR A 277      -7.739   9.549  -2.342  1.00 74.01           H  
ATOM   4140  HB3 TYR A 277      -7.223   7.895  -2.674  1.00 74.01           H  
ATOM   4141  O   TYR A 277      -6.399   9.226   0.218  1.00 74.01           O  
ATOM   4142  CG  TYR A 277      -9.262   8.264  -3.122  1.00 74.01           C  
ATOM   4143  CD1 TYR A 277      -9.397   7.054  -3.831  1.00 74.01           C  
ATOM   4144  HD1 TYR A 277      -8.613   6.312  -3.797  1.00 74.01           H  
ATOM   4145  CD2 TYR A 277     -10.292   9.222  -3.151  1.00 74.01           C  
ATOM   4146  HD2 TYR A 277     -10.190  10.147  -2.603  1.00 74.01           H  
ATOM   4147  CE1 TYR A 277     -10.560   6.809  -4.583  1.00 74.01           C  
ATOM   4148  HE1 TYR A 277     -10.671   5.891  -5.139  1.00 74.01           H  
ATOM   4149  CE2 TYR A 277     -11.463   8.973  -3.886  1.00 74.01           C  
ATOM   4150  HE2 TYR A 277     -12.253   9.709  -3.892  1.00 74.01           H  
ATOM   4151  OH  TYR A 277     -12.712   7.536  -5.342  1.00 74.01           O  
ATOM   4152  HH  TYR A 277     -13.294   8.299  -5.348  1.00 74.01           H  
ATOM   4153  CZ  TYR A 277     -11.591   7.770  -4.614  1.00 74.01           C  
ATOM   4154  N   PHE A 278      -6.469   6.987   0.371  1.00 70.96           N  
ATOM   4155  H   PHE A 278      -6.989   6.158   0.119  1.00 70.96           H  
ATOM   4156  CA  PHE A 278      -5.106   6.791   0.824  1.00 70.96           C  
ATOM   4157  HA  PHE A 278      -4.753   7.690   1.329  1.00 70.96           H  
ATOM   4158  C   PHE A 278      -4.233   6.548  -0.406  1.00 70.96           C  
ATOM   4159  CB  PHE A 278      -5.063   5.623   1.819  1.00 70.96           C  
ATOM   4160  HB2 PHE A 278      -5.835   5.773   2.573  1.00 70.96           H  
ATOM   4161  HB3 PHE A 278      -5.279   4.686   1.306  1.00 70.96           H  
ATOM   4162  O   PHE A 278      -4.325   5.490  -1.029  1.00 70.96           O  
ATOM   4163  CG  PHE A 278      -3.722   5.527   2.509  1.00 70.96           C  
ATOM   4164  CD1 PHE A 278      -2.634   4.906   1.872  1.00 70.96           C  
ATOM   4165  HD1 PHE A 278      -2.766   4.425   0.914  1.00 70.96           H  
ATOM   4166  CD2 PHE A 278      -3.536   6.152   3.755  1.00 70.96           C  
ATOM   4167  HD2 PHE A 278      -4.379   6.601   4.259  1.00 70.96           H  
ATOM   4168  CE1 PHE A 278      -1.360   4.970   2.460  1.00 70.96           C  
ATOM   4169  HE1 PHE A 278      -0.513   4.506   1.977  1.00 70.96           H  
ATOM   4170  CE2 PHE A 278      -2.261   6.212   4.340  1.00 70.96           C  
ATOM   4171  HE2 PHE A 278      -2.123   6.716   5.285  1.00 70.96           H  
ATOM   4172  CZ  PHE A 278      -1.169   5.627   3.685  1.00 70.96           C  
ATOM   4173  HZ  PHE A 278      -0.181   5.672   4.121  1.00 70.96           H  
ATOM   4174  N   ASN A 279      -3.408   7.527  -0.761  1.00 75.32           N  
ATOM   4175  H   ASN A 279      -3.338   8.346  -0.175  1.00 75.32           H  
ATOM   4176  CA  ASN A 279      -2.559   7.467  -1.939  1.00 75.32           C  
ATOM   4177  HA  ASN A 279      -2.927   6.680  -2.598  1.00 75.32           H  
ATOM   4178  C   ASN A 279      -1.137   7.138  -1.534  1.00 75.32           C  
ATOM   4179  CB  ASN A 279      -2.609   8.770  -2.732  1.00 75.32           C  
ATOM   4180  HB2 ASN A 279      -2.151   8.625  -3.711  1.00 75.32           H  
ATOM   4181  HB3 ASN A 279      -2.031   9.528  -2.203  1.00 75.32           H  
ATOM   4182  O   ASN A 279      -0.594   7.686  -0.578  1.00 75.32           O  
ATOM   4183  CG  ASN A 279      -4.028   9.233  -2.938  1.00 75.32           C  
ATOM   4184  ND2 ASN A 279      -4.328  10.462  -2.607  1.00 75.32           N  
ATOM   4185 HD21 ASN A 279      -3.628  10.994  -2.109  1.00 75.32           H  
ATOM   4186 HD22 ASN A 279      -5.292  10.745  -2.711  1.00 75.32           H  
ATOM   4187  OD1 ASN A 279      -4.881   8.474  -3.360  1.00 75.32           O  
ATOM   4188  N   ILE A 280      -0.522   6.262  -2.302  1.00 72.53           N  
ATOM   4189  H   ILE A 280      -1.061   5.842  -3.045  1.00 72.53           H  
ATOM   4190  CA  ILE A 280       0.852   5.823  -2.172  1.00 72.53           C  
ATOM   4191  HA  ILE A 280       1.361   6.363  -1.374  1.00 72.53           H  
ATOM   4192  C   ILE A 280       1.503   6.135  -3.500  1.00 72.53           C  
ATOM   4193  CB  ILE A 280       0.876   4.319  -1.872  1.00 72.53           C  
ATOM   4194  HB  ILE A 280       0.227   3.832  -2.599  1.00 72.53           H  
ATOM   4195  O   ILE A 280       1.025   5.680  -4.529  1.00 72.53           O  
ATOM   4196  CG1 ILE A 280       0.290   4.063  -0.469  1.00 72.53           C  
ATOM   4197 HG12 ILE A 280       1.007   4.403   0.278  1.00 72.53           H  
ATOM   4198 HG13 ILE A 280      -0.613   4.659  -0.333  1.00 72.53           H  
ATOM   4199  CG2 ILE A 280       2.298   3.755  -2.046  1.00 72.53           C  
ATOM   4200 HG21 ILE A 280       2.669   3.932  -3.055  1.00 72.53           H  
ATOM   4201 HG22 ILE A 280       2.987   4.208  -1.332  1.00 72.53           H  
ATOM   4202 HG23 ILE A 280       2.273   2.671  -1.938  1.00 72.53           H  
ATOM   4203  CD1 ILE A 280      -0.112   2.614  -0.186  1.00 72.53           C  
ATOM   4204 HD11 ILE A 280       0.547   1.909  -0.693  1.00 72.53           H  
ATOM   4205 HD12 ILE A 280      -0.084   2.424   0.887  1.00 72.53           H  
ATOM   4206 HD13 ILE A 280      -1.133   2.465  -0.538  1.00 72.53           H  
ATOM   4207  N   TYR A 281       2.605   6.863  -3.470  1.00 73.85           N  
ATOM   4208  H   TYR A 281       2.957   7.150  -2.568  1.00 73.85           H  
ATOM   4209  CA  TYR A 281       3.426   7.147  -4.633  1.00 73.85           C  
ATOM   4210  HA  TYR A 281       2.962   6.743  -5.533  1.00 73.85           H  
ATOM   4211  C   TYR A 281       4.770   6.480  -4.425  1.00 73.85           C  
ATOM   4212  CB  TYR A 281       3.590   8.655  -4.815  1.00 73.85           C  
ATOM   4213  HB2 TYR A 281       4.155   8.835  -5.730  1.00 73.85           H  
ATOM   4214  HB3 TYR A 281       4.176   9.054  -3.987  1.00 73.85           H  
ATOM   4215  O   TYR A 281       5.387   6.652  -3.366  1.00 73.85           O  
ATOM   4216  CG  TYR A 281       2.282   9.410  -4.888  1.00 73.85           C  
ATOM   4217  CD1 TYR A 281       1.670   9.640  -6.134  1.00 73.85           C  
ATOM   4218  HD1 TYR A 281       2.120   9.259  -7.039  1.00 73.85           H  
ATOM   4219  CD2 TYR A 281       1.677   9.875  -3.704  1.00 73.85           C  
ATOM   4220  HD2 TYR A 281       2.126   9.664  -2.745  1.00 73.85           H  
ATOM   4221  CE1 TYR A 281       0.475  10.380  -6.204  1.00 73.85           C  
ATOM   4222  HE1 TYR A 281       0.021  10.571  -7.165  1.00 73.85           H  
ATOM   4223  CE2 TYR A 281       0.483  10.613  -3.771  1.00 73.85           C  
ATOM   4224  HE2 TYR A 281       0.011  10.983  -2.873  1.00 73.85           H  
ATOM   4225  OH  TYR A 281      -1.201  11.684  -5.082  1.00 73.85           O  
ATOM   4226  HH  TYR A 281      -1.521  11.720  -5.986  1.00 73.85           H  
ATOM   4227  CZ  TYR A 281      -0.103  10.889  -5.020  1.00 73.85           C  
ATOM   4228  N   TYR A 282       5.231   5.757  -5.433  1.00 73.19           N  
ATOM   4229  H   TYR A 282       4.682   5.672  -6.277  1.00 73.19           H  
ATOM   4230  CA  TYR A 282       6.589   5.255  -5.471  1.00 73.19           C  
ATOM   4231  HA  TYR A 282       7.118   5.636  -4.597  1.00 73.19           H  
ATOM   4232  C   TYR A 282       7.322   5.777  -6.698  1.00 73.19           C  
ATOM   4233  CB  TYR A 282       6.624   3.735  -5.357  1.00 73.19           C  
ATOM   4234  HB2 TYR A 282       6.064   3.436  -4.471  1.00 73.19           H  
ATOM   4235  HB3 TYR A 282       7.667   3.459  -5.204  1.00 73.19           H  
ATOM   4236  O   TYR A 282       6.734   5.953  -7.761  1.00 73.19           O  
ATOM   4237  CG  TYR A 282       6.104   2.974  -6.556  1.00 73.19           C  
ATOM   4238  CD1 TYR A 282       4.734   2.668  -6.658  1.00 73.19           C  
ATOM   4239  HD1 TYR A 282       4.045   3.008  -5.900  1.00 73.19           H  
ATOM   4240  CD2 TYR A 282       6.995   2.587  -7.577  1.00 73.19           C  
ATOM   4241  HD2 TYR A 282       8.044   2.839  -7.513  1.00 73.19           H  
ATOM   4242  CE1 TYR A 282       4.262   1.961  -7.779  1.00 73.19           C  
ATOM   4243  HE1 TYR A 282       3.207   1.781  -7.921  1.00 73.19           H  
ATOM   4244  CE2 TYR A 282       6.525   1.877  -8.696  1.00 73.19           C  
ATOM   4245  HE2 TYR A 282       7.207   1.585  -9.481  1.00 73.19           H  
ATOM   4246  OH  TYR A 282       4.682   0.864  -9.853  1.00 73.19           O  
ATOM   4247  HH  TYR A 282       5.338   0.760 -10.546  1.00 73.19           H  
ATOM   4248  CZ  TYR A 282       5.157   1.552  -8.787  1.00 73.19           C  
ATOM   4249  N   SER A 283       8.615   6.032  -6.547  1.00 73.37           N  
ATOM   4250  H   SER A 283       9.022   5.922  -5.629  1.00 73.37           H  
ATOM   4251  CA  SER A 283       9.506   6.357  -7.654  1.00 73.37           C  
ATOM   4252  HA  SER A 283       9.084   5.972  -8.582  1.00 73.37           H  
ATOM   4253  C   SER A 283      10.842   5.672  -7.430  1.00 73.37           C  
ATOM   4254  CB  SER A 283       9.656   7.872  -7.805  1.00 73.37           C  
ATOM   4255  HB2 SER A 283       9.955   8.307  -6.851  1.00 73.37           H  
ATOM   4256  HB3 SER A 283       8.696   8.302  -8.093  1.00 73.37           H  
ATOM   4257  O   SER A 283      11.465   5.827  -6.373  1.00 73.37           O  
ATOM   4258  OG  SER A 283      10.629   8.195  -8.779  1.00 73.37           O  
ATOM   4259  HG  SER A 283      10.278   8.017  -9.655  1.00 73.37           H  
ATOM   4260  N   VAL A 284      11.247   4.898  -8.432  1.00 67.16           N  
ATOM   4261  H   VAL A 284      10.647   4.794  -9.238  1.00 67.16           H  
ATOM   4262  CA  VAL A 284      12.517   4.186  -8.486  1.00 67.16           C  
ATOM   4263  HA  VAL A 284      12.930   4.086  -7.482  1.00 67.16           H  
ATOM   4264  C   VAL A 284      13.470   5.016  -9.331  1.00 67.16           C  
ATOM   4265  CB  VAL A 284      12.327   2.772  -9.073  1.00 67.16           C  
ATOM   4266  HB  VAL A 284      12.031   2.847 -10.119  1.00 67.16           H  
ATOM   4267  O   VAL A 284      13.336   5.084 -10.553  1.00 67.16           O  
ATOM   4268  CG1 VAL A 284      13.653   2.007  -9.017  1.00 67.16           C  
ATOM   4269 HG11 VAL A 284      14.380   2.470  -9.684  1.00 67.16           H  
ATOM   4270 HG12 VAL A 284      13.500   0.978  -9.345  1.00 67.16           H  
ATOM   4271 HG13 VAL A 284      14.045   2.019  -8.000  1.00 67.16           H  
ATOM   4272  CG2 VAL A 284      11.223   1.999  -8.331  1.00 67.16           C  
ATOM   4273 HG21 VAL A 284      10.898   2.534  -7.438  1.00 67.16           H  
ATOM   4274 HG22 VAL A 284      11.562   1.004  -8.045  1.00 67.16           H  
ATOM   4275 HG23 VAL A 284      10.359   1.909  -8.990  1.00 67.16           H  
ATOM   4276  N   ASN A 285      14.429   5.674  -8.688  1.00 72.02           N  
ATOM   4277  H   ASN A 285      14.517   5.549  -7.690  1.00 72.02           H  
ATOM   4278  CA  ASN A 285      15.506   6.365  -9.393  1.00 72.02           C  
ATOM   4279  HA  ASN A 285      15.258   6.429 -10.452  1.00 72.02           H  
ATOM   4280  C   ASN A 285      16.806   5.540  -9.331  1.00 72.02           C  
ATOM   4281  CB  ASN A 285      15.580   7.820  -8.890  1.00 72.02           C  
ATOM   4282  HB2 ASN A 285      14.581   8.255  -8.937  1.00 72.02           H  
ATOM   4283  HB3 ASN A 285      16.222   8.400  -9.552  1.00 72.02           H  
ATOM   4284  O   ASN A 285      16.843   4.454  -8.753  1.00 72.02           O  
ATOM   4285  CG  ASN A 285      16.121   7.965  -7.483  1.00 72.02           C  
ATOM   4286  ND2 ASN A 285      15.569   8.833  -6.673  1.00 72.02           N  
ATOM   4287 HD21 ASN A 285      15.927   8.845  -5.728  1.00 72.02           H  
ATOM   4288 HD22 ASN A 285      14.717   9.305  -6.940  1.00 72.02           H  
ATOM   4289  OD1 ASN A 285      17.099   7.349  -7.117  1.00 72.02           O  
ATOM   4290  N   GLU A 286      17.884   6.038  -9.941  1.00 63.22           N  
ATOM   4291  H   GLU A 286      17.808   6.920 -10.429  1.00 63.22           H  
ATOM   4292  CA  GLU A 286      19.162   5.312 -10.024  1.00 63.22           C  
ATOM   4293  HA  GLU A 286      18.992   4.354 -10.515  1.00 63.22           H  
ATOM   4294  C   GLU A 286      19.810   5.006  -8.665  1.00 63.22           C  
ATOM   4295  CB  GLU A 286      20.170   6.115 -10.855  1.00 63.22           C  
ATOM   4296  HB2 GLU A 286      21.069   5.507 -10.961  1.00 63.22           H  
ATOM   4297  HB3 GLU A 286      20.436   7.028 -10.322  1.00 63.22           H  
ATOM   4298  O   GLU A 286      20.672   4.132  -8.581  1.00 63.22           O  
ATOM   4299  CG  GLU A 286      19.661   6.482 -12.251  1.00 63.22           C  
ATOM   4300  HG2 GLU A 286      19.008   7.352 -12.181  1.00 63.22           H  
ATOM   4301  HG3 GLU A 286      19.073   5.654 -12.647  1.00 63.22           H  
ATOM   4302  CD  GLU A 286      20.842   6.780 -13.175  1.00 63.22           C  
ATOM   4303  OE1 GLU A 286      20.951   6.054 -14.193  1.00 63.22           O  
ATOM   4304  OE2 GLU A 286      21.665   7.644 -12.796  1.00 63.22           O  
ATOM   4305  N   LYS A 287      19.426   5.730  -7.608  1.00 60.33           N  
ATOM   4306  H   LYS A 287      18.654   6.368  -7.733  1.00 60.33           H  
ATOM   4307  CA  LYS A 287      20.081   5.689  -6.296  1.00 60.33           C  
ATOM   4308  HA  LYS A 287      20.866   4.933  -6.304  1.00 60.33           H  
ATOM   4309  C   LYS A 287      19.151   5.282  -5.156  1.00 60.33           C  
ATOM   4310  CB  LYS A 287      20.731   7.054  -6.017  1.00 60.33           C  
ATOM   4311  HB2 LYS A 287      19.970   7.834  -6.039  1.00 60.33           H  
ATOM   4312  HB3 LYS A 287      21.164   7.026  -5.017  1.00 60.33           H  
ATOM   4313  O   LYS A 287      19.636   4.821  -4.128  1.00 60.33           O  
ATOM   4314  CG  LYS A 287      21.843   7.385  -7.029  1.00 60.33           C  
ATOM   4315  HG2 LYS A 287      22.526   6.539  -7.097  1.00 60.33           H  
ATOM   4316  HG3 LYS A 287      21.406   7.566  -8.011  1.00 60.33           H  
ATOM   4317  CD  LYS A 287      22.630   8.626  -6.593  1.00 60.33           C  
ATOM   4318  HD2 LYS A 287      23.046   8.442  -5.602  1.00 60.33           H  
ATOM   4319  HD3 LYS A 287      21.960   9.484  -6.545  1.00 60.33           H  
ATOM   4320  CE  LYS A 287      23.768   8.903  -7.581  1.00 60.33           C  
ATOM   4321  HE2 LYS A 287      23.337   9.207  -8.535  1.00 60.33           H  
ATOM   4322  HE3 LYS A 287      24.313   7.974  -7.747  1.00 60.33           H  
ATOM   4323  NZ  LYS A 287      24.695   9.943  -7.063  1.00 60.33           N  
ATOM   4324  HZ1 LYS A 287      25.148   9.630  -6.216  1.00 60.33           H  
ATOM   4325  HZ2 LYS A 287      24.196  10.796  -6.857  1.00 60.33           H  
ATOM   4326  HZ3 LYS A 287      25.422  10.134  -7.738  1.00 60.33           H  
ATOM   4327  N   GLU A 288      17.840   5.442  -5.308  1.00 64.76           N  
ATOM   4328  H   GLU A 288      17.499   5.840  -6.171  1.00 64.76           H  
ATOM   4329  CA  GLU A 288      16.898   5.331  -4.203  1.00 64.76           C  
ATOM   4330  HA  GLU A 288      17.264   4.561  -3.524  1.00 64.76           H  
ATOM   4331  C   GLU A 288      15.487   4.931  -4.652  1.00 64.76           C  
ATOM   4332  CB  GLU A 288      16.868   6.660  -3.428  1.00 64.76           C  
ATOM   4333  HB2 GLU A 288      16.353   7.413  -4.023  1.00 64.76           H  
ATOM   4334  HB3 GLU A 288      17.892   6.994  -3.256  1.00 64.76           H  
ATOM   4335  O   GLU A 288      14.943   5.413  -5.650  1.00 64.76           O  
ATOM   4336  CG  GLU A 288      16.178   6.511  -2.062  1.00 64.76           C  
ATOM   4337  HG2 GLU A 288      16.674   5.718  -1.503  1.00 64.76           H  
ATOM   4338  HG3 GLU A 288      15.141   6.216  -2.222  1.00 64.76           H  
ATOM   4339  CD  GLU A 288      16.176   7.799  -1.224  1.00 64.76           C  
ATOM   4340  OE1 GLU A 288      15.677   7.730  -0.076  1.00 64.76           O  
ATOM   4341  OE2 GLU A 288      16.600   8.857  -1.742  1.00 64.76           O  
ATOM   4342  N   TYR A 289      14.882   4.075  -3.831  1.00 65.26           N  
ATOM   4343  H   TYR A 289      15.400   3.748  -3.028  1.00 65.26           H  
ATOM   4344  CA  TYR A 289      13.460   3.782  -3.842  1.00 65.26           C  
ATOM   4345  HA  TYR A 289      13.080   3.857  -4.861  1.00 65.26           H  
ATOM   4346  C   TYR A 289      12.726   4.785  -2.948  1.00 65.26           C  
ATOM   4347  CB  TYR A 289      13.251   2.355  -3.332  1.00 65.26           C  
ATOM   4348  HB2 TYR A 289      13.577   2.293  -2.294  1.00 65.26           H  
ATOM   4349  HB3 TYR A 289      13.887   1.665  -3.887  1.00 65.26           H  
ATOM   4350  O   TYR A 289      12.795   4.711  -1.718  1.00 65.26           O  
ATOM   4351  CG  TYR A 289      11.807   1.924  -3.434  1.00 65.26           C  
ATOM   4352  CD1 TYR A 289      11.085   1.637  -2.266  1.00 65.26           C  
ATOM   4353  HD1 TYR A 289      11.588   1.627  -1.310  1.00 65.26           H  
ATOM   4354  CD2 TYR A 289      11.173   1.874  -4.686  1.00 65.26           C  
ATOM   4355  HD2 TYR A 289      11.762   2.034  -5.577  1.00 65.26           H  
ATOM   4356  CE1 TYR A 289       9.715   1.358  -2.348  1.00 65.26           C  
ATOM   4357  HE1 TYR A 289       9.165   1.102  -1.455  1.00 65.26           H  
ATOM   4358  CE2 TYR A 289       9.785   1.673  -4.768  1.00 65.26           C  
ATOM   4359  HE2 TYR A 289       9.275   1.688  -5.720  1.00 65.26           H  
ATOM   4360  OH  TYR A 289       7.700   1.470  -3.592  1.00 65.26           O  
ATOM   4361  HH  TYR A 289       7.339   1.234  -2.735  1.00 65.26           H  
ATOM   4362  CZ  TYR A 289       9.052   1.485  -3.581  1.00 65.26           C  
ATOM   4363  N   THR A 290      12.018   5.739  -3.548  1.00 69.15           N  
ATOM   4364  H   THR A 290      11.961   5.736  -4.556  1.00 69.15           H  
ATOM   4365  CA  THR A 290      11.281   6.747  -2.780  1.00 69.15           C  
ATOM   4366  HA  THR A 290      11.682   6.770  -1.766  1.00 69.15           H  
ATOM   4367  C   THR A 290       9.811   6.368  -2.672  1.00 69.15           C  
ATOM   4368  CB  THR A 290      11.483   8.171  -3.312  1.00 69.15           C  
ATOM   4369  HB  THR A 290      10.917   8.853  -2.677  1.00 69.15           H  
ATOM   4370  O   THR A 290       9.139   6.179  -3.679  1.00 69.15           O  
ATOM   4371  CG2 THR A 290      12.948   8.599  -3.267  1.00 69.15           C  
ATOM   4372 HG21 THR A 290      13.334   8.515  -2.251  1.00 69.15           H  
ATOM   4373 HG22 THR A 290      13.549   7.969  -3.922  1.00 69.15           H  
ATOM   4374 HG23 THR A 290      13.040   9.635  -3.594  1.00 69.15           H  
ATOM   4375  OG1 THR A 290      11.029   8.325  -4.630  1.00 69.15           O  
ATOM   4376  HG1 THR A 290      11.394   7.614  -5.162  1.00 69.15           H  
ATOM   4377  N   VAL A 291       9.300   6.282  -1.437  1.00 67.72           N  
ATOM   4378  H   VAL A 291       9.941   6.376  -0.662  1.00 67.72           H  
ATOM   4379  CA  VAL A 291       7.870   6.067  -1.151  1.00 67.72           C  
ATOM   4380  HA  VAL A 291       7.336   5.996  -2.098  1.00 67.72           H  
ATOM   4381  C   VAL A 291       7.314   7.238  -0.371  1.00 67.72           C  
ATOM   4382  CB  VAL A 291       7.575   4.774  -0.377  1.00 67.72           C  
ATOM   4383  HB  VAL A 291       7.997   4.836   0.627  1.00 67.72           H  
ATOM   4384  O   VAL A 291       7.855   7.616   0.679  1.00 67.72           O  
ATOM   4385  CG1 VAL A 291       6.068   4.502  -0.270  1.00 67.72           C  
ATOM   4386 HG11 VAL A 291       5.581   5.255   0.349  1.00 67.72           H  
ATOM   4387 HG12 VAL A 291       5.903   3.522   0.178  1.00 67.72           H  
ATOM   4388 HG13 VAL A 291       5.617   4.508  -1.262  1.00 67.72           H  
ATOM   4389  CG2 VAL A 291       8.187   3.585  -1.082  1.00 67.72           C  
ATOM   4390 HG21 VAL A 291       9.275   3.663  -1.060  1.00 67.72           H  
ATOM   4391 HG22 VAL A 291       7.851   3.577  -2.119  1.00 67.72           H  
ATOM   4392 HG23 VAL A 291       7.887   2.666  -0.580  1.00 67.72           H  
ATOM   4393  N   ARG A 292       6.197   7.769  -0.863  1.00 68.18           N  
ATOM   4394  H   ARG A 292       5.832   7.365  -1.713  1.00 68.18           H  
ATOM   4395  CA  ARG A 292       5.388   8.794  -0.208  1.00 68.18           C  
ATOM   4396  HA  ARG A 292       5.775   8.979   0.794  1.00 68.18           H  
ATOM   4397  C   ARG A 292       3.964   8.282  -0.064  1.00 68.18           C  
ATOM   4398  CB  ARG A 292       5.440  10.099  -1.016  1.00 68.18           C  
ATOM   4399  HB2 ARG A 292       4.803  10.840  -0.534  1.00 68.18           H  
ATOM   4400  HB3 ARG A 292       5.058   9.918  -2.021  1.00 68.18           H  
ATOM   4401  O   ARG A 292       3.491   7.539  -0.912  1.00 68.18           O  
ATOM   4402  CG  ARG A 292       6.871  10.649  -1.109  1.00 68.18           C  
ATOM   4403  HG2 ARG A 292       7.508   9.942  -1.641  1.00 68.18           H  
ATOM   4404  HG3 ARG A 292       7.265  10.792  -0.103  1.00 68.18           H  
ATOM   4405  CD  ARG A 292       6.898  11.983  -1.856  1.00 68.18           C  
ATOM   4406  HD2 ARG A 292       6.234  12.685  -1.351  1.00 68.18           H  
ATOM   4407  HD3 ARG A 292       6.535  11.822  -2.871  1.00 68.18           H  
ATOM   4408  NE  ARG A 292       8.265  12.535  -1.902  1.00 68.18           N  
ATOM   4409  HE  ARG A 292       9.013  11.931  -1.593  1.00 68.18           H  
ATOM   4410  NH1 ARG A 292       7.747  14.524  -2.925  1.00 68.18           N  
ATOM   4411 HH11 ARG A 292       6.791  14.218  -3.029  1.00 68.18           H  
ATOM   4412 HH12 ARG A 292       8.045  15.387  -3.359  1.00 68.18           H  
ATOM   4413  NH2 ARG A 292       9.866  14.081  -2.384  1.00 68.18           N  
ATOM   4414 HH21 ARG A 292      10.586  13.451  -2.060  1.00 68.18           H  
ATOM   4415 HH22 ARG A 292      10.136  14.955  -2.811  1.00 68.18           H  
ATOM   4416  CZ  ARG A 292       8.617  13.707  -2.400  1.00 68.18           C  
ATOM   4417  N   ALA A 293       3.283   8.695   0.996  1.00 68.83           N  
ATOM   4418  H   ALA A 293       3.702   9.355   1.636  1.00 68.83           H  
ATOM   4419  CA  ALA A 293       1.854   8.467   1.121  1.00 68.83           C  
ATOM   4420  HA  ALA A 293       1.473   8.220   0.130  1.00 68.83           H  
ATOM   4421  C   ALA A 293       1.149   9.744   1.568  1.00 68.83           C  
ATOM   4422  CB  ALA A 293       1.571   7.288   2.055  1.00 68.83           C  
ATOM   4423  HB1 ALA A 293       0.501   7.083   2.033  1.00 68.83           H  
ATOM   4424  HB2 ALA A 293       1.869   7.536   3.073  1.00 68.83           H  
ATOM   4425  HB3 ALA A 293       2.102   6.402   1.706  1.00 68.83           H  
ATOM   4426  O   ALA A 293       1.704  10.502   2.369  1.00 68.83           O  
ATOM   4427  N   ASP A 294      -0.060   9.966   1.069  1.00 71.33           N  
ATOM   4428  H   ASP A 294      -0.457   9.274   0.449  1.00 71.33           H  
ATOM   4429  CA  ASP A 294      -0.959  11.028   1.504  1.00 71.33           C  
ATOM   4430  HA  ASP A 294      -0.680  11.296   2.523  1.00 71.33           H  
ATOM   4431  C   ASP A 294      -2.407  10.528   1.598  1.00 71.33           C  
ATOM   4432  CB  ASP A 294      -0.770  12.308   0.662  1.00 71.33           C  
ATOM   4433  HB2 ASP A 294       0.287  12.575   0.681  1.00 71.33           H  
ATOM   4434  HB3 ASP A 294      -1.307  13.116   1.159  1.00 71.33           H  
ATOM   4435  O   ASP A 294      -2.730   9.421   1.174  1.00 71.33           O  
ATOM   4436  CG  ASP A 294      -1.241  12.271  -0.798  1.00 71.33           C  
ATOM   4437  OD1 ASP A 294      -2.237  11.594  -1.106  1.00 71.33           O  
ATOM   4438  OD2 ASP A 294      -0.677  13.040  -1.609  1.00 71.33           O  
ATOM   4439  N   VAL A 295      -3.267  11.313   2.248  1.00 70.13           N  
ATOM   4440  H   VAL A 295      -2.967  12.240   2.514  1.00 70.13           H  
ATOM   4441  CA  VAL A 295      -4.710  11.057   2.290  1.00 70.13           C  
ATOM   4442  HA  VAL A 295      -4.929  10.205   1.648  1.00 70.13           H  
ATOM   4443  C   VAL A 295      -5.400  12.282   1.716  1.00 70.13           C  
ATOM   4444  CB  VAL A 295      -5.222  10.718   3.703  1.00 70.13           C  
ATOM   4445  HB  VAL A 295      -5.037  11.558   4.373  1.00 70.13           H  
ATOM   4446  O   VAL A 295      -5.218  13.377   2.249  1.00 70.13           O  
ATOM   4447  CG1 VAL A 295      -6.727  10.412   3.697  1.00 70.13           C  
ATOM   4448 HG11 VAL A 295      -7.056  10.134   4.699  1.00 70.13           H  
ATOM   4449 HG12 VAL A 295      -6.939   9.596   3.007  1.00 70.13           H  
ATOM   4450 HG13 VAL A 295      -7.286  11.294   3.383  1.00 70.13           H  
ATOM   4451  CG2 VAL A 295      -4.505   9.485   4.261  1.00 70.13           C  
ATOM   4452 HG21 VAL A 295      -4.623   8.669   3.548  1.00 70.13           H  
ATOM   4453 HG22 VAL A 295      -4.927   9.201   5.225  1.00 70.13           H  
ATOM   4454 HG23 VAL A 295      -3.442   9.691   4.386  1.00 70.13           H  
ATOM   4455  N   LYS A 296      -6.163  12.105   0.638  1.00 76.79           N  
ATOM   4456  H   LYS A 296      -6.273  11.164   0.288  1.00 76.79           H  
ATOM   4457  CA  LYS A 296      -6.853  13.183  -0.087  1.00 76.79           C  
ATOM   4458  HA  LYS A 296      -6.837  14.099   0.504  1.00 76.79           H  
ATOM   4459  C   LYS A 296      -8.314  12.830  -0.320  1.00 76.79           C  
ATOM   4460  CB  LYS A 296      -6.153  13.442  -1.430  1.00 76.79           C  
ATOM   4461  HB2 LYS A 296      -6.027  12.494  -1.952  1.00 76.79           H  
ATOM   4462  HB3 LYS A 296      -6.786  14.078  -2.050  1.00 76.79           H  
ATOM   4463  O   LYS A 296      -8.671  11.659  -0.368  1.00 76.79           O  
ATOM   4464  CG  LYS A 296      -4.795  14.137  -1.267  1.00 76.79           C  
ATOM   4465  HG2 LYS A 296      -4.955  15.145  -0.882  1.00 76.79           H  
ATOM   4466  HG3 LYS A 296      -4.169  13.585  -0.566  1.00 76.79           H  
ATOM   4467  CD  LYS A 296      -4.078  14.207  -2.618  1.00 76.79           C  
ATOM   4468  HD2 LYS A 296      -3.809  13.191  -2.908  1.00 76.79           H  
ATOM   4469  HD3 LYS A 296      -4.743  14.620  -3.377  1.00 76.79           H  
ATOM   4470  CE  LYS A 296      -2.820  15.069  -2.520  1.00 76.79           C  
ATOM   4471  HE2 LYS A 296      -2.405  14.967  -1.516  1.00 76.79           H  
ATOM   4472  HE3 LYS A 296      -3.094  16.112  -2.683  1.00 76.79           H  
ATOM   4473  NZ  LYS A 296      -1.802  14.624  -3.495  1.00 76.79           N  
ATOM   4474  HZ1 LYS A 296      -2.207  14.394  -4.391  1.00 76.79           H  
ATOM   4475  HZ2 LYS A 296      -1.051  15.291  -3.592  1.00 76.79           H  
ATOM   4476  HZ3 LYS A 296      -1.386  13.785  -3.116  1.00 76.79           H  
ATOM   4477  N   ASP A 297      -9.157  13.838  -0.496  1.00 72.77           N  
ATOM   4478  H   ASP A 297      -8.836  14.787  -0.369  1.00 72.77           H  
ATOM   4479  CA  ASP A 297     -10.580  13.631  -0.801  1.00 72.77           C  
ATOM   4480  HA  ASP A 297     -10.963  12.824  -0.177  1.00 72.77           H  
ATOM   4481  C   ASP A 297     -10.808  13.210  -2.264  1.00 72.77           C  
ATOM   4482  CB  ASP A 297     -11.361  14.900  -0.437  1.00 72.77           C  
ATOM   4483  HB2 ASP A 297     -11.028  15.717  -1.076  1.00 72.77           H  
ATOM   4484  HB3 ASP A 297     -12.422  14.730  -0.624  1.00 72.77           H  
ATOM   4485  O   ASP A 297     -11.849  12.652  -2.601  1.00 72.77           O  
ATOM   4486  CG  ASP A 297     -11.175  15.283   1.037  1.00 72.77           C  
ATOM   4487  OD1 ASP A 297     -11.197  14.375   1.899  1.00 72.77           O  
ATOM   4488  OD2 ASP A 297     -10.927  16.477   1.298  1.00 72.77           O  
ATOM   4489  N   THR A 298      -9.808  13.417  -3.124  1.00 69.74           N  
ATOM   4490  H   THR A 298      -8.973  13.880  -2.794  1.00 69.74           H  
ATOM   4491  CA  THR A 298      -9.806  13.012  -4.530  1.00 69.74           C  
ATOM   4492  HA  THR A 298     -10.786  12.599  -4.771  1.00 69.74           H  
ATOM   4493  C   THR A 298      -8.758  11.927  -4.789  1.00 69.74           C  
ATOM   4494  CB  THR A 298      -9.578  14.218  -5.453  1.00 69.74           C  
ATOM   4495  HB  THR A 298      -9.488  13.868  -6.481  1.00 69.74           H  
ATOM   4496  O   THR A 298      -7.693  11.934  -4.154  1.00 69.74           O  
ATOM   4497  CG2 THR A 298     -10.738  15.211  -5.368  1.00 69.74           C  
ATOM   4498 HG21 THR A 298     -10.801  15.638  -4.367  1.00 69.74           H  
ATOM   4499 HG22 THR A 298     -11.674  14.703  -5.600  1.00 69.74           H  
ATOM   4500 HG23 THR A 298     -10.585  16.014  -6.089  1.00 69.74           H  
ATOM   4501  OG1 THR A 298      -8.406  14.922  -5.102  1.00 69.74           O  
ATOM   4502  HG1 THR A 298      -8.120  15.391  -5.890  1.00 69.74           H  
ATOM   4503  N   PRO A 299      -9.024  10.985  -5.716  1.00 63.59           N  
ATOM   4504  CA  PRO A 299      -7.978  10.101  -6.201  1.00 63.59           C  
ATOM   4505  HA  PRO A 299      -7.527   9.568  -5.364  1.00 63.59           H  
ATOM   4506  C   PRO A 299      -6.918  10.950  -6.920  1.00 63.59           C  
ATOM   4507  CB  PRO A 299      -8.670   9.108  -7.137  1.00 63.59           C  
ATOM   4508  HB2 PRO A 299      -9.057   8.271  -6.557  1.00 63.59           H  
ATOM   4509  HB3 PRO A 299      -8.007   8.750  -7.925  1.00 63.59           H  
ATOM   4510  O   PRO A 299      -7.229  12.035  -7.424  1.00 63.59           O  
ATOM   4511  CG  PRO A 299      -9.834   9.921  -7.701  1.00 63.59           C  
ATOM   4512  HG2 PRO A 299     -10.669   9.282  -7.989  1.00 63.59           H  
ATOM   4513  HG3 PRO A 299      -9.489  10.505  -8.554  1.00 63.59           H  
ATOM   4514  CD  PRO A 299     -10.211  10.864  -6.557  1.00 63.59           C  
ATOM   4515  HD2 PRO A 299     -11.031  10.436  -5.982  1.00 63.59           H  
ATOM   4516  HD3 PRO A 299     -10.509  11.829  -6.967  1.00 63.59           H  
ATOM   4517  N   PRO A 300      -5.661  10.497  -6.974  1.00 59.99           N  
ATOM   4518  CA  PRO A 300      -4.620  11.214  -7.677  1.00 59.99           C  
ATOM   4519  HA  PRO A 300      -4.503  12.213  -7.256  1.00 59.99           H  
ATOM   4520  C   PRO A 300      -5.001  11.322  -9.151  1.00 59.99           C  
ATOM   4521  CB  PRO A 300      -3.343  10.406  -7.447  1.00 59.99           C  
ATOM   4522  HB2 PRO A 300      -2.869  10.762  -6.533  1.00 59.99           H  
ATOM   4523  HB3 PRO A 300      -2.656  10.452  -8.292  1.00 59.99           H  
ATOM   4524  O   PRO A 300      -5.159  10.318  -9.839  1.00 59.99           O  
ATOM   4525  CG  PRO A 300      -3.852   8.995  -7.197  1.00 59.99           C  
ATOM   4526  HG2 PRO A 300      -3.159   8.410  -6.593  1.00 59.99           H  
ATOM   4527  HG3 PRO A 300      -4.051   8.527  -8.160  1.00 59.99           H  
ATOM   4528  CD  PRO A 300      -5.172   9.232  -6.480  1.00 59.99           C  
ATOM   4529  HD2 PRO A 300      -4.986   9.358  -5.414  1.00 59.99           H  
ATOM   4530  HD3 PRO A 300      -5.866   8.413  -6.670  1.00 59.99           H  
ATOM   4531  N   THR A 301      -5.122  12.555  -9.631  1.00 57.79           N  
ATOM   4532  H   THR A 301      -5.102  13.340  -8.996  1.00 57.79           H  
ATOM   4533  CA  THR A 301      -5.076  12.883 -11.056  1.00 57.79           C  
ATOM   4534  HA  THR A 301      -5.648  12.158 -11.635  1.00 57.79           H  
ATOM   4535  C   THR A 301      -3.613  12.787 -11.462  1.00 57.79           C  
ATOM   4536  CB  THR A 301      -5.653  14.282 -11.310  1.00 57.79           C  
ATOM   4537  HB  THR A 301      -5.495  14.556 -12.353  1.00 57.79           H  
ATOM   4538  O   THR A 301      -2.859  13.753 -11.406  1.00 57.79           O  
ATOM   4539  CG2 THR A 301      -7.150  14.329 -11.002  1.00 57.79           C  
ATOM   4540 HG21 THR A 301      -7.331  14.105  -9.951  1.00 57.79           H  
ATOM   4541 HG22 THR A 301      -7.529  15.326 -11.228  1.00 57.79           H  
ATOM   4542 HG23 THR A 301      -7.674  13.603 -11.623  1.00 57.79           H  
ATOM   4543  OG1 THR A 301      -5.013  15.220 -10.472  1.00 57.79           O  
ATOM   4544  HG1 THR A 301      -4.116  15.271 -10.810  1.00 57.79           H  
ATOM   4545  N   SER A 302      -3.157  11.560 -11.642  1.00 50.95           N  
ATOM   4546  H   SER A 302      -3.820  10.797 -11.627  1.00 50.95           H  
ATOM   4547  CA  SER A 302      -1.780  11.258 -11.979  1.00 50.95           C  
ATOM   4548  HA  SER A 302      -1.095  11.862 -11.384  1.00 50.95           H  
ATOM   4549  C   SER A 302      -1.555  11.561 -13.459  1.00 50.95           C  
ATOM   4550  CB  SER A 302      -1.573   9.783 -11.635  1.00 50.95           C  
ATOM   4551  HB2 SER A 302      -2.471   9.225 -11.899  1.00 50.95           H  
ATOM   4552  HB3 SER A 302      -1.409   9.684 -10.562  1.00 50.95           H  
ATOM   4553  O   SER A 302      -2.095  10.845 -14.291  1.00 50.95           O  
ATOM   4554  OG  SER A 302      -0.504   9.210 -12.328  1.00 50.95           O  
ATOM   4555  HG  SER A 302      -0.779   8.994 -13.222  1.00 50.95           H  
ATOM   4556  N   ASP A 303      -0.712  12.556 -13.759  1.00 47.75           N  
ATOM   4557  H   ASP A 303      -0.460  13.213 -13.034  1.00 47.75           H  
ATOM   4558  CA  ASP A 303      -0.090  12.774 -15.081  1.00 47.75           C  
ATOM   4559  HA  ASP A 303      -0.864  12.750 -15.847  1.00 47.75           H  
ATOM   4560  C   ASP A 303       0.950  11.680 -15.427  1.00 47.75           C  
ATOM   4561  CB  ASP A 303       0.604  14.153 -15.125  1.00 47.75           C  
ATOM   4562  HB2 ASP A 303       1.419  14.149 -14.401  1.00 47.75           H  
ATOM   4563  HB3 ASP A 303       1.042  14.297 -16.113  1.00 47.75           H  
ATOM   4564  O   ASP A 303       1.694  11.802 -16.395  1.00 47.75           O  
ATOM   4565  CG  ASP A 303      -0.298  15.360 -14.848  1.00 47.75           C  
ATOM   4566  OD1 ASP A 303      -1.466  15.360 -15.293  1.00 47.75           O  
ATOM   4567  OD2 ASP A 303       0.195  16.286 -14.159  1.00 47.75           O  
ATOM   4568  N   PHE A 304       1.074  10.635 -14.599  1.00 46.65           N  
ATOM   4569  H   PHE A 304       0.422  10.562 -13.831  1.00 46.65           H  
ATOM   4570  CA  PHE A 304       1.863   9.452 -14.921  1.00 46.65           C  
ATOM   4571  HA  PHE A 304       2.760   9.762 -15.457  1.00 46.65           H  
ATOM   4572  C   PHE A 304       1.029   8.572 -15.858  1.00 46.65           C  
ATOM   4573  CB  PHE A 304       2.314   8.712 -13.643  1.00 46.65           C  
ATOM   4574  HB2 PHE A 304       2.984   7.914 -13.963  1.00 46.65           H  
ATOM   4575  HB3 PHE A 304       1.476   8.194 -13.176  1.00 46.65           H  
ATOM   4576  O   PHE A 304      -0.005   8.052 -15.427  1.00 46.65           O  
ATOM   4577  CG  PHE A 304       3.046   9.556 -12.603  1.00 46.65           C  
ATOM   4578  CD1 PHE A 304       4.449   9.558 -12.609  1.00 46.65           C  
ATOM   4579  HD1 PHE A 304       4.980   8.976 -13.348  1.00 46.65           H  
ATOM   4580  CD2 PHE A 304       2.377  10.342 -11.639  1.00 46.65           C  
ATOM   4581  HD2 PHE A 304       1.299  10.419 -11.636  1.00 46.65           H  
ATOM   4582  CE1 PHE A 304       5.168  10.315 -11.669  1.00 46.65           C  
ATOM   4583  HE1 PHE A 304       6.247  10.303 -11.700  1.00 46.65           H  
ATOM   4584  CE2 PHE A 304       3.089  11.094 -10.690  1.00 46.65           C  
ATOM   4585  HE2 PHE A 304       2.555  11.707  -9.979  1.00 46.65           H  
ATOM   4586  CZ  PHE A 304       4.491  11.081 -10.705  1.00 46.65           C  
ATOM   4587  HZ  PHE A 304       5.050  11.674  -9.996  1.00 46.65           H  
ATOM   4588  N   ASP A 305       1.472   8.464 -17.114  1.00 41.37           N  
ATOM   4589  H   ASP A 305       2.249   9.041 -17.403  1.00 41.37           H  
ATOM   4590  CA  ASP A 305       0.875   7.630 -18.160  1.00 41.37           C  
ATOM   4591  HA  ASP A 305      -0.065   8.083 -18.477  1.00 41.37           H  
ATOM   4592  C   ASP A 305       0.581   6.211 -17.636  1.00 41.37           C  
ATOM   4593  CB  ASP A 305       1.806   7.564 -19.393  1.00 41.37           C  
ATOM   4594  HB2 ASP A 305       1.439   6.781 -20.057  1.00 41.37           H  
ATOM   4595  HB3 ASP A 305       2.805   7.275 -19.068  1.00 41.37           H  
ATOM   4596  O   ASP A 305       1.437   5.555 -17.041  1.00 41.37           O  
ATOM   4597  CG  ASP A 305       1.883   8.863 -20.213  1.00 41.37           C  
ATOM   4598  OD1 ASP A 305       0.828   9.503 -20.411  1.00 41.37           O  
ATOM   4599  OD2 ASP A 305       3.012   9.219 -20.630  1.00 41.37           O  
ATOM   4600  N   ASP A 306      -0.673   5.797 -17.811  1.00 40.48           N  
ATOM   4601  H   ASP A 306      -1.302   6.519 -18.134  1.00 40.48           H  
ATOM   4602  CA  ASP A 306      -1.113   4.470 -18.242  1.00 40.48           C  
ATOM   4603  HA  ASP A 306      -2.140   4.362 -17.891  1.00 40.48           H  
ATOM   4604  C   ASP A 306      -0.348   3.235 -17.709  1.00 40.48           C  
ATOM   4605  CB  ASP A 306      -1.197   4.507 -19.781  1.00 40.48           C  
ATOM   4606  HB2 ASP A 306      -0.206   4.698 -20.194  1.00 40.48           H  
ATOM   4607  HB3 ASP A 306      -1.531   3.533 -20.136  1.00 40.48           H  
ATOM   4608  O   ASP A 306       0.780   2.966 -18.095  1.00 40.48           O  
ATOM   4609  CG  ASP A 306      -2.186   5.573 -20.290  1.00 40.48           C  
ATOM   4610  OD1 ASP A 306      -3.165   5.850 -19.553  1.00 40.48           O  
ATOM   4611  OD2 ASP A 306      -1.990   6.073 -21.417  1.00 40.48           O  
ATOM   4612  N   GLU A 307      -1.033   2.448 -16.856  1.00 38.72           N  
ATOM   4613  H   GLU A 307      -1.935   2.834 -16.613  1.00 38.72           H  
ATOM   4614  CA  GLU A 307      -0.841   1.013 -16.489  1.00 38.72           C  
ATOM   4615  HA  GLU A 307      -1.721   0.484 -16.855  1.00 38.72           H  
ATOM   4616  C   GLU A 307      -0.821   0.741 -14.970  1.00 38.72           C  
ATOM   4617  CB  GLU A 307       0.372   0.298 -17.128  1.00 38.72           C  
ATOM   4618  HB2 GLU A 307       0.509  -0.642 -16.594  1.00 38.72           H  
ATOM   4619  HB3 GLU A 307       1.290   0.868 -16.981  1.00 38.72           H  
ATOM   4620  O   GLU A 307      -1.082  -0.383 -14.514  1.00 38.72           O  
ATOM   4621  CG  GLU A 307       0.157  -0.077 -18.607  1.00 38.72           C  
ATOM   4622  HG2 GLU A 307       0.130   0.815 -19.233  1.00 38.72           H  
ATOM   4623  HG3 GLU A 307      -0.816  -0.560 -18.690  1.00 38.72           H  
ATOM   4624  CD  GLU A 307       1.228  -1.047 -19.136  1.00 38.72           C  
ATOM   4625  OE1 GLU A 307       0.922  -1.745 -20.130  1.00 38.72           O  
ATOM   4626  OE2 GLU A 307       2.299  -1.185 -18.496  1.00 38.72           O  
ATOM   4627  N   LEU A 308      -0.546   1.752 -14.142  1.00 38.14           N  
ATOM   4628  H   LEU A 308      -0.295   2.631 -14.571  1.00 38.14           H  
ATOM   4629  CA  LEU A 308      -0.287   1.540 -12.707  1.00 38.14           C  
ATOM   4630  HA  LEU A 308      -0.087   0.478 -12.558  1.00 38.14           H  
ATOM   4631  C   LEU A 308      -1.487   1.814 -11.788  1.00 38.14           C  
ATOM   4632  CB  LEU A 308       1.006   2.275 -12.327  1.00 38.14           C  
ATOM   4633  HB2 LEU A 308       1.121   2.291 -11.244  1.00 38.14           H  
ATOM   4634  HB3 LEU A 308       0.945   3.303 -12.683  1.00 38.14           H  
ATOM   4635  O   LEU A 308      -1.509   1.344 -10.648  1.00 38.14           O  
ATOM   4636  CG  LEU A 308       2.225   1.570 -12.964  1.00 38.14           C  
ATOM   4637  HG  LEU A 308       2.037   1.368 -14.018  1.00 38.14           H  
ATOM   4638  CD1 LEU A 308       3.461   2.447 -12.895  1.00 38.14           C  
ATOM   4639 HD11 LEU A 308       3.239   3.431 -13.307  1.00 38.14           H  
ATOM   4640 HD12 LEU A 308       4.252   2.009 -13.503  1.00 38.14           H  
ATOM   4641 HD13 LEU A 308       3.808   2.538 -11.866  1.00 38.14           H  
ATOM   4642  CD2 LEU A 308       2.543   0.244 -12.258  1.00 38.14           C  
ATOM   4643 HD21 LEU A 308       2.520   0.373 -11.176  1.00 38.14           H  
ATOM   4644 HD22 LEU A 308       1.817  -0.509 -12.565  1.00 38.14           H  
ATOM   4645 HD23 LEU A 308       3.527  -0.105 -12.572  1.00 38.14           H  
ATOM   4646  N   SER A 309      -2.516   2.458 -12.326  1.00 38.17           N  
ATOM   4647  H   SER A 309      -2.433   2.716 -13.299  1.00 38.17           H  
ATOM   4648  CA  SER A 309      -3.748   2.918 -11.687  1.00 38.17           C  
ATOM   4649  HA  SER A 309      -3.509   3.271 -10.683  1.00 38.17           H  
ATOM   4650  C   SER A 309      -4.824   1.828 -11.549  1.00 38.17           C  
ATOM   4651  CB  SER A 309      -4.238   4.121 -12.504  1.00 38.17           C  
ATOM   4652  HB2 SER A 309      -3.547   4.946 -12.332  1.00 38.17           H  
ATOM   4653  HB3 SER A 309      -5.247   4.404 -12.205  1.00 38.17           H  
ATOM   4654  O   SER A 309      -5.886   1.881 -12.160  1.00 38.17           O  
ATOM   4655  OG  SER A 309      -4.188   3.866 -13.892  1.00 38.17           O  
ATOM   4656  HG  SER A 309      -4.417   4.663 -14.376  1.00 38.17           H  
ATOM   4657  N   GLY A 310      -4.582   0.821 -10.708  1.00 36.57           N  
ATOM   4658  H   GLY A 310      -3.697   0.819 -10.221  1.00 36.57           H  
ATOM   4659  CA  GLY A 310      -5.646  -0.098 -10.277  1.00 36.57           C  
ATOM   4660  HA2 GLY A 310      -6.282  -0.359 -11.123  1.00 36.57           H  
ATOM   4661  HA3 GLY A 310      -5.204  -1.015  -9.888  1.00 36.57           H  
ATOM   4662  C   GLY A 310      -6.499   0.529  -9.168  1.00 36.57           C  
ATOM   4663  O   GLY A 310      -5.946   0.939  -8.148  1.00 36.57           O  
ATOM   4664  N   GLN A 311      -7.824   0.606  -9.341  1.00 33.51           N  
ATOM   4665  H   GLN A 311      -8.219   0.255 -10.202  1.00 33.51           H  
ATOM   4666  CA  GLN A 311      -8.749   0.880  -8.230  1.00 33.51           C  
ATOM   4667  HA  GLN A 311      -8.311   1.627  -7.568  1.00 33.51           H  
ATOM   4668  C   GLN A 311      -8.941  -0.412  -7.423  1.00 33.51           C  
ATOM   4669  CB  GLN A 311     -10.104   1.418  -8.736  1.00 33.51           C  
ATOM   4670  HB2 GLN A 311     -10.489   0.764  -9.519  1.00 33.51           H  
ATOM   4671  HB3 GLN A 311     -10.806   1.395  -7.902  1.00 33.51           H  
ATOM   4672  O   GLN A 311      -9.433  -1.398  -7.970  1.00 33.51           O  
ATOM   4673  CG  GLN A 311     -10.036   2.862  -9.260  1.00 33.51           C  
ATOM   4674  HG2 GLN A 311      -9.590   3.497  -8.494  1.00 33.51           H  
ATOM   4675  HG3 GLN A 311      -9.396   2.892 -10.141  1.00 33.51           H  
ATOM   4676  CD  GLN A 311     -11.403   3.449  -9.629  1.00 33.51           C  
ATOM   4677  NE2 GLN A 311     -11.443   4.663 -10.134  1.00 33.51           N  
ATOM   4678 HE21 GLN A 311     -10.589   5.155 -10.356  1.00 33.51           H  
ATOM   4679 HE22 GLN A 311     -12.358   4.983 -10.417  1.00 33.51           H  
ATOM   4680  OE1 GLN A 311     -12.459   2.862  -9.469  1.00 33.51           O  
ATOM   4681  N   PHE A 312      -8.544  -0.396  -6.148  1.00 33.97           N  
ATOM   4682  H   PHE A 312      -8.184   0.467  -5.766  1.00 33.97           H  
ATOM   4683  CA  PHE A 312      -8.826  -1.444  -5.160  1.00 33.97           C  
ATOM   4684  HA  PHE A 312      -9.373  -2.260  -5.633  1.00 33.97           H  
ATOM   4685  C   PHE A 312      -9.749  -0.904  -4.065  1.00 33.97           C  
ATOM   4686  CB  PHE A 312      -7.523  -2.014  -4.573  1.00 33.97           C  
ATOM   4687  HB2 PHE A 312      -6.891  -1.189  -4.244  1.00 33.97           H  
ATOM   4688  HB3 PHE A 312      -7.779  -2.590  -3.684  1.00 33.97           H  
ATOM   4689  O   PHE A 312      -9.541   0.258  -3.629  1.00 33.97           O  
ATOM   4690  CG  PHE A 312      -6.733  -2.922  -5.500  1.00 33.97           C  
ATOM   4691  CD1 PHE A 312      -7.034  -4.296  -5.564  1.00 33.97           C  
ATOM   4692  HD1 PHE A 312      -7.850  -4.690  -4.976  1.00 33.97           H  
ATOM   4693  CD2 PHE A 312      -5.682  -2.404  -6.277  1.00 33.97           C  
ATOM   4694  HD2 PHE A 312      -5.465  -1.346  -6.242  1.00 33.97           H  
ATOM   4695  CE1 PHE A 312      -6.281  -5.150  -6.392  1.00 33.97           C  
ATOM   4696  HE1 PHE A 312      -6.519  -6.202  -6.438  1.00 33.97           H  
ATOM   4697  CE2 PHE A 312      -4.926  -3.255  -7.105  1.00 33.97           C  
ATOM   4698  HE2 PHE A 312      -4.126  -2.849  -7.706  1.00 33.97           H  
ATOM   4699  CZ  PHE A 312      -5.224  -4.629  -7.160  1.00 33.97           C  
ATOM   4700  HZ  PHE A 312      -4.650  -5.283  -7.800  1.00 33.97           H  
ATOM   4701  OXT PHE A 312     -10.652  -1.676  -3.687  1.00 33.97           O  
TER    4702      PHE A 312                                                       
END   
