# Supplementary material for: A glutamine-based single α-helix scaffold to target globular proteins
Source: Nat Commun. 2022 Nov 18;13:7073. doi: 10.1038/s41467-022-34793-6 (PMC9674830; doi:10.1038/s41467-022-34793-6)
Supplement: Supplementary file 7 — Supplementary Data 4 [file 41467_2022_34793_MOESM7_ESM.zip › ColabFold_p37n/p37n_with_MSAs/A0A3Q0KF62.pdb]

ATOM      1  N   MET A   1     -19.722   0.027  54.942  1.00 54.91           N  
ATOM      2  H   MET A   1     -19.798   0.441  54.023  1.00 54.91           H  
ATOM      3  H2  MET A   1     -18.743  -0.045  55.179  1.00 54.91           H  
ATOM      4  H3  MET A   1     -20.172   0.624  55.621  1.00 54.91           H  
ATOM      5  CA  MET A   1     -20.336  -1.321  54.951  1.00 54.91           C  
ATOM      6  HA  MET A   1     -19.790  -1.930  54.230  1.00 54.91           H  
ATOM      7  C   MET A   1     -21.770  -1.344  54.407  1.00 54.91           C  
ATOM      8  CB  MET A   1     -20.149  -2.029  56.302  1.00 54.91           C  
ATOM      9  HB2 MET A   1     -20.366  -1.351  57.127  1.00 54.91           H  
ATOM     10  HB3 MET A   1     -20.815  -2.891  56.360  1.00 54.91           H  
ATOM     11  O   MET A   1     -22.043  -2.237  53.623  1.00 54.91           O  
ATOM     12  CG  MET A   1     -18.695  -2.528  56.374  1.00 54.91           C  
ATOM     13  HG2 MET A   1     -18.009  -1.687  56.271  1.00 54.91           H  
ATOM     14  HG3 MET A   1     -18.530  -3.197  55.530  1.00 54.91           H  
ATOM     15  SD  MET A   1     -18.241  -3.442  57.865  1.00 54.91           S  
ATOM     16  CE  MET A   1     -17.674  -2.111  58.957  1.00 54.91           C  
ATOM     17  HE1 MET A   1     -18.483  -1.401  59.130  1.00 54.91           H  
ATOM     18  HE2 MET A   1     -17.368  -2.539  59.911  1.00 54.91           H  
ATOM     19  HE3 MET A   1     -16.821  -1.600  58.508  1.00 54.91           H  
ATOM     20  N   ALA A   2     -22.635  -0.350  54.667  1.00 38.33           N  
ATOM     21  H   ALA A   2     -22.443   0.317  55.401  1.00 38.33           H  
ATOM     22  CA  ALA A   2     -24.026  -0.331  54.161  1.00 38.33           C  
ATOM     23  HA  ALA A   2     -24.554  -1.190  54.576  1.00 38.33           H  
ATOM     24  C   ALA A   2     -24.223  -0.403  52.619  1.00 38.33           C  
ATOM     25  CB  ALA A   2     -24.686   0.940  54.716  1.00 38.33           C  
ATOM     26  HB1 ALA A   2     -24.640   0.942  55.805  1.00 38.33           H  
ATOM     27  HB2 ALA A   2     -24.199   1.831  54.321  1.00 38.33           H  
ATOM     28  HB3 ALA A   2     -25.736   0.954  54.423  1.00 38.33           H  
ATOM     29  O   ALA A   2     -25.296  -0.772  52.151  1.00 38.33           O  
ATOM     30  N   GLY A   3     -23.213  -0.063  51.804  1.00 45.92           N  
ATOM     31  H   GLY A   3     -22.347   0.259  52.210  1.00 45.92           H  
ATOM     32  CA  GLY A   3     -23.335  -0.084  50.336  1.00 45.92           C  
ATOM     33  HA2 GLY A   3     -22.456   0.389  49.900  1.00 45.92           H  
ATOM     34  HA3 GLY A   3     -24.212   0.492  50.041  1.00 45.92           H  
ATOM     35  C   GLY A   3     -23.464  -1.485  49.717  1.00 45.92           C  
ATOM     36  O   GLY A   3     -24.143  -1.643  48.704  1.00 45.92           O  
ATOM     37  N   ASN A   4     -22.864  -2.510  50.333  1.00 50.48           N  
ATOM     38  H   ASN A   4     -22.379  -2.349  51.204  1.00 50.48           H  
ATOM     39  CA  ASN A   4     -22.858  -3.864  49.764  1.00 50.48           C  
ATOM     40  HA  ASN A   4     -22.717  -3.788  48.686  1.00 50.48           H  
ATOM     41  C   ASN A   4     -24.202  -4.587  49.960  1.00 50.48           C  
ATOM     42  CB  ASN A   4     -21.675  -4.670  50.337  1.00 50.48           C  
ATOM     43  HB2 ASN A   4     -21.819  -5.718  50.076  1.00 50.48           H  
ATOM     44  HB3 ASN A   4     -21.662  -4.593  51.424  1.00 50.48           H  
ATOM     45  O   ASN A   4     -24.609  -5.359  49.094  1.00 50.48           O  
ATOM     46  CG  ASN A   4     -20.322  -4.250  49.780  1.00 50.48           C  
ATOM     47  ND2 ASN A   4     -19.266  -4.934  50.149  1.00 50.48           N  
ATOM     48 HD21 ASN A   4     -19.362  -5.764  50.717  1.00 50.48           H  
ATOM     49 HD22 ASN A   4     -18.396  -4.674  49.708  1.00 50.48           H  
ATOM     50  OD1 ASN A   4     -20.179  -3.303  49.029  1.00 50.48           O  
ATOM     51  N   GLU A   5     -24.924  -4.303  51.047  1.00 49.38           N  
ATOM     52  H   GLU A   5     -24.547  -3.668  51.736  1.00 49.38           H  
ATOM     53  CA  GLU A   5     -26.250  -4.880  51.313  1.00 49.38           C  
ATOM     54  HA  GLU A   5     -26.209  -5.963  51.191  1.00 49.38           H  
ATOM     55  C   GLU A   5     -27.304  -4.355  50.327  1.00 49.38           C  
ATOM     56  CB  GLU A   5     -26.665  -4.574  52.760  1.00 49.38           C  
ATOM     57  HB2 GLU A   5     -26.609  -3.498  52.919  1.00 49.38           H  
ATOM     58  HB3 GLU A   5     -27.695  -4.897  52.911  1.00 49.38           H  
ATOM     59  O   GLU A   5     -28.104  -5.128  49.798  1.00 49.38           O  
ATOM     60  CG  GLU A   5     -25.766  -5.306  53.770  1.00 49.38           C  
ATOM     61  HG2 GLU A   5     -25.862  -6.379  53.607  1.00 49.38           H  
ATOM     62  HG3 GLU A   5     -24.726  -5.032  53.592  1.00 49.38           H  
ATOM     63  CD  GLU A   5     -26.114  -4.958  55.223  1.00 49.38           C  
ATOM     64  OE1 GLU A   5     -26.069  -5.883  56.061  1.00 49.38           O  
ATOM     65  OE2 GLU A   5     -26.349  -3.756  55.487  1.00 49.38           O  
ATOM     66  N   ALA A   6     -27.254  -3.059  49.994  1.00 49.97           N  
ATOM     67  H   ALA A   6     -26.590  -2.465  50.471  1.00 49.97           H  
ATOM     68  CA  ALA A   6     -28.126  -2.465  48.981  1.00 49.97           C  
ATOM     69  HA  ALA A   6     -29.163  -2.642  49.267  1.00 49.97           H  
ATOM     70  C   ALA A   6     -27.916  -3.096  47.589  1.00 49.97           C  
ATOM     71  CB  ALA A   6     -27.876  -0.951  48.961  1.00 49.97           C  
ATOM     72  HB1 ALA A   6     -26.841  -0.745  48.687  1.00 49.97           H  
ATOM     73  HB2 ALA A   6     -28.075  -0.532  49.947  1.00 49.97           H  
ATOM     74  HB3 ALA A   6     -28.539  -0.482  48.235  1.00 49.97           H  
ATOM     75  O   ALA A   6     -28.884  -3.354  46.870  1.00 49.97           O  
ATOM     76  N   TYR A   7     -26.664  -3.392  47.226  1.00 48.46           N  
ATOM     77  H   TYR A   7     -25.912  -3.151  47.856  1.00 48.46           H  
ATOM     78  CA  TYR A   7     -26.327  -4.031  45.952  1.00 48.46           C  
ATOM     79  HA  TYR A   7     -26.864  -3.513  45.158  1.00 48.46           H  
ATOM     80  C   TYR A   7     -26.764  -5.506  45.903  1.00 48.46           C  
ATOM     81  CB  TYR A   7     -24.824  -3.858  45.698  1.00 48.46           C  
ATOM     82  HB2 TYR A   7     -24.558  -2.814  45.862  1.00 48.46           H  
ATOM     83  HB3 TYR A   7     -24.264  -4.453  46.420  1.00 48.46           H  
ATOM     84  O   TYR A   7     -27.375  -5.938  44.924  1.00 48.46           O  
ATOM     85  CG  TYR A   7     -24.399  -4.228  44.291  1.00 48.46           C  
ATOM     86  CD1 TYR A   7     -23.671  -5.410  44.056  1.00 48.46           C  
ATOM     87  HD1 TYR A   7     -23.411  -6.061  44.878  1.00 48.46           H  
ATOM     88  CD2 TYR A   7     -24.733  -3.381  43.216  1.00 48.46           C  
ATOM     89  HD2 TYR A   7     -25.286  -2.471  43.400  1.00 48.46           H  
ATOM     90  CE1 TYR A   7     -23.275  -5.742  42.747  1.00 48.46           C  
ATOM     91  HE1 TYR A   7     -22.710  -6.642  42.553  1.00 48.46           H  
ATOM     92  CE2 TYR A   7     -24.352  -3.718  41.903  1.00 48.46           C  
ATOM     93  HE2 TYR A   7     -24.614  -3.070  41.079  1.00 48.46           H  
ATOM     94  OH  TYR A   7     -23.264  -5.248  40.404  1.00 48.46           O  
ATOM     95  HH  TYR A   7     -23.528  -4.588  39.759  1.00 48.46           H  
ATOM     96  CZ  TYR A   7     -23.625  -4.904  41.667  1.00 48.46           C  
ATOM     97  N   ALA A   8     -26.544  -6.266  46.983  1.00 52.49           N  
ATOM     98  H   ALA A   8     -26.034  -5.873  47.762  1.00 52.49           H  
ATOM     99  CA  ALA A   8     -27.012  -7.649  47.094  1.00 52.49           C  
ATOM    100  HA  ALA A   8     -26.601  -8.222  46.263  1.00 52.49           H  
ATOM    101  C   ALA A   8     -28.549  -7.751  47.007  1.00 52.49           C  
ATOM    102  CB  ALA A   8     -26.468  -8.237  48.402  1.00 52.49           C  
ATOM    103  HB1 ALA A   8     -26.775  -9.279  48.489  1.00 52.49           H  
ATOM    104  HB2 ALA A   8     -25.379  -8.186  48.409  1.00 52.49           H  
ATOM    105  HB3 ALA A   8     -26.856  -7.681  49.255  1.00 52.49           H  
ATOM    106  O   ALA A   8     -29.074  -8.565  46.244  1.00 52.49           O  
ATOM    107  N   SER A   9     -29.273  -6.867  47.704  1.00 60.18           N  
ATOM    108  H   SER A   9     -28.784  -6.242  48.329  1.00 60.18           H  
ATOM    109  CA  SER A   9     -30.743  -6.814  47.676  1.00 60.18           C  
ATOM    110  HA  SER A   9     -31.125  -7.798  47.948  1.00 60.18           H  
ATOM    111  C   SER A   9     -31.306  -6.462  46.288  1.00 60.18           C  
ATOM    112  CB  SER A   9     -31.220  -5.801  48.722  1.00 60.18           C  
ATOM    113  HB2 SER A   9     -30.925  -4.796  48.420  1.00 60.18           H  
ATOM    114  HB3 SER A   9     -30.757  -6.027  49.682  1.00 60.18           H  
ATOM    115  O   SER A   9     -32.320  -7.021  45.858  1.00 60.18           O  
ATOM    116  OG  SER A   9     -32.626  -5.865  48.863  1.00 60.18           O  
ATOM    117  HG  SER A   9     -32.834  -6.718  49.250  1.00 60.18           H  
ATOM    118  N   ALA A  10     -30.628  -5.585  45.537  1.00 54.95           N  
ATOM    119  H   ALA A  10     -29.819  -5.127  45.932  1.00 54.95           H  
ATOM    120  CA  ALA A  10     -30.999  -5.273  44.157  1.00 54.95           C  
ATOM    121  HA  ALA A  10     -32.051  -4.985  44.139  1.00 54.95           H  
ATOM    122  C   ALA A  10     -30.844  -6.487  43.219  1.00 54.95           C  
ATOM    123  CB  ALA A  10     -30.169  -4.073  43.686  1.00 54.95           C  
ATOM    124  HB1 ALA A  10     -30.340  -3.221  44.345  1.00 54.95           H  
ATOM    125  HB2 ALA A  10     -30.459  -3.803  42.671  1.00 54.95           H  
ATOM    126  HB3 ALA A  10     -29.107  -4.321  43.698  1.00 54.95           H  
ATOM    127  O   ALA A  10     -31.717  -6.735  42.383  1.00 54.95           O  
ATOM    128  N   ILE A  11     -29.777  -7.279  43.389  1.00 57.42           N  
ATOM    129  H   ILE A  11     -29.098  -7.018  44.089  1.00 57.42           H  
ATOM    130  CA  ILE A  11     -29.538  -8.501  42.605  1.00 57.42           C  
ATOM    131  HA  ILE A  11     -29.668  -8.256  41.551  1.00 57.42           H  
ATOM    132  C   ILE A  11     -30.579  -9.586  42.917  1.00 57.42           C  
ATOM    133  CB  ILE A  11     -28.079  -8.985  42.797  1.00 57.42           C  
ATOM    134  HB  ILE A  11     -27.849  -8.995  43.862  1.00 57.42           H  
ATOM    135  O   ILE A  11     -31.061 -10.240  41.991  1.00 57.42           O  
ATOM    136  CG1 ILE A  11     -27.129  -7.993  42.086  1.00 57.42           C  
ATOM    137 HG12 ILE A  11     -27.342  -6.979  42.425  1.00 57.42           H  
ATOM    138 HG13 ILE A  11     -27.314  -8.026  41.013  1.00 57.42           H  
ATOM    139  CG2 ILE A  11     -27.871 -10.414  42.248  1.00 57.42           C  
ATOM    140 HG21 ILE A  11     -26.838 -10.730  42.399  1.00 57.42           H  
ATOM    141 HG22 ILE A  11     -28.110 -10.440  41.185  1.00 57.42           H  
ATOM    142 HG23 ILE A  11     -28.504 -11.117  42.788  1.00 57.42           H  
ATOM    143  CD1 ILE A  11     -25.638  -8.244  42.332  1.00 57.42           C  
ATOM    144 HD11 ILE A  11     -25.330  -9.212  41.936  1.00 57.42           H  
ATOM    145 HD12 ILE A  11     -25.069  -7.476  41.809  1.00 57.42           H  
ATOM    146 HD13 ILE A  11     -25.422  -8.193  43.399  1.00 57.42           H  
ATOM    147  N   GLU A  12     -30.981  -9.770  44.178  1.00 63.49           N  
ATOM    148  H   GLU A  12     -30.530  -9.258  44.923  1.00 63.49           H  
ATOM    149  CA  GLU A  12     -32.064 -10.709  44.512  1.00 63.49           C  
ATOM    150  HA  GLU A  12     -31.820 -11.694  44.114  1.00 63.49           H  
ATOM    151  C   GLU A  12     -33.399 -10.311  43.876  1.00 63.49           C  
ATOM    152  CB  GLU A  12     -32.257 -10.843  46.023  1.00 63.49           C  
ATOM    153  HB2 GLU A  12     -33.220 -11.327  46.182  1.00 63.49           H  
ATOM    154  HB3 GLU A  12     -32.288  -9.858  46.489  1.00 63.49           H  
ATOM    155  O   GLU A  12     -34.067 -11.156  43.274  1.00 63.49           O  
ATOM    156  CG  GLU A  12     -31.177 -11.707  46.681  1.00 63.49           C  
ATOM    157  HG2 GLU A  12     -30.295 -11.099  46.882  1.00 63.49           H  
ATOM    158  HG3 GLU A  12     -30.889 -12.503  45.994  1.00 63.49           H  
ATOM    159  CD  GLU A  12     -31.713 -12.323  47.978  1.00 63.49           C  
ATOM    160  OE1 GLU A  12     -31.493 -13.541  48.152  1.00 63.49           O  
ATOM    161  OE2 GLU A  12     -32.380 -11.584  48.737  1.00 63.49           O  
ATOM    162  N   ARG A  13     -33.770  -9.023  43.923  1.00 58.73           N  
ATOM    163  H   ARG A  13     -33.190  -8.379  44.441  1.00 58.73           H  
ATOM    164  CA  ARG A  13     -34.985  -8.539  43.247  1.00 58.73           C  
ATOM    165  HA  ARG A  13     -35.831  -9.135  43.588  1.00 58.73           H  
ATOM    166  C   ARG A  13     -34.932  -8.755  41.735  1.00 58.73           C  
ATOM    167  CB  ARG A  13     -35.241  -7.065  43.580  1.00 58.73           C  
ATOM    168  HB2 ARG A  13     -34.311  -6.500  43.521  1.00 58.73           H  
ATOM    169  HB3 ARG A  13     -35.939  -6.661  42.847  1.00 58.73           H  
ATOM    170  O   ARG A  13     -35.934  -9.167  41.157  1.00 58.73           O  
ATOM    171  CG  ARG A  13     -35.865  -6.916  44.973  1.00 58.73           C  
ATOM    172  HG2 ARG A  13     -36.764  -7.529  45.028  1.00 58.73           H  
ATOM    173  HG3 ARG A  13     -35.159  -7.247  45.735  1.00 58.73           H  
ATOM    174  CD  ARG A  13     -36.240  -5.452  45.218  1.00 58.73           C  
ATOM    175  HD2 ARG A  13     -35.325  -4.863  45.285  1.00 58.73           H  
ATOM    176  HD3 ARG A  13     -36.828  -5.099  44.370  1.00 58.73           H  
ATOM    177  NE  ARG A  13     -37.022  -5.302  46.457  1.00 58.73           N  
ATOM    178  HE  ARG A  13     -36.962  -6.067  47.114  1.00 58.73           H  
ATOM    179  NH1 ARG A  13     -37.842  -3.194  46.057  1.00 58.73           N  
ATOM    180 HH11 ARG A  13     -37.302  -3.165  45.205  1.00 58.73           H  
ATOM    181 HH12 ARG A  13     -38.383  -2.394  46.355  1.00 58.73           H  
ATOM    182  NH2 ARG A  13     -38.416  -4.267  47.928  1.00 58.73           N  
ATOM    183 HH21 ARG A  13     -38.351  -5.067  48.541  1.00 58.73           H  
ATOM    184 HH22 ARG A  13     -38.955  -3.461  48.213  1.00 58.73           H  
ATOM    185  CZ  ARG A  13     -37.754  -4.259  46.806  1.00 58.73           C  
ATOM    186  N   ALA A  14     -33.781  -8.537  41.098  1.00 53.27           N  
ATOM    187  H   ALA A  14     -32.999  -8.168  41.619  1.00 53.27           H  
ATOM    188  CA  ALA A  14     -33.612  -8.821  39.673  1.00 53.27           C  
ATOM    189  HA  ALA A  14     -34.376  -8.275  39.119  1.00 53.27           H  
ATOM    190  C   ALA A  14     -33.806 -10.318  39.358  1.00 53.27           C  
ATOM    191  CB  ALA A  14     -32.241  -8.301  39.225  1.00 53.27           C  
ATOM    192  HB1 ALA A  14     -32.159  -7.236  39.442  1.00 53.27           H  
ATOM    193  HB2 ALA A  14     -32.127  -8.454  38.151  1.00 53.27           H  
ATOM    194  HB3 ALA A  14     -31.446  -8.833  39.746  1.00 53.27           H  
ATOM    195  O   ALA A  14     -34.534 -10.658  38.425  1.00 53.27           O  
ATOM    196  N   LYS A  15     -33.243 -11.220  40.176  1.00 55.67           N  
ATOM    197  H   LYS A  15     -32.664 -10.879  40.930  1.00 55.67           H  
ATOM    198  CA  LYS A  15     -33.430 -12.676  40.029  1.00 55.67           C  
ATOM    199  HA  LYS A  15     -33.151 -12.966  39.016  1.00 55.67           H  
ATOM    200  C   LYS A  15     -34.896 -13.101  40.185  1.00 55.67           C  
ATOM    201  CB  LYS A  15     -32.526 -13.428  41.020  1.00 55.67           C  
ATOM    202  HB2 LYS A  15     -32.831 -14.474  41.047  1.00 55.67           H  
ATOM    203  HB3 LYS A  15     -32.658 -13.011  42.018  1.00 55.67           H  
ATOM    204  O   LYS A  15     -35.375 -13.879  39.366  1.00 55.67           O  
ATOM    205  CG  LYS A  15     -31.042 -13.367  40.622  1.00 55.67           C  
ATOM    206  HG2 LYS A  15     -30.904 -13.891  39.676  1.00 55.67           H  
ATOM    207  HG3 LYS A  15     -30.730 -12.331  40.495  1.00 55.67           H  
ATOM    208  CD  LYS A  15     -30.175 -14.026  41.703  1.00 55.67           C  
ATOM    209  HD2 LYS A  15     -30.320 -13.494  42.643  1.00 55.67           H  
ATOM    210  HD3 LYS A  15     -30.492 -15.061  41.829  1.00 55.67           H  
ATOM    211  CE  LYS A  15     -28.694 -13.984  41.314  1.00 55.67           C  
ATOM    212  HE2 LYS A  15     -28.403 -12.942  41.180  1.00 55.67           H  
ATOM    213  HE3 LYS A  15     -28.568 -14.493  40.358  1.00 55.67           H  
ATOM    214  NZ  LYS A  15     -27.849 -14.624  42.354  1.00 55.67           N  
ATOM    215  HZ1 LYS A  15     -28.107 -15.593  42.472  1.00 55.67           H  
ATOM    216  HZ2 LYS A  15     -27.974 -14.161  43.243  1.00 55.67           H  
ATOM    217  HZ3 LYS A  15     -26.872 -14.579  42.104  1.00 55.67           H  
ATOM    218  N   GLN A  16     -35.623 -12.547  41.161  1.00 55.27           N  
ATOM    219  H   GLN A  16     -35.151 -11.938  41.814  1.00 55.27           H  
ATOM    220  CA  GLN A  16     -37.059 -12.814  41.360  1.00 55.27           C  
ATOM    221  HA  GLN A  16     -37.217 -13.891  41.423  1.00 55.27           H  
ATOM    222  C   GLN A  16     -37.951 -12.297  40.219  1.00 55.27           C  
ATOM    223  CB  GLN A  16     -37.535 -12.163  42.666  1.00 55.27           C  
ATOM    224  HB2 GLN A  16     -38.624 -12.198  42.694  1.00 55.27           H  
ATOM    225  HB3 GLN A  16     -37.231 -11.116  42.676  1.00 55.27           H  
ATOM    226  O   GLN A  16     -39.044 -12.820  40.002  1.00 55.27           O  
ATOM    227  CG  GLN A  16     -37.014 -12.858  43.931  1.00 55.27           C  
ATOM    228  HG2 GLN A  16     -35.924 -12.850  43.938  1.00 55.27           H  
ATOM    229  HG3 GLN A  16     -37.347 -13.896  43.932  1.00 55.27           H  
ATOM    230  CD  GLN A  16     -37.515 -12.186  45.209  1.00 55.27           C  
ATOM    231  NE2 GLN A  16     -37.104 -12.662  46.362  1.00 55.27           N  
ATOM    232 HE21 GLN A  16     -36.425 -13.410  46.405  1.00 55.27           H  
ATOM    233 HE22 GLN A  16     -37.415 -12.184  47.195  1.00 55.27           H  
ATOM    234  OE1 GLN A  16     -38.278 -11.229  45.203  1.00 55.27           O  
ATOM    235  N   ILE A  17     -37.520 -11.254  39.502  1.00 51.66           N  
ATOM    236  H   ILE A  17     -36.655 -10.809  39.773  1.00 51.66           H  
ATOM    237  CA  ILE A  17     -38.221 -10.763  38.310  1.00 51.66           C  
ATOM    238  HA  ILE A  17     -39.294 -10.778  38.501  1.00 51.66           H  
ATOM    239  C   ILE A  17     -37.982 -11.724  37.142  1.00 51.66           C  
ATOM    240  CB  ILE A  17     -37.818  -9.301  38.005  1.00 51.66           C  
ATOM    241  HB  ILE A  17     -36.731  -9.230  38.016  1.00 51.66           H  
ATOM    242  O   ILE A  17     -38.943 -12.140  36.502  1.00 51.66           O  
ATOM    243  CG1 ILE A  17     -38.397  -8.367  39.094  1.00 51.66           C  
ATOM    244 HG12 ILE A  17     -38.247  -8.809  40.079  1.00 51.66           H  
ATOM    245 HG13 ILE A  17     -39.472  -8.262  38.949  1.00 51.66           H  
ATOM    246  CG2 ILE A  17     -38.317  -8.852  36.619  1.00 51.66           C  
ATOM    247 HG21 ILE A  17     -37.845  -9.446  35.836  1.00 51.66           H  
ATOM    248 HG22 ILE A  17     -39.399  -8.967  36.553  1.00 51.66           H  
ATOM    249 HG23 ILE A  17     -38.053  -7.810  36.434  1.00 51.66           H  
ATOM    250  CD1 ILE A  17     -37.755  -6.974  39.118  1.00 51.66           C  
ATOM    251 HD11 ILE A  17     -36.674  -7.066  39.221  1.00 51.66           H  
ATOM    252 HD12 ILE A  17     -38.143  -6.415  39.969  1.00 51.66           H  
ATOM    253 HD13 ILE A  17     -37.988  -6.426  38.205  1.00 51.66           H  
ATOM    254  N   VAL A  18     -36.733 -12.138  36.901  1.00 42.20           N  
ATOM    255  H   VAL A  18     -35.986 -11.770  37.473  1.00 42.20           H  
ATOM    256  CA  VAL A  18     -36.391 -13.079  35.819  1.00 42.20           C  
ATOM    257  HA  VAL A  18     -36.791 -12.688  34.884  1.00 42.20           H  
ATOM    258  C   VAL A  18     -37.054 -14.447  36.027  1.00 42.20           C  
ATOM    259  CB  VAL A  18     -34.861 -13.187  35.654  1.00 42.20           C  
ATOM    260  HB  VAL A  18     -34.414 -13.451  36.613  1.00 42.20           H  
ATOM    261  O   VAL A  18     -37.602 -14.998  35.076  1.00 42.20           O  
ATOM    262  CG1 VAL A  18     -34.445 -14.236  34.616  1.00 42.20           C  
ATOM    263 HG11 VAL A  18     -34.731 -15.234  34.951  1.00 42.20           H  
ATOM    264 HG12 VAL A  18     -34.929 -14.033  33.661  1.00 42.20           H  
ATOM    265 HG13 VAL A  18     -33.364 -14.223  34.481  1.00 42.20           H  
ATOM    266  CG2 VAL A  18     -34.277 -11.844  35.187  1.00 42.20           C  
ATOM    267 HG21 VAL A  18     -33.191 -11.916  35.125  1.00 42.20           H  
ATOM    268 HG22 VAL A  18     -34.674 -11.586  34.205  1.00 42.20           H  
ATOM    269 HG23 VAL A  18     -34.527 -11.047  35.888  1.00 42.20           H  
ATOM    270  N   SER A  19     -37.124 -14.958  37.262  1.00 43.22           N  
ATOM    271  H   SER A  19     -36.665 -14.476  38.022  1.00 43.22           H  
ATOM    272  CA  SER A  19     -37.783 -16.242  37.560  1.00 43.22           C  
ATOM    273  HA  SER A  19     -37.403 -16.979  36.853  1.00 43.22           H  
ATOM    274  C   SER A  19     -39.310 -16.236  37.390  1.00 43.22           C  
ATOM    275  CB  SER A  19     -37.409 -16.728  38.965  1.00 43.22           C  
ATOM    276  HB2 SER A  19     -37.701 -17.773  39.072  1.00 43.22           H  
ATOM    277  HB3 SER A  19     -36.329 -16.658  39.095  1.00 43.22           H  
ATOM    278  O   SER A  19     -39.929 -17.290  37.494  1.00 43.22           O  
ATOM    279  OG  SER A  19     -38.055 -15.963  39.967  1.00 43.22           O  
ATOM    280  HG  SER A  19     -38.979 -16.223  39.978  1.00 43.22           H  
ATOM    281  N   LYS A  20     -39.944 -15.078  37.146  1.00 46.08           N  
ATOM    282  H   LYS A  20     -39.387 -14.236  37.090  1.00 46.08           H  
ATOM    283  CA  LYS A  20     -41.375 -14.990  36.796  1.00 46.08           C  
ATOM    284  HA  LYS A  20     -41.899 -15.839  37.234  1.00 46.08           H  
ATOM    285  C   LYS A  20     -41.652 -15.118  35.296  1.00 46.08           C  
ATOM    286  CB  LYS A  20     -41.994 -13.702  37.360  1.00 46.08           C  
ATOM    287  HB2 LYS A  20     -41.341 -12.852  37.159  1.00 46.08           H  
ATOM    288  HB3 LYS A  20     -42.948 -13.520  36.866  1.00 46.08           H  
ATOM    289  O   LYS A  20     -42.816 -15.207  34.922  1.00 46.08           O  
ATOM    290  CG  LYS A  20     -42.257 -13.828  38.863  1.00 46.08           C  
ATOM    291  HG2 LYS A  20     -42.891 -14.697  39.042  1.00 46.08           H  
ATOM    292  HG3 LYS A  20     -41.314 -13.966  39.394  1.00 46.08           H  
ATOM    293  CD  LYS A  20     -42.967 -12.576  39.383  1.00 46.08           C  
ATOM    294  HD2 LYS A  20     -43.892 -12.435  38.824  1.00 46.08           H  
ATOM    295  HD3 LYS A  20     -42.318 -11.711  39.241  1.00 46.08           H  
ATOM    296  CE  LYS A  20     -43.277 -12.767  40.867  1.00 46.08           C  
ATOM    297  HE2 LYS A  20     -43.817 -13.706  40.988  1.00 46.08           H  
ATOM    298  HE3 LYS A  20     -42.333 -12.856  41.405  1.00 46.08           H  
ATOM    299  NZ  LYS A  20     -44.080 -11.642  41.401  1.00 46.08           N  
ATOM    300  HZ1 LYS A  20     -44.267 -11.788  42.383  1.00 46.08           H  
ATOM    301  HZ2 LYS A  20     -43.575 -10.775  41.287  1.00 46.08           H  
ATOM    302  HZ3 LYS A  20     -44.959 -11.584  40.908  1.00 46.08           H  
ATOM    303  N   PHE A  21     -40.620 -15.141  34.451  1.00 47.58           N  
ATOM    304  H   PHE A  21     -39.685 -15.059  34.825  1.00 47.58           H  
ATOM    305  CA  PHE A  21     -40.756 -15.283  32.996  1.00 47.58           C  
ATOM    306  HA  PHE A  21     -41.793 -15.088  32.722  1.00 47.58           H  
ATOM    307  C   PHE A  21     -40.484 -16.712  32.484  1.00 47.58           C  
ATOM    308  CB  PHE A  21     -39.908 -14.207  32.294  1.00 47.58           C  
ATOM    309  HB2 PHE A  21     -38.876 -14.283  32.634  1.00 47.58           H  
ATOM    310  HB3 PHE A  21     -39.909 -14.399  31.221  1.00 47.58           H  
ATOM    311  O   PHE A  21     -40.411 -16.914  31.277  1.00 47.58           O  
ATOM    312  CG  PHE A  21     -40.418 -12.791  32.501  1.00 47.58           C  
ATOM    313  CD1 PHE A  21     -41.526 -12.328  31.765  1.00 47.58           C  
ATOM    314  HD1 PHE A  21     -42.009 -12.983  31.055  1.00 47.58           H  
ATOM    315  CD2 PHE A  21     -39.792 -11.933  33.423  1.00 47.58           C  
ATOM    316  HD2 PHE A  21     -38.941 -12.286  33.986  1.00 47.58           H  
ATOM    317  CE1 PHE A  21     -42.005 -11.019  31.952  1.00 47.58           C  
ATOM    318  HE1 PHE A  21     -42.854 -10.673  31.382  1.00 47.58           H  
ATOM    319  CE2 PHE A  21     -40.272 -10.625  33.615  1.00 47.58           C  
ATOM    320  HE2 PHE A  21     -39.786  -9.976  34.328  1.00 47.58           H  
ATOM    321  CZ  PHE A  21     -41.378 -10.166  32.878  1.00 47.58           C  
ATOM    322  HZ  PHE A  21     -41.744  -9.159  33.018  1.00 47.58           H  
ATOM    323  N   SER A  22     -40.351 -17.708  33.373  1.00 41.72           N  
ATOM    324  H   SER A  22     -40.388 -17.486  34.357  1.00 41.72           H  
ATOM    325  CA  SER A  22     -40.084 -19.111  33.014  1.00 41.72           C  
ATOM    326  HA  SER A  22     -40.143 -19.221  31.931  1.00 41.72           H  
ATOM    327  C   SER A  22     -41.115 -20.088  33.607  1.00 41.72           C  
ATOM    328  CB  SER A  22     -38.648 -19.487  33.407  1.00 41.72           C  
ATOM    329  HB2 SER A  22     -37.949 -18.825  32.895  1.00 41.72           H  
ATOM    330  HB3 SER A  22     -38.447 -20.512  33.098  1.00 41.72           H  
ATOM    331  O   SER A  22     -40.887 -20.667  34.668  1.00 41.72           O  
ATOM    332  OG  SER A  22     -38.460 -19.374  34.806  1.00 41.72           O  
ATOM    333  HG  SER A  22     -39.141 -19.919  35.206  1.00 41.72           H  
ATOM    334  N   MET A  23     -42.233 -20.262  32.899  1.00 33.88           N  
ATOM    335  H   MET A  23     -42.355 -19.675  32.086  1.00 33.88           H  
ATOM    336  CA  MET A  23     -43.246 -21.330  33.016  1.00 33.88           C  
ATOM    337  HA  MET A  23     -42.785 -22.290  33.248  1.00 33.88           H  
ATOM    338  C   MET A  23     -43.956 -21.409  31.650  1.00 33.88           C  
ATOM    339  CB  MET A  23     -44.312 -20.975  34.076  1.00 33.88           C  
ATOM    340  HB2 MET A  23     -45.176 -21.623  33.928  1.00 33.88           H  
ATOM    341  HB3 MET A  23     -44.644 -19.947  33.930  1.00 33.88           H  
ATOM    342  O   MET A  23     -44.245 -20.351  31.094  1.00 33.88           O  
ATOM    343  CG  MET A  23     -43.849 -21.149  35.526  1.00 33.88           C  
ATOM    344  HG2 MET A  23     -43.425 -22.147  35.633  1.00 33.88           H  
ATOM    345  HG3 MET A  23     -43.073 -20.415  35.742  1.00 33.88           H  
ATOM    346  SD  MET A  23     -45.167 -20.948  36.758  1.00 33.88           S  
ATOM    347  CE  MET A  23     -44.235 -21.386  38.247  1.00 33.88           C  
ATOM    348  HE1 MET A  23     -44.887 -21.316  39.118  1.00 33.88           H  
ATOM    349  HE2 MET A  23     -43.392 -20.706  38.364  1.00 33.88           H  
ATOM    350  HE3 MET A  23     -43.865 -22.407  38.155  1.00 33.88           H  
ATOM    351  N   SER A  24     -44.283 -22.546  31.036  1.00 35.48           N  
ATOM    352  H   SER A  24     -44.762 -22.399  30.159  1.00 35.48           H  
ATOM    353  CA  SER A  24     -43.967 -23.970  31.260  1.00 35.48           C  
ATOM    354  HA  SER A  24     -42.947 -24.100  31.622  1.00 35.48           H  
ATOM    355  C   SER A  24     -44.109 -24.679  29.897  1.00 35.48           C  
ATOM    356  CB  SER A  24     -44.956 -24.609  32.239  1.00 35.48           C  
ATOM    357  HB2 SER A  24     -44.881 -25.694  32.173  1.00 35.48           H  
ATOM    358  HB3 SER A  24     -45.975 -24.322  31.977  1.00 35.48           H  
ATOM    359  O   SER A  24     -44.802 -24.146  29.030  1.00 35.48           O  
ATOM    360  OG  SER A  24     -44.670 -24.224  33.569  1.00 35.48           O  
ATOM    361  HG  SER A  24     -44.681 -25.034  34.083  1.00 35.48           H  
ATOM    362  N   ASP A  25     -43.488 -25.842  29.689  1.00 44.80           N  
ATOM    363  H   ASP A  25     -43.164 -26.375  30.484  1.00 44.80           H  
ATOM    364  CA  ASP A  25     -43.469 -26.542  28.389  1.00 44.80           C  
ATOM    365  HA  ASP A  25     -44.253 -26.114  27.763  1.00 44.80           H  
ATOM    366  C   ASP A  25     -43.855 -28.019  28.602  1.00 44.80           C  
ATOM    367  CB  ASP A  25     -42.124 -26.295  27.664  1.00 44.80           C  
ATOM    368  HB2 ASP A  25     -41.384 -27.023  27.995  1.00 44.80           H  
ATOM    369  HB3 ASP A  25     -41.755 -25.311  27.954  1.00 44.80           H  
ATOM    370  O   ASP A  25     -43.060 -28.953  28.485  1.00 44.80           O  
ATOM    371  CG  ASP A  25     -42.208 -26.295  26.125  1.00 44.80           C  
ATOM    372  OD1 ASP A  25     -43.331 -26.331  25.571  1.00 44.80           O  
ATOM    373  OD2 ASP A  25     -41.126 -26.188  25.500  1.00 44.80           O  
ATOM    374  N   ASP A  26     -45.108 -28.199  29.029  1.00 40.88           N  
ATOM    375  H   ASP A  26     -45.679 -27.371  29.111  1.00 40.88           H  
ATOM    376  CA  ASP A  26     -45.645 -29.422  29.627  1.00 40.88           C  
ATOM    377  HA  ASP A  26     -44.903 -30.219  29.578  1.00 40.88           H  
ATOM    378  C   ASP A  26     -46.900 -29.845  28.837  1.00 40.88           C  
ATOM    379  CB  ASP A  26     -45.985 -29.168  31.111  1.00 40.88           C  
ATOM    380  HB2 ASP A  26     -46.486 -30.058  31.492  1.00 40.88           H  
ATOM    381  HB3 ASP A  26     -46.698 -28.346  31.174  1.00 40.88           H  
ATOM    382  O   ASP A  26     -47.935 -29.178  28.875  1.00 40.88           O  
ATOM    383  CG  ASP A  26     -44.800 -28.839  32.041  1.00 40.88           C  
ATOM    384  OD1 ASP A  26     -44.044 -27.876  31.765  1.00 40.88           O  
ATOM    385  OD2 ASP A  26     -44.718 -29.493  33.104  1.00 40.88           O  
ATOM    386  N   GLY A  27     -46.808 -30.926  28.058  1.00 37.46           N  
ATOM    387  H   GLY A  27     -45.931 -31.427  28.056  1.00 37.46           H  
ATOM    388  CA  GLY A  27     -47.830 -31.269  27.061  1.00 37.46           C  
ATOM    389  HA2 GLY A  27     -48.228 -30.344  26.644  1.00 37.46           H  
ATOM    390  HA3 GLY A  27     -47.344 -31.804  26.246  1.00 37.46           H  
ATOM    391  C   GLY A  27     -49.020 -32.120  27.541  1.00 37.46           C  
ATOM    392  O   GLY A  27     -49.019 -32.696  28.628  1.00 37.46           O  
ATOM    393  N   SER A  28     -49.957 -32.321  26.599  1.00 34.44           N  
ATOM    394  H   SER A  28     -49.894 -31.699  25.806  1.00 34.44           H  
ATOM    395  CA  SER A  28     -51.032 -33.343  26.526  1.00 34.44           C  
ATOM    396  HA  SER A  28     -51.094 -33.562  25.460  1.00 34.44           H  
ATOM    397  C   SER A  28     -52.477 -32.944  26.897  1.00 34.44           C  
ATOM    398  CB  SER A  28     -50.623 -34.686  27.159  1.00 34.44           C  
ATOM    399  HB2 SER A  28     -51.233 -35.483  26.736  1.00 34.44           H  
ATOM    400  HB3 SER A  28     -49.578 -34.898  26.932  1.00 34.44           H  
ATOM    401  O   SER A  28     -52.724 -31.990  27.626  1.00 34.44           O  
ATOM    402  OG  SER A  28     -50.813 -34.673  28.553  1.00 34.44           O  
ATOM    403  HG  SER A  28     -50.248 -33.977  28.895  1.00 34.44           H  
ATOM    404  N   THR A  29     -53.420 -33.759  26.382  1.00 35.68           N  
ATOM    405  H   THR A  29     -53.055 -34.528  25.839  1.00 35.68           H  
ATOM    406  CA  THR A  29     -54.906 -33.718  26.490  1.00 35.68           C  
ATOM    407  HA  THR A  29     -55.231 -34.703  26.158  1.00 35.68           H  
ATOM    408  C   THR A  29     -55.636 -32.719  25.551  1.00 35.68           C  
ATOM    409  CB  THR A  29     -55.383 -33.642  27.962  1.00 35.68           C  
ATOM    410  HB  THR A  29     -56.451 -33.859  27.998  1.00 35.68           H  
ATOM    411  O   THR A  29     -55.246 -31.565  25.464  1.00 35.68           O  
ATOM    412  CG2 THR A  29     -54.698 -34.669  28.870  1.00 35.68           C  
ATOM    413 HG21 THR A  29     -53.640 -34.435  28.990  1.00 35.68           H  
ATOM    414 HG22 THR A  29     -54.806 -35.669  28.451  1.00 35.68           H  
ATOM    415 HG23 THR A  29     -55.168 -34.643  29.853  1.00 35.68           H  
ATOM    416  OG1 THR A  29     -55.203 -32.373  28.530  1.00 35.68           O  
ATOM    417  HG1 THR A  29     -54.318 -32.077  28.304  1.00 35.68           H  
ATOM    418  N   THR A  30     -56.684 -33.070  24.772  1.00 36.43           N  
ATOM    419  H   THR A  30     -57.067 -32.291  24.256  1.00 36.43           H  
ATOM    420  CA  THR A  30     -57.285 -34.396  24.446  1.00 36.43           C  
ATOM    421  HA  THR A  30     -56.472 -35.107  24.302  1.00 36.43           H  
ATOM    422  C   THR A  30     -58.133 -34.399  23.145  1.00 36.43           C  
ATOM    423  CB  THR A  30     -58.240 -34.933  25.541  1.00 36.43           C  
ATOM    424  HB  THR A  30     -59.236 -35.077  25.124  1.00 36.43           H  
ATOM    425  O   THR A  30     -58.689 -33.381  22.759  1.00 36.43           O  
ATOM    426  CG2 THR A  30     -57.767 -36.282  26.086  1.00 36.43           C  
ATOM    427 HG21 THR A  30     -56.809 -36.174  26.594  1.00 36.43           H  
ATOM    428 HG22 THR A  30     -58.500 -36.651  26.804  1.00 36.43           H  
ATOM    429 HG23 THR A  30     -57.674 -37.004  25.275  1.00 36.43           H  
ATOM    430  OG1 THR A  30     -58.372 -34.076  26.641  1.00 36.43           O  
ATOM    431  HG1 THR A  30     -58.655 -33.215  26.326  1.00 36.43           H  
ATOM    432  N   ASN A  31     -58.257 -35.596  22.546  1.00 36.63           N  
ATOM    433  H   ASN A  31     -57.634 -36.298  22.918  1.00 36.63           H  
ATOM    434  CA  ASN A  31     -59.203 -36.147  21.538  1.00 36.63           C  
ATOM    435  HA  ASN A  31     -58.648 -36.304  20.614  1.00 36.63           H  
ATOM    436  C   ASN A  31     -60.527 -35.426  21.161  1.00 36.63           C  
ATOM    437  CB  ASN A  31     -59.625 -37.519  22.107  1.00 36.63           C  
ATOM    438  HB2 ASN A  31     -60.087 -37.374  23.084  1.00 36.63           H  
ATOM    439  HB3 ASN A  31     -60.369 -37.979  21.456  1.00 36.63           H  
ATOM    440  O   ASN A  31     -61.213 -34.900  22.033  1.00 36.63           O  
ATOM    441  CG  ASN A  31     -58.472 -38.491  22.220  1.00 36.63           C  
ATOM    442  ND2 ASN A  31     -58.327 -39.177  23.328  1.00 36.63           N  
ATOM    443 HD21 ASN A  31     -57.560 -39.834  23.347  1.00 36.63           H  
ATOM    444 HD22 ASN A  31     -59.008 -39.114  24.072  1.00 36.63           H  
ATOM    445  OD1 ASN A  31     -57.668 -38.620  21.318  1.00 36.63           O  
ATOM    446  N   GLY A  32     -60.996 -35.610  19.901  1.00 29.77           N  
ATOM    447  H   GLY A  32     -60.396 -36.051  19.219  1.00 29.77           H  
ATOM    448  CA  GLY A  32     -62.357 -35.180  19.497  1.00 29.77           C  
ATOM    449  HA2 GLY A  32     -63.048 -35.531  20.263  1.00 29.77           H  
ATOM    450  HA3 GLY A  32     -62.375 -34.091  19.552  1.00 29.77           H  
ATOM    451  C   GLY A  32     -63.013 -35.550  18.133  1.00 29.77           C  
ATOM    452  O   GLY A  32     -64.110 -35.057  17.907  1.00 29.77           O  
ATOM    453  N   GLY A  33     -62.458 -36.394  17.239  1.00 27.53           N  
ATOM    454  H   GLY A  33     -61.535 -36.755  17.432  1.00 27.53           H  
ATOM    455  CA  GLY A  33     -63.134 -36.826  15.973  1.00 27.53           C  
ATOM    456  HA2 GLY A  33     -62.593 -37.679  15.562  1.00 27.53           H  
ATOM    457  HA3 GLY A  33     -64.143 -37.159  16.215  1.00 27.53           H  
ATOM    458  C   GLY A  33     -63.242 -35.750  14.858  1.00 27.53           C  
ATOM    459  O   GLY A  33     -62.926 -34.594  15.098  1.00 27.53           O  
ATOM    460  N   ILE A  34     -63.621 -36.015  13.594  1.00 33.36           N  
ATOM    461  H   ILE A  34     -63.555 -35.193  13.010  1.00 33.36           H  
ATOM    462  CA  ILE A  34     -64.139 -37.207  12.880  1.00 33.36           C  
ATOM    463  HA  ILE A  34     -63.870 -38.118  13.415  1.00 33.36           H  
ATOM    464  C   ILE A  34     -63.514 -37.254  11.461  1.00 33.36           C  
ATOM    465  CB  ILE A  34     -65.691 -37.106  12.764  1.00 33.36           C  
ATOM    466  HB  ILE A  34     -65.931 -36.097  12.427  1.00 33.36           H  
ATOM    467  O   ILE A  34     -63.282 -36.213  10.851  1.00 33.36           O  
ATOM    468  CG1 ILE A  34     -66.352 -37.313  14.146  1.00 33.36           C  
ATOM    469 HG12 ILE A  34     -65.906 -36.616  14.856  1.00 33.36           H  
ATOM    470 HG13 ILE A  34     -66.157 -38.326  14.497  1.00 33.36           H  
ATOM    471  CG2 ILE A  34     -66.300 -38.079  11.731  1.00 33.36           C  
ATOM    472 HG21 ILE A  34     -66.042 -39.110  11.973  1.00 33.36           H  
ATOM    473 HG22 ILE A  34     -65.956 -37.836  10.725  1.00 33.36           H  
ATOM    474 HG23 ILE A  34     -67.385 -37.983  11.702  1.00 33.36           H  
ATOM    475  CD1 ILE A  34     -67.864 -37.052  14.181  1.00 33.36           C  
ATOM    476 HD11 ILE A  34     -68.087 -36.086  13.729  1.00 33.36           H  
ATOM    477 HD12 ILE A  34     -68.406 -37.840  13.658  1.00 33.36           H  
ATOM    478 HD13 ILE A  34     -68.199 -37.040  15.218  1.00 33.36           H  
ATOM    479  N   ALA A  35     -63.288 -38.446  10.894  1.00 34.35           N  
ATOM    480  H   ALA A  35     -63.556 -39.279  11.399  1.00 34.35           H  
ATOM    481  CA  ALA A  35     -62.885 -38.609   9.491  1.00 34.35           C  
ATOM    482  HA  ALA A  35     -62.237 -37.779   9.210  1.00 34.35           H  
ATOM    483  C   ALA A  35     -64.100 -38.620   8.535  1.00 34.35           C  
ATOM    484  CB  ALA A  35     -62.070 -39.906   9.370  1.00 34.35           C  
ATOM    485  HB1 ALA A  35     -61.205 -39.864  10.032  1.00 34.35           H  
ATOM    486  HB2 ALA A  35     -62.689 -40.762   9.639  1.00 34.35           H  
ATOM    487  HB3 ALA A  35     -61.724 -40.028   8.344  1.00 34.35           H  
ATOM    488  O   ALA A  35     -65.026 -39.401   8.744  1.00 34.35           O  
ATOM    489  N   GLY A  36     -64.088 -37.821   7.456  1.00 29.83           N  
ATOM    490  H   GLY A  36     -63.364 -37.121   7.378  1.00 29.83           H  
ATOM    491  CA  GLY A  36     -65.173 -37.846   6.457  1.00 29.83           C  
ATOM    492  HA2 GLY A  36     -65.193 -38.827   5.983  1.00 29.83           H  
ATOM    493  HA3 GLY A  36     -66.121 -37.725   6.980  1.00 29.83           H  
ATOM    494  C   GLY A  36     -65.127 -36.770   5.359  1.00 29.83           C  
ATOM    495  O   GLY A  36     -65.743 -35.727   5.497  1.00 29.83           O  
ATOM    496  N   MET A  37     -64.426 -37.065   4.256  1.00 31.08           N  
ATOM    497  H   MET A  37     -63.895 -37.921   4.320  1.00 31.08           H  
ATOM    498  CA  MET A  37     -64.571 -36.518   2.884  1.00 31.08           C  
ATOM    499  HA  MET A  37     -63.573 -36.495   2.445  1.00 31.08           H  
ATOM    500  C   MET A  37     -65.199 -35.115   2.649  1.00 31.08           C  
ATOM    501  CB  MET A  37     -65.410 -37.509   2.051  1.00 31.08           C  
ATOM    502  HB2 MET A  37     -65.437 -37.155   1.021  1.00 31.08           H  
ATOM    503  HB3 MET A  37     -66.432 -37.518   2.430  1.00 31.08           H  
ATOM    504  O   MET A  37     -66.420 -34.981   2.676  1.00 31.08           O  
ATOM    505  CG  MET A  37     -64.920 -38.956   2.030  1.00 31.08           C  
ATOM    506  HG2 MET A  37     -63.885 -38.990   1.691  1.00 31.08           H  
ATOM    507  HG3 MET A  37     -64.978 -39.367   3.038  1.00 31.08           H  
ATOM    508  SD  MET A  37     -65.935 -39.981   0.934  1.00 31.08           S  
ATOM    509  CE  MET A  37     -65.392 -41.630   1.453  1.00 31.08           C  
ATOM    510  HE1 MET A  37     -64.319 -41.734   1.288  1.00 31.08           H  
ATOM    511  HE2 MET A  37     -65.918 -42.385   0.869  1.00 31.08           H  
ATOM    512  HE3 MET A  37     -65.614 -41.776   2.510  1.00 31.08           H  
ATOM    513  N   LYS A  38     -64.389 -34.155   2.155  1.00 33.79           N  
ATOM    514  H   LYS A  38     -63.453 -34.166   2.532  1.00 33.79           H  
ATOM    515  CA  LYS A  38     -64.530 -33.427   0.852  1.00 33.79           C  
ATOM    516  HA  LYS A  38     -64.094 -34.046   0.068  1.00 33.79           H  
ATOM    517  C   LYS A  38     -63.758 -32.088   0.845  1.00 33.79           C  
ATOM    518  CB  LYS A  38     -65.998 -33.122   0.454  1.00 33.79           C  
ATOM    519  HB2 LYS A  38     -66.582 -32.877   1.340  1.00 33.79           H  
ATOM    520  HB3 LYS A  38     -66.020 -32.241  -0.187  1.00 33.79           H  
ATOM    521  O   LYS A  38     -63.862 -31.307   1.779  1.00 33.79           O  
ATOM    522  CG  LYS A  38     -66.651 -34.272  -0.342  1.00 33.79           C  
ATOM    523  HG2 LYS A  38     -66.529 -35.218   0.184  1.00 33.79           H  
ATOM    524  HG3 LYS A  38     -66.152 -34.358  -1.308  1.00 33.79           H  
ATOM    525  CD  LYS A  38     -68.148 -34.023  -0.571  1.00 33.79           C  
ATOM    526  HD2 LYS A  38     -68.635 -33.910   0.397  1.00 33.79           H  
ATOM    527  HD3 LYS A  38     -68.272 -33.103  -1.142  1.00 33.79           H  
ATOM    528  CE  LYS A  38     -68.777 -35.201  -1.328  1.00 33.79           C  
ATOM    529  HE2 LYS A  38     -68.630 -36.105  -0.738  1.00 33.79           H  
ATOM    530  HE3 LYS A  38     -68.251 -35.328  -2.275  1.00 33.79           H  
ATOM    531  NZ  LYS A  38     -70.225 -34.980  -1.571  1.00 33.79           N  
ATOM    532  HZ1 LYS A  38     -70.632 -35.766  -2.058  1.00 33.79           H  
ATOM    533  HZ2 LYS A  38     -70.369 -34.146  -2.122  1.00 33.79           H  
ATOM    534  HZ3 LYS A  38     -70.710 -34.864  -0.692  1.00 33.79           H  
ATOM    535  N   ARG A  39     -63.046 -31.796  -0.256  1.00 36.00           N  
ATOM    536  H   ARG A  39     -63.069 -32.495  -0.984  1.00 36.00           H  
ATOM    537  CA  ARG A  39     -62.743 -30.413  -0.716  1.00 36.00           C  
ATOM    538  HA  ARG A  39     -62.586 -29.754   0.138  1.00 36.00           H  
ATOM    539  C   ARG A  39     -63.985 -29.896  -1.474  1.00 36.00           C  
ATOM    540  CB  ARG A  39     -61.503 -30.407  -1.632  1.00 36.00           C  
ATOM    541  HB2 ARG A  39     -61.701 -31.050  -2.489  1.00 36.00           H  
ATOM    542  HB3 ARG A  39     -61.358 -29.393  -2.004  1.00 36.00           H  
ATOM    543  O   ARG A  39     -64.637 -30.742  -2.095  1.00 36.00           O  
ATOM    544  CG  ARG A  39     -60.193 -30.859  -0.962  1.00 36.00           C  
ATOM    545  HG2 ARG A  39     -60.304 -31.874  -0.582  1.00 36.00           H  
ATOM    546  HG3 ARG A  39     -59.963 -30.190  -0.132  1.00 36.00           H  
ATOM    547  CD  ARG A  39     -59.048 -30.823  -1.989  1.00 36.00           C  
ATOM    548  HD2 ARG A  39     -59.308 -31.478  -2.821  1.00 36.00           H  
ATOM    549  HD3 ARG A  39     -58.952 -29.805  -2.365  1.00 36.00           H  
ATOM    550  NE  ARG A  39     -57.757 -31.253  -1.414  1.00 36.00           N  
ATOM    551  HE  ARG A  39     -57.742 -31.445  -0.422  1.00 36.00           H  
ATOM    552  NH1 ARG A  39     -56.502 -31.111  -3.340  1.00 36.00           N  
ATOM    553 HH11 ARG A  39     -55.613 -31.190  -3.813  1.00 36.00           H  
ATOM    554 HH12 ARG A  39     -57.316 -30.788  -3.843  1.00 36.00           H  
ATOM    555  NH2 ARG A  39     -55.529 -31.750  -1.441  1.00 36.00           N  
ATOM    556 HH21 ARG A  39     -54.653 -31.820  -1.940  1.00 36.00           H  
ATOM    557 HH22 ARG A  39     -55.550 -31.937  -0.449  1.00 36.00           H  
ATOM    558  CZ  ARG A  39     -56.608 -31.370  -2.065  1.00 36.00           C  
ATOM    559  N   PRO A  40     -64.366 -28.603  -1.405  1.00 37.07           N  
ATOM    560  CA  PRO A  40     -63.753 -27.480  -2.164  1.00 37.07           C  
ATOM    561  HA  PRO A  40     -62.867 -27.817  -2.702  1.00 37.07           H  
ATOM    562  C   PRO A  40     -63.349 -26.296  -1.236  1.00 37.07           C  
ATOM    563  CB  PRO A  40     -64.829 -27.069  -3.186  1.00 37.07           C  
ATOM    564  HB2 PRO A  40     -65.070 -26.012  -3.073  1.00 37.07           H  
ATOM    565  HB3 PRO A  40     -64.508 -27.279  -4.206  1.00 37.07           H  
ATOM    566  O   PRO A  40     -63.714 -26.316  -0.071  1.00 37.07           O  
ATOM    567  CG  PRO A  40     -66.081 -27.874  -2.843  1.00 37.07           C  
ATOM    568  HG2 PRO A  40     -66.984 -27.266  -2.899  1.00 37.07           H  
ATOM    569  HG3 PRO A  40     -66.157 -28.743  -3.497  1.00 37.07           H  
ATOM    570  CD  PRO A  40     -65.794 -28.322  -1.420  1.00 37.07           C  
ATOM    571  HD2 PRO A  40     -66.015 -27.513  -0.725  1.00 37.07           H  
ATOM    572  HD3 PRO A  40     -66.395 -29.194  -1.160  1.00 37.07           H  
ATOM    573  N   ALA A  41     -62.422 -25.378  -1.556  1.00 29.46           N  
ATOM    574  H   ALA A  41     -62.074 -25.010  -0.682  1.00 29.46           H  
ATOM    575  CA  ALA A  41     -62.364 -24.302  -2.574  1.00 29.46           C  
ATOM    576  HA  ALA A  41     -61.317 -23.999  -2.563  1.00 29.46           H  
ATOM    577  C   ALA A  41     -63.148 -23.004  -2.228  1.00 29.46           C  
ATOM    578  CB  ALA A  41     -62.606 -24.780  -4.014  1.00 29.46           C  
ATOM    579  HB1 ALA A  41     -63.675 -24.806  -4.227  1.00 29.46           H  
ATOM    580  HB2 ALA A  41     -62.157 -25.760  -4.175  1.00 29.46           H  
ATOM    581  HB3 ALA A  41     -62.158 -24.068  -4.707  1.00 29.46           H  
ATOM    582  O   ALA A  41     -64.299 -23.093  -1.822  1.00 29.46           O  
ATOM    583  N   GLN A  42     -62.510 -21.848  -2.510  1.00 29.89           N  
ATOM    584  H   GLN A  42     -61.553 -21.932  -2.822  1.00 29.89           H  
ATOM    585  CA  GLN A  42     -63.043 -20.461  -2.558  1.00 29.89           C  
ATOM    586  HA  GLN A  42     -62.200 -19.861  -2.903  1.00 29.89           H  
ATOM    587  C   GLN A  42     -63.391 -19.766  -1.208  1.00 29.89           C  
ATOM    588  CB  GLN A  42     -64.089 -20.383  -3.694  1.00 29.89           C  
ATOM    589  HB2 GLN A  42     -64.477 -21.375  -3.925  1.00 29.89           H  
ATOM    590  HB3 GLN A  42     -64.955 -19.787  -3.404  1.00 29.89           H  
ATOM    591  O   GLN A  42     -63.815 -20.424  -0.269  1.00 29.89           O  
ATOM    592  CG  GLN A  42     -63.428 -19.806  -4.958  1.00 29.89           C  
ATOM    593  HG2 GLN A  42     -63.058 -18.803  -4.744  1.00 29.89           H  
ATOM    594  HG3 GLN A  42     -62.571 -20.422  -5.230  1.00 29.89           H  
ATOM    595  CD  GLN A  42     -64.356 -19.761  -6.166  1.00 29.89           C  
ATOM    596  NE2 GLN A  42     -64.414 -18.669  -6.889  1.00 29.89           N  
ATOM    597 HE21 GLN A  42     -65.151 -18.615  -7.577  1.00 29.89           H  
ATOM    598 HE22 GLN A  42     -64.032 -17.808  -6.524  1.00 29.89           H  
ATOM    599  OE1 GLN A  42     -64.989 -20.746  -6.516  1.00 29.89           O  
ATOM    600  N   GLU A  43     -62.868 -18.541  -0.978  1.00 33.58           N  
ATOM    601  H   GLU A  43     -62.392 -18.594  -0.089  1.00 33.58           H  
ATOM    602  CA  GLU A  43     -63.566 -17.216  -1.015  1.00 33.58           C  
ATOM    603  HA  GLU A  43     -62.803 -16.446  -0.904  1.00 33.58           H  
ATOM    604  C   GLU A  43     -64.543 -16.985   0.165  1.00 33.58           C  
ATOM    605  CB  GLU A  43     -64.254 -16.939  -2.367  1.00 33.58           C  
ATOM    606  HB2 GLU A  43     -64.635 -17.877  -2.770  1.00 33.58           H  
ATOM    607  HB3 GLU A  43     -65.136 -16.317  -2.212  1.00 33.58           H  
ATOM    608  O   GLU A  43     -65.167 -17.920   0.641  1.00 33.58           O  
ATOM    609  CG  GLU A  43     -63.356 -16.257  -3.412  1.00 33.58           C  
ATOM    610  HG2 GLU A  43     -62.396 -16.774  -3.426  1.00 33.58           H  
ATOM    611  HG3 GLU A  43     -63.177 -15.223  -3.116  1.00 33.58           H  
ATOM    612  CD  GLU A  43     -63.973 -16.299  -4.822  1.00 33.58           C  
ATOM    613  OE1 GLU A  43     -63.189 -16.362  -5.797  1.00 33.58           O  
ATOM    614  OE2 GLU A  43     -65.205 -16.455  -4.953  1.00 33.58           O  
ATOM    615  N   GLU A  44     -64.767 -15.786   0.713  1.00 32.28           N  
ATOM    616  H   GLU A  44     -65.531 -15.800   1.374  1.00 32.28           H  
ATOM    617  CA  GLU A  44     -64.076 -14.487   0.669  1.00 32.28           C  
ATOM    618  HA  GLU A  44     -63.000 -14.639   0.761  1.00 32.28           H  
ATOM    619  C   GLU A  44     -64.591 -13.642   1.869  1.00 32.28           C  
ATOM    620  CB  GLU A  44     -64.398 -13.717  -0.633  1.00 32.28           C  
ATOM    621  HB2 GLU A  44     -64.716 -14.402  -1.419  1.00 32.28           H  
ATOM    622  HB3 GLU A  44     -65.237 -13.047  -0.442  1.00 32.28           H  
ATOM    623  O   GLU A  44     -65.677 -13.900   2.372  1.00 32.28           O  
ATOM    624  CG  GLU A  44     -63.195 -12.921  -1.166  1.00 32.28           C  
ATOM    625  HG2 GLU A  44     -62.781 -12.330  -0.348  1.00 32.28           H  
ATOM    626  HG3 GLU A  44     -62.424 -13.624  -1.480  1.00 32.28           H  
ATOM    627  CD  GLU A  44     -63.559 -11.974  -2.326  1.00 32.28           C  
ATOM    628  OE1 GLU A  44     -62.632 -11.603  -3.076  1.00 32.28           O  
ATOM    629  OE2 GLU A  44     -64.714 -11.483  -2.341  1.00 32.28           O  
ATOM    630  N   ASN A  45     -63.853 -12.598   2.263  1.00 30.94           N  
ATOM    631  H   ASN A  45     -62.951 -12.523   1.815  1.00 30.94           H  
ATOM    632  CA  ASN A  45     -64.347 -11.330   2.837  1.00 30.94           C  
ATOM    633  HA  ASN A  45     -63.429 -10.832   3.151  1.00 30.94           H  
ATOM    634  C   ASN A  45     -65.249 -11.220   4.111  1.00 30.94           C  
ATOM    635  CB  ASN A  45     -64.918 -10.496   1.668  1.00 30.94           C  
ATOM    636  HB2 ASN A  45     -65.594  -9.734   2.055  1.00 30.94           H  
ATOM    637  HB3 ASN A  45     -65.502 -11.128   0.999  1.00 30.94           H  
ATOM    638  O   ASN A  45     -66.305 -11.819   4.267  1.00 30.94           O  
ATOM    639  CG  ASN A  45     -63.840  -9.765   0.889  1.00 30.94           C  
ATOM    640  ND2 ASN A  45     -63.950  -9.650  -0.410  1.00 30.94           N  
ATOM    641 HD21 ASN A  45     -63.163  -9.260  -0.908  1.00 30.94           H  
ATOM    642 HD22 ASN A  45     -64.588 -10.215  -0.952  1.00 30.94           H  
ATOM    643  OD1 ASN A  45     -62.882  -9.271   1.459  1.00 30.94           O  
ATOM    644  N   ASN A  46     -64.892 -10.181   4.891  1.00 29.74           N  
ATOM    645  H   ASN A  46     -63.994  -9.786   4.651  1.00 29.74           H  
ATOM    646  CA  ASN A  46     -65.728  -9.288   5.723  1.00 29.74           C  
ATOM    647  HA  ASN A  46     -65.081  -8.418   5.838  1.00 29.74           H  
ATOM    648  C   ASN A  46     -66.085  -9.607   7.198  1.00 29.74           C  
ATOM    649  CB  ASN A  46     -66.918  -8.737   4.912  1.00 29.74           C  
ATOM    650  HB2 ASN A  46     -67.593  -8.200   5.579  1.00 29.74           H  
ATOM    651  HB3 ASN A  46     -67.486  -9.560   4.477  1.00 29.74           H  
ATOM    652  O   ASN A  46     -67.085 -10.235   7.519  1.00 29.74           O  
ATOM    653  CG  ASN A  46     -66.480  -7.765   3.833  1.00 29.74           C  
ATOM    654  ND2 ASN A  46     -67.157  -7.730   2.712  1.00 29.74           N  
ATOM    655 HD21 ASN A  46     -67.897  -8.398   2.547  1.00 29.74           H  
ATOM    656 HD22 ASN A  46     -66.805  -7.118   1.990  1.00 29.74           H  
ATOM    657  OD1 ASN A  46     -65.542  -7.003   3.995  1.00 29.74           O  
ATOM    658  N   ASN A  47     -65.341  -8.912   8.076  1.00 35.38           N  
ATOM    659  H   ASN A  47     -64.432  -8.650   7.724  1.00 35.38           H  
ATOM    660  CA  ASN A  47     -65.822  -7.987   9.121  1.00 35.38           C  
ATOM    661  HA  ASN A  47     -64.956  -7.751   9.740  1.00 35.38           H  
ATOM    662  C   ASN A  47     -66.925  -8.419  10.107  1.00 35.38           C  
ATOM    663  CB  ASN A  47     -66.264  -6.666   8.447  1.00 35.38           C  
ATOM    664  HB2 ASN A  47     -66.972  -6.886   7.648  1.00 35.38           H  
ATOM    665  HB3 ASN A  47     -66.783  -6.046   9.177  1.00 35.38           H  
ATOM    666  O   ASN A  47     -68.105  -8.406   9.766  1.00 35.38           O  
ATOM    667  CG  ASN A  47     -65.126  -5.827   7.909  1.00 35.38           C  
ATOM    668  ND2 ASN A  47     -65.373  -5.013   6.912  1.00 35.38           N  
ATOM    669 HD21 ASN A  47     -66.268  -5.031   6.443  1.00 35.38           H  
ATOM    670 HD22 ASN A  47     -64.575  -4.533   6.522  1.00 35.38           H  
ATOM    671  OD1 ASN A  47     -64.006  -5.883   8.382  1.00 35.38           O  
ATOM    672  N   PHE A  48     -66.570  -8.469  11.400  1.00 27.10           N  
ATOM    673  H   PHE A  48     -65.590  -8.559  11.630  1.00 27.10           H  
ATOM    674  CA  PHE A  48     -67.412  -7.888  12.457  1.00 27.10           C  
ATOM    675  HA  PHE A  48     -67.831  -6.967  12.052  1.00 27.10           H  
ATOM    676  C   PHE A  48     -66.612  -7.495  13.719  1.00 27.10           C  
ATOM    677  CB  PHE A  48     -68.590  -8.816  12.814  1.00 27.10           C  
ATOM    678  HB2 PHE A  48     -68.346  -9.399  13.702  1.00 27.10           H  
ATOM    679  HB3 PHE A  48     -68.766  -9.530  12.010  1.00 27.10           H  
ATOM    680  O   PHE A  48     -65.495  -7.963  13.916  1.00 27.10           O  
ATOM    681  CG  PHE A  48     -69.880  -8.043  13.031  1.00 27.10           C  
ATOM    682  CD1 PHE A  48     -70.354  -7.778  14.331  1.00 27.10           C  
ATOM    683  HD1 PHE A  48     -69.824  -8.162  15.190  1.00 27.10           H  
ATOM    684  CD2 PHE A  48     -70.591  -7.552  11.919  1.00 27.10           C  
ATOM    685  HD2 PHE A  48     -70.240  -7.761  10.919  1.00 27.10           H  
ATOM    686  CE1 PHE A  48     -71.527  -7.021  14.513  1.00 27.10           C  
ATOM    687  HE1 PHE A  48     -71.894  -6.826  15.509  1.00 27.10           H  
ATOM    688  CE2 PHE A  48     -71.762  -6.797  12.100  1.00 27.10           C  
ATOM    689  HE2 PHE A  48     -72.305  -6.431  11.241  1.00 27.10           H  
ATOM    690  CZ  PHE A  48     -72.230  -6.530  13.398  1.00 27.10           C  
ATOM    691  HZ  PHE A  48     -73.134  -5.956  13.538  1.00 27.10           H  
ATOM    692  N   ALA A  49     -67.250  -6.693  14.582  1.00 28.83           N  
ATOM    693  H   ALA A  49     -68.173  -6.402  14.291  1.00 28.83           H  
ATOM    694  CA  ALA A  49     -66.851  -6.266  15.937  1.00 28.83           C  
ATOM    695  HA  ALA A  49     -67.773  -5.873  16.366  1.00 28.83           H  
ATOM    696  C   ALA A  49     -65.831  -5.109  16.074  1.00 28.83           C  
ATOM    697  CB  ALA A  49     -66.536  -7.478  16.823  1.00 28.83           C  
ATOM    698  HB1 ALA A  49     -66.447  -7.156  17.861  1.00 28.83           H  
ATOM    699  HB2 ALA A  49     -67.330  -8.221  16.745  1.00 28.83           H  
ATOM    700  HB3 ALA A  49     -65.591  -7.927  16.518  1.00 28.83           H  
ATOM    701  O   ALA A  49     -64.620  -5.245  15.921  1.00 28.83           O  
ATOM    702  N   THR A  50     -66.373  -3.957  16.471  1.00 31.91           N  
ATOM    703  H   THR A  50     -67.375  -3.935  16.597  1.00 31.91           H  
ATOM    704  CA  THR A  50     -65.695  -2.702  16.822  1.00 31.91           C  
ATOM    705  HA  THR A  50     -64.679  -2.707  16.428  1.00 31.91           H  
ATOM    706  C   THR A  50     -65.641  -2.474  18.346  1.00 31.91           C  
ATOM    707  CB  THR A  50     -66.485  -1.533  16.195  1.00 31.91           C  
ATOM    708  HB  THR A  50     -66.089  -0.587  16.565  1.00 31.91           H  
ATOM    709  O   THR A  50     -66.449  -3.034  19.081  1.00 31.91           O  
ATOM    710  CG2 THR A  50     -66.414  -1.495  14.670  1.00 31.91           C  
ATOM    711 HG21 THR A  50     -66.858  -2.397  14.249  1.00 31.91           H  
ATOM    712 HG22 THR A  50     -66.961  -0.626  14.305  1.00 31.91           H  
ATOM    713 HG23 THR A  50     -65.374  -1.424  14.351  1.00 31.91           H  
ATOM    714  OG1 THR A  50     -67.851  -1.638  16.540  1.00 31.91           O  
ATOM    715  HG1 THR A  50     -67.911  -1.442  17.478  1.00 31.91           H  
ATOM    716  N   THR A  51     -64.814  -1.502  18.767  1.00 34.22           N  
ATOM    717  H   THR A  51     -64.147  -1.169  18.086  1.00 34.22           H  
ATOM    718  CA  THR A  51     -65.014  -0.627  19.955  1.00 34.22           C  
ATOM    719  HA  THR A  51     -64.515   0.300  19.670  1.00 34.22           H  
ATOM    720  C   THR A  51     -64.369  -1.019  21.311  1.00 34.22           C  
ATOM    721  CB  THR A  51     -66.498  -0.211  20.117  1.00 34.22           C  
ATOM    722  HB  THR A  51     -67.077  -1.046  20.513  1.00 34.22           H  
ATOM    723  O   THR A  51     -64.472  -2.136  21.793  1.00 34.22           O  
ATOM    724  CG2 THR A  51     -66.714   1.002  21.016  1.00 34.22           C  
ATOM    725 HG21 THR A  51     -67.741   1.358  20.933  1.00 34.22           H  
ATOM    726 HG22 THR A  51     -66.568   0.700  22.053  1.00 34.22           H  
ATOM    727 HG23 THR A  51     -66.030   1.809  20.754  1.00 34.22           H  
ATOM    728  OG1 THR A  51     -67.047   0.184  18.878  1.00 34.22           O  
ATOM    729  HG1 THR A  51     -67.938   0.492  19.062  1.00 34.22           H  
ATOM    730  N   GLU A  52     -63.762   0.002  21.946  1.00 30.11           N  
ATOM    731  H   GLU A  52     -63.760   0.867  21.424  1.00 30.11           H  
ATOM    732  CA  GLU A  52     -63.401   0.157  23.377  1.00 30.11           C  
ATOM    733  HA  GLU A  52     -62.978   1.160  23.430  1.00 30.11           H  
ATOM    734  C   GLU A  52     -62.292  -0.697  24.046  1.00 30.11           C  
ATOM    735  CB  GLU A  52     -64.671   0.242  24.249  1.00 30.11           C  
ATOM    736  HB2 GLU A  52     -65.435  -0.435  23.866  1.00 30.11           H  
ATOM    737  HB3 GLU A  52     -64.437  -0.048  25.273  1.00 30.11           H  
ATOM    738  O   GLU A  52     -62.550  -1.666  24.757  1.00 30.11           O  
ATOM    739  CG  GLU A  52     -65.197   1.683  24.292  1.00 30.11           C  
ATOM    740  HG2 GLU A  52     -64.470   2.294  24.826  1.00 30.11           H  
ATOM    741  HG3 GLU A  52     -65.260   2.077  23.278  1.00 30.11           H  
ATOM    742  CD  GLU A  52     -66.561   1.810  24.983  1.00 30.11           C  
ATOM    743  OE1 GLU A  52     -67.184   2.872  24.772  1.00 30.11           O  
ATOM    744  OE2 GLU A  52     -66.926   0.894  25.751  1.00 30.11           O  
ATOM    745  N   LYS A  53     -61.063  -0.145  24.077  1.00 30.33           N  
ATOM    746  H   LYS A  53     -60.752   0.270  23.210  1.00 30.33           H  
ATOM    747  CA  LYS A  53     -60.515   0.516  25.293  1.00 30.33           C  
ATOM    748  HA  LYS A  53     -61.268   1.233  25.621  1.00 30.33           H  
ATOM    749  C   LYS A  53     -59.254   1.355  25.010  1.00 30.33           C  
ATOM    750  CB  LYS A  53     -60.281  -0.490  26.445  1.00 30.33           C  
ATOM    751  HB2 LYS A  53     -59.343  -0.277  26.957  1.00 30.33           H  
ATOM    752  HB3 LYS A  53     -60.220  -1.502  26.045  1.00 30.33           H  
ATOM    753  O   LYS A  53     -58.546   1.143  24.032  1.00 30.33           O  
ATOM    754  CG  LYS A  53     -61.434  -0.383  27.464  1.00 30.33           C  
ATOM    755  HG2 LYS A  53     -62.383  -0.331  26.932  1.00 30.33           H  
ATOM    756  HG3 LYS A  53     -61.321   0.541  28.033  1.00 30.33           H  
ATOM    757  CD  LYS A  53     -61.497  -1.570  28.432  1.00 30.33           C  
ATOM    758  HD2 LYS A  53     -60.620  -1.567  29.078  1.00 30.33           H  
ATOM    759  HD3 LYS A  53     -61.519  -2.491  27.849  1.00 30.33           H  
ATOM    760  CE  LYS A  53     -62.785  -1.457  29.259  1.00 30.33           C  
ATOM    761  HE2 LYS A  53     -63.618  -1.342  28.567  1.00 30.33           H  
ATOM    762  HE3 LYS A  53     -62.738  -0.557  29.871  1.00 30.33           H  
ATOM    763  NZ  LYS A  53     -63.008  -2.655  30.104  1.00 30.33           N  
ATOM    764  HZ1 LYS A  53     -62.257  -2.780  30.768  1.00 30.33           H  
ATOM    765  HZ2 LYS A  53     -63.069  -3.474  29.517  1.00 30.33           H  
ATOM    766  HZ3 LYS A  53     -63.884  -2.570  30.601  1.00 30.33           H  
ATOM    767  N   ARG A  54     -59.037   2.371  25.856  1.00 35.17           N  
ATOM    768  H   ARG A  54     -59.628   2.387  26.675  1.00 35.17           H  
ATOM    769  CA  ARG A  54     -58.025   3.449  25.741  1.00 35.17           C  
ATOM    770  HA  ARG A  54     -57.740   3.521  24.691  1.00 35.17           H  
ATOM    771  C   ARG A  54     -56.692   3.090  26.469  1.00 35.17           C  
ATOM    772  CB  ARG A  54     -58.727   4.769  26.152  1.00 35.17           C  
ATOM    773  HB2 ARG A  54     -59.694   4.551  26.604  1.00 35.17           H  
ATOM    774  HB3 ARG A  54     -58.164   5.283  26.931  1.00 35.17           H  
ATOM    775  O   ARG A  54     -56.595   1.979  26.987  1.00 35.17           O  
ATOM    776  CG  ARG A  54     -58.967   5.709  24.953  1.00 35.17           C  
ATOM    777  HG2 ARG A  54     -59.696   5.249  24.286  1.00 35.17           H  
ATOM    778  HG3 ARG A  54     -58.039   5.865  24.403  1.00 35.17           H  
ATOM    779  CD  ARG A  54     -59.497   7.069  25.431  1.00 35.17           C  
ATOM    780  HD2 ARG A  54     -58.721   7.549  26.028  1.00 35.17           H  
ATOM    781  HD3 ARG A  54     -60.368   6.903  26.064  1.00 35.17           H  
ATOM    782  NE  ARG A  54     -59.883   7.949  24.309  1.00 35.17           N  
ATOM    783  HE  ARG A  54     -59.977   7.518  23.401  1.00 35.17           H  
ATOM    784  NH1 ARG A  54     -60.120   9.897  25.514  1.00 35.17           N  
ATOM    785 HH11 ARG A  54     -59.801   9.422  26.347  1.00 35.17           H  
ATOM    786 HH12 ARG A  54     -60.389  10.869  25.558  1.00 35.17           H  
ATOM    787  NH2 ARG A  54     -60.601   9.887  23.340  1.00 35.17           N  
ATOM    788 HH21 ARG A  54     -60.845  10.865  23.410  1.00 35.17           H  
ATOM    789 HH22 ARG A  54     -60.691   9.420  22.449  1.00 35.17           H  
ATOM    790  CZ  ARG A  54     -60.196   9.234  24.393  1.00 35.17           C  
ATOM    791  N   PRO A  55     -55.631   3.932  26.436  1.00 40.82           N  
ATOM    792  CA  PRO A  55     -54.236   3.471  26.491  1.00 40.82           C  
ATOM    793  HA  PRO A  55     -54.121   2.583  25.869  1.00 40.82           H  
ATOM    794  C   PRO A  55     -53.723   3.148  27.902  1.00 40.82           C  
ATOM    795  CB  PRO A  55     -53.421   4.620  25.886  1.00 40.82           C  
ATOM    796  HB2 PRO A  55     -52.388   4.632  26.235  1.00 40.82           H  
ATOM    797  HB3 PRO A  55     -53.453   4.561  24.798  1.00 40.82           H  
ATOM    798  O   PRO A  55     -54.173   3.735  28.879  1.00 40.82           O  
ATOM    799  CG  PRO A  55     -54.190   5.850  26.356  1.00 40.82           C  
ATOM    800  HG2 PRO A  55     -53.946   6.071  27.396  1.00 40.82           H  
ATOM    801  HG3 PRO A  55     -53.996   6.716  25.724  1.00 40.82           H  
ATOM    802  CD  PRO A  55     -55.638   5.380  26.246  1.00 40.82           C  
ATOM    803  HD2 PRO A  55     -56.212   5.886  27.022  1.00 40.82           H  
ATOM    804  HD3 PRO A  55     -56.016   5.620  25.252  1.00 40.82           H  
ATOM    805  N   LEU A  56     -52.709   2.272  27.989  1.00 36.21           N  
ATOM    806  H   LEU A  56     -52.459   1.761  27.155  1.00 36.21           H  
ATOM    807  CA  LEU A  56     -52.016   1.937  29.249  1.00 36.21           C  
ATOM    808  HA  LEU A  56     -52.125   2.791  29.917  1.00 36.21           H  
ATOM    809  C   LEU A  56     -50.484   1.744  29.139  1.00 36.21           C  
ATOM    810  CB  LEU A  56     -52.714   0.712  29.891  1.00 36.21           C  
ATOM    811  HB2 LEU A  56     -51.984   0.102  30.424  1.00 36.21           H  
ATOM    812  HB3 LEU A  56     -53.128   0.084  29.102  1.00 36.21           H  
ATOM    813  O   LEU A  56     -49.852   1.352  30.119  1.00 36.21           O  
ATOM    814  CG  LEU A  56     -53.832   1.075  30.890  1.00 36.21           C  
ATOM    815  HG  LEU A  56     -54.559   1.736  30.418  1.00 36.21           H  
ATOM    816  CD1 LEU A  56     -54.567  -0.196  31.319  1.00 36.21           C  
ATOM    817 HD11 LEU A  56     -55.372   0.060  32.008  1.00 36.21           H  
ATOM    818 HD12 LEU A  56     -55.004  -0.675  30.443  1.00 36.21           H  
ATOM    819 HD13 LEU A  56     -53.878  -0.888  31.803  1.00 36.21           H  
ATOM    820  CD2 LEU A  56     -53.283   1.740  32.158  1.00 36.21           C  
ATOM    821 HD21 LEU A  56     -52.863   2.717  31.918  1.00 36.21           H  
ATOM    822 HD22 LEU A  56     -54.094   1.896  32.868  1.00 36.21           H  
ATOM    823 HD23 LEU A  56     -52.515   1.112  32.609  1.00 36.21           H  
ATOM    824  N   VAL A  57     -49.868   2.015  27.977  1.00 43.44           N  
ATOM    825  H   VAL A  57     -50.433   2.348  27.209  1.00 43.44           H  
ATOM    826  CA  VAL A  57     -48.443   1.687  27.712  1.00 43.44           C  
ATOM    827  HA  VAL A  57     -48.044   1.175  28.587  1.00 43.44           H  
ATOM    828  C   VAL A  57     -47.534   2.925  27.549  1.00 43.44           C  
ATOM    829  CB  VAL A  57     -48.319   0.666  26.550  1.00 43.44           C  
ATOM    830  HB  VAL A  57     -48.598   1.156  25.617  1.00 43.44           H  
ATOM    831  O   VAL A  57     -46.318   2.793  27.612  1.00 43.44           O  
ATOM    832  CG1 VAL A  57     -46.909   0.076  26.397  1.00 43.44           C  
ATOM    833 HG11 VAL A  57     -46.569  -0.344  27.344  1.00 43.44           H  
ATOM    834 HG12 VAL A  57     -46.906  -0.705  25.637  1.00 43.44           H  
ATOM    835 HG13 VAL A  57     -46.209   0.845  26.073  1.00 43.44           H  
ATOM    836  CG2 VAL A  57     -49.256  -0.538  26.763  1.00 43.44           C  
ATOM    837 HG21 VAL A  57     -49.113  -1.268  25.966  1.00 43.44           H  
ATOM    838 HG22 VAL A  57     -50.300  -0.228  26.738  1.00 43.44           H  
ATOM    839 HG23 VAL A  57     -49.042  -1.013  27.720  1.00 43.44           H  
ATOM    840  N   MET A  58     -48.087   4.142  27.433  1.00 41.50           N  
ATOM    841  H   MET A  58     -49.093   4.221  27.436  1.00 41.50           H  
ATOM    842  CA  MET A  58     -47.292   5.384  27.311  1.00 41.50           C  
ATOM    843  HA  MET A  58     -46.319   5.143  26.884  1.00 41.50           H  
ATOM    844  C   MET A  58     -46.980   6.077  28.657  1.00 41.50           C  
ATOM    845  CB  MET A  58     -47.978   6.348  26.329  1.00 41.50           C  
ATOM    846  HB2 MET A  58     -49.051   6.352  26.522  1.00 41.50           H  
ATOM    847  HB3 MET A  58     -47.612   7.361  26.501  1.00 41.50           H  
ATOM    848  O   MET A  58     -45.926   6.692  28.785  1.00 41.50           O  
ATOM    849  CG  MET A  58     -47.726   6.001  24.854  1.00 41.50           C  
ATOM    850  HG2 MET A  58     -48.486   6.519  24.268  1.00 41.50           H  
ATOM    851  HG3 MET A  58     -47.852   4.930  24.696  1.00 41.50           H  
ATOM    852  SD  MET A  58     -46.107   6.521  24.217  1.00 41.50           S  
ATOM    853  CE  MET A  58     -46.473   6.624  22.443  1.00 41.50           C  
ATOM    854  HE1 MET A  58     -46.808   5.653  22.079  1.00 41.50           H  
ATOM    855  HE2 MET A  58     -47.251   7.368  22.271  1.00 41.50           H  
ATOM    856  HE3 MET A  58     -45.572   6.918  21.906  1.00 41.50           H  
ATOM    857  N   ASP A  59     -47.815   5.927  29.693  1.00 36.78           N  
ATOM    858  H   ASP A  59     -48.715   5.501  29.526  1.00 36.78           H  
ATOM    859  CA  ASP A  59     -47.661   6.702  30.945  1.00 36.78           C  
ATOM    860  HA  ASP A  59     -47.251   7.681  30.695  1.00 36.78           H  
ATOM    861  C   ASP A  59     -46.692   6.091  31.977  1.00 36.78           C  
ATOM    862  CB  ASP A  59     -49.041   6.950  31.575  1.00 36.78           C  
ATOM    863  HB2 ASP A  59     -48.912   7.460  32.530  1.00 36.78           H  
ATOM    864  HB3 ASP A  59     -49.521   5.990  31.767  1.00 36.78           H  
ATOM    865  O   ASP A  59     -46.308   6.748  32.944  1.00 36.78           O  
ATOM    866  CG  ASP A  59     -49.935   7.820  30.689  1.00 36.78           C  
ATOM    867  OD1 ASP A  59     -49.414   8.796  30.111  1.00 36.78           O  
ATOM    868  OD2 ASP A  59     -51.121   7.449  30.552  1.00 36.78           O  
ATOM    869  N   LYS A  60     -46.256   4.835  31.796  1.00 47.47           N  
ATOM    870  H   LYS A  60     -46.587   4.347  30.977  1.00 47.47           H  
ATOM    871  CA  LYS A  60     -45.351   4.154  32.751  1.00 47.47           C  
ATOM    872  HA  LYS A  60     -45.403   4.683  33.702  1.00 47.47           H  
ATOM    873  C   LYS A  60     -43.864   4.236  32.396  1.00 47.47           C  
ATOM    874  CB  LYS A  60     -45.821   2.717  33.022  1.00 47.47           C  
ATOM    875  HB2 LYS A  60     -45.063   2.205  33.615  1.00 47.47           H  
ATOM    876  HB3 LYS A  60     -45.951   2.180  32.083  1.00 47.47           H  
ATOM    877  O   LYS A  60     -43.033   3.931  33.247  1.00 47.47           O  
ATOM    878  CG  LYS A  60     -47.138   2.731  33.816  1.00 47.47           C  
ATOM    879  HG2 LYS A  60     -47.025   3.384  34.681  1.00 47.47           H  
ATOM    880  HG3 LYS A  60     -47.937   3.122  33.186  1.00 47.47           H  
ATOM    881  CD  LYS A  60     -47.522   1.332  34.308  1.00 47.47           C  
ATOM    882  HD2 LYS A  60     -46.716   0.935  34.926  1.00 47.47           H  
ATOM    883  HD3 LYS A  60     -47.677   0.680  33.449  1.00 47.47           H  
ATOM    884  CE  LYS A  60     -48.810   1.436  35.131  1.00 47.47           C  
ATOM    885  HE2 LYS A  60     -48.645   2.141  35.946  1.00 47.47           H  
ATOM    886  HE3 LYS A  60     -49.592   1.848  34.493  1.00 47.47           H  
ATOM    887  NZ  LYS A  60     -49.226   0.118  35.667  1.00 47.47           N  
ATOM    888  HZ1 LYS A  60     -49.392  -0.527  34.907  1.00 47.47           H  
ATOM    889  HZ2 LYS A  60     -50.080   0.210  36.199  1.00 47.47           H  
ATOM    890  HZ3 LYS A  60     -48.508  -0.263  36.266  1.00 47.47           H  
ATOM    891  N   VAL A  61     -43.519   4.682  31.187  1.00 42.83           N  
ATOM    892  H   VAL A  61     -44.256   4.927  30.541  1.00 42.83           H  
ATOM    893  CA  VAL A  61     -42.117   4.886  30.772  1.00 42.83           C  
ATOM    894  HA  VAL A  61     -41.496   4.135  31.261  1.00 42.83           H  
ATOM    895  C   VAL A  61     -41.599   6.253  31.243  1.00 42.83           C  
ATOM    896  CB  VAL A  61     -41.956   4.683  29.251  1.00 42.83           C  
ATOM    897  HB  VAL A  61     -42.531   5.445  28.725  1.00 42.83           H  
ATOM    898  O   VAL A  61     -40.475   6.346  31.734  1.00 42.83           O  
ATOM    899  CG1 VAL A  61     -40.488   4.786  28.818  1.00 42.83           C  
ATOM    900 HG11 VAL A  61     -39.885   4.051  29.351  1.00 42.83           H  
ATOM    901 HG12 VAL A  61     -40.405   4.608  27.745  1.00 42.83           H  
ATOM    902 HG13 VAL A  61     -40.102   5.784  29.024  1.00 42.83           H  
ATOM    903  CG2 VAL A  61     -42.465   3.298  28.819  1.00 42.83           C  
ATOM    904 HG21 VAL A  61     -43.537   3.212  28.993  1.00 42.83           H  
ATOM    905 HG22 VAL A  61     -41.942   2.515  29.369  1.00 42.83           H  
ATOM    906 HG23 VAL A  61     -42.294   3.159  27.751  1.00 42.83           H  
ATOM    907  N   ALA A  62     -42.438   7.295  31.204  1.00 41.93           N  
ATOM    908  H   ALA A  62     -43.349   7.174  30.785  1.00 41.93           H  
ATOM    909  CA  ALA A  62     -42.089   8.636  31.688  1.00 41.93           C  
ATOM    910  HA  ALA A  62     -41.215   8.990  31.142  1.00 41.93           H  
ATOM    911  C   ALA A  62     -41.726   8.658  33.189  1.00 41.93           C  
ATOM    912  CB  ALA A  62     -43.264   9.570  31.372  1.00 41.93           C  
ATOM    913  HB1 ALA A  62     -44.180   9.202  31.834  1.00 41.93           H  
ATOM    914  HB2 ALA A  62     -43.052  10.567  31.758  1.00 41.93           H  
ATOM    915  HB3 ALA A  62     -43.409   9.636  30.294  1.00 41.93           H  
ATOM    916  O   ALA A  62     -40.709   9.237  33.577  1.00 41.93           O  
ATOM    917  N   ALA A  63     -42.490   7.943  34.024  1.00 42.68           N  
ATOM    918  H   ALA A  63     -43.330   7.520  33.656  1.00 42.68           H  
ATOM    919  CA  ALA A  63     -42.255   7.864  35.469  1.00 42.68           C  
ATOM    920  HA  ALA A  63     -42.240   8.878  35.869  1.00 42.68           H  
ATOM    921  C   ALA A  63     -40.909   7.206  35.852  1.00 42.68           C  
ATOM    922  CB  ALA A  63     -43.440   7.115  36.092  1.00 42.68           C  
ATOM    923  HB1 ALA A  63     -44.370   7.630  35.852  1.00 42.68           H  
ATOM    924  HB2 ALA A  63     -43.482   6.095  35.710  1.00 42.68           H  
ATOM    925  HB3 ALA A  63     -43.323   7.089  37.176  1.00 42.68           H  
ATOM    926  O   ALA A  63     -40.354   7.504  36.910  1.00 42.68           O  
ATOM    927  N   ALA A  64     -40.356   6.336  34.997  1.00 43.16           N  
ATOM    928  H   ALA A  64     -40.830   6.141  34.127  1.00 43.16           H  
ATOM    929  CA  ALA A  64     -39.043   5.727  35.218  1.00 43.16           C  
ATOM    930  HA  ALA A  64     -38.949   5.467  36.273  1.00 43.16           H  
ATOM    931  C   ALA A  64     -37.884   6.689  34.884  1.00 43.16           C  
ATOM    932  CB  ALA A  64     -38.972   4.429  34.404  1.00 43.16           C  
ATOM    933  HB1 ALA A  64     -38.024   3.928  34.600  1.00 43.16           H  
ATOM    934  HB2 ALA A  64     -39.042   4.651  33.339  1.00 43.16           H  
ATOM    935  HB3 ALA A  64     -39.790   3.767  34.687  1.00 43.16           H  
ATOM    936  O   ALA A  64     -36.844   6.656  35.545  1.00 43.16           O  
ATOM    937  N   ALA A  65     -38.067   7.577  33.900  1.00 47.71           N  
ATOM    938  H   ALA A  65     -38.951   7.579  33.411  1.00 47.71           H  
ATOM    939  CA  ALA A  65     -37.054   8.548  33.488  1.00 47.71           C  
ATOM    940  HA  ALA A  65     -36.091   8.040  33.428  1.00 47.71           H  
ATOM    941  C   ALA A  65     -36.893   9.705  34.495  1.00 47.71           C  
ATOM    942  CB  ALA A  65     -37.413   9.043  32.081  1.00 47.71           C  
ATOM    943  HB1 ALA A  65     -38.369   9.565  32.099  1.00 47.71           H  
ATOM    944  HB2 ALA A  65     -37.478   8.198  31.395  1.00 47.71           H  
ATOM    945  HB3 ALA A  65     -36.642   9.727  31.728  1.00 47.71           H  
ATOM    946  O   ALA A  65     -35.767  10.083  34.828  1.00 47.71           O  
ATOM    947  N   GLU A  66     -37.993  10.230  35.051  1.00 45.99           N  
ATOM    948  H   GLU A  66     -38.899   9.930  34.720  1.00 45.99           H  
ATOM    949  CA  GLU A  66     -37.927  11.284  36.080  1.00 45.99           C  
ATOM    950  HA  GLU A  66     -37.338  12.118  35.698  1.00 45.99           H  
ATOM    951  C   GLU A  66     -37.243  10.822  37.377  1.00 45.99           C  
ATOM    952  CB  GLU A  66     -39.328  11.799  36.430  1.00 45.99           C  
ATOM    953  HB2 GLU A  66     -40.020  10.963  36.518  1.00 45.99           H  
ATOM    954  HB3 GLU A  66     -39.266  12.280  37.407  1.00 45.99           H  
ATOM    955  O   GLU A  66     -36.561  11.613  38.036  1.00 45.99           O  
ATOM    956  CG  GLU A  66     -39.875  12.837  35.445  1.00 45.99           C  
ATOM    957  HG2 GLU A  66     -39.084  13.537  35.177  1.00 45.99           H  
ATOM    958  HG3 GLU A  66     -40.222  12.339  34.539  1.00 45.99           H  
ATOM    959  CD  GLU A  66     -41.020  13.586  36.138  1.00 45.99           C  
ATOM    960  OE1 GLU A  66     -40.758  14.698  36.658  1.00 45.99           O  
ATOM    961  OE2 GLU A  66     -42.097  12.976  36.299  1.00 45.99           O  
ATOM    962  N   ALA A  67     -37.379   9.542  37.743  1.00 45.46           N  
ATOM    963  H   ALA A  67     -37.965   8.939  37.183  1.00 45.46           H  
ATOM    964  CA  ALA A  67     -36.713   8.981  38.916  1.00 45.46           C  
ATOM    965  HA  ALA A  67     -36.967   9.591  39.783  1.00 45.46           H  
ATOM    966  C   ALA A  67     -35.178   9.005  38.774  1.00 45.46           C  
ATOM    967  CB  ALA A  67     -37.252   7.565  39.150  1.00 45.46           C  
ATOM    968  HB1 ALA A  67     -36.800   7.145  40.049  1.00 45.46           H  
ATOM    969  HB2 ALA A  67     -37.013   6.928  38.299  1.00 45.46           H  
ATOM    970  HB3 ALA A  67     -38.334   7.597  39.276  1.00 45.46           H  
ATOM    971  O   ALA A  67     -34.479   9.363  39.723  1.00 45.46           O  
ATOM    972  N   ALA A  68     -34.654   8.700  37.581  1.00 42.33           N  
ATOM    973  H   ALA A  68     -35.279   8.432  36.834  1.00 42.33           H  
ATOM    974  CA  ALA A  68     -33.221   8.766  37.292  1.00 42.33           C  
ATOM    975  HA  ALA A  68     -32.681   8.236  38.076  1.00 42.33           H  
ATOM    976  C   ALA A  68     -32.695  10.216  37.274  1.00 42.33           C  
ATOM    977  CB  ALA A  68     -32.969   8.041  35.964  1.00 42.33           C  
ATOM    978  HB1 ALA A  68     -31.900   8.030  35.752  1.00 42.33           H  
ATOM    979  HB2 ALA A  68     -33.328   7.014  36.028  1.00 42.33           H  
ATOM    980  HB3 ALA A  68     -33.487   8.551  35.152  1.00 42.33           H  
ATOM    981  O   ALA A  68     -31.630  10.499  37.827  1.00 42.33           O  
ATOM    982  N   ALA A  69     -33.463  11.159  36.716  1.00 45.57           N  
ATOM    983  H   ALA A  69     -34.314  10.874  36.253  1.00 45.57           H  
ATOM    984  CA  ALA A  69     -33.082  12.574  36.664  1.00 45.57           C  
ATOM    985  HA  ALA A  69     -32.110  12.651  36.176  1.00 45.57           H  
ATOM    986  C   ALA A  69     -32.941  13.213  38.063  1.00 45.57           C  
ATOM    987  CB  ALA A  69     -34.110  13.312  35.799  1.00 45.57           C  
ATOM    988  HB1 ALA A  69     -33.828  14.360  35.708  1.00 45.57           H  
ATOM    989  HB2 ALA A  69     -35.099  13.248  36.253  1.00 45.57           H  
ATOM    990  HB3 ALA A  69     -34.146  12.868  34.804  1.00 45.57           H  
ATOM    991  O   ALA A  69     -32.003  13.974  38.311  1.00 45.57           O  
ATOM    992  N   ARG A  70     -33.827  12.864  39.010  1.00 51.47           N  
ATOM    993  H   ARG A  70     -34.583  12.252  38.738  1.00 51.47           H  
ATOM    994  CA  ARG A  70     -33.788  13.386  40.393  1.00 51.47           C  
ATOM    995  HA  ARG A  70     -33.654  14.467  40.350  1.00 51.47           H  
ATOM    996  C   ARG A  70     -32.604  12.873  41.221  1.00 51.47           C  
ATOM    997  CB  ARG A  70     -35.118  13.087  41.102  1.00 51.47           C  
ATOM    998  HB2 ARG A  70     -35.351  12.027  41.001  1.00 51.47           H  
ATOM    999  HB3 ARG A  70     -35.015  13.318  42.163  1.00 51.47           H  
ATOM   1000  O   ARG A  70     -32.229  13.524  42.194  1.00 51.47           O  
ATOM   1001  CG  ARG A  70     -36.269  13.931  40.535  1.00 51.47           C  
ATOM   1002  HG2 ARG A  70     -36.381  13.729  39.470  1.00 51.47           H  
ATOM   1003  HG3 ARG A  70     -36.041  14.989  40.661  1.00 51.47           H  
ATOM   1004  CD  ARG A  70     -37.589  13.612  41.248  1.00 51.47           C  
ATOM   1005  HD2 ARG A  70     -37.738  12.533  41.241  1.00 51.47           H  
ATOM   1006  HD3 ARG A  70     -37.517  13.954  42.281  1.00 51.47           H  
ATOM   1007  NE  ARG A  70     -38.728  14.247  40.557  1.00 51.47           N  
ATOM   1008  HE  ARG A  70     -38.689  14.260  39.548  1.00 51.47           H  
ATOM   1009  NH1 ARG A  70     -40.055  14.762  42.366  1.00 51.47           N  
ATOM   1010 HH11 ARG A  70     -40.925  15.136  42.718  1.00 51.47           H  
ATOM   1011 HH12 ARG A  70     -39.341  14.404  42.985  1.00 51.47           H  
ATOM   1012  NH2 ARG A  70     -40.775  15.177  40.285  1.00 51.47           N  
ATOM   1013 HH21 ARG A  70     -40.683  15.092  39.282  1.00 51.47           H  
ATOM   1014 HH22 ARG A  70     -41.656  15.525  40.636  1.00 51.47           H  
ATOM   1015  CZ  ARG A  70     -39.842  14.728  41.077  1.00 51.47           C  
ATOM   1016  N   ILE A  71     -32.003  11.740  40.850  1.00 48.20           N  
ATOM   1017  H   ILE A  71     -32.364  11.250  40.043  1.00 48.20           H  
ATOM   1018  CA  ILE A  71     -30.819  11.194  41.532  1.00 48.20           C  
ATOM   1019  HA  ILE A  71     -30.950  11.314  42.608  1.00 48.20           H  
ATOM   1020  C   ILE A  71     -29.567  12.008  41.167  1.00 48.20           C  
ATOM   1021  CB  ILE A  71     -30.695   9.676  41.252  1.00 48.20           C  
ATOM   1022  HB  ILE A  71     -30.764   9.513  40.176  1.00 48.20           H  
ATOM   1023  O   ILE A  71     -28.813  12.392  42.061  1.00 48.20           O  
ATOM   1024  CG1 ILE A  71     -31.861   8.933  41.952  1.00 48.20           C  
ATOM   1025 HG12 ILE A  71     -31.711   8.959  43.031  1.00 48.20           H  
ATOM   1026 HG13 ILE A  71     -32.801   9.445  41.742  1.00 48.20           H  
ATOM   1027  CG2 ILE A  71     -29.345   9.115  41.735  1.00 48.20           C  
ATOM   1028 HG21 ILE A  71     -29.284   8.044  41.542  1.00 48.20           H  
ATOM   1029 HG22 ILE A  71     -29.216   9.296  42.802  1.00 48.20           H  
ATOM   1030 HG23 ILE A  71     -28.523   9.583  41.193  1.00 48.20           H  
ATOM   1031  CD1 ILE A  71     -32.041   7.476  41.509  1.00 48.20           C  
ATOM   1032 HD11 ILE A  71     -32.146   7.428  40.425  1.00 48.20           H  
ATOM   1033 HD12 ILE A  71     -31.189   6.871  41.821  1.00 48.20           H  
ATOM   1034 HD13 ILE A  71     -32.942   7.070  41.968  1.00 48.20           H  
ATOM   1035  N   ASN A  72     -29.398  12.380  39.893  1.00 45.76           N  
ATOM   1036  H   ASN A  72     -30.050  12.042  39.200  1.00 45.76           H  
ATOM   1037  CA  ASN A  72     -28.245  13.175  39.446  1.00 45.76           C  
ATOM   1038  HA  ASN A  72     -27.342  12.722  39.856  1.00 45.76           H  
ATOM   1039  C   ASN A  72     -28.230  14.617  39.989  1.00 45.76           C  
ATOM   1040  CB  ASN A  72     -28.153  13.130  37.908  1.00 45.76           C  
ATOM   1041  HB2 ASN A  72     -29.148  13.190  37.469  1.00 45.76           H  
ATOM   1042  HB3 ASN A  72     -27.577  13.989  37.563  1.00 45.76           H  
ATOM   1043  O   ASN A  72     -27.153  15.172  40.186  1.00 45.76           O  
ATOM   1044  CG  ASN A  72     -27.432  11.893  37.391  1.00 45.76           C  
ATOM   1045  ND2 ASN A  72     -27.538  11.603  36.116  1.00 45.76           N  
ATOM   1046 HD21 ASN A  72     -28.072  12.189  35.490  1.00 45.76           H  
ATOM   1047 HD22 ASN A  72     -27.017  10.795  35.808  1.00 45.76           H  
ATOM   1048  OD1 ASN A  72     -26.752  11.179  38.104  1.00 45.76           O  
ATOM   1049  N   GLN A  73     -29.382  15.217  40.318  1.00 44.94           N  
ATOM   1050  H   GLN A  73     -30.253  14.755  40.100  1.00 44.94           H  
ATOM   1051  CA  GLN A  73     -29.405  16.521  41.005  1.00 44.94           C  
ATOM   1052  HA  GLN A  73     -28.684  17.180  40.521  1.00 44.94           H  
ATOM   1053  C   GLN A  73     -28.974  16.457  42.483  1.00 44.94           C  
ATOM   1054  CB  GLN A  73     -30.792  17.172  40.891  1.00 44.94           C  
ATOM   1055  HB2 GLN A  73     -30.873  17.948  41.653  1.00 44.94           H  
ATOM   1056  HB3 GLN A  73     -31.570  16.432  41.077  1.00 44.94           H  
ATOM   1057  O   GLN A  73     -28.618  17.486  43.052  1.00 44.94           O  
ATOM   1058  CG  GLN A  73     -31.011  17.841  39.526  1.00 44.94           C  
ATOM   1059  HG2 GLN A  73     -31.073  17.077  38.751  1.00 44.94           H  
ATOM   1060  HG3 GLN A  73     -30.161  18.487  39.305  1.00 44.94           H  
ATOM   1061  CD  GLN A  73     -32.277  18.696  39.483  1.00 44.94           C  
ATOM   1062  NE2 GLN A  73     -32.480  19.462  38.434  1.00 44.94           N  
ATOM   1063 HE21 GLN A  73     -33.321  20.021  38.453  1.00 44.94           H  
ATOM   1064 HE22 GLN A  73     -31.810  19.502  37.679  1.00 44.94           H  
ATOM   1065  OE1 GLN A  73     -33.109  18.696  40.375  1.00 44.94           O  
ATOM   1066  N   LYS A  74     -28.988  15.278  43.122  1.00 47.29           N  
ATOM   1067  H   LYS A  74     -29.232  14.451  42.596  1.00 47.29           H  
ATOM   1068  CA  LYS A  74     -28.709  15.129  44.563  1.00 47.29           C  
ATOM   1069  HA  LYS A  74     -28.869  16.099  45.035  1.00 47.29           H  
ATOM   1070  C   LYS A  74     -27.253  14.805  44.918  1.00 47.29           C  
ATOM   1071  CB  LYS A  74     -29.702  14.124  45.183  1.00 47.29           C  
ATOM   1072  HB2 LYS A  74     -29.167  13.413  45.813  1.00 47.29           H  
ATOM   1073  HB3 LYS A  74     -30.208  13.556  44.402  1.00 47.29           H  
ATOM   1074  O   LYS A  74     -26.949  14.712  46.103  1.00 47.29           O  
ATOM   1075  CG  LYS A  74     -30.741  14.859  46.041  1.00 47.29           C  
ATOM   1076  HG2 LYS A  74     -30.222  15.443  46.801  1.00 47.29           H  
ATOM   1077  HG3 LYS A  74     -31.316  15.535  45.408  1.00 47.29           H  
ATOM   1078  CD  LYS A  74     -31.692  13.879  46.736  1.00 47.29           C  
ATOM   1079  HD2 LYS A  74     -32.251  13.326  45.981  1.00 47.29           H  
ATOM   1080  HD3 LYS A  74     -31.106  13.182  47.334  1.00 47.29           H  
ATOM   1081  CE  LYS A  74     -32.650  14.662  47.639  1.00 47.29           C  
ATOM   1082  HE2 LYS A  74     -33.234  15.342  47.018  1.00 47.29           H  
ATOM   1083  HE3 LYS A  74     -32.057  15.268  48.324  1.00 47.29           H  
ATOM   1084  NZ  LYS A  74     -33.544  13.758  48.404  1.00 47.29           N  
ATOM   1085  HZ1 LYS A  74     -34.097  13.195  47.774  1.00 47.29           H  
ATOM   1086  HZ2 LYS A  74     -32.995  13.145  48.989  1.00 47.29           H  
ATOM   1087  HZ3 LYS A  74     -34.162  14.294  48.996  1.00 47.29           H  
ATOM   1088  N   LEU A  75     -26.370  14.626  43.930  1.00 47.68           N  
ATOM   1089  H   LEU A  75     -26.711  14.708  42.983  1.00 47.68           H  
ATOM   1090  CA  LEU A  75     -25.017  14.075  44.127  1.00 47.68           C  
ATOM   1091  HA  LEU A  75     -24.828  13.988  45.197  1.00 47.68           H  
ATOM   1092  C   LEU A  75     -23.854  14.964  43.632  1.00 47.68           C  
ATOM   1093  CB  LEU A  75     -24.978  12.651  43.523  1.00 47.68           C  
ATOM   1094  HB2 LEU A  75     -25.430  12.683  42.531  1.00 47.68           H  
ATOM   1095  HB3 LEU A  75     -23.943  12.334  43.394  1.00 47.68           H  
ATOM   1096  O   LEU A  75     -22.715  14.512  43.655  1.00 47.68           O  
ATOM   1097  CG  LEU A  75     -25.690  11.583  44.377  1.00 47.68           C  
ATOM   1098  HG  LEU A  75     -26.693  11.923  44.633  1.00 47.68           H  
ATOM   1099  CD1 LEU A  75     -25.819  10.281  43.585  1.00 47.68           C  
ATOM   1100 HD11 LEU A  75     -26.394  10.464  42.677  1.00 47.68           H  
ATOM   1101 HD12 LEU A  75     -24.831   9.909  43.313  1.00 47.68           H  
ATOM   1102 HD13 LEU A  75     -26.338   9.531  44.182  1.00 47.68           H  
ATOM   1103  CD2 LEU A  75     -24.924  11.269  45.667  1.00 47.68           C  
ATOM   1104 HD21 LEU A  75     -25.418  10.458  46.202  1.00 47.68           H  
ATOM   1105 HD22 LEU A  75     -23.901  10.974  45.432  1.00 47.68           H  
ATOM   1106 HD23 LEU A  75     -24.905  12.144  46.317  1.00 47.68           H  
ATOM   1107  N   GLY A  76     -24.103  16.212  43.209  1.00 36.32           N  
ATOM   1108  H   GLY A  76     -25.064  16.524  43.189  1.00 36.32           H  
ATOM   1109  CA  GLY A  76     -23.072  17.077  42.596  1.00 36.32           C  
ATOM   1110  HA2 GLY A  76     -22.092  16.605  42.676  1.00 36.32           H  
ATOM   1111  HA3 GLY A  76     -23.295  17.172  41.533  1.00 36.32           H  
ATOM   1112  C   GLY A  76     -22.921  18.497  43.162  1.00 36.32           C  
ATOM   1113  O   GLY A  76     -22.238  19.314  42.553  1.00 36.32           O  
ATOM   1114  N   GLY A  77     -23.578  18.828  44.277  1.00 38.97           N  
ATOM   1115  H   GLY A  77     -24.063  18.097  44.777  1.00 38.97           H  
ATOM   1116  CA  GLY A  77     -23.725  20.208  44.763  1.00 38.97           C  
ATOM   1117  HA2 GLY A  77     -23.412  20.909  43.989  1.00 38.97           H  
ATOM   1118  HA3 GLY A  77     -24.781  20.394  44.958  1.00 38.97           H  
ATOM   1119  C   GLY A  77     -22.951  20.554  46.038  1.00 38.97           C  
ATOM   1120  O   GLY A  77     -23.582  20.918  47.027  1.00 38.97           O  
ATOM   1121  N   SER A  78     -21.615  20.485  46.034  1.00 36.08           N  
ATOM   1122  H   SER A  78     -21.144  20.084  45.236  1.00 36.08           H  
ATOM   1123  CA  SER A  78     -20.797  21.011  47.144  1.00 36.08           C  
ATOM   1124  HA  SER A  78     -21.247  21.950  47.468  1.00 36.08           H  
ATOM   1125  C   SER A  78     -19.348  21.332  46.746  1.00 36.08           C  
ATOM   1126  CB  SER A  78     -20.832  20.083  48.375  1.00 36.08           C  
ATOM   1127  HB2 SER A  78     -21.696  20.352  48.982  1.00 36.08           H  
ATOM   1128  HB3 SER A  78     -19.936  20.243  48.975  1.00 36.08           H  
ATOM   1129  O   SER A  78     -18.524  20.446  46.535  1.00 36.08           O  
ATOM   1130  OG  SER A  78     -20.947  18.710  48.041  1.00 36.08           O  
ATOM   1131  HG  SER A  78     -20.676  18.187  48.799  1.00 36.08           H  
ATOM   1132  N   GLN A  79     -19.020  22.629  46.707  1.00 39.14           N  
ATOM   1133  H   GLN A  79     -19.745  23.302  46.909  1.00 39.14           H  
ATOM   1134  CA  GLN A  79     -17.633  23.107  46.789  1.00 39.14           C  
ATOM   1135  HA  GLN A  79     -17.020  22.610  46.038  1.00 39.14           H  
ATOM   1136  C   GLN A  79     -17.043  22.812  48.179  1.00 39.14           C  
ATOM   1137  CB  GLN A  79     -17.579  24.633  46.583  1.00 39.14           C  
ATOM   1138  HB2 GLN A  79     -16.576  24.975  46.840  1.00 39.14           H  
ATOM   1139  HB3 GLN A  79     -18.276  25.106  47.275  1.00 39.14           H  
ATOM   1140  O   GLN A  79     -17.783  22.745  49.163  1.00 39.14           O  
ATOM   1141  CG  GLN A  79     -17.872  25.125  45.159  1.00 39.14           C  
ATOM   1142  HG2 GLN A  79     -18.896  24.874  44.884  1.00 39.14           H  
ATOM   1143  HG3 GLN A  79     -17.194  24.628  44.466  1.00 39.14           H  
ATOM   1144  CD  GLN A  79     -17.684  26.639  45.037  1.00 39.14           C  
ATOM   1145  NE2 GLN A  79     -17.563  27.170  43.841  1.00 39.14           N  
ATOM   1146 HE21 GLN A  79     -17.588  26.598  43.009  1.00 39.14           H  
ATOM   1147 HE22 GLN A  79     -17.441  28.172  43.822  1.00 39.14           H  
ATOM   1148  OE1 GLN A  79     -17.642  27.382  46.002  1.00 39.14           O  
ATOM   1149  N   PRO A  80     -15.706  22.787  48.285  1.00 36.31           N  
ATOM   1150  CA  PRO A  80     -15.077  23.524  49.376  1.00 36.31           C  
ATOM   1151  HA  PRO A  80     -15.816  24.153  49.871  1.00 36.31           H  
ATOM   1152  C   PRO A  80     -13.928  24.431  48.911  1.00 36.31           C  
ATOM   1153  CB  PRO A  80     -14.612  22.473  50.382  1.00 36.31           C  
ATOM   1154  HB2 PRO A  80     -13.697  22.773  50.891  1.00 36.31           H  
ATOM   1155  HB3 PRO A  80     -15.404  22.296  51.110  1.00 36.31           H  
ATOM   1156  O   PRO A  80     -12.999  24.026  48.215  1.00 36.31           O  
ATOM   1157  CG  PRO A  80     -14.404  21.211  49.542  1.00 36.31           C  
ATOM   1158  HG2 PRO A  80     -14.914  20.366  50.004  1.00 36.31           H  
ATOM   1159  HG3 PRO A  80     -13.341  20.996  49.437  1.00 36.31           H  
ATOM   1160  CD  PRO A  80     -15.011  21.516  48.167  1.00 36.31           C  
ATOM   1161  HD2 PRO A  80     -15.692  20.718  47.871  1.00 36.31           H  
ATOM   1162  HD3 PRO A  80     -14.215  21.609  47.428  1.00 36.31           H  
ATOM   1163  N   THR A  81     -13.987  25.674  49.376  1.00 32.19           N  
ATOM   1164  H   THR A  81     -14.789  25.925  49.935  1.00 32.19           H  
ATOM   1165  CA  THR A  81     -12.907  26.667  49.377  1.00 32.19           C  
ATOM   1166  HA  THR A  81     -12.511  26.797  48.369  1.00 32.19           H  
ATOM   1167  C   THR A  81     -11.771  26.286  50.330  1.00 32.19           C  
ATOM   1168  CB  THR A  81     -13.473  27.999  49.902  1.00 32.19           C  
ATOM   1169  HB  THR A  81     -12.651  28.654  50.192  1.00 32.19           H  
ATOM   1170  O   THR A  81     -12.043  25.882  51.459  1.00 32.19           O  
ATOM   1171  CG2 THR A  81     -14.326  28.729  48.869  1.00 32.19           C  
ATOM   1172 HG21 THR A  81     -14.690  29.664  49.296  1.00 32.19           H  
ATOM   1173 HG22 THR A  81     -15.179  28.115  48.581  1.00 32.19           H  
ATOM   1174 HG23 THR A  81     -13.727  28.952  47.986  1.00 32.19           H  
ATOM   1175  OG1 THR A  81     -14.294  27.748  51.027  1.00 32.19           O  
ATOM   1176  HG1 THR A  81     -13.765  27.256  51.658  1.00 32.19           H  
ATOM   1177  N   SER A  82     -10.515  26.549  49.953  1.00 30.89           N  
ATOM   1178  H   SER A  82     -10.332  26.822  48.998  1.00 30.89           H  
ATOM   1179  CA  SER A  82      -9.420  26.776  50.911  1.00 30.89           C  
ATOM   1180  HA  SER A  82      -9.836  27.275  51.786  1.00 30.89           H  
ATOM   1181  C   SER A  82      -8.343  27.701  50.324  1.00 30.89           C  
ATOM   1182  CB  SER A  82      -8.806  25.460  51.394  1.00 30.89           C  
ATOM   1183  HB2 SER A  82      -9.598  24.776  51.697  1.00 30.89           H  
ATOM   1184  HB3 SER A  82      -8.220  25.007  50.595  1.00 30.89           H  
ATOM   1185  O   SER A  82      -8.179  27.782  49.107  1.00 30.89           O  
ATOM   1186  OG  SER A  82      -7.985  25.738  52.513  1.00 30.89           O  
ATOM   1187  HG  SER A  82      -7.628  24.913  52.852  1.00 30.89           H  
ATOM   1188  N   THR A  83      -7.651  28.442  51.189  1.00 31.02           N  
ATOM   1189  H   THR A  83      -7.781  28.247  52.171  1.00 31.02           H  
ATOM   1190  CA  THR A  83      -6.842  29.629  50.866  1.00 31.02           C  
ATOM   1191  HA  THR A  83      -7.001  29.901  49.822  1.00 31.02           H  
ATOM   1192  C   THR A  83      -5.332  29.420  51.080  1.00 31.02           C  
ATOM   1193  CB  THR A  83      -7.302  30.815  51.739  1.00 31.02           C  
ATOM   1194  HB  THR A  83      -6.561  31.612  51.685  1.00 31.02           H  
ATOM   1195  O   THR A  83      -4.941  29.006  52.164  1.00 31.02           O  
ATOM   1196  CG2 THR A  83      -8.653  31.384  51.298  1.00 31.02           C  
ATOM   1197 HG21 THR A  83      -8.911  32.230  51.935  1.00 31.02           H  
ATOM   1198 HG22 THR A  83      -8.592  31.723  50.264  1.00 31.02           H  
ATOM   1199 HG23 THR A  83      -9.427  30.622  51.387  1.00 31.02           H  
ATOM   1200  OG1 THR A  83      -7.451  30.404  53.080  1.00 31.02           O  
ATOM   1201  HG1 THR A  83      -6.592  30.087  53.371  1.00 31.02           H  
ATOM   1202  N   LEU A  84      -4.534  29.746  50.043  1.00 28.11           N  
ATOM   1203  H   LEU A  84      -5.035  29.770  49.166  1.00 28.11           H  
ATOM   1204  CA  LEU A  84      -3.225  30.468  49.968  1.00 28.11           C  
ATOM   1205  HA  LEU A  84      -2.551  29.885  49.341  1.00 28.11           H  
ATOM   1206  C   LEU A  84      -2.425  30.815  51.268  1.00 28.11           C  
ATOM   1207  CB  LEU A  84      -3.606  31.791  49.261  1.00 28.11           C  
ATOM   1208  HB2 LEU A  84      -2.850  32.553  49.451  1.00 28.11           H  
ATOM   1209  HB3 LEU A  84      -4.515  32.176  49.721  1.00 28.11           H  
ATOM   1210  O   LEU A  84      -3.070  30.992  52.297  1.00 28.11           O  
ATOM   1211  CG  LEU A  84      -3.817  31.701  47.740  1.00 28.11           C  
ATOM   1212  HG  LEU A  84      -4.515  30.895  47.514  1.00 28.11           H  
ATOM   1213  CD1 LEU A  84      -4.409  33.015  47.229  1.00 28.11           C  
ATOM   1214 HD11 LEU A  84      -5.365  33.204  47.717  1.00 28.11           H  
ATOM   1215 HD12 LEU A  84      -3.731  33.842  47.438  1.00 28.11           H  
ATOM   1216 HD13 LEU A  84      -4.577  32.950  46.154  1.00 28.11           H  
ATOM   1217  CD2 LEU A  84      -2.505  31.455  46.991  1.00 28.11           C  
ATOM   1218 HD21 LEU A  84      -2.084  30.488  47.271  1.00 28.11           H  
ATOM   1219 HD22 LEU A  84      -1.788  32.245  47.216  1.00 28.11           H  
ATOM   1220 HD23 LEU A  84      -2.695  31.442  45.918  1.00 28.11           H  
ATOM   1221  N   PRO A  85      -1.083  31.119  51.247  1.00 36.47           N  
ATOM   1222  CA  PRO A  85      -0.162  31.433  50.122  1.00 36.47           C  
ATOM   1223  HA  PRO A  85      -0.597  31.119  49.173  1.00 36.47           H  
ATOM   1224  C   PRO A  85       1.259  30.732  50.234  1.00 36.47           C  
ATOM   1225  CB  PRO A  85      -0.166  32.974  50.177  1.00 36.47           C  
ATOM   1226  HB2 PRO A  85       0.698  33.452  49.716  1.00 36.47           H  
ATOM   1227  HB3 PRO A  85      -1.018  33.378  49.629  1.00 36.47           H  
ATOM   1228  O   PRO A  85       1.261  29.534  50.493  1.00 36.47           O  
ATOM   1229  CG  PRO A  85      -0.341  33.308  51.670  1.00 36.47           C  
ATOM   1230  HG2 PRO A  85       0.519  33.828  52.092  1.00 36.47           H  
ATOM   1231  HG3 PRO A  85      -1.240  33.909  51.805  1.00 36.47           H  
ATOM   1232  CD  PRO A  85      -0.532  31.938  52.322  1.00 36.47           C  
ATOM   1233  HD2 PRO A  85       0.429  31.535  52.642  1.00 36.47           H  
ATOM   1234  HD3 PRO A  85      -1.180  32.023  53.195  1.00 36.47           H  
ATOM   1235  N   PRO A  86       2.459  31.327  49.949  1.00 36.33           N  
ATOM   1236  CA  PRO A  86       3.152  31.132  48.656  1.00 36.33           C  
ATOM   1237  HA  PRO A  86       2.649  30.372  48.059  1.00 36.33           H  
ATOM   1238  C   PRO A  86       4.688  30.843  48.679  1.00 36.33           C  
ATOM   1239  CB  PRO A  86       2.980  32.516  48.018  1.00 36.33           C  
ATOM   1240  HB2 PRO A  86       3.662  32.684  47.185  1.00 36.33           H  
ATOM   1241  HB3 PRO A  86       1.948  32.643  47.691  1.00 36.33           H  
ATOM   1242  O   PRO A  86       5.403  31.300  49.564  1.00 36.33           O  
ATOM   1243  CG  PRO A  86       3.277  33.459  49.197  1.00 36.33           C  
ATOM   1244  HG2 PRO A  86       4.332  33.733  49.207  1.00 36.33           H  
ATOM   1245  HG3 PRO A  86       2.666  34.360  49.143  1.00 36.33           H  
ATOM   1246  CD  PRO A  86       2.947  32.615  50.443  1.00 36.33           C  
ATOM   1247  HD2 PRO A  86       2.243  33.121  51.102  1.00 36.33           H  
ATOM   1248  HD3 PRO A  86       3.854  32.455  51.026  1.00 36.33           H  
ATOM   1249  N   THR A  87       5.214  30.265  47.587  1.00 28.19           N  
ATOM   1250  H   THR A  87       4.595  29.682  47.042  1.00 28.19           H  
ATOM   1251  CA  THR A  87       6.526  30.563  46.935  1.00 28.19           C  
ATOM   1252  HA  THR A  87       6.544  31.618  46.660  1.00 28.19           H  
ATOM   1253  C   THR A  87       6.598  29.749  45.625  1.00 28.19           C  
ATOM   1254  CB  THR A  87       7.775  30.258  47.802  1.00 28.19           C  
ATOM   1255  HB  THR A  87       8.587  29.971  47.134  1.00 28.19           H  
ATOM   1256  O   THR A  87       6.357  28.551  45.630  1.00 28.19           O  
ATOM   1257  CG2 THR A  87       8.268  31.475  48.601  1.00 28.19           C  
ATOM   1258 HG21 THR A  87       9.345  31.580  48.467  1.00 28.19           H  
ATOM   1259 HG22 THR A  87       8.055  31.351  49.663  1.00 28.19           H  
ATOM   1260 HG23 THR A  87       7.782  32.390  48.263  1.00 28.19           H  
ATOM   1261  OG1 THR A  87       7.560  29.203  48.709  1.00 28.19           O  
ATOM   1262  HG1 THR A  87       8.317  29.153  49.297  1.00 28.19           H  
ATOM   1263  N   SER A  88       6.654  30.354  44.429  1.00 26.01           N  
ATOM   1264  H   SER A  88       6.109  29.814  43.772  1.00 26.01           H  
ATOM   1265  CA  SER A  88       7.848  30.912  43.756  1.00 26.01           C  
ATOM   1266  HA  SER A  88       7.535  31.161  42.743  1.00 26.01           H  
ATOM   1267  C   SER A  88       8.990  29.876  43.649  1.00 26.01           C  
ATOM   1268  CB  SER A  88       8.292  32.226  44.405  1.00 26.01           C  
ATOM   1269  HB2 SER A  88       7.413  32.823  44.649  1.00 26.01           H  
ATOM   1270  HB3 SER A  88       8.855  32.024  45.316  1.00 26.01           H  
ATOM   1271  O   SER A  88       9.499  29.455  44.679  1.00 26.01           O  
ATOM   1272  OG  SER A  88       9.085  32.947  43.489  1.00 26.01           O  
ATOM   1273  HG  SER A  88       9.305  33.803  43.864  1.00 26.01           H  
ATOM   1274  N   ASN A  89       9.440  29.410  42.471  1.00 26.70           N  
ATOM   1275  H   ASN A  89      10.003  28.575  42.549  1.00 26.70           H  
ATOM   1276  CA  ASN A  89       9.645  30.163  41.224  1.00 26.70           C  
ATOM   1277  HA  ASN A  89       8.872  30.925  41.124  1.00 26.70           H  
ATOM   1278  C   ASN A  89       9.637  29.288  39.934  1.00 26.70           C  
ATOM   1279  CB  ASN A  89      11.033  30.841  41.364  1.00 26.70           C  
ATOM   1280  HB2 ASN A  89      11.438  30.675  42.362  1.00 26.70           H  
ATOM   1281  HB3 ASN A  89      11.741  30.395  40.665  1.00 26.70           H  
ATOM   1282  O   ASN A  89      10.142  28.172  39.937  1.00 26.70           O  
ATOM   1283  CG  ASN A  89      11.028  32.338  41.128  1.00 26.70           C  
ATOM   1284  ND2 ASN A  89      12.008  33.038  41.650  1.00 26.70           N  
ATOM   1285 HD21 ASN A  89      11.977  34.035  41.489  1.00 26.70           H  
ATOM   1286 HD22 ASN A  89      12.709  32.591  42.223  1.00 26.70           H  
ATOM   1287  OD1 ASN A  89      10.177  32.894  40.459  1.00 26.70           O  
ATOM   1288  N   ASN A  90       9.134  29.862  38.832  1.00 29.81           N  
ATOM   1289  H   ASN A  90       8.674  30.746  38.999  1.00 29.81           H  
ATOM   1290  CA  ASN A  90       9.483  29.679  37.404  1.00 29.81           C  
ATOM   1291  HA  ASN A  90       8.573  29.876  36.837  1.00 29.81           H  
ATOM   1292  C   ASN A  90      10.040  28.336  36.858  1.00 29.81           C  
ATOM   1293  CB  ASN A  90      10.482  30.806  37.060  1.00 29.81           C  
ATOM   1294  HB2 ASN A  90      10.783  30.726  36.015  1.00 29.81           H  
ATOM   1295  HB3 ASN A  90      11.374  30.691  37.676  1.00 29.81           H  
ATOM   1296  O   ASN A  90      11.224  28.051  37.020  1.00 29.81           O  
ATOM   1297  CG  ASN A  90       9.914  32.195  37.261  1.00 29.81           C  
ATOM   1298  ND2 ASN A  90      10.754  33.188  37.416  1.00 29.81           N  
ATOM   1299 HD21 ASN A  90      10.337  34.073  37.669  1.00 29.81           H  
ATOM   1300 HD22 ASN A  90      11.749  33.021  37.437  1.00 29.81           H  
ATOM   1301  OD1 ASN A  90       8.712  32.400  37.285  1.00 29.81           O  
ATOM   1302  N   ASN A  91       9.304  27.686  35.934  1.00 27.78           N  
ATOM   1303  H   ASN A  91       8.342  27.513  36.185  1.00 27.78           H  
ATOM   1304  CA  ASN A  91       9.486  27.941  34.484  1.00 27.78           C  
ATOM   1305  HA  ASN A  91       9.265  28.997  34.323  1.00 27.78           H  
ATOM   1306  C   ASN A  91       8.520  27.173  33.542  1.00 27.78           C  
ATOM   1307  CB  ASN A  91      10.945  27.657  34.039  1.00 27.78           C  
ATOM   1308  HB2 ASN A  91      10.958  27.140  33.080  1.00 27.78           H  
ATOM   1309  HB3 ASN A  91      11.440  26.996  34.750  1.00 27.78           H  
ATOM   1310  O   ASN A  91       8.088  26.065  33.830  1.00 27.78           O  
ATOM   1311  CG  ASN A  91      11.757  28.928  33.847  1.00 27.78           C  
ATOM   1312  ND2 ASN A  91      13.054  28.874  34.021  1.00 27.78           N  
ATOM   1313 HD21 ASN A  91      13.477  28.033  34.387  1.00 27.78           H  
ATOM   1314 HD22 ASN A  91      13.571  29.726  33.863  1.00 27.78           H  
ATOM   1315  OD1 ASN A  91      11.239  29.974  33.489  1.00 27.78           O  
ATOM   1316  N   SER A  92       8.327  27.747  32.344  1.00 26.90           N  
ATOM   1317  H   SER A  92       8.746  28.660  32.236  1.00 26.90           H  
ATOM   1318  CA  SER A  92       7.861  27.119  31.087  1.00 26.90           C  
ATOM   1319  HA  SER A  92       8.122  27.869  30.340  1.00 26.90           H  
ATOM   1320  C   SER A  92       6.358  26.853  30.835  1.00 26.90           C  
ATOM   1321  CB  SER A  92       8.734  25.922  30.697  1.00 26.90           C  
ATOM   1322  HB2 SER A  92       8.251  24.988  30.984  1.00 26.90           H  
ATOM   1323  HB3 SER A  92       9.703  25.984  31.192  1.00 26.90           H  
ATOM   1324  O   SER A  92       5.834  25.757  30.996  1.00 26.90           O  
ATOM   1325  OG  SER A  92       8.943  25.971  29.298  1.00 26.90           O  
ATOM   1326  HG  SER A  92       9.069  25.074  28.981  1.00 26.90           H  
ATOM   1327  N   VAL A  93       5.700  27.890  30.303  1.00 27.51           N  
ATOM   1328  H   VAL A  93       6.153  28.775  30.478  1.00 27.51           H  
ATOM   1329  CA  VAL A  93       4.964  27.885  29.015  1.00 27.51           C  
ATOM   1330  HA  VAL A  93       4.266  28.720  29.068  1.00 27.51           H  
ATOM   1331  C   VAL A  93       4.111  26.646  28.643  1.00 27.51           C  
ATOM   1332  CB  VAL A  93       5.950  28.235  27.866  1.00 27.51           C  
ATOM   1333  HB  VAL A  93       6.690  27.440  27.769  1.00 27.51           H  
ATOM   1334  O   VAL A  93       4.587  25.684  28.051  1.00 27.51           O  
ATOM   1335  CG1 VAL A  93       5.250  28.423  26.511  1.00 27.51           C  
ATOM   1336 HG11 VAL A  93       5.978  28.721  25.756  1.00 27.51           H  
ATOM   1337 HG12 VAL A  93       4.808  27.483  26.179  1.00 27.51           H  
ATOM   1338 HG13 VAL A  93       4.476  29.187  26.586  1.00 27.51           H  
ATOM   1339  CG2 VAL A  93       6.696  29.556  28.136  1.00 27.51           C  
ATOM   1340 HG21 VAL A  93       5.986  30.371  28.281  1.00 27.51           H  
ATOM   1341 HG22 VAL A  93       7.338  29.795  27.288  1.00 27.51           H  
ATOM   1342 HG23 VAL A  93       7.341  29.474  29.011  1.00 27.51           H  
ATOM   1343  N   GLY A  94       2.785  26.806  28.742  1.00 26.02           N  
ATOM   1344  H   GLY A  94       2.477  27.497  29.411  1.00 26.02           H  
ATOM   1345  CA  GLY A  94       1.941  26.680  27.539  1.00 26.02           C  
ATOM   1346  HA2 GLY A  94       1.074  27.325  27.681  1.00 26.02           H  
ATOM   1347  HA3 GLY A  94       2.496  27.077  26.689  1.00 26.02           H  
ATOM   1348  C   GLY A  94       1.392  25.313  27.100  1.00 26.02           C  
ATOM   1349  O   GLY A  94       1.089  25.165  25.917  1.00 26.02           O  
ATOM   1350  N   SER A  95       1.171  24.341  27.989  1.00 24.65           N  
ATOM   1351  H   SER A  95       1.524  24.443  28.930  1.00 24.65           H  
ATOM   1352  CA  SER A  95       0.441  23.112  27.617  1.00 24.65           C  
ATOM   1353  HA  SER A  95       0.799  22.778  26.644  1.00 24.65           H  
ATOM   1354  C   SER A  95      -1.075  23.337  27.504  1.00 24.65           C  
ATOM   1355  CB  SER A  95       0.733  21.975  28.600  1.00 24.65           C  
ATOM   1356  HB2 SER A  95       0.041  21.151  28.422  1.00 24.65           H  
ATOM   1357  HB3 SER A  95       0.615  22.329  29.624  1.00 24.65           H  
ATOM   1358  O   SER A  95      -1.783  23.393  28.510  1.00 24.65           O  
ATOM   1359  OG  SER A  95       2.052  21.518  28.386  1.00 24.65           O  
ATOM   1360  HG  SER A  95       2.316  20.950  29.113  1.00 24.65           H  
ATOM   1361  N   ARG A  96      -1.606  23.396  26.273  1.00 25.69           N  
ATOM   1362  H   ARG A  96      -0.967  23.380  25.491  1.00 25.69           H  
ATOM   1363  CA  ARG A  96      -3.049  23.221  26.026  1.00 25.69           C  
ATOM   1364  HA  ARG A  96      -3.609  23.816  26.747  1.00 25.69           H  
ATOM   1365  C   ARG A  96      -3.429  21.759  26.263  1.00 25.69           C  
ATOM   1366  CB  ARG A  96      -3.448  23.658  24.604  1.00 25.69           C  
ATOM   1367  HB2 ARG A  96      -4.351  23.117  24.320  1.00 25.69           H  
ATOM   1368  HB3 ARG A  96      -2.662  23.390  23.899  1.00 25.69           H  
ATOM   1369  O   ARG A  96      -3.094  20.889  25.464  1.00 25.69           O  
ATOM   1370  CG  ARG A  96      -3.756  25.158  24.511  1.00 25.69           C  
ATOM   1371  HG2 ARG A  96      -2.862  25.736  24.745  1.00 25.69           H  
ATOM   1372  HG3 ARG A  96      -4.538  25.402  25.231  1.00 25.69           H  
ATOM   1373  CD  ARG A  96      -4.246  25.508  23.098  1.00 25.69           C  
ATOM   1374  HD2 ARG A  96      -3.409  25.416  22.406  1.00 25.69           H  
ATOM   1375  HD3 ARG A  96      -5.018  24.795  22.811  1.00 25.69           H  
ATOM   1376  NE  ARG A  96      -4.809  26.872  23.031  1.00 25.69           N  
ATOM   1377  HE  ARG A  96      -4.819  27.401  23.891  1.00 25.69           H  
ATOM   1378  NH1 ARG A  96      -5.356  26.861  20.798  1.00 25.69           N  
ATOM   1379 HH11 ARG A  96      -4.954  25.938  20.714  1.00 25.69           H  
ATOM   1380 HH12 ARG A  96      -5.762  27.316  19.993  1.00 25.69           H  
ATOM   1381  NH2 ARG A  96      -5.867  28.636  22.046  1.00 25.69           N  
ATOM   1382 HH21 ARG A  96      -6.276  29.068  21.230  1.00 25.69           H  
ATOM   1383 HH22 ARG A  96      -5.881  29.127  22.928  1.00 25.69           H  
ATOM   1384  CZ  ARG A  96      -5.338  27.448  21.963  1.00 25.69           C  
ATOM   1385  N   VAL A  97      -4.148  21.508  27.352  1.00 24.25           N  
ATOM   1386  H   VAL A  97      -4.324  22.270  27.991  1.00 24.25           H  
ATOM   1387  CA  VAL A  97      -4.729  20.199  27.665  1.00 24.25           C  
ATOM   1388  HA  VAL A  97      -3.948  19.441  27.605  1.00 24.25           H  
ATOM   1389  C   VAL A  97      -5.815  19.862  26.639  1.00 24.25           C  
ATOM   1390  CB  VAL A  97      -5.296  20.197  29.100  1.00 24.25           C  
ATOM   1391  HB  VAL A  97      -6.026  21.001  29.197  1.00 24.25           H  
ATOM   1392  O   VAL A  97      -6.803  20.583  26.521  1.00 24.25           O  
ATOM   1393  CG1 VAL A  97      -5.986  18.874  29.442  1.00 24.25           C  
ATOM   1394 HG11 VAL A  97      -6.853  18.737  28.795  1.00 24.25           H  
ATOM   1395 HG12 VAL A  97      -6.337  18.895  30.473  1.00 24.25           H  
ATOM   1396 HG13 VAL A  97      -5.298  18.039  29.314  1.00 24.25           H  
ATOM   1397  CG2 VAL A  97      -4.184  20.429  30.133  1.00 24.25           C  
ATOM   1398 HG21 VAL A  97      -3.711  21.399  29.978  1.00 24.25           H  
ATOM   1399 HG22 VAL A  97      -4.607  20.417  31.138  1.00 24.25           H  
ATOM   1400 HG23 VAL A  97      -3.430  19.647  30.057  1.00 24.25           H  
ATOM   1401  N   VAL A  98      -5.647  18.746  25.927  1.00 22.14           N  
ATOM   1402  H   VAL A  98      -4.779  18.239  26.031  1.00 22.14           H  
ATOM   1403  CA  VAL A  98      -6.718  18.086  25.168  1.00 22.14           C  
ATOM   1404  HA  VAL A  98      -7.608  18.715  25.163  1.00 22.14           H  
ATOM   1405  C   VAL A  98      -7.058  16.794  25.901  1.00 22.14           C  
ATOM   1406  CB  VAL A  98      -6.324  17.834  23.697  1.00 22.14           C  
ATOM   1407  HB  VAL A  98      -5.423  17.221  23.660  1.00 22.14           H  
ATOM   1408  O   VAL A  98      -6.347  15.798  25.791  1.00 22.14           O  
ATOM   1409  CG1 VAL A  98      -7.443  17.113  22.930  1.00 22.14           C  
ATOM   1410 HG11 VAL A  98      -7.601  16.116  23.342  1.00 22.14           H  
ATOM   1411 HG12 VAL A  98      -8.373  17.678  22.992  1.00 22.14           H  
ATOM   1412 HG13 VAL A  98      -7.161  16.998  21.883  1.00 22.14           H  
ATOM   1413  CG2 VAL A  98      -6.037  19.155  22.969  1.00 22.14           C  
ATOM   1414 HG21 VAL A  98      -5.197  19.664  23.441  1.00 22.14           H  
ATOM   1415 HG22 VAL A  98      -6.915  19.801  23.008  1.00 22.14           H  
ATOM   1416 HG23 VAL A  98      -5.778  18.955  21.930  1.00 22.14           H  
ATOM   1417  N   THR A  99      -8.132  16.814  26.686  1.00 25.10           N  
ATOM   1418  H   THR A  99      -8.657  17.670  26.799  1.00 25.10           H  
ATOM   1419  CA  THR A  99      -8.706  15.606  27.286  1.00 25.10           C  
ATOM   1420  HA  THR A  99      -7.908  14.936  27.608  1.00 25.10           H  
ATOM   1421  C   THR A  99      -9.565  14.882  26.256  1.00 25.10           C  
ATOM   1422  CB  THR A  99      -9.581  15.935  28.508  1.00 25.10           C  
ATOM   1423  HB  THR A  99     -10.233  15.088  28.721  1.00 25.10           H  
ATOM   1424  O   THR A  99     -10.666  15.332  25.947  1.00 25.10           O  
ATOM   1425  CG2 THR A  99      -8.758  16.219  29.761  1.00 25.10           C  
ATOM   1426 HG21 THR A  99      -9.432  16.395  30.600  1.00 25.10           H  
ATOM   1427 HG22 THR A  99      -8.141  17.105  29.612  1.00 25.10           H  
ATOM   1428 HG23 THR A  99      -8.125  15.363  29.993  1.00 25.10           H  
ATOM   1429  OG1 THR A  99     -10.370  17.070  28.230  1.00 25.10           O  
ATOM   1430  HG1 THR A  99     -10.965  16.812  27.522  1.00 25.10           H  
ATOM   1431  N   THR A 100      -9.099  13.733  25.772  1.00 27.51           N  
ATOM   1432  H   THR A 100      -8.135  13.486  25.942  1.00 27.51           H  
ATOM   1433  CA  THR A 100      -9.960  12.730  25.129  1.00 27.51           C  
ATOM   1434  HA  THR A 100     -10.998  13.059  25.168  1.00 27.51           H  
ATOM   1435  C   THR A 100      -9.888  11.430  25.910  1.00 27.51           C  
ATOM   1436  CB  THR A 100      -9.632  12.505  23.643  1.00 27.51           C  
ATOM   1437  HB  THR A 100     -10.131  11.596  23.305  1.00 27.51           H  
ATOM   1438  O   THR A 100      -8.994  10.612  25.691  1.00 27.51           O  
ATOM   1439  CG2 THR A 100     -10.157  13.661  22.792  1.00 27.51           C  
ATOM   1440 HG21 THR A 100      -9.900  13.498  21.746  1.00 27.51           H  
ATOM   1441 HG22 THR A 100      -9.730  14.605  23.129  1.00 27.51           H  
ATOM   1442 HG23 THR A 100     -11.243  13.710  22.883  1.00 27.51           H  
ATOM   1443  OG1 THR A 100      -8.245  12.357  23.435  1.00 27.51           O  
ATOM   1444  HG1 THR A 100      -7.978  11.579  23.930  1.00 27.51           H  
ATOM   1445  N   GLU A 101     -10.848  11.230  26.815  1.00 27.78           N  
ATOM   1446  H   GLU A 101     -11.542  11.947  26.972  1.00 27.78           H  
ATOM   1447  CA  GLU A 101     -11.128   9.907  27.367  1.00 27.78           C  
ATOM   1448  HA  GLU A 101     -10.242   9.522  27.872  1.00 27.78           H  
ATOM   1449  C   GLU A 101     -11.502   8.960  26.224  1.00 27.78           C  
ATOM   1450  CB  GLU A 101     -12.284   9.948  28.378  1.00 27.78           C  
ATOM   1451  HB2 GLU A 101     -12.611   8.925  28.564  1.00 27.78           H  
ATOM   1452  HB3 GLU A 101     -13.118  10.501  27.945  1.00 27.78           H  
ATOM   1453  O   GLU A 101     -12.544   9.088  25.588  1.00 27.78           O  
ATOM   1454  CG  GLU A 101     -11.894  10.568  29.723  1.00 27.78           C  
ATOM   1455  HG2 GLU A 101     -11.629  11.614  29.573  1.00 27.78           H  
ATOM   1456  HG3 GLU A 101     -11.017  10.047  30.108  1.00 27.78           H  
ATOM   1457  CD  GLU A 101     -13.056  10.463  30.721  1.00 27.78           C  
ATOM   1458  OE1 GLU A 101     -12.823   9.920  31.824  1.00 27.78           O  
ATOM   1459  OE2 GLU A 101     -14.164  10.918  30.360  1.00 27.78           O  
ATOM   1460  N   THR A 102     -10.642   7.984  25.960  1.00 24.36           N  
ATOM   1461  H   THR A 102      -9.745   7.993  26.422  1.00 24.36           H  
ATOM   1462  CA  THR A 102     -11.021   6.761  25.251  1.00 24.36           C  
ATOM   1463  HA  THR A 102     -12.091   6.601  25.382  1.00 24.36           H  
ATOM   1464  C   THR A 102     -10.299   5.613  25.926  1.00 24.36           C  
ATOM   1465  CB  THR A 102     -10.728   6.791  23.735  1.00 24.36           C  
ATOM   1466  HB  THR A 102     -10.268   5.851  23.433  1.00 24.36           H  
ATOM   1467  O   THR A 102      -9.072   5.542  25.906  1.00 24.36           O  
ATOM   1468  CG2 THR A 102     -12.015   6.959  22.928  1.00 24.36           C  
ATOM   1469 HG21 THR A 102     -12.685   6.121  23.120  1.00 24.36           H  
ATOM   1470 HG22 THR A 102     -11.775   6.987  21.865  1.00 24.36           H  
ATOM   1471 HG23 THR A 102     -12.511   7.889  23.207  1.00 24.36           H  
ATOM   1472  OG1 THR A 102      -9.875   7.849  23.365  1.00 24.36           O  
ATOM   1473  HG1 THR A 102     -10.011   8.542  24.015  1.00 24.36           H  
ATOM   1474  N   ALA A 103     -11.063   4.728  26.566  1.00 24.66           N  
ATOM   1475  H   ALA A 103     -12.065   4.851  26.579  1.00 24.66           H  
ATOM   1476  CA  ALA A 103     -10.512   3.521  27.157  1.00 24.66           C  
ATOM   1477  HA  ALA A 103      -9.755   3.802  27.889  1.00 24.66           H  
ATOM   1478  C   ALA A 103      -9.850   2.679  26.055  1.00 24.66           C  
ATOM   1479  CB  ALA A 103     -11.631   2.763  27.882  1.00 24.66           C  
ATOM   1480  HB1 ALA A 103     -12.071   3.397  28.653  1.00 24.66           H  
ATOM   1481  HB2 ALA A 103     -12.404   2.467  27.173  1.00 24.66           H  
ATOM   1482  HB3 ALA A 103     -11.222   1.869  28.352  1.00 24.66           H  
ATOM   1483  O   ALA A 103     -10.496   2.320  25.069  1.00 24.66           O  
ATOM   1484  N   ILE A 104      -8.562   2.378  26.221  1.00 23.59           N  
ATOM   1485  H   ILE A 104      -8.090   2.732  27.040  1.00 23.59           H  
ATOM   1486  CA  ILE A 104      -7.825   1.454  25.358  1.00 23.59           C  
ATOM   1487  HA  ILE A 104      -8.313   1.394  24.385  1.00 23.59           H  
ATOM   1488  C   ILE A 104      -7.872   0.085  26.047  1.00 23.59           C  
ATOM   1489  CB  ILE A 104      -6.373   1.940  25.119  1.00 23.59           C  
ATOM   1490  HB  ILE A 104      -5.856   1.977  26.078  1.00 23.59           H  
ATOM   1491  O   ILE A 104      -7.138  -0.098  27.021  1.00 23.59           O  
ATOM   1492  CG1 ILE A 104      -6.343   3.362  24.509  1.00 23.59           C  
ATOM   1493 HG12 ILE A 104      -6.859   3.357  23.548  1.00 23.59           H  
ATOM   1494 HG13 ILE A 104      -6.877   4.046  25.170  1.00 23.59           H  
ATOM   1495  CG2 ILE A 104      -5.630   0.943  24.205  1.00 23.59           C  
ATOM   1496 HG21 ILE A 104      -4.580   1.224  24.127  1.00 23.59           H  
ATOM   1497 HG22 ILE A 104      -6.094   0.924  23.219  1.00 23.59           H  
ATOM   1498 HG23 ILE A 104      -5.666  -0.060  24.631  1.00 23.59           H  
ATOM   1499  CD1 ILE A 104      -4.934   3.940  24.317  1.00 23.59           C  
ATOM   1500 HD11 ILE A 104      -5.014   4.987  24.025  1.00 23.59           H  
ATOM   1501 HD12 ILE A 104      -4.402   3.403  23.532  1.00 23.59           H  
ATOM   1502 HD13 ILE A 104      -4.376   3.876  25.251  1.00 23.59           H  
ATOM   1503  N   PRO A 105      -8.714  -0.866  25.603  1.00 26.61           N  
ATOM   1504  CA  PRO A 105      -8.663  -2.222  26.127  1.00 26.61           C  
ATOM   1505  HA  PRO A 105      -8.676  -2.204  27.217  1.00 26.61           H  
ATOM   1506  C   PRO A 105      -7.379  -2.919  25.655  1.00 26.61           C  
ATOM   1507  CB  PRO A 105      -9.934  -2.910  25.625  1.00 26.61           C  
ATOM   1508  HB2 PRO A 105     -10.752  -2.710  26.317  1.00 26.61           H  
ATOM   1509  HB3 PRO A 105      -9.798  -3.984  25.498  1.00 26.61           H  
ATOM   1510  O   PRO A 105      -6.934  -2.716  24.524  1.00 26.61           O  
ATOM   1511  CG  PRO A 105     -10.200  -2.204  24.297  1.00 26.61           C  
ATOM   1512  HG2 PRO A 105      -9.595  -2.660  23.513  1.00 26.61           H  
ATOM   1513  HG3 PRO A 105     -11.257  -2.232  24.029  1.00 26.61           H  
ATOM   1514  CD  PRO A 105      -9.718  -0.774  24.550  1.00 26.61           C  
ATOM   1515  HD2 PRO A 105      -9.304  -0.354  23.633  1.00 26.61           H  
ATOM   1516  HD3 PRO A 105     -10.555  -0.172  24.902  1.00 26.61           H  
ATOM   1517  N   ASP A 106      -6.813  -3.719  26.555  1.00 28.00           N  
ATOM   1518  H   ASP A 106      -7.302  -3.816  27.434  1.00 28.00           H  
ATOM   1519  CA  ASP A 106      -5.812  -4.770  26.354  1.00 28.00           C  
ATOM   1520  HA  ASP A 106      -5.339  -4.919  27.324  1.00 28.00           H  
ATOM   1521  C   ASP A 106      -4.666  -4.475  25.370  1.00 28.00           C  
ATOM   1522  CB  ASP A 106      -6.536  -6.092  26.056  1.00 28.00           C  
ATOM   1523  HB2 ASP A 106      -5.806  -6.901  26.033  1.00 28.00           H  
ATOM   1524  HB3 ASP A 106      -7.012  -6.028  25.078  1.00 28.00           H  
ATOM   1525  O   ASP A 106      -4.752  -4.690  24.158  1.00 28.00           O  
ATOM   1526  CG  ASP A 106      -7.596  -6.406  27.121  1.00 28.00           C  
ATOM   1527  OD1 ASP A 106      -7.384  -5.993  28.286  1.00 28.00           O  
ATOM   1528  OD2 ASP A 106      -8.631  -6.993  26.744  1.00 28.00           O  
ATOM   1529  N   ARG A 107      -3.511  -4.075  25.922  1.00 26.77           N  
ATOM   1530  H   ARG A 107      -3.489  -3.947  26.924  1.00 26.77           H  
ATOM   1531  CA  ARG A 107      -2.234  -4.080  25.197  1.00 26.77           C  
ATOM   1532  HA  ARG A 107      -2.416  -4.496  24.206  1.00 26.77           H  
ATOM   1533  C   ARG A 107      -1.218  -5.008  25.848  1.00 26.77           C  
ATOM   1534  CB  ARG A 107      -1.684  -2.665  24.991  1.00 26.77           C  
ATOM   1535  HB2 ARG A 107      -0.666  -2.746  24.611  1.00 26.77           H  
ATOM   1536  HB3 ARG A 107      -1.661  -2.127  25.938  1.00 26.77           H  
ATOM   1537  O   ARG A 107      -0.903  -4.891  27.027  1.00 26.77           O  
ATOM   1538  CG  ARG A 107      -2.541  -1.909  23.967  1.00 26.77           C  
ATOM   1539  HG2 ARG A 107      -3.498  -1.643  24.414  1.00 26.77           H  
ATOM   1540  HG3 ARG A 107      -2.723  -2.550  23.104  1.00 26.77           H  
ATOM   1541  CD  ARG A 107      -1.820  -0.648  23.488  1.00 26.77           C  
ATOM   1542  HD2 ARG A 107      -0.844  -0.938  23.099  1.00 26.77           H  
ATOM   1543  HD3 ARG A 107      -1.680   0.023  24.336  1.00 26.77           H  
ATOM   1544  NE  ARG A 107      -2.599   0.030  22.437  1.00 26.77           N  
ATOM   1545  HE  ARG A 107      -3.579  -0.210  22.395  1.00 26.77           H  
ATOM   1546  NH1 ARG A 107      -0.894   1.282  21.539  1.00 26.77           N  
ATOM   1547 HH11 ARG A 107      -0.264   0.885  22.222  1.00 26.77           H  
ATOM   1548 HH12 ARG A 107      -0.558   1.955  20.866  1.00 26.77           H  
ATOM   1549  NH2 ARG A 107      -2.954   1.452  20.699  1.00 26.77           N  
ATOM   1550 HH21 ARG A 107      -3.933   1.202  20.710  1.00 26.77           H  
ATOM   1551 HH22 ARG A 107      -2.610   2.140  20.045  1.00 26.77           H  
ATOM   1552  CZ  ARG A 107      -2.145   0.913  21.566  1.00 26.77           C  
ATOM   1553  N   TYR A 108      -0.698  -5.904  25.016  1.00 24.34           N  
ATOM   1554  H   TYR A 108      -1.082  -5.941  24.083  1.00 24.34           H  
ATOM   1555  CA  TYR A 108       0.359  -6.858  25.320  1.00 24.34           C  
ATOM   1556  HA  TYR A 108       0.015  -7.529  26.107  1.00 24.34           H  
ATOM   1557  C   TYR A 108       1.641  -6.155  25.782  1.00 24.34           C  
ATOM   1558  CB  TYR A 108       0.638  -7.679  24.049  1.00 24.34           C  
ATOM   1559  HB2 TYR A 108       1.445  -8.381  24.261  1.00 24.34           H  
ATOM   1560  HB3 TYR A 108       0.991  -7.013  23.262  1.00 24.34           H  
ATOM   1561  O   TYR A 108       2.113  -5.225  25.126  1.00 24.34           O  
ATOM   1562  CG  TYR A 108      -0.559  -8.457  23.529  1.00 24.34           C  
ATOM   1563  CD1 TYR A 108      -0.747  -9.792  23.936  1.00 24.34           C  
ATOM   1564  HD1 TYR A 108      -0.033 -10.265  24.594  1.00 24.34           H  
ATOM   1565  CD2 TYR A 108      -1.495  -7.849  22.665  1.00 24.34           C  
ATOM   1566  HD2 TYR A 108      -1.345  -6.835  22.325  1.00 24.34           H  
ATOM   1567  CE1 TYR A 108      -1.870 -10.514  23.493  1.00 24.34           C  
ATOM   1568  HE1 TYR A 108      -2.026 -11.536  23.805  1.00 24.34           H  
ATOM   1569  CE2 TYR A 108      -2.635  -8.561  22.241  1.00 24.34           C  
ATOM   1570  HE2 TYR A 108      -3.363  -8.087  21.599  1.00 24.34           H  
ATOM   1571  OH  TYR A 108      -3.915 -10.595  22.251  1.00 24.34           O  
ATOM   1572  HH  TYR A 108      -4.529 -10.045  21.759  1.00 24.34           H  
ATOM   1573  CZ  TYR A 108      -2.822  -9.898  22.656  1.00 24.34           C  
ATOM   1574  N   VAL A 109       2.240  -6.651  26.865  1.00 26.17           N  
ATOM   1575  H   VAL A 109       1.795  -7.411  27.359  1.00 26.17           H  
ATOM   1576  CA  VAL A 109       3.600  -6.287  27.282  1.00 26.17           C  
ATOM   1577  HA  VAL A 109       3.864  -5.317  26.860  1.00 26.17           H  
ATOM   1578  C   VAL A 109       4.557  -7.335  26.719  1.00 26.17           C  
ATOM   1579  CB  VAL A 109       3.714  -6.166  28.816  1.00 26.17           C  
ATOM   1580  HB  VAL A 109       3.453  -7.119  29.277  1.00 26.17           H  
ATOM   1581  O   VAL A 109       4.573  -8.474  27.177  1.00 26.17           O  
ATOM   1582  CG1 VAL A 109       5.138  -5.783  29.243  1.00 26.17           C  
ATOM   1583 HG11 VAL A 109       5.436  -4.844  28.776  1.00 26.17           H  
ATOM   1584 HG12 VAL A 109       5.180  -5.673  30.327  1.00 26.17           H  
ATOM   1585 HG13 VAL A 109       5.841  -6.567  28.960  1.00 26.17           H  
ATOM   1586  CG2 VAL A 109       2.761  -5.091  29.357  1.00 26.17           C  
ATOM   1587 HG21 VAL A 109       2.983  -4.127  28.898  1.00 26.17           H  
ATOM   1588 HG22 VAL A 109       1.727  -5.358  29.142  1.00 26.17           H  
ATOM   1589 HG23 VAL A 109       2.874  -5.007  30.438  1.00 26.17           H  
ATOM   1590  N   GLY A 110       5.341  -6.961  25.708  1.00 25.62           N  
ATOM   1591  H   GLY A 110       5.267  -6.014  25.366  1.00 25.62           H  
ATOM   1592  CA  GLY A 110       6.440  -7.785  25.207  1.00 25.62           C  
ATOM   1593  HA2 GLY A 110       6.604  -7.573  24.151  1.00 25.62           H  
ATOM   1594  HA3 GLY A 110       6.203  -8.844  25.310  1.00 25.62           H  
ATOM   1595  C   GLY A 110       7.727  -7.470  25.965  1.00 25.62           C  
ATOM   1596  O   GLY A 110       8.228  -6.352  25.864  1.00 25.62           O  
ATOM   1597  N   LEU A 111       8.269  -8.444  26.699  1.00 29.79           N  
ATOM   1598  H   LEU A 111       7.798  -9.337  26.743  1.00 29.79           H  
ATOM   1599  CA  LEU A 111       9.591  -8.350  27.321  1.00 29.79           C  
ATOM   1600  HA  LEU A 111       9.871  -7.299  27.388  1.00 29.79           H  
ATOM   1601  C   LEU A 111      10.620  -9.067  26.437  1.00 29.79           C  
ATOM   1602  CB  LEU A 111       9.529  -8.917  28.753  1.00 29.79           C  
ATOM   1603  HB2 LEU A 111       9.263  -9.972  28.692  1.00 29.79           H  
ATOM   1604  HB3 LEU A 111       8.738  -8.404  29.300  1.00 29.79           H  
ATOM   1605  O   LEU A 111      10.451 -10.240  26.109  1.00 29.79           O  
ATOM   1606  CG  LEU A 111      10.843  -8.788  29.550  1.00 29.79           C  
ATOM   1607  HG  LEU A 111      11.650  -9.268  28.997  1.00 29.79           H  
ATOM   1608  CD1 LEU A 111      11.228  -7.330  29.817  1.00 29.79           C  
ATOM   1609 HD11 LEU A 111      11.452  -6.818  28.881  1.00 29.79           H  
ATOM   1610 HD12 LEU A 111      12.124  -7.299  30.436  1.00 29.79           H  
ATOM   1611 HD13 LEU A 111      10.419  -6.815  30.335  1.00 29.79           H  
ATOM   1612  CD2 LEU A 111      10.698  -9.490  30.900  1.00 29.79           C  
ATOM   1613 HD21 LEU A 111      11.640  -9.437  31.447  1.00 29.79           H  
ATOM   1614 HD22 LEU A 111      10.446 -10.539  30.745  1.00 29.79           H  
ATOM   1615 HD23 LEU A 111       9.914  -9.017  31.492  1.00 29.79           H  
ATOM   1616  N   VAL A 112      11.688  -8.364  26.061  1.00 29.88           N  
ATOM   1617  H   VAL A 112      11.780  -7.416  26.398  1.00 29.88           H  
ATOM   1618  CA  VAL A 112      12.827  -8.923  25.320  1.00 29.88           C  
ATOM   1619  HA  VAL A 112      12.561  -9.903  24.921  1.00 29.88           H  
ATOM   1620  C   VAL A 112      13.981  -9.096  26.302  1.00 29.88           C  
ATOM   1621  CB  VAL A 112      13.221  -8.019  24.132  1.00 29.88           C  
ATOM   1622  HB  VAL A 112      13.520  -7.040  24.507  1.00 29.88           H  
ATOM   1623  O   VAL A 112      14.407  -8.115  26.906  1.00 29.88           O  
ATOM   1624  CG1 VAL A 112      14.389  -8.614  23.334  1.00 29.88           C  
ATOM   1625 HG11 VAL A 112      14.128  -9.605  22.965  1.00 29.88           H  
ATOM   1626 HG12 VAL A 112      14.628  -7.967  22.490  1.00 29.88           H  
ATOM   1627 HG13 VAL A 112      15.275  -8.687  23.964  1.00 29.88           H  
ATOM   1628  CG2 VAL A 112      12.047  -7.822  23.161  1.00 29.88           C  
ATOM   1629 HG21 VAL A 112      11.223  -7.315  23.663  1.00 29.88           H  
ATOM   1630 HG22 VAL A 112      11.700  -8.788  22.794  1.00 29.88           H  
ATOM   1631 HG23 VAL A 112      12.362  -7.207  22.318  1.00 29.88           H  
ATOM   1632  N   ILE A 113      14.477 -10.325  26.461  1.00 33.53           N  
ATOM   1633  H   ILE A 113      14.085 -11.080  25.916  1.00 33.53           H  
ATOM   1634  CA  ILE A 113      15.621 -10.654  27.326  1.00 33.53           C  
ATOM   1635  HA  ILE A 113      15.956  -9.755  27.844  1.00 33.53           H  
ATOM   1636  C   ILE A 113      16.775 -11.134  26.442  1.00 33.53           C  
ATOM   1637  CB  ILE A 113      15.236 -11.694  28.408  1.00 33.53           C  
ATOM   1638  HB  ILE A 113      14.934 -12.615  27.910  1.00 33.53           H  
ATOM   1639  O   ILE A 113      16.589 -12.035  25.618  1.00 33.53           O  
ATOM   1640  CG1 ILE A 113      14.044 -11.193  29.261  1.00 33.53           C  
ATOM   1641 HG12 ILE A 113      13.189 -11.029  28.605  1.00 33.53           H  
ATOM   1642 HG13 ILE A 113      14.303 -10.240  29.722  1.00 33.53           H  
ATOM   1643  CG2 ILE A 113      16.454 -12.008  29.298  1.00 33.53           C  
ATOM   1644 HG21 ILE A 113      16.803 -11.103  29.795  1.00 33.53           H  
ATOM   1645 HG22 ILE A 113      17.272 -12.414  28.702  1.00 33.53           H  
ATOM   1646 HG23 ILE A 113      16.206 -12.757  30.050  1.00 33.53           H  
ATOM   1647  CD1 ILE A 113      13.580 -12.162  30.358  1.00 33.53           C  
ATOM   1648 HD11 ILE A 113      13.425 -13.155  29.937  1.00 33.53           H  
ATOM   1649 HD12 ILE A 113      12.640 -11.807  30.781  1.00 33.53           H  
ATOM   1650 HD13 ILE A 113      14.317 -12.212  31.160  1.00 33.53           H  
ATOM   1651  N   GLY A 114      17.958 -10.536  26.598  1.00 26.25           N  
ATOM   1652  H   GLY A 114      18.089  -9.876  27.352  1.00 26.25           H  
ATOM   1653  CA  GLY A 114      19.170 -10.971  25.912  1.00 26.25           C  
ATOM   1654  HA2 GLY A 114      18.934 -11.223  24.878  1.00 26.25           H  
ATOM   1655  HA3 GLY A 114      19.898 -10.160  25.911  1.00 26.25           H  
ATOM   1656  C   GLY A 114      19.794 -12.184  26.605  1.00 26.25           C  
ATOM   1657  O   GLY A 114      19.773 -12.329  27.827  1.00 26.25           O  
ATOM   1658  N   LYS A 115      20.359 -13.116  25.829  1.00 30.45           N  
ATOM   1659  H   LYS A 115      20.375 -12.960  24.831  1.00 30.45           H  
ATOM   1660  CA  LYS A 115      20.997 -14.318  26.389  1.00 30.45           C  
ATOM   1661  HA  LYS A 115      20.495 -14.556  27.327  1.00 30.45           H  
ATOM   1662  C   LYS A 115      22.460 -14.018  26.743  1.00 30.45           C  
ATOM   1663  CB  LYS A 115      20.780 -15.518  25.442  1.00 30.45           C  
ATOM   1664  HB2 LYS A 115      21.451 -15.448  24.585  1.00 30.45           H  
ATOM   1665  HB3 LYS A 115      19.755 -15.484  25.074  1.00 30.45           H  
ATOM   1666  O   LYS A 115      23.350 -14.363  25.970  1.00 30.45           O  
ATOM   1667  CG  LYS A 115      20.980 -16.862  26.167  1.00 30.45           C  
ATOM   1668  HG2 LYS A 115      20.306 -16.900  27.023  1.00 30.45           H  
ATOM   1669  HG3 LYS A 115      22.006 -16.934  26.527  1.00 30.45           H  
ATOM   1670  CD  LYS A 115      20.680 -18.060  25.248  1.00 30.45           C  
ATOM   1671  HD2 LYS A 115      21.433 -18.099  24.460  1.00 30.45           H  
ATOM   1672  HD3 LYS A 115      19.700 -17.920  24.794  1.00 30.45           H  
ATOM   1673  CE  LYS A 115      20.682 -19.375  26.047  1.00 30.45           C  
ATOM   1674  HE2 LYS A 115      19.946 -19.292  26.846  1.00 30.45           H  
ATOM   1675  HE3 LYS A 115      21.660 -19.495  26.514  1.00 30.45           H  
ATOM   1676  NZ  LYS A 115      20.374 -20.558  25.197  1.00 30.45           N  
ATOM   1677  HZ1 LYS A 115      19.458 -20.493  24.777  1.00 30.45           H  
ATOM   1678  HZ2 LYS A 115      20.363 -21.411  25.738  1.00 30.45           H  
ATOM   1679  HZ3 LYS A 115      21.051 -20.670  24.457  1.00 30.45           H  
ATOM   1680  N   GLY A 116      22.713 -13.372  27.889  1.00 28.60           N  
ATOM   1681  H   GLY A 116      21.930 -12.969  28.383  1.00 28.60           H  
ATOM   1682  CA  GLY A 116      24.078 -12.928  28.212  1.00 28.60           C  
ATOM   1683  HA2 GLY A 116      24.345 -12.134  27.514  1.00 28.60           H  
ATOM   1684  HA3 GLY A 116      24.762 -13.757  28.035  1.00 28.60           H  
ATOM   1685  C   GLY A 116      24.380 -12.406  29.623  1.00 28.60           C  
ATOM   1686  O   GLY A 116      25.031 -11.375  29.728  1.00 28.60           O  
ATOM   1687  N   GLY A 117      23.984 -13.108  30.694  1.00 32.55           N  
ATOM   1688  H   GLY A 117      23.420 -13.934  30.552  1.00 32.55           H  
ATOM   1689  CA  GLY A 117      24.493 -12.829  32.057  1.00 32.55           C  
ATOM   1690  HA2 GLY A 117      24.095 -13.578  32.741  1.00 32.55           H  
ATOM   1691  HA3 GLY A 117      25.580 -12.909  32.054  1.00 32.55           H  
ATOM   1692  C   GLY A 117      24.132 -11.449  32.629  1.00 32.55           C  
ATOM   1693  O   GLY A 117      24.871 -10.910  33.447  1.00 32.55           O  
ATOM   1694  N   GLU A 118      23.024 -10.881  32.162  1.00 38.54           N  
ATOM   1695  H   GLU A 118      22.476 -11.397  31.488  1.00 38.54           H  
ATOM   1696  CA  GLU A 118      22.580  -9.513  32.432  1.00 38.54           C  
ATOM   1697  HA  GLU A 118      23.417  -8.831  32.281  1.00 38.54           H  
ATOM   1698  C   GLU A 118      22.094  -9.367  33.889  1.00 38.54           C  
ATOM   1699  CB  GLU A 118      21.471  -9.156  31.411  1.00 38.54           C  
ATOM   1700  HB2 GLU A 118      21.136  -8.136  31.599  1.00 38.54           H  
ATOM   1701  HB3 GLU A 118      20.628  -9.830  31.566  1.00 38.54           H  
ATOM   1702  O   GLU A 118      21.252 -10.145  34.343  1.00 38.54           O  
ATOM   1703  CG  GLU A 118      21.944  -9.274  29.940  1.00 38.54           C  
ATOM   1704  HG2 GLU A 118      22.717  -8.524  29.773  1.00 38.54           H  
ATOM   1705  HG3 GLU A 118      22.400 -10.252  29.788  1.00 38.54           H  
ATOM   1706  CD  GLU A 118      20.854  -9.129  28.857  1.00 38.54           C  
ATOM   1707  OE1 GLU A 118      21.247  -9.136  27.666  1.00 38.54           O  
ATOM   1708  OE2 GLU A 118      19.644  -9.070  29.175  1.00 38.54           O  
ATOM   1709  N   GLN A 119      22.594  -8.367  34.629  1.00 37.42           N  
ATOM   1710  H   GLN A 119      23.256  -7.736  34.201  1.00 37.42           H  
ATOM   1711  CA  GLN A 119      22.012  -7.972  35.920  1.00 37.42           C  
ATOM   1712  HA  GLN A 119      21.473  -8.823  36.337  1.00 37.42           H  
ATOM   1713  C   GLN A 119      20.978  -6.858  35.721  1.00 37.42           C  
ATOM   1714  CB  GLN A 119      23.080  -7.557  36.951  1.00 37.42           C  
ATOM   1715  HB2 GLN A 119      22.604  -6.919  37.696  1.00 37.42           H  
ATOM   1716  HB3 GLN A 119      23.866  -6.979  36.465  1.00 37.42           H  
ATOM   1717  O   GLN A 119      21.205  -5.912  34.967  1.00 37.42           O  
ATOM   1718  CG  GLN A 119      23.686  -8.764  37.689  1.00 37.42           C  
ATOM   1719  HG2 GLN A 119      24.282  -9.349  36.988  1.00 37.42           H  
ATOM   1720  HG3 GLN A 119      22.879  -9.395  38.059  1.00 37.42           H  
ATOM   1721  CD  GLN A 119      24.565  -8.377  38.882  1.00 37.42           C  
ATOM   1722  NE2 GLN A 119      24.982  -9.331  39.686  1.00 37.42           N  
ATOM   1723 HE21 GLN A 119      24.735 -10.295  39.513  1.00 37.42           H  
ATOM   1724 HE22 GLN A 119      25.550  -9.023  40.462  1.00 37.42           H  
ATOM   1725  OE1 GLN A 119      24.897  -7.232  39.135  1.00 37.42           O  
ATOM   1726  N   ILE A 120      19.852  -6.968  36.433  1.00 40.97           N  
ATOM   1727  H   ILE A 120      19.751  -7.768  37.041  1.00 40.97           H  
ATOM   1728  CA  ILE A 120      18.775  -5.971  36.454  1.00 40.97           C  
ATOM   1729  HA  ILE A 120      18.961  -5.223  35.683  1.00 40.97           H  
ATOM   1730  C   ILE A 120      18.803  -5.275  37.817  1.00 40.97           C  
ATOM   1731  CB  ILE A 120      17.405  -6.626  36.154  1.00 40.97           C  
ATOM   1732  HB  ILE A 120      17.213  -7.390  36.907  1.00 40.97           H  
ATOM   1733  O   ILE A 120      18.429  -5.873  38.825  1.00 40.97           O  
ATOM   1734  CG1 ILE A 120      17.388  -7.300  34.760  1.00 40.97           C  
ATOM   1735 HG12 ILE A 120      18.278  -7.917  34.637  1.00 40.97           H  
ATOM   1736 HG13 ILE A 120      17.411  -6.532  33.988  1.00 40.97           H  
ATOM   1737  CG2 ILE A 120      16.308  -5.545  36.248  1.00 40.97           C  
ATOM   1738 HG21 ILE A 120      15.339  -5.945  35.949  1.00 40.97           H  
ATOM   1739 HG22 ILE A 120      16.563  -4.705  35.603  1.00 40.97           H  
ATOM   1740 HG23 ILE A 120      16.211  -5.193  37.275  1.00 40.97           H  
ATOM   1741  CD1 ILE A 120      16.181  -8.220  34.522  1.00 40.97           C  
ATOM   1742 HD11 ILE A 120      15.247  -7.659  34.559  1.00 40.97           H  
ATOM   1743 HD12 ILE A 120      16.165  -9.012  35.270  1.00 40.97           H  
ATOM   1744 HD13 ILE A 120      16.270  -8.674  33.535  1.00 40.97           H  
ATOM   1745  N   THR A 121      19.269  -4.025  37.857  1.00 39.68           N  
ATOM   1746  H   THR A 121      19.665  -3.668  36.999  1.00 39.68           H  
ATOM   1747  CA  THR A 121      19.757  -3.422  39.117  1.00 39.68           C  
ATOM   1748  HA  THR A 121      19.854  -4.219  39.855  1.00 39.68           H  
ATOM   1749  C   THR A 121      18.819  -2.389  39.757  1.00 39.68           C  
ATOM   1750  CB  THR A 121      21.178  -2.854  38.926  1.00 39.68           C  
ATOM   1751  HB  THR A 121      21.120  -1.893  38.416  1.00 39.68           H  
ATOM   1752  O   THR A 121      19.019  -2.037  40.918  1.00 39.68           O  
ATOM   1753  CG2 THR A 121      21.969  -2.699  40.227  1.00 39.68           C  
ATOM   1754 HG21 THR A 121      21.531  -1.915  40.844  1.00 39.68           H  
ATOM   1755 HG22 THR A 121      22.997  -2.415  40.002  1.00 39.68           H  
ATOM   1756 HG23 THR A 121      21.969  -3.639  40.779  1.00 39.68           H  
ATOM   1757  OG1 THR A 121      21.937  -3.740  38.136  1.00 39.68           O  
ATOM   1758  HG1 THR A 121      22.814  -3.365  38.027  1.00 39.68           H  
ATOM   1759  N   GLN A 122      17.781  -1.892  39.070  1.00 39.44           N  
ATOM   1760  H   GLN A 122      17.613  -2.204  38.124  1.00 39.44           H  
ATOM   1761  CA  GLN A 122      16.842  -0.941  39.686  1.00 39.44           C  
ATOM   1762  HA  GLN A 122      16.670  -1.284  40.706  1.00 39.44           H  
ATOM   1763  C   GLN A 122      15.464  -0.881  39.017  1.00 39.44           C  
ATOM   1764  CB  GLN A 122      17.474   0.470  39.736  1.00 39.44           C  
ATOM   1765  HB2 GLN A 122      18.491   0.443  39.346  1.00 39.44           H  
ATOM   1766  HB3 GLN A 122      16.901   1.166  39.124  1.00 39.44           H  
ATOM   1767  O   GLN A 122      15.362  -0.958  37.799  1.00 39.44           O  
ATOM   1768  CG  GLN A 122      17.523   0.980  41.185  1.00 39.44           C  
ATOM   1769  HG2 GLN A 122      18.040   0.245  41.801  1.00 39.44           H  
ATOM   1770  HG3 GLN A 122      16.508   1.090  41.567  1.00 39.44           H  
ATOM   1771  CD  GLN A 122      18.245   2.313  41.341  1.00 39.44           C  
ATOM   1772  NE2 GLN A 122      18.664   2.662  42.536  1.00 39.44           N  
ATOM   1773 HE21 GLN A 122      19.216   3.506  42.584  1.00 39.44           H  
ATOM   1774 HE22 GLN A 122      18.608   2.005  43.302  1.00 39.44           H  
ATOM   1775  OE1 GLN A 122      18.386   3.111  40.433  1.00 39.44           O  
ATOM   1776  N   LEU A 123      14.432  -0.659  39.840  1.00 38.59           N  
ATOM   1777  H   LEU A 123      14.636  -0.608  40.828  1.00 38.59           H  
ATOM   1778  CA  LEU A 123      13.058  -0.298  39.472  1.00 38.59           C  
ATOM   1779  HA  LEU A 123      12.977  -0.175  38.392  1.00 38.59           H  
ATOM   1780  C   LEU A 123      12.743   1.042  40.166  1.00 38.59           C  
ATOM   1781  CB  LEU A 123      12.089  -1.404  39.953  1.00 38.59           C  
ATOM   1782  HB2 LEU A 123      12.229  -1.524  41.027  1.00 38.59           H  
ATOM   1783  HB3 LEU A 123      11.064  -1.066  39.797  1.00 38.59           H  
ATOM   1784  O   LEU A 123      12.989   1.167  41.365  1.00 38.59           O  
ATOM   1785  CG  LEU A 123      12.256  -2.786  39.287  1.00 38.59           C  
ATOM   1786  HG  LEU A 123      13.309  -3.067  39.271  1.00 38.59           H  
ATOM   1787  CD1 LEU A 123      11.490  -3.853  40.073  1.00 38.59           C  
ATOM   1788 HD11 LEU A 123      11.882  -3.914  41.089  1.00 38.59           H  
ATOM   1789 HD12 LEU A 123      10.428  -3.612  40.110  1.00 38.59           H  
ATOM   1790 HD13 LEU A 123      11.618  -4.825  39.598  1.00 38.59           H  
ATOM   1791  CD2 LEU A 123      11.715  -2.793  37.860  1.00 38.59           C  
ATOM   1792 HD21 LEU A 123      11.851  -3.781  37.421  1.00 38.59           H  
ATOM   1793 HD22 LEU A 123      12.262  -2.072  37.253  1.00 38.59           H  
ATOM   1794 HD23 LEU A 123      10.653  -2.547  37.863  1.00 38.59           H  
ATOM   1795  N   GLN A 124      12.225   2.050  39.452  1.00 35.52           N  
ATOM   1796  H   GLN A 124      12.012   1.897  38.477  1.00 35.52           H  
ATOM   1797  CA  GLN A 124      11.950   3.383  40.022  1.00 35.52           C  
ATOM   1798  HA  GLN A 124      11.910   3.307  41.109  1.00 35.52           H  
ATOM   1799  C   GLN A 124      10.610   3.980  39.562  1.00 35.52           C  
ATOM   1800  CB  GLN A 124      13.065   4.385  39.664  1.00 35.52           C  
ATOM   1801  HB2 GLN A 124      13.250   4.353  38.591  1.00 35.52           H  
ATOM   1802  HB3 GLN A 124      12.697   5.382  39.909  1.00 35.52           H  
ATOM   1803  O   GLN A 124      10.386   4.107  38.361  1.00 35.52           O  
ATOM   1804  CG  GLN A 124      14.393   4.191  40.415  1.00 35.52           C  
ATOM   1805  HG2 GLN A 124      14.193   4.102  41.482  1.00 35.52           H  
ATOM   1806  HG3 GLN A 124      14.874   3.272  40.078  1.00 35.52           H  
ATOM   1807  CD  GLN A 124      15.356   5.365  40.203  1.00 35.52           C  
ATOM   1808  NE2 GLN A 124      16.511   5.357  40.825  1.00 35.52           N  
ATOM   1809 HE21 GLN A 124      16.870   4.499  41.219  1.00 35.52           H  
ATOM   1810 HE22 GLN A 124      17.139   6.118  40.608  1.00 35.52           H  
ATOM   1811  OE1 GLN A 124      15.104   6.307  39.462  1.00 35.52           O  
ATOM   1812  N   ASN A 125       9.842   4.477  40.543  1.00 42.45           N  
ATOM   1813  H   ASN A 125      10.191   4.348  41.482  1.00 42.45           H  
ATOM   1814  CA  ASN A 125       8.585   5.243  40.466  1.00 42.45           C  
ATOM   1815  HA  ASN A 125       8.345   5.496  41.499  1.00 42.45           H  
ATOM   1816  C   ASN A 125       7.321   4.489  40.000  1.00 42.45           C  
ATOM   1817  CB  ASN A 125       8.827   6.594  39.755  1.00 42.45           C  
ATOM   1818  HB2 ASN A 125       7.884   7.131  39.653  1.00 42.45           H  
ATOM   1819  HB3 ASN A 125       9.222   6.416  38.755  1.00 42.45           H  
ATOM   1820  O   ASN A 125       7.354   3.337  39.575  1.00 42.45           O  
ATOM   1821  CG  ASN A 125       9.777   7.503  40.520  1.00 42.45           C  
ATOM   1822  ND2 ASN A 125      10.197   8.595  39.928  1.00 42.45           N  
ATOM   1823 HD21 ASN A 125       9.896   8.823  38.991  1.00 42.45           H  
ATOM   1824 HD22 ASN A 125      10.815   9.172  40.480  1.00 42.45           H  
ATOM   1825  OD1 ASN A 125      10.150   7.271  41.654  1.00 42.45           O  
ATOM   1826  N   ASP A 126       6.165   5.138  40.172  1.00 45.29           N  
ATOM   1827  H   ASP A 126       6.191   6.009  40.683  1.00 45.29           H  
ATOM   1828  CA  ASP A 126       4.848   4.487  40.068  1.00 45.29           C  
ATOM   1829  HA  ASP A 126       4.947   3.428  40.307  1.00 45.29           H  
ATOM   1830  C   ASP A 126       4.244   4.554  38.664  1.00 45.29           C  
ATOM   1831  CB  ASP A 126       3.899   5.081  41.119  1.00 45.29           C  
ATOM   1832  HB2 ASP A 126       3.726   6.131  40.883  1.00 45.29           H  
ATOM   1833  HB3 ASP A 126       2.943   4.559  41.072  1.00 45.29           H  
ATOM   1834  O   ASP A 126       3.439   3.714  38.300  1.00 45.29           O  
ATOM   1835  CG  ASP A 126       4.463   4.957  42.538  1.00 45.29           C  
ATOM   1836  OD1 ASP A 126       5.236   3.997  42.774  1.00 45.29           O  
ATOM   1837  OD2 ASP A 126       4.192   5.886  43.328  1.00 45.29           O  
ATOM   1838  N   THR A 127       4.647   5.515  37.833  1.00 43.38           N  
ATOM   1839  H   THR A 127       5.285   6.212  38.189  1.00 43.38           H  
ATOM   1840  CA  THR A 127       4.145   5.679  36.450  1.00 43.38           C  
ATOM   1841  HA  THR A 127       3.285   5.028  36.294  1.00 43.38           H  
ATOM   1842  C   THR A 127       5.162   5.285  35.379  1.00 43.38           C  
ATOM   1843  CB  THR A 127       3.670   7.117  36.228  1.00 43.38           C  
ATOM   1844  HB  THR A 127       3.390   7.254  35.183  1.00 43.38           H  
ATOM   1845  O   THR A 127       4.874   5.334  34.180  1.00 43.38           O  
ATOM   1846  CG2 THR A 127       2.461   7.451  37.101  1.00 43.38           C  
ATOM   1847 HG21 THR A 127       1.670   6.725  36.914  1.00 43.38           H  
ATOM   1848 HG22 THR A 127       2.728   7.417  38.157  1.00 43.38           H  
ATOM   1849 HG23 THR A 127       2.089   8.445  36.853  1.00 43.38           H  
ATOM   1850  OG1 THR A 127       4.699   8.026  36.564  1.00 43.38           O  
ATOM   1851  HG1 THR A 127       4.280   8.879  36.703  1.00 43.38           H  
ATOM   1852  N   GLN A 128       6.362   4.881  35.801  1.00 39.06           N  
ATOM   1853  H   GLN A 128       6.502   4.765  36.794  1.00 39.06           H  
ATOM   1854  CA  GLN A 128       7.439   4.420  34.934  1.00 39.06           C  
ATOM   1855  HA  GLN A 128       7.007   4.115  33.981  1.00 39.06           H  
ATOM   1856  C   GLN A 128       8.104   3.196  35.566  1.00 39.06           C  
ATOM   1857  CB  GLN A 128       8.465   5.543  34.673  1.00 39.06           C  
ATOM   1858  HB2 GLN A 128       9.178   5.184  33.931  1.00 39.06           H  
ATOM   1859  HB3 GLN A 128       9.007   5.763  35.593  1.00 39.06           H  
ATOM   1860  O   GLN A 128       8.212   3.109  36.779  1.00 39.06           O  
ATOM   1861  CG  GLN A 128       7.813   6.840  34.157  1.00 39.06           C  
ATOM   1862  HG2 GLN A 128       7.254   7.308  34.967  1.00 39.06           H  
ATOM   1863  HG3 GLN A 128       7.105   6.593  33.367  1.00 39.06           H  
ATOM   1864  CD  GLN A 128       8.794   7.874  33.611  1.00 39.06           C  
ATOM   1865  NE2 GLN A 128       8.292   8.903  32.963  1.00 39.06           N  
ATOM   1866 HE21 GLN A 128       7.292   8.998  32.862  1.00 39.06           H  
ATOM   1867 HE22 GLN A 128       8.953   9.582  32.613  1.00 39.06           H  
ATOM   1868  OE1 GLN A 128      10.008   7.802  33.749  1.00 39.06           O  
ATOM   1869  N   CYS A 129       8.574   2.256  34.755  1.00 41.88           N  
ATOM   1870  H   CYS A 129       8.431   2.376  33.763  1.00 41.88           H  
ATOM   1871  CA  CYS A 129       9.418   1.155  35.201  1.00 41.88           C  
ATOM   1872  HA  CYS A 129       9.737   1.320  36.230  1.00 41.88           H  
ATOM   1873  C   CYS A 129      10.670   1.166  34.329  1.00 41.88           C  
ATOM   1874  CB  CYS A 129       8.624  -0.159  35.186  1.00 41.88           C  
ATOM   1875  HB2 CYS A 129       7.920  -0.158  36.018  1.00 41.88           H  
ATOM   1876  HB3 CYS A 129       8.056  -0.260  34.261  1.00 41.88           H  
ATOM   1877  O   CYS A 129      10.669   0.692  33.190  1.00 41.88           O  
ATOM   1878  SG  CYS A 129       9.730  -1.582  35.365  1.00 41.88           S  
ATOM   1879  HG  CYS A 129      10.431  -1.398  34.242  1.00 41.88           H  
ATOM   1880  N   LYS A 130      11.738   1.765  34.856  1.00 43.66           N  
ATOM   1881  H   LYS A 130      11.663   2.134  35.793  1.00 43.66           H  
ATOM   1882  CA  LYS A 130      13.065   1.677  34.247  1.00 43.66           C  
ATOM   1883  HA  LYS A 130      12.964   1.775  33.166  1.00 43.66           H  
ATOM   1884  C   LYS A 130      13.640   0.295  34.527  1.00 43.66           C  
ATOM   1885  CB  LYS A 130      13.977   2.801  34.751  1.00 43.66           C  
ATOM   1886  HB2 LYS A 130      13.992   2.805  35.841  1.00 43.66           H  
ATOM   1887  HB3 LYS A 130      14.989   2.631  34.387  1.00 43.66           H  
ATOM   1888  O   LYS A 130      13.600  -0.152  35.664  1.00 43.66           O  
ATOM   1889  CG  LYS A 130      13.473   4.150  34.223  1.00 43.66           C  
ATOM   1890  HG2 LYS A 130      12.453   4.323  34.566  1.00 43.66           H  
ATOM   1891  HG3 LYS A 130      13.478   4.120  33.134  1.00 43.66           H  
ATOM   1892  CD  LYS A 130      14.350   5.308  34.693  1.00 43.66           C  
ATOM   1893  HD2 LYS A 130      14.351   5.333  35.783  1.00 43.66           H  
ATOM   1894  HD3 LYS A 130      15.369   5.164  34.334  1.00 43.66           H  
ATOM   1895  CE  LYS A 130      13.771   6.612  34.138  1.00 43.66           C  
ATOM   1896  HE2 LYS A 130      12.721   6.676  34.423  1.00 43.66           H  
ATOM   1897  HE3 LYS A 130      13.814   6.579  33.049  1.00 43.66           H  
ATOM   1898  NZ  LYS A 130      14.512   7.782  34.662  1.00 43.66           N  
ATOM   1899  HZ1 LYS A 130      14.469   7.790  35.671  1.00 43.66           H  
ATOM   1900  HZ2 LYS A 130      15.483   7.737  34.388  1.00 43.66           H  
ATOM   1901  HZ3 LYS A 130      14.104   8.638  34.315  1.00 43.66           H  
ATOM   1902  N   VAL A 131      14.163  -0.346  33.491  1.00 47.66           N  
ATOM   1903  H   VAL A 131      14.074   0.090  32.584  1.00 47.66           H  
ATOM   1904  CA  VAL A 131      14.927  -1.591  33.548  1.00 47.66           C  
ATOM   1905  HA  VAL A 131      15.032  -1.915  34.583  1.00 47.66           H  
ATOM   1906  C   VAL A 131      16.301  -1.261  32.982  1.00 47.66           C  
ATOM   1907  CB  VAL A 131      14.234  -2.718  32.753  1.00 47.66           C  
ATOM   1908  HB  VAL A 131      14.187  -2.439  31.700  1.00 47.66           H  
ATOM   1909  O   VAL A 131      16.437  -0.959  31.794  1.00 47.66           O  
ATOM   1910  CG1 VAL A 131      15.003  -4.039  32.872  1.00 47.66           C  
ATOM   1911 HG11 VAL A 131      14.523  -4.802  32.258  1.00 47.66           H  
ATOM   1912 HG12 VAL A 131      15.009  -4.376  33.909  1.00 47.66           H  
ATOM   1913 HG13 VAL A 131      16.029  -3.921  32.525  1.00 47.66           H  
ATOM   1914  CG2 VAL A 131      12.800  -2.959  33.244  1.00 47.66           C  
ATOM   1915 HG21 VAL A 131      12.361  -3.796  32.699  1.00 47.66           H  
ATOM   1916 HG22 VAL A 131      12.187  -2.076  33.063  1.00 47.66           H  
ATOM   1917 HG23 VAL A 131      12.802  -3.184  34.310  1.00 47.66           H  
ATOM   1918  N   GLN A 132      17.311  -1.243  33.845  1.00 40.49           N  
ATOM   1919  H   GLN A 132      17.134  -1.495  34.807  1.00 40.49           H  
ATOM   1920  CA  GLN A 132      18.703  -1.123  33.423  1.00 40.49           C  
ATOM   1921  HA  GLN A 132      18.764  -0.516  32.520  1.00 40.49           H  
ATOM   1922  C   GLN A 132      19.237  -2.509  33.085  1.00 40.49           C  
ATOM   1923  CB  GLN A 132      19.541  -0.440  34.509  1.00 40.49           C  
ATOM   1924  HB2 GLN A 132      20.598  -0.553  34.266  1.00 40.49           H  
ATOM   1925  HB3 GLN A 132      19.353  -0.910  35.474  1.00 40.49           H  
ATOM   1926  O   GLN A 132      19.130  -3.422  33.900  1.00 40.49           O  
ATOM   1927  CG  GLN A 132      19.217   1.059  34.574  1.00 40.49           C  
ATOM   1928  HG2 GLN A 132      19.398   1.491  33.590  1.00 40.49           H  
ATOM   1929  HG3 GLN A 132      18.168   1.206  34.830  1.00 40.49           H  
ATOM   1930  CD  GLN A 132      20.069   1.794  35.599  1.00 40.49           C  
ATOM   1931  NE2 GLN A 132      20.502   3.000  35.307  1.00 40.49           N  
ATOM   1932 HE21 GLN A 132      20.416   3.351  34.364  1.00 40.49           H  
ATOM   1933 HE22 GLN A 132      21.176   3.367  35.964  1.00 40.49           H  
ATOM   1934  OE1 GLN A 132      20.339   1.313  36.684  1.00 40.49           O  
ATOM   1935  N   ILE A 133      19.788  -2.641  31.881  1.00 45.18           N  
ATOM   1936  H   ILE A 133      19.789  -1.844  31.261  1.00 45.18           H  
ATOM   1937  CA  ILE A 133      20.437  -3.851  31.386  1.00 45.18           C  
ATOM   1938  HA  ILE A 133      20.323  -4.655  32.113  1.00 45.18           H  
ATOM   1939  C   ILE A 133      21.924  -3.525  31.248  1.00 45.18           C  
ATOM   1940  CB  ILE A 133      19.804  -4.317  30.052  1.00 45.18           C  
ATOM   1941  HB  ILE A 133      19.998  -3.559  29.293  1.00 45.18           H  
ATOM   1942  O   ILE A 133      22.317  -2.726  30.388  1.00 45.18           O  
ATOM   1943  CG1 ILE A 133      18.269  -4.491  30.179  1.00 45.18           C  
ATOM   1944 HG12 ILE A 133      17.825  -3.557  30.523  1.00 45.18           H  
ATOM   1945 HG13 ILE A 133      18.053  -5.259  30.921  1.00 45.18           H  
ATOM   1946  CG2 ILE A 133      20.464  -5.634  29.604  1.00 45.18           C  
ATOM   1947 HG21 ILE A 133      20.209  -6.433  30.301  1.00 45.18           H  
ATOM   1948 HG22 ILE A 133      21.548  -5.538  29.554  1.00 45.18           H  
ATOM   1949 HG23 ILE A 133      20.117  -5.925  28.612  1.00 45.18           H  
ATOM   1950  CD1 ILE A 133      17.564  -4.854  28.866  1.00 45.18           C  
ATOM   1951 HD11 ILE A 133      16.485  -4.830  29.020  1.00 45.18           H  
ATOM   1952 HD12 ILE A 133      17.828  -4.135  28.090  1.00 45.18           H  
ATOM   1953 HD13 ILE A 133      17.843  -5.858  28.548  1.00 45.18           H  
ATOM   1954  N   SER A 134      22.741  -4.129  32.109  1.00 36.56           N  
ATOM   1955  H   SER A 134      22.352  -4.724  32.826  1.00 36.56           H  
ATOM   1956  CA  SER A 134      24.197  -4.104  31.998  1.00 36.56           C  
ATOM   1957  HA  SER A 134      24.488  -3.305  31.316  1.00 36.56           H  
ATOM   1958  C   SER A 134      24.687  -5.426  31.399  1.00 36.56           C  
ATOM   1959  CB  SER A 134      24.847  -3.766  33.348  1.00 36.56           C  
ATOM   1960  HB2 SER A 134      24.509  -2.778  33.661  1.00 36.56           H  
ATOM   1961  HB3 SER A 134      25.930  -3.739  33.233  1.00 36.56           H  
ATOM   1962  O   SER A 134      24.398  -6.512  31.901  1.00 36.56           O  
ATOM   1963  OG  SER A 134      24.505  -4.707  34.345  1.00 36.56           O  
ATOM   1964  HG  SER A 134      24.667  -4.312  35.205  1.00 36.56           H  
ATOM   1965  N   GLN A 135      25.435  -5.333  30.298  1.00 40.97           N  
ATOM   1966  H   GLN A 135      25.615  -4.416  29.914  1.00 40.97           H  
ATOM   1967  CA  GLN A 135      26.117  -6.461  29.666  1.00 40.97           C  
ATOM   1968  HA  GLN A 135      25.982  -7.353  30.277  1.00 40.97           H  
ATOM   1969  C   GLN A 135      27.617  -6.157  29.617  1.00 40.97           C  
ATOM   1970  CB  GLN A 135      25.498  -6.763  28.285  1.00 40.97           C  
ATOM   1971  HB2 GLN A 135      25.340  -5.832  27.740  1.00 40.97           H  
ATOM   1972  HB3 GLN A 135      24.522  -7.223  28.435  1.00 40.97           H  
ATOM   1973  O   GLN A 135      28.038  -5.098  29.141  1.00 40.97           O  
ATOM   1974  CG  GLN A 135      26.374  -7.711  27.446  1.00 40.97           C  
ATOM   1975  HG2 GLN A 135      26.521  -8.634  28.007  1.00 40.97           H  
ATOM   1976  HG3 GLN A 135      27.351  -7.262  27.267  1.00 40.97           H  
ATOM   1977  CD  GLN A 135      25.791  -8.046  26.076  1.00 40.97           C  
ATOM   1978  NE2 GLN A 135      25.830  -9.298  25.677  1.00 40.97           N  
ATOM   1979 HE21 GLN A 135      25.381  -9.484  24.792  1.00 40.97           H  
ATOM   1980 HE22 GLN A 135      26.151 -10.018  26.309  1.00 40.97           H  
ATOM   1981  OE1 GLN A 135      25.333  -7.211  25.314  1.00 40.97           O  
ATOM   1982  N   ALA A 136      28.431  -7.102  30.093  1.00 34.38           N  
ATOM   1983  H   ALA A 136      28.020  -7.951  30.454  1.00 34.38           H  
ATOM   1984  CA  ALA A 136      29.881  -6.961  30.158  1.00 34.38           C  
ATOM   1985  HA  ALA A 136      30.111  -6.149  30.847  1.00 34.38           H  
ATOM   1986  C   ALA A 136      30.484  -6.614  28.781  1.00 34.38           C  
ATOM   1987  CB  ALA A 136      30.470  -8.256  30.732  1.00 34.38           C  
ATOM   1988  HB1 ALA A 136      30.230  -9.095  30.079  1.00 34.38           H  
ATOM   1989  HB2 ALA A 136      30.062  -8.442  31.725  1.00 34.38           H  
ATOM   1990  HB3 ALA A 136      31.554  -8.165  30.806  1.00 34.38           H  
ATOM   1991  O   ALA A 136      30.271  -7.324  27.801  1.00 34.38           O  
ATOM   1992  N   GLY A 137      31.244  -5.516  28.718  1.00 35.02           N  
ATOM   1993  H   GLY A 137      31.350  -4.961  29.555  1.00 35.02           H  
ATOM   1994  CA  GLY A 137      31.882  -5.035  27.485  1.00 35.02           C  
ATOM   1995  HA2 GLY A 137      32.224  -5.890  26.902  1.00 35.02           H  
ATOM   1996  HA3 GLY A 137      32.755  -4.441  27.754  1.00 35.02           H  
ATOM   1997  C   GLY A 137      30.999  -4.173  26.572  1.00 35.02           C  
ATOM   1998  O   GLY A 137      31.457  -3.776  25.504  1.00 35.02           O  
ATOM   1999  N   THR A 138      29.768  -3.838  26.974  1.00 37.07           N  
ATOM   2000  H   THR A 138      29.440  -4.171  27.869  1.00 37.07           H  
ATOM   2001  CA  THR A 138      28.879  -2.931  26.222  1.00 37.07           C  
ATOM   2002  HA  THR A 138      29.449  -2.480  25.409  1.00 37.07           H  
ATOM   2003  C   THR A 138      28.358  -1.793  27.106  1.00 37.07           C  
ATOM   2004  CB  THR A 138      27.699  -3.678  25.589  1.00 37.07           C  
ATOM   2005  HB  THR A 138      27.061  -2.958  25.078  1.00 37.07           H  
ATOM   2006  O   THR A 138      28.228  -1.982  28.315  1.00 37.07           O  
ATOM   2007  CG2 THR A 138      28.128  -4.724  24.562  1.00 37.07           C  
ATOM   2008 HG21 THR A 138      28.721  -5.502  25.043  1.00 37.07           H  
ATOM   2009 HG22 THR A 138      28.718  -4.253  23.776  1.00 37.07           H  
ATOM   2010 HG23 THR A 138      27.241  -5.183  24.126  1.00 37.07           H  
ATOM   2011  OG1 THR A 138      26.928  -4.315  26.569  1.00 37.07           O  
ATOM   2012  HG1 THR A 138      27.466  -4.474  27.349  1.00 37.07           H  
ATOM   2013  N   PRO A 139      28.065  -0.602  26.546  1.00 34.45           N  
ATOM   2014  CA  PRO A 139      27.486   0.494  27.318  1.00 34.45           C  
ATOM   2015  HA  PRO A 139      28.120   0.716  28.175  1.00 34.45           H  
ATOM   2016  C   PRO A 139      26.083   0.130  27.819  1.00 34.45           C  
ATOM   2017  CB  PRO A 139      27.467   1.702  26.375  1.00 34.45           C  
ATOM   2018  HB2 PRO A 139      28.404   2.250  26.472  1.00 34.45           H  
ATOM   2019  HB3 PRO A 139      26.621   2.361  26.565  1.00 34.45           H  
ATOM   2020  O   PRO A 139      25.273  -0.411  27.062  1.00 34.45           O  
ATOM   2021  CG  PRO A 139      27.392   1.064  24.987  1.00 34.45           C  
ATOM   2022  HG2 PRO A 139      27.807   1.717  24.218  1.00 34.45           H  
ATOM   2023  HG3 PRO A 139      26.358   0.807  24.757  1.00 34.45           H  
ATOM   2024  CD  PRO A 139      28.214  -0.214  25.150  1.00 34.45           C  
ATOM   2025  HD2 PRO A 139      29.264  -0.005  24.946  1.00 34.45           H  
ATOM   2026  HD3 PRO A 139      27.845  -0.982  24.471  1.00 34.45           H  
ATOM   2027  N   GLU A 140      25.803   0.460  29.082  1.00 40.71           N  
ATOM   2028  H   GLU A 140      26.525   0.888  29.644  1.00 40.71           H  
ATOM   2029  CA  GLU A 140      24.524   0.184  29.743  1.00 40.71           C  
ATOM   2030  HA  GLU A 140      24.405  -0.895  29.838  1.00 40.71           H  
ATOM   2031  C   GLU A 140      23.335   0.731  28.948  1.00 40.71           C  
ATOM   2032  CB  GLU A 140      24.487   0.803  31.147  1.00 40.71           C  
ATOM   2033  HB2 GLU A 140      24.637   1.880  31.061  1.00 40.71           H  
ATOM   2034  HB3 GLU A 140      23.499   0.625  31.571  1.00 40.71           H  
ATOM   2035  O   GLU A 140      23.353   1.859  28.445  1.00 40.71           O  
ATOM   2036  CG  GLU A 140      25.536   0.216  32.100  1.00 40.71           C  
ATOM   2037  HG2 GLU A 140      26.532   0.460  31.729  1.00 40.71           H  
ATOM   2038  HG3 GLU A 140      25.431  -0.869  32.102  1.00 40.71           H  
ATOM   2039  CD  GLU A 140      25.383   0.752  33.532  1.00 40.71           C  
ATOM   2040  OE1 GLU A 140      25.812   0.023  34.452  1.00 40.71           O  
ATOM   2041  OE2 GLU A 140      24.840   1.871  33.692  1.00 40.71           O  
ATOM   2042  N   ARG A 141      22.260  -0.059  28.867  1.00 39.51           N  
ATOM   2043  H   ARG A 141      22.291  -0.959  29.325  1.00 39.51           H  
ATOM   2044  CA  ARG A 141      21.022   0.342  28.192  1.00 39.51           C  
ATOM   2045  HA  ARG A 141      21.152   1.344  27.782  1.00 39.51           H  
ATOM   2046  C   ARG A 141      19.889   0.419  29.203  1.00 39.51           C  
ATOM   2047  CB  ARG A 141      20.724  -0.597  27.014  1.00 39.51           C  
ATOM   2048  HB2 ARG A 141      20.643  -1.623  27.373  1.00 39.51           H  
ATOM   2049  HB3 ARG A 141      19.772  -0.306  26.570  1.00 39.51           H  
ATOM   2050  O   ARG A 141      19.572  -0.556  29.875  1.00 39.51           O  
ATOM   2051  CG  ARG A 141      21.828  -0.507  25.948  1.00 39.51           C  
ATOM   2052  HG2 ARG A 141      22.002   0.539  25.694  1.00 39.51           H  
ATOM   2053  HG3 ARG A 141      22.751  -0.930  26.346  1.00 39.51           H  
ATOM   2054  CD  ARG A 141      21.442  -1.270  24.679  1.00 39.51           C  
ATOM   2055  HD2 ARG A 141      20.508  -0.857  24.299  1.00 39.51           H  
ATOM   2056  HD3 ARG A 141      21.290  -2.319  24.934  1.00 39.51           H  
ATOM   2057  NE  ARG A 141      22.500  -1.159  23.659  1.00 39.51           N  
ATOM   2058  HE  ARG A 141      23.421  -0.943  24.012  1.00 39.51           H  
ATOM   2059  NH1 ARG A 141      21.238  -1.720  21.823  1.00 39.51           N  
ATOM   2060 HH11 ARG A 141      21.166  -1.904  20.833  1.00 39.51           H  
ATOM   2061 HH12 ARG A 141      20.458  -1.895  22.440  1.00 39.51           H  
ATOM   2062  NH2 ARG A 141      23.401  -1.233  21.569  1.00 39.51           N  
ATOM   2063 HH21 ARG A 141      24.302  -1.008  21.965  1.00 39.51           H  
ATOM   2064 HH22 ARG A 141      23.314  -1.423  20.581  1.00 39.51           H  
ATOM   2065  CZ  ARG A 141      22.375  -1.369  22.360  1.00 39.51           C  
ATOM   2066  N   THR A 142      19.260   1.590  29.297  1.00 40.31           N  
ATOM   2067  H   THR A 142      19.562   2.343  28.696  1.00 40.31           H  
ATOM   2068  CA  THR A 142      18.073   1.796  30.138  1.00 40.31           C  
ATOM   2069  HA  THR A 142      18.014   1.010  30.891  1.00 40.31           H  
ATOM   2070  C   THR A 142      16.818   1.725  29.276  1.00 40.31           C  
ATOM   2071  CB  THR A 142      18.135   3.136  30.887  1.00 40.31           C  
ATOM   2072  HB  THR A 142      18.143   3.958  30.171  1.00 40.31           H  
ATOM   2073  O   THR A 142      16.588   2.597  28.439  1.00 40.31           O  
ATOM   2074  CG2 THR A 142      16.957   3.308  31.848  1.00 40.31           C  
ATOM   2075 HG21 THR A 142      17.092   4.224  32.424  1.00 40.31           H  
ATOM   2076 HG22 THR A 142      16.909   2.460  32.530  1.00 40.31           H  
ATOM   2077 HG23 THR A 142      16.022   3.378  31.292  1.00 40.31           H  
ATOM   2078  OG1 THR A 142      19.299   3.214  31.678  1.00 40.31           O  
ATOM   2079  HG1 THR A 142      20.063   3.014  31.132  1.00 40.31           H  
ATOM   2080  N   VAL A 143      15.981   0.716  29.502  1.00 42.55           N  
ATOM   2081  H   VAL A 143      16.226   0.037  30.208  1.00 42.55           H  
ATOM   2082  CA  VAL A 143      14.640   0.617  28.913  1.00 42.55           C  
ATOM   2083  HA  VAL A 143      14.617   1.155  27.965  1.00 42.55           H  
ATOM   2084  C   VAL A 143      13.655   1.272  29.878  1.00 42.55           C  
ATOM   2085  CB  VAL A 143      14.271  -0.854  28.634  1.00 42.55           C  
ATOM   2086  HB  VAL A 143      14.258  -1.408  29.573  1.00 42.55           H  
ATOM   2087  O   VAL A 143      13.624   0.912  31.048  1.00 42.55           O  
ATOM   2088  CG1 VAL A 143      12.885  -0.965  27.983  1.00 42.55           C  
ATOM   2089 HG11 VAL A 143      12.667  -2.012  27.769  1.00 42.55           H  
ATOM   2090 HG12 VAL A 143      12.855  -0.398  27.053  1.00 42.55           H  
ATOM   2091 HG13 VAL A 143      12.116  -0.598  28.663  1.00 42.55           H  
ATOM   2092  CG2 VAL A 143      15.291  -1.514  27.695  1.00 42.55           C  
ATOM   2093 HG21 VAL A 143      14.989  -2.541  27.488  1.00 42.55           H  
ATOM   2094 HG22 VAL A 143      16.272  -1.548  28.169  1.00 42.55           H  
ATOM   2095 HG23 VAL A 143      15.358  -0.961  26.758  1.00 42.55           H  
ATOM   2096  N   THR A 144      12.855   2.242  29.427  1.00 41.25           N  
ATOM   2097  H   THR A 144      12.879   2.475  28.445  1.00 41.25           H  
ATOM   2098  CA  THR A 144      11.820   2.872  30.271  1.00 41.25           C  
ATOM   2099  HA  THR A 144      11.937   2.552  31.306  1.00 41.25           H  
ATOM   2100  C   THR A 144      10.440   2.423  29.812  1.00 41.25           C  
ATOM   2101  CB  THR A 144      11.922   4.407  30.275  1.00 41.25           C  
ATOM   2102  HB  THR A 144      11.706   4.793  29.279  1.00 41.25           H  
ATOM   2103  O   THR A 144       9.969   2.852  28.762  1.00 41.25           O  
ATOM   2104  CG2 THR A 144      10.967   5.044  31.286  1.00 41.25           C  
ATOM   2105 HG21 THR A 144      11.128   6.122  31.315  1.00 41.25           H  
ATOM   2106 HG22 THR A 144      11.135   4.628  32.279  1.00 41.25           H  
ATOM   2107 HG23 THR A 144       9.934   4.857  30.993  1.00 41.25           H  
ATOM   2108  OG1 THR A 144      13.226   4.807  30.642  1.00 41.25           O  
ATOM   2109  HG1 THR A 144      13.830   4.392  30.022  1.00 41.25           H  
ATOM   2110  N   LEU A 145       9.786   1.577  30.604  1.00 44.16           N  
ATOM   2111  H   LEU A 145      10.242   1.243  31.441  1.00 44.16           H  
ATOM   2112  CA  LEU A 145       8.362   1.282  30.463  1.00 44.16           C  
ATOM   2113  HA  LEU A 145       8.110   1.198  29.406  1.00 44.16           H  
ATOM   2114  C   LEU A 145       7.558   2.442  31.064  1.00 44.16           C  
ATOM   2115  CB  LEU A 145       8.033  -0.047  31.170  1.00 44.16           C  
ATOM   2116  HB2 LEU A 145       8.195   0.105  32.237  1.00 44.16           H  
ATOM   2117  HB3 LEU A 145       6.976  -0.270  31.025  1.00 44.16           H  
ATOM   2118  O   LEU A 145       7.948   2.987  32.097  1.00 44.16           O  
ATOM   2119  CG  LEU A 145       8.869  -1.266  30.730  1.00 44.16           C  
ATOM   2120  HG  LEU A 145       9.931  -1.052  30.850  1.00 44.16           H  
ATOM   2121  CD1 LEU A 145       8.532  -2.475  31.602  1.00 44.16           C  
ATOM   2122 HD11 LEU A 145       7.479  -2.736  31.499  1.00 44.16           H  
ATOM   2123 HD12 LEU A 145       8.745  -2.249  32.646  1.00 44.16           H  
ATOM   2124 HD13 LEU A 145       9.144  -3.327  31.304  1.00 44.16           H  
ATOM   2125  CD2 LEU A 145       8.602  -1.635  29.270  1.00 44.16           C  
ATOM   2126 HD21 LEU A 145       7.543  -1.844  29.122  1.00 44.16           H  
ATOM   2127 HD22 LEU A 145       9.180  -2.521  29.007  1.00 44.16           H  
ATOM   2128 HD23 LEU A 145       8.910  -0.819  28.616  1.00 44.16           H  
ATOM   2129  N   THR A 146       6.434   2.812  30.456  1.00 42.52           N  
ATOM   2130  H   THR A 146       6.149   2.341  29.608  1.00 42.52           H  
ATOM   2131  CA  THR A 146       5.502   3.821  30.983  1.00 42.52           C  
ATOM   2132  HA  THR A 146       5.718   3.994  32.037  1.00 42.52           H  
ATOM   2133  C   THR A 146       4.073   3.289  30.906  1.00 42.52           C  
ATOM   2134  CB  THR A 146       5.632   5.177  30.267  1.00 42.52           C  
ATOM   2135  HB  THR A 146       4.945   5.883  30.735  1.00 42.52           H  
ATOM   2136  O   THR A 146       3.730   2.552  29.981  1.00 42.52           O  
ATOM   2137  CG2 THR A 146       7.048   5.752  30.338  1.00 42.52           C  
ATOM   2138 HG21 THR A 146       7.418   5.695  31.361  1.00 42.52           H  
ATOM   2139 HG22 THR A 146       7.042   6.793  30.015  1.00 42.52           H  
ATOM   2140 HG23 THR A 146       7.718   5.178  29.697  1.00 42.52           H  
ATOM   2141  OG1 THR A 146       5.327   5.076  28.897  1.00 42.52           O  
ATOM   2142  HG1 THR A 146       5.519   5.922  28.487  1.00 42.52           H  
ATOM   2143  N   GLY A 147       3.242   3.609  31.898  1.00 48.30           N  
ATOM   2144  H   GLY A 147       3.563   4.200  32.652  1.00 48.30           H  
ATOM   2145  CA  GLY A 147       1.896   3.046  32.018  1.00 48.30           C  
ATOM   2146  HA2 GLY A 147       1.964   1.963  32.127  1.00 48.30           H  
ATOM   2147  HA3 GLY A 147       1.327   3.259  31.113  1.00 48.30           H  
ATOM   2148  C   GLY A 147       1.134   3.603  33.215  1.00 48.30           C  
ATOM   2149  O   GLY A 147       1.639   4.462  33.941  1.00 48.30           O  
ATOM   2150  N   THR A 148      -0.091   3.122  33.431  1.00 56.89           N  
ATOM   2151  H   THR A 148      -0.441   2.385  32.835  1.00 56.89           H  
ATOM   2152  CA  THR A 148      -0.828   3.432  34.666  1.00 56.89           C  
ATOM   2153  HA  THR A 148      -0.802   4.513  34.802  1.00 56.89           H  
ATOM   2154  C   THR A 148      -0.141   2.775  35.872  1.00 56.89           C  
ATOM   2155  CB  THR A 148      -2.305   3.002  34.609  1.00 56.89           C  
ATOM   2156  HB  THR A 148      -2.810   3.406  35.486  1.00 56.89           H  
ATOM   2157  O   THR A 148       0.532   1.757  35.689  1.00 56.89           O  
ATOM   2158  CG2 THR A 148      -3.032   3.514  33.368  1.00 56.89           C  
ATOM   2159 HG21 THR A 148      -2.908   4.594  33.290  1.00 56.89           H  
ATOM   2160 HG22 THR A 148      -4.096   3.289  33.447  1.00 56.89           H  
ATOM   2161 HG23 THR A 148      -2.634   3.041  32.470  1.00 56.89           H  
ATOM   2162  OG1 THR A 148      -2.443   1.602  34.638  1.00 56.89           O  
ATOM   2163  HG1 THR A 148      -3.377   1.400  34.553  1.00 56.89           H  
ATOM   2164  N   PRO A 149      -0.330   3.278  37.109  1.00 50.23           N  
ATOM   2165  CA  PRO A 149       0.299   2.683  38.290  1.00 50.23           C  
ATOM   2166  HA  PRO A 149       1.376   2.826  38.203  1.00 50.23           H  
ATOM   2167  C   PRO A 149       0.069   1.176  38.423  1.00 50.23           C  
ATOM   2168  CB  PRO A 149      -0.209   3.494  39.485  1.00 50.23           C  
ATOM   2169  HB2 PRO A 149       0.526   3.526  40.288  1.00 50.23           H  
ATOM   2170  HB3 PRO A 149      -1.155   3.090  39.845  1.00 50.23           H  
ATOM   2171  O   PRO A 149       1.014   0.415  38.566  1.00 50.23           O  
ATOM   2172  CG  PRO A 149      -0.438   4.873  38.866  1.00 50.23           C  
ATOM   2173  HG2 PRO A 149       0.514   5.398  38.789  1.00 50.23           H  
ATOM   2174  HG3 PRO A 149      -1.156   5.461  39.439  1.00 50.23           H  
ATOM   2175  CD  PRO A 149      -0.960   4.541  37.468  1.00 50.23           C  
ATOM   2176  HD2 PRO A 149      -0.689   5.340  36.778  1.00 50.23           H  
ATOM   2177  HD3 PRO A 149      -2.042   4.413  37.499  1.00 50.23           H  
ATOM   2178  N   GLN A 150      -1.162   0.718  38.194  1.00 52.94           N  
ATOM   2179  H   GLN A 150      -1.895   1.393  38.029  1.00 52.94           H  
ATOM   2180  CA  GLN A 150      -1.515  -0.706  38.212  1.00 52.94           C  
ATOM   2181  HA  GLN A 150      -1.249  -1.126  39.182  1.00 52.94           H  
ATOM   2182  C   GLN A 150      -0.779  -1.534  37.139  1.00 52.94           C  
ATOM   2183  CB  GLN A 150      -3.031  -0.820  38.007  1.00 52.94           C  
ATOM   2184  HB2 GLN A 150      -3.291  -0.307  37.081  1.00 52.94           H  
ATOM   2185  HB3 GLN A 150      -3.303  -1.871  37.903  1.00 52.94           H  
ATOM   2186  O   GLN A 150      -0.391  -2.671  37.397  1.00 52.94           O  
ATOM   2187  CG  GLN A 150      -3.835  -0.221  39.176  1.00 52.94           C  
ATOM   2188  HG2 GLN A 150      -3.722  -0.867  40.047  1.00 52.94           H  
ATOM   2189  HG3 GLN A 150      -3.450   0.764  39.437  1.00 52.94           H  
ATOM   2190  CD  GLN A 150      -5.320  -0.060  38.862  1.00 52.94           C  
ATOM   2191  NE2 GLN A 150      -6.134   0.248  39.846  1.00 52.94           N  
ATOM   2192 HE21 GLN A 150      -7.109   0.337  39.596  1.00 52.94           H  
ATOM   2193 HE22 GLN A 150      -5.793   0.326  40.793  1.00 52.94           H  
ATOM   2194  OE1 GLN A 150      -5.777  -0.160  37.736  1.00 52.94           O  
ATOM   2195  N   GLN A 151      -0.568  -0.982  35.937  1.00 47.27           N  
ATOM   2196  H   GLN A 151      -0.830  -0.017  35.796  1.00 47.27           H  
ATOM   2197  CA  GLN A 151       0.191  -1.651  34.870  1.00 47.27           C  
ATOM   2198  HA  GLN A 151      -0.167  -2.674  34.752  1.00 47.27           H  
ATOM   2199  C   GLN A 151       1.684  -1.721  35.200  1.00 47.27           C  
ATOM   2200  CB  GLN A 151       0.012  -0.892  33.547  1.00 47.27           C  
ATOM   2201  HB2 GLN A 151       0.730  -1.269  32.819  1.00 47.27           H  
ATOM   2202  HB3 GLN A 151       0.229   0.163  33.714  1.00 47.27           H  
ATOM   2203  O   GLN A 151       2.331  -2.733  34.936  1.00 47.27           O  
ATOM   2204  CG  GLN A 151      -1.392  -1.048  32.952  1.00 47.27           C  
ATOM   2205  HG2 GLN A 151      -1.507  -2.070  32.592  1.00 47.27           H  
ATOM   2206  HG3 GLN A 151      -2.148  -0.878  33.719  1.00 47.27           H  
ATOM   2207  CD  GLN A 151      -1.656  -0.080  31.800  1.00 47.27           C  
ATOM   2208  NE2 GLN A 151      -2.634  -0.362  30.969  1.00 47.27           N  
ATOM   2209 HE21 GLN A 151      -3.185  -1.200  31.089  1.00 47.27           H  
ATOM   2210 HE22 GLN A 151      -2.790   0.296  30.219  1.00 47.27           H  
ATOM   2211  OE1 GLN A 151      -1.019   0.950  31.624  1.00 47.27           O  
ATOM   2212  N   ILE A 152       2.220  -0.647  35.780  1.00 50.35           N  
ATOM   2213  H   ILE A 152       1.616   0.138  35.978  1.00 50.35           H  
ATOM   2214  CA  ILE A 152       3.614  -0.551  36.201  1.00 50.35           C  
ATOM   2215  HA  ILE A 152       4.250  -0.915  35.394  1.00 50.35           H  
ATOM   2216  C   ILE A 152       3.888  -1.477  37.388  1.00 50.35           C  
ATOM   2217  CB  ILE A 152       3.947   0.932  36.468  1.00 50.35           C  
ATOM   2218  HB  ILE A 152       3.147   1.353  37.077  1.00 50.35           H  
ATOM   2219  O   ILE A 152       4.896  -2.174  37.373  1.00 50.35           O  
ATOM   2220  CG1 ILE A 152       3.997   1.746  35.155  1.00 50.35           C  
ATOM   2221 HG12 ILE A 152       3.021   1.709  34.671  1.00 50.35           H  
ATOM   2222 HG13 ILE A 152       4.182   2.789  35.413  1.00 50.35           H  
ATOM   2223  CG2 ILE A 152       5.243   1.107  37.268  1.00 50.35           C  
ATOM   2224 HG21 ILE A 152       5.042   0.804  38.296  1.00 50.35           H  
ATOM   2225 HG22 ILE A 152       5.546   2.154  37.282  1.00 50.35           H  
ATOM   2226 HG23 ILE A 152       6.042   0.494  36.851  1.00 50.35           H  
ATOM   2227  CD1 ILE A 152       5.055   1.303  34.133  1.00 50.35           C  
ATOM   2228 HD11 ILE A 152       5.111   2.039  33.331  1.00 50.35           H  
ATOM   2229 HD12 ILE A 152       6.034   1.233  34.606  1.00 50.35           H  
ATOM   2230 HD13 ILE A 152       4.789   0.339  33.699  1.00 50.35           H  
ATOM   2231  N   ASP A 153       2.979  -1.576  38.354  1.00 52.14           N  
ATOM   2232  H   ASP A 153       2.212  -0.920  38.366  1.00 52.14           H  
ATOM   2233  CA  ASP A 153       3.114  -2.480  39.498  1.00 52.14           C  
ATOM   2234  HA  ASP A 153       4.118  -2.376  39.909  1.00 52.14           H  
ATOM   2235  C   ASP A 153       2.984  -3.953  39.089  1.00 52.14           C  
ATOM   2236  CB  ASP A 153       2.131  -2.067  40.601  1.00 52.14           C  
ATOM   2237  HB2 ASP A 153       2.178  -2.804  41.402  1.00 52.14           H  
ATOM   2238  HB3 ASP A 153       1.119  -2.068  40.197  1.00 52.14           H  
ATOM   2239  O   ASP A 153       3.787  -4.780  39.521  1.00 52.14           O  
ATOM   2240  CG  ASP A 153       2.454  -0.685  41.198  1.00 52.14           C  
ATOM   2241  OD1 ASP A 153       3.637  -0.249  41.115  1.00 52.14           O  
ATOM   2242  OD2 ASP A 153       1.507  -0.084  41.751  1.00 52.14           O  
ATOM   2243  N   HIS A 154       2.081  -4.283  38.159  1.00 49.23           N  
ATOM   2244  H   HIS A 154       1.415  -3.586  37.859  1.00 49.23           H  
ATOM   2245  CA  HIS A 154       2.022  -5.624  37.569  1.00 49.23           C  
ATOM   2246  HA  HIS A 154       1.941  -6.349  38.378  1.00 49.23           H  
ATOM   2247  C   HIS A 154       3.298  -5.969  36.774  1.00 49.23           C  
ATOM   2248  CB  HIS A 154       0.766  -5.728  36.695  1.00 49.23           C  
ATOM   2249  HB2 HIS A 154       0.831  -5.001  35.885  1.00 49.23           H  
ATOM   2250  HB3 HIS A 154      -0.105  -5.480  37.301  1.00 49.23           H  
ATOM   2251  O   HIS A 154       3.814  -7.083  36.875  1.00 49.23           O  
ATOM   2252  CG  HIS A 154       0.553  -7.102  36.111  1.00 49.23           C  
ATOM   2253  CD2 HIS A 154       0.488  -8.283  36.802  1.00 49.23           C  
ATOM   2254  HD2 HIS A 154       0.590  -8.402  37.871  1.00 49.23           H  
ATOM   2255  ND1 HIS A 154       0.378  -7.402  34.779  1.00 49.23           N  
ATOM   2256  HD1 HIS A 154       0.375  -6.741  34.015  1.00 49.23           H  
ATOM   2257  CE1 HIS A 154       0.215  -8.732  34.671  1.00 49.23           C  
ATOM   2258  HE1 HIS A 154       0.070  -9.272  33.747  1.00 49.23           H  
ATOM   2259  NE2 HIS A 154       0.265  -9.309  35.879  1.00 49.23           N  
ATOM   2260  N   ALA A 155       3.861  -5.012  36.024  1.00 47.21           N  
ATOM   2261  H   ALA A 155       3.396  -4.119  35.947  1.00 47.21           H  
ATOM   2262  CA  ALA A 155       5.135  -5.199  35.330  1.00 47.21           C  
ATOM   2263  HA  ALA A 155       5.072  -6.115  34.742  1.00 47.21           H  
ATOM   2264  C   ALA A 155       6.309  -5.379  36.311  1.00 47.21           C  
ATOM   2265  CB  ALA A 155       5.360  -4.030  34.363  1.00 47.21           C  
ATOM   2266  HB1 ALA A 155       6.290  -4.185  33.815  1.00 47.21           H  
ATOM   2267  HB2 ALA A 155       5.425  -3.093  34.915  1.00 47.21           H  
ATOM   2268  HB3 ALA A 155       4.533  -3.972  33.655  1.00 47.21           H  
ATOM   2269  O   ALA A 155       7.104  -6.302  36.129  1.00 47.21           O  
ATOM   2270  N   LYS A 156       6.389  -4.565  37.378  1.00 51.15           N  
ATOM   2271  H   LYS A 156       5.704  -3.827  37.455  1.00 51.15           H  
ATOM   2272  CA  LYS A 156       7.364  -4.723  38.474  1.00 51.15           C  
ATOM   2273  HA  LYS A 156       8.377  -4.625  38.084  1.00 51.15           H  
ATOM   2274  C   LYS A 156       7.262  -6.118  39.098  1.00 51.15           C  
ATOM   2275  CB  LYS A 156       7.134  -3.668  39.576  1.00 51.15           C  
ATOM   2276  HB2 LYS A 156       7.690  -3.974  40.463  1.00 51.15           H  
ATOM   2277  HB3 LYS A 156       6.077  -3.687  39.842  1.00 51.15           H  
ATOM   2278  O   LYS A 156       8.294  -6.741  39.318  1.00 51.15           O  
ATOM   2279  CG  LYS A 156       7.548  -2.217  39.257  1.00 51.15           C  
ATOM   2280  HG2 LYS A 156       7.162  -1.916  38.283  1.00 51.15           H  
ATOM   2281  HG3 LYS A 156       8.635  -2.138  39.234  1.00 51.15           H  
ATOM   2282  CD  LYS A 156       6.980  -1.291  40.352  1.00 51.15           C  
ATOM   2283  HD2 LYS A 156       5.918  -1.508  40.463  1.00 51.15           H  
ATOM   2284  HD3 LYS A 156       7.461  -1.517  41.304  1.00 51.15           H  
ATOM   2285  CE  LYS A 156       7.113   0.207  40.061  1.00 51.15           C  
ATOM   2286  HE2 LYS A 156       8.129   0.539  40.274  1.00 51.15           H  
ATOM   2287  HE3 LYS A 156       6.929   0.371  38.999  1.00 51.15           H  
ATOM   2288  NZ  LYS A 156       6.127   0.999  40.852  1.00 51.15           N  
ATOM   2289  HZ1 LYS A 156       6.140   1.969  40.570  1.00 51.15           H  
ATOM   2290  HZ2 LYS A 156       6.303   0.972  41.846  1.00 51.15           H  
ATOM   2291  HZ3 LYS A 156       5.187   0.643  40.755  1.00 51.15           H  
ATOM   2292  N   GLN A 157       6.047  -6.619  39.338  1.00 55.37           N  
ATOM   2293  H   GLN A 157       5.245  -6.023  39.192  1.00 55.37           H  
ATOM   2294  CA  GLN A 157       5.824  -7.945  39.919  1.00 55.37           C  
ATOM   2295  HA  GLN A 157       6.432  -8.020  40.821  1.00 55.37           H  
ATOM   2296  C   GLN A 157       6.279  -9.075  38.984  1.00 55.37           C  
ATOM   2297  CB  GLN A 157       4.351  -8.089  40.338  1.00 55.37           C  
ATOM   2298  HB2 GLN A 157       4.078  -7.233  40.955  1.00 55.37           H  
ATOM   2299  HB3 GLN A 157       3.710  -8.102  39.456  1.00 55.37           H  
ATOM   2300  O   GLN A 157       7.059  -9.921  39.406  1.00 55.37           O  
ATOM   2301  CG  GLN A 157       4.133  -9.371  41.156  1.00 55.37           C  
ATOM   2302  HG2 GLN A 157       4.334 -10.244  40.535  1.00 55.37           H  
ATOM   2303  HG3 GLN A 157       4.837  -9.384  41.988  1.00 55.37           H  
ATOM   2304  CD  GLN A 157       2.723  -9.506  41.725  1.00 55.37           C  
ATOM   2305  NE2 GLN A 157       2.487 -10.524  42.521  1.00 55.37           N  
ATOM   2306 HE21 GLN A 157       3.211 -11.210  42.677  1.00 55.37           H  
ATOM   2307 HE22 GLN A 157       1.548 -10.604  42.885  1.00 55.37           H  
ATOM   2308  OE1 GLN A 157       1.817  -8.726  41.479  1.00 55.37           O  
ATOM   2309  N   MET A 158       5.887  -9.064  37.704  1.00 50.52           N  
ATOM   2310  H   MET A 158       5.232  -8.355  37.404  1.00 50.52           H  
ATOM   2311  CA  MET A 158       6.343 -10.078  36.737  1.00 50.52           C  
ATOM   2312  HA  MET A 158       6.074 -11.066  37.111  1.00 50.52           H  
ATOM   2313  C   MET A 158       7.869 -10.070  36.549  1.00 50.52           C  
ATOM   2314  CB  MET A 158       5.674  -9.864  35.373  1.00 50.52           C  
ATOM   2315  HB2 MET A 158       6.173 -10.500  34.641  1.00 50.52           H  
ATOM   2316  HB3 MET A 158       5.807  -8.825  35.069  1.00 50.52           H  
ATOM   2317  O   MET A 158       8.486 -11.129  36.465  1.00 50.52           O  
ATOM   2318  CG  MET A 158       4.184 -10.220  35.359  1.00 50.52           C  
ATOM   2319  HG2 MET A 158       4.066 -11.230  35.753  1.00 50.52           H  
ATOM   2320  HG3 MET A 158       3.640  -9.539  36.014  1.00 50.52           H  
ATOM   2321  SD  MET A 158       3.434 -10.175  33.704  1.00 50.52           S  
ATOM   2322  CE  MET A 158       3.562  -8.404  33.342  1.00 50.52           C  
ATOM   2323  HE1 MET A 158       4.609  -8.127  33.221  1.00 50.52           H  
ATOM   2324  HE2 MET A 158       3.023  -8.183  32.421  1.00 50.52           H  
ATOM   2325  HE3 MET A 158       3.130  -7.835  34.165  1.00 50.52           H  
ATOM   2326  N   ILE A 159       8.490  -8.887  36.497  1.00 50.39           N  
ATOM   2327  H   ILE A 159       7.932  -8.048  36.554  1.00 50.39           H  
ATOM   2328  CA  ILE A 159       9.951  -8.749  36.399  1.00 50.39           C  
ATOM   2329  HA  ILE A 159      10.309  -9.392  35.594  1.00 50.39           H  
ATOM   2330  C   ILE A 159      10.622  -9.253  37.688  1.00 50.39           C  
ATOM   2331  CB  ILE A 159      10.319  -7.287  36.044  1.00 50.39           C  
ATOM   2332  HB  ILE A 159       9.801  -6.625  36.738  1.00 50.39           H  
ATOM   2333  O   ILE A 159      11.602  -9.992  37.613  1.00 50.39           O  
ATOM   2334  CG1 ILE A 159       9.863  -6.960  34.600  1.00 50.39           C  
ATOM   2335 HG12 ILE A 159       8.845  -7.317  34.446  1.00 50.39           H  
ATOM   2336 HG13 ILE A 159      10.502  -7.486  33.890  1.00 50.39           H  
ATOM   2337  CG2 ILE A 159      11.831  -7.028  36.184  1.00 50.39           C  
ATOM   2338 HG21 ILE A 159      12.132  -7.145  37.225  1.00 50.39           H  
ATOM   2339 HG22 ILE A 159      12.079  -6.007  35.892  1.00 50.39           H  
ATOM   2340 HG23 ILE A 159      12.394  -7.728  35.566  1.00 50.39           H  
ATOM   2341  CD1 ILE A 159       9.872  -5.461  34.269  1.00 50.39           C  
ATOM   2342 HD11 ILE A 159       9.423  -5.307  33.287  1.00 50.39           H  
ATOM   2343 HD12 ILE A 159       9.294  -4.911  35.012  1.00 50.39           H  
ATOM   2344 HD13 ILE A 159      10.892  -5.079  34.247  1.00 50.39           H  
ATOM   2345  N   GLY A 160      10.066  -8.917  38.857  1.00 46.45           N  
ATOM   2346  H   GLY A 160       9.260  -8.308  38.849  1.00 46.45           H  
ATOM   2347  CA  GLY A 160      10.515  -9.405  40.161  1.00 46.45           C  
ATOM   2348  HA2 GLY A 160       9.862  -8.998  40.933  1.00 46.45           H  
ATOM   2349  HA3 GLY A 160      11.535  -9.069  40.346  1.00 46.45           H  
ATOM   2350  C   GLY A 160      10.476 -10.930  40.267  1.00 46.45           C  
ATOM   2351  O   GLY A 160      11.494 -11.530  40.596  1.00 46.45           O  
ATOM   2352  N   ASP A 161       9.361 -11.562  39.893  1.00 48.81           N  
ATOM   2353  H   ASP A 161       8.538 -11.006  39.705  1.00 48.81           H  
ATOM   2354  CA  ASP A 161       9.199 -13.022  39.880  1.00 48.81           C  
ATOM   2355  HA  ASP A 161       9.330 -13.408  40.891  1.00 48.81           H  
ATOM   2356  C   ASP A 161      10.227 -13.716  38.966  1.00 48.81           C  
ATOM   2357  CB  ASP A 161       7.787 -13.385  39.380  1.00 48.81           C  
ATOM   2358  HB2 ASP A 161       7.817 -14.409  39.009  1.00 48.81           H  
ATOM   2359  HB3 ASP A 161       7.525 -12.747  38.536  1.00 48.81           H  
ATOM   2360  O   ASP A 161      10.751 -14.780  39.307  1.00 48.81           O  
ATOM   2361  CG  ASP A 161       6.664 -13.326  40.424  1.00 48.81           C  
ATOM   2362  OD1 ASP A 161       6.873 -12.794  41.533  1.00 48.81           O  
ATOM   2363  OD2 ASP A 161       5.595 -13.897  40.104  1.00 48.81           O  
ATOM   2364  N   ILE A 162      10.536 -13.130  37.802  1.00 47.46           N  
ATOM   2365  H   ILE A 162      10.053 -12.275  37.567  1.00 47.46           H  
ATOM   2366  CA  ILE A 162      11.549 -13.655  36.871  1.00 47.46           C  
ATOM   2367  HA  ILE A 162      11.360 -14.717  36.718  1.00 47.46           H  
ATOM   2368  C   ILE A 162      12.952 -13.547  37.486  1.00 47.46           C  
ATOM   2369  CB  ILE A 162      11.439 -12.948  35.497  1.00 47.46           C  
ATOM   2370  HB  ILE A 162      11.416 -11.871  35.665  1.00 47.46           H  
ATOM   2371  O   ILE A 162      13.702 -14.526  37.467  1.00 47.46           O  
ATOM   2372  CG1 ILE A 162      10.132 -13.371  34.784  1.00 47.46           C  
ATOM   2373 HG12 ILE A 162      10.227 -14.397  34.428  1.00 47.46           H  
ATOM   2374 HG13 ILE A 162       9.304 -13.352  35.492  1.00 47.46           H  
ATOM   2375  CG2 ILE A 162      12.646 -13.267  34.591  1.00 47.46           C  
ATOM   2376 HG21 ILE A 162      12.744 -14.345  34.459  1.00 47.46           H  
ATOM   2377 HG22 ILE A 162      13.563 -12.876  35.030  1.00 47.46           H  
ATOM   2378 HG23 ILE A 162      12.530 -12.793  33.616  1.00 47.46           H  
ATOM   2379  CD1 ILE A 162       9.749 -12.464  33.606  1.00 47.46           C  
ATOM   2380 HD11 ILE A 162      10.457 -12.578  32.785  1.00 47.46           H  
ATOM   2381 HD12 ILE A 162       8.757 -12.740  33.249  1.00 47.46           H  
ATOM   2382 HD13 ILE A 162       9.729 -11.423  33.928  1.00 47.46           H  
ATOM   2383  N   ILE A 163      13.296 -12.394  38.072  1.00 45.18           N  
ATOM   2384  H   ILE A 163      12.620 -11.644  38.075  1.00 45.18           H  
ATOM   2385  CA  ILE A 163      14.586 -12.170  38.745  1.00 45.18           C  
ATOM   2386  HA  ILE A 163      15.390 -12.419  38.053  1.00 45.18           H  
ATOM   2387  C   ILE A 163      14.734 -13.097  39.956  1.00 45.18           C  
ATOM   2388  CB  ILE A 163      14.735 -10.682  39.146  1.00 45.18           C  
ATOM   2389  HB  ILE A 163      13.842 -10.384  39.696  1.00 45.18           H  
ATOM   2390  O   ILE A 163      15.782 -13.713  40.130  1.00 45.18           O  
ATOM   2391  CG1 ILE A 163      14.866  -9.796  37.887  1.00 45.18           C  
ATOM   2392 HG12 ILE A 163      15.851  -9.940  37.444  1.00 45.18           H  
ATOM   2393 HG13 ILE A 163      14.126 -10.094  37.144  1.00 45.18           H  
ATOM   2394  CG2 ILE A 163      15.960 -10.456  40.057  1.00 45.18           C  
ATOM   2395 HG21 ILE A 163      16.074  -9.399  40.293  1.00 45.18           H  
ATOM   2396 HG22 ILE A 163      16.865 -10.812  39.564  1.00 45.18           H  
ATOM   2397 HG23 ILE A 163      15.835 -10.983  41.003  1.00 45.18           H  
ATOM   2398  CD1 ILE A 163      14.654  -8.305  38.175  1.00 45.18           C  
ATOM   2399 HD11 ILE A 163      15.489  -7.897  38.744  1.00 45.18           H  
ATOM   2400 HD12 ILE A 163      14.582  -7.769  37.229  1.00 45.18           H  
ATOM   2401 HD13 ILE A 163      13.728  -8.162  38.733  1.00 45.18           H  
ATOM   2402  N   GLU A 164      13.696 -13.250  40.775  1.00 45.65           N  
ATOM   2403  H   GLU A 164      12.863 -12.704  40.605  1.00 45.65           H  
ATOM   2404  CA  GLU A 164      13.734 -14.086  41.974  1.00 45.65           C  
ATOM   2405  HA  GLU A 164      14.620 -13.813  42.548  1.00 45.65           H  
ATOM   2406  C   GLU A 164      13.863 -15.578  41.621  1.00 45.65           C  
ATOM   2407  CB  GLU A 164      12.496 -13.793  42.840  1.00 45.65           C  
ATOM   2408  HB2 GLU A 164      12.381 -12.715  42.950  1.00 45.65           H  
ATOM   2409  HB3 GLU A 164      11.611 -14.201  42.353  1.00 45.65           H  
ATOM   2410  O   GLU A 164      14.625 -16.304  42.265  1.00 45.65           O  
ATOM   2411  CG  GLU A 164      12.663 -14.405  44.237  1.00 45.65           C  
ATOM   2412  HG2 GLU A 164      13.560 -13.990  44.697  1.00 45.65           H  
ATOM   2413  HG3 GLU A 164      12.813 -15.479  44.128  1.00 45.65           H  
ATOM   2414  CD  GLU A 164      11.470 -14.195  45.179  1.00 45.65           C  
ATOM   2415  OE1 GLU A 164      11.646 -14.527  46.376  1.00 45.65           O  
ATOM   2416  OE2 GLU A 164      10.353 -13.926  44.710  1.00 45.65           O  
ATOM   2417  N   ARG A 165      13.201 -16.040  40.549  1.00 45.02           N  
ATOM   2418  H   ARG A 165      12.578 -15.404  40.072  1.00 45.02           H  
ATOM   2419  CA  ARG A 165      13.378 -17.405  40.018  1.00 45.02           C  
ATOM   2420  HA  ARG A 165      13.292 -18.117  40.839  1.00 45.02           H  
ATOM   2421  C   ARG A 165      14.772 -17.632  39.429  1.00 45.02           C  
ATOM   2422  CB  ARG A 165      12.293 -17.709  38.976  1.00 45.02           C  
ATOM   2423  HB2 ARG A 165      12.247 -16.887  38.261  1.00 45.02           H  
ATOM   2424  HB3 ARG A 165      12.561 -18.616  38.435  1.00 45.02           H  
ATOM   2425  O   ARG A 165      15.323 -18.714  39.615  1.00 45.02           O  
ATOM   2426  CG  ARG A 165      10.918 -17.922  39.625  1.00 45.02           C  
ATOM   2427  HG2 ARG A 165      10.680 -17.086  40.283  1.00 45.02           H  
ATOM   2428  HG3 ARG A 165      10.933 -18.834  40.221  1.00 45.02           H  
ATOM   2429  CD  ARG A 165       9.845 -18.036  38.538  1.00 45.02           C  
ATOM   2430  HD2 ARG A 165      10.028 -18.946  37.965  1.00 45.02           H  
ATOM   2431  HD3 ARG A 165       9.938 -17.180  37.869  1.00 45.02           H  
ATOM   2432  NE  ARG A 165       8.489 -18.026  39.116  1.00 45.02           N  
ATOM   2433  HE  ARG A 165       8.325 -17.321  39.821  1.00 45.02           H  
ATOM   2434  NH1 ARG A 165       7.501 -19.610  37.767  1.00 45.02           N  
ATOM   2435 HH11 ARG A 165       8.389 -19.756  37.308  1.00 45.02           H  
ATOM   2436 HH12 ARG A 165       6.673 -20.104  37.467  1.00 45.02           H  
ATOM   2437  NH2 ARG A 165       6.273 -18.494  39.262  1.00 45.02           N  
ATOM   2438 HH21 ARG A 165       6.168 -17.712  39.894  1.00 45.02           H  
ATOM   2439 HH22 ARG A 165       5.446 -18.972  38.936  1.00 45.02           H  
ATOM   2440  CZ  ARG A 165       7.434 -18.714  38.715  1.00 45.02           C  
ATOM   2441  N   ALA A 166      15.355 -16.632  38.767  1.00 40.57           N  
ATOM   2442  H   ALA A 166      14.829 -15.785  38.608  1.00 40.57           H  
ATOM   2443  CA  ALA A 166      16.733 -16.697  38.276  1.00 40.57           C  
ATOM   2444  HA  ALA A 166      16.874 -17.642  37.752  1.00 40.57           H  
ATOM   2445  C   ALA A 166      17.769 -16.654  39.419  1.00 40.57           C  
ATOM   2446  CB  ALA A 166      16.940 -15.558  37.270  1.00 40.57           C  
ATOM   2447  HB1 ALA A 166      16.221 -15.645  36.455  1.00 40.57           H  
ATOM   2448  HB2 ALA A 166      17.949 -15.610  36.862  1.00 40.57           H  
ATOM   2449  HB3 ALA A 166      16.805 -14.594  37.761  1.00 40.57           H  
ATOM   2450  O   ALA A 166      18.794 -17.326  39.346  1.00 40.57           O  
ATOM   2451  N   GLY A 167      17.496 -15.900  40.489  1.00 32.57           N  
ATOM   2452  H   GLY A 167      16.677 -15.310  40.445  1.00 32.57           H  
ATOM   2453  CA  GLY A 167      18.392 -15.730  41.635  1.00 32.57           C  
ATOM   2454  HA2 GLY A 167      18.100 -14.825  42.168  1.00 32.57           H  
ATOM   2455  HA3 GLY A 167      19.414 -15.601  41.278  1.00 32.57           H  
ATOM   2456  C   GLY A 167      18.379 -16.889  42.637  1.00 32.57           C  
ATOM   2457  O   GLY A 167      19.415 -17.190  43.225  1.00 32.57           O  
ATOM   2458  N   LYS A 168      17.239 -17.574  42.825  1.00 36.55           N  
ATOM   2459  H   LYS A 168      16.403 -17.237  42.369  1.00 36.55           H  
ATOM   2460  CA  LYS A 168      17.132 -18.717  43.757  1.00 36.55           C  
ATOM   2461  HA  LYS A 168      17.633 -18.449  44.688  1.00 36.55           H  
ATOM   2462  C   LYS A 168      17.870 -19.974  43.282  1.00 36.55           C  
ATOM   2463  CB  LYS A 168      15.656 -19.015  44.072  1.00 36.55           C  
ATOM   2464  HB2 LYS A 168      15.068 -18.970  43.155  1.00 36.55           H  
ATOM   2465  HB3 LYS A 168      15.572 -20.019  44.486  1.00 36.55           H  
ATOM   2466  O   LYS A 168      18.310 -20.757  44.119  1.00 36.55           O  
ATOM   2467  CG  LYS A 168      15.111 -18.021  45.109  1.00 36.55           C  
ATOM   2468  HG2 LYS A 168      15.669 -18.141  46.038  1.00 36.55           H  
ATOM   2469  HG3 LYS A 168      15.260 -17.003  44.750  1.00 36.55           H  
ATOM   2470  CD  LYS A 168      13.618 -18.235  45.391  1.00 36.55           C  
ATOM   2471  HD2 LYS A 168      13.065 -18.097  44.462  1.00 36.55           H  
ATOM   2472  HD3 LYS A 168      13.450 -19.242  45.772  1.00 36.55           H  
ATOM   2473  CE  LYS A 168      13.167 -17.196  46.422  1.00 36.55           C  
ATOM   2474  HE2 LYS A 168      13.518 -16.220  46.087  1.00 36.55           H  
ATOM   2475  HE3 LYS A 168      13.639 -17.395  47.385  1.00 36.55           H  
ATOM   2476  NZ  LYS A 168      11.694 -17.123  46.563  1.00 36.55           N  
ATOM   2477  HZ1 LYS A 168      11.244 -17.118  45.658  1.00 36.55           H  
ATOM   2478  HZ2 LYS A 168      11.476 -16.198  46.903  1.00 36.55           H  
ATOM   2479  HZ3 LYS A 168      11.305 -17.825  47.176  1.00 36.55           H  
ATOM   2480  N   ASN A 169      18.058 -20.141  41.973  1.00 39.41           N  
ATOM   2481  H   ASN A 169      17.698 -19.430  41.352  1.00 39.41           H  
ATOM   2482  CA  ASN A 169      18.830 -21.238  41.384  1.00 39.41           C  
ATOM   2483  HA  ASN A 169      18.996 -22.014  42.132  1.00 39.41           H  
ATOM   2484  C   ASN A 169      20.218 -20.741  40.960  1.00 39.41           C  
ATOM   2485  CB  ASN A 169      18.022 -21.868  40.238  1.00 39.41           C  
ATOM   2486  HB2 ASN A 169      17.699 -21.086  39.551  1.00 39.41           H  
ATOM   2487  HB3 ASN A 169      18.663 -22.556  39.687  1.00 39.41           H  
ATOM   2488  O   ASN A 169      20.507 -20.590  39.775  1.00 39.41           O  
ATOM   2489  CG  ASN A 169      16.817 -22.660  40.713  1.00 39.41           C  
ATOM   2490  ND2 ASN A 169      15.875 -22.914  39.837  1.00 39.41           N  
ATOM   2491 HD21 ASN A 169      15.959 -22.564  38.893  1.00 39.41           H  
ATOM   2492 HD22 ASN A 169      15.097 -23.464  40.171  1.00 39.41           H  
ATOM   2493  OD1 ASN A 169      16.697 -23.082  41.850  1.00 39.41           O  
ATOM   2494  N   GLY A 170      21.070 -20.445  41.947  1.00 30.47           N  
ATOM   2495  H   GLY A 170      20.752 -20.561  42.899  1.00 30.47           H  
ATOM   2496  CA  GLY A 170      22.427 -19.953  41.714  1.00 30.47           C  
ATOM   2497  HA2 GLY A 170      22.965 -19.908  42.661  1.00 30.47           H  
ATOM   2498  HA3 GLY A 170      22.364 -18.944  41.306  1.00 30.47           H  
ATOM   2499  C   GLY A 170      23.225 -20.844  40.749  1.00 30.47           C  
ATOM   2500  O   GLY A 170      23.347 -22.047  40.963  1.00 30.47           O  
ATOM   2501  N   THR A 171      23.823 -20.207  39.736  1.00 29.04           N  
ATOM   2502  H   THR A 171      23.623 -19.218  39.701  1.00 29.04           H  
ATOM   2503  CA  THR A 171      24.465 -20.762  38.520  1.00 29.04           C  
ATOM   2504  HA  THR A 171      25.022 -19.907  38.137  1.00 29.04           H  
ATOM   2505  C   THR A 171      23.499 -21.202  37.398  1.00 29.04           C  
ATOM   2506  CB  THR A 171      25.562 -21.818  38.760  1.00 29.04           C  
ATOM   2507  HB  THR A 171      26.053 -22.005  37.805  1.00 29.04           H  
ATOM   2508  O   THR A 171      22.599 -22.005  37.627  1.00 29.04           O  
ATOM   2509  CG2 THR A 171      26.635 -21.343  39.737  1.00 29.04           C  
ATOM   2510 HG21 THR A 171      26.207 -21.202  40.729  1.00 29.04           H  
ATOM   2511 HG22 THR A 171      27.421 -22.095  39.797  1.00 29.04           H  
ATOM   2512 HG23 THR A 171      27.068 -20.405  39.389  1.00 29.04           H  
ATOM   2513  OG1 THR A 171      25.063 -23.045  39.222  1.00 29.04           O  
ATOM   2514  HG1 THR A 171      24.386 -22.847  39.873  1.00 29.04           H  
ATOM   2515  N   PRO A 172      23.683 -20.708  36.150  1.00 33.05           N  
ATOM   2516  CA  PRO A 172      22.766 -20.962  35.037  1.00 33.05           C  
ATOM   2517  HA  PRO A 172      21.737 -20.914  35.393  1.00 33.05           H  
ATOM   2518  C   PRO A 172      22.987 -22.352  34.417  1.00 33.05           C  
ATOM   2519  CB  PRO A 172      23.001 -19.803  34.059  1.00 33.05           C  
ATOM   2520  HB2 PRO A 172      22.425 -18.936  34.383  1.00 33.05           H  
ATOM   2521  HB3 PRO A 172      22.747 -20.057  33.030  1.00 33.05           H  
ATOM   2522  O   PRO A 172      23.550 -22.497  33.326  1.00 33.05           O  
ATOM   2523  CG  PRO A 172      24.490 -19.516  34.233  1.00 33.05           C  
ATOM   2524  HG2 PRO A 172      25.077 -20.234  33.660  1.00 33.05           H  
ATOM   2525  HG3 PRO A 172      24.742 -18.496  33.945  1.00 33.05           H  
ATOM   2526  CD  PRO A 172      24.701 -19.750  35.728  1.00 33.05           C  
ATOM   2527  HD2 PRO A 172      25.705 -20.133  35.911  1.00 33.05           H  
ATOM   2528  HD3 PRO A 172      24.553 -18.810  36.260  1.00 33.05           H  
ATOM   2529  N   THR A 173      22.521 -23.395  35.100  1.00 29.49           N  
ATOM   2530  H   THR A 173      22.127 -23.239  36.017  1.00 29.49           H  
ATOM   2531  CA  THR A 173      22.533 -24.776  34.605  1.00 29.49           C  
ATOM   2532  HA  THR A 173      23.477 -24.937  34.084  1.00 29.49           H  
ATOM   2533  C   THR A 173      21.440 -25.002  33.563  1.00 29.49           C  
ATOM   2534  CB  THR A 173      22.504 -25.802  35.747  1.00 29.49           C  
ATOM   2535  HB  THR A 173      22.207 -26.779  35.364  1.00 29.49           H  
ATOM   2536  O   THR A 173      20.373 -25.563  33.797  1.00 29.49           O  
ATOM   2537  CG2 THR A 173      23.890 -25.926  36.379  1.00 29.49           C  
ATOM   2538 HG21 THR A 173      24.201 -24.968  36.794  1.00 29.49           H  
ATOM   2539 HG22 THR A 173      24.614 -26.247  35.629  1.00 29.49           H  
ATOM   2540 HG23 THR A 173      23.864 -26.669  37.175  1.00 29.49           H  
ATOM   2541  OG1 THR A 173      21.625 -25.399  36.766  1.00 29.49           O  
ATOM   2542  HG1 THR A 173      21.964 -25.723  37.604  1.00 29.49           H  
ATOM   2543  N   THR A 174      21.764 -24.575  32.345  1.00 31.52           N  
ATOM   2544  H   THR A 174      22.624 -24.050  32.280  1.00 31.52           H  
ATOM   2545  CA  THR A 174      21.126 -25.056  31.115  1.00 31.52           C  
ATOM   2546  HA  THR A 174      20.110 -24.666  31.054  1.00 31.52           H  
ATOM   2547  C   THR A 174      21.120 -26.593  31.116  1.00 31.52           C  
ATOM   2548  CB  THR A 174      21.939 -24.594  29.885  1.00 31.52           C  
ATOM   2549  HB  THR A 174      22.878 -25.146  29.840  1.00 31.52           H  
ATOM   2550  O   THR A 174      22.192 -27.176  31.305  1.00 31.52           O  
ATOM   2551  CG2 THR A 174      21.186 -24.787  28.569  1.00 31.52           C  
ATOM   2552 HG21 THR A 174      20.235 -24.256  28.604  1.00 31.52           H  
ATOM   2553 HG22 THR A 174      21.788 -24.402  27.746  1.00 31.52           H  
ATOM   2554 HG23 THR A 174      20.999 -25.847  28.393  1.00 31.52           H  
ATOM   2555  OG1 THR A 174      22.250 -23.217  29.942  1.00 31.52           O  
ATOM   2556  HG1 THR A 174      22.786 -23.053  30.722  1.00 31.52           H  
ATOM   2557  N   PRO A 175      20.001 -27.276  30.804  1.00 28.73           N  
ATOM   2558  CA  PRO A 175      20.038 -28.644  30.299  1.00 28.73           C  
ATOM   2559  HA  PRO A 175      20.646 -29.259  30.962  1.00 28.73           H  
ATOM   2560  C   PRO A 175      20.677 -28.606  28.904  1.00 28.73           C  
ATOM   2561  CB  PRO A 175      18.591 -29.168  30.324  1.00 28.73           C  
ATOM   2562  HB2 PRO A 175      18.156 -29.207  29.326  1.00 28.73           H  
ATOM   2563  HB3 PRO A 175      18.537 -30.154  30.786  1.00 28.73           H  
ATOM   2564  O   PRO A 175      20.007 -28.513  27.875  1.00 28.73           O  
ATOM   2565  CG  PRO A 175      17.834 -28.130  31.154  1.00 28.73           C  
ATOM   2566  HG2 PRO A 175      17.884 -28.401  32.209  1.00 28.73           H  
ATOM   2567  HG3 PRO A 175      16.796 -28.032  30.835  1.00 28.73           H  
ATOM   2568  CD  PRO A 175      18.623 -26.840  30.924  1.00 28.73           C  
ATOM   2569  HD2 PRO A 175      18.306 -26.368  29.994  1.00 28.73           H  
ATOM   2570  HD3 PRO A 175      18.488 -26.161  31.766  1.00 28.73           H  
ATOM   2571  N   ALA A 176      22.008 -28.564  28.874  1.00 24.86           N  
ATOM   2572  H   ALA A 176      22.501 -28.541  29.755  1.00 24.86           H  
ATOM   2573  CA  ALA A 176      22.783 -28.527  27.648  1.00 24.86           C  
ATOM   2574  HA  ALA A 176      22.307 -27.845  26.943  1.00 24.86           H  
ATOM   2575  C   ALA A 176      22.787 -29.925  27.021  1.00 24.86           C  
ATOM   2576  CB  ALA A 176      24.185 -27.983  27.953  1.00 24.86           C  
ATOM   2577  HB1 ALA A 176      24.113 -26.972  28.353  1.00 24.86           H  
ATOM   2578  HB2 ALA A 176      24.776 -27.964  27.037  1.00 24.86           H  
ATOM   2579  HB3 ALA A 176      24.684 -28.622  28.681  1.00 24.86           H  
ATOM   2580  O   ALA A 176      23.691 -30.728  27.256  1.00 24.86           O  
ATOM   2581  N   TYR A 177      21.778 -30.212  26.198  1.00 26.38           N  
ATOM   2582  H   TYR A 177      21.002 -29.569  26.136  1.00 26.38           H  
ATOM   2583  CA  TYR A 177      21.871 -31.307  25.240  1.00 26.38           C  
ATOM   2584  HA  TYR A 177      22.205 -32.205  25.760  1.00 26.38           H  
ATOM   2585  C   TYR A 177      22.940 -30.946  24.205  1.00 26.38           C  
ATOM   2586  CB  TYR A 177      20.503 -31.622  24.621  1.00 26.38           C  
ATOM   2587  HB2 TYR A 177      20.657 -32.203  23.712  1.00 26.38           H  
ATOM   2588  HB3 TYR A 177      20.001 -30.697  24.339  1.00 26.38           H  
ATOM   2589  O   TYR A 177      22.679 -30.244  23.230  1.00 26.38           O  
ATOM   2590  CG  TYR A 177      19.622 -32.435  25.551  1.00 26.38           C  
ATOM   2591  CD1 TYR A 177      19.803 -33.830  25.639  1.00 26.38           C  
ATOM   2592  HD1 TYR A 177      20.547 -34.317  25.026  1.00 26.38           H  
ATOM   2593  CD2 TYR A 177      18.653 -31.799  26.352  1.00 26.38           C  
ATOM   2594  HD2 TYR A 177      18.520 -30.729  26.298  1.00 26.38           H  
ATOM   2595  CE1 TYR A 177      19.018 -34.593  26.525  1.00 26.38           C  
ATOM   2596  HE1 TYR A 177      19.157 -35.662  26.588  1.00 26.38           H  
ATOM   2597  CE2 TYR A 177      17.863 -32.560  27.236  1.00 26.38           C  
ATOM   2598  HE2 TYR A 177      17.114 -32.087  27.853  1.00 26.38           H  
ATOM   2599  OH  TYR A 177      17.285 -34.681  28.187  1.00 26.38           O  
ATOM   2600  HH  TYR A 177      17.476 -35.620  28.139  1.00 26.38           H  
ATOM   2601  CZ  TYR A 177      18.045 -33.956  27.325  1.00 26.38           C  
ATOM   2602  N   ASN A 178      24.165 -31.411  24.457  1.00 25.63           N  
ATOM   2603  H   ASN A 178      24.317 -31.853  25.353  1.00 25.63           H  
ATOM   2604  CA  ASN A 178      25.291 -31.315  23.535  1.00 25.63           C  
ATOM   2605  HA  ASN A 178      25.343 -30.296  23.151  1.00 25.63           H  
ATOM   2606  C   ASN A 178      25.054 -32.221  22.316  1.00 25.63           C  
ATOM   2607  CB  ASN A 178      26.614 -31.638  24.270  1.00 25.63           C  
ATOM   2608  HB2 ASN A 178      26.439 -32.385  25.044  1.00 25.63           H  
ATOM   2609  HB3 ASN A 178      27.322 -32.065  23.560  1.00 25.63           H  
ATOM   2610  O   ASN A 178      25.605 -33.313  22.207  1.00 25.63           O  
ATOM   2611  CG  ASN A 178      27.316 -30.431  24.869  1.00 25.63           C  
ATOM   2612  ND2 ASN A 178      28.280 -30.655  25.731  1.00 25.63           N  
ATOM   2613 HD21 ASN A 178      28.506 -31.596  26.018  1.00 25.63           H  
ATOM   2614 HD22 ASN A 178      28.742 -29.836  26.100  1.00 25.63           H  
ATOM   2615  OD1 ASN A 178      27.059 -29.283  24.549  1.00 25.63           O  
ATOM   2616  N   SER A 179      24.266 -31.725  21.368  1.00 26.93           N  
ATOM   2617  H   SER A 179      23.738 -30.893  21.588  1.00 26.93           H  
ATOM   2618  CA  SER A 179      24.480 -31.987  19.948  1.00 26.93           C  
ATOM   2619  HA  SER A 179      25.357 -32.626  19.840  1.00 26.93           H  
ATOM   2620  C   SER A 179      24.802 -30.662  19.254  1.00 26.93           C  
ATOM   2621  CB  SER A 179      23.306 -32.747  19.322  1.00 26.93           C  
ATOM   2622  HB2 SER A 179      23.614 -33.142  18.354  1.00 26.93           H  
ATOM   2623  HB3 SER A 179      23.030 -33.579  19.969  1.00 26.93           H  
ATOM   2624  O   SER A 179      24.475 -29.578  19.741  1.00 26.93           O  
ATOM   2625  OG  SER A 179      22.194 -31.899  19.131  1.00 26.93           O  
ATOM   2626  HG  SER A 179      21.424 -32.430  18.917  1.00 26.93           H  
ATOM   2627  N   THR A 180      25.511 -30.726  18.131  1.00 31.32           N  
ATOM   2628  H   THR A 180      25.732 -31.633  17.745  1.00 31.32           H  
ATOM   2629  CA  THR A 180      26.178 -29.594  17.463  1.00 31.32           C  
ATOM   2630  HA  THR A 180      26.619 -28.980  18.248  1.00 31.32           H  
ATOM   2631  C   THR A 180      25.238 -28.627  16.717  1.00 31.32           C  
ATOM   2632  CB  THR A 180      27.344 -30.118  16.593  1.00 31.32           C  
ATOM   2633  HB  THR A 180      27.515 -29.473  15.731  1.00 31.32           H  
ATOM   2634  O   THR A 180      25.641 -27.965  15.766  1.00 31.32           O  
ATOM   2635  CG2 THR A 180      28.638 -30.187  17.405  1.00 31.32           C  
ATOM   2636 HG21 THR A 180      28.500 -30.829  18.275  1.00 31.32           H  
ATOM   2637 HG22 THR A 180      29.440 -30.587  16.785  1.00 31.32           H  
ATOM   2638 HG23 THR A 180      28.918 -29.186  17.734  1.00 31.32           H  
ATOM   2639  OG1 THR A 180      27.094 -31.440  16.152  1.00 31.32           O  
ATOM   2640  HG1 THR A 180      27.695 -31.624  15.427  1.00 31.32           H  
ATOM   2641  N   GLY A 181      23.993 -28.480  17.182  1.00 27.34           N  
ATOM   2642  H   GLY A 181      23.744 -29.023  17.997  1.00 27.34           H  
ATOM   2643  CA  GLY A 181      22.998 -27.525  16.690  1.00 27.34           C  
ATOM   2644  HA2 GLY A 181      22.334 -28.031  15.989  1.00 27.34           H  
ATOM   2645  HA3 GLY A 181      23.485 -26.701  16.169  1.00 27.34           H  
ATOM   2646  C   GLY A 181      22.157 -26.980  17.845  1.00 27.34           C  
ATOM   2647  O   GLY A 181      21.212 -27.620  18.290  1.00 27.34           O  
ATOM   2648  N   SER A 182      22.510 -25.795  18.351  1.00 26.70           N  
ATOM   2649  H   SER A 182      23.289 -25.309  17.930  1.00 26.70           H  
ATOM   2650  CA  SER A 182      21.964 -25.243  19.601  1.00 26.70           C  
ATOM   2651  HA  SER A 182      22.124 -25.982  20.386  1.00 26.70           H  
ATOM   2652  C   SER A 182      20.454 -24.960  19.516  1.00 26.70           C  
ATOM   2653  CB  SER A 182      22.706 -23.951  20.009  1.00 26.70           C  
ATOM   2654  HB2 SER A 182      22.083 -23.085  19.786  1.00 26.70           H  
ATOM   2655  HB3 SER A 182      22.873 -23.965  21.086  1.00 26.70           H  
ATOM   2656  O   SER A 182      20.041 -24.042  18.804  1.00 26.70           O  
ATOM   2657  OG  SER A 182      23.949 -23.762  19.335  1.00 26.70           O  
ATOM   2658  HG  SER A 182      24.561 -24.408  19.694  1.00 26.70           H  
ATOM   2659  N   ILE A 183      19.648 -25.688  20.294  1.00 28.77           N  
ATOM   2660  H   ILE A 183      20.049 -26.465  20.800  1.00 28.77           H  
ATOM   2661  CA  ILE A 183      18.222 -25.413  20.533  1.00 28.77           C  
ATOM   2662  HA  ILE A 183      17.939 -24.527  19.965  1.00 28.77           H  
ATOM   2663  C   ILE A 183      18.031 -25.083  22.022  1.00 28.77           C  
ATOM   2664  CB  ILE A 183      17.328 -26.585  20.036  1.00 28.77           C  
ATOM   2665  HB  ILE A 183      17.642 -27.492  20.551  1.00 28.77           H  
ATOM   2666  O   ILE A 183      18.711 -25.632  22.888  1.00 28.77           O  
ATOM   2667  CG1 ILE A 183      17.518 -26.799  18.512  1.00 28.77           C  
ATOM   2668 HG12 ILE A 183      17.204 -25.901  17.981  1.00 28.77           H  
ATOM   2669 HG13 ILE A 183      18.575 -26.958  18.299  1.00 28.77           H  
ATOM   2670  CG2 ILE A 183      15.835 -26.349  20.351  1.00 28.77           C  
ATOM   2671 HG21 ILE A 183      15.469 -25.456  19.843  1.00 28.77           H  
ATOM   2672 HG22 ILE A 183      15.240 -27.205  20.034  1.00 28.77           H  
ATOM   2673 HG23 ILE A 183      15.676 -26.250  21.425  1.00 28.77           H  
ATOM   2674  CD1 ILE A 183      16.761 -27.995  17.920  1.00 28.77           C  
ATOM   2675 HD11 ILE A 183      16.986 -28.894  18.494  1.00 28.77           H  
ATOM   2676 HD12 ILE A 183      17.081 -28.147  16.889  1.00 28.77           H  
ATOM   2677 HD13 ILE A 183      15.686 -27.816  17.924  1.00 28.77           H  
ATOM   2678  N   THR A 184      17.137 -24.154  22.353  1.00 32.75           N  
ATOM   2679  H   THR A 184      16.630 -23.699  21.607  1.00 32.75           H  
ATOM   2680  CA  THR A 184      16.672 -23.941  23.732  1.00 32.75           C  
ATOM   2681  HA  THR A 184      16.854 -24.846  24.313  1.00 32.75           H  
ATOM   2682  C   THR A 184      15.168 -23.698  23.708  1.00 32.75           C  
ATOM   2683  CB  THR A 184      17.398 -22.777  24.432  1.00 32.75           C  
ATOM   2684  HB  THR A 184      17.091 -21.832  23.983  1.00 32.75           H  
ATOM   2685  O   THR A 184      14.703 -22.754  23.072  1.00 32.75           O  
ATOM   2686  CG2 THR A 184      17.108 -22.739  25.934  1.00 32.75           C  
ATOM   2687 HG21 THR A 184      17.404 -23.681  26.397  1.00 32.75           H  
ATOM   2688 HG22 THR A 184      17.656 -21.920  26.400  1.00 32.75           H  
ATOM   2689 HG23 THR A 184      16.044 -22.579  26.104  1.00 32.75           H  
ATOM   2690  OG1 THR A 184      18.805 -22.897  24.310  1.00 32.75           O  
ATOM   2691  HG1 THR A 184      18.950 -23.791  23.990  1.00 32.75           H  
ATOM   2692  N   THR A 185      14.420 -24.550  24.404  1.00 30.20           N  
ATOM   2693  H   THR A 185      14.866 -25.313  24.893  1.00 30.20           H  
ATOM   2694  CA  THR A 185      12.960 -24.462  24.522  1.00 30.20           C  
ATOM   2695  HA  THR A 185      12.575 -23.767  23.776  1.00 30.20           H  
ATOM   2696  C   THR A 185      12.596 -23.940  25.905  1.00 30.20           C  
ATOM   2697  CB  THR A 185      12.304 -25.829  24.268  1.00 30.20           C  
ATOM   2698  HB  THR A 185      12.585 -26.522  25.061  1.00 30.20           H  
ATOM   2699  O   THR A 185      13.157 -24.399  26.898  1.00 30.20           O  
ATOM   2700  CG2 THR A 185      10.781 -25.742  24.191  1.00 30.20           C  
ATOM   2701 HG21 THR A 185      10.369 -26.680  23.818  1.00 30.20           H  
ATOM   2702 HG22 THR A 185      10.483 -24.926  23.533  1.00 30.20           H  
ATOM   2703 HG23 THR A 185      10.370 -25.563  25.185  1.00 30.20           H  
ATOM   2704  OG1 THR A 185      12.755 -26.349  23.037  1.00 30.20           O  
ATOM   2705  HG1 THR A 185      12.331 -27.202  22.916  1.00 30.20           H  
ATOM   2706  N   ILE A 186      11.663 -22.991  25.975  1.00 30.26           N  
ATOM   2707  H   ILE A 186      11.256 -22.651  25.115  1.00 30.26           H  
ATOM   2708  CA  ILE A 186      11.090 -22.500  27.233  1.00 30.26           C  
ATOM   2709  HA  ILE A 186      11.490 -23.079  28.064  1.00 30.26           H  
ATOM   2710  C   ILE A 186       9.581 -22.746  27.180  1.00 30.26           C  
ATOM   2711  CB  ILE A 186      11.452 -21.016  27.492  1.00 30.26           C  
ATOM   2712  HB  ILE A 186      11.015 -20.408  26.699  1.00 30.26           H  
ATOM   2713  O   ILE A 186       8.861 -22.118  26.398  1.00 30.26           O  
ATOM   2714  CG1 ILE A 186      12.988 -20.805  27.477  1.00 30.26           C  
ATOM   2715 HG12 ILE A 186      13.445 -21.423  28.251  1.00 30.26           H  
ATOM   2716 HG13 ILE A 186      13.383 -21.128  26.514  1.00 30.26           H  
ATOM   2717  CG2 ILE A 186      10.856 -20.561  28.840  1.00 30.26           C  
ATOM   2718 HG21 ILE A 186      11.312 -21.115  29.661  1.00 30.26           H  
ATOM   2719 HG22 ILE A 186       9.778 -20.724  28.860  1.00 30.26           H  
ATOM   2720 HG23 ILE A 186      11.020 -19.494  28.988  1.00 30.26           H  
ATOM   2721  CD1 ILE A 186      13.437 -19.351  27.673  1.00 30.26           C  
ATOM   2722 HD11 ILE A 186      12.922 -18.704  26.963  1.00 30.26           H  
ATOM   2723 HD12 ILE A 186      13.229 -19.020  28.691  1.00 30.26           H  
ATOM   2724 HD13 ILE A 186      14.511 -19.282  27.502  1.00 30.26           H  
ATOM   2725  N   GLU A 187       9.099 -23.673  28.006  1.00 27.84           N  
ATOM   2726  H   GLU A 187       9.729 -24.173  28.617  1.00 27.84           H  
ATOM   2727  CA  GLU A 187       7.665 -23.876  28.203  1.00 27.84           C  
ATOM   2728  HA  GLU A 187       7.152 -23.765  27.248  1.00 27.84           H  
ATOM   2729  C   GLU A 187       7.110 -22.822  29.164  1.00 27.84           C  
ATOM   2730  CB  GLU A 187       7.352 -25.282  28.728  1.00 27.84           C  
ATOM   2731  HB2 GLU A 187       7.940 -25.481  29.624  1.00 27.84           H  
ATOM   2732  HB3 GLU A 187       6.296 -25.306  28.994  1.00 27.84           H  
ATOM   2733  O   GLU A 187       7.532 -22.720  30.316  1.00 27.84           O  
ATOM   2734  CG  GLU A 187       7.609 -26.375  27.682  1.00 27.84           C  
ATOM   2735  HG2 GLU A 187       7.221 -26.036  26.721  1.00 27.84           H  
ATOM   2736  HG3 GLU A 187       8.682 -26.531  27.578  1.00 27.84           H  
ATOM   2737  CD  GLU A 187       6.918 -27.688  28.079  1.00 27.84           C  
ATOM   2738  OE1 GLU A 187       6.334 -28.317  27.170  1.00 27.84           O  
ATOM   2739  OE2 GLU A 187       6.933 -28.017  29.286  1.00 27.84           O  
ATOM   2740  N   MET A 188       6.129 -22.051  28.697  1.00 26.74           N  
ATOM   2741  H   MET A 188       5.829 -22.163  27.739  1.00 26.74           H  
ATOM   2742  CA  MET A 188       5.358 -21.136  29.534  1.00 26.74           C  
ATOM   2743  HA  MET A 188       5.836 -21.024  30.508  1.00 26.74           H  
ATOM   2744  C   MET A 188       3.970 -21.733  29.759  1.00 26.74           C  
ATOM   2745  CB  MET A 188       5.298 -19.744  28.890  1.00 26.74           C  
ATOM   2746  HB2 MET A 188       4.871 -19.826  27.891  1.00 26.74           H  
ATOM   2747  HB3 MET A 188       4.651 -19.108  29.494  1.00 26.74           H  
ATOM   2748  O   MET A 188       3.089 -21.630  28.906  1.00 26.74           O  
ATOM   2749  CG  MET A 188       6.684 -19.093  28.806  1.00 26.74           C  
ATOM   2750  HG2 MET A 188       7.309 -19.668  28.122  1.00 26.74           H  
ATOM   2751  HG3 MET A 188       7.145 -19.130  29.793  1.00 26.74           H  
ATOM   2752  SD  MET A 188       6.671 -17.362  28.263  1.00 26.74           S  
ATOM   2753  CE  MET A 188       6.039 -17.547  26.573  1.00 26.74           C  
ATOM   2754  HE1 MET A 188       6.024 -16.572  26.086  1.00 26.74           H  
ATOM   2755  HE2 MET A 188       5.027 -17.950  26.595  1.00 26.74           H  
ATOM   2756  HE3 MET A 188       6.686 -18.221  26.011  1.00 26.74           H  
ATOM   2757  N   MET A 189       3.762 -22.372  30.912  1.00 23.19           N  
ATOM   2758  H   MET A 189       4.531 -22.475  31.559  1.00 23.19           H  
ATOM   2759  CA  MET A 189       2.450 -22.913  31.276  1.00 23.19           C  
ATOM   2760  HA  MET A 189       2.015 -23.390  30.398  1.00 23.19           H  
ATOM   2761  C   MET A 189       1.495 -21.790  31.698  1.00 23.19           C  
ATOM   2762  CB  MET A 189       2.570 -23.994  32.362  1.00 23.19           C  
ATOM   2763  HB2 MET A 189       1.566 -24.286  32.670  1.00 23.19           H  
ATOM   2764  HB3 MET A 189       3.095 -23.596  33.230  1.00 23.19           H  
ATOM   2765  O   MET A 189       1.371 -21.469  32.878  1.00 23.19           O  
ATOM   2766  CG  MET A 189       3.295 -25.245  31.859  1.00 23.19           C  
ATOM   2767  HG2 MET A 189       2.850 -25.566  30.918  1.00 23.19           H  
ATOM   2768  HG3 MET A 189       4.341 -24.998  31.677  1.00 23.19           H  
ATOM   2769  SD  MET A 189       3.218 -26.626  33.027  1.00 23.19           S  
ATOM   2770  CE  MET A 189       4.398 -27.748  32.224  1.00 23.19           C  
ATOM   2771  HE1 MET A 189       5.378 -27.276  32.160  1.00 23.19           H  
ATOM   2772  HE2 MET A 189       4.483 -28.669  32.802  1.00 23.19           H  
ATOM   2773  HE3 MET A 189       4.060 -27.988  31.216  1.00 23.19           H  
ATOM   2774  N   VAL A 190       0.789 -21.212  30.725  1.00 29.99           N  
ATOM   2775  H   VAL A 190       1.013 -21.460  29.772  1.00 29.99           H  
ATOM   2776  CA  VAL A 190      -0.409 -20.400  30.970  1.00 29.99           C  
ATOM   2777  HA  VAL A 190      -0.329 -19.931  31.951  1.00 29.99           H  
ATOM   2778  C   VAL A 190      -1.627 -21.334  30.930  1.00 29.99           C  
ATOM   2779  CB  VAL A 190      -0.536 -19.260  29.944  1.00 29.99           C  
ATOM   2780  HB  VAL A 190      -0.570 -19.687  28.942  1.00 29.99           H  
ATOM   2781  O   VAL A 190      -1.869 -21.958  29.892  1.00 29.99           O  
ATOM   2782  CG1 VAL A 190      -1.807 -18.431  30.179  1.00 29.99           C  
ATOM   2783 HG11 VAL A 190      -1.851 -17.613  29.460  1.00 29.99           H  
ATOM   2784 HG12 VAL A 190      -1.807 -18.018  31.188  1.00 29.99           H  
ATOM   2785 HG13 VAL A 190      -2.696 -19.047  30.042  1.00 29.99           H  
ATOM   2786  CG2 VAL A 190       0.667 -18.310  30.015  1.00 29.99           C  
ATOM   2787 HG21 VAL A 190       0.544 -17.501  29.294  1.00 29.99           H  
ATOM   2788 HG22 VAL A 190       0.756 -17.889  31.016  1.00 29.99           H  
ATOM   2789 HG23 VAL A 190       1.583 -18.847  29.769  1.00 29.99           H  
ATOM   2790  N   PRO A 191      -2.417 -21.468  32.015  1.00 28.13           N  
ATOM   2791  CA  PRO A 191      -3.598 -22.329  32.018  1.00 28.13           C  
ATOM   2792  HA  PRO A 191      -3.267 -23.360  31.888  1.00 28.13           H  
ATOM   2793  C   PRO A 191      -4.571 -21.955  30.890  1.00 28.13           C  
ATOM   2794  CB  PRO A 191      -4.219 -22.181  33.412  1.00 28.13           C  
ATOM   2795  HB2 PRO A 191      -4.948 -21.371  33.421  1.00 28.13           H  
ATOM   2796  HB3 PRO A 191      -4.679 -23.110  33.750  1.00 28.13           H  
ATOM   2797  O   PRO A 191      -5.057 -20.829  30.823  1.00 28.13           O  
ATOM   2798  CG  PRO A 191      -3.028 -21.790  34.285  1.00 28.13           C  
ATOM   2799  HG2 PRO A 191      -3.337 -21.241  35.174  1.00 28.13           H  
ATOM   2800  HG3 PRO A 191      -2.463 -22.681  34.560  1.00 28.13           H  
ATOM   2801  CD  PRO A 191      -2.191 -20.924  33.346  1.00 28.13           C  
ATOM   2802  HD2 PRO A 191      -2.541 -19.892  33.380  1.00 28.13           H  
ATOM   2803  HD3 PRO A 191      -1.142 -20.980  33.636  1.00 28.13           H  
ATOM   2804  N   GLY A 192      -4.838 -22.901  29.985  1.00 30.26           N  
ATOM   2805  H   GLY A 192      -4.368 -23.789  30.084  1.00 30.26           H  
ATOM   2806  CA  GLY A 192      -5.700 -22.698  28.813  1.00 30.26           C  
ATOM   2807  HA2 GLY A 192      -6.210 -23.635  28.588  1.00 30.26           H  
ATOM   2808  HA3 GLY A 192      -6.463 -21.958  29.055  1.00 30.26           H  
ATOM   2809  C   GLY A 192      -4.996 -22.229  27.530  1.00 30.26           C  
ATOM   2810  O   GLY A 192      -5.633 -22.230  26.478  1.00 30.26           O  
ATOM   2811  N   LEU A 193      -3.696 -21.901  27.559  1.00 29.59           N  
ATOM   2812  H   LEU A 193      -3.204 -21.922  28.441  1.00 29.59           H  
ATOM   2813  CA  LEU A 193      -2.942 -21.472  26.375  1.00 29.59           C  
ATOM   2814  HA  LEU A 193      -3.582 -21.570  25.498  1.00 29.59           H  
ATOM   2815  C   LEU A 193      -1.707 -22.363  26.140  1.00 29.59           C  
ATOM   2816  CB  LEU A 193      -2.579 -19.976  26.516  1.00 29.59           C  
ATOM   2817  HB2 LEU A 193      -3.338 -19.460  27.104  1.00 29.59           H  
ATOM   2818  HB3 LEU A 193      -1.639 -19.894  27.062  1.00 29.59           H  
ATOM   2819  O   LEU A 193      -0.685 -22.226  26.808  1.00 29.59           O  
ATOM   2820  CG  LEU A 193      -2.438 -19.268  25.157  1.00 29.59           C  
ATOM   2821  HG  LEU A 193      -2.010 -19.958  24.430  1.00 29.59           H  
ATOM   2822  CD1 LEU A 193      -3.802 -18.789  24.653  1.00 29.59           C  
ATOM   2823 HD11 LEU A 193      -4.217 -18.053  25.343  1.00 29.59           H  
ATOM   2824 HD12 LEU A 193      -4.492 -19.630  24.581  1.00 29.59           H  
ATOM   2825 HD13 LEU A 193      -3.692 -18.332  23.670  1.00 29.59           H  
ATOM   2826  CD2 LEU A 193      -1.516 -18.054  25.258  1.00 29.59           C  
ATOM   2827 HD21 LEU A 193      -1.429 -17.569  24.286  1.00 29.59           H  
ATOM   2828 HD22 LEU A 193      -1.913 -17.343  25.983  1.00 29.59           H  
ATOM   2829 HD23 LEU A 193      -0.525 -18.372  25.582  1.00 29.59           H  
ATOM   2830  N   LYS A 194      -1.769 -23.261  25.146  1.00 32.67           N  
ATOM   2831  H   LYS A 194      -2.638 -23.341  24.636  1.00 32.67           H  
ATOM   2832  CA  LYS A 194      -0.597 -24.030  24.684  1.00 32.67           C  
ATOM   2833  HA  LYS A 194      -0.026 -24.357  25.553  1.00 32.67           H  
ATOM   2834  C   LYS A 194       0.348 -23.133  23.867  1.00 32.67           C  
ATOM   2835  CB  LYS A 194      -1.009 -25.288  23.892  1.00 32.67           C  
ATOM   2836  HB2 LYS A 194      -0.113 -25.673  23.406  1.00 32.67           H  
ATOM   2837  HB3 LYS A 194      -1.718 -25.016  23.110  1.00 32.67           H  
ATOM   2838  O   LYS A 194       0.275 -23.108  22.638  1.00 32.67           O  
ATOM   2839  CG  LYS A 194      -1.598 -26.416  24.756  1.00 32.67           C  
ATOM   2840  HG2 LYS A 194      -2.597 -26.141  25.094  1.00 32.67           H  
ATOM   2841  HG3 LYS A 194      -0.958 -26.573  25.624  1.00 32.67           H  
ATOM   2842  CD  LYS A 194      -1.656 -27.720  23.940  1.00 32.67           C  
ATOM   2843  HD2 LYS A 194      -0.655 -27.934  23.566  1.00 32.67           H  
ATOM   2844  HD3 LYS A 194      -2.321 -27.586  23.087  1.00 32.67           H  
ATOM   2845  CE  LYS A 194      -2.129 -28.912  24.783  1.00 32.67           C  
ATOM   2846  HE2 LYS A 194      -3.186 -28.788  25.021  1.00 32.67           H  
ATOM   2847  HE3 LYS A 194      -1.571 -28.910  25.719  1.00 32.67           H  
ATOM   2848  NZ  LYS A 194      -1.894 -30.198  24.072  1.00 32.67           N  
ATOM   2849  HZ1 LYS A 194      -2.395 -30.238  23.196  1.00 32.67           H  
ATOM   2850  HZ2 LYS A 194      -0.912 -30.305  23.862  1.00 32.67           H  
ATOM   2851  HZ3 LYS A 194      -2.165 -30.987  24.642  1.00 32.67           H  
ATOM   2852  N   ALA A 195       1.213 -22.391  24.555  1.00 31.48           N  
ATOM   2853  H   ALA A 195       1.141 -22.401  25.563  1.00 31.48           H  
ATOM   2854  CA  ALA A 195       2.225 -21.518  23.963  1.00 31.48           C  
ATOM   2855  HA  ALA A 195       2.257 -21.670  22.884  1.00 31.48           H  
ATOM   2856  C   ALA A 195       3.626 -21.850  24.514  1.00 31.48           C  
ATOM   2857  CB  ALA A 195       1.810 -20.060  24.207  1.00 31.48           C  
ATOM   2858  HB1 ALA A 195       1.747 -19.865  25.278  1.00 31.48           H  
ATOM   2859  HB2 ALA A 195       0.840 -19.867  23.747  1.00 31.48           H  
ATOM   2860  HB3 ALA A 195       2.551 -19.391  23.770  1.00 31.48           H  
ATOM   2861  O   ALA A 195       4.036 -21.345  25.556  1.00 31.48           O  
ATOM   2862  N   GLY A 196       4.363 -22.708  23.805  1.00 34.66           N  
ATOM   2863  H   GLY A 196       3.981 -23.079  22.946  1.00 34.66           H  
ATOM   2864  CA  GLY A 196       5.791 -22.942  24.046  1.00 34.66           C  
ATOM   2865  HA2 GLY A 196       6.031 -23.988  23.855  1.00 34.66           H  
ATOM   2866  HA3 GLY A 196       6.044 -22.722  25.083  1.00 34.66           H  
ATOM   2867  C   GLY A 196       6.647 -22.074  23.124  1.00 34.66           C  
ATOM   2868  O   GLY A 196       6.300 -21.909  21.957  1.00 34.66           O  
ATOM   2869  N   LEU A 197       7.762 -21.535  23.624  1.00 34.95           N  
ATOM   2870  H   LEU A 197       8.009 -21.719  24.586  1.00 34.95           H  
ATOM   2871  CA  LEU A 197       8.732 -20.804  22.806  1.00 34.95           C  
ATOM   2872  HA  LEU A 197       8.253 -20.507  21.872  1.00 34.95           H  
ATOM   2873  C   LEU A 197       9.911 -21.724  22.466  1.00 34.95           C  
ATOM   2874  CB  LEU A 197       9.158 -19.518  23.538  1.00 34.95           C  
ATOM   2875  HB2 LEU A 197       9.598 -19.798  24.495  1.00 34.95           H  
ATOM   2876  HB3 LEU A 197       8.270 -18.919  23.741  1.00 34.95           H  
ATOM   2877  O   LEU A 197      10.691 -22.095  23.344  1.00 34.95           O  
ATOM   2878  CG  LEU A 197      10.175 -18.656  22.763  1.00 34.95           C  
ATOM   2879  HG  LEU A 197      11.065 -19.247  22.549  1.00 34.95           H  
ATOM   2880  CD1 LEU A 197       9.618 -18.118  21.441  1.00 34.95           C  
ATOM   2881 HD11 LEU A 197       9.408 -18.940  20.757  1.00 34.95           H  
ATOM   2882 HD12 LEU A 197      10.359 -17.469  20.975  1.00 34.95           H  
ATOM   2883 HD13 LEU A 197       8.704 -17.551  21.622  1.00 34.95           H  
ATOM   2884  CD2 LEU A 197      10.594 -17.463  23.621  1.00 34.95           C  
ATOM   2885 HD21 LEU A 197      11.054 -17.820  24.543  1.00 34.95           H  
ATOM   2886 HD22 LEU A 197      11.322 -16.855  23.083  1.00 34.95           H  
ATOM   2887 HD23 LEU A 197       9.726 -16.853  23.868  1.00 34.95           H  
ATOM   2888  N   VAL A 198      10.046 -22.076  21.187  1.00 34.71           N  
ATOM   2889  H   VAL A 198       9.351 -21.752  20.529  1.00 34.71           H  
ATOM   2890  CA  VAL A 198      11.152 -22.892  20.661  1.00 34.71           C  
ATOM   2891  HA  VAL A 198      11.681 -23.365  21.488  1.00 34.71           H  
ATOM   2892  C   VAL A 198      12.129 -21.986  19.914  1.00 34.71           C  
ATOM   2893  CB  VAL A 198      10.635 -24.018  19.738  1.00 34.71           C  
ATOM   2894  HB  VAL A 198      10.176 -23.575  18.854  1.00 34.71           H  
ATOM   2895  O   VAL A 198      11.745 -21.353  18.933  1.00 34.71           O  
ATOM   2896  CG1 VAL A 198      11.783 -24.933  19.286  1.00 34.71           C  
ATOM   2897 HG11 VAL A 198      12.520 -24.367  18.716  1.00 34.71           H  
ATOM   2898 HG12 VAL A 198      12.265 -25.388  20.152  1.00 34.71           H  
ATOM   2899 HG13 VAL A 198      11.392 -25.720  18.642  1.00 34.71           H  
ATOM   2900  CG2 VAL A 198       9.583 -24.901  20.423  1.00 34.71           C  
ATOM   2901 HG21 VAL A 198       9.250 -25.678  19.735  1.00 34.71           H  
ATOM   2902 HG22 VAL A 198      10.008 -25.374  21.309  1.00 34.71           H  
ATOM   2903 HG23 VAL A 198       8.714 -24.309  20.710  1.00 34.71           H  
ATOM   2904  N   ILE A 199      13.389 -21.941  20.354  1.00 35.28           N  
ATOM   2905  H   ILE A 199      13.628 -22.440  21.199  1.00 35.28           H  
ATOM   2906  CA  ILE A 199      14.474 -21.229  19.664  1.00 35.28           C  
ATOM   2907  HA  ILE A 199      14.068 -20.678  18.815  1.00 35.28           H  
ATOM   2908  C   ILE A 199      15.460 -22.271  19.136  1.00 35.28           C  
ATOM   2909  CB  ILE A 199      15.165 -20.205  20.597  1.00 35.28           C  
ATOM   2910  HB  ILE A 199      15.640 -20.746  21.415  1.00 35.28           H  
ATOM   2911  O   ILE A 199      16.137 -22.931  19.923  1.00 35.28           O  
ATOM   2912  CG1 ILE A 199      14.144 -19.214  21.207  1.00 35.28           C  
ATOM   2913 HG12 ILE A 199      13.368 -19.774  21.729  1.00 35.28           H  
ATOM   2914 HG13 ILE A 199      13.667 -18.644  20.409  1.00 35.28           H  
ATOM   2915  CG2 ILE A 199      16.260 -19.450  19.814  1.00 35.28           C  
ATOM   2916 HG21 ILE A 199      16.985 -20.146  19.393  1.00 35.28           H  
ATOM   2917 HG22 ILE A 199      15.809 -18.871  19.008  1.00 35.28           H  
ATOM   2918 HG23 ILE A 199      16.804 -18.775  20.474  1.00 35.28           H  
ATOM   2919  CD1 ILE A 199      14.746 -18.242  22.230  1.00 35.28           C  
ATOM   2920 HD11 ILE A 199      15.292 -18.796  22.993  1.00 35.28           H  
ATOM   2921 HD12 ILE A 199      13.941 -17.682  22.707  1.00 35.28           H  
ATOM   2922 HD13 ILE A 199      15.412 -17.532  21.739  1.00 35.28           H  
ATOM   2923  N   GLY A 200      15.556 -22.413  17.813  1.00 32.71           N  
ATOM   2924  H   GLY A 200      14.993 -21.823  17.218  1.00 32.71           H  
ATOM   2925  CA  GLY A 200      16.448 -23.370  17.156  1.00 32.71           C  
ATOM   2926  HA2 GLY A 200      15.895 -24.284  16.937  1.00 32.71           H  
ATOM   2927  HA3 GLY A 200      17.276 -23.614  17.821  1.00 32.71           H  
ATOM   2928  C   GLY A 200      17.032 -22.836  15.850  1.00 32.71           C  
ATOM   2929  O   GLY A 200      16.456 -21.951  15.222  1.00 32.71           O  
ATOM   2930  N   LYS A 201      18.189 -23.375  15.450  1.00 32.84           N  
ATOM   2931  H   LYS A 201      18.617 -24.064  16.051  1.00 32.84           H  
ATOM   2932  CA  LYS A 201      18.933 -22.936  14.253  1.00 32.84           C  
ATOM   2933  HA  LYS A 201      18.695 -21.891  14.053  1.00 32.84           H  
ATOM   2934  C   LYS A 201      18.563 -23.662  12.950  1.00 32.84           C  
ATOM   2935  CB  LYS A 201      20.445 -23.034  14.517  1.00 32.84           C  
ATOM   2936  HB2 LYS A 201      20.978 -22.878  13.579  1.00 32.84           H  
ATOM   2937  HB3 LYS A 201      20.686 -24.033  14.879  1.00 32.84           H  
ATOM   2938  O   LYS A 201      19.009 -23.231  11.898  1.00 32.84           O  
ATOM   2939  CG  LYS A 201      20.936 -21.980  15.521  1.00 32.84           C  
ATOM   2940  HG2 LYS A 201      20.435 -22.116  16.479  1.00 32.84           H  
ATOM   2941  HG3 LYS A 201      20.707 -20.987  15.136  1.00 32.84           H  
ATOM   2942  CD  LYS A 201      22.450 -22.113  15.719  1.00 32.84           C  
ATOM   2943  HD2 LYS A 201      22.660 -23.079  16.177  1.00 32.84           H  
ATOM   2944  HD3 LYS A 201      22.946 -22.063  14.749  1.00 32.84           H  
ATOM   2945  CE  LYS A 201      22.973 -20.988  16.615  1.00 32.84           C  
ATOM   2946  HE2 LYS A 201      22.397 -20.984  17.540  1.00 32.84           H  
ATOM   2947  HE3 LYS A 201      22.805 -20.038  16.108  1.00 32.84           H  
ATOM   2948  NZ  LYS A 201      24.414 -21.173  16.909  1.00 32.84           N  
ATOM   2949  HZ1 LYS A 201      24.938 -21.257  16.049  1.00 32.84           H  
ATOM   2950  HZ2 LYS A 201      24.547 -22.014  17.452  1.00 32.84           H  
ATOM   2951  HZ3 LYS A 201      24.776 -20.390  17.433  1.00 32.84           H  
ATOM   2952  N   ASN A 202      17.781 -24.743  13.003  1.00 41.30           N  
ATOM   2953  H   ASN A 202      17.386 -25.010  13.893  1.00 41.30           H  
ATOM   2954  CA  ASN A 202      17.425 -25.556  11.833  1.00 41.30           C  
ATOM   2955  HA  ASN A 202      17.796 -25.071  10.930  1.00 41.30           H  
ATOM   2956  C   ASN A 202      15.896 -25.671  11.690  1.00 41.30           C  
ATOM   2957  CB  ASN A 202      18.135 -26.922  11.936  1.00 41.30           C  
ATOM   2958  HB2 ASN A 202      19.205 -26.754  12.057  1.00 41.30           H  
ATOM   2959  HB3 ASN A 202      17.767 -27.468  12.804  1.00 41.30           H  
ATOM   2960  O   ASN A 202      15.210 -26.095  12.622  1.00 41.30           O  
ATOM   2961  CG  ASN A 202      17.932 -27.803  10.709  1.00 41.30           C  
ATOM   2962  ND2 ASN A 202      18.766 -28.793  10.506  1.00 41.30           N  
ATOM   2963 HD21 ASN A 202      18.592 -29.355   9.685  1.00 41.30           H  
ATOM   2964 HD22 ASN A 202      19.537 -28.973  11.133  1.00 41.30           H  
ATOM   2965  OD1 ASN A 202      17.016 -27.625   9.924  1.00 41.30           O  
ATOM   2966  N   GLY A 203      15.372 -25.299  10.519  1.00 38.93           N  
ATOM   2967  H   GLY A 203      16.010 -25.047   9.777  1.00 38.93           H  
ATOM   2968  CA  GLY A 203      13.937 -25.278  10.227  1.00 38.93           C  
ATOM   2969  HA2 GLY A 203      13.424 -24.684  10.984  1.00 38.93           H  
ATOM   2970  HA3 GLY A 203      13.799 -24.797   9.259  1.00 38.93           H  
ATOM   2971  C   GLY A 203      13.266 -26.654  10.158  1.00 38.93           C  
ATOM   2972  O   GLY A 203      12.083 -26.761  10.470  1.00 38.93           O  
ATOM   2973  N   GLU A 204      13.998 -27.711   9.803  1.00 44.99           N  
ATOM   2974  H   GLU A 204      14.980 -27.588   9.603  1.00 44.99           H  
ATOM   2975  CA  GLU A 204      13.428 -29.058   9.636  1.00 44.99           C  
ATOM   2976  HA  GLU A 204      12.474 -28.970   9.116  1.00 44.99           H  
ATOM   2977  C   GLU A 204      13.137 -29.713  10.999  1.00 44.99           C  
ATOM   2978  CB  GLU A 204      14.381 -29.867   8.739  1.00 44.99           C  
ATOM   2979  HB2 GLU A 204      15.252 -30.176   9.317  1.00 44.99           H  
ATOM   2980  HB3 GLU A 204      14.724 -29.207   7.941  1.00 44.99           H  
ATOM   2981  O   GLU A 204      12.058 -30.256  11.225  1.00 44.99           O  
ATOM   2982  CG  GLU A 204      13.730 -31.088   8.074  1.00 44.99           C  
ATOM   2983  HG2 GLU A 204      12.744 -30.800   7.709  1.00 44.99           H  
ATOM   2984  HG3 GLU A 204      13.601 -31.875   8.817  1.00 44.99           H  
ATOM   2985  CD  GLU A 204      14.578 -31.604   6.895  1.00 44.99           C  
ATOM   2986  OE1 GLU A 204      13.982 -31.916   5.838  1.00 44.99           O  
ATOM   2987  OE2 GLU A 204      15.822 -31.637   7.035  1.00 44.99           O  
ATOM   2988  N   THR A 205      14.035 -29.533  11.974  1.00 40.55           N  
ATOM   2989  H   THR A 205      14.909 -29.085  11.739  1.00 40.55           H  
ATOM   2990  CA  THR A 205      13.819 -29.950  13.372  1.00 40.55           C  
ATOM   2991  HA  THR A 205      13.548 -31.005  13.386  1.00 40.55           H  
ATOM   2992  C   THR A 205      12.679 -29.170  14.039  1.00 40.55           C  
ATOM   2993  CB  THR A 205      15.101 -29.743  14.197  1.00 40.55           C  
ATOM   2994  HB  THR A 205      15.204 -28.684  14.435  1.00 40.55           H  
ATOM   2995  O   THR A 205      11.919 -29.726  14.829  1.00 40.55           O  
ATOM   2996  CG2 THR A 205      15.100 -30.543  15.498  1.00 40.55           C  
ATOM   2997 HG21 THR A 205      14.301 -30.191  16.150  1.00 40.55           H  
ATOM   2998 HG22 THR A 205      16.053 -30.410  16.010  1.00 40.55           H  
ATOM   2999 HG23 THR A 205      14.948 -31.602  15.289  1.00 40.55           H  
ATOM   3000  OG1 THR A 205      16.246 -30.131  13.468  1.00 40.55           O  
ATOM   3001  HG1 THR A 205      16.125 -31.044  13.197  1.00 40.55           H  
ATOM   3002  N   ILE A 206      12.538 -27.881  13.708  1.00 46.15           N  
ATOM   3003  H   ILE A 206      13.194 -27.486  13.049  1.00 46.15           H  
ATOM   3004  CA  ILE A 206      11.455 -27.021  14.209  1.00 46.15           C  
ATOM   3005  HA  ILE A 206      11.407 -27.112  15.295  1.00 46.15           H  
ATOM   3006  C   ILE A 206      10.093 -27.482  13.677  1.00 46.15           C  
ATOM   3007  CB  ILE A 206      11.755 -25.546  13.859  1.00 46.15           C  
ATOM   3008  HB  ILE A 206      12.062 -25.495  12.814  1.00 46.15           H  
ATOM   3009  O   ILE A 206       9.130 -27.504  14.443  1.00 46.15           O  
ATOM   3010  CG1 ILE A 206      12.915 -25.038  14.745  1.00 46.15           C  
ATOM   3011 HG12 ILE A 206      12.573 -24.950  15.776  1.00 46.15           H  
ATOM   3012 HG13 ILE A 206      13.730 -25.762  14.732  1.00 46.15           H  
ATOM   3013  CG2 ILE A 206      10.524 -24.639  14.030  1.00 46.15           C  
ATOM   3014 HG21 ILE A 206      10.165 -24.687  15.058  1.00 46.15           H  
ATOM   3015 HG22 ILE A 206       9.722 -24.947  13.360  1.00 46.15           H  
ATOM   3016 HG23 ILE A 206      10.774 -23.611  13.767  1.00 46.15           H  
ATOM   3017  CD1 ILE A 206      13.492 -23.690  14.297  1.00 46.15           C  
ATOM   3018 HD11 ILE A 206      13.770 -23.728  13.243  1.00 46.15           H  
ATOM   3019 HD12 ILE A 206      12.771 -22.889  14.459  1.00 46.15           H  
ATOM   3020 HD13 ILE A 206      14.381 -23.476  14.890  1.00 46.15           H  
ATOM   3021  N   LYS A 207      10.013 -27.885  12.401  1.00 47.84           N  
ATOM   3022  H   LYS A 207      10.840 -27.824  11.825  1.00 47.84           H  
ATOM   3023  CA  LYS A 207       8.782 -28.405  11.795  1.00 47.84           C  
ATOM   3024  HA  LYS A 207       7.999 -27.653  11.897  1.00 47.84           H  
ATOM   3025  C   LYS A 207       8.275 -29.646  12.539  1.00 47.84           C  
ATOM   3026  CB  LYS A 207       9.023 -28.660  10.297  1.00 47.84           C  
ATOM   3027  HB2 LYS A 207       9.376 -27.740   9.831  1.00 47.84           H  
ATOM   3028  HB3 LYS A 207       9.782 -29.431  10.171  1.00 47.84           H  
ATOM   3029  O   LYS A 207       7.128 -29.655  12.975  1.00 47.84           O  
ATOM   3030  CG  LYS A 207       7.732 -29.108   9.605  1.00 47.84           C  
ATOM   3031  HG2 LYS A 207       7.401 -30.044  10.054  1.00 47.84           H  
ATOM   3032  HG3 LYS A 207       6.958 -28.356   9.762  1.00 47.84           H  
ATOM   3033  CD  LYS A 207       7.917 -29.332   8.100  1.00 47.84           C  
ATOM   3034  HD2 LYS A 207       8.119 -28.383   7.604  1.00 47.84           H  
ATOM   3035  HD3 LYS A 207       8.737 -30.030   7.934  1.00 47.84           H  
ATOM   3036  CE  LYS A 207       6.604 -29.942   7.603  1.00 47.84           C  
ATOM   3037  HE2 LYS A 207       6.424 -30.851   8.177  1.00 47.84           H  
ATOM   3038  HE3 LYS A 207       5.780 -29.274   7.853  1.00 47.84           H  
ATOM   3039  NZ  LYS A 207       6.598 -30.267   6.162  1.00 47.84           N  
ATOM   3040  HZ1 LYS A 207       5.710 -30.700   5.948  1.00 47.84           H  
ATOM   3041  HZ2 LYS A 207       7.330 -30.934   5.964  1.00 47.84           H  
ATOM   3042  HZ3 LYS A 207       6.702 -29.436   5.598  1.00 47.84           H  
ATOM   3043  N   ASN A 208       9.146 -30.625  12.792  1.00 48.66           N  
ATOM   3044  H   ASN A 208      10.048 -30.589  12.338  1.00 48.66           H  
ATOM   3045  CA  ASN A 208       8.775 -31.835  13.535  1.00 48.66           C  
ATOM   3046  HA  ASN A 208       7.938 -32.313  13.026  1.00 48.66           H  
ATOM   3047  C   ASN A 208       8.301 -31.507  14.966  1.00 48.66           C  
ATOM   3048  CB  ASN A 208       9.958 -32.820  13.542  1.00 48.66           C  
ATOM   3049  HB2 ASN A 208      10.834 -32.341  13.980  1.00 48.66           H  
ATOM   3050  HB3 ASN A 208       9.690 -33.674  14.163  1.00 48.66           H  
ATOM   3051  O   ASN A 208       7.264 -31.999  15.401  1.00 48.66           O  
ATOM   3052  CG  ASN A 208      10.334 -33.352  12.166  1.00 48.66           C  
ATOM   3053  ND2 ASN A 208      11.305 -34.231  12.102  1.00 48.66           N  
ATOM   3054 HD21 ASN A 208      11.705 -34.610  12.949  1.00 48.66           H  
ATOM   3055 HD22 ASN A 208      11.516 -34.573  11.176  1.00 48.66           H  
ATOM   3056  OD1 ASN A 208       9.801 -32.987  11.134  1.00 48.66           O  
ATOM   3057  N   LEU A 209       8.994 -30.604  15.675  1.00 42.97           N  
ATOM   3058  H   LEU A 209       9.842 -30.230  15.274  1.00 42.97           H  
ATOM   3059  CA  LEU A 209       8.581 -30.156  17.015  1.00 42.97           C  
ATOM   3060  HA  LEU A 209       8.467 -31.036  17.648  1.00 42.97           H  
ATOM   3061  C   LEU A 209       7.219 -29.442  17.020  1.00 42.97           C  
ATOM   3062  CB  LEU A 209       9.662 -29.229  17.603  1.00 42.97           C  
ATOM   3063  HB2 LEU A 209       9.235 -28.668  18.434  1.00 42.97           H  
ATOM   3064  HB3 LEU A 209       9.954 -28.509  16.839  1.00 42.97           H  
ATOM   3065  O   LEU A 209       6.461 -29.584  17.984  1.00 42.97           O  
ATOM   3066  CG  LEU A 209      10.913 -29.964  18.115  1.00 42.97           C  
ATOM   3067  HG  LEU A 209      11.283 -30.646  17.349  1.00 42.97           H  
ATOM   3068  CD1 LEU A 209      12.008 -28.941  18.428  1.00 42.97           C  
ATOM   3069 HD11 LEU A 209      11.665 -28.250  19.198  1.00 42.97           H  
ATOM   3070 HD12 LEU A 209      12.902 -29.460  18.774  1.00 42.97           H  
ATOM   3071 HD13 LEU A 209      12.254 -28.389  17.521  1.00 42.97           H  
ATOM   3072  CD2 LEU A 209      10.625 -30.754  19.395  1.00 42.97           C  
ATOM   3073 HD21 LEU A 209       9.924 -31.562  19.187  1.00 42.97           H  
ATOM   3074 HD22 LEU A 209      10.207 -30.103  20.163  1.00 42.97           H  
ATOM   3075 HD23 LEU A 209      11.546 -31.206  19.764  1.00 42.97           H  
ATOM   3076  N   GLN A 210       6.907 -28.683  15.966  1.00 47.27           N  
ATOM   3077  H   GLN A 210       7.587 -28.600  15.224  1.00 47.27           H  
ATOM   3078  CA  GLN A 210       5.619 -28.014  15.789  1.00 47.27           C  
ATOM   3079  HA  GLN A 210       5.383 -27.474  16.706  1.00 47.27           H  
ATOM   3080  C   GLN A 210       4.486 -29.021  15.539  1.00 47.27           C  
ATOM   3081  CB  GLN A 210       5.747 -26.993  14.642  1.00 47.27           C  
ATOM   3082  HB2 GLN A 210       5.942 -27.507  13.701  1.00 47.27           H  
ATOM   3083  HB3 GLN A 210       6.582 -26.325  14.854  1.00 47.27           H  
ATOM   3084  O   GLN A 210       3.412 -28.884  16.131  1.00 47.27           O  
ATOM   3085  CG  GLN A 210       4.473 -26.154  14.497  1.00 47.27           C  
ATOM   3086  HG2 GLN A 210       4.263 -25.691  15.461  1.00 47.27           H  
ATOM   3087  HG3 GLN A 210       3.635 -26.801  14.236  1.00 47.27           H  
ATOM   3088  CD  GLN A 210       4.558 -25.050  13.447  1.00 47.27           C  
ATOM   3089  NE2 GLN A 210       3.551 -24.209  13.371  1.00 47.27           N  
ATOM   3090 HE21 GLN A 210       3.621 -23.504  12.652  1.00 47.27           H  
ATOM   3091 HE22 GLN A 210       2.782 -24.298  14.020  1.00 47.27           H  
ATOM   3092  OE1 GLN A 210       5.500 -24.895  12.689  1.00 47.27           O  
ATOM   3093  N   GLU A 211       4.738 -30.025  14.698  1.00 51.18           N  
ATOM   3094  H   GLU A 211       5.639 -30.050  14.242  1.00 51.18           H  
ATOM   3095  CA  GLU A 211       3.780 -31.070  14.319  1.00 51.18           C  
ATOM   3096  HA  GLU A 211       2.825 -30.600  14.081  1.00 51.18           H  
ATOM   3097  C   GLU A 211       3.488 -32.043  15.476  1.00 51.18           C  
ATOM   3098  CB  GLU A 211       4.279 -31.781  13.041  1.00 51.18           C  
ATOM   3099  HB2 GLU A 211       5.322 -32.070  13.171  1.00 51.18           H  
ATOM   3100  HB3 GLU A 211       3.683 -32.678  12.875  1.00 51.18           H  
ATOM   3101  O   GLU A 211       2.321 -32.330  15.738  1.00 51.18           O  
ATOM   3102  CG  GLU A 211       4.132 -30.857  11.812  1.00 51.18           C  
ATOM   3103  HG2 GLU A 211       3.069 -30.664  11.663  1.00 51.18           H  
ATOM   3104  HG3 GLU A 211       4.600 -29.897  12.029  1.00 51.18           H  
ATOM   3105  CD  GLU A 211       4.726 -31.388  10.493  1.00 51.18           C  
ATOM   3106  OE1 GLU A 211       4.630 -30.643   9.486  1.00 51.18           O  
ATOM   3107  OE2 GLU A 211       5.287 -32.503  10.458  1.00 51.18           O  
ATOM   3108  N   GLU A 212       4.501 -32.471  16.240  1.00 43.97           N  
ATOM   3109  H   GLU A 212       5.445 -32.262  15.949  1.00 43.97           H  
ATOM   3110  CA  GLU A 212       4.315 -33.382  17.383  1.00 43.97           C  
ATOM   3111  HA  GLU A 212       3.651 -34.194  17.084  1.00 43.97           H  
ATOM   3112  C   GLU A 212       3.658 -32.713  18.605  1.00 43.97           C  
ATOM   3113  CB  GLU A 212       5.663 -33.999  17.796  1.00 43.97           C  
ATOM   3114  HB2 GLU A 212       5.536 -34.499  18.756  1.00 43.97           H  
ATOM   3115  HB3 GLU A 212       6.394 -33.200  17.921  1.00 43.97           H  
ATOM   3116  O   GLU A 212       2.843 -33.334  19.287  1.00 43.97           O  
ATOM   3117  CG  GLU A 212       6.183 -35.035  16.785  1.00 43.97           C  
ATOM   3118  HG2 GLU A 212       6.356 -34.548  15.825  1.00 43.97           H  
ATOM   3119  HG3 GLU A 212       5.410 -35.790  16.641  1.00 43.97           H  
ATOM   3120  CD  GLU A 212       7.484 -35.715  17.248  1.00 43.97           C  
ATOM   3121  OE1 GLU A 212       7.689 -36.890  16.864  1.00 43.97           O  
ATOM   3122  OE2 GLU A 212       8.274 -35.063  17.973  1.00 43.97           O  
ATOM   3123  N   ASN A 213       3.982 -31.445  18.900  1.00 42.08           N  
ATOM   3124  H   ASN A 213       4.654 -30.986  18.301  1.00 42.08           H  
ATOM   3125  CA  ASN A 213       3.589 -30.801  20.167  1.00 42.08           C  
ATOM   3126  HA  ASN A 213       3.187 -31.567  20.829  1.00 42.08           H  
ATOM   3127  C   ASN A 213       2.460 -29.760  20.033  1.00 42.08           C  
ATOM   3128  CB  ASN A 213       4.841 -30.251  20.872  1.00 42.08           C  
ATOM   3129  HB2 ASN A 213       4.552 -29.792  21.817  1.00 42.08           H  
ATOM   3130  HB3 ASN A 213       5.322 -29.493  20.254  1.00 42.08           H  
ATOM   3131  O   ASN A 213       1.963 -29.244  21.040  1.00 42.08           O  
ATOM   3132  CG  ASN A 213       5.824 -31.364  21.186  1.00 42.08           C  
ATOM   3133  ND2 ASN A 213       6.846 -31.525  20.379  1.00 42.08           N  
ATOM   3134 HD21 ASN A 213       7.390 -32.367  20.507  1.00 42.08           H  
ATOM   3135 HD22 ASN A 213       6.900 -30.977  19.532  1.00 42.08           H  
ATOM   3136  OD1 ASN A 213       5.653 -32.108  22.134  1.00 42.08           O  
ATOM   3137  N   GLY A 214       2.022 -29.439  18.810  1.00 35.36           N  
ATOM   3138  H   GLY A 214       2.459 -29.886  18.017  1.00 35.36           H  
ATOM   3139  CA  GLY A 214       0.910 -28.514  18.558  1.00 35.36           C  
ATOM   3140  HA2 GLY A 214       0.031 -28.851  19.107  1.00 35.36           H  
ATOM   3141  HA3 GLY A 214       0.686 -28.541  17.491  1.00 35.36           H  
ATOM   3142  C   GLY A 214       1.196 -27.055  18.941  1.00 35.36           C  
ATOM   3143  O   GLY A 214       0.274 -26.310  19.287  1.00 35.36           O  
ATOM   3144  N   VAL A 215       2.469 -26.649  18.910  1.00 38.53           N  
ATOM   3145  H   VAL A 215       3.152 -27.315  18.579  1.00 38.53           H  
ATOM   3146  CA  VAL A 215       2.929 -25.296  19.261  1.00 38.53           C  
ATOM   3147  HA  VAL A 215       2.465 -25.011  20.206  1.00 38.53           H  
ATOM   3148  C   VAL A 215       2.488 -24.297  18.187  1.00 38.53           C  
ATOM   3149  CB  VAL A 215       4.459 -25.278  19.461  1.00 38.53           C  
ATOM   3150  HB  VAL A 215       4.945 -25.663  18.564  1.00 38.53           H  
ATOM   3151  O   VAL A 215       2.849 -24.415  17.020  1.00 38.53           O  
ATOM   3152  CG1 VAL A 215       4.984 -23.863  19.730  1.00 38.53           C  
ATOM   3153 HG11 VAL A 215       6.049 -23.902  19.957  1.00 38.53           H  
ATOM   3154 HG12 VAL A 215       4.462 -23.411  20.573  1.00 38.53           H  
ATOM   3155 HG13 VAL A 215       4.866 -23.240  18.844  1.00 38.53           H  
ATOM   3156  CG2 VAL A 215       4.861 -26.157  20.653  1.00 38.53           C  
ATOM   3157 HG21 VAL A 215       5.945 -26.152  20.767  1.00 38.53           H  
ATOM   3158 HG22 VAL A 215       4.402 -25.790  21.571  1.00 38.53           H  
ATOM   3159 HG23 VAL A 215       4.547 -27.188  20.487  1.00 38.53           H  
ATOM   3160  N   LYS A 216       1.698 -23.285  18.568  1.00 34.50           N  
ATOM   3161  H   LYS A 216       1.404 -23.260  19.534  1.00 34.50           H  
ATOM   3162  CA  LYS A 216       1.068 -22.356  17.606  1.00 34.50           C  
ATOM   3163  HA  LYS A 216       0.987 -22.869  16.647  1.00 34.50           H  
ATOM   3164  C   LYS A 216       1.876 -21.099  17.270  1.00 34.50           C  
ATOM   3165  CB  LYS A 216      -0.361 -22.013  18.055  1.00 34.50           C  
ATOM   3166  HB2 LYS A 216      -0.346 -21.605  19.066  1.00 34.50           H  
ATOM   3167  HB3 LYS A 216      -0.773 -21.260  17.384  1.00 34.50           H  
ATOM   3168  O   LYS A 216       1.412 -20.295  16.467  1.00 34.50           O  
ATOM   3169  CG  LYS A 216      -1.263 -23.253  18.001  1.00 34.50           C  
ATOM   3170  HG2 LYS A 216      -0.967 -23.953  18.781  1.00 34.50           H  
ATOM   3171  HG3 LYS A 216      -1.150 -23.736  17.031  1.00 34.50           H  
ATOM   3172  CD  LYS A 216      -2.734 -22.875  18.195  1.00 34.50           C  
ATOM   3173  HD2 LYS A 216      -2.865 -22.427  19.180  1.00 34.50           H  
ATOM   3174  HD3 LYS A 216      -3.024 -22.159  17.427  1.00 34.50           H  
ATOM   3175  CE  LYS A 216      -3.583 -24.143  18.071  1.00 34.50           C  
ATOM   3176  HE2 LYS A 216      -3.286 -24.837  18.858  1.00 34.50           H  
ATOM   3177  HE3 LYS A 216      -3.355 -24.617  17.116  1.00 34.50           H  
ATOM   3178  NZ  LYS A 216      -5.032 -23.842  18.158  1.00 34.50           N  
ATOM   3179  HZ1 LYS A 216      -5.571 -24.692  18.067  1.00 34.50           H  
ATOM   3180  HZ2 LYS A 216      -5.252 -23.409  19.043  1.00 34.50           H  
ATOM   3181  HZ3 LYS A 216      -5.302 -23.216  17.412  1.00 34.50           H  
ATOM   3182  N   MET A 217       3.046 -20.898  17.873  1.00 30.40           N  
ATOM   3183  H   MET A 217       3.405 -21.604  18.499  1.00 30.40           H  
ATOM   3184  CA  MET A 217       3.872 -19.713  17.630  1.00 30.40           C  
ATOM   3185  HA  MET A 217       3.708 -19.377  16.606  1.00 30.40           H  
ATOM   3186  C   MET A 217       5.354 -20.049  17.793  1.00 30.40           C  
ATOM   3187  CB  MET A 217       3.430 -18.594  18.588  1.00 30.40           C  
ATOM   3188  HB2 MET A 217       3.850 -18.762  19.579  1.00 30.40           H  
ATOM   3189  HB3 MET A 217       2.344 -18.616  18.668  1.00 30.40           H  
ATOM   3190  O   MET A 217       5.760 -20.554  18.835  1.00 30.40           O  
ATOM   3191  CG  MET A 217       3.837 -17.206  18.081  1.00 30.40           C  
ATOM   3192  HG2 MET A 217       4.921 -17.178  17.970  1.00 30.40           H  
ATOM   3193  HG3 MET A 217       3.392 -17.046  17.099  1.00 30.40           H  
ATOM   3194  SD  MET A 217       3.351 -15.829  19.163  1.00 30.40           S  
ATOM   3195  CE  MET A 217       1.545 -16.008  19.209  1.00 30.40           C  
ATOM   3196  HE1 MET A 217       1.147 -15.989  18.194  1.00 30.40           H  
ATOM   3197  HE2 MET A 217       1.118 -15.183  19.779  1.00 30.40           H  
ATOM   3198  HE3 MET A 217       1.274 -16.946  19.693  1.00 30.40           H  
ATOM   3199  N   VAL A 218       6.156 -19.766  16.767  1.00 30.94           N  
ATOM   3200  H   VAL A 218       5.762 -19.341  15.940  1.00 30.94           H  
ATOM   3201  CA  VAL A 218       7.606 -20.001  16.756  1.00 30.94           C  
ATOM   3202  HA  VAL A 218       7.949 -20.202  17.771  1.00 30.94           H  
ATOM   3203  C   VAL A 218       8.294 -18.734  16.256  1.00 30.94           C  
ATOM   3204  CB  VAL A 218       7.982 -21.215  15.879  1.00 30.94           C  
ATOM   3205  HB  VAL A 218       7.716 -21.007  14.842  1.00 30.94           H  
ATOM   3206  O   VAL A 218       7.925 -18.200  15.212  1.00 30.94           O  
ATOM   3207  CG1 VAL A 218       9.490 -21.481  15.955  1.00 30.94           C  
ATOM   3208 HG11 VAL A 218       9.732 -22.363  15.363  1.00 30.94           H  
ATOM   3209 HG12 VAL A 218      10.053 -20.640  15.551  1.00 30.94           H  
ATOM   3210 HG13 VAL A 218       9.792 -21.657  16.988  1.00 30.94           H  
ATOM   3211  CG2 VAL A 218       7.258 -22.499  16.314  1.00 30.94           C  
ATOM   3212 HG21 VAL A 218       6.181 -22.389  16.188  1.00 30.94           H  
ATOM   3213 HG22 VAL A 218       7.477 -22.718  17.359  1.00 30.94           H  
ATOM   3214 HG23 VAL A 218       7.583 -23.335  15.696  1.00 30.94           H  
ATOM   3215  N   LEU A 219       9.293 -18.252  16.997  1.00 29.41           N  
ATOM   3216  H   LEU A 219       9.575 -18.771  17.816  1.00 29.41           H  
ATOM   3217  CA  LEU A 219      10.123 -17.110  16.615  1.00 29.41           C  
ATOM   3218  HA  LEU A 219       9.668 -16.592  15.770  1.00 29.41           H  
ATOM   3219  C   LEU A 219      11.486 -17.619  16.144  1.00 29.41           C  
ATOM   3220  CB  LEU A 219      10.218 -16.117  17.790  1.00 29.41           C  
ATOM   3221  HB2 LEU A 219      10.168 -16.673  18.727  1.00 29.41           H  
ATOM   3222  HB3 LEU A 219      11.184 -15.613  17.767  1.00 29.41           H  
ATOM   3223  O   LEU A 219      12.336 -18.001  16.946  1.00 29.41           O  
ATOM   3224  CG  LEU A 219       9.107 -15.052  17.749  1.00 29.41           C  
ATOM   3225  HG  LEU A 219       8.170 -15.512  17.438  1.00 29.41           H  
ATOM   3226  CD1 LEU A 219       8.900 -14.436  19.131  1.00 29.41           C  
ATOM   3227 HD11 LEU A 219       8.112 -13.684  19.085  1.00 29.41           H  
ATOM   3228 HD12 LEU A 219       9.823 -13.973  19.479  1.00 29.41           H  
ATOM   3229 HD13 LEU A 219       8.599 -15.211  19.836  1.00 29.41           H  
ATOM   3230  CD2 LEU A 219       9.466 -13.924  16.775  1.00 29.41           C  
ATOM   3231 HD21 LEU A 219       9.597 -14.322  15.769  1.00 29.41           H  
ATOM   3232 HD22 LEU A 219      10.386 -13.432  17.089  1.00 29.41           H  
ATOM   3233 HD23 LEU A 219       8.659 -13.191  16.753  1.00 29.41           H  
ATOM   3234  N   ILE A 220      11.682 -17.626  14.827  1.00 29.05           N  
ATOM   3235  H   ILE A 220      10.936 -17.302  14.228  1.00 29.05           H  
ATOM   3236  CA  ILE A 220      12.939 -18.034  14.197  1.00 29.05           C  
ATOM   3237  HA  ILE A 220      13.420 -18.788  14.820  1.00 29.05           H  
ATOM   3238  C   ILE A 220      13.856 -16.812  14.120  1.00 29.05           C  
ATOM   3239  CB  ILE A 220      12.692 -18.667  12.806  1.00 29.05           C  
ATOM   3240  HB  ILE A 220      12.256 -17.911  12.152  1.00 29.05           H  
ATOM   3241  O   ILE A 220      13.607 -15.891  13.344  1.00 29.05           O  
ATOM   3242  CG1 ILE A 220      11.701 -19.853  12.901  1.00 29.05           C  
ATOM   3243 HG12 ILE A 220      12.125 -20.630  13.538  1.00 29.05           H  
ATOM   3244 HG13 ILE A 220      10.772 -19.514  13.358  1.00 29.05           H  
ATOM   3245  CG2 ILE A 220      14.035 -19.120  12.197  1.00 29.05           C  
ATOM   3246 HG21 ILE A 220      14.492 -19.889  12.819  1.00 29.05           H  
ATOM   3247 HG22 ILE A 220      14.722 -18.278  12.107  1.00 29.05           H  
ATOM   3248 HG23 ILE A 220      13.884 -19.517  11.193  1.00 29.05           H  
ATOM   3249  CD1 ILE A 220      11.320 -20.472  11.549  1.00 29.05           C  
ATOM   3250 HD11 ILE A 220      12.174 -20.988  11.110  1.00 29.05           H  
ATOM   3251 HD12 ILE A 220      10.522 -21.198  11.700  1.00 29.05           H  
ATOM   3252 HD13 ILE A 220      10.969 -19.696  10.869  1.00 29.05           H  
ATOM   3253  N   GLN A 221      14.943 -16.813  14.892  1.00 31.40           N  
ATOM   3254  H   GLN A 221      15.087 -17.581  15.531  1.00 31.40           H  
ATOM   3255  CA  GLN A 221      16.034 -15.866  14.680  1.00 31.40           C  
ATOM   3256  HA  GLN A 221      15.618 -14.909  14.364  1.00 31.40           H  
ATOM   3257  C   GLN A 221      16.919 -16.401  13.548  1.00 31.40           C  
ATOM   3258  CB  GLN A 221      16.796 -15.629  15.995  1.00 31.40           C  
ATOM   3259  HB2 GLN A 221      17.326 -16.536  16.287  1.00 31.40           H  
ATOM   3260  HB3 GLN A 221      16.080 -15.381  16.778  1.00 31.40           H  
ATOM   3261  O   GLN A 221      17.766 -17.265  13.776  1.00 31.40           O  
ATOM   3262  CG  GLN A 221      17.789 -14.463  15.855  1.00 31.40           C  
ATOM   3263  HG2 GLN A 221      17.244 -13.574  15.537  1.00 31.40           H  
ATOM   3264  HG3 GLN A 221      18.530 -14.698  15.092  1.00 31.40           H  
ATOM   3265  CD  GLN A 221      18.530 -14.147  17.153  1.00 31.40           C  
ATOM   3266  NE2 GLN A 221      18.879 -12.901  17.388  1.00 31.40           N  
ATOM   3267 HE21 GLN A 221      18.676 -12.177  16.714  1.00 31.40           H  
ATOM   3268 HE22 GLN A 221      19.364 -12.734  18.258  1.00 31.40           H  
ATOM   3269  OE1 GLN A 221      18.823 -14.998  17.977  1.00 31.40           O  
ATOM   3270  N   GLN A 222      16.713 -15.913  12.322  1.00 28.86           N  
ATOM   3271  H   GLN A 222      15.982 -15.231  12.174  1.00 28.86           H  
ATOM   3272  CA  GLN A 222      17.645 -16.202  11.231  1.00 28.86           C  
ATOM   3273  HA  GLN A 222      17.748 -17.285  11.152  1.00 28.86           H  
ATOM   3274  C   GLN A 222      19.032 -15.642  11.572  1.00 28.86           C  
ATOM   3275  CB  GLN A 222      17.132 -15.674   9.881  1.00 28.86           C  
ATOM   3276  HB2 GLN A 222      16.754 -14.658   9.995  1.00 28.86           H  
ATOM   3277  HB3 GLN A 222      17.965 -15.653   9.178  1.00 28.86           H  
ATOM   3278  O   GLN A 222      19.164 -14.525  12.072  1.00 28.86           O  
ATOM   3279  CG  GLN A 222      16.041 -16.588   9.299  1.00 28.86           C  
ATOM   3280  HG2 GLN A 222      15.153 -16.551   9.931  1.00 28.86           H  
ATOM   3281  HG3 GLN A 222      16.410 -17.614   9.290  1.00 28.86           H  
ATOM   3282  CD  GLN A 222      15.640 -16.208   7.874  1.00 28.86           C  
ATOM   3283  NE2 GLN A 222      15.270 -17.161   7.046  1.00 28.86           N  
ATOM   3284 HE21 GLN A 222      15.063 -16.853   6.107  1.00 28.86           H  
ATOM   3285 HE22 GLN A 222      15.322 -18.133   7.315  1.00 28.86           H  
ATOM   3286  OE1 GLN A 222      15.636 -15.060   7.472  1.00 28.86           O  
ATOM   3287  N   SER A 223      20.066 -16.446  11.317  1.00 30.00           N  
ATOM   3288  H   SER A 223      19.879 -17.341  10.888  1.00 30.00           H  
ATOM   3289  CA  SER A 223      21.458 -16.011  11.413  1.00 30.00           C  
ATOM   3290  HA  SER A 223      21.667 -15.679  12.430  1.00 30.00           H  
ATOM   3291  C   SER A 223      21.701 -14.860  10.438  1.00 30.00           C  
ATOM   3292  CB  SER A 223      22.388 -17.178  11.058  1.00 30.00           C  
ATOM   3293  HB2 SER A 223      22.139 -17.544  10.063  1.00 30.00           H  
ATOM   3294  HB3 SER A 223      22.251 -17.988  11.775  1.00 30.00           H  
ATOM   3295  O   SER A 223      21.387 -14.981   9.257  1.00 30.00           O  
ATOM   3296  OG  SER A 223      23.742 -16.765  11.064  1.00 30.00           O  
ATOM   3297  HG  SER A 223      24.164 -17.183  10.310  1.00 30.00           H  
ATOM   3298  N   ASN A 224      22.337 -13.780  10.901  1.00 31.16           N  
ATOM   3299  H   ASN A 224      22.515 -13.716  11.893  1.00 31.16           H  
ATOM   3300  CA  ASN A 224      22.754 -12.672  10.031  1.00 31.16           C  
ATOM   3301  HA  ASN A 224      21.899 -12.377   9.422  1.00 31.16           H  
ATOM   3302  C   ASN A 224      23.865 -13.066   9.030  1.00 31.16           C  
ATOM   3303  CB  ASN A 224      23.171 -11.468  10.897  1.00 31.16           C  
ATOM   3304  HB2 ASN A 224      23.632 -10.719  10.253  1.00 31.16           H  
ATOM   3305  HB3 ASN A 224      23.915 -11.785  11.627  1.00 31.16           H  
ATOM   3306  O   ASN A 224      24.235 -12.254   8.192  1.00 31.16           O  
ATOM   3307  CG  ASN A 224      22.018 -10.781  11.612  1.00 31.16           C  
ATOM   3308  ND2 ASN A 224      22.316  -9.901  12.538  1.00 31.16           N  
ATOM   3309 HD21 ASN A 224      23.278  -9.655  12.723  1.00 31.16           H  
ATOM   3310 HD22 ASN A 224      21.524  -9.435  12.957  1.00 31.16           H  
ATOM   3311  OD1 ASN A 224      20.847 -10.998  11.369  1.00 31.16           O  
ATOM   3312  N   ASN A 225      24.384 -14.296   9.116  1.00 34.15           N  
ATOM   3313  H   ASN A 225      24.013 -14.899   9.837  1.00 34.15           H  
ATOM   3314  CA  ASN A 225      25.206 -14.947   8.097  1.00 34.15           C  
ATOM   3315  HA  ASN A 225      25.246 -14.342   7.192  1.00 34.15           H  
ATOM   3316  C   ASN A 225      24.569 -16.309   7.757  1.00 34.15           C  
ATOM   3317  CB  ASN A 225      26.643 -15.129   8.630  1.00 34.15           C  
ATOM   3318  HB2 ASN A 225      26.616 -15.371   9.692  1.00 34.15           H  
ATOM   3319  HB3 ASN A 225      27.104 -15.970   8.111  1.00 34.15           H  
ATOM   3320  O   ASN A 225      24.785 -17.258   8.520  1.00 34.15           O  
ATOM   3321  CG  ASN A 225      27.558 -13.943   8.395  1.00 34.15           C  
ATOM   3322  ND2 ASN A 225      28.636 -13.850   9.137  1.00 34.15           N  
ATOM   3323 HD21 ASN A 225      29.247 -13.078   8.911  1.00 34.15           H  
ATOM   3324 HD22 ASN A 225      28.852 -14.561   9.821  1.00 34.15           H  
ATOM   3325  OD1 ASN A 225      27.373 -13.115   7.524  1.00 34.15           O  
ATOM   3326  N   PRO A 226      23.782 -16.419   6.673  1.00 34.74           N  
ATOM   3327  CA  PRO A 226      23.401 -17.709   6.107  1.00 34.74           C  
ATOM   3328  HA  PRO A 226      23.091 -18.399   6.892  1.00 34.74           H  
ATOM   3329  C   PRO A 226      24.588 -18.309   5.340  1.00 34.74           C  
ATOM   3330  CB  PRO A 226      22.210 -17.409   5.192  1.00 34.74           C  
ATOM   3331  HB2 PRO A 226      21.294 -17.417   5.782  1.00 34.74           H  
ATOM   3332  HB3 PRO A 226      22.136 -18.118   4.368  1.00 34.74           H  
ATOM   3333  O   PRO A 226      25.277 -17.595   4.604  1.00 34.74           O  
ATOM   3334  CG  PRO A 226      22.492 -15.985   4.704  1.00 34.74           C  
ATOM   3335  HG2 PRO A 226      23.155 -16.019   3.839  1.00 34.74           H  
ATOM   3336  HG3 PRO A 226      21.572 -15.457   4.455  1.00 34.74           H  
ATOM   3337  CD  PRO A 226      23.219 -15.330   5.882  1.00 34.74           C  
ATOM   3338  HD2 PRO A 226      22.508 -14.773   6.492  1.00 34.74           H  
ATOM   3339  HD3 PRO A 226      23.996 -14.665   5.505  1.00 34.74           H  
ATOM   3340  N   THR A 227      24.836 -19.609   5.481  1.00 36.09           N  
ATOM   3341  H   THR A 227      24.201 -20.163   6.038  1.00 36.09           H  
ATOM   3342  CA  THR A 227      25.775 -20.326   4.601  1.00 36.09           C  
ATOM   3343  HA  THR A 227      26.504 -19.606   4.229  1.00 36.09           H  
ATOM   3344  C   THR A 227      25.031 -20.900   3.387  1.00 36.09           C  
ATOM   3345  CB  THR A 227      26.571 -21.415   5.336  1.00 36.09           C  
ATOM   3346  HB  THR A 227      27.196 -21.945   4.618  1.00 36.09           H  
ATOM   3347  O   THR A 227      23.814 -21.072   3.435  1.00 36.09           O  
ATOM   3348  CG2 THR A 227      27.485 -20.833   6.413  1.00 36.09           C  
ATOM   3349 HG21 THR A 227      28.153 -20.096   5.968  1.00 36.09           H  
ATOM   3350 HG22 THR A 227      28.080 -21.632   6.858  1.00 36.09           H  
ATOM   3351 HG23 THR A 227      26.885 -20.354   7.187  1.00 36.09           H  
ATOM   3352  OG1 THR A 227      25.701 -22.338   5.929  1.00 36.09           O  
ATOM   3353  HG1 THR A 227      26.187 -22.924   6.513  1.00 36.09           H  
ATOM   3354  N   PRO A 228      25.718 -21.227   2.272  1.00 33.00           N  
ATOM   3355  CA  PRO A 228      25.058 -21.739   1.062  1.00 33.00           C  
ATOM   3356  HA  PRO A 228      24.344 -20.988   0.722  1.00 33.00           H  
ATOM   3357  C   PRO A 228      24.299 -23.068   1.232  1.00 33.00           C  
ATOM   3358  CB  PRO A 228      26.172 -21.878   0.020  1.00 33.00           C  
ATOM   3359  HB2 PRO A 228      26.600 -22.879   0.062  1.00 33.00           H  
ATOM   3360  HB3 PRO A 228      25.810 -21.662  -0.986  1.00 33.00           H  
ATOM   3361  O   PRO A 228      23.566 -23.468   0.329  1.00 33.00           O  
ATOM   3362  CG  PRO A 228      27.219 -20.865   0.475  1.00 33.00           C  
ATOM   3363  HG2 PRO A 228      26.933 -19.865   0.148  1.00 33.00           H  
ATOM   3364  HG3 PRO A 228      28.216 -21.121   0.117  1.00 33.00           H  
ATOM   3365  CD  PRO A 228      27.122 -20.957   1.995  1.00 33.00           C  
ATOM   3366  HD2 PRO A 228      27.729 -21.789   2.353  1.00 33.00           H  
ATOM   3367  HD3 PRO A 228      27.462 -20.020   2.436  1.00 33.00           H  
ATOM   3368  N   GLU A 229      24.478 -23.758   2.361  1.00 31.61           N  
ATOM   3369  H   GLU A 229      25.072 -23.362   3.075  1.00 31.61           H  
ATOM   3370  CA  GLU A 229      23.795 -25.014   2.692  1.00 31.61           C  
ATOM   3371  HA  GLU A 229      23.525 -25.520   1.765  1.00 31.61           H  
ATOM   3372  C   GLU A 229      22.471 -24.797   3.455  1.00 31.61           C  
ATOM   3373  CB  GLU A 229      24.765 -25.943   3.448  1.00 31.61           C  
ATOM   3374  HB2 GLU A 229      25.070 -25.471   4.383  1.00 31.61           H  
ATOM   3375  HB3 GLU A 229      24.238 -26.869   3.675  1.00 31.61           H  
ATOM   3376  O   GLU A 229      21.655 -25.719   3.542  1.00 31.61           O  
ATOM   3377  CG  GLU A 229      26.013 -26.263   2.599  1.00 31.61           C  
ATOM   3378  HG2 GLU A 229      26.583 -25.346   2.449  1.00 31.61           H  
ATOM   3379  HG3 GLU A 229      25.682 -26.612   1.621  1.00 31.61           H  
ATOM   3380  CD  GLU A 229      26.945 -27.326   3.204  1.00 31.61           C  
ATOM   3381  OE1 GLU A 229      28.078 -27.438   2.682  1.00 31.61           O  
ATOM   3382  OE2 GLU A 229      26.532 -28.028   4.154  1.00 31.61           O  
ATOM   3383  N   ASP A 230      22.205 -23.574   3.939  1.00 33.85           N  
ATOM   3384  H   ASP A 230      22.888 -22.842   3.807  1.00 33.85           H  
ATOM   3385  CA  ASP A 230      20.956 -23.195   4.607  1.00 33.85           C  
ATOM   3386  HA  ASP A 230      20.720 -23.950   5.356  1.00 33.85           H  
ATOM   3387  C   ASP A 230      19.790 -23.149   3.599  1.00 33.85           C  
ATOM   3388  CB  ASP A 230      21.106 -21.846   5.341  1.00 33.85           C  
ATOM   3389  HB2 ASP A 230      21.488 -21.095   4.650  1.00 33.85           H  
ATOM   3390  HB3 ASP A 230      20.115 -21.520   5.656  1.00 33.85           H  
ATOM   3391  O   ASP A 230      19.476 -22.121   2.992  1.00 33.85           O  
ATOM   3392  CG  ASP A 230      21.984 -21.890   6.599  1.00 33.85           C  
ATOM   3393  OD1 ASP A 230      21.904 -22.898   7.336  1.00 33.85           O  
ATOM   3394  OD2 ASP A 230      22.653 -20.864   6.873  1.00 33.85           O  
ATOM   3395  N   LYS A 231      19.110 -24.287   3.408  1.00 31.17           N  
ATOM   3396  H   LYS A 231      19.483 -25.117   3.845  1.00 31.17           H  
ATOM   3397  CA  LYS A 231      17.933 -24.366   2.529  1.00 31.17           C  
ATOM   3398  HA  LYS A 231      18.252 -23.994   1.555  1.00 31.17           H  
ATOM   3399  C   LYS A 231      16.793 -23.472   3.051  1.00 31.17           C  
ATOM   3400  CB  LYS A 231      17.444 -25.812   2.372  1.00 31.17           C  
ATOM   3401  HB2 LYS A 231      17.312 -26.253   3.360  1.00 31.17           H  
ATOM   3402  HB3 LYS A 231      16.476 -25.800   1.870  1.00 31.17           H  
ATOM   3403  O   LYS A 231      16.410 -23.595   4.216  1.00 31.17           O  
ATOM   3404  CG  LYS A 231      18.412 -26.664   1.543  1.00 31.17           C  
ATOM   3405  HG2 LYS A 231      18.527 -26.227   0.551  1.00 31.17           H  
ATOM   3406  HG3 LYS A 231      19.384 -26.690   2.034  1.00 31.17           H  
ATOM   3407  CD  LYS A 231      17.875 -28.094   1.415  1.00 31.17           C  
ATOM   3408  HD2 LYS A 231      16.923 -28.083   0.883  1.00 31.17           H  
ATOM   3409  HD3 LYS A 231      17.720 -28.496   2.416  1.00 31.17           H  
ATOM   3410  CE  LYS A 231      18.886 -28.966   0.667  1.00 31.17           C  
ATOM   3411  HE2 LYS A 231      19.861 -28.826   1.134  1.00 31.17           H  
ATOM   3412  HE3 LYS A 231      18.961 -28.623  -0.365  1.00 31.17           H  
ATOM   3413  NZ  LYS A 231      18.504 -30.398   0.727  1.00 31.17           N  
ATOM   3414  HZ1 LYS A 231      19.203 -30.971   0.274  1.00 31.17           H  
ATOM   3415  HZ2 LYS A 231      17.605 -30.556   0.295  1.00 31.17           H  
ATOM   3416  HZ3 LYS A 231      18.445 -30.692   1.691  1.00 31.17           H  
ATOM   3417  N   PRO A 232      16.169 -22.634   2.199  1.00 29.13           N  
ATOM   3418  CA  PRO A 232      15.034 -21.815   2.608  1.00 29.13           C  
ATOM   3419  HA  PRO A 232      15.314 -21.225   3.481  1.00 29.13           H  
ATOM   3420  C   PRO A 232      13.822 -22.687   2.963  1.00 29.13           C  
ATOM   3421  CB  PRO A 232      14.760 -20.869   1.435  1.00 29.13           C  
ATOM   3422  HB2 PRO A 232      15.343 -19.957   1.563  1.00 29.13           H  
ATOM   3423  HB3 PRO A 232      13.701 -20.630   1.334  1.00 29.13           H  
ATOM   3424  O   PRO A 232      13.451 -23.600   2.218  1.00 29.13           O  
ATOM   3425  CG  PRO A 232      15.288 -21.641   0.226  1.00 29.13           C  
ATOM   3426  HG2 PRO A 232      14.532 -22.348  -0.117  1.00 29.13           H  
ATOM   3427  HG3 PRO A 232      15.585 -20.973  -0.583  1.00 29.13           H  
ATOM   3428  CD  PRO A 232      16.482 -22.403   0.797  1.00 29.13           C  
ATOM   3429  HD2 PRO A 232      16.616 -23.340   0.255  1.00 29.13           H  
ATOM   3430  HD3 PRO A 232      17.382 -21.793   0.727  1.00 29.13           H  
ATOM   3431  N   LEU A 233      13.183 -22.376   4.094  1.00 27.63           N  
ATOM   3432  H   LEU A 233      13.560 -21.626   4.655  1.00 27.63           H  
ATOM   3433  CA  LEU A 233      12.026 -23.102   4.617  1.00 27.63           C  
ATOM   3434  HA  LEU A 233      12.315 -24.144   4.756  1.00 27.63           H  
ATOM   3435  C   LEU A 233      10.844 -23.042   3.630  1.00 27.63           C  
ATOM   3436  CB  LEU A 233      11.654 -22.498   5.988  1.00 27.63           C  
ATOM   3437  HB2 LEU A 233      11.295 -21.482   5.826  1.00 27.63           H  
ATOM   3438  HB3 LEU A 233      12.546 -22.434   6.611  1.00 27.63           H  
ATOM   3439  O   LEU A 233      10.204 -22.002   3.475  1.00 27.63           O  
ATOM   3440  CG  LEU A 233      10.574 -23.293   6.751  1.00 27.63           C  
ATOM   3441  HG  LEU A 233       9.784 -23.598   6.066  1.00 27.63           H  
ATOM   3442  CD1 LEU A 233      11.168 -24.535   7.417  1.00 27.63           C  
ATOM   3443 HD11 LEU A 233      10.385 -25.085   7.938  1.00 27.63           H  
ATOM   3444 HD12 LEU A 233      11.929 -24.242   8.140  1.00 27.63           H  
ATOM   3445 HD13 LEU A 233      11.612 -25.194   6.670  1.00 27.63           H  
ATOM   3446  CD2 LEU A 233       9.948 -22.425   7.843  1.00 27.63           C  
ATOM   3447 HD21 LEU A 233       9.192 -22.998   8.380  1.00 27.63           H  
ATOM   3448 HD22 LEU A 233       9.470 -21.556   7.392  1.00 27.63           H  
ATOM   3449 HD23 LEU A 233      10.713 -22.094   8.546  1.00 27.63           H  
ATOM   3450  N   ARG A 234      10.515 -24.171   2.993  1.00 24.99           N  
ATOM   3451  H   ARG A 234      11.106 -24.978   3.129  1.00 24.99           H  
ATOM   3452  CA  ARG A 234       9.286 -24.315   2.199  1.00 24.99           C  
ATOM   3453  HA  ARG A 234       9.019 -23.347   1.775  1.00 24.99           H  
ATOM   3454  C   ARG A 234       8.128 -24.739   3.100  1.00 24.99           C  
ATOM   3455  CB  ARG A 234       9.484 -25.300   1.035  1.00 24.99           C  
ATOM   3456  HB2 ARG A 234       9.955 -26.213   1.399  1.00 24.99           H  
ATOM   3457  HB3 ARG A 234       8.502 -25.558   0.638  1.00 24.99           H  
ATOM   3458  O   ARG A 234       8.051 -25.893   3.515  1.00 24.99           O  
ATOM   3459  CG  ARG A 234      10.320 -24.698  -0.105  1.00 24.99           C  
ATOM   3460  HG2 ARG A 234      11.339 -24.517   0.238  1.00 24.99           H  
ATOM   3461  HG3 ARG A 234       9.874 -23.752  -0.411  1.00 24.99           H  
ATOM   3462  CD  ARG A 234      10.337 -25.655  -1.305  1.00 24.99           C  
ATOM   3463  HD2 ARG A 234      10.867 -26.565  -1.023  1.00 24.99           H  
ATOM   3464  HD3 ARG A 234       9.308 -25.912  -1.554  1.00 24.99           H  
ATOM   3465  NE  ARG A 234      10.985 -25.045  -2.484  1.00 24.99           N  
ATOM   3466  HE  ARG A 234      11.491 -24.186  -2.325  1.00 24.99           H  
ATOM   3467  NH1 ARG A 234      10.321 -26.604  -4.039  1.00 24.99           N  
ATOM   3468 HH11 ARG A 234      10.271 -26.919  -4.998  1.00 24.99           H  
ATOM   3469 HH12 ARG A 234       9.859 -27.128  -3.310  1.00 24.99           H  
ATOM   3470  NH2 ARG A 234      11.511 -24.837  -4.692  1.00 24.99           N  
ATOM   3471 HH21 ARG A 234      11.984 -23.965  -4.501  1.00 24.99           H  
ATOM   3472 HH22 ARG A 234      11.449 -25.172  -5.643  1.00 24.99           H  
ATOM   3473  CZ  ARG A 234      10.937 -25.497  -3.726  1.00 24.99           C  
ATOM   3474  N   ILE A 235       7.208 -23.813   3.363  1.00 23.68           N  
ATOM   3475  H   ILE A 235       7.359 -22.877   3.015  1.00 23.68           H  
ATOM   3476  CA  ILE A 235       5.922 -24.119   3.997  1.00 23.68           C  
ATOM   3477  HA  ILE A 235       6.079 -24.865   4.777  1.00 23.68           H  
ATOM   3478  C   ILE A 235       5.011 -24.729   2.924  1.00 23.68           C  
ATOM   3479  CB  ILE A 235       5.314 -22.863   4.667  1.00 23.68           C  
ATOM   3480  HB  ILE A 235       5.158 -22.102   3.903  1.00 23.68           H  
ATOM   3481  O   ILE A 235       4.559 -24.036   2.017  1.00 23.68           O  
ATOM   3482  CG1 ILE A 235       6.283 -22.296   5.736  1.00 23.68           C  
ATOM   3483 HG12 ILE A 235       6.423 -23.033   6.527  1.00 23.68           H  
ATOM   3484 HG13 ILE A 235       7.256 -22.107   5.282  1.00 23.68           H  
ATOM   3485  CG2 ILE A 235       3.951 -23.211   5.297  1.00 23.68           C  
ATOM   3486 HG21 ILE A 235       4.073 -23.965   6.075  1.00 23.68           H  
ATOM   3487 HG22 ILE A 235       3.263 -23.586   4.540  1.00 23.68           H  
ATOM   3488 HG23 ILE A 235       3.493 -22.321   5.730  1.00 23.68           H  
ATOM   3489  CD1 ILE A 235       5.829 -20.974   6.367  1.00 23.68           C  
ATOM   3490 HD11 ILE A 235       4.940 -21.125   6.980  1.00 23.68           H  
ATOM   3491 HD12 ILE A 235       6.625 -20.590   7.005  1.00 23.68           H  
ATOM   3492 HD13 ILE A 235       5.617 -20.242   5.587  1.00 23.68           H  
ATOM   3493  N   SER A 236       4.773 -26.037   3.006  1.00 23.16           N  
ATOM   3494  H   SER A 236       5.201 -26.568   3.751  1.00 23.16           H  
ATOM   3495  CA  SER A 236       3.876 -26.768   2.108  1.00 23.16           C  
ATOM   3496  HA  SER A 236       4.007 -26.406   1.088  1.00 23.16           H  
ATOM   3497  C   SER A 236       2.417 -26.547   2.513  1.00 23.16           C  
ATOM   3498  CB  SER A 236       4.235 -28.262   2.128  1.00 23.16           C  
ATOM   3499  HB2 SER A 236       5.216 -28.400   1.675  1.00 23.16           H  
ATOM   3500  HB3 SER A 236       3.501 -28.823   1.550  1.00 23.16           H  
ATOM   3501  O   SER A 236       1.929 -27.202   3.433  1.00 23.16           O  
ATOM   3502  OG  SER A 236       4.269 -28.747   3.461  1.00 23.16           O  
ATOM   3503  HG  SER A 236       3.378 -28.633   3.801  1.00 23.16           H  
ATOM   3504  N   GLY A 237       1.726 -25.629   1.838  1.00 24.70           N  
ATOM   3505  H   GLY A 237       2.197 -25.088   1.127  1.00 24.70           H  
ATOM   3506  CA  GLY A 237       0.272 -25.509   1.925  1.00 24.70           C  
ATOM   3507  HA2 GLY A 237      -0.020 -24.473   1.750  1.00 24.70           H  
ATOM   3508  HA3 GLY A 237      -0.083 -25.802   2.913  1.00 24.70           H  
ATOM   3509  C   GLY A 237      -0.404 -26.374   0.864  1.00 24.70           C  
ATOM   3510  O   GLY A 237      -0.348 -26.034  -0.313  1.00 24.70           O  
ATOM   3511  N   GLU A 238      -1.059 -27.465   1.266  1.00 20.00           N  
ATOM   3512  H   GLU A 238      -1.049 -27.716   2.244  1.00 20.00           H  
ATOM   3513  CA  GLU A 238      -2.106 -28.068   0.432  1.00 20.00           C  
ATOM   3514  HA  GLU A 238      -1.814 -27.965  -0.614  1.00 20.00           H  
ATOM   3515  C   GLU A 238      -3.429 -27.314   0.662  1.00 20.00           C  
ATOM   3516  CB  GLU A 238      -2.288 -29.568   0.703  1.00 20.00           C  
ATOM   3517  HB2 GLU A 238      -2.269 -29.756   1.776  1.00 20.00           H  
ATOM   3518  HB3 GLU A 238      -3.264 -29.865   0.318  1.00 20.00           H  
ATOM   3519  O   GLU A 238      -3.809 -27.085   1.816  1.00 20.00           O  
ATOM   3520  CG  GLU A 238      -1.227 -30.419  -0.008  1.00 20.00           C  
ATOM   3521  HG2 GLU A 238      -0.259 -30.255   0.464  1.00 20.00           H  
ATOM   3522  HG3 GLU A 238      -1.154 -30.096  -1.047  1.00 20.00           H  
ATOM   3523  CD  GLU A 238      -1.588 -31.911   0.040  1.00 20.00           C  
ATOM   3524  OE1 GLU A 238      -1.630 -32.533  -1.047  1.00 20.00           O  
ATOM   3525  OE2 GLU A 238      -1.829 -32.411   1.161  1.00 20.00           O  
ATOM   3526  N   PRO A 239      -4.147 -26.906  -0.400  1.00 26.48           N  
ATOM   3527  CA  PRO A 239      -5.356 -26.110  -0.256  1.00 26.48           C  
ATOM   3528  HA  PRO A 239      -5.203 -25.342   0.502  1.00 26.48           H  
ATOM   3529  C   PRO A 239      -6.557 -26.976   0.146  1.00 26.48           C  
ATOM   3530  CB  PRO A 239      -5.549 -25.419  -1.610  1.00 26.48           C  
ATOM   3531  HB2 PRO A 239      -6.598 -25.227  -1.832  1.00 26.48           H  
ATOM   3532  HB3 PRO A 239      -4.985 -24.487  -1.624  1.00 26.48           H  
ATOM   3533  O   PRO A 239      -7.027 -27.830  -0.611  1.00 26.48           O  
ATOM   3534  CG  PRO A 239      -4.923 -26.402  -2.600  1.00 26.48           C  
ATOM   3535  HG2 PRO A 239      -5.643 -27.179  -2.857  1.00 26.48           H  
ATOM   3536  HG3 PRO A 239      -4.568 -25.897  -3.498  1.00 26.48           H  
ATOM   3537  CD  PRO A 239      -3.771 -27.012  -1.803  1.00 26.48           C  
ATOM   3538  HD2 PRO A 239      -3.621 -28.052  -2.094  1.00 26.48           H  
ATOM   3539  HD3 PRO A 239      -2.864 -26.434  -1.978  1.00 26.48           H  
ATOM   3540  N   ALA A 240      -7.135 -26.687   1.313  1.00 21.86           N  
ATOM   3541  H   ALA A 240      -6.691 -26.008   1.914  1.00 21.86           H  
ATOM   3542  CA  ALA A 240      -8.480 -27.146   1.637  1.00 21.86           C  
ATOM   3543  HA  ALA A 240      -8.522 -28.227   1.503  1.00 21.86           H  
ATOM   3544  C   ALA A 240      -9.482 -26.484   0.674  1.00 21.86           C  
ATOM   3545  CB  ALA A 240      -8.784 -26.833   3.107  1.00 21.86           C  
ATOM   3546  HB1 ALA A 240      -9.782 -27.192   3.359  1.00 21.86           H  
ATOM   3547  HB2 ALA A 240      -8.055 -27.329   3.748  1.00 21.86           H  
ATOM   3548  HB3 ALA A 240      -8.740 -25.757   3.276  1.00 21.86           H  
ATOM   3549  O   ALA A 240      -9.616 -25.260   0.650  1.00 21.86           O  
ATOM   3550  N   ARG A 241     -10.191 -27.285  -0.132  1.00 23.47           N  
ATOM   3551  H   ARG A 241     -10.004 -28.277  -0.087  1.00 23.47           H  
ATOM   3552  CA  ARG A 241     -11.190 -26.781  -1.089  1.00 23.47           C  
ATOM   3553  HA  ARG A 241     -10.704 -26.078  -1.765  1.00 23.47           H  
ATOM   3554  C   ARG A 241     -12.310 -26.031  -0.360  1.00 23.47           C  
ATOM   3555  CB  ARG A 241     -11.805 -27.933  -1.902  1.00 23.47           C  
ATOM   3556  HB2 ARG A 241     -12.173 -28.696  -1.216  1.00 23.47           H  
ATOM   3557  HB3 ARG A 241     -12.660 -27.538  -2.450  1.00 23.47           H  
ATOM   3558  O   ARG A 241     -13.054 -26.639   0.404  1.00 23.47           O  
ATOM   3559  CG  ARG A 241     -10.849 -28.577  -2.913  1.00 23.47           C  
ATOM   3560  HG2 ARG A 241     -10.007 -29.033  -2.391  1.00 23.47           H  
ATOM   3561  HG3 ARG A 241     -10.479 -27.815  -3.598  1.00 23.47           H  
ATOM   3562  CD  ARG A 241     -11.615 -29.650  -3.699  1.00 23.47           C  
ATOM   3563  HD2 ARG A 241     -11.949 -30.423  -3.006  1.00 23.47           H  
ATOM   3564  HD3 ARG A 241     -12.491 -29.183  -4.149  1.00 23.47           H  
ATOM   3565  NE  ARG A 241     -10.786 -30.262  -4.754  1.00 23.47           N  
ATOM   3566  HE  ARG A 241      -9.787 -30.136  -4.669  1.00 23.47           H  
ATOM   3567  NH1 ARG A 241     -12.493 -31.199  -5.978  1.00 23.47           N  
ATOM   3568 HH11 ARG A 241     -13.156 -30.843  -5.305  1.00 23.47           H  
ATOM   3569 HH12 ARG A 241     -12.806 -31.746  -6.767  1.00 23.47           H  
ATOM   3570  NH2 ARG A 241     -10.382 -31.442  -6.658  1.00 23.47           N  
ATOM   3571 HH21 ARG A 241      -9.391 -31.285  -6.540  1.00 23.47           H  
ATOM   3572 HH22 ARG A 241     -10.711 -31.982  -7.446  1.00 23.47           H  
ATOM   3573  CZ  ARG A 241     -11.223 -30.961  -5.787  1.00 23.47           C  
ATOM   3574  N   VAL A 242     -12.486 -24.748  -0.674  1.00 22.68           N  
ATOM   3575  H   VAL A 242     -11.795 -24.300  -1.259  1.00 22.68           H  
ATOM   3576  CA  VAL A 242     -13.648 -23.945  -0.262  1.00 22.68           C  
ATOM   3577  HA  VAL A 242     -14.353 -24.580   0.275  1.00 22.68           H  
ATOM   3578  C   VAL A 242     -14.349 -23.423  -1.513  1.00 22.68           C  
ATOM   3579  CB  VAL A 242     -13.245 -22.801   0.691  1.00 22.68           C  
ATOM   3580  HB  VAL A 242     -12.548 -22.134   0.184  1.00 22.68           H  
ATOM   3581  O   VAL A 242     -13.749 -22.730  -2.333  1.00 22.68           O  
ATOM   3582  CG1 VAL A 242     -14.471 -21.989   1.133  1.00 22.68           C  
ATOM   3583 HG11 VAL A 242     -14.942 -21.513   0.273  1.00 22.68           H  
ATOM   3584 HG12 VAL A 242     -14.163 -21.205   1.825  1.00 22.68           H  
ATOM   3585 HG13 VAL A 242     -15.195 -22.638   1.626  1.00 22.68           H  
ATOM   3586  CG2 VAL A 242     -12.572 -23.341   1.960  1.00 22.68           C  
ATOM   3587 HG21 VAL A 242     -12.340 -22.520   2.638  1.00 22.68           H  
ATOM   3588 HG22 VAL A 242     -13.227 -24.054   2.461  1.00 22.68           H  
ATOM   3589 HG23 VAL A 242     -11.636 -23.838   1.704  1.00 22.68           H  
ATOM   3590  N   GLU A 243     -15.624 -23.766  -1.689  1.00 23.58           N  
ATOM   3591  H   GLU A 243     -16.090 -24.326  -0.989  1.00 23.58           H  
ATOM   3592  CA  GLU A 243     -16.403 -23.312  -2.841  1.00 23.58           C  
ATOM   3593  HA  GLU A 243     -15.778 -23.399  -3.729  1.00 23.58           H  
ATOM   3594  C   GLU A 243     -16.837 -21.839  -2.714  1.00 23.58           C  
ATOM   3595  CB  GLU A 243     -17.640 -24.199  -3.061  1.00 23.58           C  
ATOM   3596  HB2 GLU A 243     -18.266 -23.717  -3.812  1.00 23.58           H  
ATOM   3597  HB3 GLU A 243     -18.211 -24.264  -2.135  1.00 23.58           H  
ATOM   3598  O   GLU A 243     -17.468 -21.440  -1.740  1.00 23.58           O  
ATOM   3599  CG  GLU A 243     -17.308 -25.610  -3.564  1.00 23.58           C  
ATOM   3600  HG2 GLU A 243     -16.786 -26.163  -2.783  1.00 23.58           H  
ATOM   3601  HG3 GLU A 243     -16.647 -25.533  -4.427  1.00 23.58           H  
ATOM   3602  CD  GLU A 243     -18.601 -26.335  -3.958  1.00 23.58           C  
ATOM   3603  OE1 GLU A 243     -18.887 -26.377  -5.181  1.00 23.58           O  
ATOM   3604  OE2 GLU A 243     -19.321 -26.773  -3.038  1.00 23.58           O  
ATOM   3605  N   LYS A 244     -16.586 -21.062  -3.777  1.00 28.08           N  
ATOM   3606  H   LYS A 244     -15.919 -21.436  -4.437  1.00 28.08           H  
ATOM   3607  CA  LYS A 244     -17.350 -19.867  -4.199  1.00 28.08           C  
ATOM   3608  HA  LYS A 244     -16.729 -19.325  -4.913  1.00 28.08           H  
ATOM   3609  C   LYS A 244     -17.695 -18.828  -3.111  1.00 28.08           C  
ATOM   3610  CB  LYS A 244     -18.623 -20.322  -4.944  1.00 28.08           C  
ATOM   3611  HB2 LYS A 244     -19.207 -20.955  -4.276  1.00 28.08           H  
ATOM   3612  HB3 LYS A 244     -19.225 -19.447  -5.190  1.00 28.08           H  
ATOM   3613  O   LYS A 244     -18.868 -18.568  -2.845  1.00 28.08           O  
ATOM   3614  CG  LYS A 244     -18.346 -21.073  -6.253  1.00 28.08           C  
ATOM   3615  HG2 LYS A 244     -17.888 -20.395  -6.973  1.00 28.08           H  
ATOM   3616  HG3 LYS A 244     -17.668 -21.906  -6.066  1.00 28.08           H  
ATOM   3617  CD  LYS A 244     -19.660 -21.626  -6.817  1.00 28.08           C  
ATOM   3618  HD2 LYS A 244     -20.359 -20.813  -7.008  1.00 28.08           H  
ATOM   3619  HD3 LYS A 244     -20.089 -22.296  -6.072  1.00 28.08           H  
ATOM   3620  CE  LYS A 244     -19.393 -22.406  -8.108  1.00 28.08           C  
ATOM   3621  HE2 LYS A 244     -18.473 -22.975  -7.976  1.00 28.08           H  
ATOM   3622  HE3 LYS A 244     -19.240 -21.706  -8.930  1.00 28.08           H  
ATOM   3623  NZ  LYS A 244     -20.500 -23.349  -8.403  1.00 28.08           N  
ATOM   3624  HZ1 LYS A 244     -21.388 -22.875  -8.481  1.00 28.08           H  
ATOM   3625  HZ2 LYS A 244     -20.314 -23.871  -9.247  1.00 28.08           H  
ATOM   3626  HZ3 LYS A 244     -20.567 -24.025  -7.655  1.00 28.08           H  
ATOM   3627  N   ALA A 245     -16.696 -18.081  -2.642  1.00 26.06           N  
ATOM   3628  H   ALA A 245     -15.748 -18.348  -2.866  1.00 26.06           H  
ATOM   3629  CA  ALA A 245     -16.907 -16.751  -2.056  1.00 26.06           C  
ATOM   3630  HA  ALA A 245     -17.972 -16.571  -1.913  1.00 26.06           H  
ATOM   3631  C   ALA A 245     -16.367 -15.669  -3.008  1.00 26.06           C  
ATOM   3632  CB  ALA A 245     -16.257 -16.701  -0.669  1.00 26.06           C  
ATOM   3633  HB1 ALA A 245     -16.691 -17.471  -0.032  1.00 26.06           H  
ATOM   3634  HB2 ALA A 245     -16.428 -15.725  -0.216  1.00 26.06           H  
ATOM   3635  HB3 ALA A 245     -15.184 -16.873  -0.755  1.00 26.06           H  
ATOM   3636  O   ALA A 245     -15.176 -15.644  -3.295  1.00 26.06           O  
ATOM   3637  N   ARG A 246     -17.227 -14.771  -3.509  1.00 35.91           N  
ATOM   3638  H   ARG A 246     -18.182 -14.792  -3.179  1.00 35.91           H  
ATOM   3639  CA  ARG A 246     -16.805 -13.650  -4.374  1.00 35.91           C  
ATOM   3640  HA  ARG A 246     -15.977 -13.973  -5.004  1.00 35.91           H  
ATOM   3641  C   ARG A 246     -16.289 -12.504  -3.503  1.00 35.91           C  
ATOM   3642  CB  ARG A 246     -17.961 -13.177  -5.273  1.00 35.91           C  
ATOM   3643  HB2 ARG A 246     -18.818 -12.921  -4.650  1.00 35.91           H  
ATOM   3644  HB3 ARG A 246     -17.642 -12.277  -5.798  1.00 35.91           H  
ATOM   3645  O   ARG A 246     -17.064 -11.942  -2.733  1.00 35.91           O  
ATOM   3646  CG  ARG A 246     -18.381 -14.227  -6.314  1.00 35.91           C  
ATOM   3647  HG2 ARG A 246     -18.692 -15.141  -5.808  1.00 35.91           H  
ATOM   3648  HG3 ARG A 246     -17.532 -14.449  -6.960  1.00 35.91           H  
ATOM   3649  CD  ARG A 246     -19.548 -13.700  -7.160  1.00 35.91           C  
ATOM   3650  HD2 ARG A 246     -19.239 -12.772  -7.639  1.00 35.91           H  
ATOM   3651  HD3 ARG A 246     -20.388 -13.493  -6.497  1.00 35.91           H  
ATOM   3652  NE  ARG A 246     -19.955 -14.674  -8.193  1.00 35.91           N  
ATOM   3653  HE  ARG A 246     -19.356 -15.480  -8.303  1.00 35.91           H  
ATOM   3654  NH1 ARG A 246     -21.819 -13.568  -8.954  1.00 35.91           N  
ATOM   3655 HH11 ARG A 246     -21.658 -12.858  -8.253  1.00 35.91           H  
ATOM   3656 HH12 ARG A 246     -22.636 -13.533  -9.547  1.00 35.91           H  
ATOM   3657  NH2 ARG A 246     -21.240 -15.509  -9.882  1.00 35.91           N  
ATOM   3658 HH21 ARG A 246     -22.035 -15.432 -10.500  1.00 35.91           H  
ATOM   3659 HH22 ARG A 246     -20.605 -16.289  -9.977  1.00 35.91           H  
ATOM   3660  CZ  ARG A 246     -20.998 -14.580  -9.001  1.00 35.91           C  
ATOM   3661  N   GLN A 247     -15.011 -12.161  -3.628  1.00 32.30           N  
ATOM   3662  H   GLN A 247     -14.426 -12.671  -4.274  1.00 32.30           H  
ATOM   3663  CA  GLN A 247     -14.374 -11.067  -2.885  1.00 32.30           C  
ATOM   3664  HA  GLN A 247     -15.115 -10.585  -2.248  1.00 32.30           H  
ATOM   3665  C   GLN A 247     -13.860  -9.990  -3.852  1.00 32.30           C  
ATOM   3666  CB  GLN A 247     -13.266 -11.619  -1.962  1.00 32.30           C  
ATOM   3667  HB2 GLN A 247     -12.459 -12.033  -2.565  1.00 32.30           H  
ATOM   3668  HB3 GLN A 247     -12.868 -10.793  -1.372  1.00 32.30           H  
ATOM   3669  O   GLN A 247     -13.582 -10.276  -5.018  1.00 32.30           O  
ATOM   3670  CG  GLN A 247     -13.797 -12.713  -1.013  1.00 32.30           C  
ATOM   3671  HG2 GLN A 247     -14.712 -12.364  -0.535  1.00 32.30           H  
ATOM   3672  HG3 GLN A 247     -14.039 -13.599  -1.599  1.00 32.30           H  
ATOM   3673  CD  GLN A 247     -12.819 -13.115   0.090  1.00 32.30           C  
ATOM   3674  NE2 GLN A 247     -12.715 -14.385   0.409  1.00 32.30           N  
ATOM   3675 HE21 GLN A 247     -13.098 -15.078  -0.218  1.00 32.30           H  
ATOM   3676 HE22 GLN A 247     -11.952 -14.614   1.029  1.00 32.30           H  
ATOM   3677  OE1 GLN A 247     -12.203 -12.304   0.759  1.00 32.30           O  
ATOM   3678  N   ALA A 248     -13.758  -8.747  -3.379  1.00 31.08           N  
ATOM   3679  H   ALA A 248     -14.019  -8.553  -2.423  1.00 31.08           H  
ATOM   3680  CA  ALA A 248     -13.156  -7.643  -4.121  1.00 31.08           C  
ATOM   3681  HA  ALA A 248     -12.524  -8.042  -4.914  1.00 31.08           H  
ATOM   3682  C   ALA A 248     -12.269  -6.809  -3.190  1.00 31.08           C  
ATOM   3683  CB  ALA A 248     -14.257  -6.798  -4.768  1.00 31.08           C  
ATOM   3684  HB1 ALA A 248     -14.897  -6.374  -3.995  1.00 31.08           H  
ATOM   3685  HB2 ALA A 248     -13.808  -5.992  -5.348  1.00 31.08           H  
ATOM   3686  HB3 ALA A 248     -14.851  -7.424  -5.435  1.00 31.08           H  
ATOM   3687  O   ALA A 248     -12.639  -6.523  -2.048  1.00 31.08           O  
ATOM   3688  N   VAL A 249     -11.100  -6.410  -3.690  1.00 38.16           N  
ATOM   3689  H   VAL A 249     -10.878  -6.632  -4.650  1.00 38.16           H  
ATOM   3690  CA  VAL A 249     -10.091  -5.680  -2.915  1.00 38.16           C  
ATOM   3691  HA  VAL A 249     -10.386  -5.651  -1.866  1.00 38.16           H  
ATOM   3692  C   VAL A 249     -10.049  -4.240  -3.430  1.00 38.16           C  
ATOM   3693  CB  VAL A 249      -8.734  -6.413  -2.973  1.00 38.16           C  
ATOM   3694  HB  VAL A 249      -8.379  -6.438  -4.003  1.00 38.16           H  
ATOM   3695  O   VAL A 249      -9.717  -4.002  -4.595  1.00 38.16           O  
ATOM   3696  CG1 VAL A 249      -7.684  -5.711  -2.105  1.00 38.16           C  
ATOM   3697 HG11 VAL A 249      -7.508  -4.701  -2.475  1.00 38.16           H  
ATOM   3698 HG12 VAL A 249      -6.744  -6.261  -2.156  1.00 38.16           H  
ATOM   3699 HG13 VAL A 249      -8.017  -5.672  -1.068  1.00 38.16           H  
ATOM   3700  CG2 VAL A 249      -8.864  -7.857  -2.460  1.00 38.16           C  
ATOM   3701 HG21 VAL A 249      -9.543  -8.432  -3.091  1.00 38.16           H  
ATOM   3702 HG22 VAL A 249      -7.891  -8.347  -2.491  1.00 38.16           H  
ATOM   3703 HG23 VAL A 249      -9.229  -7.862  -1.433  1.00 38.16           H  
ATOM   3704  N   LEU A 250     -10.445  -3.281  -2.578  1.00 36.33           N  
ATOM   3705  H   LEU A 250     -10.638  -3.544  -1.622  1.00 36.33           H  
ATOM   3706  CA  LEU A 250     -10.581  -1.859  -2.927  1.00 36.33           C  
ATOM   3707  HA  LEU A 250     -10.510  -1.767  -4.011  1.00 36.33           H  
ATOM   3708  C   LEU A 250      -9.478  -1.003  -2.313  1.00 36.33           C  
ATOM   3709  CB  LEU A 250     -11.942  -1.298  -2.497  1.00 36.33           C  
ATOM   3710  HB2 LEU A 250     -12.049  -1.442  -1.421  1.00 36.33           H  
ATOM   3711  HB3 LEU A 250     -12.735  -1.853  -2.998  1.00 36.33           H  
ATOM   3712  O   LEU A 250      -9.116  -1.158  -1.145  1.00 36.33           O  
ATOM   3713  CG  LEU A 250     -12.085   0.211  -2.812  1.00 36.33           C  
ATOM   3714  HG  LEU A 250     -11.294   0.781  -2.325  1.00 36.33           H  
ATOM   3715  CD1 LEU A 250     -12.010   0.498  -4.318  1.00 36.33           C  
ATOM   3716 HD11 LEU A 250     -12.555  -0.256  -4.886  1.00 36.33           H  
ATOM   3717 HD12 LEU A 250     -12.420   1.486  -4.527  1.00 36.33           H  
ATOM   3718 HD13 LEU A 250     -10.977   0.496  -4.665  1.00 36.33           H  
ATOM   3719  CD2 LEU A 250     -13.373   0.749  -2.198  1.00 36.33           C  
ATOM   3720 HD21 LEU A 250     -14.227   0.137  -2.489  1.00 36.33           H  
ATOM   3721 HD22 LEU A 250     -13.285   0.712  -1.112  1.00 36.33           H  
ATOM   3722 HD23 LEU A 250     -13.533   1.783  -2.502  1.00 36.33           H  
ATOM   3723  N   VAL A 251      -8.956  -0.078  -3.125  1.00 35.55           N  
ATOM   3724  H   VAL A 251      -9.276  -0.039  -4.082  1.00 35.55           H  
ATOM   3725  CA  VAL A 251      -7.652   0.498  -2.874  1.00 35.55           C  
ATOM   3726  HA  VAL A 251      -7.551   0.542  -1.789  1.00 35.55           H  
ATOM   3727  C   VAL A 251      -7.590   1.988  -3.384  1.00 35.55           C  
ATOM   3728  CB  VAL A 251      -6.610  -0.560  -3.408  1.00 35.55           C  
ATOM   3729  HB  VAL A 251      -6.233  -0.276  -4.391  1.00 35.55           H  
ATOM   3730  O   VAL A 251      -7.792   2.266  -4.558  1.00 35.55           O  
ATOM   3731  CG1 VAL A 251      -5.458  -0.732  -2.409  1.00 35.55           C  
ATOM   3732 HG11 VAL A 251      -4.579  -0.182  -2.746  1.00 35.55           H  
ATOM   3733 HG12 VAL A 251      -5.745  -0.435  -1.400  1.00 35.55           H  
ATOM   3734 HG13 VAL A 251      -5.172  -1.781  -2.333  1.00 35.55           H  
ATOM   3735  CG2 VAL A 251      -7.099  -2.009  -3.646  1.00 35.55           C  
ATOM   3736 HG21 VAL A 251      -7.403  -2.474  -2.708  1.00 35.55           H  
ATOM   3737 HG22 VAL A 251      -7.911  -2.032  -4.372  1.00 35.55           H  
ATOM   3738 HG23 VAL A 251      -6.305  -2.615  -4.082  1.00 35.55           H  
ATOM   3739  N   LEU A 252      -7.355   2.964  -2.476  1.00 37.07           N  
ATOM   3740  H   LEU A 252      -7.298   2.591  -1.539  1.00 37.07           H  
ATOM   3741  CA  LEU A 252      -7.094   4.452  -2.487  1.00 37.07           C  
ATOM   3742  HA  LEU A 252      -7.201   4.577  -1.409  1.00 37.07           H  
ATOM   3743  C   LEU A 252      -5.669   5.149  -2.480  1.00 37.07           C  
ATOM   3744  CB  LEU A 252      -8.299   5.317  -2.869  1.00 37.07           C  
ATOM   3745  HB2 LEU A 252      -8.000   6.354  -2.715  1.00 37.07           H  
ATOM   3746  HB3 LEU A 252      -8.514   5.191  -3.930  1.00 37.07           H  
ATOM   3747  O   LEU A 252      -5.221   5.452  -1.380  1.00 37.07           O  
ATOM   3748  CG  LEU A 252      -9.592   5.052  -2.045  1.00 37.07           C  
ATOM   3749  HG  LEU A 252     -10.148   4.262  -2.548  1.00 37.07           H  
ATOM   3750  CD1 LEU A 252      -9.465   4.625  -0.571  1.00 37.07           C  
ATOM   3751 HD11 LEU A 252     -10.451   4.586  -0.109  1.00 37.07           H  
ATOM   3752 HD12 LEU A 252      -9.040   3.624  -0.505  1.00 37.07           H  
ATOM   3753 HD13 LEU A 252      -8.837   5.328  -0.023  1.00 37.07           H  
ATOM   3754  CD2 LEU A 252     -10.423   6.335  -2.004  1.00 37.07           C  
ATOM   3755 HD21 LEU A 252     -10.548   6.738  -3.010  1.00 37.07           H  
ATOM   3756 HD22 LEU A 252      -9.919   7.072  -1.379  1.00 37.07           H  
ATOM   3757 HD23 LEU A 252     -11.405   6.143  -1.573  1.00 37.07           H  
ATOM   3758  N   ILE A 253      -4.904   5.487  -3.542  1.00 30.41           N  
ATOM   3759  H   ILE A 253      -5.247   5.327  -4.478  1.00 30.41           H  
ATOM   3760  CA  ILE A 253      -3.504   6.017  -3.370  1.00 30.41           C  
ATOM   3761  HA  ILE A 253      -3.023   5.429  -2.589  1.00 30.41           H  
ATOM   3762  C   ILE A 253      -3.509   7.455  -2.843  1.00 30.41           C  
ATOM   3763  CB  ILE A 253      -2.564   5.914  -4.618  1.00 30.41           C  
ATOM   3764  HB  ILE A 253      -2.915   6.616  -5.373  1.00 30.41           H  
ATOM   3765  O   ILE A 253      -4.234   8.290  -3.372  1.00 30.41           O  
ATOM   3766  CG1 ILE A 253      -2.499   4.512  -5.263  1.00 30.41           C  
ATOM   3767 HG12 ILE A 253      -3.507   4.250  -5.585  1.00 30.41           H  
ATOM   3768 HG13 ILE A 253      -2.156   3.786  -4.526  1.00 30.41           H  
ATOM   3769  CG2 ILE A 253      -1.118   6.303  -4.222  1.00 30.41           C  
ATOM   3770 HG21 ILE A 253      -0.450   6.248  -5.081  1.00 30.41           H  
ATOM   3771 HG22 ILE A 253      -0.744   5.626  -3.454  1.00 30.41           H  
ATOM   3772 HG23 ILE A 253      -1.059   7.333  -3.871  1.00 30.41           H  
ATOM   3773  CD1 ILE A 253      -1.592   4.359  -6.493  1.00 30.41           C  
ATOM   3774 HD11 ILE A 253      -1.750   5.184  -7.187  1.00 30.41           H  
ATOM   3775 HD12 ILE A 253      -0.544   4.328  -6.194  1.00 30.41           H  
ATOM   3776 HD13 ILE A 253      -1.823   3.419  -6.994  1.00 30.41           H  
ATOM   3777  N   ASN A 254      -2.629   7.777  -1.881  1.00 33.78           N  
ATOM   3778  H   ASN A 254      -2.029   7.057  -1.504  1.00 33.78           H  
ATOM   3779  CA  ASN A 254      -2.347   9.167  -1.509  1.00 33.78           C  
ATOM   3780  HA  ASN A 254      -2.631   9.800  -2.349  1.00 33.78           H  
ATOM   3781  C   ASN A 254      -0.848   9.424  -1.260  1.00 33.78           C  
ATOM   3782  CB  ASN A 254      -3.238   9.574  -0.324  1.00 33.78           C  
ATOM   3783  HB2 ASN A 254      -2.814   9.212   0.613  1.00 33.78           H  
ATOM   3784  HB3 ASN A 254      -4.233   9.146  -0.455  1.00 33.78           H  
ATOM   3785  O   ASN A 254      -0.336   9.237  -0.155  1.00 33.78           O  
ATOM   3786  CG  ASN A 254      -3.400  11.076  -0.223  1.00 33.78           C  
ATOM   3787  ND2 ASN A 254      -4.283  11.549   0.618  1.00 33.78           N  
ATOM   3788 HD21 ASN A 254      -4.889  10.915   1.117  1.00 33.78           H  
ATOM   3789 HD22 ASN A 254      -4.474  12.538   0.545  1.00 33.78           H  
ATOM   3790  OD1 ASN A 254      -2.750  11.856  -0.892  1.00 33.78           O  
ATOM   3791  N   SER A 255      -0.149   9.863  -2.307  1.00 30.36           N  
ATOM   3792  H   SER A 255      -0.634  10.010  -3.181  1.00 30.36           H  
ATOM   3793  CA  SER A 255       1.228  10.361  -2.246  1.00 30.36           C  
ATOM   3794  HA  SER A 255       1.819   9.729  -1.584  1.00 30.36           H  
ATOM   3795  C   SER A 255       1.256  11.801  -1.736  1.00 30.36           C  
ATOM   3796  CB  SER A 255       1.849  10.323  -3.648  1.00 30.36           C  
ATOM   3797  HB2 SER A 255       2.813  10.831  -3.637  1.00 30.36           H  
ATOM   3798  HB3 SER A 255       2.003   9.287  -3.948  1.00 30.36           H  
ATOM   3799  O   SER A 255       0.600  12.661  -2.323  1.00 30.36           O  
ATOM   3800  OG  SER A 255       0.986  10.952  -4.582  1.00 30.36           O  
ATOM   3801  HG  SER A 255       0.665  11.774  -4.202  1.00 30.36           H  
ATOM   3802  N   ARG A 256       2.078  12.109  -0.722  1.00 29.76           N  
ATOM   3803  H   ARG A 256       2.652  11.377  -0.328  1.00 29.76           H  
ATOM   3804  CA  ARG A 256       2.264  13.501  -0.257  1.00 29.76           C  
ATOM   3805  HA  ARG A 256       1.294  13.916   0.018  1.00 29.76           H  
ATOM   3806  C   ARG A 256       2.787  14.436  -1.356  1.00 29.76           C  
ATOM   3807  CB  ARG A 256       3.214  13.562   0.947  1.00 29.76           C  
ATOM   3808  HB2 ARG A 256       3.450  14.610   1.135  1.00 29.76           H  
ATOM   3809  HB3 ARG A 256       4.146  13.052   0.701  1.00 29.76           H  
ATOM   3810  O   ARG A 256       2.514  15.629  -1.301  1.00 29.76           O  
ATOM   3811  CG  ARG A 256       2.615  12.966   2.228  1.00 29.76           C  
ATOM   3812  HG2 ARG A 256       2.517  11.886   2.116  1.00 29.76           H  
ATOM   3813  HG3 ARG A 256       1.633  13.403   2.411  1.00 29.76           H  
ATOM   3814  CD  ARG A 256       3.545  13.289   3.404  1.00 29.76           C  
ATOM   3815  HD2 ARG A 256       3.592  14.373   3.513  1.00 29.76           H  
ATOM   3816  HD3 ARG A 256       4.544  12.928   3.161  1.00 29.76           H  
ATOM   3817  NE  ARG A 256       3.099  12.665   4.667  1.00 29.76           N  
ATOM   3818  HE  ARG A 256       2.595  11.795   4.569  1.00 29.76           H  
ATOM   3819  NH1 ARG A 256       4.335  13.996   6.076  1.00 29.76           N  
ATOM   3820 HH11 ARG A 256       4.716  14.470   5.270  1.00 29.76           H  
ATOM   3821 HH12 ARG A 256       4.728  14.190   6.986  1.00 29.76           H  
ATOM   3822  NH2 ARG A 256       3.132  12.320   6.922  1.00 29.76           N  
ATOM   3823 HH21 ARG A 256       3.564  12.526   7.811  1.00 29.76           H  
ATOM   3824 HH22 ARG A 256       2.737  11.400   6.788  1.00 29.76           H  
ATOM   3825  CZ  ARG A 256       3.522  12.997   5.876  1.00 29.76           C  
ATOM   3826  N   ASP A 257       3.479  13.881  -2.348  1.00 30.57           N  
ATOM   3827  H   ASP A 257       3.767  12.921  -2.218  1.00 30.57           H  
ATOM   3828  CA  ASP A 257       4.196  14.629  -3.385  1.00 30.57           C  
ATOM   3829  HA  ASP A 257       4.433  15.616  -2.989  1.00 30.57           H  
ATOM   3830  C   ASP A 257       3.378  14.851  -4.673  1.00 30.57           C  
ATOM   3831  CB  ASP A 257       5.536  13.925  -3.652  1.00 30.57           C  
ATOM   3832  HB2 ASP A 257       6.191  14.589  -4.216  1.00 30.57           H  
ATOM   3833  HB3 ASP A 257       5.355  13.031  -4.248  1.00 30.57           H  
ATOM   3834  O   ASP A 257       3.886  15.424  -5.635  1.00 30.57           O  
ATOM   3835  CG  ASP A 257       6.213  13.533  -2.334  1.00 30.57           C  
ATOM   3836  OD1 ASP A 257       6.480  14.442  -1.519  1.00 30.57           O  
ATOM   3837  OD2 ASP A 257       6.291  12.311  -2.085  1.00 30.57           O  
ATOM   3838  N   ARG A 258       2.107  14.411  -4.718  1.00 29.50           N  
ATOM   3839  H   ARG A 258       1.739  13.969  -3.888  1.00 29.50           H  
ATOM   3840  CA  ARG A 258       1.172  14.723  -5.818  1.00 29.50           C  
ATOM   3841  HA  ARG A 258       1.526  15.629  -6.310  1.00 29.50           H  
ATOM   3842  C   ARG A 258      -0.251  14.967  -5.293  1.00 29.50           C  
ATOM   3843  CB  ARG A 258       1.142  13.617  -6.891  1.00 29.50           C  
ATOM   3844  HB2 ARG A 258       0.796  12.681  -6.452  1.00 29.50           H  
ATOM   3845  HB3 ARG A 258       0.421  13.911  -7.654  1.00 29.50           H  
ATOM   3846  O   ARG A 258      -0.888  14.011  -4.848  1.00 29.50           O  
ATOM   3847  CG  ARG A 258       2.496  13.382  -7.572  1.00 29.50           C  
ATOM   3848  HG2 ARG A 258       2.879  14.330  -7.950  1.00 29.50           H  
ATOM   3849  HG3 ARG A 258       3.201  12.973  -6.849  1.00 29.50           H  
ATOM   3850  CD  ARG A 258       2.352  12.401  -8.739  1.00 29.50           C  
ATOM   3851  HD2 ARG A 258       1.650  12.820  -9.460  1.00 29.50           H  
ATOM   3852  HD3 ARG A 258       1.955  11.459  -8.360  1.00 29.50           H  
ATOM   3853  NE  ARG A 258       3.656  12.162  -9.387  1.00 29.50           N  
ATOM   3854  HE  ARG A 258       4.466  12.507  -8.894  1.00 29.50           H  
ATOM   3855  NH1 ARG A 258       2.890  11.071 -11.258  1.00 29.50           N  
ATOM   3856 HH11 ARG A 258       1.944  11.170 -10.916  1.00 29.50           H  
ATOM   3857 HH12 ARG A 258       3.071  10.610 -12.139  1.00 29.50           H  
ATOM   3858  NH2 ARG A 258       5.080  11.387 -10.984  1.00 29.50           N  
ATOM   3859 HH21 ARG A 258       5.245  10.900 -11.854  1.00 29.50           H  
ATOM   3860 HH22 ARG A 258       5.865  11.734 -10.451  1.00 29.50           H  
ATOM   3861  CZ  ARG A 258       3.867  11.544 -10.536  1.00 29.50           C  
ATOM   3862  N   PRO A 259      -0.795  16.196  -5.381  1.00 29.13           N  
ATOM   3863  CA  PRO A 259      -2.206  16.442  -5.102  1.00 29.13           C  
ATOM   3864  HA  PRO A 259      -2.487  15.994  -4.149  1.00 29.13           H  
ATOM   3865  C   PRO A 259      -3.069  15.837  -6.222  1.00 29.13           C  
ATOM   3866  CB  PRO A 259      -2.334  17.967  -4.995  1.00 29.13           C  
ATOM   3867  HB2 PRO A 259      -3.315  18.323  -5.309  1.00 29.13           H  
ATOM   3868  HB3 PRO A 259      -2.135  18.272  -3.968  1.00 29.13           H  
ATOM   3869  O   PRO A 259      -3.118  16.364  -7.329  1.00 29.13           O  
ATOM   3870  CG  PRO A 259      -1.221  18.492  -5.902  1.00 29.13           C  
ATOM   3871  HG2 PRO A 259      -0.868  19.472  -5.581  1.00 29.13           H  
ATOM   3872  HG3 PRO A 259      -1.574  18.535  -6.932  1.00 29.13           H  
ATOM   3873  CD  PRO A 259      -0.127  17.431  -5.779  1.00 29.13           C  
ATOM   3874  HD2 PRO A 259       0.586  17.722  -5.008  1.00 29.13           H  
ATOM   3875  HD3 PRO A 259       0.377  17.324  -6.740  1.00 29.13           H  
ATOM   3876  N   GLY A 260      -3.728  14.711  -5.934  1.00 33.18           N  
ATOM   3877  H   GLY A 260      -3.534  14.277  -5.043  1.00 33.18           H  
ATOM   3878  CA  GLY A 260      -4.552  13.976  -6.905  1.00 33.18           C  
ATOM   3879  HA2 GLY A 260      -4.310  14.287  -7.921  1.00 33.18           H  
ATOM   3880  HA3 GLY A 260      -5.604  14.197  -6.724  1.00 33.18           H  
ATOM   3881  C   GLY A 260      -4.349  12.465  -6.817  1.00 33.18           C  
ATOM   3882  O   GLY A 260      -3.855  11.847  -7.757  1.00 33.18           O  
ATOM   3883  N   GLY A 261      -4.685  11.877  -5.666  1.00 31.99           N  
ATOM   3884  H   GLY A 261      -5.120  12.441  -4.949  1.00 31.99           H  
ATOM   3885  CA  GLY A 261      -4.593  10.434  -5.435  1.00 31.99           C  
ATOM   3886  HA2 GLY A 261      -3.546  10.130  -5.443  1.00 31.99           H  
ATOM   3887  HA3 GLY A 261      -5.017  10.226  -4.453  1.00 31.99           H  
ATOM   3888  C   GLY A 261      -5.373   9.603  -6.462  1.00 31.99           C  
ATOM   3889  O   GLY A 261      -6.407  10.050  -6.954  1.00 31.99           O  
ATOM   3890  N   SER A 262      -4.899   8.393  -6.782  1.00 34.10           N  
ATOM   3891  H   SER A 262      -4.127   8.025  -6.245  1.00 34.10           H  
ATOM   3892  CA  SER A 262      -5.553   7.492  -7.751  1.00 34.10           C  
ATOM   3893  HA  SER A 262      -6.417   8.005  -8.174  1.00 34.10           H  
ATOM   3894  C   SER A 262      -6.089   6.231  -7.077  1.00 34.10           C  
ATOM   3895  CB  SER A 262      -4.643   7.162  -8.945  1.00 34.10           C  
ATOM   3896  HB2 SER A 262      -4.440   8.080  -9.497  1.00 34.10           H  
ATOM   3897  HB3 SER A 262      -5.168   6.476  -9.609  1.00 34.10           H  
ATOM   3898  O   SER A 262      -5.421   5.636  -6.239  1.00 34.10           O  
ATOM   3899  OG  SER A 262      -3.413   6.579  -8.558  1.00 34.10           O  
ATOM   3900  HG  SER A 262      -2.871   7.268  -8.167  1.00 34.10           H  
ATOM   3901  N   MET A 263      -7.308   5.821  -7.422  1.00 32.97           N  
ATOM   3902  H   MET A 263      -7.793   6.315  -8.158  1.00 32.97           H  
ATOM   3903  CA  MET A 263      -7.949   4.612  -6.896  1.00 32.97           C  
ATOM   3904  HA  MET A 263      -7.506   4.356  -5.933  1.00 32.97           H  
ATOM   3905  C   MET A 263      -7.720   3.442  -7.860  1.00 32.97           C  
ATOM   3906  CB  MET A 263      -9.445   4.897  -6.675  1.00 32.97           C  
ATOM   3907  HB2 MET A 263      -9.896   5.155  -7.633  1.00 32.97           H  
ATOM   3908  HB3 MET A 263      -9.555   5.753  -6.009  1.00 32.97           H  
ATOM   3909  O   MET A 263      -7.982   3.571  -9.053  1.00 32.97           O  
ATOM   3910  CG  MET A 263     -10.211   3.709  -6.080  1.00 32.97           C  
ATOM   3911  HG2 MET A 263     -10.003   2.824  -6.681  1.00 32.97           H  
ATOM   3912  HG3 MET A 263      -9.864   3.519  -5.064  1.00 32.97           H  
ATOM   3913  SD  MET A 263     -12.010   3.918  -6.055  1.00 32.97           S  
ATOM   3914  CE  MET A 263     -12.235   4.935  -4.580  1.00 32.97           C  
ATOM   3915  HE1 MET A 263     -11.761   5.907  -4.718  1.00 32.97           H  
ATOM   3916  HE2 MET A 263     -11.817   4.411  -3.720  1.00 32.97           H  
ATOM   3917  HE3 MET A 263     -13.302   5.063  -4.397  1.00 32.97           H  
ATOM   3918  N   HIS A 264      -7.283   2.298  -7.336  1.00 38.38           N  
ATOM   3919  H   HIS A 264      -7.210   2.240  -6.331  1.00 38.38           H  
ATOM   3920  CA  HIS A 264      -7.086   1.049  -8.077  1.00 38.38           C  
ATOM   3921  HA  HIS A 264      -7.423   1.171  -9.107  1.00 38.38           H  
ATOM   3922  C   HIS A 264      -7.930  -0.044  -7.419  1.00 38.38           C  
ATOM   3923  CB  HIS A 264      -5.592   0.679  -8.112  1.00 38.38           C  
ATOM   3924  HB2 HIS A 264      -5.220   0.578  -7.092  1.00 38.38           H  
ATOM   3925  HB3 HIS A 264      -5.481  -0.286  -8.606  1.00 38.38           H  
ATOM   3926  O   HIS A 264      -7.980  -0.137  -6.195  1.00 38.38           O  
ATOM   3927  CG  HIS A 264      -4.735   1.684  -8.845  1.00 38.38           C  
ATOM   3928  CD2 HIS A 264      -4.312   2.884  -8.351  1.00 38.38           C  
ATOM   3929  HD2 HIS A 264      -4.530   3.280  -7.371  1.00 38.38           H  
ATOM   3930  ND1 HIS A 264      -4.295   1.565 -10.163  1.00 38.38           N  
ATOM   3931  CE1 HIS A 264      -3.623   2.694 -10.434  1.00 38.38           C  
ATOM   3932  HE1 HIS A 264      -3.170   2.919 -11.388  1.00 38.38           H  
ATOM   3933  NE2 HIS A 264      -3.620   3.509  -9.363  1.00 38.38           N  
ATOM   3934  HE2 HIS A 264      -3.239   4.444  -9.326  1.00 38.38           H  
ATOM   3935  N   TYR A 265      -8.613  -0.875  -8.202  1.00 34.04           N  
ATOM   3936  H   TYR A 265      -8.540  -0.798  -9.206  1.00 34.04           H  
ATOM   3937  CA  TYR A 265      -9.379  -2.004  -7.671  1.00 34.04           C  
ATOM   3938  HA  TYR A 265      -9.016  -2.238  -6.671  1.00 34.04           H  
ATOM   3939  C   TYR A 265      -9.140  -3.252  -8.516  1.00 34.04           C  
ATOM   3940  CB  TYR A 265     -10.869  -1.650  -7.527  1.00 34.04           C  
ATOM   3941  HB2 TYR A 265     -10.952  -0.789  -6.864  1.00 34.04           H  
ATOM   3942  HB3 TYR A 265     -11.369  -2.479  -7.028  1.00 34.04           H  
ATOM   3943  O   TYR A 265      -9.103  -3.182  -9.744  1.00 34.04           O  
ATOM   3944  CG  TYR A 265     -11.618  -1.341  -8.814  1.00 34.04           C  
ATOM   3945  CD1 TYR A 265     -11.741  -0.011  -9.264  1.00 34.04           C  
ATOM   3946  HD1 TYR A 265     -11.286   0.792  -8.703  1.00 34.04           H  
ATOM   3947  CD2 TYR A 265     -12.209  -2.387  -9.551  1.00 34.04           C  
ATOM   3948  HD2 TYR A 265     -12.095  -3.408  -9.216  1.00 34.04           H  
ATOM   3949  CE1 TYR A 265     -12.461   0.275 -10.442  1.00 34.04           C  
ATOM   3950  HE1 TYR A 265     -12.559   1.294 -10.787  1.00 34.04           H  
ATOM   3951  CE2 TYR A 265     -12.915  -2.108 -10.736  1.00 34.04           C  
ATOM   3952  HE2 TYR A 265     -13.336  -2.917 -11.314  1.00 34.04           H  
ATOM   3953  OH  TYR A 265     -13.768  -0.513 -12.303  1.00 34.04           O  
ATOM   3954  HH  TYR A 265     -14.042  -1.333 -12.719  1.00 34.04           H  
ATOM   3955  CZ  TYR A 265     -13.053  -0.774 -11.176  1.00 34.04           C  
ATOM   3956  N   GLY A 266      -8.971  -4.387  -7.840  1.00 32.28           N  
ATOM   3957  H   GLY A 266      -9.069  -4.366  -6.835  1.00 32.28           H  
ATOM   3958  CA  GLY A 266      -8.771  -5.692  -8.459  1.00 32.28           C  
ATOM   3959  HA2 GLY A 266      -7.848  -6.137  -8.087  1.00 32.28           H  
ATOM   3960  HA3 GLY A 266      -8.685  -5.595  -9.542  1.00 32.28           H  
ATOM   3961  C   GLY A 266      -9.923  -6.633  -8.124  1.00 32.28           C  
ATOM   3962  O   GLY A 266     -10.413  -6.651  -6.992  1.00 32.28           O  
ATOM   3963  N   TYR A 267     -10.338  -7.422  -9.112  1.00 30.42           N  
ATOM   3964  H   TYR A 267      -9.832  -7.388  -9.985  1.00 30.42           H  
ATOM   3965  CA  TYR A 267     -11.175  -8.599  -8.898  1.00 30.42           C  
ATOM   3966  HA  TYR A 267     -11.598  -8.568  -7.893  1.00 30.42           H  
ATOM   3967  C   TYR A 267     -10.307  -9.858  -8.978  1.00 30.42           C  
ATOM   3968  CB  TYR A 267     -12.347  -8.626  -9.889  1.00 30.42           C  
ATOM   3969  HB2 TYR A 267     -11.977  -8.417 -10.893  1.00 30.42           H  
ATOM   3970  HB3 TYR A 267     -12.763  -9.633  -9.904  1.00 30.42           H  
ATOM   3971  O   TYR A 267      -9.335  -9.904  -9.731  1.00 30.42           O  
ATOM   3972  CG  TYR A 267     -13.471  -7.664  -9.542  1.00 30.42           C  
ATOM   3973  CD1 TYR A 267     -14.453  -8.052  -8.607  1.00 30.42           C  
ATOM   3974  HD1 TYR A 267     -14.383  -9.015  -8.123  1.00 30.42           H  
ATOM   3975  CD2 TYR A 267     -13.539  -6.390 -10.140  1.00 30.42           C  
ATOM   3976  HD2 TYR A 267     -12.773  -6.088 -10.839  1.00 30.42           H  
ATOM   3977  CE1 TYR A 267     -15.510  -7.179  -8.287  1.00 30.42           C  
ATOM   3978  HE1 TYR A 267     -16.260  -7.464  -7.564  1.00 30.42           H  
ATOM   3979  CE2 TYR A 267     -14.594  -5.511  -9.818  1.00 30.42           C  
ATOM   3980  HE2 TYR A 267     -14.646  -4.532 -10.271  1.00 30.42           H  
ATOM   3981  OH  TYR A 267     -16.620  -5.085  -8.587  1.00 30.42           O  
ATOM   3982  HH  TYR A 267     -16.582  -4.249  -9.057  1.00 30.42           H  
ATOM   3983  CZ  TYR A 267     -15.585  -5.909  -8.893  1.00 30.42           C  
ATOM   3984  N   ASP A 268     -10.685 -10.859  -8.189  1.00 35.46           N  
ATOM   3985  H   ASP A 268     -11.494 -10.713  -7.603  1.00 35.46           H  
ATOM   3986  CA  ASP A 268      -9.988 -12.128  -7.958  1.00 35.46           C  
ATOM   3987  HA  ASP A 268      -8.955 -11.929  -7.673  1.00 35.46           H  
ATOM   3988  C   ASP A 268      -9.962 -13.035  -9.211  1.00 35.46           C  
ATOM   3989  CB  ASP A 268     -10.705 -12.758  -6.748  1.00 35.46           C  
ATOM   3990  HB2 ASP A 268     -11.734 -12.988  -7.023  1.00 35.46           H  
ATOM   3991  HB3 ASP A 268     -10.740 -12.022  -5.944  1.00 35.46           H  
ATOM   3992  O   ASP A 268     -10.714 -14.005  -9.314  1.00 35.46           O  
ATOM   3993  CG  ASP A 268     -10.041 -14.013  -6.188  1.00 35.46           C  
ATOM   3994  OD1 ASP A 268      -8.837 -14.199  -6.463  1.00 35.46           O  
ATOM   3995  OD2 ASP A 268     -10.756 -14.722  -5.441  1.00 35.46           O  
ATOM   3996  N   GLY A 269      -9.187 -12.654 -10.238  1.00 31.77           N  
ATOM   3997  H   GLY A 269      -8.668 -11.794 -10.135  1.00 31.77           H  
ATOM   3998  CA  GLY A 269      -9.126 -13.417 -11.491  1.00 31.77           C  
ATOM   3999  HA2 GLY A 269     -10.146 -13.629 -11.813  1.00 31.77           H  
ATOM   4000  HA3 GLY A 269      -8.656 -14.374 -11.268  1.00 31.77           H  
ATOM   4001  C   GLY A 269      -8.388 -12.830 -12.703  1.00 31.77           C  
ATOM   4002  O   GLY A 269      -8.467 -13.450 -13.761  1.00 31.77           O  
ATOM   4003  N   GLN A 270      -7.696 -11.682 -12.620  1.00 31.93           N  
ATOM   4004  H   GLN A 270      -7.671 -11.180 -11.744  1.00 31.93           H  
ATOM   4005  CA  GLN A 270      -6.780 -11.237 -13.693  1.00 31.93           C  
ATOM   4006  HA  GLN A 270      -6.484 -12.114 -14.269  1.00 31.93           H  
ATOM   4007  C   GLN A 270      -5.470 -10.645 -13.149  1.00 31.93           C  
ATOM   4008  CB  GLN A 270      -7.464 -10.267 -14.682  1.00 31.93           C  
ATOM   4009  HB2 GLN A 270      -6.690  -9.813 -15.300  1.00 31.93           H  
ATOM   4010  HB3 GLN A 270      -7.980  -9.475 -14.139  1.00 31.93           H  
ATOM   4011  O   GLN A 270      -5.448  -9.568 -12.554  1.00 31.93           O  
ATOM   4012  CG  GLN A 270      -8.446 -11.002 -15.613  1.00 31.93           C  
ATOM   4013  HG2 GLN A 270      -9.335 -11.287 -15.050  1.00 31.93           H  
ATOM   4014  HG3 GLN A 270      -7.967 -11.911 -15.976  1.00 31.93           H  
ATOM   4015  CD  GLN A 270      -8.892 -10.202 -16.834  1.00 31.93           C  
ATOM   4016  NE2 GLN A 270      -9.400 -10.863 -17.851  1.00 31.93           N  
ATOM   4017 HE21 GLN A 270      -9.588 -10.310 -18.675  1.00 31.93           H  
ATOM   4018 HE22 GLN A 270      -9.391 -11.873 -17.847  1.00 31.93           H  
ATOM   4019  OE1 GLN A 270      -8.820  -8.988 -16.912  1.00 31.93           O  
ATOM   4020  N   GLU A 271      -4.365 -11.350 -13.402  1.00 33.92           N  
ATOM   4021  H   GLU A 271      -4.458 -12.238 -13.875  1.00 33.92           H  
ATOM   4022  CA  GLU A 271      -2.990 -10.931 -13.110  1.00 33.92           C  
ATOM   4023  HA  GLU A 271      -2.967 -10.357 -12.183  1.00 33.92           H  
ATOM   4024  C   GLU A 271      -2.434 -10.046 -14.243  1.00 33.92           C  
ATOM   4025  CB  GLU A 271      -2.094 -12.176 -12.928  1.00 33.92           C  
ATOM   4026  HB2 GLU A 271      -2.158 -12.784 -13.831  1.00 33.92           H  
ATOM   4027  HB3 GLU A 271      -1.063 -11.842 -12.812  1.00 33.92           H  
ATOM   4028  O   GLU A 271      -1.750 -10.536 -15.137  1.00 33.92           O  
ATOM   4029  CG  GLU A 271      -2.441 -13.053 -11.719  1.00 33.92           C  
ATOM   4030  HG2 GLU A 271      -3.466 -13.413 -11.815  1.00 33.92           H  
ATOM   4031  HG3 GLU A 271      -2.383 -12.443 -10.818  1.00 33.92           H  
ATOM   4032  CD  GLU A 271      -1.490 -14.259 -11.608  1.00 33.92           C  
ATOM   4033  OE1 GLU A 271      -0.965 -14.479 -10.491  1.00 33.92           O  
ATOM   4034  OE2 GLU A 271      -1.320 -14.961 -12.629  1.00 33.92           O  
ATOM   4035  N   THR A 272      -2.723  -8.739 -14.247  1.00 33.92           N  
ATOM   4036  H   THR A 272      -3.457  -8.408 -13.637  1.00 33.92           H  
ATOM   4037  CA  THR A 272      -2.181  -7.813 -15.278  1.00 33.92           C  
ATOM   4038  HA  THR A 272      -1.338  -8.304 -15.764  1.00 33.92           H  
ATOM   4039  C   THR A 272      -1.566  -6.513 -14.743  1.00 33.92           C  
ATOM   4040  CB  THR A 272      -3.199  -7.531 -16.397  1.00 33.92           C  
ATOM   4041  HB  THR A 272      -2.825  -6.732 -17.039  1.00 33.92           H  
ATOM   4042  O   THR A 272      -1.122  -5.666 -15.516  1.00 33.92           O  
ATOM   4043  CG2 THR A 272      -3.454  -8.755 -17.277  1.00 33.92           C  
ATOM   4044 HG21 THR A 272      -4.104  -8.481 -18.107  1.00 33.92           H  
ATOM   4045 HG22 THR A 272      -2.510  -9.121 -17.679  1.00 33.92           H  
ATOM   4046 HG23 THR A 272      -3.924  -9.548 -16.694  1.00 33.92           H  
ATOM   4047  OG1 THR A 272      -4.444  -7.149 -15.859  1.00 33.92           O  
ATOM   4048  HG1 THR A 272      -5.043  -7.052 -16.603  1.00 33.92           H  
ATOM   4049  N   SER A 273      -1.441  -6.360 -13.423  1.00 28.61           N  
ATOM   4050  H   SER A 273      -1.779  -7.103 -12.829  1.00 28.61           H  
ATOM   4051  CA  SER A 273      -0.711  -5.241 -12.807  1.00 28.61           C  
ATOM   4052  HA  SER A 273      -0.769  -4.369 -13.458  1.00 28.61           H  
ATOM   4053  C   SER A 273       0.764  -5.599 -12.592  1.00 28.61           C  
ATOM   4054  CB  SER A 273      -1.356  -4.863 -11.469  1.00 28.61           C  
ATOM   4055  HB2 SER A 273      -1.357  -5.732 -10.811  1.00 28.61           H  
ATOM   4056  HB3 SER A 273      -0.781  -4.064 -10.999  1.00 28.61           H  
ATOM   4057  O   SER A 273       1.053  -6.640 -12.010  1.00 28.61           O  
ATOM   4058  OG  SER A 273      -2.683  -4.422 -11.674  1.00 28.61           O  
ATOM   4059  HG  SER A 273      -3.188  -4.540 -10.866  1.00 28.61           H  
ATOM   4060  N   GLN A 274       1.702  -4.701 -12.930  1.00 30.27           N  
ATOM   4061  H   GLN A 274       1.397  -3.871 -13.418  1.00 30.27           H  
ATOM   4062  CA  GLN A 274       3.166  -4.870 -12.730  1.00 30.27           C  
ATOM   4063  HA  GLN A 274       3.451  -5.822 -13.178  1.00 30.27           H  
ATOM   4064  C   GLN A 274       3.629  -4.961 -11.251  1.00 30.27           C  
ATOM   4065  CB  GLN A 274       3.924  -3.753 -13.477  1.00 30.27           C  
ATOM   4066  HB2 GLN A 274       4.975  -3.774 -13.189  1.00 30.27           H  
ATOM   4067  HB3 GLN A 274       3.514  -2.786 -13.186  1.00 30.27           H  
ATOM   4068  O   GLN A 274       4.821  -4.940 -10.959  1.00 30.27           O  
ATOM   4069  CG  GLN A 274       3.869  -3.906 -15.007  1.00 30.27           C  
ATOM   4070  HG2 GLN A 274       4.292  -4.872 -15.280  1.00 30.27           H  
ATOM   4071  HG3 GLN A 274       2.833  -3.879 -15.344  1.00 30.27           H  
ATOM   4072  CD  GLN A 274       4.643  -2.812 -15.745  1.00 30.27           C  
ATOM   4073  NE2 GLN A 274       4.865  -2.961 -17.032  1.00 30.27           N  
ATOM   4074 HE21 GLN A 274       5.359  -2.208 -17.489  1.00 30.27           H  
ATOM   4075 HE22 GLN A 274       4.526  -3.773 -17.528  1.00 30.27           H  
ATOM   4076  OE1 GLN A 274       5.037  -1.793 -15.202  1.00 30.27           O  
ATOM   4077  N   TYR A 275       2.685  -5.100 -10.321  1.00 30.13           N  
ATOM   4078  H   TYR A 275       1.746  -5.226 -10.671  1.00 30.13           H  
ATOM   4079  CA  TYR A 275       2.883  -5.394  -8.903  1.00 30.13           C  
ATOM   4080  HA  TYR A 275       3.919  -5.684  -8.733  1.00 30.13           H  
ATOM   4081  C   TYR A 275       2.002  -6.593  -8.527  1.00 30.13           C  
ATOM   4082  CB  TYR A 275       2.588  -4.141  -8.066  1.00 30.13           C  
ATOM   4083  HB2 TYR A 275       2.674  -4.398  -7.010  1.00 30.13           H  
ATOM   4084  HB3 TYR A 275       1.560  -3.824  -8.243  1.00 30.13           H  
ATOM   4085  O   TYR A 275       1.087  -6.480  -7.712  1.00 30.13           O  
ATOM   4086  CG  TYR A 275       3.526  -2.986  -8.351  1.00 30.13           C  
ATOM   4087  CD1 TYR A 275       4.813  -2.979  -7.780  1.00 30.13           C  
ATOM   4088  HD1 TYR A 275       5.123  -3.794  -7.143  1.00 30.13           H  
ATOM   4089  CD2 TYR A 275       3.127  -1.941  -9.207  1.00 30.13           C  
ATOM   4090  HD2 TYR A 275       2.146  -1.955  -9.657  1.00 30.13           H  
ATOM   4091  CE1 TYR A 275       5.705  -1.926  -8.061  1.00 30.13           C  
ATOM   4092  HE1 TYR A 275       6.696  -1.931  -7.632  1.00 30.13           H  
ATOM   4093  CE2 TYR A 275       4.015  -0.885  -9.489  1.00 30.13           C  
ATOM   4094  HE2 TYR A 275       3.728  -0.084 -10.153  1.00 30.13           H  
ATOM   4095  OH  TYR A 275       6.159   0.143  -9.190  1.00 30.13           O  
ATOM   4096  HH  TYR A 275       7.022  -0.007  -8.796  1.00 30.13           H  
ATOM   4097  CZ  TYR A 275       5.305  -0.878  -8.917  1.00 30.13           C  
ATOM   4098  N   ALA A 276       2.225  -7.725  -9.199  1.00 26.77           N  
ATOM   4099  H   ALA A 276       2.953  -7.744  -9.898  1.00 26.77           H  
ATOM   4100  CA  ALA A 276       1.450  -8.943  -9.000  1.00 26.77           C  
ATOM   4101  HA  ALA A 276       0.394  -8.706  -9.126  1.00 26.77           H  
ATOM   4102  C   ALA A 276       1.658  -9.491  -7.579  1.00 26.77           C  
ATOM   4103  CB  ALA A 276       1.827  -9.960 -10.085  1.00 26.77           C  
ATOM   4104  HB1 ALA A 276       2.882 -10.223 -10.005  1.00 26.77           H  
ATOM   4105  HB2 ALA A 276       1.231 -10.864  -9.963  1.00 26.77           H  
ATOM   4106  HB3 ALA A 276       1.632  -9.542 -11.073  1.00 26.77           H  
ATOM   4107  O   ALA A 276       2.734  -9.976  -7.228  1.00 26.77           O  
ATOM   4108  N   VAL A 277       0.608  -9.412  -6.761  1.00 27.99           N  
ATOM   4109  H   VAL A 277      -0.236  -8.987  -7.118  1.00 27.99           H  
ATOM   4110  CA  VAL A 277       0.512 -10.129  -5.488  1.00 27.99           C  
ATOM   4111  HA  VAL A 277       1.519 -10.381  -5.155  1.00 27.99           H  
ATOM   4112  C   VAL A 277      -0.285 -11.407  -5.768  1.00 27.99           C  
ATOM   4113  CB  VAL A 277      -0.142  -9.268  -4.392  1.00 27.99           C  
ATOM   4114  HB  VAL A 277      -1.189  -9.088  -4.636  1.00 27.99           H  
ATOM   4115  O   VAL A 277      -1.382 -11.292  -6.317  1.00 27.99           O  
ATOM   4116  CG1 VAL A 277      -0.060  -9.981  -3.040  1.00 27.99           C  
ATOM   4117 HG11 VAL A 277       0.981 -10.162  -2.771  1.00 27.99           H  
ATOM   4118 HG12 VAL A 277      -0.519  -9.362  -2.269  1.00 27.99           H  
ATOM   4119 HG13 VAL A 277      -0.592 -10.931  -3.087  1.00 27.99           H  
ATOM   4120  CG2 VAL A 277       0.562  -7.913  -4.237  1.00 27.99           C  
ATOM   4121 HG21 VAL A 277       0.145  -7.368  -3.391  1.00 27.99           H  
ATOM   4122 HG22 VAL A 277       0.416  -7.311  -5.134  1.00 27.99           H  
ATOM   4123 HG23 VAL A 277       1.630  -8.062  -4.078  1.00 27.99           H  
ATOM   4124  N   PRO A 278       0.236 -12.608  -5.447  1.00 27.10           N  
ATOM   4125  CA  PRO A 278      -0.374 -13.869  -5.865  1.00 27.10           C  
ATOM   4126  HA  PRO A 278      -0.408 -13.896  -6.954  1.00 27.10           H  
ATOM   4127  C   PRO A 278      -1.805 -14.034  -5.337  1.00 27.10           C  
ATOM   4128  CB  PRO A 278       0.570 -14.976  -5.378  1.00 27.10           C  
ATOM   4129  HB2 PRO A 278       0.031 -15.857  -5.029  1.00 27.10           H  
ATOM   4130  HB3 PRO A 278       1.251 -15.248  -6.185  1.00 27.10           H  
ATOM   4131  O   PRO A 278      -2.117 -13.625  -4.215  1.00 27.10           O  
ATOM   4132  CG  PRO A 278       1.360 -14.313  -4.250  1.00 27.10           C  
ATOM   4133  HG2 PRO A 278       2.341 -14.770  -4.117  1.00 27.10           H  
ATOM   4134  HG3 PRO A 278       0.784 -14.356  -3.326  1.00 27.10           H  
ATOM   4135  CD  PRO A 278       1.469 -12.865  -4.719  1.00 27.10           C  
ATOM   4136  HD2 PRO A 278       1.578 -12.205  -3.859  1.00 27.10           H  
ATOM   4137  HD3 PRO A 278       2.316 -12.754  -5.395  1.00 27.10           H  
ATOM   4138  N   ALA A 279      -2.655 -14.670  -6.151  1.00 28.67           N  
ATOM   4139  H   ALA A 279      -2.296 -14.963  -7.049  1.00 28.67           H  
ATOM   4140  CA  ALA A 279      -4.117 -14.684  -6.014  1.00 28.67           C  
ATOM   4141  HA  ALA A 279      -4.481 -13.670  -6.179  1.00 28.67           H  
ATOM   4142  C   ALA A 279      -4.658 -15.126  -4.637  1.00 28.67           C  
ATOM   4143  CB  ALA A 279      -4.673 -15.570  -7.135  1.00 28.67           C  
ATOM   4144  HB1 ALA A 279      -4.341 -15.201  -8.106  1.00 28.67           H  
ATOM   4145  HB2 ALA A 279      -5.763 -15.545  -7.106  1.00 28.67           H  
ATOM   4146  HB3 ALA A 279      -4.340 -16.600  -7.004  1.00 28.67           H  
ATOM   4147  O   ALA A 279      -5.711 -14.666  -4.214  1.00 28.67           O  
ATOM   4148  N   GLU A 280      -3.926 -15.945  -3.878  1.00 30.35           N  
ATOM   4149  H   GLU A 280      -3.069 -16.319  -4.261  1.00 30.35           H  
ATOM   4150  CA  GLU A 280      -4.357 -16.380  -2.540  1.00 30.35           C  
ATOM   4151  HA  GLU A 280      -5.412 -16.648  -2.592  1.00 30.35           H  
ATOM   4152  C   GLU A 280      -4.249 -15.286  -1.455  1.00 30.35           C  
ATOM   4153  CB  GLU A 280      -3.578 -17.639  -2.130  1.00 30.35           C  
ATOM   4154  HB2 GLU A 280      -3.897 -17.933  -1.129  1.00 30.35           H  
ATOM   4155  HB3 GLU A 280      -2.514 -17.407  -2.101  1.00 30.35           H  
ATOM   4156  O   GLU A 280      -4.763 -15.470  -0.349  1.00 30.35           O  
ATOM   4157  CG  GLU A 280      -3.829 -18.818  -3.087  1.00 30.35           C  
ATOM   4158  HG2 GLU A 280      -4.905 -18.940  -3.211  1.00 30.35           H  
ATOM   4159  HG3 GLU A 280      -3.399 -18.587  -4.062  1.00 30.35           H  
ATOM   4160  CD  GLU A 280      -3.225 -20.134  -2.574  1.00 30.35           C  
ATOM   4161  OE1 GLU A 280      -3.784 -21.198  -2.925  1.00 30.35           O  
ATOM   4162  OE2 GLU A 280      -2.217 -20.068  -1.831  1.00 30.35           O  
ATOM   4163  N   LYS A 281      -3.572 -14.156  -1.728  1.00 31.43           N  
ATOM   4164  H   LYS A 281      -3.183 -14.070  -2.656  1.00 31.43           H  
ATOM   4165  CA  LYS A 281      -3.344 -13.054  -0.768  1.00 31.43           C  
ATOM   4166  HA  LYS A 281      -4.194 -13.020  -0.087  1.00 31.43           H  
ATOM   4167  C   LYS A 281      -3.282 -11.666  -1.424  1.00 31.43           C  
ATOM   4168  CB  LYS A 281      -2.072 -13.313   0.068  1.00 31.43           C  
ATOM   4169  HB2 LYS A 281      -1.908 -12.456   0.721  1.00 31.43           H  
ATOM   4170  HB3 LYS A 281      -1.215 -13.406  -0.599  1.00 31.43           H  
ATOM   4171  O   LYS A 281      -2.354 -10.903  -1.164  1.00 31.43           O  
ATOM   4172  CG  LYS A 281      -2.163 -14.553   0.961  1.00 31.43           C  
ATOM   4173  HG2 LYS A 281      -2.166 -15.450   0.342  1.00 31.43           H  
ATOM   4174  HG3 LYS A 281      -3.081 -14.509   1.545  1.00 31.43           H  
ATOM   4175  CD  LYS A 281      -0.971 -14.618   1.913  1.00 31.43           C  
ATOM   4176  HD2 LYS A 281      -0.049 -14.663   1.334  1.00 31.43           H  
ATOM   4177  HD3 LYS A 281      -0.964 -13.732   2.547  1.00 31.43           H  
ATOM   4178  CE  LYS A 281      -1.118 -15.876   2.768  1.00 31.43           C  
ATOM   4179  HE2 LYS A 281      -1.144 -16.742   2.107  1.00 31.43           H  
ATOM   4180  HE3 LYS A 281      -2.075 -15.829   3.288  1.00 31.43           H  
ATOM   4181  NZ  LYS A 281      -0.006 -15.991   3.738  1.00 31.43           N  
ATOM   4182  HZ1 LYS A 281      -0.122 -16.822   4.300  1.00 31.43           H  
ATOM   4183  HZ2 LYS A 281       0.873 -16.049   3.245  1.00 31.43           H  
ATOM   4184  HZ3 LYS A 281       0.008 -15.182   4.342  1.00 31.43           H  
ATOM   4185  N   ALA A 282      -4.258 -11.303  -2.254  1.00 24.16           N  
ATOM   4186  H   ALA A 282      -4.972 -11.978  -2.488  1.00 24.16           H  
ATOM   4187  CA  ALA A 282      -4.296  -9.980  -2.887  1.00 24.16           C  
ATOM   4188  HA  ALA A 282      -3.357  -9.837  -3.421  1.00 24.16           H  
ATOM   4189  C   ALA A 282      -4.432  -8.825  -1.860  1.00 24.16           C  
ATOM   4190  CB  ALA A 282      -5.416  -9.971  -3.934  1.00 24.16           C  
ATOM   4191  HB1 ALA A 282      -5.454  -9.000  -4.426  1.00 24.16           H  
ATOM   4192  HB2 ALA A 282      -6.377 -10.168  -3.458  1.00 24.16           H  
ATOM   4193  HB3 ALA A 282      -5.227 -10.740  -4.683  1.00 24.16           H  
ATOM   4194  O   ALA A 282      -5.527  -8.489  -1.414  1.00 24.16           O  
ATOM   4195  N   GLY A 283      -3.311  -8.186  -1.510  1.00 27.51           N  
ATOM   4196  H   GLY A 283      -2.437  -8.580  -1.829  1.00 27.51           H  
ATOM   4197  CA  GLY A 283      -3.245  -6.969  -0.695  1.00 27.51           C  
ATOM   4198  HA2 GLY A 283      -2.677  -7.174   0.212  1.00 27.51           H  
ATOM   4199  HA3 GLY A 283      -4.246  -6.647  -0.406  1.00 27.51           H  
ATOM   4200  C   GLY A 283      -2.548  -5.841  -1.458  1.00 27.51           C  
ATOM   4201  O   GLY A 283      -1.388  -5.975  -1.831  1.00 27.51           O  
ATOM   4202  N   LEU A 284      -3.246  -4.728  -1.693  1.00 30.25           N  
ATOM   4203  H   LEU A 284      -4.176  -4.666  -1.306  1.00 30.25           H  
ATOM   4204  CA  LEU A 284      -2.765  -3.582  -2.481  1.00 30.25           C  
ATOM   4205  HA  LEU A 284      -1.718  -3.751  -2.735  1.00 30.25           H  
ATOM   4206  C   LEU A 284      -2.778  -2.296  -1.606  1.00 30.25           C  
ATOM   4207  CB  LEU A 284      -3.554  -3.611  -3.817  1.00 30.25           C  
ATOM   4208  HB2 LEU A 284      -3.293  -4.544  -4.316  1.00 30.25           H  
ATOM   4209  HB3 LEU A 284      -4.612  -3.695  -3.570  1.00 30.25           H  
ATOM   4210  O   LEU A 284      -3.391  -2.267  -0.539  1.00 30.25           O  
ATOM   4211  CG  LEU A 284      -3.368  -2.478  -4.849  1.00 30.25           C  
ATOM   4212  HG  LEU A 284      -3.672  -1.529  -4.408  1.00 30.25           H  
ATOM   4213  CD1 LEU A 284      -1.918  -2.353  -5.316  1.00 30.25           C  
ATOM   4214 HD11 LEU A 284      -1.824  -1.522  -6.015  1.00 30.25           H  
ATOM   4215 HD12 LEU A 284      -1.245  -2.178  -4.476  1.00 30.25           H  
ATOM   4216 HD13 LEU A 284      -1.608  -3.271  -5.816  1.00 30.25           H  
ATOM   4217  CD2 LEU A 284      -4.202  -2.725  -6.114  1.00 30.25           C  
ATOM   4218 HD21 LEU A 284      -3.890  -3.655  -6.590  1.00 30.25           H  
ATOM   4219 HD22 LEU A 284      -5.266  -2.794  -5.889  1.00 30.25           H  
ATOM   4220 HD23 LEU A 284      -4.057  -1.904  -6.817  1.00 30.25           H  
ATOM   4221  N   VAL A 285      -2.031  -1.252  -1.991  1.00 31.99           N  
ATOM   4222  H   VAL A 285      -1.668  -1.281  -2.933  1.00 31.99           H  
ATOM   4223  CA  VAL A 285      -1.260  -0.400  -1.046  1.00 31.99           C  
ATOM   4224  HA  VAL A 285      -1.511  -0.678  -0.023  1.00 31.99           H  
ATOM   4225  C   VAL A 285      -1.531   1.106  -1.179  1.00 31.99           C  
ATOM   4226  CB  VAL A 285       0.236  -0.727  -1.285  1.00 31.99           C  
ATOM   4227  HB  VAL A 285       0.355  -1.080  -2.309  1.00 31.99           H  
ATOM   4228  O   VAL A 285      -1.151   1.705  -2.182  1.00 31.99           O  
ATOM   4229  CG1 VAL A 285       1.242   0.425  -1.135  1.00 31.99           C  
ATOM   4230 HG11 VAL A 285       2.242   0.040  -0.939  1.00 31.99           H  
ATOM   4231 HG12 VAL A 285       0.947   1.110  -0.340  1.00 31.99           H  
ATOM   4232 HG13 VAL A 285       1.284   0.989  -2.067  1.00 31.99           H  
ATOM   4233  CG2 VAL A 285       0.630  -1.892  -0.374  1.00 31.99           C  
ATOM   4234 HG21 VAL A 285      -0.021  -2.747  -0.557  1.00 31.99           H  
ATOM   4235 HG22 VAL A 285       0.555  -1.606   0.675  1.00 31.99           H  
ATOM   4236 HG23 VAL A 285       1.654  -2.199  -0.589  1.00 31.99           H  
ATOM   4237  N   ILE A 286      -2.208   1.730  -0.197  1.00 29.68           N  
ATOM   4238  H   ILE A 286      -2.462   1.184   0.614  1.00 29.68           H  
ATOM   4239  CA  ILE A 286      -3.037   2.912  -0.502  1.00 29.68           C  
ATOM   4240  HA  ILE A 286      -2.440   3.491  -1.206  1.00 29.68           H  
ATOM   4241  C   ILE A 286      -3.309   3.950   0.628  1.00 29.68           C  
ATOM   4242  CB  ILE A 286      -4.290   2.313  -1.207  1.00 29.68           C  
ATOM   4243  HB  ILE A 286      -4.205   1.229  -1.138  1.00 29.68           H  
ATOM   4244  O   ILE A 286      -3.709   3.603   1.732  1.00 29.68           O  
ATOM   4245  CG1 ILE A 286      -4.006   2.530  -2.742  1.00 29.68           C  
ATOM   4246 HG12 ILE A 286      -3.486   3.480  -2.861  1.00 29.68           H  
ATOM   4247 HG13 ILE A 286      -3.264   1.760  -2.957  1.00 29.68           H  
ATOM   4248  CG2 ILE A 286      -5.541   2.453  -0.315  1.00 29.68           C  
ATOM   4249 HG21 ILE A 286      -5.896   3.476  -0.197  1.00 29.68           H  
ATOM   4250 HG22 ILE A 286      -5.277   2.096   0.680  1.00 29.68           H  
ATOM   4251 HG23 ILE A 286      -6.317   1.746  -0.608  1.00 29.68           H  
ATOM   4252  CD1 ILE A 286      -4.767   2.365  -4.052  1.00 29.68           C  
ATOM   4253 HD11 ILE A 286      -5.270   1.398  -4.084  1.00 29.68           H  
ATOM   4254 HD12 ILE A 286      -4.050   2.301  -4.870  1.00 29.68           H  
ATOM   4255 HD13 ILE A 286      -5.448   3.185  -4.281  1.00 29.68           H  
ATOM   4256  N   GLY A 287      -3.079   5.242   0.359  1.00 26.50           N  
ATOM   4257  H   GLY A 287      -3.130   5.512  -0.614  1.00 26.50           H  
ATOM   4258  CA  GLY A 287      -2.728   6.282   1.339  1.00 26.50           C  
ATOM   4259  HA2 GLY A 287      -2.003   6.951   0.876  1.00 26.50           H  
ATOM   4260  HA3 GLY A 287      -2.191   5.778   2.142  1.00 26.50           H  
ATOM   4261  C   GLY A 287      -3.833   7.170   1.964  1.00 26.50           C  
ATOM   4262  O   GLY A 287      -4.927   7.348   1.442  1.00 26.50           O  
ATOM   4263  N   LYS A 288      -3.465   7.791   3.096  1.00 32.47           N  
ATOM   4264  H   LYS A 288      -2.622   7.392   3.483  1.00 32.47           H  
ATOM   4265  CA  LYS A 288      -4.019   8.945   3.849  1.00 32.47           C  
ATOM   4266  HA  LYS A 288      -4.046   8.605   4.884  1.00 32.47           H  
ATOM   4267  C   LYS A 288      -5.451   9.423   3.511  1.00 32.47           C  
ATOM   4268  CB  LYS A 288      -3.006  10.117   3.775  1.00 32.47           C  
ATOM   4269  HB2 LYS A 288      -3.418  10.936   3.186  1.00 32.47           H  
ATOM   4270  HB3 LYS A 288      -2.093   9.792   3.277  1.00 32.47           H  
ATOM   4271  O   LYS A 288      -5.693  10.060   2.494  1.00 32.47           O  
ATOM   4272  CG  LYS A 288      -2.629  10.641   5.170  1.00 32.47           C  
ATOM   4273  HG2 LYS A 288      -2.094   9.860   5.711  1.00 32.47           H  
ATOM   4274  HG3 LYS A 288      -3.539  10.889   5.716  1.00 32.47           H  
ATOM   4275  CD  LYS A 288      -1.747  11.895   5.079  1.00 32.47           C  
ATOM   4276  HD2 LYS A 288      -0.850  11.669   4.503  1.00 32.47           H  
ATOM   4277  HD3 LYS A 288      -2.309  12.673   4.564  1.00 32.47           H  
ATOM   4278  CE  LYS A 288      -1.360  12.376   6.485  1.00 32.47           C  
ATOM   4279  HE2 LYS A 288      -2.257  12.376   7.104  1.00 32.47           H  
ATOM   4280  HE3 LYS A 288      -0.660  11.663   6.921  1.00 32.47           H  
ATOM   4281  NZ  LYS A 288      -0.780  13.744   6.459  1.00 32.47           N  
ATOM   4282  HZ1 LYS A 288       0.039  13.785   5.869  1.00 32.47           H  
ATOM   4283  HZ2 LYS A 288      -1.457  14.396   6.090  1.00 32.47           H  
ATOM   4284  HZ3 LYS A 288      -0.541  14.051   7.391  1.00 32.47           H  
ATOM   4285  N   GLY A 289      -6.369   9.274   4.474  1.00 30.39           N  
ATOM   4286  H   GLY A 289      -6.077   8.803   5.318  1.00 30.39           H  
ATOM   4287  CA  GLY A 289      -7.712   9.890   4.438  1.00 30.39           C  
ATOM   4288  HA2 GLY A 289      -8.065   9.912   3.407  1.00 30.39           H  
ATOM   4289  HA3 GLY A 289      -7.647  10.919   4.790  1.00 30.39           H  
ATOM   4290  C   GLY A 289      -8.779   9.163   5.267  1.00 30.39           C  
ATOM   4291  O   GLY A 289      -9.771   9.758   5.669  1.00 30.39           O  
ATOM   4292  N   GLY A 290      -8.565   7.878   5.577  1.00 34.26           N  
ATOM   4293  H   GLY A 290      -7.785   7.437   5.112  1.00 34.26           H  
ATOM   4294  CA  GLY A 290      -9.592   6.996   6.153  1.00 34.26           C  
ATOM   4295  HA2 GLY A 290     -10.512   7.147   5.587  1.00 34.26           H  
ATOM   4296  HA3 GLY A 290      -9.294   5.958   6.007  1.00 34.26           H  
ATOM   4297  C   GLY A 290      -9.950   7.197   7.633  1.00 34.26           C  
ATOM   4298  O   GLY A 290      -9.844   6.241   8.401  1.00 34.26           O  
ATOM   4299  N   GLU A 291     -10.336   8.401   8.049  1.00 37.76           N  
ATOM   4300  H   GLU A 291     -10.298   9.155   7.379  1.00 37.76           H  
ATOM   4301  CA  GLU A 291     -11.173   8.608   9.247  1.00 37.76           C  
ATOM   4302  HA  GLU A 291     -11.127   7.727   9.887  1.00 37.76           H  
ATOM   4303  C   GLU A 291     -12.652   8.735   8.850  1.00 37.76           C  
ATOM   4304  CB  GLU A 291     -10.675   9.795  10.089  1.00 37.76           C  
ATOM   4305  HB2 GLU A 291     -11.419  10.020  10.853  1.00 37.76           H  
ATOM   4306  HB3 GLU A 291     -10.538  10.670   9.453  1.00 37.76           H  
ATOM   4307  O   GLU A 291     -13.492   8.038   9.414  1.00 37.76           O  
ATOM   4308  CG  GLU A 291      -9.355   9.418  10.781  1.00 37.76           C  
ATOM   4309  HG2 GLU A 291      -8.583   9.279  10.024  1.00 37.76           H  
ATOM   4310  HG3 GLU A 291      -9.491   8.459  11.281  1.00 37.76           H  
ATOM   4311  CD  GLU A 291      -8.873  10.454  11.804  1.00 37.76           C  
ATOM   4312  OE1 GLU A 291      -8.289   9.992  12.809  1.00 37.76           O  
ATOM   4313  OE2 GLU A 291      -9.024  11.662  11.531  1.00 37.76           O  
ATOM   4314  N   SER A 292     -12.950   9.472   7.775  1.00 34.75           N  
ATOM   4315  H   SER A 292     -12.214   9.991   7.318  1.00 34.75           H  
ATOM   4316  CA  SER A 292     -14.295   9.642   7.193  1.00 34.75           C  
ATOM   4317  HA  SER A 292     -14.986   9.921   7.989  1.00 34.75           H  
ATOM   4318  C   SER A 292     -14.879   8.390   6.514  1.00 34.75           C  
ATOM   4319  CB  SER A 292     -14.241  10.796   6.185  1.00 34.75           C  
ATOM   4320  HB2 SER A 292     -14.092  11.732   6.723  1.00 34.75           H  
ATOM   4321  HB3 SER A 292     -15.181  10.855   5.636  1.00 34.75           H  
ATOM   4322  O   SER A 292     -16.062   8.360   6.176  1.00 34.75           O  
ATOM   4323  OG  SER A 292     -13.160  10.604   5.286  1.00 34.75           O  
ATOM   4324  HG  SER A 292     -13.169  11.311   4.636  1.00 34.75           H  
ATOM   4325  N   ILE A 293     -14.077   7.336   6.314  1.00 36.45           N  
ATOM   4326  H   ILE A 293     -13.110   7.446   6.582  1.00 36.45           H  
ATOM   4327  CA  ILE A 293     -14.501   6.109   5.611  1.00 36.45           C  
ATOM   4328  HA  ILE A 293     -15.245   6.393   4.867  1.00 36.45           H  
ATOM   4329  C   ILE A 293     -15.221   5.122   6.552  1.00 36.45           C  
ATOM   4330  CB  ILE A 293     -13.312   5.490   4.825  1.00 36.45           C  
ATOM   4331  HB  ILE A 293     -12.515   5.254   5.529  1.00 36.45           H  
ATOM   4332  O   ILE A 293     -16.066   4.357   6.093  1.00 36.45           O  
ATOM   4333  CG1 ILE A 293     -12.778   6.515   3.789  1.00 36.45           C  
ATOM   4334 HG12 ILE A 293     -13.572   6.756   3.083  1.00 36.45           H  
ATOM   4335 HG13 ILE A 293     -12.502   7.438   4.298  1.00 36.45           H  
ATOM   4336  CG2 ILE A 293     -13.722   4.189   4.107  1.00 36.45           C  
ATOM   4337 HG21 ILE A 293     -12.884   3.765   3.554  1.00 36.45           H  
ATOM   4338 HG22 ILE A 293     -14.537   4.382   3.410  1.00 36.45           H  
ATOM   4339 HG23 ILE A 293     -14.043   3.432   4.822  1.00 36.45           H  
ATOM   4340  CD1 ILE A 293     -11.544   6.065   2.994  1.00 36.45           C  
ATOM   4341 HD11 ILE A 293     -11.171   6.904   2.407  1.00 36.45           H  
ATOM   4342 HD12 ILE A 293     -11.801   5.260   2.305  1.00 36.45           H  
ATOM   4343 HD13 ILE A 293     -10.758   5.729   3.671  1.00 36.45           H  
ATOM   4344  N   LYS A 294     -14.977   5.176   7.874  1.00 36.75           N  
ATOM   4345  H   LYS A 294     -14.377   5.913   8.214  1.00 36.75           H  
ATOM   4346  CA  LYS A 294     -15.602   4.258   8.854  1.00 36.75           C  
ATOM   4347  HA  LYS A 294     -15.395   3.230   8.554  1.00 36.75           H  
ATOM   4348  C   LYS A 294     -17.137   4.344   8.904  1.00 36.75           C  
ATOM   4349  CB  LYS A 294     -15.027   4.499  10.261  1.00 36.75           C  
ATOM   4350  HB2 LYS A 294     -15.007   5.569  10.465  1.00 36.75           H  
ATOM   4351  HB3 LYS A 294     -15.693   4.034  10.987  1.00 36.75           H  
ATOM   4352  O   LYS A 294     -17.775   3.375   9.302  1.00 36.75           O  
ATOM   4353  CG  LYS A 294     -13.625   3.902  10.464  1.00 36.75           C  
ATOM   4354  HG2 LYS A 294     -12.918   4.378   9.784  1.00 36.75           H  
ATOM   4355  HG3 LYS A 294     -13.658   2.832  10.256  1.00 36.75           H  
ATOM   4356  CD  LYS A 294     -13.176   4.125  11.916  1.00 36.75           C  
ATOM   4357  HD2 LYS A 294     -13.928   3.710  12.586  1.00 36.75           H  
ATOM   4358  HD3 LYS A 294     -13.102   5.197  12.095  1.00 36.75           H  
ATOM   4359  CE  LYS A 294     -11.824   3.461  12.203  1.00 36.75           C  
ATOM   4360  HE2 LYS A 294     -11.091   3.852  11.498  1.00 36.75           H  
ATOM   4361  HE3 LYS A 294     -11.920   2.389  12.030  1.00 36.75           H  
ATOM   4362  NZ  LYS A 294     -11.389   3.724  13.599  1.00 36.75           N  
ATOM   4363  HZ1 LYS A 294     -12.074   3.378  14.255  1.00 36.75           H  
ATOM   4364  HZ2 LYS A 294     -10.503   3.281  13.795  1.00 36.75           H  
ATOM   4365  HZ3 LYS A 294     -11.290   4.717  13.755  1.00 36.75           H  
ATOM   4366  N   GLU A 295     -17.730   5.469   8.504  1.00 34.22           N  
ATOM   4367  H   GLU A 295     -17.151   6.248   8.225  1.00 34.22           H  
ATOM   4368  CA  GLU A 295     -19.192   5.642   8.455  1.00 34.22           C  
ATOM   4369  HA  GLU A 295     -19.649   5.136   9.305  1.00 34.22           H  
ATOM   4370  C   GLU A 295     -19.853   5.061   7.196  1.00 34.22           C  
ATOM   4371  CB  GLU A 295     -19.541   7.131   8.543  1.00 34.22           C  
ATOM   4372  HB2 GLU A 295     -18.938   7.684   7.823  1.00 34.22           H  
ATOM   4373  HB3 GLU A 295     -20.590   7.256   8.274  1.00 34.22           H  
ATOM   4374  O   GLU A 295     -21.057   4.812   7.195  1.00 34.22           O  
ATOM   4375  CG  GLU A 295     -19.351   7.707   9.949  1.00 34.22           C  
ATOM   4376  HG2 GLU A 295     -18.288   7.733  10.188  1.00 34.22           H  
ATOM   4377  HG3 GLU A 295     -19.849   7.056  10.668  1.00 34.22           H  
ATOM   4378  CD  GLU A 295     -19.940   9.121  10.026  1.00 34.22           C  
ATOM   4379  OE1 GLU A 295     -20.612   9.406  11.040  1.00 34.22           O  
ATOM   4380  OE2 GLU A 295     -19.738   9.878   9.046  1.00 34.22           O  
ATOM   4381  N   ILE A 296     -19.099   4.827   6.117  1.00 33.70           N  
ATOM   4382  H   ILE A 296     -18.100   4.959   6.183  1.00 33.70           H  
ATOM   4383  CA  ILE A 296     -19.671   4.428   4.817  1.00 33.70           C  
ATOM   4384  HA  ILE A 296     -20.554   5.040   4.639  1.00 33.70           H  
ATOM   4385  C   ILE A 296     -20.166   2.964   4.857  1.00 33.70           C  
ATOM   4386  CB  ILE A 296     -18.657   4.733   3.680  1.00 33.70           C  
ATOM   4387  HB  ILE A 296     -17.778   4.104   3.819  1.00 33.70           H  
ATOM   4388  O   ILE A 296     -21.098   2.586   4.143  1.00 33.70           O  
ATOM   4389  CG1 ILE A 296     -18.212   6.222   3.724  1.00 33.70           C  
ATOM   4390 HG12 ILE A 296     -19.084   6.860   3.579  1.00 33.70           H  
ATOM   4391 HG13 ILE A 296     -17.794   6.450   4.704  1.00 33.70           H  
ATOM   4392  CG2 ILE A 296     -19.276   4.412   2.306  1.00 33.70           C  
ATOM   4393 HG21 ILE A 296     -19.521   3.352   2.238  1.00 33.70           H  
ATOM   4394 HG22 ILE A 296     -18.571   4.628   1.503  1.00 33.70           H  
ATOM   4395 HG23 ILE A 296     -20.181   4.999   2.152  1.00 33.70           H  
ATOM   4396  CD1 ILE A 296     -17.136   6.610   2.701  1.00 33.70           C  
ATOM   4397 HD11 ILE A 296     -16.770   7.613   2.922  1.00 33.70           H  
ATOM   4398 HD12 ILE A 296     -16.300   5.912   2.759  1.00 33.70           H  
ATOM   4399 HD13 ILE A 296     -17.545   6.605   1.690  1.00 33.70           H  
ATOM   4400  N   CYS A 297     -19.619   2.156   5.771  1.00 30.69           N  
ATOM   4401  H   CYS A 297     -18.871   2.545   6.327  1.00 30.69           H  
ATOM   4402  CA  CYS A 297     -19.827   0.710   5.902  1.00 30.69           C  
ATOM   4403  HA  CYS A 297     -19.695   0.262   4.917  1.00 30.69           H  
ATOM   4404  C   CYS A 297     -21.222   0.264   6.401  1.00 30.69           C  
ATOM   4405  CB  CYS A 297     -18.736   0.144   6.831  1.00 30.69           C  
ATOM   4406  HB2 CYS A 297     -18.715  -0.940   6.720  1.00 30.69           H  
ATOM   4407  HB3 CYS A 297     -18.991   0.369   7.867  1.00 30.69           H  
ATOM   4408  O   CYS A 297     -21.399  -0.913   6.702  1.00 30.69           O  
ATOM   4409  SG  CYS A 297     -17.080   0.814   6.482  1.00 30.69           S  
ATOM   4410  HG  CYS A 297     -16.407  -0.260   6.907  1.00 30.69           H  
ATOM   4411  N   ARG A 298     -22.202   1.168   6.558  1.00 35.25           N  
ATOM   4412  H   ARG A 298     -21.981   2.128   6.336  1.00 35.25           H  
ATOM   4413  CA  ARG A 298     -23.567   0.833   7.032  1.00 35.25           C  
ATOM   4414  HA  ARG A 298     -23.644  -0.247   7.157  1.00 35.25           H  
ATOM   4415  C   ARG A 298     -24.694   1.144   6.041  1.00 35.25           C  
ATOM   4416  CB  ARG A 298     -23.824   1.478   8.409  1.00 35.25           C  
ATOM   4417  HB2 ARG A 298     -24.892   1.448   8.626  1.00 35.25           H  
ATOM   4418  HB3 ARG A 298     -23.511   2.522   8.392  1.00 35.25           H  
ATOM   4419  O   ARG A 298     -25.849   0.888   6.355  1.00 35.25           O  
ATOM   4420  CG  ARG A 298     -23.098   0.726   9.533  1.00 35.25           C  
ATOM   4421  HG2 ARG A 298     -22.020   0.811   9.396  1.00 35.25           H  
ATOM   4422  HG3 ARG A 298     -23.378  -0.327   9.496  1.00 35.25           H  
ATOM   4423  CD  ARG A 298     -23.488   1.300  10.901  1.00 35.25           C  
ATOM   4424  HD2 ARG A 298     -23.137   2.330  10.957  1.00 35.25           H  
ATOM   4425  HD3 ARG A 298     -24.575   1.293  10.985  1.00 35.25           H  
ATOM   4426  NE  ARG A 298     -22.910   0.509  12.005  1.00 35.25           N  
ATOM   4427  HE  ARG A 298     -22.403  -0.323  11.740  1.00 35.25           H  
ATOM   4428  NH1 ARG A 298     -23.643   1.827  13.739  1.00 35.25           N  
ATOM   4429 HH11 ARG A 298     -24.063   2.454  13.068  1.00 35.25           H  
ATOM   4430 HH12 ARG A 298     -23.707   2.025  14.727  1.00 35.25           H  
ATOM   4431  NH2 ARG A 298     -22.476  -0.022  14.177  1.00 35.25           N  
ATOM   4432 HH21 ARG A 298     -22.571   0.177  15.162  1.00 35.25           H  
ATOM   4433 HH22 ARG A 298     -22.007  -0.865  13.875  1.00 35.25           H  
ATOM   4434  CZ  ARG A 298     -23.012   0.775  13.296  1.00 35.25           C  
ATOM   4435  N   VAL A 299     -24.382   1.696   4.865  1.00 32.88           N  
ATOM   4436  H   VAL A 299     -23.406   1.870   4.673  1.00 32.88           H  
ATOM   4437  CA  VAL A 299     -25.391   2.337   3.992  1.00 32.88           C  
ATOM   4438  HA  VAL A 299     -26.306   2.480   4.567  1.00 32.88           H  
ATOM   4439  C   VAL A 299     -25.813   1.484   2.779  1.00 32.88           C  
ATOM   4440  CB  VAL A 299     -24.906   3.754   3.593  1.00 32.88           C  
ATOM   4441  HB  VAL A 299     -24.010   3.659   2.979  1.00 32.88           H  
ATOM   4442  O   VAL A 299     -26.832   1.779   2.168  1.00 32.88           O  
ATOM   4443  CG1 VAL A 299     -25.943   4.573   2.811  1.00 32.88           C  
ATOM   4444 HG11 VAL A 299     -25.587   5.592   2.659  1.00 32.88           H  
ATOM   4445 HG12 VAL A 299     -26.889   4.597   3.352  1.00 32.88           H  
ATOM   4446 HG13 VAL A 299     -26.104   4.137   1.825  1.00 32.88           H  
ATOM   4447  CG2 VAL A 299     -24.550   4.589   4.837  1.00 32.88           C  
ATOM   4448 HG21 VAL A 299     -23.704   4.153   5.369  1.00 32.88           H  
ATOM   4449 HG22 VAL A 299     -24.260   5.598   4.541  1.00 32.88           H  
ATOM   4450 HG23 VAL A 299     -25.408   4.648   5.507  1.00 32.88           H  
ATOM   4451  N   SER A 300     -25.072   0.428   2.410  1.00 30.28           N  
ATOM   4452  H   SER A 300     -24.282   0.166   2.982  1.00 30.28           H  
ATOM   4453  CA  SER A 300     -25.248  -0.254   1.103  1.00 30.28           C  
ATOM   4454  HA  SER A 300     -26.224   0.016   0.699  1.00 30.28           H  
ATOM   4455  C   SER A 300     -25.270  -1.790   1.121  1.00 30.28           C  
ATOM   4456  CB  SER A 300     -24.212   0.267   0.095  1.00 30.28           C  
ATOM   4457  HB2 SER A 300     -24.332  -0.242  -0.862  1.00 30.28           H  
ATOM   4458  HB3 SER A 300     -24.387   1.330  -0.071  1.00 30.28           H  
ATOM   4459  O   SER A 300     -25.068  -2.409   0.083  1.00 30.28           O  
ATOM   4460  OG  SER A 300     -22.888   0.077   0.566  1.00 30.28           O  
ATOM   4461  HG  SER A 300     -22.726   0.657   1.314  1.00 30.28           H  
ATOM   4462  N   GLY A 301     -25.483  -2.433   2.274  1.00 31.59           N  
ATOM   4463  H   GLY A 301     -25.675  -1.889   3.102  1.00 31.59           H  
ATOM   4464  CA  GLY A 301     -25.509  -3.905   2.387  1.00 31.59           C  
ATOM   4465  HA2 GLY A 301     -25.954  -4.187   3.341  1.00 31.59           H  
ATOM   4466  HA3 GLY A 301     -26.134  -4.310   1.591  1.00 31.59           H  
ATOM   4467  C   GLY A 301     -24.135  -4.590   2.281  1.00 31.59           C  
ATOM   4468  O   GLY A 301     -23.929  -5.626   2.908  1.00 31.59           O  
ATOM   4469  N   ALA A 302     -23.169  -3.976   1.589  1.00 39.40           N  
ATOM   4470  H   ALA A 302     -23.429  -3.189   1.013  1.00 39.40           H  
ATOM   4471  CA  ALA A 302     -21.781  -4.425   1.564  1.00 39.40           C  
ATOM   4472  HA  ALA A 302     -21.788  -5.480   1.292  1.00 39.40           H  
ATOM   4473  C   ALA A 302     -21.122  -4.273   2.948  1.00 39.40           C  
ATOM   4474  CB  ALA A 302     -20.998  -3.656   0.486  1.00 39.40           C  
ATOM   4475  HB1 ALA A 302     -20.551  -2.757   0.911  1.00 39.40           H  
ATOM   4476  HB2 ALA A 302     -21.652  -3.354  -0.332  1.00 39.40           H  
ATOM   4477  HB3 ALA A 302     -20.209  -4.295   0.089  1.00 39.40           H  
ATOM   4478  O   ALA A 302     -21.123  -3.191   3.543  1.00 39.40           O  
ATOM   4479  N   HIS A 303     -20.500  -5.345   3.436  1.00 45.63           N  
ATOM   4480  H   HIS A 303     -20.471  -6.167   2.851  1.00 45.63           H  
ATOM   4481  CA  HIS A 303     -19.699  -5.344   4.657  1.00 45.63           C  
ATOM   4482  HA  HIS A 303     -20.110  -4.611   5.350  1.00 45.63           H  
ATOM   4483  C   HIS A 303     -18.258  -4.949   4.327  1.00 45.63           C  
ATOM   4484  CB  HIS A 303     -19.793  -6.717   5.328  1.00 45.63           C  
ATOM   4485  HB2 HIS A 303     -20.844  -6.963   5.480  1.00 45.63           H  
ATOM   4486  HB3 HIS A 303     -19.359  -7.472   4.673  1.00 45.63           H  
ATOM   4487  O   HIS A 303     -17.603  -5.591   3.504  1.00 45.63           O  
ATOM   4488  CG  HIS A 303     -19.109  -6.763   6.669  1.00 45.63           C  
ATOM   4489  CD2 HIS A 303     -18.100  -7.610   7.017  1.00 45.63           C  
ATOM   4490  HD2 HIS A 303     -17.638  -8.351   6.382  1.00 45.63           H  
ATOM   4491  ND1 HIS A 303     -19.398  -5.933   7.754  1.00 45.63           N  
ATOM   4492  CE1 HIS A 303     -18.564  -6.312   8.734  1.00 45.63           C  
ATOM   4493  HE1 HIS A 303     -18.516  -5.855   9.711  1.00 45.63           H  
ATOM   4494  NE2 HIS A 303     -17.778  -7.320   8.322  1.00 45.63           N  
ATOM   4495  HE2 HIS A 303     -17.019  -7.732   8.845  1.00 45.63           H  
ATOM   4496  N   VAL A 304     -17.764  -3.881   4.955  1.00 42.18           N  
ATOM   4497  H   VAL A 304     -18.345  -3.428   5.646  1.00 42.18           H  
ATOM   4498  CA  VAL A 304     -16.440  -3.306   4.672  1.00 42.18           C  
ATOM   4499  HA  VAL A 304     -15.938  -3.920   3.924  1.00 42.18           H  
ATOM   4500  C   VAL A 304     -15.584  -3.323   5.933  1.00 42.18           C  
ATOM   4501  CB  VAL A 304     -16.553  -1.892   4.073  1.00 42.18           C  
ATOM   4502  HB  VAL A 304     -17.065  -1.248   4.788  1.00 42.18           H  
ATOM   4503  O   VAL A 304     -15.842  -2.581   6.883  1.00 42.18           O  
ATOM   4504  CG1 VAL A 304     -15.170  -1.298   3.763  1.00 42.18           C  
ATOM   4505 HG11 VAL A 304     -14.604  -1.165   4.685  1.00 42.18           H  
ATOM   4506 HG12 VAL A 304     -15.282  -0.323   3.288  1.00 42.18           H  
ATOM   4507 HG13 VAL A 304     -14.619  -1.964   3.098  1.00 42.18           H  
ATOM   4508  CG2 VAL A 304     -17.378  -1.887   2.784  1.00 42.18           C  
ATOM   4509 HG21 VAL A 304     -16.954  -2.612   2.089  1.00 42.18           H  
ATOM   4510 HG22 VAL A 304     -17.373  -0.895   2.332  1.00 42.18           H  
ATOM   4511 HG23 VAL A 304     -18.411  -2.162   2.997  1.00 42.18           H  
ATOM   4512  N   GLU A 305     -14.541  -4.152   5.925  1.00 47.90           N  
ATOM   4513  H   GLU A 305     -14.370  -4.685   5.085  1.00 47.90           H  
ATOM   4514  CA  GLU A 305     -13.595  -4.304   7.033  1.00 47.90           C  
ATOM   4515  HA  GLU A 305     -14.004  -3.814   7.917  1.00 47.90           H  
ATOM   4516  C   GLU A 305     -12.258  -3.636   6.707  1.00 47.90           C  
ATOM   4517  CB  GLU A 305     -13.386  -5.786   7.394  1.00 47.90           C  
ATOM   4518  HB2 GLU A 305     -12.998  -6.320   6.526  1.00 47.90           H  
ATOM   4519  HB3 GLU A 305     -12.651  -5.845   8.197  1.00 47.90           H  
ATOM   4520  O   GLU A 305     -11.714  -3.800   5.617  1.00 47.90           O  
ATOM   4521  CG  GLU A 305     -14.686  -6.449   7.867  1.00 47.90           C  
ATOM   4522  HG2 GLU A 305     -15.119  -5.829   8.652  1.00 47.90           H  
ATOM   4523  HG3 GLU A 305     -15.386  -6.478   7.032  1.00 47.90           H  
ATOM   4524  CD  GLU A 305     -14.499  -7.878   8.402  1.00 47.90           C  
ATOM   4525  OE1 GLU A 305     -15.347  -8.281   9.232  1.00 47.90           O  
ATOM   4526  OE2 GLU A 305     -13.554  -8.578   7.972  1.00 47.90           O  
ATOM   4527  N   ILE A 306     -11.691  -2.906   7.668  1.00 46.03           N  
ATOM   4528  H   ILE A 306     -12.152  -2.854   8.565  1.00 46.03           H  
ATOM   4529  CA  ILE A 306     -10.314  -2.407   7.568  1.00 46.03           C  
ATOM   4530  HA  ILE A 306     -10.109  -2.135   6.533  1.00 46.03           H  
ATOM   4531  C   ILE A 306      -9.380  -3.554   7.963  1.00 46.03           C  
ATOM   4532  CB  ILE A 306     -10.099  -1.150   8.445  1.00 46.03           C  
ATOM   4533  HB  ILE A 306     -10.227  -1.427   9.491  1.00 46.03           H  
ATOM   4534  O   ILE A 306      -9.580  -4.149   9.028  1.00 46.03           O  
ATOM   4535  CG1 ILE A 306     -11.140  -0.060   8.095  1.00 46.03           C  
ATOM   4536 HG12 ILE A 306     -12.144  -0.453   8.257  1.00 46.03           H  
ATOM   4537 HG13 ILE A 306     -11.044   0.180   7.036  1.00 46.03           H  
ATOM   4538  CG2 ILE A 306      -8.669  -0.608   8.254  1.00 46.03           C  
ATOM   4539 HG21 ILE A 306      -8.478   0.231   8.922  1.00 46.03           H  
ATOM   4540 HG22 ILE A 306      -8.521  -0.298   7.219  1.00 46.03           H  
ATOM   4541 HG23 ILE A 306      -7.935  -1.378   8.494  1.00 46.03           H  
ATOM   4542  CD1 ILE A 306     -11.035   1.237   8.907  1.00 46.03           C  
ATOM   4543 HD11 ILE A 306     -11.059   1.011   9.973  1.00 46.03           H  
ATOM   4544 HD12 ILE A 306     -10.116   1.769   8.661  1.00 46.03           H  
ATOM   4545 HD13 ILE A 306     -11.879   1.880   8.659  1.00 46.03           H  
ATOM   4546  N   SER A 307      -8.365  -3.855   7.146  1.00 45.96           N  
ATOM   4547  H   SER A 307      -8.240  -3.318   6.300  1.00 45.96           H  
ATOM   4548  CA  SER A 307      -7.367  -4.862   7.527  1.00 45.96           C  
ATOM   4549  HA  SER A 307      -7.895  -5.801   7.694  1.00 45.96           H  
ATOM   4550  C   SER A 307      -6.675  -4.456   8.829  1.00 45.96           C  
ATOM   4551  CB  SER A 307      -6.311  -5.118   6.450  1.00 45.96           C  
ATOM   4552  HB2 SER A 307      -5.658  -4.250   6.362  1.00 45.96           H  
ATOM   4553  HB3 SER A 307      -6.794  -5.327   5.495  1.00 45.96           H  
ATOM   4554  O   SER A 307      -6.296  -3.298   9.017  1.00 45.96           O  
ATOM   4555  OG  SER A 307      -5.560  -6.244   6.867  1.00 45.96           O  
ATOM   4556  HG  SER A 307      -4.876  -6.444   6.223  1.00 45.96           H  
ATOM   4557  N   LYS A 308      -6.530  -5.420   9.741  1.00 46.76           N  
ATOM   4558  H   LYS A 308      -6.828  -6.348   9.477  1.00 46.76           H  
ATOM   4559  CA  LYS A 308      -5.838  -5.237  11.026  1.00 46.76           C  
ATOM   4560  HA  LYS A 308      -5.954  -4.202  11.348  1.00 46.76           H  
ATOM   4561  C   LYS A 308      -4.329  -5.458  10.913  1.00 46.76           C  
ATOM   4562  CB  LYS A 308      -6.448  -6.159  12.091  1.00 46.76           C  
ATOM   4563  HB2 LYS A 308      -6.363  -7.193  11.756  1.00 46.76           H  
ATOM   4564  HB3 LYS A 308      -5.880  -6.052  13.015  1.00 46.76           H  
ATOM   4565  O   LYS A 308      -3.610  -5.166  11.864  1.00 46.76           O  
ATOM   4566  CG  LYS A 308      -7.920  -5.829  12.381  1.00 46.76           C  
ATOM   4567  HG2 LYS A 308      -8.000  -4.802  12.735  1.00 46.76           H  
ATOM   4568  HG3 LYS A 308      -8.508  -5.938  11.470  1.00 46.76           H  
ATOM   4569  CD  LYS A 308      -8.472  -6.784  13.445  1.00 46.76           C  
ATOM   4570  HD2 LYS A 308      -7.922  -6.646  14.376  1.00 46.76           H  
ATOM   4571  HD3 LYS A 308      -8.336  -7.809  13.099  1.00 46.76           H  
ATOM   4572  CE  LYS A 308      -9.963  -6.514  13.669  1.00 46.76           C  
ATOM   4573  HE2 LYS A 308     -10.081  -5.504  14.061  1.00 46.76           H  
ATOM   4574  HE3 LYS A 308     -10.466  -6.559  12.703  1.00 46.76           H  
ATOM   4575  NZ  LYS A 308     -10.559  -7.509  14.596  1.00 46.76           N  
ATOM   4576  HZ1 LYS A 308     -10.105  -7.478  15.498  1.00 46.76           H  
ATOM   4577  HZ2 LYS A 308     -10.453  -8.440  14.217  1.00 46.76           H  
ATOM   4578  HZ3 LYS A 308     -11.546  -7.336  14.717  1.00 46.76           H  
ATOM   4579  N   GLU A 309      -3.862  -5.977   9.781  1.00 45.65           N  
ATOM   4580  H   GLU A 309      -4.500  -6.143   9.016  1.00 45.65           H  
ATOM   4581  CA  GLU A 309      -2.438  -6.115   9.499  1.00 45.65           C  
ATOM   4582  HA  GLU A 309      -1.961  -6.573  10.365  1.00 45.65           H  
ATOM   4583  C   GLU A 309      -1.840  -4.721   9.251  1.00 45.65           C  
ATOM   4584  CB  GLU A 309      -2.214  -7.048   8.300  1.00 45.65           C  
ATOM   4585  HB2 GLU A 309      -2.745  -6.655   7.433  1.00 45.65           H  
ATOM   4586  HB3 GLU A 309      -1.148  -7.081   8.078  1.00 45.65           H  
ATOM   4587  O   GLU A 309      -2.384  -3.967   8.436  1.00 45.65           O  
ATOM   4588  CG  GLU A 309      -2.704  -8.473   8.614  1.00 45.65           C  
ATOM   4589  HG2 GLU A 309      -3.775  -8.449   8.814  1.00 45.65           H  
ATOM   4590  HG3 GLU A 309      -2.203  -8.817   9.519  1.00 45.65           H  
ATOM   4591  CD  GLU A 309      -2.446  -9.475   7.479  1.00 45.65           C  
ATOM   4592  OE1 GLU A 309      -2.457 -10.688   7.786  1.00 45.65           O  
ATOM   4593  OE2 GLU A 309      -2.282  -9.028   6.323  1.00 45.65           O  
ATOM   4594  N   PRO A 310      -0.760  -4.334   9.956  1.00 43.48           N  
ATOM   4595  CA  PRO A 310      -0.128  -3.041   9.745  1.00 43.48           C  
ATOM   4596  HA  PRO A 310      -0.874  -2.252   9.840  1.00 43.48           H  
ATOM   4597  C   PRO A 310       0.516  -3.026   8.350  1.00 43.48           C  
ATOM   4598  CB  PRO A 310       0.898  -2.893  10.872  1.00 43.48           C  
ATOM   4599  HB2 PRO A 310       0.421  -2.429  11.735  1.00 43.48           H  
ATOM   4600  HB3 PRO A 310       1.768  -2.314  10.562  1.00 43.48           H  
ATOM   4601  O   PRO A 310       1.379  -3.862   8.074  1.00 43.48           O  
ATOM   4602  CG  PRO A 310       1.268  -4.337  11.212  1.00 43.48           C  
ATOM   4603  HG2 PRO A 310       1.593  -4.438  12.248  1.00 43.48           H  
ATOM   4604  HG3 PRO A 310       2.046  -4.689  10.536  1.00 43.48           H  
ATOM   4605  CD  PRO A 310      -0.027  -5.105  10.950  1.00 43.48           C  
ATOM   4606  HD2 PRO A 310       0.206  -6.105  10.582  1.00 43.48           H  
ATOM   4607  HD3 PRO A 310      -0.615  -5.165  11.865  1.00 43.48           H  
ATOM   4608  N   PRO A 311       0.122  -2.106   7.453  1.00 47.27           N  
ATOM   4609  CA  PRO A 311       0.728  -2.036   6.135  1.00 47.27           C  
ATOM   4610  HA  PRO A 311       0.721  -3.031   5.688  1.00 47.27           H  
ATOM   4611  C   PRO A 311       2.180  -1.529   6.226  1.00 47.27           C  
ATOM   4612  CB  PRO A 311      -0.179  -1.117   5.326  1.00 47.27           C  
ATOM   4613  HB2 PRO A 311      -0.977  -1.707   4.874  1.00 47.27           H  
ATOM   4614  HB3 PRO A 311       0.378  -0.580   4.558  1.00 47.27           H  
ATOM   4615  O   PRO A 311       2.520  -0.811   7.170  1.00 47.27           O  
ATOM   4616  CG  PRO A 311      -0.772  -0.185   6.383  1.00 47.27           C  
ATOM   4617  HG2 PRO A 311      -1.752   0.185   6.080  1.00 47.27           H  
ATOM   4618  HG3 PRO A 311      -0.086   0.638   6.584  1.00 47.27           H  
ATOM   4619  CD  PRO A 311      -0.885  -1.071   7.619  1.00 47.27           C  
ATOM   4620  HD2 PRO A 311      -1.874  -1.527   7.655  1.00 47.27           H  
ATOM   4621  HD3 PRO A 311      -0.704  -0.480   8.517  1.00 47.27           H  
ATOM   4622  N   PRO A 312       3.037  -1.858   5.240  1.00 41.94           N  
ATOM   4623  CA  PRO A 312       4.473  -1.557   5.282  1.00 41.94           C  
ATOM   4624  HA  PRO A 312       4.896  -1.986   6.191  1.00 41.94           H  
ATOM   4625  C   PRO A 312       4.824  -0.057   5.289  1.00 41.94           C  
ATOM   4626  CB  PRO A 312       5.072  -2.288   4.073  1.00 41.94           C  
ATOM   4627  HB2 PRO A 312       5.894  -1.734   3.618  1.00 41.94           H  
ATOM   4628  HB3 PRO A 312       5.413  -3.275   4.383  1.00 41.94           H  
ATOM   4629  O   PRO A 312       5.939   0.299   5.656  1.00 41.94           O  
ATOM   4630  CG  PRO A 312       3.896  -2.441   3.109  1.00 41.94           C  
ATOM   4631  HG2 PRO A 312       4.026  -3.291   2.439  1.00 41.94           H  
ATOM   4632  HG3 PRO A 312       3.763  -1.519   2.542  1.00 41.94           H  
ATOM   4633  CD  PRO A 312       2.715  -2.639   4.053  1.00 41.94           C  
ATOM   4634  HD2 PRO A 312       2.632  -3.691   4.325  1.00 41.94           H  
ATOM   4635  HD3 PRO A 312       1.796  -2.297   3.578  1.00 41.94           H  
ATOM   4636  N   ASP A 313       3.885   0.824   4.936  1.00 39.46           N  
ATOM   4637  H   ASP A 313       2.976   0.464   4.682  1.00 39.46           H  
ATOM   4638  CA  ASP A 313       3.968   2.273   5.157  1.00 39.46           C  
ATOM   4639  HA  ASP A 313       4.844   2.478   5.773  1.00 39.46           H  
ATOM   4640  C   ASP A 313       2.701   2.735   5.913  1.00 39.46           C  
ATOM   4641  CB  ASP A 313       4.197   2.998   3.811  1.00 39.46           C  
ATOM   4642  HB2 ASP A 313       3.567   2.537   3.050  1.00 39.46           H  
ATOM   4643  HB3 ASP A 313       5.233   2.842   3.508  1.00 39.46           H  
ATOM   4644  O   ASP A 313       1.590   2.473   5.448  1.00 39.46           O  
ATOM   4645  CG  ASP A 313       3.905   4.507   3.802  1.00 39.46           C  
ATOM   4646  OD1 ASP A 313       3.829   5.144   4.876  1.00 39.46           O  
ATOM   4647  OD2 ASP A 313       3.654   5.051   2.707  1.00 39.46           O  
ATOM   4648  N   PRO A 314       2.815   3.437   7.061  1.00 38.59           N  
ATOM   4649  CA  PRO A 314       1.674   3.930   7.840  1.00 38.59           C  
ATOM   4650  HA  PRO A 314       1.007   3.098   8.067  1.00 38.59           H  
ATOM   4651  C   PRO A 314       0.843   5.015   7.136  1.00 38.59           C  
ATOM   4652  CB  PRO A 314       2.283   4.464   9.140  1.00 38.59           C  
ATOM   4653  HB2 PRO A 314       2.381   3.648   9.856  1.00 38.59           H  
ATOM   4654  HB3 PRO A 314       1.705   5.280   9.574  1.00 38.59           H  
ATOM   4655  O   PRO A 314      -0.192   5.432   7.664  1.00 38.59           O  
ATOM   4656  CG  PRO A 314       3.671   4.924   8.700  1.00 38.59           C  
ATOM   4657  HG2 PRO A 314       4.369   4.971   9.536  1.00 38.59           H  
ATOM   4658  HG3 PRO A 314       3.603   5.887   8.194  1.00 38.59           H  
ATOM   4659  CD  PRO A 314       4.060   3.842   7.700  1.00 38.59           C  
ATOM   4660  HD2 PRO A 314       4.779   4.244   6.987  1.00 38.59           H  
ATOM   4661  HD3 PRO A 314       4.490   2.988   8.223  1.00 38.59           H  
ATOM   4662  N   SER A 315       1.254   5.496   5.958  1.00 40.04           N  
ATOM   4663  H   SER A 315       2.145   5.199   5.588  1.00 40.04           H  
ATOM   4664  CA  SER A 315       0.356   6.246   5.082  1.00 40.04           C  
ATOM   4665  HA  SER A 315      -0.040   7.084   5.655  1.00 40.04           H  
ATOM   4666  C   SER A 315      -0.844   5.391   4.649  1.00 40.04           C  
ATOM   4667  CB  SER A 315       1.118   6.826   3.877  1.00 40.04           C  
ATOM   4668  HB2 SER A 315       2.112   7.152   4.183  1.00 40.04           H  
ATOM   4669  HB3 SER A 315       0.569   7.696   3.515  1.00 40.04           H  
ATOM   4670  O   SER A 315      -1.920   5.953   4.438  1.00 40.04           O  
ATOM   4671  OG  SER A 315       1.224   5.918   2.806  1.00 40.04           O  
ATOM   4672  HG  SER A 315       2.135   5.623   2.739  1.00 40.04           H  
ATOM   4673  N   ILE A 316      -0.690   4.061   4.579  1.00 40.92           N  
ATOM   4674  H   ILE A 316       0.207   3.687   4.853  1.00 40.92           H  
ATOM   4675  CA  ILE A 316      -1.605   3.121   3.925  1.00 40.92           C  
ATOM   4676  HA  ILE A 316      -1.979   3.667   3.059  1.00 40.92           H  
ATOM   4677  C   ILE A 316      -2.799   2.686   4.806  1.00 40.92           C  
ATOM   4678  CB  ILE A 316      -0.812   1.906   3.387  1.00 40.92           C  
ATOM   4679  HB  ILE A 316      -0.286   1.489   4.246  1.00 40.92           H  
ATOM   4680  O   ILE A 316      -2.673   2.544   6.021  1.00 40.92           O  
ATOM   4681  CG1 ILE A 316       0.260   2.316   2.349  1.00 40.92           C  
ATOM   4682 HG12 ILE A 316      -0.204   2.518   1.383  1.00 40.92           H  
ATOM   4683 HG13 ILE A 316       0.767   3.226   2.669  1.00 40.92           H  
ATOM   4684  CG2 ILE A 316      -1.730   0.783   2.853  1.00 40.92           C  
ATOM   4685 HG21 ILE A 316      -2.541   1.202   2.258  1.00 40.92           H  
ATOM   4686 HG22 ILE A 316      -1.173   0.052   2.266  1.00 40.92           H  
ATOM   4687 HG23 ILE A 316      -2.178   0.250   3.691  1.00 40.92           H  
ATOM   4688  CD1 ILE A 316       1.347   1.244   2.200  1.00 40.92           C  
ATOM   4689 HD11 ILE A 316       0.935   0.319   1.796  1.00 40.92           H  
ATOM   4690 HD12 ILE A 316       1.786   1.024   3.173  1.00 40.92           H  
ATOM   4691 HD13 ILE A 316       2.128   1.609   1.534  1.00 40.92           H  
ATOM   4692  N   LYS A 317      -3.959   2.397   4.192  1.00 46.43           N  
ATOM   4693  H   LYS A 317      -4.007   2.618   3.208  1.00 46.43           H  
ATOM   4694  CA  LYS A 317      -5.123   1.701   4.779  1.00 46.43           C  
ATOM   4695  HA  LYS A 317      -4.790   1.127   5.644  1.00 46.43           H  
ATOM   4696  C   LYS A 317      -5.756   0.721   3.779  1.00 46.43           C  
ATOM   4697  CB  LYS A 317      -6.173   2.731   5.238  1.00 46.43           C  
ATOM   4698  HB2 LYS A 317      -7.073   2.197   5.542  1.00 46.43           H  
ATOM   4699  HB3 LYS A 317      -6.426   3.387   4.405  1.00 46.43           H  
ATOM   4700  O   LYS A 317      -6.196   1.134   2.713  1.00 46.43           O  
ATOM   4701  CG  LYS A 317      -5.672   3.568   6.424  1.00 46.43           C  
ATOM   4702  HG2 LYS A 317      -4.799   4.147   6.122  1.00 46.43           H  
ATOM   4703  HG3 LYS A 317      -5.382   2.889   7.226  1.00 46.43           H  
ATOM   4704  CD  LYS A 317      -6.728   4.545   6.952  1.00 46.43           C  
ATOM   4705  HD2 LYS A 317      -7.651   4.006   7.163  1.00 46.43           H  
ATOM   4706  HD3 LYS A 317      -6.911   5.312   6.199  1.00 46.43           H  
ATOM   4707  CE  LYS A 317      -6.180   5.171   8.242  1.00 46.43           C  
ATOM   4708  HE2 LYS A 317      -6.009   4.364   8.954  1.00 46.43           H  
ATOM   4709  HE3 LYS A 317      -5.210   5.619   8.029  1.00 46.43           H  
ATOM   4710  NZ  LYS A 317      -7.098   6.179   8.834  1.00 46.43           N  
ATOM   4711  HZ1 LYS A 317      -6.798   6.444   9.761  1.00 46.43           H  
ATOM   4712  HZ2 LYS A 317      -8.045   5.832   8.896  1.00 46.43           H  
ATOM   4713  HZ3 LYS A 317      -7.132   7.019   8.273  1.00 46.43           H  
ATOM   4714  N   ILE A 318      -5.853  -0.560   4.138  1.00 50.08           N  
ATOM   4715  H   ILE A 318      -5.504  -0.830   5.047  1.00 50.08           H  
ATOM   4716  CA  ILE A 318      -6.426  -1.626   3.291  1.00 50.08           C  
ATOM   4717  HA  ILE A 318      -6.403  -1.310   2.248  1.00 50.08           H  
ATOM   4718  C   ILE A 318      -7.892  -1.872   3.680  1.00 50.08           C  
ATOM   4719  CB  ILE A 318      -5.572  -2.913   3.406  1.00 50.08           C  
ATOM   4720  HB  ILE A 318      -5.543  -3.195   4.459  1.00 50.08           H  
ATOM   4721  O   ILE A 318      -8.191  -2.000   4.870  1.00 50.08           O  
ATOM   4722  CG1 ILE A 318      -4.118  -2.663   2.940  1.00 50.08           C  
ATOM   4723 HG12 ILE A 318      -3.737  -1.739   3.375  1.00 50.08           H  
ATOM   4724 HG13 ILE A 318      -4.106  -2.547   1.857  1.00 50.08           H  
ATOM   4725  CG2 ILE A 318      -6.194  -4.080   2.613  1.00 50.08           C  
ATOM   4726 HG21 ILE A 318      -5.573  -4.972   2.694  1.00 50.08           H  
ATOM   4727 HG22 ILE A 318      -7.177  -4.342   3.005  1.00 50.08           H  
ATOM   4728 HG23 ILE A 318      -6.288  -3.818   1.559  1.00 50.08           H  
ATOM   4729  CD1 ILE A 318      -3.139  -3.775   3.336  1.00 50.08           C  
ATOM   4730 HD11 ILE A 318      -3.226  -3.985   4.402  1.00 50.08           H  
ATOM   4731 HD12 ILE A 318      -3.334  -4.684   2.766  1.00 50.08           H  
ATOM   4732 HD13 ILE A 318      -2.121  -3.446   3.126  1.00 50.08           H  
ATOM   4733  N   PHE A 319      -8.788  -1.971   2.691  1.00 51.56           N  
ATOM   4734  H   PHE A 319      -8.471  -1.899   1.735  1.00 51.56           H  
ATOM   4735  CA  PHE A 319     -10.220  -2.227   2.888  1.00 51.56           C  
ATOM   4736  HA  PHE A 319     -10.422  -2.359   3.951  1.00 51.56           H  
ATOM   4737  C   PHE A 319     -10.664  -3.505   2.163  1.00 51.56           C  
ATOM   4738  CB  PHE A 319     -11.050  -1.025   2.410  1.00 51.56           C  
ATOM   4739  HB2 PHE A 319     -10.865  -0.870   1.347  1.00 51.56           H  
ATOM   4740  HB3 PHE A 319     -12.106  -1.271   2.517  1.00 51.56           H  
ATOM   4741  O   PHE A 319     -10.586  -3.603   0.938  1.00 51.56           O  
ATOM   4742  CG  PHE A 319     -10.784   0.277   3.144  1.00 51.56           C  
ATOM   4743  CD1 PHE A 319     -11.538   0.621   4.281  1.00 51.56           C  
ATOM   4744  HD1 PHE A 319     -12.304  -0.051   4.640  1.00 51.56           H  
ATOM   4745  CD2 PHE A 319      -9.793   1.159   2.674  1.00 51.56           C  
ATOM   4746  HD2 PHE A 319      -9.209   0.899   1.803  1.00 51.56           H  
ATOM   4747  CE1 PHE A 319     -11.303   1.842   4.942  1.00 51.56           C  
ATOM   4748  HE1 PHE A 319     -11.898   2.107   5.803  1.00 51.56           H  
ATOM   4749  CE2 PHE A 319      -9.552   2.375   3.337  1.00 51.56           C  
ATOM   4750  HE2 PHE A 319      -8.785   3.038   2.965  1.00 51.56           H  
ATOM   4751  CZ  PHE A 319     -10.308   2.717   4.473  1.00 51.56           C  
ATOM   4752  HZ  PHE A 319     -10.130   3.656   4.976  1.00 51.56           H  
ATOM   4753  N   ASN A 320     -11.195  -4.457   2.926  1.00 50.81           N  
ATOM   4754  H   ASN A 320     -11.277  -4.281   3.917  1.00 50.81           H  
ATOM   4755  CA  ASN A 320     -11.821  -5.671   2.416  1.00 50.81           C  
ATOM   4756  HA  ASN A 320     -11.390  -5.937   1.451  1.00 50.81           H  
ATOM   4757  C   ASN A 320     -13.319  -5.409   2.233  1.00 50.81           C  
ATOM   4758  CB  ASN A 320     -11.553  -6.815   3.410  1.00 50.81           C  
ATOM   4759  HB2 ASN A 320     -12.093  -7.706   3.089  1.00 50.81           H  
ATOM   4760  HB3 ASN A 320     -11.920  -6.528   4.396  1.00 50.81           H  
ATOM   4761  O   ASN A 320     -14.026  -5.200   3.220  1.00 50.81           O  
ATOM   4762  CG  ASN A 320     -10.082  -7.177   3.505  1.00 50.81           C  
ATOM   4763  ND2 ASN A 320      -9.613  -7.579   4.662  1.00 50.81           N  
ATOM   4764 HD21 ASN A 320      -8.642  -7.858   4.663  1.00 50.81           H  
ATOM   4765 HD22 ASN A 320     -10.219  -7.655   5.466  1.00 50.81           H  
ATOM   4766  OD1 ASN A 320      -9.336  -7.116   2.548  1.00 50.81           O  
ATOM   4767  N   VAL A 321     -13.805  -5.416   0.988  1.00 50.21           N  
ATOM   4768  H   VAL A 321     -13.184  -5.630   0.222  1.00 50.21           H  
ATOM   4769  CA  VAL A 321     -15.223  -5.196   0.663  1.00 50.21           C  
ATOM   4770  HA  VAL A 321     -15.735  -4.785   1.533  1.00 50.21           H  
ATOM   4771  C   VAL A 321     -15.868  -6.540   0.326  1.00 50.21           C  
ATOM   4772  CB  VAL A 321     -15.394  -4.181  -0.489  1.00 50.21           C  
ATOM   4773  HB  VAL A 321     -14.963  -4.601  -1.398  1.00 50.21           H  
ATOM   4774  O   VAL A 321     -15.465  -7.220  -0.618  1.00 50.21           O  
ATOM   4775  CG1 VAL A 321     -16.876  -3.869  -0.757  1.00 50.21           C  
ATOM   4776 HG11 VAL A 321     -17.329  -3.360   0.094  1.00 50.21           H  
ATOM   4777 HG12 VAL A 321     -17.431  -4.789  -0.939  1.00 50.21           H  
ATOM   4778 HG13 VAL A 321     -16.962  -3.233  -1.637  1.00 50.21           H  
ATOM   4779  CG2 VAL A 321     -14.687  -2.848  -0.196  1.00 50.21           C  
ATOM   4780 HG21 VAL A 321     -13.612  -3.008  -0.107  1.00 50.21           H  
ATOM   4781 HG22 VAL A 321     -15.062  -2.415   0.731  1.00 50.21           H  
ATOM   4782 HG23 VAL A 321     -14.860  -2.152  -1.016  1.00 50.21           H  
ATOM   4783  N   ARG A 322     -16.887  -6.931   1.095  1.00 47.80           N  
ATOM   4784  H   ARG A 322     -17.153  -6.339   1.869  1.00 47.80           H  
ATOM   4785  CA  ARG A 322     -17.673  -8.152   0.880  1.00 47.80           C  
ATOM   4786  HA  ARG A 322     -17.292  -8.685   0.009  1.00 47.80           H  
ATOM   4787  C   ARG A 322     -19.125  -7.787   0.597  1.00 47.80           C  
ATOM   4788  CB  ARG A 322     -17.563  -9.074   2.102  1.00 47.80           C  
ATOM   4789  HB2 ARG A 322     -17.862  -8.525   2.995  1.00 47.80           H  
ATOM   4790  HB3 ARG A 322     -18.248  -9.911   1.969  1.00 47.80           H  
ATOM   4791  O   ARG A 322     -19.753  -7.089   1.383  1.00 47.80           O  
ATOM   4792  CG  ARG A 322     -16.144  -9.628   2.296  1.00 47.80           C  
ATOM   4793  HG2 ARG A 322     -15.441  -8.809   2.449  1.00 47.80           H  
ATOM   4794  HG3 ARG A 322     -15.851 -10.189   1.408  1.00 47.80           H  
ATOM   4795  CD  ARG A 322     -16.112 -10.551   3.518  1.00 47.80           C  
ATOM   4796  HD2 ARG A 322     -16.852 -11.340   3.388  1.00 47.80           H  
ATOM   4797  HD3 ARG A 322     -16.376  -9.960   4.395  1.00 47.80           H  
ATOM   4798  NE  ARG A 322     -14.782 -11.159   3.701  1.00 47.80           N  
ATOM   4799  HE  ARG A 322     -14.166 -11.165   2.901  1.00 47.80           H  
ATOM   4800  NH1 ARG A 322     -14.992 -11.717   5.924  1.00 47.80           N  
ATOM   4801 HH11 ARG A 322     -15.903 -11.282   5.940  1.00 47.80           H  
ATOM   4802 HH12 ARG A 322     -14.533 -11.922   6.800  1.00 47.80           H  
ATOM   4803  NH2 ARG A 322     -13.083 -12.136   4.844  1.00 47.80           N  
ATOM   4804 HH21 ARG A 322     -12.524 -12.122   4.003  1.00 47.80           H  
ATOM   4805 HH22 ARG A 322     -12.688 -12.479   5.708  1.00 47.80           H  
ATOM   4806  CZ  ARG A 322     -14.298 -11.668   4.820  1.00 47.80           C  
ATOM   4807  N   GLY A 323     -19.658  -8.285  -0.507  1.00 51.74           N  
ATOM   4808  H   GLY A 323     -19.086  -8.845  -1.122  1.00 51.74           H  
ATOM   4809  CA  GLY A 323     -21.034  -8.053  -0.936  1.00 51.74           C  
ATOM   4810  HA2 GLY A 323     -21.733  -8.460  -0.206  1.00 51.74           H  
ATOM   4811  HA3 GLY A 323     -21.225  -6.983  -1.028  1.00 51.74           H  
ATOM   4812  C   GLY A 323     -21.287  -8.713  -2.286  1.00 51.74           C  
ATOM   4813  O   GLY A 323     -20.404  -9.361  -2.855  1.00 51.74           O  
ATOM   4814  N   ASN A 324     -22.486  -8.542  -2.826  1.00 54.66           N  
ATOM   4815  H   ASN A 324     -23.163  -8.000  -2.307  1.00 54.66           H  
ATOM   4816  CA  ASN A 324     -22.749  -8.854  -4.221  1.00 54.66           C  
ATOM   4817  HA  ASN A 324     -22.262  -9.807  -4.429  1.00 54.66           H  
ATOM   4818  C   ASN A 324     -22.076  -7.808  -5.141  1.00 54.66           C  
ATOM   4819  CB  ASN A 324     -24.263  -9.084  -4.414  1.00 54.66           C  
ATOM   4820  HB2 ASN A 324     -24.664  -9.589  -3.535  1.00 54.66           H  
ATOM   4821  HB3 ASN A 324     -24.417  -9.746  -5.266  1.00 54.66           H  
ATOM   4822  O   ASN A 324     -21.648  -6.740  -4.704  1.00 54.66           O  
ATOM   4823  CG  ASN A 324     -25.083  -7.835  -4.682  1.00 54.66           C  
ATOM   4824  ND2 ASN A 324     -26.207  -7.665  -4.037  1.00 54.66           N  
ATOM   4825 HD21 ASN A 324     -26.690  -6.795  -4.207  1.00 54.66           H  
ATOM   4826 HD22 ASN A 324     -26.315  -8.040  -3.105  1.00 54.66           H  
ATOM   4827  OD1 ASN A 324     -24.762  -7.048  -5.557  1.00 54.66           O  
ATOM   4828  N   ARG A 325     -21.963  -8.102  -6.442  1.00 46.80           N  
ATOM   4829  H   ARG A 325     -22.369  -8.967  -6.770  1.00 46.80           H  
ATOM   4830  CA  ARG A 325     -21.239  -7.234  -7.389  1.00 46.80           C  
ATOM   4831  HA  ARG A 325     -20.213  -7.123  -7.036  1.00 46.80           H  
ATOM   4832  C   ARG A 325     -21.789  -5.799  -7.458  1.00 46.80           C  
ATOM   4833  CB  ARG A 325     -21.210  -7.909  -8.769  1.00 46.80           C  
ATOM   4834  HB2 ARG A 325     -22.230  -8.062  -9.121  1.00 46.80           H  
ATOM   4835  HB3 ARG A 325     -20.718  -8.878  -8.677  1.00 46.80           H  
ATOM   4836  O   ARG A 325     -21.001  -4.868  -7.563  1.00 46.80           O  
ATOM   4837  CG  ARG A 325     -20.448  -7.059  -9.791  1.00 46.80           C  
ATOM   4838  HG2 ARG A 325     -19.446  -6.845  -9.418  1.00 46.80           H  
ATOM   4839  HG3 ARG A 325     -20.974  -6.116  -9.941  1.00 46.80           H  
ATOM   4840  CD  ARG A 325     -20.342  -7.760 -11.142  1.00 46.80           C  
ATOM   4841  HD2 ARG A 325     -21.335  -8.066 -11.471  1.00 46.80           H  
ATOM   4842  HD3 ARG A 325     -19.697  -8.633 -11.044  1.00 46.80           H  
ATOM   4843  NE  ARG A 325     -19.780  -6.816 -12.107  1.00 46.80           N  
ATOM   4844  HE  ARG A 325     -19.721  -5.855 -11.801  1.00 46.80           H  
ATOM   4845  NH1 ARG A 325     -19.292  -8.226 -13.858  1.00 46.80           N  
ATOM   4846 HH11 ARG A 325     -18.879  -8.355 -14.770  1.00 46.80           H  
ATOM   4847 HH12 ARG A 325     -19.654  -9.005 -13.327  1.00 46.80           H  
ATOM   4848  NH2 ARG A 325     -18.815  -6.027 -13.951  1.00 46.80           N  
ATOM   4849 HH21 ARG A 325     -18.852  -5.143 -13.463  1.00 46.80           H  
ATOM   4850 HH22 ARG A 325     -18.394  -6.115 -14.865  1.00 46.80           H  
ATOM   4851  CZ  ARG A 325     -19.300  -7.042 -13.306  1.00 46.80           C  
ATOM   4852  N   GLN A 326     -23.108  -5.615  -7.396  1.00 53.65           N  
ATOM   4853  H   GLN A 326     -23.695  -6.393  -7.129  1.00 53.65           H  
ATOM   4854  CA  GLN A 326     -23.733  -4.288  -7.448  1.00 53.65           C  
ATOM   4855  HA  GLN A 326     -23.280  -3.711  -8.254  1.00 53.65           H  
ATOM   4856  C   GLN A 326     -23.487  -3.507  -6.152  1.00 53.65           C  
ATOM   4857  CB  GLN A 326     -25.238  -4.425  -7.732  1.00 53.65           C  
ATOM   4858  HB2 GLN A 326     -25.699  -5.055  -6.972  1.00 53.65           H  
ATOM   4859  HB3 GLN A 326     -25.695  -3.437  -7.674  1.00 53.65           H  
ATOM   4860  O   GLN A 326     -23.159  -2.326  -6.210  1.00 53.65           O  
ATOM   4861  CG  GLN A 326     -25.510  -5.005  -9.131  1.00 53.65           C  
ATOM   4862  HG2 GLN A 326     -25.096  -4.324  -9.875  1.00 53.65           H  
ATOM   4863  HG3 GLN A 326     -25.011  -5.968  -9.235  1.00 53.65           H  
ATOM   4864  CD  GLN A 326     -26.994  -5.214  -9.431  1.00 53.65           C  
ATOM   4865  NE2 GLN A 326     -27.362  -5.417 -10.678  1.00 53.65           N  
ATOM   4866 HE21 GLN A 326     -28.356  -5.534 -10.813  1.00 53.65           H  
ATOM   4867 HE22 GLN A 326     -26.699  -5.348 -11.437  1.00 53.65           H  
ATOM   4868  OE1 GLN A 326     -27.855  -5.225  -8.573  1.00 53.65           O  
ATOM   4869  N   GLU A 327     -23.557  -4.177  -4.999  1.00 52.62           N  
ATOM   4870  H   GLU A 327     -23.844  -5.145  -5.024  1.00 52.62           H  
ATOM   4871  CA  GLU A 327     -23.222  -3.598  -3.688  1.00 52.62           C  
ATOM   4872  HA  GLU A 327     -23.842  -2.721  -3.502  1.00 52.62           H  
ATOM   4873  C   GLU A 327     -21.750  -3.157  -3.628  1.00 52.62           C  
ATOM   4874  CB  GLU A 327     -23.491  -4.636  -2.589  1.00 52.62           C  
ATOM   4875  HB2 GLU A 327     -23.116  -4.258  -1.638  1.00 52.62           H  
ATOM   4876  HB3 GLU A 327     -22.928  -5.536  -2.839  1.00 52.62           H  
ATOM   4877  O   GLU A 327     -21.453  -2.058  -3.164  1.00 52.62           O  
ATOM   4878  CG  GLU A 327     -24.977  -4.981  -2.402  1.00 52.62           C  
ATOM   4879  HG2 GLU A 327     -25.473  -4.147  -1.907  1.00 52.62           H  
ATOM   4880  HG3 GLU A 327     -25.442  -5.100  -3.380  1.00 52.62           H  
ATOM   4881  CD  GLU A 327     -25.198  -6.275  -1.598  1.00 52.62           C  
ATOM   4882  OE1 GLU A 327     -26.377  -6.639  -1.403  1.00 52.62           O  
ATOM   4883  OE2 GLU A 327     -24.216  -7.008  -1.332  1.00 52.62           O  
ATOM   4884  N   ILE A 328     -20.829  -3.973  -4.159  1.00 48.66           N  
ATOM   4885  H   ILE A 328     -21.142  -4.875  -4.489  1.00 48.66           H  
ATOM   4886  CA  ILE A 328     -19.401  -3.641  -4.276  1.00 48.66           C  
ATOM   4887  HA  ILE A 328     -19.029  -3.364  -3.289  1.00 48.66           H  
ATOM   4888  C   ILE A 328     -19.206  -2.414  -5.182  1.00 48.66           C  
ATOM   4889  CB  ILE A 328     -18.598  -4.873  -4.766  1.00 48.66           C  
ATOM   4890  HB  ILE A 328     -19.088  -5.265  -5.658  1.00 48.66           H  
ATOM   4891  O   ILE A 328     -18.587  -1.438  -4.763  1.00 48.66           O  
ATOM   4892  CG1 ILE A 328     -18.569  -5.982  -3.687  1.00 48.66           C  
ATOM   4893 HG12 ILE A 328     -17.869  -5.698  -2.902  1.00 48.66           H  
ATOM   4894 HG13 ILE A 328     -19.553  -6.085  -3.229  1.00 48.66           H  
ATOM   4895  CG2 ILE A 328     -17.153  -4.493  -5.144  1.00 48.66           C  
ATOM   4896 HG21 ILE A 328     -16.630  -4.077  -4.283  1.00 48.66           H  
ATOM   4897 HG22 ILE A 328     -16.613  -5.366  -5.511  1.00 48.66           H  
ATOM   4898 HG23 ILE A 328     -17.148  -3.767  -5.957  1.00 48.66           H  
ATOM   4899  CD1 ILE A 328     -18.160  -7.363  -4.218  1.00 48.66           C  
ATOM   4900 HD11 ILE A 328     -17.171  -7.332  -4.673  1.00 48.66           H  
ATOM   4901 HD12 ILE A 328     -18.130  -8.070  -3.389  1.00 48.66           H  
ATOM   4902 HD13 ILE A 328     -18.887  -7.707  -4.954  1.00 48.66           H  
ATOM   4903  N   GLU A 329     -19.757  -2.422  -6.401  1.00 53.24           N  
ATOM   4904  H   GLU A 329     -20.266  -3.243  -6.697  1.00 53.24           H  
ATOM   4905  CA  GLU A 329     -19.639  -1.298  -7.345  1.00 53.24           C  
ATOM   4906  HA  GLU A 329     -18.582  -1.084  -7.500  1.00 53.24           H  
ATOM   4907  C   GLU A 329     -20.258   0.004  -6.779  1.00 53.24           C  
ATOM   4908  CB  GLU A 329     -20.251  -1.690  -8.713  1.00 53.24           C  
ATOM   4909  HB2 GLU A 329     -21.243  -2.112  -8.552  1.00 53.24           H  
ATOM   4910  HB3 GLU A 329     -20.358  -0.785  -9.310  1.00 53.24           H  
ATOM   4911  O   GLU A 329     -19.703   1.091  -6.969  1.00 53.24           O  
ATOM   4912  CG  GLU A 329     -19.383  -2.693  -9.515  1.00 53.24           C  
ATOM   4913  HG2 GLU A 329     -18.424  -2.218  -9.722  1.00 53.24           H  
ATOM   4914  HG3 GLU A 329     -19.179  -3.567  -8.897  1.00 53.24           H  
ATOM   4915  CD  GLU A 329     -19.997  -3.164 -10.858  1.00 53.24           C  
ATOM   4916  OE1 GLU A 329     -19.463  -4.134 -11.464  1.00 53.24           O  
ATOM   4917  OE2 GLU A 329     -20.970  -2.541 -11.337  1.00 53.24           O  
ATOM   4918  N   GLN A 330     -21.354  -0.089  -6.016  1.00 56.74           N  
ATOM   4919  H   GLN A 330     -21.785  -0.997  -5.912  1.00 56.74           H  
ATOM   4920  CA  GLN A 330     -21.978   1.044  -5.326  1.00 56.74           C  
ATOM   4921  HA  GLN A 330     -22.066   1.865  -6.037  1.00 56.74           H  
ATOM   4922  C   GLN A 330     -21.136   1.555  -4.144  1.00 56.74           C  
ATOM   4923  CB  GLN A 330     -23.396   0.639  -4.889  1.00 56.74           C  
ATOM   4924  HB2 GLN A 330     -23.942   0.301  -5.769  1.00 56.74           H  
ATOM   4925  HB3 GLN A 330     -23.337  -0.188  -4.182  1.00 56.74           H  
ATOM   4926  O   GLN A 330     -20.959   2.768  -4.005  1.00 56.74           O  
ATOM   4927  CG  GLN A 330     -24.175   1.797  -4.246  1.00 56.74           C  
ATOM   4928  HG2 GLN A 330     -24.172   2.652  -4.922  1.00 56.74           H  
ATOM   4929  HG3 GLN A 330     -23.689   2.092  -3.316  1.00 56.74           H  
ATOM   4930  CD  GLN A 330     -25.627   1.443  -3.929  1.00 56.74           C  
ATOM   4931  NE2 GLN A 330     -26.383   2.354  -3.359  1.00 56.74           N  
ATOM   4932 HE21 GLN A 330     -27.327   2.060  -3.151  1.00 56.74           H  
ATOM   4933 HE22 GLN A 330     -26.012   3.256  -3.095  1.00 56.74           H  
ATOM   4934  OE1 GLN A 330     -26.123   0.363  -4.186  1.00 56.74           O  
ATOM   4935  N   ALA A 331     -20.582   0.663  -3.318  1.00 53.54           N  
ATOM   4936  H   ALA A 331     -20.785  -0.317  -3.451  1.00 53.54           H  
ATOM   4937  CA  ALA A 331     -19.708   1.032  -2.205  1.00 53.54           C  
ATOM   4938  HA  ALA A 331     -20.244   1.722  -1.554  1.00 53.54           H
[truncated: 231,669 more chars]
