# Supplementary material for: A glutamine-based single α-helix scaffold to target globular proteins
Source: Nat Commun. 2022 Nov 18;13:7073. doi: 10.1038/s41467-022-34793-6 (PMC9674830; doi:10.1038/s41467-022-34793-6)
Supplement: Supplementary file 7 — Supplementary Data 4 [file 41467_2022_34793_MOESM7_ESM.zip › ColabFold_p37n/p37n_with_MSAs/G4VQS9.pdb]

ATOM      1  N   MET A   1      -7.700  43.241  25.214  1.00 50.91           N  
ATOM      2  H   MET A   1      -8.013  42.960  24.296  1.00 50.91           H  
ATOM      3  H2  MET A   1      -6.709  43.057  25.283  1.00 50.91           H  
ATOM      4  H3  MET A   1      -7.846  44.232  25.340  1.00 50.91           H  
ATOM      5  CA  MET A   1      -8.414  42.478  26.263  1.00 50.91           C  
ATOM      6  HA  MET A   1      -8.187  41.423  26.113  1.00 50.91           H  
ATOM      7  C   MET A   1      -9.948  42.530  26.159  1.00 50.91           C  
ATOM      8  CB  MET A   1      -7.886  42.812  27.668  1.00 50.91           C  
ATOM      9  HB2 MET A   1      -7.800  43.890  27.800  1.00 50.91           H  
ATOM     10  HB3 MET A   1      -8.576  42.419  28.415  1.00 50.91           H  
ATOM     11  O   MET A   1     -10.559  41.584  26.615  1.00 50.91           O  
ATOM     12  CG  MET A   1      -6.522  42.131  27.872  1.00 50.91           C  
ATOM     13  HG2 MET A   1      -5.798  42.535  27.164  1.00 50.91           H  
ATOM     14  HG3 MET A   1      -6.642  41.069  27.662  1.00 50.91           H  
ATOM     15  SD  MET A   1      -5.830  42.265  29.536  1.00 50.91           S  
ATOM     16  CE  MET A   1      -5.161  43.950  29.526  1.00 50.91           C  
ATOM     17  HE1 MET A   1      -4.660  44.140  30.475  1.00 50.91           H  
ATOM     18  HE2 MET A   1      -4.438  44.058  28.717  1.00 50.91           H  
ATOM     19  HE3 MET A   1      -5.969  44.671  29.403  1.00 50.91           H  
ATOM     20  N   ALA A   2     -10.588  43.499  25.481  1.00 34.82           N  
ATOM     21  H   ALA A   2     -10.108  44.342  25.200  1.00 34.82           H  
ATOM     22  CA  ALA A   2     -12.061  43.536  25.325  1.00 34.82           C  
ATOM     23  HA  ALA A   2     -12.518  43.324  26.291  1.00 34.82           H  
ATOM     24  C   ALA A   2     -12.671  42.517  24.322  1.00 34.82           C  
ATOM     25  CB  ALA A   2     -12.437  44.973  24.938  1.00 34.82           C  
ATOM     26  HB1 ALA A   2     -12.081  45.671  25.696  1.00 34.82           H  
ATOM     27  HB2 ALA A   2     -13.523  45.057  24.885  1.00 34.82           H  
ATOM     28  HB3 ALA A   2     -12.018  45.232  23.966  1.00 34.82           H  
ATOM     29  O   ALA A   2     -13.871  42.266  24.339  1.00 34.82           O  
ATOM     30  N   GLY A   3     -11.865  41.916  23.437  1.00 39.76           N  
ATOM     31  H   GLY A   3     -10.887  42.167  23.423  1.00 39.76           H  
ATOM     32  CA  GLY A   3     -12.363  40.993  22.402  1.00 39.76           C  
ATOM     33  HA2 GLY A   3     -11.592  40.859  21.644  1.00 39.76           H  
ATOM     34  HA3 GLY A   3     -13.238  41.428  21.919  1.00 39.76           H  
ATOM     35  C   GLY A   3     -12.755  39.599  22.912  1.00 39.76           C  
ATOM     36  O   GLY A   3     -13.650  38.975  22.348  1.00 39.76           O  
ATOM     37  N   ASN A   4     -12.135  39.125  23.998  1.00 46.43           N  
ATOM     38  H   ASN A   4     -11.454  39.705  24.468  1.00 46.43           H  
ATOM     39  CA  ASN A   4     -12.379  37.775  24.520  1.00 46.43           C  
ATOM     40  HA  ASN A   4     -12.537  37.099  23.679  1.00 46.43           H  
ATOM     41  C   ASN A   4     -13.668  37.680  25.355  1.00 46.43           C  
ATOM     42  CB  ASN A   4     -11.138  37.285  25.293  1.00 46.43           C  
ATOM     43  HB2 ASN A   4     -10.771  38.068  25.957  1.00 46.43           H  
ATOM     44  HB3 ASN A   4     -11.431  36.436  25.910  1.00 46.43           H  
ATOM     45  O   ASN A   4     -14.328  36.643  25.335  1.00 46.43           O  
ATOM     46  CG  ASN A   4     -10.015  36.803  24.388  1.00 46.43           C  
ATOM     47  ND2 ASN A   4      -8.886  36.438  24.946  1.00 46.43           N  
ATOM     48 HD21 ASN A   4      -8.197  36.044  24.321  1.00 46.43           H  
ATOM     49 HD22 ASN A   4      -8.804  36.374  25.950  1.00 46.43           H  
ATOM     50  OD1 ASN A   4     -10.119  36.758  23.177  1.00 46.43           O  
ATOM     51  N   GLU A   5     -14.076  38.760  26.027  1.00 45.91           N  
ATOM     52  H   GLU A   5     -13.496  39.586  26.043  1.00 45.91           H  
ATOM     53  CA  GLU A   5     -15.324  38.789  26.807  1.00 45.91           C  
ATOM     54  HA  GLU A   5     -15.394  37.888  27.417  1.00 45.91           H  
ATOM     55  C   GLU A   5     -16.571  38.808  25.910  1.00 45.91           C  
ATOM     56  CB  GLU A   5     -15.321  40.000  27.748  1.00 45.91           C  
ATOM     57  HB2 GLU A   5     -16.327  40.141  28.144  1.00 45.91           H  
ATOM     58  HB3 GLU A   5     -15.041  40.888  27.181  1.00 45.91           H  
ATOM     59  O   GLU A   5     -17.560  38.131  26.199  1.00 45.91           O  
ATOM     60  CG  GLU A   5     -14.360  39.792  28.929  1.00 45.91           C  
ATOM     61  HG2 GLU A   5     -13.353  39.636  28.542  1.00 45.91           H  
ATOM     62  HG3 GLU A   5     -14.659  38.891  29.464  1.00 45.91           H  
ATOM     63  CD  GLU A   5     -14.340  40.986  29.894  1.00 45.91           C  
ATOM     64  OE1 GLU A   5     -13.965  40.764  31.064  1.00 45.91           O  
ATOM     65  OE2 GLU A   5     -14.642  42.112  29.436  1.00 45.91           O  
ATOM     66  N   ALA A   6     -16.511  39.500  24.766  1.00 43.88           N  
ATOM     67  H   ALA A   6     -15.689  40.057  24.582  1.00 43.88           H  
ATOM     68  CA  ALA A   6     -17.607  39.518  23.796  1.00 43.88           C  
ATOM     69  HA  ALA A   6     -18.523  39.809  24.311  1.00 43.88           H  
ATOM     70  C   ALA A   6     -17.852  38.131  23.169  1.00 43.88           C  
ATOM     71  CB  ALA A   6     -17.290  40.576  22.733  1.00 43.88           C  
ATOM     72  HB1 ALA A   6     -16.374  40.314  22.204  1.00 43.88           H  
ATOM     73  HB2 ALA A   6     -18.112  40.634  22.020  1.00 43.88           H  
ATOM     74  HB3 ALA A   6     -17.164  41.549  23.208  1.00 43.88           H  
ATOM     75  O   ALA A   6     -18.999  37.736  22.950  1.00 43.88           O  
ATOM     76  N   TYR A   7     -16.781  37.368  22.932  1.00 41.93           N  
ATOM     77  H   TYR A   7     -15.868  37.750  23.134  1.00 41.93           H  
ATOM     78  CA  TYR A   7     -16.858  36.018  22.374  1.00 41.93           C  
ATOM     79  HA  TYR A   7     -17.540  36.035  21.524  1.00 41.93           H  
ATOM     80  C   TYR A   7     -17.416  35.002  23.385  1.00 41.93           C  
ATOM     81  CB  TYR A   7     -15.467  35.628  21.861  1.00 41.93           C  
ATOM     82  HB2 TYR A   7     -14.793  35.498  22.708  1.00 41.93           H  
ATOM     83  HB3 TYR A   7     -15.073  36.443  21.255  1.00 41.93           H  
ATOM     84  O   TYR A   7     -18.291  34.204  23.046  1.00 41.93           O  
ATOM     85  CG  TYR A   7     -15.465  34.376  21.009  1.00 41.93           C  
ATOM     86  CD1 TYR A   7     -14.960  33.167  21.523  1.00 41.93           C  
ATOM     87  HD1 TYR A   7     -14.571  33.128  22.530  1.00 41.93           H  
ATOM     88  CD2 TYR A   7     -15.966  34.429  19.694  1.00 41.93           C  
ATOM     89  HD2 TYR A   7     -16.348  35.358  19.298  1.00 41.93           H  
ATOM     90  CE1 TYR A   7     -14.946  32.011  20.720  1.00 41.93           C  
ATOM     91  HE1 TYR A   7     -14.548  31.087  21.112  1.00 41.93           H  
ATOM     92  CE2 TYR A   7     -15.972  33.270  18.895  1.00 41.93           C  
ATOM     93  HE2 TYR A   7     -16.356  33.296  17.886  1.00 41.93           H  
ATOM     94  OH  TYR A   7     -15.474  30.945  18.631  1.00 41.93           O  
ATOM     95  HH  TYR A   7     -15.064  30.195  19.070  1.00 41.93           H  
ATOM     96  CZ  TYR A   7     -15.463  32.060  19.406  1.00 41.93           C  
ATOM     97  N   ALA A   8     -16.992  35.083  24.651  1.00 48.85           N  
ATOM     98  H   ALA A   8     -16.266  35.745  24.884  1.00 48.85           H  
ATOM     99  CA  ALA A   8     -17.510  34.227  25.718  1.00 48.85           C  
ATOM    100  HA  ALA A   8     -17.410  33.187  25.410  1.00 48.85           H  
ATOM    101  C   ALA A   8     -19.007  34.478  25.997  1.00 48.85           C  
ATOM    102  CB  ALA A   8     -16.643  34.441  26.963  1.00 48.85           C  
ATOM    103  HB1 ALA A   8     -16.987  33.788  27.766  1.00 48.85           H  
ATOM    104  HB2 ALA A   8     -16.711  35.477  27.296  1.00 48.85           H  
ATOM    105  HB3 ALA A   8     -15.603  34.206  26.738  1.00 48.85           H  
ATOM    106  O   ALA A   8     -19.781  33.526  26.117  1.00 48.85           O  
ATOM    107  N   SER A   9     -19.444  35.746  25.998  1.00 51.58           N  
ATOM    108  H   SER A   9     -18.760  36.486  25.932  1.00 51.58           H  
ATOM    109  CA  SER A   9     -20.857  36.106  26.198  1.00 51.58           C  
ATOM    110  HA  SER A   9     -21.202  35.623  27.113  1.00 51.58           H  
ATOM    111  C   SER A   9     -21.766  35.629  25.053  1.00 51.58           C  
ATOM    112  CB  SER A   9     -20.983  37.624  26.378  1.00 51.58           C  
ATOM    113  HB2 SER A   9     -20.275  37.960  27.136  1.00 51.58           H  
ATOM    114  HB3 SER A   9     -20.752  38.124  25.438  1.00 51.58           H  
ATOM    115  O   SER A   9     -22.904  35.218  25.289  1.00 51.58           O  
ATOM    116  OG  SER A   9     -22.298  37.965  26.790  1.00 51.58           O  
ATOM    117  HG  SER A   9     -22.401  37.606  27.674  1.00 51.58           H  
ATOM    118  N   ALA A  10     -21.272  35.625  23.809  1.00 46.20           N  
ATOM    119  H   ALA A  10     -20.344  35.991  23.651  1.00 46.20           H  
ATOM    120  CA  ALA A  10     -22.023  35.118  22.659  1.00 46.20           C  
ATOM    121  HA  ALA A  10     -23.007  35.585  22.653  1.00 46.20           H  
ATOM    122  C   ALA A  10     -22.242  33.593  22.728  1.00 46.20           C  
ATOM    123  CB  ALA A  10     -21.287  35.535  21.381  1.00 46.20           C  
ATOM    124  HB1 ALA A  10     -20.295  35.083  21.356  1.00 46.20           H  
ATOM    125  HB2 ALA A  10     -21.850  35.203  20.509  1.00 46.20           H  
ATOM    126  HB3 ALA A  10     -21.184  36.620  21.349  1.00 46.20           H  
ATOM    127  O   ALA A  10     -23.330  33.108  22.408  1.00 46.20           O  
ATOM    128  N   ILE A  11     -21.240  32.845  23.203  1.00 48.51           N  
ATOM    129  H   ILE A  11     -20.373  33.308  23.439  1.00 48.51           H  
ATOM    130  CA  ILE A  11     -21.320  31.387  23.377  1.00 48.51           C  
ATOM    131  HA  ILE A  11     -21.722  30.955  22.461  1.00 48.51           H  
ATOM    132  C   ILE A  11     -22.300  31.011  24.497  1.00 48.51           C  
ATOM    133  CB  ILE A  11     -19.903  30.802  23.598  1.00 48.51           C  
ATOM    134  HB  ILE A  11     -19.403  31.376  24.379  1.00 48.51           H  
ATOM    135  O   ILE A  11     -23.071  30.062  24.339  1.00 48.51           O  
ATOM    136  CG1 ILE A  11     -19.096  30.932  22.285  1.00 48.51           C  
ATOM    137 HG12 ILE A  11     -19.134  31.962  21.929  1.00 48.51           H  
ATOM    138 HG13 ILE A  11     -19.554  30.305  21.521  1.00 48.51           H  
ATOM    139  CG2 ILE A  11     -19.962  29.326  24.046  1.00 48.51           C  
ATOM    140 HG21 ILE A  11     -20.477  28.731  23.292  1.00 48.51           H  
ATOM    141 HG22 ILE A  11     -18.956  28.934  24.196  1.00 48.51           H  
ATOM    142 HG23 ILE A  11     -20.484  29.243  24.999  1.00 48.51           H  
ATOM    143  CD1 ILE A  11     -17.617  30.551  22.405  1.00 48.51           C  
ATOM    144 HD11 ILE A  11     -17.500  29.499  22.666  1.00 48.51           H  
ATOM    145 HD12 ILE A  11     -17.144  30.708  21.435  1.00 48.51           H  
ATOM    146 HD13 ILE A  11     -17.130  31.177  23.152  1.00 48.51           H  
ATOM    147  N   GLU A  12     -22.331  31.758  25.603  1.00 55.11           N  
ATOM    148  H   GLU A  12     -21.649  32.493  25.727  1.00 55.11           H  
ATOM    149  CA  GLU A  12     -23.301  31.506  26.677  1.00 55.11           C  
ATOM    150  HA  GLU A  12     -23.238  30.460  26.974  1.00 55.11           H  
ATOM    151  C   GLU A  12     -24.752  31.728  26.237  1.00 55.11           C  
ATOM    152  CB  GLU A  12     -23.014  32.373  27.904  1.00 55.11           C  
ATOM    153  HB2 GLU A  12     -23.943  32.421  28.473  1.00 55.11           H  
ATOM    154  HB3 GLU A  12     -22.749  33.388  27.610  1.00 55.11           H  
ATOM    155  O   GLU A  12     -25.617  30.896  26.525  1.00 55.11           O  
ATOM    156  CG  GLU A  12     -21.929  31.773  28.808  1.00 55.11           C  
ATOM    157  HG2 GLU A  12     -20.957  32.148  28.489  1.00 55.11           H  
ATOM    158  HG3 GLU A  12     -21.918  30.689  28.699  1.00 55.11           H  
ATOM    159  CD  GLU A  12     -22.188  32.122  30.281  1.00 55.11           C  
ATOM    160  OE1 GLU A  12     -21.879  31.253  31.124  1.00 55.11           O  
ATOM    161  OE2 GLU A  12     -22.731  33.222  30.534  1.00 55.11           O  
ATOM    162  N   ARG A  13     -25.026  32.791  25.469  1.00 46.94           N  
ATOM    163  H   ARG A  13     -24.284  33.450  25.281  1.00 46.94           H  
ATOM    164  CA  ARG A  13     -26.380  33.029  24.940  1.00 46.94           C  
ATOM    165  HA  ARG A  13     -27.088  32.978  25.767  1.00 46.94           H  
ATOM    166  C   ARG A  13     -26.813  31.935  23.966  1.00 46.94           C  
ATOM    167  CB  ARG A  13     -26.477  34.412  24.288  1.00 46.94           C  
ATOM    168  HB2 ARG A  13     -27.441  34.489  23.784  1.00 46.94           H  
ATOM    169  HB3 ARG A  13     -25.688  34.522  23.544  1.00 46.94           H  
ATOM    170  O   ARG A  13     -27.969  31.522  23.997  1.00 46.94           O  
ATOM    171  CG  ARG A  13     -26.376  35.541  25.321  1.00 46.94           C  
ATOM    172  HG2 ARG A  13     -25.387  35.521  25.778  1.00 46.94           H  
ATOM    173  HG3 ARG A  13     -27.125  35.405  26.101  1.00 46.94           H  
ATOM    174  CD  ARG A  13     -26.603  36.889  24.631  1.00 46.94           C  
ATOM    175  HD2 ARG A  13     -26.117  36.873  23.655  1.00 46.94           H  
ATOM    176  HD3 ARG A  13     -27.675  37.025  24.485  1.00 46.94           H  
ATOM    177  NE  ARG A  13     -26.024  37.994  25.414  1.00 46.94           N  
ATOM    178  HE  ARG A  13     -25.190  37.769  25.937  1.00 46.94           H  
ATOM    179  NH1 ARG A  13     -27.473  39.666  24.783  1.00 46.94           N  
ATOM    180 HH11 ARG A  13     -27.765  40.631  24.838  1.00 46.94           H  
ATOM    181 HH12 ARG A  13     -28.018  38.988  24.270  1.00 46.94           H  
ATOM    182  NH2 ARG A  13     -25.743  40.130  26.117  1.00 46.94           N  
ATOM    183 HH21 ARG A  13     -26.034  41.096  26.163  1.00 46.94           H  
ATOM    184 HH22 ARG A  13     -24.907  39.838  26.604  1.00 46.94           H  
ATOM    185  CZ  ARG A  13     -26.420  39.253  25.435  1.00 46.94           C  
ATOM    186  N   ALA A  14     -25.896  31.420  23.146  1.00 43.56           N  
ATOM    187  H   ALA A  14     -24.967  31.816  23.150  1.00 43.56           H  
ATOM    188  CA  ALA A  14     -26.189  30.314  22.235  1.00 43.56           C  
ATOM    189  HA  ALA A  14     -27.070  30.572  21.648  1.00 43.56           H  
ATOM    190  C   ALA A  14     -26.510  29.005  22.983  1.00 43.56           C  
ATOM    191  CB  ALA A  14     -25.008  30.153  21.272  1.00 43.56           C  
ATOM    192  HB1 ALA A  14     -24.106  29.887  21.823  1.00 43.56           H  
ATOM    193  HB2 ALA A  14     -24.835  31.088  20.737  1.00 43.56           H  
ATOM    194  HB3 ALA A  14     -25.229  29.367  20.550  1.00 43.56           H  
ATOM    195  O   ALA A  14     -27.421  28.279  22.585  1.00 43.56           O  
ATOM    196  N   LYS A  15     -25.826  28.726  24.102  1.00 46.67           N  
ATOM    197  H   LYS A  15     -25.083  29.354  24.373  1.00 46.67           H  
ATOM    198  CA  LYS A  15     -26.092  27.539  24.934  1.00 46.67           C  
ATOM    199  HA  LYS A  15     -26.101  26.657  24.294  1.00 46.67           H  
ATOM    200  C   LYS A  15     -27.476  27.575  25.592  1.00 46.67           C  
ATOM    201  CB  LYS A  15     -24.983  27.371  25.985  1.00 46.67           C  
ATOM    202  HB2 LYS A  15     -25.333  26.681  26.752  1.00 46.67           H  
ATOM    203  HB3 LYS A  15     -24.778  28.330  26.461  1.00 46.67           H  
ATOM    204  O   LYS A  15     -28.165  26.556  25.590  1.00 46.67           O  
ATOM    205  CG  LYS A  15     -23.690  26.798  25.381  1.00 46.67           C  
ATOM    206  HG2 LYS A  15     -23.326  27.454  24.591  1.00 46.67           H  
ATOM    207  HG3 LYS A  15     -23.898  25.816  24.956  1.00 46.67           H  
ATOM    208  CD  LYS A  15     -22.615  26.663  26.468  1.00 46.67           C  
ATOM    209  HD2 LYS A  15     -22.412  27.649  26.887  1.00 46.67           H  
ATOM    210  HD3 LYS A  15     -22.989  26.013  27.259  1.00 46.67           H  
ATOM    211  CE  LYS A  15     -21.321  26.077  25.891  1.00 46.67           C  
ATOM    212  HE2 LYS A  15     -21.545  25.109  25.442  1.00 46.67           H  
ATOM    213  HE3 LYS A  15     -20.963  26.740  25.103  1.00 46.67           H  
ATOM    214  NZ  LYS A  15     -20.285  25.927  26.947  1.00 46.67           N  
ATOM    215  HZ1 LYS A  15     -20.610  25.310  27.678  1.00 46.67           H  
ATOM    216  HZ2 LYS A  15     -19.430  25.549  26.564  1.00 46.67           H  
ATOM    217  HZ3 LYS A  15     -20.079  26.821  27.368  1.00 46.67           H  
ATOM    218  N   GLN A  16     -27.926  28.731  26.085  1.00 43.15           N  
ATOM    219  H   GLN A  16     -27.307  29.529  26.081  1.00 43.15           H  
ATOM    220  CA  GLN A  16     -29.248  28.858  26.723  1.00 43.15           C  
ATOM    221  HA  GLN A  16     -29.341  28.090  27.491  1.00 43.15           H  
ATOM    222  C   GLN A  16     -30.421  28.637  25.750  1.00 43.15           C  
ATOM    223  CB  GLN A  16     -29.370  30.229  27.401  1.00 43.15           C  
ATOM    224  HB2 GLN A  16     -30.409  30.374  27.696  1.00 43.15           H  
ATOM    225  HB3 GLN A  16     -29.101  31.015  26.695  1.00 43.15           H  
ATOM    226  O   GLN A  16     -31.461  28.109  26.142  1.00 43.15           O  
ATOM    227  CG  GLN A  16     -28.496  30.337  28.661  1.00 43.15           C  
ATOM    228  HG2 GLN A  16     -28.735  29.513  29.334  1.00 43.15           H  
ATOM    229  HG3 GLN A  16     -27.443  30.261  28.389  1.00 43.15           H  
ATOM    230  CD  GLN A  16     -28.709  31.645  29.418  1.00 43.15           C  
ATOM    231  NE2 GLN A  16     -28.066  31.824  30.549  1.00 43.15           N  
ATOM    232 HE21 GLN A  16     -28.210  32.710  31.013  1.00 43.15           H  
ATOM    233 HE22 GLN A  16     -27.399  31.146  30.890  1.00 43.15           H  
ATOM    234  OE1 GLN A  16     -29.446  32.529  29.011  1.00 43.15           O  
ATOM    235  N   VAL A  17     -30.249  28.972  24.467  1.00 41.89           N  
ATOM    236  H   VAL A  17     -29.388  29.432  24.207  1.00 41.89           H  
ATOM    237  CA  VAL A  17     -31.270  28.745  23.426  1.00 41.89           C  
ATOM    238  HA  VAL A  17     -32.235  29.077  23.808  1.00 41.89           H  
ATOM    239  C   VAL A  17     -31.429  27.257  23.083  1.00 41.89           C  
ATOM    240  CB  VAL A  17     -30.938  29.588  22.176  1.00 41.89           C  
ATOM    241  HB  VAL A  17     -29.921  29.365  21.853  1.00 41.89           H  
ATOM    242  O   VAL A  17     -32.505  26.837  22.663  1.00 41.89           O  
ATOM    243  CG1 VAL A  17     -31.886  29.334  20.995  1.00 41.89           C  
ATOM    244 HG11 VAL A  17     -31.664  30.028  20.185  1.00 41.89           H  
ATOM    245 HG12 VAL A  17     -31.747  28.321  20.617  1.00 41.89           H  
ATOM    246 HG13 VAL A  17     -32.920  29.463  21.314  1.00 41.89           H  
ATOM    247  CG2 VAL A  17     -31.034  31.087  22.498  1.00 41.89           C  
ATOM    248 HG21 VAL A  17     -30.721  31.673  21.633  1.00 41.89           H  
ATOM    249 HG22 VAL A  17     -30.386  31.344  23.335  1.00 41.89           H  
ATOM    250 HG23 VAL A  17     -32.059  31.348  22.761  1.00 41.89           H  
ATOM    251  N   ILE A  18     -30.384  26.448  23.275  1.00 39.27           N  
ATOM    252  H   ILE A  18     -29.530  26.851  23.634  1.00 39.27           H  
ATOM    253  CA  ILE A  18     -30.395  25.013  22.957  1.00 39.27           C  
ATOM    254  HA  ILE A  18     -31.051  24.847  22.102  1.00 39.27           H  
ATOM    255  C   ILE A  18     -30.989  24.197  24.114  1.00 39.27           C  
ATOM    256  CB  ILE A  18     -28.974  24.562  22.543  1.00 39.27           C  
ATOM    257  HB  ILE A  18     -28.280  24.839  23.336  1.00 39.27           H  
ATOM    258  O   ILE A  18     -31.766  23.276  23.875  1.00 39.27           O  
ATOM    259  CG1 ILE A  18     -28.555  25.283  21.236  1.00 39.27           C  
ATOM    260 HG12 ILE A  18     -29.161  24.912  20.409  1.00 39.27           H  
ATOM    261 HG13 ILE A  18     -28.745  26.352  21.325  1.00 39.27           H  
ATOM    262  CG2 ILE A  18     -28.901  23.035  22.349  1.00 39.27           C  
ATOM    263 HG21 ILE A  18     -29.137  22.520  23.280  1.00 39.27           H  
ATOM    264 HG22 ILE A  18     -27.896  22.730  22.059  1.00 39.27           H  
ATOM    265 HG23 ILE A  18     -29.609  22.718  21.584  1.00 39.27           H  
ATOM    266  CD1 ILE A  18     -27.073  25.127  20.877  1.00 39.27           C  
ATOM    267 HD11 ILE A  18     -26.843  25.760  20.020  1.00 39.27           H  
ATOM    268 HD12 ILE A  18     -26.454  25.435  21.719  1.00 39.27           H  
ATOM    269 HD13 ILE A  18     -26.846  24.093  20.615  1.00 39.27           H  
ATOM    270  N   VAL A  19     -30.695  24.562  25.367  1.00 38.74           N  
ATOM    271  H   VAL A  19     -30.044  25.323  25.502  1.00 38.74           H  
ATOM    272  CA  VAL A  19     -31.172  23.828  26.556  1.00 38.74           C  
ATOM    273  HA  VAL A  19     -31.054  22.761  26.366  1.00 38.74           H  
ATOM    274  C   VAL A  19     -32.672  24.040  26.815  1.00 38.74           C  
ATOM    275  CB  VAL A  19     -30.297  24.169  27.781  1.00 38.74           C  
ATOM    276  HB  VAL A  19     -30.313  25.248  27.939  1.00 38.74           H  
ATOM    277  O   VAL A  19     -33.334  23.130  27.303  1.00 38.74           O  
ATOM    278  CG1 VAL A  19     -30.763  23.481  29.070  1.00 38.74           C  
ATOM    279 HG11 VAL A  19     -30.810  22.402  28.925  1.00 38.74           H  
ATOM    280 HG12 VAL A  19     -31.750  23.842  29.357  1.00 38.74           H  
ATOM    281 HG13 VAL A  19     -30.075  23.705  29.886  1.00 38.74           H  
ATOM    282  CG2 VAL A  19     -28.844  23.726  27.541  1.00 38.74           C  
ATOM    283 HG21 VAL A  19     -28.805  22.646  27.397  1.00 38.74           H  
ATOM    284 HG22 VAL A  19     -28.232  23.992  28.403  1.00 38.74           H  
ATOM    285 HG23 VAL A  19     -28.428  24.217  26.662  1.00 38.74           H  
ATOM    286  N   SER A  20     -33.257  25.172  26.406  1.00 38.46           N  
ATOM    287  H   SER A  20     -32.693  25.901  25.992  1.00 38.46           H  
ATOM    288  CA  SER A  20     -34.703  25.415  26.569  1.00 38.46           C  
ATOM    289  HA  SER A  20     -34.993  25.048  27.554  1.00 38.46           H  
ATOM    290  C   SER A  20     -35.600  24.676  25.564  1.00 38.46           C  
ATOM    291  CB  SER A  20     -35.003  26.915  26.552  1.00 38.46           C  
ATOM    292  HB2 SER A  20     -34.359  27.414  27.277  1.00 38.46           H  
ATOM    293  HB3 SER A  20     -36.041  27.078  26.842  1.00 38.46           H  
ATOM    294  O   SER A  20     -36.819  24.695  25.719  1.00 38.46           O  
ATOM    295  OG  SER A  20     -34.785  27.468  25.268  1.00 38.46           O  
ATOM    296  HG  SER A  20     -34.382  28.331  25.393  1.00 38.46           H  
ATOM    297  N   LYS A  21     -35.035  24.012  24.542  1.00 40.01           N  
ATOM    298  H   LYS A  21     -34.027  24.017  24.477  1.00 40.01           H  
ATOM    299  CA  LYS A  21     -35.810  23.340  23.481  1.00 40.01           C  
ATOM    300  HA  LYS A  21     -36.839  23.693  23.541  1.00 40.01           H  
ATOM    301  C   LYS A  21     -35.981  21.824  23.638  1.00 40.01           C  
ATOM    302  CB  LYS A  21     -35.276  23.739  22.092  1.00 40.01           C  
ATOM    303  HB2 LYS A  21     -34.190  23.644  22.061  1.00 40.01           H  
ATOM    304  HB3 LYS A  21     -35.690  23.052  21.354  1.00 40.01           H  
ATOM    305  O   LYS A  21     -36.651  21.236  22.793  1.00 40.01           O  
ATOM    306  CG  LYS A  21     -35.696  25.172  21.723  1.00 40.01           C  
ATOM    307  HG2 LYS A  21     -34.957  25.880  22.097  1.00 40.01           H  
ATOM    308  HG3 LYS A  21     -36.657  25.402  22.184  1.00 40.01           H  
ATOM    309  CD  LYS A  21     -35.856  25.316  20.206  1.00 40.01           C  
ATOM    310  HD2 LYS A  21     -34.892  25.149  19.725  1.00 40.01           H  
ATOM    311  HD3 LYS A  21     -36.568  24.567  19.859  1.00 40.01           H  
ATOM    312  CE  LYS A  21     -36.382  26.712  19.869  1.00 40.01           C  
ATOM    313  HE2 LYS A  21     -35.609  27.442  20.112  1.00 40.01           H  
ATOM    314  HE3 LYS A  21     -37.243  26.914  20.507  1.00 40.01           H  
ATOM    315  NZ  LYS A  21     -36.773  26.798  18.441  1.00 40.01           N  
ATOM    316  HZ1 LYS A  21     -35.978  26.595  17.853  1.00 40.01           H  
ATOM    317  HZ2 LYS A  21     -37.126  27.721  18.229  1.00 40.01           H  
ATOM    318  HZ3 LYS A  21     -37.497  26.120  18.249  1.00 40.01           H  
ATOM    319  N   PHE A  22     -35.439  21.197  24.690  1.00 37.93           N  
ATOM    320  H   PHE A  22     -34.919  21.744  25.360  1.00 37.93           H  
ATOM    321  CA  PHE A  22     -35.430  19.726  24.819  1.00 37.93           C  
ATOM    322  HA  PHE A  22     -36.148  19.319  24.107  1.00 37.93           H  
ATOM    323  C   PHE A  22     -35.917  19.140  26.160  1.00 37.93           C  
ATOM    324  CB  PHE A  22     -34.055  19.183  24.389  1.00 37.93           C  
ATOM    325  HB2 PHE A  22     -33.272  19.704  24.940  1.00 37.93           H  
ATOM    326  HB3 PHE A  22     -33.979  18.126  24.645  1.00 37.93           H  
ATOM    327  O   PHE A  22     -35.717  17.953  26.393  1.00 37.93           O  
ATOM    328  CG  PHE A  22     -33.803  19.292  22.897  1.00 37.93           C  
ATOM    329  CD1 PHE A  22     -34.433  18.397  22.012  1.00 37.93           C  
ATOM    330  HD1 PHE A  22     -35.091  17.633  22.399  1.00 37.93           H  
ATOM    331  CD2 PHE A  22     -32.949  20.288  22.389  1.00 37.93           C  
ATOM    332  HD2 PHE A  22     -32.461  20.973  23.066  1.00 37.93           H  
ATOM    333  CE1 PHE A  22     -34.211  18.496  20.627  1.00 37.93           C  
ATOM    334  HE1 PHE A  22     -34.699  17.805  19.956  1.00 37.93           H  
ATOM    335  CE2 PHE A  22     -32.726  20.388  21.004  1.00 37.93           C  
ATOM    336  HE2 PHE A  22     -32.063  21.151  20.622  1.00 37.93           H  
ATOM    337  CZ  PHE A  22     -33.357  19.492  20.123  1.00 37.93           C  
ATOM    338  HZ  PHE A  22     -33.183  19.563  19.059  1.00 37.93           H  
ATOM    339  N   SER A  23     -36.605  19.894  27.025  1.00 32.29           N  
ATOM    340  H   SER A  23     -36.771  20.871  26.830  1.00 32.29           H  
ATOM    341  CA  SER A  23     -37.251  19.311  28.216  1.00 32.29           C  
ATOM    342  HA  SER A  23     -36.809  18.340  28.437  1.00 32.29           H  
ATOM    343  C   SER A  23     -38.755  19.080  28.003  1.00 32.29           C  
ATOM    344  CB  SER A  23     -36.983  20.173  29.457  1.00 32.29           C  
ATOM    345  HB2 SER A  23     -37.407  19.679  30.332  1.00 32.29           H  
ATOM    346  HB3 SER A  23     -35.908  20.279  29.605  1.00 32.29           H  
ATOM    347  O   SER A  23     -39.529  20.037  28.034  1.00 32.29           O  
ATOM    348  OG  SER A  23     -37.569  21.452  29.321  1.00 32.29           O  
ATOM    349  HG  SER A  23     -38.474  21.311  29.034  1.00 32.29           H  
ATOM    350  N   MET A  24     -39.179  17.823  27.844  1.00 32.17           N  
ATOM    351  H   MET A  24     -38.491  17.088  27.769  1.00 32.17           H  
ATOM    352  CA  MET A  24     -40.538  17.373  28.181  1.00 32.17           C  
ATOM    353  HA  MET A  24     -40.966  18.090  28.882  1.00 32.17           H  
ATOM    354  C   MET A  24     -40.473  16.038  28.936  1.00 32.17           C  
ATOM    355  CB  MET A  24     -41.476  17.300  26.962  1.00 32.17           C  
ATOM    356  HB2 MET A  24     -40.943  16.914  26.093  1.00 32.17           H  
ATOM    357  HB3 MET A  24     -42.290  16.614  27.196  1.00 32.17           H  
ATOM    358  O   MET A  24     -39.630  15.196  28.640  1.00 32.17           O  
ATOM    359  CG  MET A  24     -42.097  18.667  26.646  1.00 32.17           C  
ATOM    360  HG2 MET A  24     -41.339  19.310  26.199  1.00 32.17           H  
ATOM    361  HG3 MET A  24     -42.421  19.122  27.582  1.00 32.17           H  
ATOM    362  SD  MET A  24     -43.541  18.595  25.548  1.00 32.17           S  
ATOM    363  CE  MET A  24     -44.097  20.316  25.656  1.00 32.17           C  
ATOM    364  HE1 MET A  24     -44.349  20.551  26.690  1.00 32.17           H  
ATOM    365  HE2 MET A  24     -43.301  20.978  25.316  1.00 32.17           H  
ATOM    366  HE3 MET A  24     -44.978  20.452  25.029  1.00 32.17           H  
ATOM    367  N   SER A  25     -41.330  15.945  29.949  1.00 32.99           N  
ATOM    368  H   SER A  25     -41.992  16.701  30.047  1.00 32.99           H  
ATOM    369  CA  SER A  25     -41.308  15.068  31.123  1.00 32.99           C  
ATOM    370  HA  SER A  25     -40.293  15.034  31.517  1.00 32.99           H  
ATOM    371  C   SER A  25     -41.789  13.627  30.896  1.00 32.99           C  
ATOM    372  CB  SER A  25     -42.225  15.711  32.175  1.00 32.99           C  
ATOM    373  HB2 SER A  25     -43.264  15.570  31.876  1.00 32.99           H  
ATOM    374  HB3 SER A  25     -42.078  15.212  33.133  1.00 32.99           H  
ATOM    375  O   SER A  25     -42.614  13.373  30.021  1.00 32.99           O  
ATOM    376  OG  SER A  25     -41.971  17.106  32.313  1.00 32.99           O  
ATOM    377  HG  SER A  25     -42.518  17.403  33.043  1.00 32.99           H  
ATOM    378  N   ASP A  26     -41.305  12.722  31.753  1.00 40.82           N  
ATOM    379  H   ASP A  26     -40.604  13.032  32.411  1.00 40.82           H  
ATOM    380  CA  ASP A  26     -41.893  11.414  32.077  1.00 40.82           C  
ATOM    381  HA  ASP A  26     -42.026  10.813  31.177  1.00 40.82           H  
ATOM    382  C   ASP A  26     -43.236  11.581  32.803  1.00 40.82           C  
ATOM    383  CB  ASP A  26     -40.970  10.683  33.079  1.00 40.82           C  
ATOM    384  HB2 ASP A  26     -41.526   9.858  33.525  1.00 40.82           H  
ATOM    385  HB3 ASP A  26     -40.702  11.365  33.886  1.00 40.82           H  
ATOM    386  O   ASP A  26     -43.284  12.391  33.718  1.00 40.82           O  
ATOM    387  CG  ASP A  26     -39.702  10.086  32.477  1.00 40.82           C  
ATOM    388  OD1 ASP A  26     -39.826   9.412  31.431  1.00 40.82           O  
ATOM    389  OD2 ASP A  26     -38.628  10.257  33.099  1.00 40.82           O  
ATOM    390  N   ASP A  27     -44.250  10.762  32.485  1.00 39.38           N  
ATOM    391  H   ASP A  27     -44.160  10.204  31.649  1.00 39.38           H  
ATOM    392  CA  ASP A  27     -45.361  10.411  33.391  1.00 39.38           C  
ATOM    393  HA  ASP A  27     -44.978  10.368  34.411  1.00 39.38           H  
ATOM    394  C   ASP A  27     -45.920   9.020  33.021  1.00 39.38           C  
ATOM    395  CB  ASP A  27     -46.492  11.455  33.360  1.00 39.38           C  
ATOM    396  HB2 ASP A  27     -46.722  11.702  32.323  1.00 39.38           H  
ATOM    397  HB3 ASP A  27     -47.384  11.003  33.794  1.00 39.38           H  
ATOM    398  O   ASP A  27     -46.396   8.788  31.908  1.00 39.38           O  
ATOM    399  CG  ASP A  27     -46.208  12.741  34.150  1.00 39.38           C  
ATOM    400  OD1 ASP A  27     -45.613  12.635  35.244  1.00 39.38           O  
ATOM    401  OD2 ASP A  27     -46.713  13.806  33.724  1.00 39.38           O  
ATOM    402  N   GLY A  28     -45.832   8.061  33.949  1.00 34.94           N  
ATOM    403  H   GLY A  28     -45.481   8.333  34.856  1.00 34.94           H  
ATOM    404  CA  GLY A  28     -46.290   6.681  33.765  1.00 34.94           C  
ATOM    405  HA2 GLY A  28     -46.158   6.403  32.719  1.00 34.94           H  
ATOM    406  HA3 GLY A  28     -45.669   6.017  34.367  1.00 34.94           H  
ATOM    407  C   GLY A  28     -47.753   6.442  34.147  1.00 34.94           C  
ATOM    408  O   GLY A  28     -48.305   7.125  35.004  1.00 34.94           O  
ATOM    409  N   SER A  29     -48.364   5.382  33.605  1.00 34.93           N  
ATOM    410  H   SER A  29     -47.937   4.920  32.815  1.00 34.93           H  
ATOM    411  CA  SER A  29     -49.458   4.693  34.302  1.00 34.93           C  
ATOM    412  HA  SER A  29     -49.219   4.730  35.365  1.00 34.93           H  
ATOM    413  C   SER A  29     -49.574   3.221  33.909  1.00 34.93           C  
ATOM    414  CB  SER A  29     -50.815   5.396  34.159  1.00 34.93           C  
ATOM    415  HB2 SER A  29     -50.699   6.474  34.272  1.00 34.93           H  
ATOM    416  HB3 SER A  29     -51.467   5.041  34.957  1.00 34.93           H  
ATOM    417  O   SER A  29     -49.601   2.856  32.736  1.00 34.93           O  
ATOM    418  OG  SER A  29     -51.443   5.107  32.928  1.00 34.93           O  
ATOM    419  HG  SER A  29     -50.999   4.363  32.515  1.00 34.93           H  
ATOM    420  N   THR A  30     -49.668   2.404  34.944  1.00 40.29           N  
ATOM    421  H   THR A  30     -49.720   2.853  35.847  1.00 40.29           H  
ATOM    422  CA  THR A  30     -49.926   0.969  35.020  1.00 40.29           C  
ATOM    423  HA  THR A  30     -49.169   0.419  34.460  1.00 40.29           H  
ATOM    424  C   THR A  30     -51.320   0.570  34.518  1.00 40.29           C  
ATOM    425  CB  THR A  30     -49.850   0.616  36.524  1.00 40.29           C  
ATOM    426  HB  THR A  30     -50.319  -0.352  36.701  1.00 40.29           H  
ATOM    427  O   THR A  30     -52.298   1.250  34.813  1.00 40.29           O  
ATOM    428  CG2 THR A  30     -48.414   0.575  37.041  1.00 40.29           C  
ATOM    429 HG21 THR A  30     -47.951   1.557  36.952  1.00 40.29           H  
ATOM    430 HG22 THR A  30     -48.404   0.269  38.087  1.00 40.29           H  
ATOM    431 HG23 THR A  30     -47.835  -0.143  36.460  1.00 40.29           H  
ATOM    432  OG1 THR A  30     -50.484   1.613  37.306  1.00 40.29           O  
ATOM    433  HG1 THR A  30     -50.483   1.335  38.225  1.00 40.29           H  
ATOM    434  N   THR A  31     -51.457  -0.594  33.866  1.00 35.74           N  
ATOM    435  H   THR A  31     -50.643  -1.009  33.437  1.00 35.74           H  
ATOM    436  CA  THR A  31     -52.642  -1.471  34.033  1.00 35.74           C  
ATOM    437  HA  THR A  31     -52.803  -1.552  35.108  1.00 35.74           H  
ATOM    438  C   THR A  31     -52.403  -2.896  33.515  1.00 35.74           C  
ATOM    439  CB  THR A  31     -53.964  -0.935  33.427  1.00 35.74           C  
ATOM    440  HB  THR A  31     -54.368  -1.659  32.720  1.00 35.74           H  
ATOM    441  O   THR A  31     -52.092  -3.118  32.350  1.00 35.74           O  
ATOM    442  CG2 THR A  31     -55.000  -0.716  34.533  1.00 35.74           C  
ATOM    443 HG21 THR A  31     -55.918  -0.330  34.091  1.00 35.74           H  
ATOM    444 HG22 THR A  31     -54.631   0.001  35.267  1.00 35.74           H  
ATOM    445 HG23 THR A  31     -55.223  -1.664  35.022  1.00 35.74           H  
ATOM    446  OG1 THR A  31     -53.825   0.292  32.760  1.00 35.74           O  
ATOM    447  HG1 THR A  31     -53.414   0.896  33.384  1.00 35.74           H  
ATOM    448  N   ASN A  32     -52.575  -3.865  34.419  1.00 39.45           N  
ATOM    449  H   ASN A  32     -52.855  -3.562  35.341  1.00 39.45           H  
ATOM    450  CA  ASN A  32     -52.785  -5.289  34.147  1.00 39.45           C  
ATOM    451  HA  ASN A  32     -52.120  -5.629  33.353  1.00 39.45           H  
ATOM    452  C   ASN A  32     -54.246  -5.534  33.727  1.00 39.45           C  
ATOM    453  CB  ASN A  32     -52.525  -6.076  35.453  1.00 39.45           C  
ATOM    454  HB2 ASN A  32     -52.952  -5.539  36.300  1.00 39.45           H  
ATOM    455  HB3 ASN A  32     -53.038  -7.037  35.395  1.00 39.45           H  
ATOM    456  O   ASN A  32     -55.142  -4.903  34.283  1.00 39.45           O  
ATOM    457  CG  ASN A  32     -51.072  -6.403  35.719  1.00 39.45           C  
ATOM    458  ND2 ASN A  32     -50.589  -6.203  36.924  1.00 39.45           N  
ATOM    459 HD21 ASN A  32     -49.620  -6.458  37.054  1.00 39.45           H  
ATOM    460 HD22 ASN A  32     -51.166  -5.833  37.665  1.00 39.45           H  
ATOM    461  OD1 ASN A  32     -50.366  -6.895  34.861  1.00 39.45           O  
ATOM    462  N   GLY A  33     -54.500  -6.530  32.871  1.00 29.72           N  
ATOM    463  H   GLY A  33     -53.726  -6.953  32.379  1.00 29.72           H  
ATOM    464  CA  GLY A  33     -55.840  -7.100  32.673  1.00 29.72           C  
ATOM    465  HA2 GLY A  33     -56.119  -7.684  33.550  1.00 29.72           H  
ATOM    466  HA3 GLY A  33     -56.562  -6.289  32.573  1.00 29.72           H  
ATOM    467  C   GLY A  33     -55.947  -7.972  31.422  1.00 29.72           C  
ATOM    468  O   GLY A  33     -55.905  -7.465  30.308  1.00 29.72           O  
ATOM    469  N   GLY A  34     -56.063  -9.289  31.602  1.00 26.43           N  
ATOM    470  H   GLY A  34     -56.164  -9.627  32.549  1.00 26.43           H  
ATOM    471  CA  GLY A  34     -56.272 -10.247  30.518  1.00 26.43           C  
ATOM    472  HA2 GLY A  34     -55.733  -9.904  29.635  1.00 26.43           H  
ATOM    473  HA3 GLY A  34     -55.853 -11.209  30.811  1.00 26.43           H  
ATOM    474  C   GLY A  34     -57.741 -10.462  30.126  1.00 26.43           C  
ATOM    475  O   GLY A  34     -58.656 -10.002  30.798  1.00 26.43           O  
ATOM    476  N   ILE A  35     -57.890 -11.308  29.096  1.00 33.76           N  
ATOM    477  H   ILE A  35     -57.031 -11.538  28.618  1.00 33.76           H  
ATOM    478  CA  ILE A  35     -59.075 -12.082  28.671  1.00 33.76           C  
ATOM    479  HA  ILE A  35     -58.693 -12.823  27.969  1.00 33.76           H  
ATOM    480  C   ILE A  35     -60.163 -11.303  27.906  1.00 33.76           C  
ATOM    481  CB  ILE A  35     -59.677 -12.910  29.844  1.00 33.76           C  
ATOM    482  HB  ILE A  35     -60.179 -12.222  30.524  1.00 33.76           H  
ATOM    483  O   ILE A  35     -60.953 -10.586  28.502  1.00 33.76           O  
ATOM    484  CG1 ILE A  35     -58.609 -13.688  30.655  1.00 33.76           C  
ATOM    485 HG12 ILE A  35     -57.806 -13.019  30.963  1.00 33.76           H  
ATOM    486 HG13 ILE A  35     -58.171 -14.467  30.031  1.00 33.76           H  
ATOM    487  CG2 ILE A  35     -60.728 -13.903  29.303  1.00 33.76           C  
ATOM    488 HG21 ILE A  35     -61.534 -13.365  28.803  1.00 33.76           H  
ATOM    489 HG22 ILE A  35     -61.190 -14.450  30.125  1.00 33.76           H  
ATOM    490 HG23 ILE A  35     -60.269 -14.612  28.614  1.00 33.76           H  
ATOM    491  CD1 ILE A  35     -59.147 -14.320  31.945  1.00 33.76           C  
ATOM    492 HD11 ILE A  35     -59.806 -15.159  31.720  1.00 33.76           H  
ATOM    493 HD12 ILE A  35     -59.687 -13.574  32.528  1.00 33.76           H  
ATOM    494 HD13 ILE A  35     -58.311 -14.692  32.538  1.00 33.76           H  
ATOM    495  N   ALA A  36     -60.292 -11.577  26.598  1.00 32.30           N  
ATOM    496  H   ALA A  36     -59.427 -11.767  26.113  1.00 32.30           H  
ATOM    497  CA  ALA A  36     -61.468 -12.248  26.008  1.00 32.30           C  
ATOM    498  HA  ALA A  36     -61.431 -13.300  26.291  1.00 32.30           H  
ATOM    499  C   ALA A  36     -61.484 -12.169  24.463  1.00 32.30           C  
ATOM    500  CB  ALA A  36     -62.801 -11.687  26.536  1.00 32.30           C  
ATOM    501  HB1 ALA A  36     -63.635 -12.137  25.997  1.00 32.30           H  
ATOM    502  HB2 ALA A  36     -62.832 -10.608  26.382  1.00 32.30           H  
ATOM    503  HB3 ALA A  36     -62.925 -11.900  27.597  1.00 32.30           H  
ATOM    504  O   ALA A  36     -61.614 -11.101  23.885  1.00 32.30           O  
ATOM    505  N   GLY A  37     -61.420 -13.337  23.814  1.00 26.78           N  
ATOM    506  H   GLY A  37     -61.075 -14.105  24.372  1.00 26.78           H  
ATOM    507  CA  GLY A  37     -62.375 -13.749  22.778  1.00 26.78           C  
ATOM    508  HA2 GLY A  37     -62.182 -14.797  22.549  1.00 26.78           H  
ATOM    509  HA3 GLY A  37     -63.366 -13.717  23.231  1.00 26.78           H  
ATOM    510  C   GLY A  37     -62.512 -12.981  21.450  1.00 26.78           C  
ATOM    511  O   GLY A  37     -63.144 -11.941  21.377  1.00 26.78           O  
ATOM    512  N   MET A  38     -62.188 -13.720  20.381  1.00 29.72           N  
ATOM    513  H   MET A  38     -61.546 -14.476  20.571  1.00 29.72           H  
ATOM    514  CA  MET A  38     -62.949 -13.836  19.123  1.00 29.72           C  
ATOM    515  HA  MET A  38     -62.667 -14.825  18.762  1.00 29.72           H  
ATOM    516  C   MET A  38     -62.661 -12.893  17.936  1.00 29.72           C  
ATOM    517  CB  MET A  38     -64.469 -13.955  19.362  1.00 29.72           C  
ATOM    518  HB2 MET A  38     -64.852 -13.057  19.847  1.00 29.72           H  
ATOM    519  HB3 MET A  38     -64.970 -14.032  18.397  1.00 29.72           H  
ATOM    520  O   MET A  38     -62.869 -11.691  17.969  1.00 29.72           O  
ATOM    521  CG  MET A  38     -64.852 -15.186  20.188  1.00 29.72           C  
ATOM    522  HG2 MET A  38     -64.316 -16.059  19.816  1.00 29.72           H  
ATOM    523  HG3 MET A  38     -64.548 -15.011  21.220  1.00 29.72           H  
ATOM    524  SD  MET A  38     -66.625 -15.553  20.161  1.00 29.72           S  
ATOM    525  CE  MET A  38     -66.773 -16.380  21.768  1.00 29.72           C  
ATOM    526  HE1 MET A  38     -66.489 -15.691  22.563  1.00 29.72           H  
ATOM    527  HE2 MET A  38     -67.806 -16.692  21.923  1.00 29.72           H  
ATOM    528  HE3 MET A  38     -66.125 -17.256  21.795  1.00 29.72           H  
ATOM    529  N   LYS A  39     -62.391 -13.584  16.814  1.00 34.82           N  
ATOM    530  H   LYS A  39     -62.153 -14.552  16.976  1.00 34.82           H  
ATOM    531  CA  LYS A  39     -62.717 -13.259  15.413  1.00 34.82           C  
ATOM    532  HA  LYS A  39     -62.518 -14.161  14.835  1.00 34.82           H  
ATOM    533  C   LYS A  39     -61.885 -12.179  14.696  1.00 34.82           C  
ATOM    534  CB  LYS A  39     -64.237 -13.047  15.261  1.00 34.82           C  
ATOM    535  HB2 LYS A  39     -64.439 -12.641  14.269  1.00 34.82           H  
ATOM    536  HB3 LYS A  39     -64.584 -12.314  15.989  1.00 34.82           H  
ATOM    537  O   LYS A  39     -62.190 -10.998  14.703  1.00 34.82           O  
ATOM    538  CG  LYS A  39     -65.026 -14.362  15.407  1.00 34.82           C  
ATOM    539  HG2 LYS A  39     -64.728 -15.044  14.611  1.00 34.82           H  
ATOM    540  HG3 LYS A  39     -64.802 -14.833  16.364  1.00 34.82           H  
ATOM    541  CD  LYS A  39     -66.535 -14.106  15.304  1.00 34.82           C  
ATOM    542  HD2 LYS A  39     -66.826 -13.390  16.072  1.00 34.82           H  
ATOM    543  HD3 LYS A  39     -66.752 -13.679  14.325  1.00 34.82           H  
ATOM    544  CE  LYS A  39     -67.324 -15.408  15.491  1.00 34.82           C  
ATOM    545  HE2 LYS A  39     -66.969 -16.138  14.763  1.00 34.82           H  
ATOM    546  HE3 LYS A  39     -67.121 -15.798  16.489  1.00 34.82           H  
ATOM    547  NZ  LYS A  39     -68.782 -15.182  15.317  1.00 34.82           N  
ATOM    548  HZ1 LYS A  39     -69.115 -14.511  15.995  1.00 34.82           H  
ATOM    549  HZ2 LYS A  39     -68.978 -14.819  14.396  1.00 34.82           H  
ATOM    550  HZ3 LYS A  39     -69.298 -16.042  15.443  1.00 34.82           H  
ATOM    551  N   ARG A  40     -60.938 -12.674  13.884  1.00 31.84           N  
ATOM    552  H   ARG A  40     -60.724 -13.648  14.047  1.00 31.84           H  
ATOM    553  CA  ARG A  40     -60.736 -12.214  12.487  1.00 31.84           C  
ATOM    554  HA  ARG A  40     -60.405 -11.175  12.475  1.00 31.84           H  
ATOM    555  C   ARG A  40     -62.086 -12.292  11.727  1.00 31.84           C  
ATOM    556  CB  ARG A  40     -59.700 -13.153  11.826  1.00 31.84           C  
ATOM    557  HB2 ARG A  40     -60.014 -14.185  11.983  1.00 31.84           H  
ATOM    558  HB3 ARG A  40     -59.676 -12.990  10.749  1.00 31.84           H  
ATOM    559  O   ARG A  40     -62.872 -13.160  12.118  1.00 31.84           O  
ATOM    560  CG  ARG A  40     -58.268 -12.981  12.347  1.00 31.84           C  
ATOM    561  HG2 ARG A  40     -57.955 -11.943  12.231  1.00 31.84           H  
ATOM    562  HG3 ARG A  40     -58.234 -13.247  13.404  1.00 31.84           H  
ATOM    563  CD  ARG A  40     -57.317 -13.894  11.557  1.00 31.84           C  
ATOM    564  HD2 ARG A  40     -57.737 -14.900  11.530  1.00 31.84           H  
ATOM    565  HD3 ARG A  40     -57.243 -13.520  10.536  1.00 31.84           H  
ATOM    566  NE  ARG A  40     -55.978 -13.952  12.171  1.00 31.84           N  
ATOM    567  HE  ARG A  40     -55.850 -13.434  13.029  1.00 31.84           H  
ATOM    568  NH1 ARG A  40     -54.958 -15.260  10.578  1.00 31.84           N  
ATOM    569 HH11 ARG A  40     -54.139 -15.744  10.238  1.00 31.84           H  
ATOM    570 HH12 ARG A  40     -55.801 -15.244  10.023  1.00 31.84           H  
ATOM    571  NH2 ARG A  40     -53.814 -14.627  12.384  1.00 31.84           N  
ATOM    572 HH21 ARG A  40     -53.735 -14.115  13.251  1.00 31.84           H  
ATOM    573 HH22 ARG A  40     -53.005 -15.113  12.024  1.00 31.84           H  
ATOM    574  CZ  ARG A  40     -54.928 -14.611  11.709  1.00 31.84           C  
ATOM    575  N   PRO A  41     -62.348 -11.548  10.625  1.00 40.32           N  
ATOM    576  CA  PRO A  41     -61.357 -11.165   9.607  1.00 40.32           C  
ATOM    577  HA  PRO A  41     -60.341 -11.171  10.000  1.00 40.32           H  
ATOM    578  C   PRO A  41     -61.560  -9.808   8.878  1.00 40.32           C  
ATOM    579  CB  PRO A  41     -61.568 -12.307   8.594  1.00 40.32           C  
ATOM    580  HB2 PRO A  41     -61.173 -12.089   7.602  1.00 40.32           H  
ATOM    581  HB3 PRO A  41     -61.111 -13.224   8.968  1.00 40.32           H  
ATOM    582  O   PRO A  41     -62.573  -9.143   9.025  1.00 40.32           O  
ATOM    583  CG  PRO A  41     -63.094 -12.486   8.573  1.00 40.32           C  
ATOM    584  HG2 PRO A  41     -63.355 -13.544   8.549  1.00 40.32           H  
ATOM    585  HG3 PRO A  41     -63.528 -11.967   7.718  1.00 40.32           H  
ATOM    586  CD  PRO A  41     -63.571 -11.829   9.871  1.00 40.32           C  
ATOM    587  HD2 PRO A  41     -64.266 -12.492  10.387  1.00 40.32           H  
ATOM    588  HD3 PRO A  41     -64.101 -10.903   9.650  1.00 40.32           H  
ATOM    589  N   ALA A  42     -60.597  -9.544   7.985  1.00 28.48           N  
ATOM    590  H   ALA A  42     -59.744 -10.072   8.100  1.00 28.48           H  
ATOM    591  CA  ALA A  42     -60.731  -8.917   6.663  1.00 28.48           C  
ATOM    592  HA  ALA A  42     -59.837  -9.255   6.139  1.00 28.48           H  
ATOM    593  C   ALA A  42     -60.712  -7.381   6.508  1.00 28.48           C  
ATOM    594  CB  ALA A  42     -61.879  -9.564   5.872  1.00 28.48           C  
ATOM    595  HB1 ALA A  42     -61.879  -9.190   4.848  1.00 28.48           H  
ATOM    596  HB2 ALA A  42     -62.833  -9.296   6.325  1.00 28.48           H  
ATOM    597  HB3 ALA A  42     -61.775 -10.649   5.850  1.00 28.48           H  
ATOM    598  O   ALA A  42     -61.526  -6.660   7.062  1.00 28.48           O  
ATOM    599  N   GLN A  43     -59.829  -6.994   5.576  1.00 30.38           N  
ATOM    600  H   GLN A  43     -59.166  -7.701   5.293  1.00 30.38           H  
ATOM    601  CA  GLN A  43     -59.866  -5.839   4.672  1.00 30.38           C  
ATOM    602  HA  GLN A  43     -59.014  -5.968   4.004  1.00 30.38           H  
ATOM    603  C   GLN A  43     -59.672  -4.440   5.261  1.00 30.38           C  
ATOM    604  CB  GLN A  43     -61.103  -5.908   3.761  1.00 30.38           C  
ATOM    605  HB2 GLN A  43     -61.258  -4.933   3.297  1.00 30.38           H  
ATOM    606  HB3 GLN A  43     -61.989  -6.138   4.353  1.00 30.38           H  
ATOM    607  O   GLN A  43     -60.562  -3.868   5.873  1.00 30.38           O  
ATOM    608  CG  GLN A  43     -60.925  -6.935   2.636  1.00 30.38           C  
ATOM    609  HG2 GLN A  43     -60.686  -7.911   3.058  1.00 30.38           H  
ATOM    610  HG3 GLN A  43     -60.098  -6.623   1.998  1.00 30.38           H  
ATOM    611  CD  GLN A  43     -62.188  -7.082   1.796  1.00 30.38           C  
ATOM    612  NE2 GLN A  43     -62.097  -7.015   0.488  1.00 30.38           N  
ATOM    613 HE21 GLN A  43     -62.986  -6.997   0.009  1.00 30.38           H  
ATOM    614 HE22 GLN A  43     -61.251  -6.681   0.048  1.00 30.38           H  
ATOM    615  OE1 GLN A  43     -63.273  -7.308   2.295  1.00 30.38           O  
ATOM    616  N   GLU A  44     -58.532  -3.842   4.911  1.00 35.63           N  
ATOM    617  H   GLU A  44     -57.829  -4.363   4.406  1.00 35.63           H  
ATOM    618  CA  GLU A  44     -58.371  -2.393   4.864  1.00 35.63           C  
ATOM    619  HA  GLU A  44     -59.314  -1.927   5.150  1.00 35.63           H  
ATOM    620  C   GLU A  44     -58.082  -2.010   3.406  1.00 35.63           C  
ATOM    621  CB  GLU A  44     -57.307  -1.935   5.876  1.00 35.63           C  
ATOM    622  HB2 GLU A  44     -56.340  -1.831   5.385  1.00 35.63           H  
ATOM    623  HB3 GLU A  44     -57.218  -2.694   6.653  1.00 35.63           H  
ATOM    624  O   GLU A  44     -57.082  -2.423   2.811  1.00 35.63           O  
ATOM    625  CG  GLU A  44     -57.707  -0.615   6.557  1.00 35.63           C  
ATOM    626  HG2 GLU A  44     -58.733  -0.704   6.913  1.00 35.63           H  
ATOM    627  HG3 GLU A  44     -57.675   0.187   5.818  1.00 35.63           H  
ATOM    628  CD  GLU A  44     -56.806  -0.260   7.753  1.00 35.63           C  
ATOM    629  OE1 GLU A  44     -57.230   0.603   8.555  1.00 35.63           O  
ATOM    630  OE2 GLU A  44     -55.709  -0.856   7.876  1.00 35.63           O  
ATOM    631  N   GLU A  45     -59.052  -1.320   2.808  1.00 33.27           N  
ATOM    632  H   GLU A  45     -59.837  -1.037   3.377  1.00 33.27           H  
ATOM    633  CA  GLU A  45     -58.966  -0.683   1.502  1.00 33.27           C  
ATOM    634  HA  GLU A  45     -58.444  -1.353   0.818  1.00 33.27           H  
ATOM    635  C   GLU A  45     -58.176   0.625   1.584  1.00 33.27           C  
ATOM    636  CB  GLU A  45     -60.371  -0.391   0.940  1.00 33.27           C  
ATOM    637  HB2 GLU A  45     -60.280   0.330   0.128  1.00 33.27           H  
ATOM    638  HB3 GLU A  45     -60.983   0.055   1.724  1.00 33.27           H  
ATOM    639  O   GLU A  45     -58.139   1.322   2.595  1.00 33.27           O  
ATOM    640  CG  GLU A  45     -61.066  -1.634   0.369  1.00 33.27           C  
ATOM    641  HG2 GLU A  45     -60.419  -2.072  -0.391  1.00 33.27           H  
ATOM    642  HG3 GLU A  45     -61.191  -2.370   1.163  1.00 33.27           H  
ATOM    643  CD  GLU A  45     -62.439  -1.302  -0.239  1.00 33.27           C  
ATOM    644  OE1 GLU A  45     -62.706  -1.802  -1.356  1.00 33.27           O  
ATOM    645  OE2 GLU A  45     -63.211  -0.569   0.416  1.00 33.27           O  
ATOM    646  N   ASN A  46     -57.586   0.956   0.440  1.00 32.25           N  
ATOM    647  H   ASN A  46     -57.683   0.290  -0.313  1.00 32.25           H  
ATOM    648  CA  ASN A  46     -57.021   2.248   0.092  1.00 32.25           C  
ATOM    649  HA  ASN A  46     -56.070   2.384   0.606  1.00 32.25           H  
ATOM    650  C   ASN A  46     -57.963   3.426   0.408  1.00 32.25           C  
ATOM    651  CB  ASN A  46     -56.820   2.243  -1.435  1.00 32.25           C  
ATOM    652  HB2 ASN A  46     -57.788   2.153  -1.927  1.00 32.25           H  
ATOM    653  HB3 ASN A  46     -56.375   3.196  -1.722  1.00 32.25           H  
ATOM    654  O   ASN A  46     -59.145   3.361   0.082  1.00 32.25           O  
ATOM    655  CG  ASN A  46     -55.889   1.187  -1.971  1.00 32.25           C  
ATOM    656  ND2 ASN A  46     -56.363   0.298  -2.813  1.00 32.25           N  
ATOM    657 HD21 ASN A  46     -55.704  -0.393  -3.142  1.00 32.25           H  
ATOM    658 HD22 ASN A  46     -57.339   0.302  -3.074  1.00 32.25           H  
ATOM    659  OD1 ASN A  46     -54.713   1.168  -1.667  1.00 32.25           O  
ATOM    660  N   ASN A  47     -57.397   4.565   0.819  1.00 30.19           N  
ATOM    661  H   ASN A  47     -56.627   4.439   1.461  1.00 30.19           H  
ATOM    662  CA  ASN A  47     -57.323   5.801   0.014  1.00 30.19           C  
ATOM    663  HA  ASN A  47     -56.339   5.801  -0.457  1.00 30.19           H  
ATOM    664  C   ASN A  47     -57.408   7.092   0.843  1.00 30.19           C  
ATOM    665  CB  ASN A  47     -58.378   5.911  -1.117  1.00 30.19           C  
ATOM    666  HB2 ASN A  47     -59.356   5.566  -0.784  1.00 30.19           H  
ATOM    667  HB3 ASN A  47     -58.521   6.961  -1.375  1.00 30.19           H  
ATOM    668  O   ASN A  47     -58.276   7.253   1.689  1.00 30.19           O  
ATOM    669  CG  ASN A  47     -57.948   5.247  -2.407  1.00 30.19           C  
ATOM    670  ND2 ASN A  47     -58.810   4.482  -3.031  1.00 30.19           N  
ATOM    671 HD21 ASN A  47     -59.665   4.230  -2.556  1.00 30.19           H  
ATOM    672 HD22 ASN A  47     -58.505   4.046  -3.890  1.00 30.19           H  
ATOM    673  OD1 ASN A  47     -56.837   5.423  -2.877  1.00 30.19           O  
ATOM    674  N   ASN A  48     -56.598   8.055   0.388  1.00 30.55           N  
ATOM    675  H   ASN A  48     -55.905   7.743  -0.277  1.00 30.55           H  
ATOM    676  CA  ASN A  48     -56.851   9.499   0.340  1.00 30.55           C  
ATOM    677  HA  ASN A  48     -55.976   9.939  -0.139  1.00 30.55           H  
ATOM    678  C   ASN A  48     -57.031  10.286   1.645  1.00 30.55           C  
ATOM    679  CB  ASN A  48     -58.052   9.765  -0.595  1.00 30.55           C  
ATOM    680  HB2 ASN A  48     -58.357  10.806  -0.498  1.00 30.55           H  
ATOM    681  HB3 ASN A  48     -58.898   9.152  -0.285  1.00 30.55           H  
ATOM    682  O   ASN A  48     -58.045  10.154   2.316  1.00 30.55           O  
ATOM    683  CG  ASN A  48     -57.747   9.532  -2.058  1.00 30.55           C  
ATOM    684  ND2 ASN A  48     -58.754   9.323  -2.872  1.00 30.55           N  
ATOM    685 HD21 ASN A  48     -59.698   9.276  -2.518  1.00 30.55           H  
ATOM    686 HD22 ASN A  48     -58.515   9.138  -3.836  1.00 30.55           H  
ATOM    687  OD1 ASN A  48     -56.610   9.564  -2.491  1.00 30.55           O  
ATOM    688  N   PHE A  49     -56.196  11.323   1.819  1.00 28.60           N  
ATOM    689  H   PHE A  49     -55.280  11.271   1.396  1.00 28.60           H  
ATOM    690  CA  PHE A  49     -56.737  12.681   1.976  1.00 28.60           C  
ATOM    691  HA  PHE A  49     -57.548  12.765   1.252  1.00 28.60           H  
ATOM    692  C   PHE A  49     -55.718  13.800   1.653  1.00 28.60           C  
ATOM    693  CB  PHE A  49     -57.372  12.898   3.364  1.00 28.60           C  
ATOM    694  HB2 PHE A  49     -56.690  13.474   3.990  1.00 28.60           H  
ATOM    695  HB3 PHE A  49     -57.525  11.952   3.884  1.00 28.60           H  
ATOM    696  O   PHE A  49     -54.646  13.860   2.243  1.00 28.60           O  
ATOM    697  CG  PHE A  49     -58.711  13.610   3.277  1.00 28.60           C  
ATOM    698  CD1 PHE A  49     -58.814  14.960   3.656  1.00 28.60           C  
ATOM    699  HD1 PHE A  49     -57.949  15.478   4.043  1.00 28.60           H  
ATOM    700  CD2 PHE A  49     -59.853  12.936   2.796  1.00 28.60           C  
ATOM    701  HD2 PHE A  49     -59.792  11.892   2.526  1.00 28.60           H  
ATOM    702  CE1 PHE A  49     -60.042  15.636   3.544  1.00 28.60           C  
ATOM    703  HE1 PHE A  49     -60.115  16.671   3.843  1.00 28.60           H  
ATOM    704  CE2 PHE A  49     -61.082  13.611   2.685  1.00 28.60           C  
ATOM    705  HE2 PHE A  49     -61.955  13.084   2.329  1.00 28.60           H  
ATOM    706  CZ  PHE A  49     -61.176  14.963   3.058  1.00 28.60           C  
ATOM    707  HZ  PHE A  49     -62.122  15.479   2.984  1.00 28.60           H  
ATOM    708  N   ALA A  50     -56.112  14.654   0.696  1.00 27.27           N  
ATOM    709  H   ALA A  50     -56.941  14.345   0.210  1.00 27.27           H  
ATOM    710  CA  ALA A  50     -55.894  16.105   0.518  1.00 27.27           C  
ATOM    711  HA  ALA A  50     -56.048  16.282  -0.546  1.00 27.27           H  
ATOM    712  C   ALA A  50     -54.524  16.748   0.869  1.00 27.27           C  
ATOM    713  CB  ALA A  50     -57.040  16.792   1.269  1.00 27.27           C  
ATOM    714  HB1 ALA A  50     -58.001  16.365   0.984  1.00 27.27           H  
ATOM    715  HB2 ALA A  50     -57.046  17.858   1.038  1.00 27.27           H  
ATOM    716  HB3 ALA A  50     -56.892  16.680   2.343  1.00 27.27           H  
ATOM    717  O   ALA A  50     -54.083  16.728   2.009  1.00 27.27           O  
ATOM    718  N   THR A  51     -53.756  17.333  -0.064  1.00 31.70           N  
ATOM    719  H   THR A  51     -52.791  17.141   0.166  1.00 31.70           H  
ATOM    720  CA  THR A  51     -53.898  18.665  -0.724  1.00 31.70           C  
ATOM    721  HA  THR A  51     -52.915  18.867  -1.148  1.00 31.70           H  
ATOM    722  C   THR A  51     -54.187  19.865   0.200  1.00 31.70           C  
ATOM    723  CB  THR A  51     -54.852  18.719  -1.940  1.00 31.70           C  
ATOM    724  HB  THR A  51     -54.836  19.735  -2.335  1.00 31.70           H  
ATOM    725  O   THR A  51     -55.280  19.958   0.752  1.00 31.70           O  
ATOM    726  CG2 THR A  51     -54.426  17.794  -3.078  1.00 31.70           C  
ATOM    727 HG21 THR A  51     -55.112  17.917  -3.916  1.00 31.70           H  
ATOM    728 HG22 THR A  51     -53.419  18.048  -3.407  1.00 31.70           H  
ATOM    729 HG23 THR A  51     -54.455  16.757  -2.745  1.00 31.70           H  
ATOM    730  OG1 THR A  51     -56.178  18.403  -1.604  1.00 31.70           O  
ATOM    731  HG1 THR A  51     -56.457  19.005  -0.912  1.00 31.70           H  
ATOM    732  N   THR A  52     -53.282  20.865   0.219  1.00 33.37           N  
ATOM    733  H   THR A  52     -52.326  20.550   0.127  1.00 33.37           H  
ATOM    734  CA  THR A  52     -53.467  22.274  -0.258  1.00 33.37           C  
ATOM    735  HA  THR A  52     -53.037  22.299  -1.259  1.00 33.37           H  
ATOM    736  C   THR A  52     -52.701  23.325   0.586  1.00 33.37           C  
ATOM    737  CB  THR A  52     -54.926  22.763  -0.446  1.00 33.37           C  
ATOM    738  HB  THR A  52     -55.365  23.018   0.519  1.00 33.37           H  
ATOM    739  O   THR A  52     -52.931  23.477   1.777  1.00 33.37           O  
ATOM    740  CG2 THR A  52     -55.019  23.958  -1.394  1.00 33.37           C  
ATOM    741 HG21 THR A  52     -54.535  23.738  -2.345  1.00 33.37           H  
ATOM    742 HG22 THR A  52     -56.066  24.195  -1.581  1.00 33.37           H  
ATOM    743 HG23 THR A  52     -54.562  24.835  -0.936  1.00 33.37           H  
ATOM    744  OG1 THR A  52     -55.736  21.807  -1.076  1.00 33.37           O  
ATOM    745  HG1 THR A  52     -55.966  21.193  -0.375  1.00 33.37           H  
ATOM    746  N   GLU A  53     -51.791  24.039  -0.091  1.00 32.11           N  
ATOM    747  H   GLU A  53     -51.676  23.715  -1.041  1.00 32.11           H  
ATOM    748  CA  GLU A  53     -51.273  25.420   0.075  1.00 32.11           C  
ATOM    749  HA  GLU A  53     -50.251  25.396  -0.304  1.00 32.11           H  
ATOM    750  C   GLU A  53     -51.194  26.146   1.442  1.00 32.11           C  
ATOM    751  CB  GLU A  53     -52.049  26.352  -0.871  1.00 32.11           C  
ATOM    752  HB2 GLU A  53     -51.631  27.355  -0.779  1.00 32.11           H  
ATOM    753  HB3 GLU A  53     -53.089  26.400  -0.549  1.00 32.11           H  
ATOM    754  O   GLU A  53     -52.201  26.440   2.077  1.00 32.11           O  
ATOM    755  CG  GLU A  53     -51.965  25.953  -2.350  1.00 32.11           C  
ATOM    756  HG2 GLU A  53     -50.915  25.932  -2.642  1.00 32.11           H  
ATOM    757  HG3 GLU A  53     -52.369  24.950  -2.490  1.00 32.11           H  
ATOM    758  CD  GLU A  53     -52.742  26.937  -3.232  1.00 32.11           C  
ATOM    759  OE1 GLU A  53     -52.133  27.420  -4.213  1.00 32.11           O  
ATOM    760  OE2 GLU A  53     -53.907  27.226  -2.886  1.00 32.11           O  
ATOM    761  N   LYS A  54     -49.994  26.686   1.746  1.00 28.41           N  
ATOM    762  H   LYS A  54     -49.194  26.144   1.452  1.00 28.41           H  
ATOM    763  CA  LYS A  54     -49.720  28.139   1.927  1.00 28.41           C  
ATOM    764  HA  LYS A  54     -50.093  28.652   1.041  1.00 28.41           H  
ATOM    765  C   LYS A  54     -48.201  28.423   2.014  1.00 28.41           C  
ATOM    766  CB  LYS A  54     -50.455  28.725   3.157  1.00 28.41           C  
ATOM    767  HB2 LYS A  54     -50.709  27.920   3.847  1.00 28.41           H  
ATOM    768  HB3 LYS A  54     -49.799  29.416   3.685  1.00 28.41           H  
ATOM    769  O   LYS A  54     -47.477  27.789   2.772  1.00 28.41           O  
ATOM    770  CG  LYS A  54     -51.729  29.493   2.747  1.00 28.41           C  
ATOM    771  HG2 LYS A  54     -51.439  30.391   2.201  1.00 28.41           H  
ATOM    772  HG3 LYS A  54     -52.341  28.884   2.082  1.00 28.41           H  
ATOM    773  CD  LYS A  54     -52.575  29.900   3.962  1.00 28.41           C  
ATOM    774  HD2 LYS A  54     -52.777  29.012   4.562  1.00 28.41           H  
ATOM    775  HD3 LYS A  54     -52.021  30.622   4.561  1.00 28.41           H  
ATOM    776  CE  LYS A  54     -53.906  30.503   3.490  1.00 28.41           C  
ATOM    777  HE2 LYS A  54     -53.694  31.350   2.837  1.00 28.41           H  
ATOM    778  HE3 LYS A  54     -54.425  29.751   2.896  1.00 28.41           H  
ATOM    779  NZ  LYS A  54     -54.754  30.930   4.630  1.00 28.41           N  
ATOM    780  HZ1 LYS A  54     -54.963  30.133   5.216  1.00 28.41           H  
ATOM    781  HZ2 LYS A  54     -54.285  31.631   5.186  1.00 28.41           H  
ATOM    782  HZ3 LYS A  54     -55.629  31.305   4.293  1.00 28.41           H  
ATOM    783  N   ARG A  55     -47.731  29.387   1.207  1.00 33.58           N  
ATOM    784  H   ARG A  55     -48.438  29.840   0.646  1.00 33.58           H  
ATOM    785  CA  ARG A  55     -46.389  30.030   1.217  1.00 33.58           C  
ATOM    786  HA  ARG A  55     -45.605  29.272   1.212  1.00 33.58           H  
ATOM    787  C   ARG A  55     -46.203  30.914   2.491  1.00 33.58           C  
ATOM    788  CB  ARG A  55     -46.313  30.913  -0.051  1.00 33.58           C  
ATOM    789  HB2 ARG A  55     -47.099  31.666   0.016  1.00 33.58           H  
ATOM    790  HB3 ARG A  55     -45.352  31.429  -0.050  1.00 33.58           H  
ATOM    791  O   ARG A  55     -47.160  31.048   3.245  1.00 33.58           O  
ATOM    792  CG  ARG A  55     -46.409  30.249  -1.432  1.00 33.58           C  
ATOM    793  HG2 ARG A  55     -45.573  29.561  -1.564  1.00 33.58           H  
ATOM    794  HG3 ARG A  55     -47.348  29.704  -1.528  1.00 33.58           H  
ATOM    795  CD  ARG A  55     -46.347  31.363  -2.496  1.00 33.58           C  
ATOM    796  HD2 ARG A  55     -47.218  32.008  -2.376  1.00 33.58           H  
ATOM    797  HD3 ARG A  55     -45.449  31.956  -2.324  1.00 33.58           H  
ATOM    798  NE  ARG A  55     -46.317  30.843  -3.875  1.00 33.58           N  
ATOM    799  HE  ARG A  55     -46.490  29.856  -4.000  1.00 33.58           H  
ATOM    800  NH1 ARG A  55     -45.963  32.853  -4.943  1.00 33.58           N  
ATOM    801 HH11 ARG A  55     -45.842  33.375  -5.800  1.00 33.58           H  
ATOM    802 HH12 ARG A  55     -46.006  33.337  -4.058  1.00 33.58           H  
ATOM    803  NH2 ARG A  55     -46.100  30.979  -6.140  1.00 33.58           N  
ATOM    804 HH21 ARG A  55     -46.259  29.985  -6.222  1.00 33.58           H  
ATOM    805 HH22 ARG A  55     -45.984  31.525  -6.981  1.00 33.58           H  
ATOM    806  CZ  ARG A  55     -46.127  31.558  -4.973  1.00 33.58           C  
ATOM    807  N   PRO A  56     -45.155  31.758   2.626  1.00 42.67           N  
ATOM    808  CA  PRO A  56     -43.710  31.520   2.772  1.00 42.67           C  
ATOM    809  HA  PRO A  56     -43.475  30.456   2.807  1.00 42.67           H  
ATOM    810  C   PRO A  56     -43.143  32.251   4.024  1.00 42.67           C  
ATOM    811  CB  PRO A  56     -43.123  32.178   1.518  1.00 42.67           C  
ATOM    812  HB2 PRO A  56     -42.086  32.483   1.661  1.00 42.67           H  
ATOM    813  HB3 PRO A  56     -43.191  31.490   0.676  1.00 42.67           H  
ATOM    814  O   PRO A  56     -43.425  33.425   4.222  1.00 42.67           O  
ATOM    815  CG  PRO A  56     -44.041  33.393   1.283  1.00 42.67           C  
ATOM    816  HG2 PRO A  56     -44.261  33.509   0.222  1.00 42.67           H  
ATOM    817  HG3 PRO A  56     -43.570  34.301   1.659  1.00 42.67           H  
ATOM    818  CD  PRO A  56     -45.316  33.103   2.088  1.00 42.67           C  
ATOM    819  HD2 PRO A  56     -45.425  33.822   2.900  1.00 42.67           H  
ATOM    820  HD3 PRO A  56     -46.193  33.184   1.445  1.00 42.67           H  
ATOM    821  N   LEU A  57     -42.290  31.635   4.851  1.00 31.35           N  
ATOM    822  H   LEU A  57     -42.101  30.651   4.726  1.00 31.35           H  
ATOM    823  CA  LEU A  57     -41.656  32.344   5.989  1.00 31.35           C  
ATOM    824  HA  LEU A  57     -41.529  33.388   5.701  1.00 31.35           H  
ATOM    825  C   LEU A  57     -40.219  31.881   6.285  1.00 31.35           C  
ATOM    826  CB  LEU A  57     -42.582  32.309   7.238  1.00 31.35           C  
ATOM    827  HB2 LEU A  57     -41.994  32.325   8.156  1.00 31.35           H  
ATOM    828  HB3 LEU A  57     -43.124  31.363   7.238  1.00 31.35           H  
ATOM    829  O   LEU A  57     -39.812  31.819   7.438  1.00 31.35           O  
ATOM    830  CG  LEU A  57     -43.595  33.466   7.371  1.00 31.35           C  
ATOM    831  HG  LEU A  57     -44.247  33.510   6.499  1.00 31.35           H  
ATOM    832  CD1 LEU A  57     -44.491  33.198   8.579  1.00 31.35           C  
ATOM    833 HD11 LEU A  57     -43.898  33.157   9.493  1.00 31.35           H  
ATOM    834 HD12 LEU A  57     -45.234  33.991   8.667  1.00 31.35           H  
ATOM    835 HD13 LEU A  57     -45.015  32.252   8.445  1.00 31.35           H  
ATOM    836  CD2 LEU A  57     -42.920  34.827   7.584  1.00 31.35           C  
ATOM    837 HD21 LEU A  57     -42.378  35.118   6.684  1.00 31.35           H  
ATOM    838 HD22 LEU A  57     -43.681  35.586   7.769  1.00 31.35           H  
ATOM    839 HD23 LEU A  57     -42.237  34.784   8.432  1.00 31.35           H  
ATOM    840  N   VAL A  58     -39.414  31.547   5.273  1.00 36.75           N  
ATOM    841  H   VAL A  58     -39.770  31.582   4.328  1.00 36.75           H  
ATOM    842  CA  VAL A  58     -37.985  31.241   5.496  1.00 36.75           C  
ATOM    843  HA  VAL A  58     -37.639  31.855   6.327  1.00 36.75           H  
ATOM    844  C   VAL A  58     -37.138  31.651   4.287  1.00 36.75           C  
ATOM    845  CB  VAL A  58     -37.724  29.759   5.897  1.00 36.75           C  
ATOM    846  HB  VAL A  58     -37.764  29.133   5.005  1.00 36.75           H  
ATOM    847  O   VAL A  58     -36.497  30.814   3.672  1.00 36.75           O  
ATOM    848  CG1 VAL A  58     -36.335  29.631   6.547  1.00 36.75           C  
ATOM    849 HG11 VAL A  58     -36.292  30.217   7.465  1.00 36.75           H  
ATOM    850 HG12 VAL A  58     -36.134  28.585   6.781  1.00 36.75           H  
ATOM    851 HG13 VAL A  58     -35.556  29.972   5.865  1.00 36.75           H  
ATOM    852  CG2 VAL A  58     -38.705  29.136   6.902  1.00 36.75           C  
ATOM    853 HG21 VAL A  58     -38.443  28.090   7.065  1.00 36.75           H  
ATOM    854 HG22 VAL A  58     -38.660  29.658   7.858  1.00 36.75           H  
ATOM    855 HG23 VAL A  58     -39.722  29.163   6.511  1.00 36.75           H  
ATOM    856  N   MET A  59     -37.154  32.927   3.893  1.00 36.71           N  
ATOM    857  H   MET A  59     -37.802  33.570   4.326  1.00 36.71           H  
ATOM    858  CA  MET A  59     -36.158  33.453   2.936  1.00 36.71           C  
ATOM    859  HA  MET A  59     -35.241  32.878   3.067  1.00 36.71           H  
ATOM    860  C   MET A  59     -35.689  34.895   3.197  1.00 36.71           C  
ATOM    861  CB  MET A  59     -36.602  33.239   1.472  1.00 36.71           C  
ATOM    862  HB2 MET A  59     -37.690  33.254   1.413  1.00 36.71           H  
ATOM    863  HB3 MET A  59     -36.244  34.063   0.855  1.00 36.71           H  
ATOM    864  O   MET A  59     -34.775  35.333   2.518  1.00 36.71           O  
ATOM    865  CG  MET A  59     -36.075  31.926   0.857  1.00 36.71           C  
ATOM    866  HG2 MET A  59     -36.935  31.327   0.559  1.00 36.71           H  
ATOM    867  HG3 MET A  59     -35.513  31.352   1.594  1.00 36.71           H  
ATOM    868  SD  MET A  59     -34.982  32.138  -0.575  1.00 36.71           S  
ATOM    869  CE  MET A  59     -35.611  30.825  -1.651  1.00 36.71           C  
ATOM    870  HE1 MET A  59     -35.038  30.814  -2.578  1.00 36.71           H  
ATOM    871  HE2 MET A  59     -36.660  31.011  -1.879  1.00 36.71           H  
ATOM    872  HE3 MET A  59     -35.508  29.862  -1.152  1.00 36.71           H  
ATOM    873  N   ASP A  60     -36.175  35.584   4.240  1.00 33.61           N  
ATOM    874  H   ASP A  60     -37.022  35.263   4.685  1.00 33.61           H  
ATOM    875  CA  ASP A  60     -35.714  36.953   4.572  1.00 33.61           C  
ATOM    876  HA  ASP A  60     -35.083  37.327   3.766  1.00 33.61           H  
ATOM    877  C   ASP A  60     -34.827  37.052   5.829  1.00 33.61           C  
ATOM    878  CB  ASP A  60     -36.919  37.904   4.654  1.00 33.61           C  
ATOM    879  HB2 ASP A  60     -37.683  37.458   5.291  1.00 33.61           H  
ATOM    880  HB3 ASP A  60     -36.613  38.844   5.112  1.00 33.61           H  
ATOM    881  O   ASP A  60     -34.402  38.138   6.212  1.00 33.61           O  
ATOM    882  CG  ASP A  60     -37.506  38.241   3.280  1.00 33.61           C  
ATOM    883  OD1 ASP A  60     -36.732  38.283   2.302  1.00 33.61           O  
ATOM    884  OD2 ASP A  60     -38.740  38.423   3.237  1.00 33.61           O  
ATOM    885  N   LYS A  61     -34.504  35.934   6.500  1.00 44.03           N  
ATOM    886  H   LYS A  61     -34.870  35.062   6.144  1.00 44.03           H  
ATOM    887  CA  LYS A  61     -33.716  35.958   7.757  1.00 44.03           C  
ATOM    888  HA  LYS A  61     -33.536  36.998   8.028  1.00 44.03           H  
ATOM    889  C   LYS A  61     -32.293  35.402   7.659  1.00 44.03           C  
ATOM    890  CB  LYS A  61     -34.523  35.363   8.923  1.00 44.03           C  
ATOM    891  HB2 LYS A  61     -33.888  35.336   9.808  1.00 44.03           H  
ATOM    892  HB3 LYS A  61     -34.828  34.344   8.684  1.00 44.03           H  
ATOM    893  O   LYS A  61     -31.541  35.518   8.620  1.00 44.03           O  
ATOM    894  CG  LYS A  61     -35.758  36.226   9.235  1.00 44.03           C  
ATOM    895  HG2 LYS A  61     -35.457  37.272   9.298  1.00 44.03           H  
ATOM    896  HG3 LYS A  61     -36.487  36.121   8.431  1.00 44.03           H  
ATOM    897  CD  LYS A  61     -36.408  35.827  10.565  1.00 44.03           C  
ATOM    898  HD2 LYS A  61     -36.719  34.783  10.516  1.00 44.03           H  
ATOM    899  HD3 LYS A  61     -35.682  35.952  11.368  1.00 44.03           H  
ATOM    900  CE  LYS A  61     -37.626  36.724  10.822  1.00 44.03           C  
ATOM    901  HE2 LYS A  61     -37.301  37.764  10.787  1.00 44.03           H  
ATOM    902  HE3 LYS A  61     -38.341  36.579  10.013  1.00 44.03           H  
ATOM    903  NZ  LYS A  61     -38.263  36.433  12.131  1.00 44.03           N  
ATOM    904  HZ1 LYS A  61     -38.586  35.476  12.163  1.00 44.03           H  
ATOM    905  HZ2 LYS A  61     -37.608  36.587  12.885  1.00 44.03           H  
ATOM    906  HZ3 LYS A  61     -39.057  37.041  12.271  1.00 44.03           H  
ATOM    907  N   VAL A  62     -31.898  34.852   6.509  1.00 39.16           N  
ATOM    908  H   VAL A  62     -32.564  34.808   5.751  1.00 39.16           H  
ATOM    909  CA  VAL A  62     -30.519  34.371   6.274  1.00 39.16           C  
ATOM    910  HA  VAL A  62     -30.064  34.128   7.234  1.00 39.16           H  
ATOM    911  C   VAL A  62     -29.639  35.471   5.659  1.00 39.16           C  
ATOM    912  CB  VAL A  62     -30.519  33.068   5.446  1.00 39.16           C  
ATOM    913  HB  VAL A  62     -30.927  33.276   4.456  1.00 39.16           H  
ATOM    914  O   VAL A  62     -28.453  35.549   5.966  1.00 39.16           O  
ATOM    915  CG1 VAL A  62     -29.109  32.485   5.287  1.00 39.16           C  
ATOM    916 HG11 VAL A  62     -28.477  33.171   4.724  1.00 39.16           H  
ATOM    917 HG12 VAL A  62     -28.661  32.308   6.265  1.00 39.16           H  
ATOM    918 HG13 VAL A  62     -29.155  31.544   4.738  1.00 39.16           H  
ATOM    919  CG2 VAL A  62     -31.384  31.989   6.118  1.00 39.16           C  
ATOM    920 HG21 VAL A  62     -31.338  31.067   5.537  1.00 39.16           H  
ATOM    921 HG22 VAL A  62     -31.020  31.791   7.126  1.00 39.16           H  
ATOM    922 HG23 VAL A  62     -32.427  32.302   6.161  1.00 39.16           H  
ATOM    923  N   ALA A  63     -30.222  36.391   4.881  1.00 38.78           N  
ATOM    924  H   ALA A  63     -31.200  36.295   4.647  1.00 38.78           H  
ATOM    925  CA  ALA A  63     -29.485  37.491   4.250  1.00 38.78           C  
ATOM    926  HA  ALA A  63     -28.624  37.076   3.726  1.00 38.78           H  
ATOM    927  C   ALA A  63     -28.937  38.516   5.267  1.00 38.78           C  
ATOM    928  CB  ALA A  63     -30.403  38.135   3.205  1.00 38.78           C  
ATOM    929  HB1 ALA A  63     -31.285  38.562   3.682  1.00 38.78           H  
ATOM    930  HB2 ALA A  63     -29.864  38.931   2.691  1.00 38.78           H  
ATOM    931  HB3 ALA A  63     -30.714  37.394   2.469  1.00 38.78           H  
ATOM    932  O   ALA A  63     -27.798  38.961   5.140  1.00 38.78           O  
ATOM    933  N   ALA A  64     -29.680  38.806   6.343  1.00 38.31           N  
ATOM    934  H   ALA A  64     -30.623  38.445   6.385  1.00 38.31           H  
ATOM    935  CA  ALA A  64     -29.258  39.760   7.375  1.00 38.31           C  
ATOM    936  HA  ALA A  64     -28.916  40.669   6.879  1.00 38.31           H  
ATOM    937  C   ALA A  64     -28.084  39.264   8.252  1.00 38.31           C  
ATOM    938  CB  ALA A  64     -30.487  40.116   8.220  1.00 38.31           C  
ATOM    939  HB1 ALA A  64     -30.858  39.231   8.736  1.00 38.31           H  
ATOM    940  HB2 ALA A  64     -30.213  40.871   8.957  1.00 38.31           H  
ATOM    941  HB3 ALA A  64     -31.272  40.521   7.581  1.00 38.31           H  
ATOM    942  O   ALA A  64     -27.365  40.072   8.838  1.00 38.31           O  
ATOM    943  N   ALA A  65     -27.855  37.946   8.335  1.00 38.75           N  
ATOM    944  H   ALA A  65     -28.451  37.320   7.812  1.00 38.75           H  
ATOM    945  CA  ALA A  65     -26.740  37.370   9.094  1.00 38.75           C  
ATOM    946  HA  ALA A  65     -26.555  37.987   9.973  1.00 38.75           H  
ATOM    947  C   ALA A  65     -25.425  37.337   8.288  1.00 38.75           C  
ATOM    948  CB  ALA A  65     -27.159  35.978   9.580  1.00 38.75           C  
ATOM    949  HB1 ALA A  65     -27.346  35.325   8.728  1.00 38.75           H  
ATOM    950  HB2 ALA A  65     -28.064  36.052  10.184  1.00 38.75           H  
ATOM    951  HB3 ALA A  65     -26.361  35.550  10.187  1.00 38.75           H  
ATOM    952  O   ALA A  65     -24.342  37.430   8.866  1.00 38.75           O  
ATOM    953  N   ALA A  66     -25.506  37.254   6.956  1.00 44.54           N  
ATOM    954  H   ALA A  66     -26.420  37.195   6.529  1.00 44.54           H  
ATOM    955  CA  ALA A  66     -24.339  37.203   6.076  1.00 44.54           C  
ATOM    956  HA  ALA A  66     -23.580  36.571   6.538  1.00 44.54           H  
ATOM    957  C   ALA A  66     -23.694  38.588   5.849  1.00 44.54           C  
ATOM    958  CB  ALA A  66     -24.771  36.533   4.767  1.00 44.54           C  
ATOM    959  HB1 ALA A  66     -23.909  36.436   4.106  1.00 44.54           H  
ATOM    960  HB2 ALA A  66     -25.175  35.541   4.971  1.00 44.54           H  
ATOM    961  HB3 ALA A  66     -25.531  37.137   4.271  1.00 44.54           H  
ATOM    962  O   ALA A  66     -22.468  38.699   5.787  1.00 44.54           O  
ATOM    963  N   GLU A  67     -24.489  39.663   5.805  1.00 41.49           N  
ATOM    964  H   GLU A  67     -25.490  39.527   5.792  1.00 41.49           H  
ATOM    965  CA  GLU A  67     -23.977  41.033   5.619  1.00 41.49           C  
ATOM    966  HA  GLU A  67     -23.264  41.025   4.795  1.00 41.49           H  
ATOM    967  C   GLU A  67     -23.207  41.580   6.833  1.00 41.49           C  
ATOM    968  CB  GLU A  67     -25.132  41.979   5.254  1.00 41.49           C  
ATOM    969  HB2 GLU A  67     -24.966  42.947   5.727  1.00 41.49           H  
ATOM    970  HB3 GLU A  67     -26.075  41.577   5.625  1.00 41.49           H  
ATOM    971  O   GLU A  67     -22.283  42.384   6.672  1.00 41.49           O  
ATOM    972  CG  GLU A  67     -25.203  42.202   3.737  1.00 41.49           C  
ATOM    973  HG2 GLU A  67     -24.223  42.535   3.395  1.00 41.49           H  
ATOM    974  HG3 GLU A  67     -25.432  41.257   3.246  1.00 41.49           H  
ATOM    975  CD  GLU A  67     -26.253  43.254   3.358  1.00 41.49           C  
ATOM    976  OE1 GLU A  67     -25.981  44.004   2.395  1.00 41.49           O  
ATOM    977  OE2 GLU A  67     -27.275  43.351   4.072  1.00 41.49           O  
ATOM    978  N   ALA A  68     -23.519  41.117   8.047  1.00 41.82           N  
ATOM    979  H   ALA A  68     -24.296  40.477   8.133  1.00 41.82           H  
ATOM    980  CA  ALA A  68     -22.786  41.505   9.253  1.00 41.82           C  
ATOM    981  HA  ALA A  68     -22.667  42.589   9.252  1.00 41.82           H  
ATOM    982  C   ALA A  68     -21.371  40.892   9.300  1.00 41.82           C  
ATOM    983  CB  ALA A  68     -23.627  41.123  10.475  1.00 41.82           C  
ATOM    984  HB1 ALA A  68     -23.772  40.043  10.507  1.00 41.82           H  
ATOM    985  HB2 ALA A  68     -24.600  41.612  10.423  1.00 41.82           H  
ATOM    986  HB3 ALA A  68     -23.117  41.442  11.384  1.00 41.82           H  
ATOM    987  O   ALA A  68     -20.427  41.553   9.731  1.00 41.82           O  
ATOM    988  N   ALA A  69     -21.203  39.663   8.796  1.00 39.08           N  
ATOM    989  H   ALA A  69     -22.013  39.176   8.441  1.00 39.08           H  
ATOM    990  CA  ALA A  69     -19.911  38.975   8.745  1.00 39.08           C  
ATOM    991  HA  ALA A  69     -19.405  39.108   9.701  1.00 39.08           H  
ATOM    992  C   ALA A  69     -18.981  39.543   7.653  1.00 39.08           C  
ATOM    993  CB  ALA A  69     -20.182  37.478   8.553  1.00 39.08           C  
ATOM    994  HB1 ALA A  69     -20.691  37.307   7.604  1.00 39.08           H  
ATOM    995  HB2 ALA A  69     -20.806  37.106   9.366  1.00 39.08           H  
ATOM    996  HB3 ALA A  69     -19.238  36.933   8.554  1.00 39.08           H  
ATOM    997  O   ALA A  69     -17.771  39.648   7.856  1.00 39.08           O  
ATOM    998  N   ALA A  70     -19.539  39.989   6.522  1.00 43.26           N  
ATOM    999  H   ALA A  70     -20.527  39.836   6.381  1.00 43.26           H  
ATOM   1000  CA  ALA A  70     -18.765  40.571   5.424  1.00 43.26           C  
ATOM   1001  HA  ALA A  70     -17.940  39.898   5.189  1.00 43.26           H  
ATOM   1002  C   ALA A  70     -18.144  41.942   5.773  1.00 43.26           C  
ATOM   1003  CB  ALA A  70     -19.676  40.647   4.194  1.00 43.26           C  
ATOM   1004  HB1 ALA A  70     -19.112  41.031   3.344  1.00 43.26           H  
ATOM   1005  HB2 ALA A  70     -20.520  41.309   4.391  1.00 43.26           H  
ATOM   1006  HB3 ALA A  70     -20.051  39.654   3.948  1.00 43.26           H  
ATOM   1007  O   ALA A  70     -17.026  42.241   5.350  1.00 43.26           O  
ATOM   1008  N   ARG A  71     -18.812  42.761   6.602  1.00 45.17           N  
ATOM   1009  H   ARG A  71     -19.731  42.472   6.904  1.00 45.17           H  
ATOM   1010  CA  ARG A  71     -18.292  44.078   7.034  1.00 45.17           C  
ATOM   1011  HA  ARG A  71     -17.888  44.591   6.162  1.00 45.17           H  
ATOM   1012  C   ARG A  71     -17.119  43.996   8.015  1.00 45.17           C  
ATOM   1013  CB  ARG A  71     -19.427  44.931   7.620  1.00 45.17           C  
ATOM   1014  HB2 ARG A  71     -18.991  45.795   8.123  1.00 45.17           H  
ATOM   1015  HB3 ARG A  71     -19.984  44.350   8.355  1.00 45.17           H  
ATOM   1016  O   ARG A  71     -16.353  44.951   8.120  1.00 45.17           O  
ATOM   1017  CG  ARG A  71     -20.376  45.447   6.529  1.00 45.17           C  
ATOM   1018  HG2 ARG A  71     -19.805  45.988   5.774  1.00 45.17           H  
ATOM   1019  HG3 ARG A  71     -20.875  44.602   6.055  1.00 45.17           H  
ATOM   1020  CD  ARG A  71     -21.428  46.385   7.132  1.00 45.17           C  
ATOM   1021  HD2 ARG A  71     -20.918  47.262   7.531  1.00 45.17           H  
ATOM   1022  HD3 ARG A  71     -21.931  45.867   7.948  1.00 45.17           H  
ATOM   1023  NE  ARG A  71     -22.431  46.777   6.125  1.00 45.17           N  
ATOM   1024  HE  ARG A  71     -22.642  46.087   5.418  1.00 45.17           H  
ATOM   1025  NH1 ARG A  71     -22.988  48.847   6.960  1.00 45.17           N  
ATOM   1026 HH11 ARG A  71     -22.323  48.717   7.708  1.00 45.17           H  
ATOM   1027 HH12 ARG A  71     -23.555  49.681   6.901  1.00 45.17           H  
ATOM   1028  NH2 ARG A  71     -24.023  48.067   5.142  1.00 45.17           N  
ATOM   1029 HH21 ARG A  71     -24.586  48.904   5.095  1.00 45.17           H  
ATOM   1030 HH22 ARG A  71     -24.219  47.322   4.489  1.00 45.17           H  
ATOM   1031  CZ  ARG A  71     -23.137  47.894   6.080  1.00 45.17           C  
ATOM   1032  N   ILE A  72     -16.952  42.874   8.714  1.00 44.35           N  
ATOM   1033  H   ILE A  72     -17.617  42.125   8.578  1.00 44.35           H  
ATOM   1034  CA  ILE A  72     -15.857  42.674   9.676  1.00 44.35           C  
ATOM   1035  HA  ILE A  72     -15.698  43.605  10.221  1.00 44.35           H  
ATOM   1036  C   ILE A  72     -14.536  42.383   8.944  1.00 44.35           C  
ATOM   1037  CB  ILE A  72     -16.267  41.600  10.712  1.00 44.35           C  
ATOM   1038  HB  ILE A  72     -16.601  40.711  10.177  1.00 44.35           H  
ATOM   1039  O   ILE A  72     -13.498  42.923   9.323  1.00 44.35           O  
ATOM   1040  CG1 ILE A  72     -17.440  42.144  11.567  1.00 44.35           C  
ATOM   1041 HG12 ILE A  72     -18.230  42.509  10.910  1.00 44.35           H  
ATOM   1042 HG13 ILE A  72     -17.093  42.988  12.163  1.00 44.35           H  
ATOM   1043  CG2 ILE A  72     -15.085  41.199  11.614  1.00 44.35           C  
ATOM   1044 HG21 ILE A  72     -15.392  40.437  12.330  1.00 44.35           H  
ATOM   1045 HG22 ILE A  72     -14.705  42.069  12.150  1.00 44.35           H  
ATOM   1046 HG23 ILE A  72     -14.280  40.770  11.018  1.00 44.35           H  
ATOM   1047  CD1 ILE A  72     -18.086  41.113  12.499  1.00 44.35           C  
ATOM   1048 HD11 ILE A  72     -18.378  40.230  11.930  1.00 44.35           H  
ATOM   1049 HD12 ILE A  72     -18.976  41.548  12.954  1.00 44.35           H  
ATOM   1050 HD13 ILE A  72     -17.397  40.827  13.294  1.00 44.35           H  
ATOM   1051  N   ASN A  73     -14.576  41.638   7.834  1.00 42.68           N  
ATOM   1052  H   ASN A  73     -15.457  41.228   7.561  1.00 42.68           H  
ATOM   1053  CA  ASN A  73     -13.375  41.290   7.063  1.00 42.68           C  
ATOM   1054  HA  ASN A  73     -12.573  41.077   7.770  1.00 42.68           H  
ATOM   1055  C   ASN A  73     -12.809  42.433   6.202  1.00 42.68           C  
ATOM   1056  CB  ASN A  73     -13.650  40.016   6.240  1.00 42.68           C  
ATOM   1057  HB2 ASN A  73     -14.692  39.986   5.922  1.00 42.68           H  
ATOM   1058  HB3 ASN A  73     -13.027  40.028   5.345  1.00 42.68           H  
ATOM   1059  O   ASN A  73     -11.629  42.405   5.870  1.00 42.68           O  
ATOM   1060  CG  ASN A  73     -13.297  38.740   6.987  1.00 42.68           C  
ATOM   1061  ND2 ASN A  73     -13.832  37.615   6.578  1.00 42.68           N  
ATOM   1062 HD21 ASN A  73     -14.456  37.591   5.784  1.00 42.68           H  
ATOM   1063 HD22 ASN A  73     -13.546  36.788   7.083  1.00 42.68           H  
ATOM   1064  OD1 ASN A  73     -12.529  38.720   7.931  1.00 42.68           O  
ATOM   1065  N   GLN A  74     -13.587  43.476   5.889  1.00 41.20           N  
ATOM   1066  H   GLN A  74     -14.567  43.445   6.133  1.00 41.20           H  
ATOM   1067  CA  GLN A  74     -13.050  44.674   5.221  1.00 41.20           C  
ATOM   1068  HA  GLN A  74     -12.298  44.363   4.496  1.00 41.20           H  
ATOM   1069  C   GLN A  74     -12.320  45.639   6.168  1.00 41.20           C  
ATOM   1070  CB  GLN A  74     -14.159  45.417   4.461  1.00 41.20           C  
ATOM   1071  HB2 GLN A  74     -15.099  45.361   5.009  1.00 41.20           H  
ATOM   1072  HB3 GLN A  74     -13.878  46.467   4.380  1.00 41.20           H  
ATOM   1073  O   GLN A  74     -11.559  46.483   5.704  1.00 41.20           O  
ATOM   1074  CG  GLN A  74     -14.340  44.877   3.035  1.00 41.20           C  
ATOM   1075  HG2 GLN A  74     -14.755  43.870   3.082  1.00 41.20           H  
ATOM   1076  HG3 GLN A  74     -13.370  44.827   2.540  1.00 41.20           H  
ATOM   1077  CD  GLN A  74     -15.253  45.756   2.184  1.00 41.20           C  
ATOM   1078  NE2 GLN A  74     -15.528  45.367   0.960  1.00 41.20           N  
ATOM   1079 HE21 GLN A  74     -16.116  45.988   0.422  1.00 41.20           H  
ATOM   1080 HE22 GLN A  74     -15.127  44.521   0.579  1.00 41.20           H  
ATOM   1081  OE1 GLN A  74     -15.742  46.797   2.590  1.00 41.20           O  
ATOM   1082  N   LYS A  75     -12.515  45.526   7.489  1.00 42.95           N  
ATOM   1083  H   LYS A  75     -13.112  44.784   7.824  1.00 42.95           H  
ATOM   1084  CA  LYS A  75     -11.937  46.462   8.469  1.00 42.95           C  
ATOM   1085  HA  LYS A  75     -11.737  47.397   7.947  1.00 42.95           H  
ATOM   1086  C   LYS A  75     -10.565  46.036   9.011  1.00 42.95           C  
ATOM   1087  CB  LYS A  75     -12.972  46.743   9.576  1.00 42.95           C  
ATOM   1088  HB2 LYS A  75     -13.944  46.354   9.277  1.00 42.95           H  
ATOM   1089  HB3 LYS A  75     -12.677  46.238  10.496  1.00 42.95           H  
ATOM   1090  O   LYS A  75      -9.985  46.772   9.801  1.00 42.95           O  
ATOM   1091  CG  LYS A  75     -13.116  48.252   9.826  1.00 42.95           C  
ATOM   1092  HG2 LYS A  75     -12.170  48.654  10.189  1.00 42.95           H  
ATOM   1093  HG3 LYS A  75     -13.372  48.743   8.887  1.00 42.95           H  
ATOM   1094  CD  LYS A  75     -14.222  48.538  10.850  1.00 42.95           C  
ATOM   1095  HD2 LYS A  75     -15.149  48.075  10.512  1.00 42.95           H  
ATOM   1096  HD3 LYS A  75     -13.934  48.110  11.811  1.00 42.95           H  
ATOM   1097  CE  LYS A  75     -14.420  50.052  10.983  1.00 42.95           C  
ATOM   1098  HE2 LYS A  75     -14.671  50.455  10.001  1.00 42.95           H  
ATOM   1099  HE3 LYS A  75     -13.472  50.496  11.288  1.00 42.95           H  
ATOM   1100  NZ  LYS A  75     -15.484  50.381  11.964  1.00 42.95           N  
ATOM   1101  HZ1 LYS A  75     -15.593  51.382  12.035  1.00 42.95           H  
ATOM   1102  HZ2 LYS A  75     -16.363  49.974  11.678  1.00 42.95           H  
ATOM   1103  HZ3 LYS A  75     -15.237  50.022  12.875  1.00 42.95           H  
ATOM   1104  N   LEU A  76     -10.056  44.874   8.592  1.00 42.33           N  
ATOM   1105  H   LEU A  76     -10.603  44.335   7.936  1.00 42.33           H  
ATOM   1106  CA  LEU A  76      -8.806  44.275   9.088  1.00 42.33           C  
ATOM   1107  HA  LEU A  76      -8.352  44.961   9.803  1.00 42.33           H  
ATOM   1108  C   LEU A  76      -7.716  44.103   8.011  1.00 42.33           C  
ATOM   1109  CB  LEU A  76      -9.142  42.966   9.836  1.00 42.33           C  
ATOM   1110  HB2 LEU A  76      -9.817  42.376   9.215  1.00 42.33           H  
ATOM   1111  HB3 LEU A  76      -8.235  42.378   9.976  1.00 42.33           H  
ATOM   1112  O   LEU A  76      -6.728  43.411   8.239  1.00 42.33           O  
ATOM   1113  CG  LEU A  76      -9.778  43.189  11.221  1.00 42.33           C  
ATOM   1114  HG  LEU A  76     -10.595  43.907  11.141  1.00 42.33           H  
ATOM   1115  CD1 LEU A  76     -10.353  41.876  11.751  1.00 42.33           C  
ATOM   1116 HD11 LEU A  76     -10.813  42.037  12.726  1.00 42.33           H  
ATOM   1117 HD12 LEU A  76     -11.114  41.508  11.062  1.00 42.33           H  
ATOM   1118 HD13 LEU A  76      -9.563  41.131  11.840  1.00 42.33           H  
ATOM   1119  CD2 LEU A  76      -8.759  43.705  12.244  1.00 42.33           C  
ATOM   1120 HD21 LEU A  76      -7.915  43.019  12.309  1.00 42.33           H  
ATOM   1121 HD22 LEU A  76      -8.399  44.691  11.954  1.00 42.33           H  
ATOM   1122 HD23 LEU A  76      -9.230  43.787  13.224  1.00 42.33           H  
ATOM   1123  N   GLY A  77      -7.855  44.748   6.849  1.00 35.87           N  
ATOM   1124  H   GLY A  77      -8.656  45.350   6.721  1.00 35.87           H  
ATOM   1125  CA  GLY A  77      -6.817  44.766   5.817  1.00 35.87           C  
ATOM   1126  HA2 GLY A  77      -6.226  43.852   5.863  1.00 35.87           H  
ATOM   1127  HA3 GLY A  77      -7.294  44.800   4.837  1.00 35.87           H  
ATOM   1128  C   GLY A  77      -5.889  45.980   5.923  1.00 35.87           C  
ATOM   1129  O   GLY A  77      -6.351  47.109   5.791  1.00 35.87           O  
ATOM   1130  N   GLY A  78      -4.580  45.738   6.055  1.00 38.14           N  
ATOM   1131  H   GLY A  78      -4.304  44.794   6.282  1.00 38.14           H  
ATOM   1132  CA  GLY A  78      -3.550  46.656   5.551  1.00 38.14           C  
ATOM   1133  HA2 GLY A  78      -3.056  46.186   4.700  1.00 38.14           H  
ATOM   1134  HA3 GLY A  78      -4.020  47.566   5.179  1.00 38.14           H  
ATOM   1135  C   GLY A  78      -2.477  47.091   6.548  1.00 38.14           C  
ATOM   1136  O   GLY A  78      -2.610  48.129   7.188  1.00 38.14           O  
ATOM   1137  N   SER A  79      -1.364  46.356   6.624  1.00 32.83           N  
ATOM   1138  H   SER A  79      -1.385  45.422   6.240  1.00 32.83           H  
ATOM   1139  CA  SER A  79      -0.022  46.930   6.856  1.00 32.83           C  
ATOM   1140  HA  SER A  79       0.131  47.726   6.127  1.00 32.83           H  
ATOM   1141  C   SER A  79       1.062  45.871   6.614  1.00 32.83           C  
ATOM   1142  CB  SER A  79       0.183  47.576   8.248  1.00 32.83           C  
ATOM   1143  HB2 SER A  79       0.278  48.653   8.114  1.00 32.83           H  
ATOM   1144  HB3 SER A  79       1.111  47.219   8.695  1.00 32.83           H  
ATOM   1145  O   SER A  79       1.231  44.944   7.399  1.00 32.83           O  
ATOM   1146  OG  SER A  79      -0.876  47.343   9.152  1.00 32.83           O  
ATOM   1147  HG  SER A  79      -1.665  47.688   8.727  1.00 32.83           H  
ATOM   1148  N   GLN A  80       1.801  46.007   5.510  1.00 41.80           N  
ATOM   1149  H   GLN A  80       1.607  46.798   4.912  1.00 41.80           H  
ATOM   1150  CA  GLN A  80       3.144  45.430   5.388  1.00 41.80           C  
ATOM   1151  HA  GLN A  80       3.128  44.366   5.622  1.00 41.80           H  
ATOM   1152  C   GLN A  80       4.095  46.139   6.365  1.00 41.80           C  
ATOM   1153  CB  GLN A  80       3.695  45.653   3.967  1.00 41.80           C  
ATOM   1154  HB2 GLN A  80       4.772  45.493   4.006  1.00 41.80           H  
ATOM   1155  HB3 GLN A  80       3.530  46.690   3.672  1.00 41.80           H  
ATOM   1156  O   GLN A  80       3.919  47.334   6.615  1.00 41.80           O  
ATOM   1157  CG  GLN A  80       3.145  44.718   2.881  1.00 41.80           C  
ATOM   1158  HG2 GLN A  80       3.205  43.689   3.236  1.00 41.80           H  
ATOM   1159  HG3 GLN A  80       2.100  44.957   2.681  1.00 41.80           H  
ATOM   1160  CD  GLN A  80       3.948  44.832   1.583  1.00 41.80           C  
ATOM   1161  NE2 GLN A  80       3.792  43.913   0.657  1.00 41.80           N  
ATOM   1162 HE21 GLN A  80       4.357  44.033  -0.171  1.00 41.80           H  
ATOM   1163 HE22 GLN A  80       3.171  43.128   0.794  1.00 41.80           H  
ATOM   1164  OE1 GLN A  80       4.734  45.738   1.369  1.00 41.80           O  
ATOM   1165  N   PRO A  81       5.167  45.462   6.808  1.00 33.93           N  
ATOM   1166  CA  PRO A  81       6.442  46.164   6.857  1.00 33.93           C  
ATOM   1167  HA  PRO A  81       6.369  47.104   6.310  1.00 33.93           H  
ATOM   1168  C   PRO A  81       7.595  45.357   6.247  1.00 33.93           C  
ATOM   1169  CB  PRO A  81       6.672  46.508   8.325  1.00 33.93           C  
ATOM   1170  HB2 PRO A  81       6.196  47.462   8.553  1.00 33.93           H  
ATOM   1171  HB3 PRO A  81       7.732  46.547   8.575  1.00 33.93           H  
ATOM   1172  O   PRO A  81       7.914  44.237   6.639  1.00 33.93           O  
ATOM   1173  CG  PRO A  81       5.951  45.390   9.080  1.00 33.93           C  
ATOM   1174  HG2 PRO A  81       5.339  45.808   9.879  1.00 33.93           H  
ATOM   1175  HG3 PRO A  81       6.672  44.683   9.489  1.00 33.93           H  
ATOM   1176  CD  PRO A  81       5.073  44.684   8.036  1.00 33.93           C  
ATOM   1177  HD2 PRO A  81       5.451  43.677   7.858  1.00 33.93           H  
ATOM   1178  HD3 PRO A  81       4.043  44.630   8.389  1.00 33.93           H  
ATOM   1179  N   THR A  82       8.244  46.015   5.294  1.00 34.99           N  
ATOM   1180  H   THR A  82       7.835  46.894   5.009  1.00 34.99           H  
ATOM   1181  CA  THR A  82       9.644  45.886   4.886  1.00 34.99           C  
ATOM   1182  HA  THR A  82       9.819  44.921   4.412  1.00 34.99           H  
ATOM   1183  C   THR A  82      10.606  46.073   6.067  1.00 34.99           C  
ATOM   1184  CB  THR A  82       9.934  47.039   3.899  1.00 34.99           C  
ATOM   1185  HB  THR A  82      11.009  47.211   3.842  1.00 34.99           H  
ATOM   1186  O   THR A  82      10.443  47.022   6.832  1.00 34.99           O  
ATOM   1187  CG2 THR A  82       9.420  46.751   2.492  1.00 34.99           C  
ATOM   1188 HG21 THR A  82       8.341  46.597   2.508  1.00 34.99           H  
ATOM   1189 HG22 THR A  82       9.907  45.859   2.097  1.00 34.99           H  
ATOM   1190 HG23 THR A  82       9.648  47.596   1.842  1.00 34.99           H  
ATOM   1191  OG1 THR A  82       9.285  48.223   4.331  1.00 34.99           O  
ATOM   1192  HG1 THR A  82       9.652  48.448   5.189  1.00 34.99           H  
ATOM   1193  N   SER A  83      11.667  45.263   6.158  1.00 30.07           N  
ATOM   1194  H   SER A  83      11.722  44.447   5.565  1.00 30.07           H  
ATOM   1195  CA  SER A  83      12.900  45.654   6.858  1.00 30.07           C  
ATOM   1196  HA  SER A  83      13.005  46.735   6.761  1.00 30.07           H  
ATOM   1197  C   SER A  83      14.138  45.007   6.229  1.00 30.07           C  
ATOM   1198  CB  SER A  83      12.846  45.357   8.356  1.00 30.07           C  
ATOM   1199  HB2 SER A  83      12.849  44.279   8.520  1.00 30.07           H  
ATOM   1200  HB3 SER A  83      11.939  45.786   8.783  1.00 30.07           H  
ATOM   1201  O   SER A  83      14.161  43.819   5.914  1.00 30.07           O  
ATOM   1202  OG  SER A  83      13.978  45.947   8.966  1.00 30.07           O  
ATOM   1203  HG  SER A  83      13.978  45.737   9.903  1.00 30.07           H  
ATOM   1204  N   THR A  84      15.145  45.848   6.020  1.00 28.48           N  
ATOM   1205  H   THR A  84      15.012  46.784   6.376  1.00 28.48           H  
ATOM   1206  CA  THR A  84      16.412  45.657   5.312  1.00 28.48           C  
ATOM   1207  HA  THR A  84      16.371  44.757   4.697  1.00 28.48           H  
ATOM   1208  C   THR A  84      17.595  45.559   6.290  1.00 28.48           C  
ATOM   1209  CB  THR A  84      16.649  46.895   4.408  1.00 28.48           C  
ATOM   1210  HB  THR A  84      17.712  46.973   4.178  1.00 28.48           H  
ATOM   1211  O   THR A  84      17.810  46.524   7.013  1.00 28.48           O  
ATOM   1212  CG2 THR A  84      15.893  46.844   3.083  1.00 28.48           C  
ATOM   1213 HG21 THR A  84      14.820  46.792   3.271  1.00 28.48           H  
ATOM   1214 HG22 THR A  84      16.205  45.968   2.515  1.00 28.48           H  
ATOM   1215 HG23 THR A  84      16.114  47.741   2.504  1.00 28.48           H  
ATOM   1216  OG1 THR A  84      16.230  48.076   5.065  1.00 28.48           O  
ATOM   1217  HG1 THR A  84      16.766  48.145   5.859  1.00 28.48           H  
ATOM   1218  N   LEU A  85      18.406  44.484   6.164  1.00 24.62           N  
ATOM   1219  H   LEU A  85      17.973  43.687   5.719  1.00 24.62           H  
ATOM   1220  CA  LEU A  85      19.901  44.427   6.198  1.00 24.62           C  
ATOM   1221  HA  LEU A  85      20.175  43.387   6.020  1.00 24.62           H  
ATOM   1222  C   LEU A  85      20.680  44.810   7.502  1.00 24.62           C  
ATOM   1223  CB  LEU A  85      20.350  45.264   4.971  1.00 24.62           C  
ATOM   1224  HB2 LEU A  85      19.721  46.153   4.913  1.00 24.62           H  
ATOM   1225  HB3 LEU A  85      21.338  45.702   5.111  1.00 24.62           H  
ATOM   1226  O   LEU A  85      20.134  45.535   8.324  1.00 24.62           O  
ATOM   1227  CG  LEU A  85      20.254  44.523   3.620  1.00 24.62           C  
ATOM   1228  HG  LEU A  85      19.258  44.087   3.538  1.00 24.62           H  
ATOM   1229  CD1 LEU A  85      20.424  45.522   2.478  1.00 24.62           C  
ATOM   1230 HD11 LEU A  85      20.325  45.010   1.520  1.00 24.62           H  
ATOM   1231 HD12 LEU A  85      19.655  46.292   2.539  1.00 24.62           H  
ATOM   1232 HD13 LEU A  85      21.405  45.994   2.532  1.00 24.62           H  
ATOM   1233  CD2 LEU A  85      21.281  43.404   3.407  1.00 24.62           C  
ATOM   1234 HD21 LEU A  85      21.295  42.720   4.256  1.00 24.62           H  
ATOM   1235 HD22 LEU A  85      22.275  43.820   3.242  1.00 24.62           H  
ATOM   1236 HD23 LEU A  85      21.007  42.837   2.518  1.00 24.62           H  
ATOM   1237  N   PRO A  86      22.000  44.491   7.679  1.00 35.30           N  
ATOM   1238  CA  PRO A  86      22.906  43.491   7.060  1.00 35.30           C  
ATOM   1239  HA  PRO A  86      22.336  42.703   6.567  1.00 35.30           H  
ATOM   1240  C   PRO A  86      23.878  42.813   8.110  1.00 35.30           C  
ATOM   1241  CB  PRO A  86      23.599  44.352   6.010  1.00 35.30           C  
ATOM   1242  HB2 PRO A  86      24.456  43.899   5.512  1.00 35.30           H  
ATOM   1243  HB3 PRO A  86      22.918  44.517   5.175  1.00 35.30           H  
ATOM   1244  O   PRO A  86      23.415  42.529   9.209  1.00 35.30           O  
ATOM   1245  CG  PRO A  86      23.828  45.684   6.747  1.00 35.30           C  
ATOM   1246  HG2 PRO A  86      23.550  46.518   6.103  1.00 35.30           H  
ATOM   1247  HG3 PRO A  86      24.857  45.804   7.085  1.00 35.30           H  
ATOM   1248  CD  PRO A  86      22.892  45.607   7.964  1.00 35.30           C  
ATOM   1249  HD2 PRO A  86      23.463  45.403   8.870  1.00 35.30           H  
ATOM   1250  HD3 PRO A  86      22.359  46.551   8.082  1.00 35.30           H  
ATOM   1251  N   PRO A  87      25.159  42.434   7.834  1.00 40.11           N  
ATOM   1252  CA  PRO A  87      25.653  41.055   7.992  1.00 40.11           C  
ATOM   1253  HA  PRO A  87      24.837  40.374   8.231  1.00 40.11           H  
ATOM   1254  C   PRO A  87      26.778  40.886   9.043  1.00 40.11           C  
ATOM   1255  CB  PRO A  87      26.210  40.752   6.587  1.00 40.11           C  
ATOM   1256  HB2 PRO A  87      25.399  40.403   5.949  1.00 40.11           H  
ATOM   1257  HB3 PRO A  87      27.006  40.008   6.611  1.00 40.11           H  
ATOM   1258  O   PRO A  87      27.475  41.837   9.374  1.00 40.11           O  
ATOM   1259  CG  PRO A  87      26.719  42.107   6.063  1.00 40.11           C  
ATOM   1260  HG2 PRO A  87      26.289  42.313   5.083  1.00 40.11           H  
ATOM   1261  HG3 PRO A  87      27.808  42.123   6.014  1.00 40.11           H  
ATOM   1262  CD  PRO A  87      26.223  43.118   7.094  1.00 40.11           C  
ATOM   1263  HD2 PRO A  87      27.044  43.365   7.767  1.00 40.11           H  
ATOM   1264  HD3 PRO A  87      25.988  44.086   6.652  1.00 40.11           H  
ATOM   1265  N   THR A  88      27.092  39.654   9.452  1.00 27.61           N  
ATOM   1266  H   THR A  88      26.444  38.893   9.308  1.00 27.61           H  
ATOM   1267  CA  THR A  88      28.480  39.303   9.815  1.00 27.61           C  
ATOM   1268  HA  THR A  88      29.116  39.890   9.152  1.00 27.61           H  
ATOM   1269  C   THR A  88      28.795  37.838   9.531  1.00 27.61           C  
ATOM   1270  CB  THR A  88      28.925  39.661  11.249  1.00 27.61           C  
ATOM   1271  HB  THR A  88      29.631  38.902  11.588  1.00 27.61           H  
ATOM   1272  O   THR A  88      28.095  36.909   9.920  1.00 27.61           O  
ATOM   1273  CG2 THR A  88      29.647  41.010  11.343  1.00 27.61           C  
ATOM   1274 HG21 THR A  88      30.370  41.116  10.534  1.00 27.61           H  
ATOM   1275 HG22 THR A  88      28.935  41.835  11.309  1.00 27.61           H  
ATOM   1276 HG23 THR A  88      30.181  41.063  12.292  1.00 27.61           H  
ATOM   1277  OG1 THR A  88      27.846  39.691  12.145  1.00 27.61           O  
ATOM   1278  HG1 THR A  88      28.149  40.091  12.964  1.00 27.61           H  
ATOM   1279  N   SER A  89      29.893  37.695   8.799  1.00 25.44           N  
ATOM   1280  H   SER A  89      30.367  38.557   8.570  1.00 25.44           H  
ATOM   1281  CA  SER A  89      30.606  36.490   8.406  1.00 25.44           C  
ATOM   1282  HA  SER A  89      29.950  35.821   7.848  1.00 25.44           H  
ATOM   1283  C   SER A  89      31.214  35.764   9.611  1.00 25.44           C  
ATOM   1284  CB  SER A  89      31.738  37.005   7.501  1.00 25.44           C  
ATOM   1285  HB2 SER A  89      31.305  37.631   6.721  1.00 25.44           H  
ATOM   1286  HB3 SER A  89      32.433  37.611   8.082  1.00 25.44           H  
ATOM   1287  O   SER A  89      31.841  36.412  10.444  1.00 25.44           O  
ATOM   1288  OG  SER A  89      32.442  35.971   6.865  1.00 25.44           O  
ATOM   1289  HG  SER A  89      33.248  35.780   7.351  1.00 25.44           H  
ATOM   1290  N   ASN A  90      31.142  34.431   9.666  1.00 25.04           N  
ATOM   1291  H   ASN A  90      30.278  34.032   9.327  1.00 25.04           H  
ATOM   1292  CA  ASN A  90      32.314  33.605   9.350  1.00 25.04           C  
ATOM   1293  HA  ASN A  90      32.540  33.807   8.303  1.00 25.04           H  
ATOM   1294  C   ASN A  90      32.028  32.098   9.399  1.00 25.04           C  
ATOM   1295  CB  ASN A  90      33.561  33.947  10.202  1.00 25.04           C  
ATOM   1296  HB2 ASN A  90      34.111  33.034  10.429  1.00 25.04           H  
ATOM   1297  HB3 ASN A  90      33.259  34.382  11.154  1.00 25.04           H  
ATOM   1298  O   ASN A  90      31.352  31.574  10.279  1.00 25.04           O  
ATOM   1299  CG  ASN A  90      34.532  34.875   9.485  1.00 25.04           C  
ATOM   1300  ND2 ASN A  90      35.466  35.463  10.189  1.00 25.04           N  
ATOM   1301 HD21 ASN A  90      35.492  35.343  11.192  1.00 25.04           H  
ATOM   1302 HD22 ASN A  90      36.099  36.071   9.691  1.00 25.04           H  
ATOM   1303  OD1 ASN A  90      34.494  35.067   8.278  1.00 25.04           O  
ATOM   1304  N   ASN A  91      32.610  31.440   8.401  1.00 31.25           N  
ATOM   1305  H   ASN A  91      33.160  32.007   7.771  1.00 31.25           H  
ATOM   1306  CA  ASN A  91      32.623  30.015   8.121  1.00 31.25           C  
ATOM   1307  HA  ASN A  91      31.613  29.675   7.894  1.00 31.25           H  
ATOM   1308  C   ASN A  91      33.193  29.172   9.269  1.00 31.25           C  
ATOM   1309  CB  ASN A  91      33.536  29.828   6.891  1.00 31.25           C  
ATOM   1310  HB2 ASN A  91      33.756  28.767   6.771  1.00 31.25           H  
ATOM   1311  HB3 ASN A  91      34.485  30.338   7.053  1.00 31.25           H  
ATOM   1312  O   ASN A  91      34.293  29.449   9.740  1.00 31.25           O  
ATOM   1313  CG  ASN A  91      32.907  30.287   5.595  1.00 31.25           C  
ATOM   1314  ND2 ASN A  91      33.613  31.033   4.777  1.00 31.25           N  
ATOM   1315 HD21 ASN A  91      33.154  31.308   3.920  1.00 31.25           H  
ATOM   1316 HD22 ASN A  91      34.566  31.288   4.993  1.00 31.25           H  
ATOM   1317  OD1 ASN A  91      31.774  29.964   5.298  1.00 31.25           O  
ATOM   1318  N   ASN A  92      32.508  28.069   9.587  1.00 25.62           N  
ATOM   1319  H   ASN A  92      31.524  28.058   9.357  1.00 25.62           H  
ATOM   1320  CA  ASN A  92      33.138  26.753   9.725  1.00 25.62           C  
ATOM   1321  HA  ASN A  92      33.795  26.619   8.866  1.00 25.62           H  
ATOM   1322  C   ASN A  92      32.089  25.622   9.637  1.00 25.62           C  
ATOM   1323  CB  ASN A  92      34.000  26.668  11.006  1.00 25.62           C  
ATOM   1324  HB2 ASN A  92      33.926  25.667  11.432  1.00 25.62           H  
ATOM   1325  HB3 ASN A  92      33.628  27.373  11.750  1.00 25.62           H  
ATOM   1326  O   ASN A  92      31.293  25.414  10.542  1.00 25.62           O  
ATOM   1327  CG  ASN A  92      35.480  26.931  10.745  1.00 25.62           C  
ATOM   1328  ND2 ASN A  92      36.242  27.241  11.767  1.00 25.62           N  
ATOM   1329 HD21 ASN A  92      35.836  27.379  12.682  1.00 25.62           H  
ATOM   1330 HD22 ASN A  92      37.210  27.434  11.553  1.00 25.62           H  
ATOM   1331  OD1 ASN A  92      35.987  26.808   9.641  1.00 25.62           O  
ATOM   1332  N   SER A  93      32.120  24.917   8.502  1.00 30.10           N  
ATOM   1333  H   SER A  93      32.712  25.309   7.784  1.00 30.10           H  
ATOM   1334  CA  SER A  93      31.819  23.490   8.298  1.00 30.10           C  
ATOM   1335  HA  SER A  93      31.604  23.368   7.236  1.00 30.10           H  
ATOM   1336  C   SER A  93      30.641  22.845   9.056  1.00 30.10           C  
ATOM   1337  CB  SER A  93      33.114  22.710   8.567  1.00 30.10           C  
ATOM   1338  HB2 SER A  93      33.245  22.550   9.637  1.00 30.10           H  
ATOM   1339  HB3 SER A  93      33.968  23.276   8.197  1.00 30.10           H  
ATOM   1340  O   SER A  93      30.828  22.286  10.132  1.00 30.10           O  
ATOM   1341  OG  SER A  93      33.079  21.475   7.884  1.00 30.10           O  
ATOM   1342  HG  SER A  93      33.744  20.900   8.269  1.00 30.10           H  
ATOM   1343  N   VAL A  94      29.459  22.779   8.422  1.00 26.65           N  
ATOM   1344  H   VAL A  94      29.339  23.337   7.589  1.00 26.65           H  
ATOM   1345  CA  VAL A  94      28.449  21.728   8.681  1.00 26.65           C  
ATOM   1346  HA  VAL A  94      28.969  20.839   9.036  1.00 26.65           H  
ATOM   1347  C   VAL A  94      27.737  21.369   7.372  1.00 26.65           C  
ATOM   1348  CB  VAL A  94      27.416  22.109   9.772  1.00 26.65           C  
ATOM   1349  HB  VAL A  94      26.857  22.988   9.453  1.00 26.65           H  
ATOM   1350  O   VAL A  94      26.806  22.042   6.939  1.00 26.65           O  
ATOM   1351  CG1 VAL A  94      26.426  20.956  10.011  1.00 26.65           C  
ATOM   1352 HG11 VAL A  94      25.810  20.803   9.124  1.00 26.65           H  
ATOM   1353 HG12 VAL A  94      26.964  20.039  10.252  1.00 26.65           H  
ATOM   1354 HG13 VAL A  94      25.758  21.205  10.835  1.00 26.65           H  
ATOM   1355  CG2 VAL A  94      28.044  22.416  11.136  1.00 26.65           C  
ATOM   1356 HG21 VAL A  94      27.268  22.616  11.875  1.00 26.65           H  
ATOM   1357 HG22 VAL A  94      28.654  21.578  11.472  1.00 26.65           H  
ATOM   1358 HG23 VAL A  94      28.666  23.309  11.066  1.00 26.65           H  
ATOM   1359  N   GLY A  95      28.159  20.279   6.736  1.00 23.74           N  
ATOM   1360  H   GLY A  95      28.953  19.786   7.117  1.00 23.74           H  
ATOM   1361  CA  GLY A  95      27.410  19.627   5.662  1.00 23.74           C  
ATOM   1362  HA2 GLY A  95      26.893  20.372   5.057  1.00 23.74           H  
ATOM   1363  HA3 GLY A  95      28.102  19.081   5.021  1.00 23.74           H  
ATOM   1364  C   GLY A  95      26.382  18.640   6.218  1.00 23.74           C  
ATOM   1365  O   GLY A  95      26.500  17.447   5.966  1.00 23.74           O  
ATOM   1366  N   SER A  96      25.386  19.114   6.971  1.00 25.66           N  
ATOM   1367  H   SER A  96      25.361  20.108   7.152  1.00 25.66           H  
ATOM   1368  CA  SER A  96      24.230  18.300   7.376  1.00 25.66           C  
ATOM   1369  HA  SER A  96      24.410  17.255   7.124  1.00 25.66           H  
ATOM   1370  C   SER A  96      23.004  18.764   6.602  1.00 25.66           C  
ATOM   1371  CB  SER A  96      23.984  18.337   8.888  1.00 25.66           C  
ATOM   1372  HB2 SER A  96      24.006  19.366   9.247  1.00 25.66           H  
ATOM   1373  HB3 SER A  96      23.005  17.911   9.104  1.00 25.66           H  
ATOM   1374  O   SER A  96      22.473  19.847   6.838  1.00 25.66           O  
ATOM   1375  OG  SER A  96      24.971  17.561   9.539  1.00 25.66           O  
ATOM   1376  HG  SER A  96      24.879  17.658  10.489  1.00 25.66           H  
ATOM   1377  N   ARG A  97      22.556  17.939   5.652  1.00 24.19           N  
ATOM   1378  H   ARG A  97      23.056  17.070   5.524  1.00 24.19           H  
ATOM   1379  CA  ARG A  97      21.280  18.119   4.953  1.00 24.19           C  
ATOM   1380  HA  ARG A  97      21.237  19.115   4.514  1.00 24.19           H  
ATOM   1381  C   ARG A  97      20.140  18.013   5.970  1.00 24.19           C  
ATOM   1382  CB  ARG A  97      21.132  17.063   3.842  1.00 24.19           C  
ATOM   1383  HB2 ARG A  97      20.086  17.032   3.537  1.00 24.19           H  
ATOM   1384  HB3 ARG A  97      21.395  16.081   4.235  1.00 24.19           H  
ATOM   1385  O   ARG A  97      19.786  16.920   6.398  1.00 24.19           O  
ATOM   1386  CG  ARG A  97      21.980  17.371   2.598  1.00 24.19           C  
ATOM   1387  HG2 ARG A  97      23.033  17.446   2.870  1.00 24.19           H  
ATOM   1388  HG3 ARG A  97      21.651  18.320   2.176  1.00 24.19           H  
ATOM   1389  CD  ARG A  97      21.801  16.256   1.556  1.00 24.19           C  
ATOM   1390  HD2 ARG A  97      22.300  15.358   1.919  1.00 24.19           H  
ATOM   1391  HD3 ARG A  97      20.736  16.045   1.454  1.00 24.19           H  
ATOM   1392  NE  ARG A  97      22.337  16.637   0.234  1.00 24.19           N  
ATOM   1393  HE  ARG A  97      22.719  17.568   0.150  1.00 24.19           H  
ATOM   1394  NH1 ARG A  97      21.872  14.665  -0.850  1.00 24.19           N  
ATOM   1395 HH11 ARG A  97      21.867  14.108  -1.693  1.00 24.19           H  
ATOM   1396 HH12 ARG A  97      21.539  14.272   0.019  1.00 24.19           H  
ATOM   1397  NH2 ARG A  97      22.749  16.366  -1.992  1.00 24.19           N  
ATOM   1398 HH21 ARG A  97      22.740  15.791  -2.822  1.00 24.19           H  
ATOM   1399 HH22 ARG A  97      23.102  17.311  -2.048  1.00 24.19           H  
ATOM   1400  CZ  ARG A  97      22.318  15.891  -0.858  1.00 24.19           C  
ATOM   1401  N   VAL A  98      19.575  19.154   6.350  1.00 23.61           N  
ATOM   1402  H   VAL A  98      20.004  20.017   6.045  1.00 23.61           H  
ATOM   1403  CA  VAL A  98      18.293  19.239   7.053  1.00 23.61           C  
ATOM   1404  HA  VAL A  98      18.273  18.510   7.863  1.00 23.61           H  
ATOM   1405  C   VAL A  98      17.198  18.893   6.044  1.00 23.61           C  
ATOM   1406  CB  VAL A  98      18.094  20.647   7.656  1.00 23.61           C  
ATOM   1407  HB  VAL A  98      18.134  21.390   6.859  1.00 23.61           H  
ATOM   1408  O   VAL A  98      16.974  19.636   5.092  1.00 23.61           O  
ATOM   1409  CG1 VAL A  98      16.747  20.771   8.374  1.00 23.61           C  
ATOM   1410 HG11 VAL A  98      16.623  21.786   8.753  1.00 23.61           H  
ATOM   1411 HG12 VAL A  98      15.934  20.564   7.678  1.00 23.61           H  
ATOM   1412 HG13 VAL A  98      16.693  20.068   9.205  1.00 23.61           H  
ATOM   1413  CG2 VAL A  98      19.195  20.972   8.676  1.00 23.61           C  
ATOM   1414 HG21 VAL A  98      20.172  20.986   8.191  1.00 23.61           H  
ATOM   1415 HG22 VAL A  98      19.201  20.229   9.473  1.00 23.61           H  
ATOM   1416 HG23 VAL A  98      19.018  21.958   9.106  1.00 23.61           H  
ATOM   1417  N   VAL A  99      16.530  17.755   6.229  1.00 22.46           N  
ATOM   1418  H   VAL A  99      16.808  17.155   6.992  1.00 22.46           H  
ATOM   1419  CA  VAL A  99      15.272  17.444   5.540  1.00 22.46           C  
ATOM   1420  HA  VAL A  99      15.222  17.988   4.597  1.00 22.46           H  
ATOM   1421  C   VAL A  99      14.145  17.948   6.435  1.00 22.46           C  
ATOM   1422  CB  VAL A  99      15.143  15.940   5.213  1.00 22.46           C  
ATOM   1423  HB  VAL A  99      15.205  15.360   6.134  1.00 22.46           H  
ATOM   1424  O   VAL A  99      13.745  17.281   7.384  1.00 22.46           O  
ATOM   1425  CG1 VAL A  99      13.812  15.622   4.515  1.00 22.46           C  
ATOM   1426 HG11 VAL A  99      13.720  16.199   3.595  1.00 22.46           H  
ATOM   1427 HG12 VAL A  99      13.762  14.559   4.280  1.00 22.46           H  
ATOM   1428 HG13 VAL A  99      12.975  15.860   5.171  1.00 22.46           H  
ATOM   1429  CG2 VAL A  99      16.276  15.487   4.279  1.00 22.46           C  
ATOM   1430 HG21 VAL A  99      16.163  14.427   4.052  1.00 22.46           H  
ATOM   1431 HG22 VAL A  99      17.241  15.633   4.763  1.00 22.46           H  
ATOM   1432 HG23 VAL A  99      16.247  16.061   3.353  1.00 22.46           H  
ATOM   1433  N   THR A 100      13.650  19.152   6.164  1.00 22.51           N  
ATOM   1434  H   THR A 100      14.068  19.711   5.434  1.00 22.51           H  
ATOM   1435  CA  THR A 100      12.383  19.631   6.723  1.00 22.51           C  
ATOM   1436  HA  THR A 100      12.332  19.399   7.787  1.00 22.51           H  
ATOM   1437  C   THR A 100      11.240  18.917   6.010  1.00 22.51           C  
ATOM   1438  CB  THR A 100      12.225  21.151   6.551  1.00 22.51           C  
ATOM   1439  HB  THR A 100      11.181  21.422   6.706  1.00 22.51           H  
ATOM   1440  O   THR A 100      10.961  19.199   4.847  1.00 22.51           O  
ATOM   1441  CG2 THR A 100      13.080  21.945   7.534  1.00 22.51           C  
ATOM   1442 HG21 THR A 100      14.137  21.805   7.307  1.00 22.51           H  
ATOM   1443 HG22 THR A 100      12.840  23.003   7.433  1.00 22.51           H  
ATOM   1444 HG23 THR A 100      12.867  21.630   8.556  1.00 22.51           H  
ATOM   1445  OG1 THR A 100      12.621  21.525   5.250  1.00 22.51           O  
ATOM   1446  HG1 THR A 100      11.993  21.114   4.651  1.00 22.51           H  
ATOM   1447  N   THR A 101      10.574  17.993   6.696  1.00 26.05           N  
ATOM   1448  H   THR A 101      10.891  17.754   7.625  1.00 26.05           H  
ATOM   1449  CA  THR A 101       9.217  17.564   6.337  1.00 26.05           C  
ATOM   1450  HA  THR A 101       8.875  18.111   5.459  1.00 26.05           H  
ATOM   1451  C   THR A 101       8.302  17.981   7.480  1.00 26.05           C  
ATOM   1452  CB  THR A 101       9.119  16.065   5.988  1.00 26.05           C  
ATOM   1453  HB  THR A 101       8.105  15.711   6.174  1.00 26.05           H  
ATOM   1454  O   THR A 101       8.225  17.323   8.514  1.00 26.05           O  
ATOM   1455  CG2 THR A 101       9.449  15.831   4.513  1.00 26.05           C  
ATOM   1456 HG21 THR A 101       8.712  16.337   3.890  1.00 26.05           H  
ATOM   1457 HG22 THR A 101       9.413  14.762   4.299  1.00 26.05           H  
ATOM   1458 HG23 THR A 101      10.442  16.216   4.281  1.00 26.05           H  
ATOM   1459  OG1 THR A 101      10.035  15.283   6.721  1.00 26.05           O  
ATOM   1460  HG1 THR A 101      10.903  15.677   6.611  1.00 26.05           H  
ATOM   1461  N   GLU A 102       7.656  19.139   7.321  1.00 24.35           N  
ATOM   1462  H   GLU A 102       7.797  19.669   6.473  1.00 24.35           H  
ATOM   1463  CA  GLU A 102       6.468  19.478   8.101  1.00 24.35           C  
ATOM   1464  HA  GLU A 102       6.671  19.358   9.165  1.00 24.35           H  
ATOM   1465  C   GLU A 102       5.364  18.496   7.707  1.00 24.35           C  
ATOM   1466  CB  GLU A 102       6.011  20.926   7.849  1.00 24.35           C  
ATOM   1467  HB2 GLU A 102       4.927  20.974   7.957  1.00 24.35           H  
ATOM   1468  HB3 GLU A 102       6.267  21.216   6.830  1.00 24.35           H  
ATOM   1469  O   GLU A 102       4.684  18.645   6.696  1.00 24.35           O  
ATOM   1470  CG  GLU A 102       6.599  21.923   8.854  1.00 24.35           C  
ATOM   1471  HG2 GLU A 102       7.684  21.935   8.745  1.00 24.35           H  
ATOM   1472  HG3 GLU A 102       6.364  21.580   9.861  1.00 24.35           H  
ATOM   1473  CD  GLU A 102       6.045  23.343   8.649  1.00 24.35           C  
ATOM   1474  OE1 GLU A 102       5.921  24.063   9.665  1.00 24.35           O  
ATOM   1475  OE2 GLU A 102       5.774  23.704   7.482  1.00 24.35           O  
ATOM   1476  N   THR A 103       5.210  17.462   8.520  1.00 24.48           N  
ATOM   1477  H   THR A 103       5.891  17.329   9.254  1.00 24.48           H  
ATOM   1478  CA  THR A 103       4.020  16.618   8.539  1.00 24.48           C  
ATOM   1479  HA  THR A 103       3.207  17.139   8.032  1.00 24.48           H  
ATOM   1480  C   THR A 103       3.645  16.480  10.001  1.00 24.48           C  
ATOM   1481  CB  THR A 103       4.213  15.243   7.859  1.00 24.48           C  
ATOM   1482  HB  THR A 103       3.895  14.454   8.540  1.00 24.48           H  
ATOM   1483  O   THR A 103       4.405  15.913  10.783  1.00 24.48           O  
ATOM   1484  CG2 THR A 103       3.368  15.149   6.589  1.00 24.48           C  
ATOM   1485 HG21 THR A 103       2.312  15.251   6.840  1.00 24.48           H  
ATOM   1486 HG22 THR A 103       3.658  15.939   5.896  1.00 24.48           H  
ATOM   1487 HG23 THR A 103       3.527  14.179   6.118  1.00 24.48           H  
ATOM   1488  OG1 THR A 103       5.548  14.991   7.470  1.00 24.48           O  
ATOM   1489  HG1 THR A 103       6.109  15.164   8.230  1.00 24.48           H  
ATOM   1490  N   ALA A 104       2.511  17.062  10.390  1.00 23.70           N  
ATOM   1491  H   ALA A 104       1.948  17.542   9.702  1.00 23.70           H  
ATOM   1492  CA  ALA A 104       1.919  16.820  11.696  1.00 23.70           C  
ATOM   1493  HA  ALA A 104       2.612  17.146  12.472  1.00 23.70           H  
ATOM   1494  C   ALA A 104       1.679  15.310  11.832  1.00 23.70           C  
ATOM   1495  CB  ALA A 104       0.624  17.636  11.804  1.00 23.70           C  
ATOM   1496  HB1 ALA A 104       0.167  17.464  12.779  1.00 23.70           H  
ATOM   1497  HB2 ALA A 104      -0.078  17.332  11.028  1.00 23.70           H  
ATOM   1498  HB3 ALA A 104       0.845  18.699  11.698  1.00 23.70           H  
ATOM   1499  O   ALA A 104       0.963  14.729  11.020  1.00 23.70           O  
ATOM   1500  N   ILE A 105       2.329  14.677  12.809  1.00 24.97           N  
ATOM   1501  H   ILE A 105       2.936  15.217  13.409  1.00 24.97           H  
ATOM   1502  CA  ILE A 105       2.223  13.240  13.080  1.00 24.97           C  
ATOM   1503  HA  ILE A 105       2.029  12.707  12.149  1.00 24.97           H  
ATOM   1504  C   ILE A 105       1.046  13.046  14.047  1.00 24.97           C  
ATOM   1505  CB  ILE A 105       3.552  12.697  13.674  1.00 24.97           C  
ATOM   1506  HB  ILE A 105       3.735  13.201  14.623  1.00 24.97           H  
ATOM   1507  O   ILE A 105       1.165  13.465  15.200  1.00 24.97           O  
ATOM   1508  CG1 ILE A 105       4.756  12.988  12.744  1.00 24.97           C  
ATOM   1509 HG12 ILE A 105       4.609  12.485  11.789  1.00 24.97           H  
ATOM   1510 HG13 ILE A 105       4.811  14.060  12.556  1.00 24.97           H  
ATOM   1511  CG2 ILE A 105       3.431  11.185  13.951  1.00 24.97           C  
ATOM   1512 HG21 ILE A 105       3.307  10.641  13.015  1.00 24.97           H  
ATOM   1513 HG22 ILE A 105       2.578  10.978  14.597  1.00 24.97           H  
ATOM   1514 HG23 ILE A 105       4.320  10.822  14.467  1.00 24.97           H  
ATOM   1515  CD1 ILE A 105       6.120  12.582  13.319  1.00 24.97           C  
ATOM   1516 HD11 ILE A 105       6.255  13.023  14.306  1.00 24.97           H  
ATOM   1517 HD12 ILE A 105       6.909  12.943  12.659  1.00 24.97           H  
ATOM   1518 HD13 ILE A 105       6.199  11.497  13.388  1.00 24.97           H  
ATOM   1519  N   PRO A 106      -0.088  12.446  13.636  1.00 24.87           N  
ATOM   1520  CA  PRO A 106      -1.135  12.077  14.575  1.00 24.87           C  
ATOM   1521  HA  PRO A 106      -1.267  12.856  15.325  1.00 24.87           H  
ATOM   1522  C   PRO A 106      -0.752  10.763  15.277  1.00 24.87           C  
ATOM   1523  CB  PRO A 106      -2.410  11.989  13.735  1.00 24.87           C  
ATOM   1524  HB2 PRO A 106      -3.134  11.293  14.159  1.00 24.87           H  
ATOM   1525  HB3 PRO A 106      -2.847  12.983  13.643  1.00 24.87           H  
ATOM   1526  O   PRO A 106      -0.394   9.781  14.627  1.00 24.87           O  
ATOM   1527  CG  PRO A 106      -1.905  11.530  12.367  1.00 24.87           C  
ATOM   1528  HG2 PRO A 106      -2.521  11.928  11.560  1.00 24.87           H  
ATOM   1529  HG3 PRO A 106      -1.895  10.441  12.330  1.00 24.87           H  
ATOM   1530  CD  PRO A 106      -0.468  12.053  12.284  1.00 24.87           C  
ATOM   1531  HD2 PRO A 106      -0.449  12.918  11.621  1.00 24.87           H  
ATOM   1532  HD3 PRO A 106       0.193  11.273  11.907  1.00 24.87           H  
ATOM   1533  N   ASP A 107      -0.796  10.787  16.611  1.00 31.43           N  
ATOM   1534  H   ASP A 107      -1.056  11.668  17.032  1.00 31.43           H  
ATOM   1535  CA  ASP A 107      -0.791   9.660  17.555  1.00 31.43           C  
ATOM   1536  HA  ASP A 107      -0.258   9.989  18.447  1.00 31.43           H  
ATOM   1537  C   ASP A 107      -0.092   8.367  17.109  1.00 31.43           C  
ATOM   1538  CB  ASP A 107      -2.241   9.364  17.983  1.00 31.43           C  
ATOM   1539  HB2 ASP A 107      -2.251   8.479  18.619  1.00 31.43           H  
ATOM   1540  HB3 ASP A 107      -2.845   9.157  17.099  1.00 31.43           H  
ATOM   1541  O   ASP A 107      -0.763   7.398  16.750  1.00 31.43           O  
ATOM   1542  CG  ASP A 107      -2.870  10.503  18.781  1.00 31.43           C  
ATOM   1543  OD1 ASP A 107      -2.101  11.223  19.460  1.00 31.43           O  
ATOM   1544  OD2 ASP A 107      -4.108  10.642  18.700  1.00 31.43           O  
ATOM   1545  N   ARG A 108       1.249   8.290  17.207  1.00 27.18           N  
ATOM   1546  H   ARG A 108       1.763   9.128  17.436  1.00 27.18           H  
ATOM   1547  CA  ARG A 108       1.973   7.004  17.126  1.00 27.18           C  
ATOM   1548  HA  ARG A 108       1.287   6.238  17.487  1.00 27.18           H  
ATOM   1549  C   ARG A 108       3.212   6.917  18.027  1.00 27.18           C  
ATOM   1550  CB  ARG A 108       2.306   6.649  15.659  1.00 27.18           C  
ATOM   1551  HB2 ARG A 108       2.776   7.500  15.167  1.00 27.18           H  
ATOM   1552  HB3 ARG A 108       3.014   5.820  15.639  1.00 27.18           H  
ATOM   1553  O   ARG A 108       4.148   7.693  17.901  1.00 27.18           O  
ATOM   1554  CG  ARG A 108       1.030   6.246  14.901  1.00 27.18           C  
ATOM   1555  HG2 ARG A 108       0.426   5.605  15.544  1.00 27.18           H  
ATOM   1556  HG3 ARG A 108       0.478   7.154  14.660  1.00 27.18           H  
ATOM   1557  CD  ARG A 108       1.216   5.484  13.599  1.00 27.18           C  
ATOM   1558  HD2 ARG A 108       1.725   4.544  13.810  1.00 27.18           H  
ATOM   1559  HD3 ARG A 108       1.821   6.085  12.920  1.00 27.18           H  
ATOM   1560  NE  ARG A 108      -0.112   5.241  13.007  1.00 27.18           N  
ATOM   1561  HE  ARG A 108      -0.847   5.847  13.342  1.00 27.18           H  
ATOM   1562  NH1 ARG A 108       0.474   3.588  11.539  1.00 27.18           N  
ATOM   1563 HH11 ARG A 108       1.432   3.701  11.838  1.00 27.18           H  
ATOM   1564 HH12 ARG A 108       0.238   2.973  10.774  1.00 27.18           H  
ATOM   1565  NH2 ARG A 108      -1.641   4.309  11.610  1.00 27.18           N  
ATOM   1566 HH21 ARG A 108      -1.874   3.696  10.842  1.00 27.18           H  
ATOM   1567 HH22 ARG A 108      -2.328   4.964  11.957  1.00 27.18           H  
ATOM   1568  CZ  ARG A 108      -0.421   4.381  12.058  1.00 27.18           C  
ATOM   1569  N   TYR A 109       3.166   5.906  18.898  1.00 25.32           N  
ATOM   1570  H   TYR A 109       2.254   5.476  18.959  1.00 25.32           H  
ATOM   1571  CA  TYR A 109       4.235   5.057  19.446  1.00 25.32           C  
ATOM   1572  HA  TYR A 109       3.909   4.757  20.442  1.00 25.32           H  
ATOM   1573  C   TYR A 109       5.639   5.663  19.620  1.00 25.32           C  
ATOM   1574  CB  TYR A 109       4.286   3.768  18.604  1.00 25.32           C  
ATOM   1575  HB2 TYR A 109       4.670   4.005  17.612  1.00 25.32           H  
ATOM   1576  HB3 TYR A 109       4.985   3.072  19.068  1.00 25.32           H  
ATOM   1577  O   TYR A 109       6.427   5.733  18.680  1.00 25.32           O  
ATOM   1578  CG  TYR A 109       2.935   3.086  18.463  1.00 25.32           C  
ATOM   1579  CD1 TYR A 109       2.429   2.295  19.513  1.00 25.32           C  
ATOM   1580  HD1 TYR A 109       3.022   2.137  20.402  1.00 25.32           H  
ATOM   1581  CD2 TYR A 109       2.158   3.290  17.306  1.00 25.32           C  
ATOM   1582  HD2 TYR A 109       2.555   3.877  16.490  1.00 25.32           H  
ATOM   1583  CE1 TYR A 109       1.148   1.719  19.411  1.00 25.32           C  
ATOM   1584  HE1 TYR A 109       0.761   1.117  20.220  1.00 25.32           H  
ATOM   1585  CE2 TYR A 109       0.872   2.729  17.205  1.00 25.32           C  
ATOM   1586  HE2 TYR A 109       0.261   2.893  16.330  1.00 25.32           H  
ATOM   1587  OH  TYR A 109      -0.874   1.397  18.151  1.00 25.32           O  
ATOM   1588  HH  TYR A 109      -1.140   0.939  18.952  1.00 25.32           H  
ATOM   1589  CZ  TYR A 109       0.365   1.941  18.257  1.00 25.32           C  
ATOM   1590  N   VAL A 110       6.003   5.960  20.871  1.00 26.32           N  
ATOM   1591  H   VAL A 110       5.320   5.875  21.610  1.00 26.32           H  
ATOM   1592  CA  VAL A 110       7.394   6.223  21.268  1.00 26.32           C  
ATOM   1593  HA  VAL A 110       7.940   6.631  20.417  1.00 26.32           H  
ATOM   1594  C   VAL A 110       8.043   4.896  21.668  1.00 26.32           C  
ATOM   1595  CB  VAL A 110       7.470   7.265  22.404  1.00 26.32           C  
ATOM   1596  HB  VAL A 110       6.963   6.877  23.288  1.00 26.32           H  
ATOM   1597  O   VAL A 110       7.704   4.321  22.699  1.00 26.32           O  
ATOM   1598  CG1 VAL A 110       8.926   7.584  22.770  1.00 26.32           C  
ATOM   1599 HG11 VAL A 110       9.425   6.692  23.149  1.00 26.32           H  
ATOM   1600 HG12 VAL A 110       8.951   8.342  23.554  1.00 26.32           H  
ATOM   1601 HG13 VAL A 110       9.463   7.956  21.897  1.00 26.32           H  
ATOM   1602  CG2 VAL A 110       6.789   8.580  21.998  1.00 26.32           C  
ATOM   1603 HG21 VAL A 110       5.725   8.420  21.822  1.00 26.32           H  
ATOM   1604 HG22 VAL A 110       6.894   9.314  22.796  1.00 26.32           H  
ATOM   1605 HG23 VAL A 110       7.244   8.973  21.088  1.00 26.32           H  
ATOM   1606  N   GLY A 111       8.961   4.389  20.846  1.00 26.87           N  
ATOM   1607  H   GLY A 111       9.164   4.892  19.993  1.00 26.87           H  
ATOM   1608  CA  GLY A 111       9.865   3.303  21.225  1.00 26.87           C  
ATOM   1609  HA2 GLY A 111      10.083   2.686  20.353  1.00 26.87           H  
ATOM   1610  HA3 GLY A 111       9.411   2.672  21.989  1.00 26.87           H  
ATOM   1611  C   GLY A 111      11.179   3.882  21.747  1.00 26.87           C  
ATOM   1612  O   GLY A 111      11.854   4.601  21.015  1.00 26.87           O  
ATOM   1613  N   LEU A 112      11.546   3.577  22.995  1.00 29.52           N  
ATOM   1614  H   LEU A 112      10.937   2.992  23.548  1.00 29.52           H  
ATOM   1615  CA  LEU A 112      12.847   3.927  23.572  1.00 29.52           C  
ATOM   1616  HA  LEU A 112      13.324   4.675  22.939  1.00 29.52           H  
ATOM   1617  C   LEU A 112      13.739   2.679  23.596  1.00 29.52           C  
ATOM   1618  CB  LEU A 112      12.647   4.549  24.968  1.00 29.52           C  
ATOM   1619  HB2 LEU A 112      12.182   3.802  25.611  1.00 29.52           H  
ATOM   1620  HB3 LEU A 112      11.959   5.390  24.884  1.00 29.52           H  
ATOM   1621  O   LEU A 112      13.377   1.660  24.182  1.00 29.52           O  
ATOM   1622  CG  LEU A 112      13.945   5.038  25.644  1.00 29.52           C  
ATOM   1623  HG  LEU A 112      14.666   4.221  25.677  1.00 29.52           H  
ATOM   1624  CD1 LEU A 112      14.579   6.223  24.910  1.00 29.52           C  
ATOM   1625 HD11 LEU A 112      14.905   5.922  23.914  1.00 29.52           H  
ATOM   1626 HD12 LEU A 112      13.865   7.043  24.831  1.00 29.52           H  
ATOM   1627 HD13 LEU A 112      15.456   6.564  25.460  1.00 29.52           H  
ATOM   1628  CD2 LEU A 112      13.647   5.476  27.078  1.00 29.52           C  
ATOM   1629 HD21 LEU A 112      12.941   6.307  27.080  1.00 29.52           H  
ATOM   1630 HD22 LEU A 112      14.569   5.791  27.567  1.00 29.52           H  
ATOM   1631 HD23 LEU A 112      13.222   4.643  27.638  1.00 29.52           H  
ATOM   1632  N   VAL A 113      14.902   2.763  22.954  1.00 32.28           N  
ATOM   1633  H   VAL A 113      15.144   3.642  22.521  1.00 32.28           H  
ATOM   1634  CA  VAL A 113      15.928   1.713  22.956  1.00 32.28           C  
ATOM   1635  HA  VAL A 113      15.484   0.761  23.247  1.00 32.28           H  
ATOM   1636  C   VAL A 113      16.980   2.103  23.990  1.00 32.28           C  
ATOM   1637  CB  VAL A 113      16.547   1.546  21.550  1.00 32.28           C  
ATOM   1638  HB  VAL A 113      17.018   2.481  21.249  1.00 32.28           H  
ATOM   1639  O   VAL A 113      17.613   3.142  23.834  1.00 32.28           O  
ATOM   1640  CG1 VAL A 113      17.608   0.437  21.526  1.00 32.28           C  
ATOM   1641 HG11 VAL A 113      17.172  -0.510  21.843  1.00 32.28           H  
ATOM   1642 HG12 VAL A 113      18.433   0.695  22.191  1.00 32.28           H  
ATOM   1643 HG13 VAL A 113      18.009   0.331  20.518  1.00 32.28           H  
ATOM   1644  CG2 VAL A 113      15.480   1.194  20.503  1.00 32.28           C  
ATOM   1645 HG21 VAL A 113      15.948   1.058  19.528  1.00 32.28           H  
ATOM   1646 HG22 VAL A 113      14.750   2.000  20.421  1.00 32.28           H  
ATOM   1647 HG23 VAL A 113      14.966   0.275  20.787  1.00 32.28           H  
ATOM   1648  N   ILE A 114      17.162   1.292  25.035  1.00 31.86           N  
ATOM   1649  H   ILE A 114      16.594   0.461  25.111  1.00 31.86           H  
ATOM   1650  CA  ILE A 114      18.230   1.476  26.030  1.00 31.86           C  
ATOM   1651  HA  ILE A 114      18.792   2.382  25.803  1.00 31.86           H  
ATOM   1652  C   ILE A 114      19.190   0.294  25.904  1.00 31.86           C  
ATOM   1653  CB  ILE A 114      17.671   1.635  27.466  1.00 31.86           C  
ATOM   1654  HB  ILE A 114      17.158   0.714  27.743  1.00 31.86           H  
ATOM   1655  O   ILE A 114      18.794  -0.858  26.108  1.00 31.86           O  
ATOM   1656  CG1 ILE A 114      16.653   2.798  27.539  1.00 31.86           C  
ATOM   1657 HG12 ILE A 114      17.133   3.723  27.220  1.00 31.86           H  
ATOM   1658 HG13 ILE A 114      15.832   2.588  26.853  1.00 31.86           H  
ATOM   1659  CG2 ILE A 114      18.832   1.859  28.455  1.00 31.86           C  
ATOM   1660 HG21 ILE A 114      19.544   1.035  28.410  1.00 31.86           H  
ATOM   1661 HG22 ILE A 114      18.465   1.916  29.480  1.00 31.86           H  
ATOM   1662 HG23 ILE A 114      19.359   2.781  28.210  1.00 31.86           H  
ATOM   1663  CD1 ILE A 114      16.028   3.016  28.924  1.00 31.86           C  
ATOM   1664 HD11 ILE A 114      15.218   3.741  28.848  1.00 31.86           H  
ATOM   1665 HD12 ILE A 114      16.770   3.406  29.621  1.00 31.86           H  
ATOM   1666 HD13 ILE A 114      15.626   2.076  29.303  1.00 31.86           H  
ATOM   1667  N   GLY A 115      20.444   0.569  25.546  1.00 26.42           N  
ATOM   1668  H   GLY A 115      20.746   1.532  25.495  1.00 26.42           H  
ATOM   1669  CA  GLY A 115      21.502  -0.428  25.548  1.00 26.42           C  
ATOM   1670  HA2 GLY A 115      21.145  -1.346  25.082  1.00 26.42           H  
ATOM   1671  HA3 GLY A 115      22.356  -0.053  24.983  1.00 26.42           H  
ATOM   1672  C   GLY A 115      21.951  -0.704  26.980  1.00 26.42           C  
ATOM   1673  O   GLY A 115      22.116   0.193  27.805  1.00 26.42           O  
ATOM   1674  N   LYS A 116      22.150  -1.977  27.329  1.00 31.71           N  
ATOM   1675  H   LYS A 116      21.991  -2.691  26.633  1.00 31.71           H  
ATOM   1676  CA  LYS A 116      22.699  -2.344  28.639  1.00 31.71           C  
ATOM   1677  HA  LYS A 116      22.312  -1.633  29.369  1.00 31.71           H  
ATOM   1678  C   LYS A 116      24.220  -2.151  28.598  1.00 31.71           C  
ATOM   1679  CB  LYS A 116      22.215  -3.754  29.043  1.00 31.71           C  
ATOM   1680  HB2 LYS A 116      21.332  -4.011  28.458  1.00 31.71           H  
ATOM   1681  HB3 LYS A 116      22.977  -4.505  28.832  1.00 31.71           H  
ATOM   1682  O   LYS A 116      24.952  -3.105  28.352  1.00 31.71           O  
ATOM   1683  CG  LYS A 116      21.818  -3.807  30.526  1.00 31.71           C  
ATOM   1684  HG2 LYS A 116      22.666  -3.505  31.140  1.00 31.71           H  
ATOM   1685  HG3 LYS A 116      20.998  -3.109  30.691  1.00 31.71           H  
ATOM   1686  CD  LYS A 116      21.370  -5.217  30.941  1.00 31.71           C  
ATOM   1687  HD2 LYS A 116      20.614  -5.569  30.239  1.00 31.71           H  
ATOM   1688  HD3 LYS A 116      22.228  -5.888  30.915  1.00 31.71           H  
ATOM   1689  CE  LYS A 116      20.770  -5.173  32.353  1.00 31.71           C  
ATOM   1690  HE2 LYS A 116      21.528  -4.802  33.043  1.00 31.71           H  
ATOM   1691  HE3 LYS A 116      19.950  -4.455  32.352  1.00 31.71           H  
ATOM   1692  NZ  LYS A 116      20.272  -6.500  32.799  1.00 31.71           N  
ATOM   1693  HZ1 LYS A 116      21.024  -7.173  32.841  1.00 31.71           H  
ATOM   1694  HZ2 LYS A 116      19.552  -6.833  32.173  1.00 31.71           H  
ATOM   1695  HZ3 LYS A 116      19.857  -6.421  33.716  1.00 31.71           H  
ATOM   1696  N   GLY A 117      24.696  -0.920  28.798  1.00 28.59           N  
ATOM   1697  H   GLY A 117      24.042  -0.150  28.780  1.00 28.59           H  
ATOM   1698  CA  GLY A 117      26.135  -0.650  28.801  1.00 28.59           C  
ATOM   1699  HA2 GLY A 117      26.621  -1.309  29.522  1.00 28.59           H  
ATOM   1700  HA3 GLY A 117      26.531  -0.890  27.815  1.00 28.59           H  
ATOM   1701  C   GLY A 117      26.548   0.784  29.121  1.00 28.59           C  
ATOM   1702  O   GLY A 117      27.042   1.459  28.236  1.00 28.59           O  
ATOM   1703  N   GLY A 118      26.418   1.230  30.377  1.00 30.96           N  
ATOM   1704  H   GLY A 118      25.949   0.639  31.049  1.00 30.96           H  
ATOM   1705  CA  GLY A 118      27.140   2.412  30.891  1.00 30.96           C  
ATOM   1706  HA2 GLY A 118      26.819   2.598  31.916  1.00 30.96           H  
ATOM   1707  HA3 GLY A 118      28.208   2.193  30.904  1.00 30.96           H  
ATOM   1708  C   GLY A 118      26.953   3.726  30.118  1.00 30.96           C  
ATOM   1709  O   GLY A 118      27.850   4.563  30.129  1.00 30.96           O  
ATOM   1710  N   GLU A 119      25.824   3.887  29.432  1.00 39.64           N  
ATOM   1711  H   GLU A 119      25.147   3.137  29.435  1.00 39.64           H  
ATOM   1712  CA  GLU A 119      25.538   5.015  28.544  1.00 39.64           C  
ATOM   1713  HA  GLU A 119      26.411   5.199  27.919  1.00 39.64           H  
ATOM   1714  C   GLU A 119      25.261   6.283  29.376  1.00 39.64           C  
ATOM   1715  CB  GLU A 119      24.352   4.638  27.621  1.00 39.64           C  
ATOM   1716  HB2 GLU A 119      24.118   5.494  26.988  1.00 39.64           H  
ATOM   1717  HB3 GLU A 119      23.484   4.422  28.243  1.00 39.64           H  
ATOM   1718  O   GLU A 119      24.372   6.285  30.231  1.00 39.64           O  
ATOM   1719  CG  GLU A 119      24.654   3.410  26.728  1.00 39.64           C  
ATOM   1720  HG2 GLU A 119      25.468   3.669  26.051  1.00 39.64           H  
ATOM   1721  HG3 GLU A 119      24.992   2.593  27.366  1.00 39.64           H  
ATOM   1722  CD  GLU A 119      23.468   2.846  25.917  1.00 39.64           C  
ATOM   1723  OE1 GLU A 119      23.736   2.018  25.015  1.00 39.64           O  
ATOM   1724  OE2 GLU A 119      22.294   3.159  26.219  1.00 39.64           O  
ATOM   1725  N   GLN A 120      26.019   7.366  29.156  1.00 36.13           N  
ATOM   1726  H   GLN A 120      26.727   7.323  28.437  1.00 36.13           H  
ATOM   1727  CA  GLN A 120      25.693   8.682  29.721  1.00 36.13           C  
ATOM   1728  HA  GLN A 120      25.164   8.541  30.664  1.00 36.13           H  
ATOM   1729  C   GLN A 120      24.744   9.425  28.781  1.00 36.13           C  
ATOM   1730  CB  GLN A 120      26.945   9.532  30.009  1.00 36.13           C  
ATOM   1731  HB2 GLN A 120      26.668  10.584  29.936  1.00 36.13           H  
ATOM   1732  HB3 GLN A 120      27.713   9.334  29.262  1.00 36.13           H  
ATOM   1733  O   GLN A 120      25.012   9.541  27.585  1.00 36.13           O  
ATOM   1734  CG  GLN A 120      27.506   9.298  31.421  1.00 36.13           C  
ATOM   1735  HG2 GLN A 120      27.882   8.277  31.489  1.00 36.13           H  
ATOM   1736  HG3 GLN A 120      26.703   9.417  32.148  1.00 36.13           H  
ATOM   1737  CD  GLN A 120      28.628  10.267  31.797  1.00 36.13           C  
ATOM   1738  NE2 GLN A 120      29.179  10.150  32.985  1.00 36.13           N  
ATOM   1739 HE21 GLN A 120      29.911  10.817  33.186  1.00 36.13           H  
ATOM   1740 HE22 GLN A 120      28.880   9.426  33.622  1.00 36.13           H  
ATOM   1741  OE1 GLN A 120      29.035  11.149  31.062  1.00 36.13           O  
ATOM   1742  N   ILE A 121      23.650   9.948  29.340  1.00 40.42           N  
ATOM   1743  H   ILE A 121      23.503   9.806  30.329  1.00 40.42           H  
ATOM   1744  CA  ILE A 121      22.698  10.797  28.623  1.00 40.42           C  
ATOM   1745  HA  ILE A 121      22.814  10.631  27.553  1.00 40.42           H  
ATOM   1746  C   ILE A 121      23.050  12.250  28.915  1.00 40.42           C  
ATOM   1747  CB  ILE A 121      21.236  10.449  28.979  1.00 40.42           C  
ATOM   1748  HB  ILE A 121      21.102  10.540  30.057  1.00 40.42           H  
ATOM   1749  O   ILE A 121      22.826  12.748  30.020  1.00 40.42           O  
ATOM   1750  CG1 ILE A 121      20.922   8.994  28.559  1.00 40.42           C  
ATOM   1751 HG12 ILE A 121      20.924   8.932  27.471  1.00 40.42           H  
ATOM   1752 HG13 ILE A 121      21.704   8.327  28.924  1.00 40.42           H  
ATOM   1753  CG2 ILE A 121      20.295  11.442  28.261  1.00 40.42           C  
ATOM   1754 HG21 ILE A 121      20.401  12.437  28.693  1.00 40.42           H  
ATOM   1755 HG22 ILE A 121      19.252  11.147  28.367  1.00 40.42           H  
ATOM   1756 HG23 ILE A 121      20.545  11.486  27.201  1.00 40.42           H  
ATOM   1757  CD1 ILE A 121      19.594   8.435  29.083  1.00 40.42           C  
ATOM   1758 HD11 ILE A 121      18.750   9.041  28.752  1.00 40.42           H  
ATOM   1759 HD12 ILE A 121      19.617   8.382  30.172  1.00 40.42           H  
ATOM   1760 HD13 ILE A 121      19.460   7.425  28.697  1.00 40.42           H  
ATOM   1761  N   THR A 122      23.590  12.932  27.912  1.00 39.21           N  
ATOM   1762  H   THR A 122      23.812  12.436  27.060  1.00 39.21           H  
ATOM   1763  CA  THR A 122      24.028  14.320  28.040  1.00 39.21           C  
ATOM   1764  HA  THR A 122      23.881  14.643  29.070  1.00 39.21           H  
ATOM   1765  C   THR A 122      23.152  15.186  27.139  1.00 39.21           C  
ATOM   1766  CB  THR A 122      25.535  14.472  27.749  1.00 39.21           C  
ATOM   1767  HB  THR A 122      25.702  14.523  26.673  1.00 39.21           H  
ATOM   1768  O   THR A 122      23.176  15.060  25.922  1.00 39.21           O  
ATOM   1769  CG2 THR A 122      26.120  15.707  28.436  1.00 39.21           C  
ATOM   1770 HG21 THR A 122      27.182  15.784  28.199  1.00 39.21           H  
ATOM   1771 HG22 THR A 122      25.616  16.602  28.072  1.00 39.21           H  
ATOM   1772 HG23 THR A 122      25.998  15.627  29.516  1.00 39.21           H  
ATOM   1773  OG1 THR A 122      26.254  13.378  28.273  1.00 39.21           O  
ATOM   1774  HG1 THR A 122      27.101  13.339  27.822  1.00 39.21           H  
ATOM   1775  N   GLN A 123      22.385  16.085  27.759  1.00 39.12           N  
ATOM   1776  H   GLN A 123      22.364  16.027  28.767  1.00 39.12           H  
ATOM   1777  CA  GLN A 123      21.720  17.241  27.141  1.00 39.12           C  
ATOM   1778  HA  GLN A 123      21.580  17.936  27.968  1.00 39.12           H  
ATOM   1779  C   GLN A 123      20.318  17.037  26.521  1.00 39.12           C  
ATOM   1780  CB  GLN A 123      22.704  17.934  26.180  1.00 39.12           C  
ATOM   1781  HB2 GLN A 123      23.724  17.778  26.529  1.00 39.12           H  
ATOM   1782  HB3 GLN A 123      22.616  17.501  25.183  1.00 39.12           H  
ATOM   1783  O   GLN A 123      20.147  16.437  25.469  1.00 39.12           O  
ATOM   1784  CG  GLN A 123      22.492  19.442  26.101  1.00 39.12           C  
ATOM   1785  HG2 GLN A 123      21.511  19.658  25.679  1.00 39.12           H  
ATOM   1786  HG3 GLN A 123      22.538  19.860  27.107  1.00 39.12           H  
ATOM   1787  CD  GLN A 123      23.564  20.103  25.242  1.00 39.12           C  
ATOM   1788  NE2 GLN A 123      23.964  21.313  25.562  1.00 39.12           N  
ATOM   1789 HE21 GLN A 123      23.648  21.751  26.416  1.00 39.12           H  
ATOM   1790 HE22 GLN A 123      24.748  21.657  25.027  1.00 39.12           H  
ATOM   1791  OE1 GLN A 123      24.042  19.587  24.251  1.00 39.12           O  
ATOM   1792  N   LEU A 124      19.325  17.683  27.146  1.00 38.32           N  
ATOM   1793  H   LEU A 124      19.562  18.180  27.992  1.00 38.32           H  
ATOM   1794  CA  LEU A 124      17.959  17.902  26.650  1.00 38.32           C  
ATOM   1795  HA  LEU A 124      17.707  17.154  25.898  1.00 38.32           H  
ATOM   1796  C   LEU A 124      17.878  19.311  26.019  1.00 38.32           C  
ATOM   1797  CB  LEU A 124      16.997  17.781  27.855  1.00 38.32           C  
ATOM   1798  HB2 LEU A 124      17.365  18.439  28.642  1.00 38.32           H  
ATOM   1799  HB3 LEU A 124      16.013  18.152  27.568  1.00 38.32           H  
ATOM   1800  O   LEU A 124      18.312  20.272  26.652  1.00 38.32           O  
ATOM   1801  CG  LEU A 124      16.850  16.356  28.431  1.00 38.32           C  
ATOM   1802  HG  LEU A 124      17.830  15.886  28.516  1.00 38.32           H  
ATOM   1803  CD1 LEU A 124      16.253  16.405  29.836  1.00 38.32           C  
ATOM   1804 HD11 LEU A 124      16.904  16.979  30.496  1.00 38.32           H  
ATOM   1805 HD12 LEU A 124      15.265  16.865  29.814  1.00 38.32           H  
ATOM   1806 HD13 LEU A 124      16.166  15.394  30.237  1.00 38.32           H  
ATOM   1807  CD2 LEU A 124      15.969  15.495  27.530  1.00 38.32           C  
ATOM   1808 HD21 LEU A 124      15.174  16.083  27.072  1.00 38.32           H  
ATOM   1809 HD22 LEU A 124      15.539  14.662  28.087  1.00 38.32           H  
ATOM   1810 HD23 LEU A 124      16.586  15.085  26.730  1.00 38.32           H  
ATOM   1811  N   GLN A 125      17.337  19.472  24.802  1.00 35.46           N  
ATOM   1812  H   GLN A 125      16.965  18.664  24.325  1.00 35.46           H  
ATOM   1813  CA  GLN A 125      17.237  20.784  24.124  1.00 35.46           C  
ATOM   1814  HA  GLN A 125      17.481  21.577  24.831  1.00 35.46           H  
ATOM   1815  C   GLN A 125      15.829  21.094  23.586  1.00 35.46           C  
ATOM   1816  CB  GLN A 125      18.238  20.888  22.953  1.00 35.46           C  
ATOM   1817  HB2 GLN A 125      17.928  21.721  22.322  1.00 35.46           H  
ATOM   1818  HB3 GLN A 125      18.195  19.980  22.352  1.00 35.46           H  
ATOM   1819  O   GLN A 125      15.367  20.386  22.704  1.00 35.46           O  
ATOM   1820  CG  GLN A 125      19.688  21.157  23.380  1.00 35.46           C  
ATOM   1821  HG2 GLN A 125      19.701  21.991  24.082  1.00 35.46           H  
ATOM   1822  HG3 GLN A 125      20.082  20.276  23.886  1.00 35.46           H  
ATOM   1823  CD  GLN A 125      20.604  21.504  22.202  1.00 35.46           C  
ATOM   1824  NE2 GLN A 125      21.797  21.986  22.474  1.00 35.46           N  
ATOM   1825 HE21 GLN A 125      22.412  22.161  21.692  1.00 35.46           H  
ATOM   1826 HE22 GLN A 125      22.123  22.039  23.429  1.00 35.46           H  
ATOM   1827  OE1 GLN A 125      20.288  21.338  21.027  1.00 35.46           O  
ATOM   1828  N   ASN A 126      15.267  22.234  24.020  1.00 42.03           N  
ATOM   1829  H   ASN A 126      15.788  22.735  24.726  1.00 42.03           H  
ATOM   1830  CA  ASN A 126      14.076  22.966  23.533  1.00 42.03           C  
ATOM   1831  HA  ASN A 126      13.948  23.801  24.222  1.00 42.03           H  
ATOM   1832  C   ASN A 126      12.704  22.256  23.607  1.00 42.03           C  
ATOM   1833  CB  ASN A 126      14.389  23.609  22.165  1.00 42.03           C  
ATOM   1834  HB2 ASN A 126      14.690  22.831  21.463  1.00 42.03           H  
ATOM   1835  HB3 ASN A 126      13.494  24.092  21.773  1.00 42.03           H  
ATOM   1836  O   ASN A 126      12.597  21.079  23.934  1.00 42.03           O  
ATOM   1837  CG  ASN A 126      15.478  24.670  22.240  1.00 42.03           C  
ATOM   1838  ND2 ASN A 126      15.910  25.186  21.114  1.00 42.03           N  
ATOM   1839 HD21 ASN A 126      15.507  24.906  20.232  1.00 42.03           H  
ATOM   1840 HD22 ASN A 126      16.601  25.917  21.206  1.00 42.03           H  
ATOM   1841  OD1 ASN A 126      15.961  25.056  23.290  1.00 42.03           O  
ATOM   1842  N   ASP A 127      11.621  23.013  23.399  1.00 44.42           N  
ATOM   1843  H   ASP A 127      11.761  24.006  23.279  1.00 44.42           H  
ATOM   1844  CA  ASP A 127      10.254  22.612  23.786  1.00 44.42           C  
ATOM   1845  HA  ASP A 127      10.299  22.083  24.738  1.00 44.42           H  
ATOM   1846  C   ASP A 127       9.569  21.658  22.799  1.00 44.42           C  
ATOM   1847  CB  ASP A 127       9.396  23.867  24.026  1.00 44.42           C  
ATOM   1848  HB2 ASP A 127       8.394  23.560  24.328  1.00 44.42           H  
ATOM   1849  HB3 ASP A 127       9.314  24.421  23.090  1.00 44.42           H  
ATOM   1850  O   ASP A 127       8.621  20.981  23.161  1.00 44.42           O  
ATOM   1851  CG  ASP A 127       9.973  24.781  25.114  1.00 44.42           C  
ATOM   1852  OD1 ASP A 127      10.753  24.269  25.952  1.00 44.42           O  
ATOM   1853  OD2 ASP A 127       9.711  25.999  25.023  1.00 44.42           O  
ATOM   1854  N   THR A 128      10.047  21.546  21.560  1.00 41.41           N  
ATOM   1855  H   THR A 128      10.804  22.157  21.287  1.00 41.41           H  
ATOM   1856  CA  THR A 128       9.423  20.710  20.509  1.00 41.41           C  
ATOM   1857  HA  THR A 128       8.516  20.246  20.896  1.00 41.41           H  
ATOM   1858  C   THR A 128      10.304  19.555  20.037  1.00 41.41           C  
ATOM   1859  CB  THR A 128       9.014  21.577  19.317  1.00 41.41           C  
ATOM   1860  HB  THR A 128       8.647  20.943  18.510  1.00 41.41           H  
ATOM   1861  O   THR A 128       9.902  18.760  19.183  1.00 41.41           O  
ATOM   1862  CG2 THR A 128       7.910  22.566  19.692  1.00 41.41           C  
ATOM   1863 HG21 THR A 128       7.591  23.116  18.807  1.00 41.41           H  
ATOM   1864 HG22 THR A 128       8.263  23.268  20.447  1.00 41.41           H  
ATOM   1865 HG23 THR A 128       7.056  22.015  20.087  1.00 41.41           H  
ATOM   1866  OG1 THR A 128      10.120  22.329  18.859  1.00 41.41           O  
ATOM   1867  HG1 THR A 128       9.778  22.958  18.219  1.00 41.41           H  
ATOM   1868  N   GLN A 129      11.512  19.443  20.592  1.00 39.53           N  
ATOM   1869  H   GLN A 129      11.747  20.058  21.358  1.00 39.53           H  
ATOM   1870  CA  GLN A 129      12.466  18.388  20.280  1.00 39.53           C  
ATOM   1871  HA  GLN A 129      11.923  17.560  19.824  1.00 39.53           H  
ATOM   1872  C   GLN A 129      13.094  17.879  21.579  1.00 39.53           C  
ATOM   1873  CB  GLN A 129      13.524  18.881  19.271  1.00 39.53           C  
ATOM   1874  HB2 GLN A 129      14.137  19.655  19.734  1.00 39.53           H  
ATOM   1875  HB3 GLN A 129      14.167  18.040  19.010  1.00 39.53           H  
ATOM   1876  O   GLN A 129      13.302  18.631  22.517  1.00 39.53           O  
ATOM   1877  CG  GLN A 129      12.885  19.442  17.985  1.00 39.53           C  
ATOM   1878  HG2 GLN A 129      12.370  20.374  18.218  1.00 39.53           H  
ATOM   1879  HG3 GLN A 129      12.137  18.737  17.623  1.00 39.53           H  
ATOM   1880  CD  GLN A 129      13.865  19.734  16.854  1.00 39.53           C  
ATOM   1881  NE2 GLN A 129      13.361  20.025  15.674  1.00 39.53           N  
ATOM   1882 HE21 GLN A 129      14.019  20.227  14.935  1.00 39.53           H  
ATOM   1883 HE22 GLN A 129      12.360  20.063  15.546  1.00 39.53           H  
ATOM   1884  OE1 GLN A 129      15.080  19.721  16.991  1.00 39.53           O  
ATOM   1885  N   CYS A 130      13.402  16.593  21.662  1.00 42.04           N  
ATOM   1886  H   CYS A 130      13.140  15.991  20.895  1.00 42.04           H  
ATOM   1887  CA  CYS A 130      14.194  16.033  22.747  1.00 42.04           C  
ATOM   1888  HA  CYS A 130      14.639  16.835  23.335  1.00 42.04           H  
ATOM   1889  C   CYS A 130      15.337  15.245  22.120  1.00 42.04           C  
ATOM   1890  CB  CYS A 130      13.290  15.239  23.699  1.00 42.04           C  
ATOM   1891  HB2 CYS A 130      12.651  14.546  23.152  1.00 42.04           H  
ATOM   1892  HB3 CYS A 130      12.647  15.937  24.235  1.00 42.04           H  
ATOM   1893  O   CYS A 130      15.145  14.150  21.594  1.00 42.04           O  
ATOM   1894  SG  CYS A 130      14.281  14.328  24.907  1.00 42.04           S  
ATOM   1895  HG  CYS A 130      14.865  13.482  24.053  1.00 42.04           H  
ATOM   1896  N   LYS A 131      16.534  15.834  22.133  1.00 44.63           N  
ATOM   1897  H   LYS A 131      16.624  16.728  22.594  1.00 44.63           H  
ATOM   1898  CA  LYS A 131      17.753  15.136  21.733  1.00 44.63           C  
ATOM   1899  HA  LYS A 131      17.518  14.457  20.913  1.00 44.63           H  
ATOM   1900  C   LYS A 131      18.237  14.287  22.900  1.00 44.63           C  
ATOM   1901  CB  LYS A 131      18.821  16.118  21.239  1.00 44.63           C  
ATOM   1902  HB2 LYS A 131      19.759  15.579  21.103  1.00 44.63           H  
ATOM   1903  HB3 LYS A 131      18.975  16.899  21.983  1.00 44.63           H  
ATOM   1904  O   LYS A 131      18.313  14.771  24.019  1.00 44.63           O  
ATOM   1905  CG  LYS A 131      18.402  16.732  19.896  1.00 44.63           C  
ATOM   1906  HG2 LYS A 131      18.264  15.934  19.166  1.00 44.63           H  
ATOM   1907  HG3 LYS A 131      17.461  17.270  20.018  1.00 44.63           H  
ATOM   1908  CD  LYS A 131      19.468  17.703  19.388  1.00 44.63           C  
ATOM   1909  HD2 LYS A 131      20.402  17.166  19.219  1.00 44.63           H  
ATOM   1910  HD3 LYS A 131      19.627  18.471  20.144  1.00 44.63           H  
ATOM   1911  CE  LYS A 131      18.995  18.355  18.086  1.00 44.63           C  
ATOM   1912  HE2 LYS A 131      17.984  18.733  18.236  1.00 44.63           H  
ATOM   1913  HE3 LYS A 131      18.954  17.599  17.302  1.00 44.63           H  
ATOM   1914  NZ  LYS A 131      19.898  19.470  17.713  1.00 44.63           N  
ATOM   1915  HZ1 LYS A 131      19.945  20.129  18.477  1.00 44.63           H  
ATOM   1916  HZ2 LYS A 131      20.832  19.130  17.533  1.00 44.63           H  
ATOM   1917  HZ3 LYS A 131      19.542  19.953  16.900  1.00 44.63           H  
ATOM   1918  N   VAL A 132      18.536  13.028  22.626  1.00 47.33           N  
ATOM   1919  H   VAL A 132      18.380  12.704  21.682  1.00 47.33           H  
ATOM   1920  CA  VAL A 132      19.167  12.095  23.554  1.00 47.33           C  
ATOM   1921  HA  VAL A 132      19.350  12.586  24.510  1.00 47.33           H  
ATOM   1922  C   VAL A 132      20.504  11.728  22.927  1.00 47.33           C  
ATOM   1923  CB  VAL A 132      18.275  10.863  23.812  1.00 47.33           C  
ATOM   1924  HB  VAL A 132      18.154  10.302  22.886  1.00 47.33           H  
ATOM   1925  O   VAL A 132      20.547  11.064  21.888  1.00 47.33           O  
ATOM   1926  CG1 VAL A 132      18.902   9.942  24.864  1.00 47.33           C  
ATOM   1927 HG11 VAL A 132      18.973  10.458  25.822  1.00 47.33           H  
ATOM   1928 HG12 VAL A 132      18.285   9.052  24.989  1.00 47.33           H  
ATOM   1929 HG13 VAL A 132      19.896   9.624  24.551  1.00 47.33           H  
ATOM   1930  CG2 VAL A 132      16.878  11.269  24.309  1.00 47.33           C  
ATOM   1931 HG21 VAL A 132      16.346  11.818  23.532  1.00 47.33           H  
ATOM   1932 HG22 VAL A 132      16.300  10.377  24.552  1.00 47.33           H  
ATOM   1933 HG23 VAL A 132      16.965  11.894  25.198  1.00 47.33           H  
ATOM   1934  N   GLN A 133      21.595  12.227  23.505  1.00 41.17           N  
ATOM   1935  H   GLN A 133      21.505  12.799  24.333  1.00 41.17           H  
ATOM   1936  CA  GLN A 133      22.938  11.796  23.128  1.00 41.17           C  
ATOM   1937  HA  GLN A 133      22.963  11.563  22.064  1.00 41.17           H  
ATOM   1938  C   GLN A 133      23.274  10.526  23.898  1.00 41.17           C  
ATOM   1939  CB  GLN A 133      23.977  12.890  23.389  1.00 41.17           C  
ATOM   1940  HB2 GLN A 133      24.966  12.486  23.175  1.00 41.17           H  
ATOM   1941  HB3 GLN A 133      23.950  13.178  24.440  1.00 41.17           H  
ATOM   1942  O   GLN A 133      23.155  10.496  25.121  1.00 41.17           O  
ATOM   1943  CG  GLN A 133      23.749  14.114  22.492  1.00 41.17           C  
ATOM   1944  HG2 GLN A 133      23.724  13.787  21.452  1.00 41.17           H  
ATOM   1945  HG3 GLN A 133      22.792  14.575  22.733  1.00 41.17           H  
ATOM   1946  CD  GLN A 133      24.837  15.170  22.647  1.00 41.17           C  
ATOM   1947  NE2 GLN A 133      25.044  15.996  21.646  1.00 41.17           N  
ATOM   1948 HE21 GLN A 133      24.596  15.839  20.754  1.00 41.17           H  
ATOM   1949 HE22 GLN A 133      25.825  16.620  21.787  1.00 41.17           H  
ATOM   1950  OE1 GLN A 133      25.525  15.283  23.644  1.00 41.17           O  
ATOM   1951  N   ILE A 134      23.665   9.489  23.165  1.00 44.07           N  
ATOM   1952  H   ILE A 134      23.704   9.592  22.161  1.00 44.07           H  
ATOM   1953  CA  ILE A 134      24.099   8.210  23.714  1.00 44.07           C  
ATOM   1954  HA  ILE A 134      23.941   8.198  24.792  1.00 44.07           H  
ATOM   1955  C   ILE A 134      25.598   8.110  23.441  1.00 44.07           C  
ATOM   1956  CB  ILE A 134      23.296   7.038  23.102  1.00 44.07           C  
ATOM   1957  HB  ILE A 134      23.525   6.981  22.038  1.00 44.07           H  
ATOM   1958  O   ILE A 134      26.021   7.976  22.285  1.00 44.07           O  
ATOM   1959  CG1 ILE A 134      21.769   7.254  23.258  1.00 44.07           C  
ATOM   1960 HG12 ILE A 134      21.490   8.218  22.833  1.00 44.07           H  
ATOM   1961 HG13 ILE A 134      21.511   7.266  24.317  1.00 44.07           H  
ATOM   1962  CG2 ILE A 134      23.726   5.718  23.768  1.00 44.07           C  
ATOM   1963 HG21 ILE A 134      23.259   4.865  23.274  1.00 44.07           H  
ATOM   1964 HG22 ILE A 134      23.421   5.714  24.815  1.00 44.07           H  
ATOM   1965 HG23 ILE A 134      24.805   5.578  23.709  1.00 44.07           H  
ATOM   1966  CD1 ILE A 134      20.911   6.202  22.545  1.00 44.07           C  
ATOM   1967 HD11 ILE A 134      21.202   6.132  21.497  1.00 44.07           H  
ATOM   1968 HD12 ILE A 134      21.023   5.229  23.025  1.00 44.07           H  
ATOM   1969 HD13 ILE A 134      19.863   6.495  22.604  1.00 44.07           H  
ATOM   1970  N   SER A 135      26.397   8.202  24.502  1.00 36.91           N  
ATOM   1971  H   SER A 135      25.995   8.383  25.411  1.00 36.91           H  
ATOM   1972  CA  SER A 135      27.828   7.918  24.454  1.00 36.91           C  
ATOM   1973  HA  SER A 135      28.156   7.923  23.414  1.00 36.91           H  
ATOM   1974  C   SER A 135      28.084   6.519  25.016  1.00 36.91           C  
ATOM   1975  CB  SER A 135      28.634   9.020  25.156  1.00 36.91           C  
ATOM   1976  HB2 SER A 135      28.395   9.978  24.695  1.00 36.91           H  
ATOM   1977  HB3 SER A 135      29.699   8.829  25.020  1.00 36.91           H  
ATOM   1978  O   SER A 135      27.718   6.202  26.146  1.00 36.91           O  
ATOM   1979  OG  SER A 135      28.347   9.082  26.538  1.00 36.91           O  
ATOM   1980  HG  SER A 135      28.503   9.980  26.842  1.00 36.91           H  
ATOM   1981  N   GLN A 136      28.704   5.657  24.209  1.00 40.77           N  
ATOM   1982  H   GLN A 136      28.956   5.962  23.279  1.00 40.77           H  
ATOM   1983  CA  GLN A 136      29.199   4.352  24.642  1.00 40.77           C  
ATOM   1984  HA  GLN A 136      29.010   4.235  25.709  1.00 40.77           H  
ATOM   1985  C   GLN A 136      30.717   4.321  24.450  1.00 40.77           C  
ATOM   1986  CB  GLN A 136      28.436   3.213  23.935  1.00 40.77           C  
ATOM   1987  HB2 GLN A 136      27.430   3.167  24.351  1.00 40.77           H  
ATOM   1988  HB3 GLN A 136      28.329   3.438  22.874  1.00 40.77           H  
ATOM   1989  O   GLN A 136      31.239   4.713  23.402  1.00 40.77           O  
ATOM   1990  CG  GLN A 136      29.108   1.840  24.125  1.00 40.77           C  
ATOM   1991  HG2 GLN A 136      29.162   1.627  25.192  1.00 40.77           H  
ATOM   1992  HG3 GLN A 136      30.123   1.866  23.729  1.00 40.77           H  
ATOM   1993  CD  GLN A 136      28.395   0.691  23.418  1.00 40.77           C  
ATOM   1994  NE2 GLN A 136      28.330  -0.469  24.033  1.00 40.77           N  
ATOM   1995 HE21 GLN A 136      27.807  -1.184  23.548  1.00 40.77           H  
ATOM   1996 HE22 GLN A 136      28.670  -0.556  24.981  1.00 40.77           H  
ATOM   1997  OE1 GLN A 136      27.922   0.773  22.297  1.00 40.77           O  
ATOM   1998  N   ALA A 137      31.432   3.845  25.472  1.00 34.29           N  
ATOM   1999  H   ALA A 137      30.944   3.548  26.305  1.00 34.29           H  
ATOM   2000  CA  ALA A 137      32.886   3.737  25.447  1.00 34.29           C  
ATOM   2001  HA  ALA A 137      33.301   4.740  25.352  1.00 34.29           H  
ATOM   2002  C   ALA A 137      33.354   2.898  24.242  1.00 34.29           C  
ATOM   2003  CB  ALA A 137      33.358   3.145  26.781  1.00 34.29           C  
ATOM   2004  HB1 ALA A 137      34.446   3.082  26.790  1.00 34.29           H  
ATOM   2005  HB2 ALA A 137      33.034   3.781  27.605  1.00 34.29           H  
ATOM   2006  HB3 ALA A 137      32.944   2.145  26.912  1.00 34.29           H  
ATOM   2007  O   ALA A 137      32.974   1.738  24.098  1.00 34.29           O  
ATOM   2008  N   GLY A 138      34.182   3.494  23.378  1.00 34.76           N  
ATOM   2009  H   GLY A 138      34.405   4.468  23.527  1.00 34.76           H  
ATOM   2010  CA  GLY A 138      34.746   2.828  22.198  1.00 34.76           C  
ATOM   2011  HA2 GLY A 138      35.692   3.307  21.947  1.00 34.76           H  
ATOM   2012  HA3 GLY A 138      34.952   1.786  22.439  1.00 34.76           H  
ATOM   2013  C   GLY A 138      33.872   2.846  20.937  1.00 34.76           C  
ATOM   2014  O   GLY A 138      34.264   2.256  19.933  1.00 34.76           O  
ATOM   2015  N   THR A 139      32.728   3.537  20.942  1.00 37.37           N  
ATOM   2016  H   THR A 139      32.444   4.000  21.793  1.00 37.37           H  
ATOM   2017  CA  THR A 139      31.885   3.730  19.747  1.00 37.37           C  
ATOM   2018  HA  THR A 139      32.414   3.335  18.880  1.00 37.37           H  
ATOM   2019  C   THR A 139      31.608   5.212  19.490  1.00 37.37           C  
ATOM   2020  CB  THR A 139      30.554   2.979  19.853  1.00 37.37           C  
ATOM   2021  HB  THR A 139      29.922   3.252  19.008  1.00 37.37           H  
ATOM   2022  O   THR A 139      31.557   5.986  20.445  1.00 37.37           O  
ATOM   2023  CG2 THR A 139      30.729   1.463  19.847  1.00 37.37           C  
ATOM   2024 HG21 THR A 139      29.749   0.989  19.895  1.00 37.37           H  
ATOM   2025 HG22 THR A 139      31.309   1.151  20.716  1.00 37.37           H  
ATOM   2026 HG23 THR A 139      31.242   1.149  18.938  1.00 37.37           H  
ATOM   2027  OG1 THR A 139      29.894   3.334  21.031  1.00 37.37           O  
ATOM   2028  HG1 THR A 139      30.353   4.070  21.442  1.00 37.37           H  
ATOM   2029  N   PRO A 140      31.422   5.630  18.223  1.00 34.50           N  
ATOM   2030  CA  PRO A 140      31.076   7.011  17.906  1.00 34.50           C  
ATOM   2031  HA  PRO A 140      31.842   7.679  18.303  1.00 34.50           H  
ATOM   2032  C   PRO A 140      29.726   7.389  18.523  1.00 34.50           C  
ATOM   2033  CB  PRO A 140      31.073   7.101  16.376  1.00 34.50           C  
ATOM   2034  HB2 PRO A 140      32.058   7.415  16.033  1.00 34.50           H  
ATOM   2035  HB3 PRO A 140      30.309   7.784  16.006  1.00 34.50           H  
ATOM   2036  O   PRO A 140      28.774   6.607  18.461  1.00 34.50           O  
ATOM   2037  CG  PRO A 140      30.815   5.663  15.926  1.00 34.50           C  
ATOM   2038  HG2 PRO A 140      29.742   5.471  15.924  1.00 34.50           H  
ATOM   2039  HG3 PRO A 140      31.242   5.463  14.943  1.00 34.50           H  
ATOM   2040  CD  PRO A 140      31.479   4.823  17.014  1.00 34.50           C  
ATOM   2041  HD2 PRO A 140      32.521   4.641  16.753  1.00 34.50           H  
ATOM   2042  HD3 PRO A 140      30.948   3.878  17.127  1.00 34.50           H  
ATOM   2043  N   GLU A 141      29.659   8.591  19.098  1.00 40.59           N  
ATOM   2044  H   GLU A 141      30.490   9.164  19.132  1.00 40.59           H  
ATOM   2045  CA  GLU A 141      28.450   9.143  19.712  1.00 40.59           C  
ATOM   2046  HA  GLU A 141      28.194   8.549  20.589  1.00 40.59           H  
ATOM   2047  C   GLU A 141      27.268   9.102  18.739  1.00 40.59           C  
ATOM   2048  CB  GLU A 141      28.684  10.595  20.156  1.00 40.59           C  
ATOM   2049  HB2 GLU A 141      27.731  11.013  20.480  1.00 40.59           H  
ATOM   2050  HB3 GLU A 141      29.045  11.170  19.304  1.00 40.59           H  
ATOM   2051  O   GLU A 141      27.383   9.462  17.562  1.00 40.59           O  
ATOM   2052  CG  GLU A 141      29.681  10.709  21.319  1.00 40.59           C  
ATOM   2053  HG2 GLU A 141      29.312  10.107  22.150  1.00 40.59           H  
ATOM   2054  HG3 GLU A 141      30.640  10.297  21.004  1.00 40.59           H  
ATOM   2055  CD  GLU A 141      29.891  12.158  21.787  1.00 40.59           C  
ATOM   2056  OE1 GLU A 141      30.444  12.312  22.898  1.00 40.59           O  
ATOM   2057  OE2 GLU A 141      29.523  13.087  21.031  1.00 40.59           O  
ATOM   2058  N   ARG A 142      26.105   8.673  19.236  1.00 38.87           N  
ATOM   2059  H   ARG A 142      26.068   8.412  20.211  1.00 38.87           H  
ATOM   2060  CA  ARG A 142      24.862   8.654  18.459  1.00 38.87           C  
ATOM   2061  HA  ARG A 142      25.068   9.018  17.453  1.00 38.87           H  
ATOM   2062  C   ARG A 142      23.864   9.613  19.087  1.00 38.87           C  
ATOM   2063  CB  ARG A 142      24.322   7.222  18.333  1.00 38.87           C  
ATOM   2064  HB2 ARG A 142      23.368   7.259  17.806  1.00 38.87           H  
ATOM   2065  HB3 ARG A 142      24.154   6.805  19.326  1.00 38.87           H  
ATOM   2066  O   ARG A 142      23.583   9.536  20.278  1.00 38.87           O  
ATOM   2067  CG  ARG A 142      25.292   6.319  17.553  1.00 38.87           C  
ATOM   2068  HG2 ARG A 142      26.196   6.164  18.142  1.00 38.87           H  
ATOM   2069  HG3 ARG A 142      25.560   6.801  16.612  1.00 38.87           H  
ATOM   2070  CD  ARG A 142      24.651   4.960  17.257  1.00 38.87           C  
ATOM   2071  HD2 ARG A 142      24.393   4.484  18.203  1.00 38.87           H  
ATOM   2072  HD3 ARG A 142      23.738   5.129  16.686  1.00 38.87           H  
ATOM   2073  NE  ARG A 142      25.570   4.088  16.502  1.00 38.87           N  
ATOM   2074  HE  ARG A 142      26.549   4.326  16.572  1.00 38.87           H  
ATOM   2075  NH1 ARG A 142      24.007   2.592  15.732  1.00 38.87           N  
ATOM   2076 HH11 ARG A 142      23.303   3.088  16.259  1.00 38.87           H  
ATOM   2077 HH12 ARG A 142      23.774   1.744  15.235  1.00 38.87           H  
ATOM   2078  NH2 ARG A 142      26.156   2.313  15.200  1.00 38.87           N  
ATOM   2079 HH21 ARG A 142      25.908   1.473  14.697  1.00 38.87           H  
ATOM   2080 HH22 ARG A 142      27.124   2.588  15.281  1.00 38.87           H  
ATOM   2081  CZ  ARG A 142      25.242   3.007  15.816  1.00 38.87           C  
ATOM   2082  N   THR A 143      23.319  10.519  18.277  1.00 40.24           N  
ATOM   2083  H   THR A 143      23.580  10.509  17.301  1.00 40.24           H  
ATOM   2084  CA  THR A 143      22.258  11.442  18.705  1.00 40.24           C  
ATOM   2085  HA  THR A 143      22.208  11.468  19.794  1.00 40.24           H  
ATOM   2086  C   THR A 143      20.916  10.952  18.179  1.00 40.24           C  
ATOM   2087  CB  THR A 143      22.530  12.877  18.233  1.00 40.24           C  
ATOM   2088  HB  THR A 143      22.546  12.908  17.143  1.00 40.24           H  
ATOM   2089  O   THR A 143      20.725  10.846  16.968  1.00 40.24           O  
ATOM   2090  CG2 THR A 143      21.487  13.867  18.757  1.00 40.24           C  
ATOM   2091 HG21 THR A 143      21.429  13.802  19.843  1.00 40.24           H  
ATOM   2092 HG22 THR A 143      21.776  14.879  18.474  1.00 40.24           H  
ATOM   2093 HG23 THR A 143      20.509  13.649  18.328  1.00 40.24           H  
ATOM   2094  OG1 THR A 143      23.770  13.334  18.721  1.00 40.24           O  
ATOM   2095  HG1 THR A 143      24.433  12.652  18.590  1.00 40.24           H  
ATOM   2096  N   VAL A 144      19.973  10.689  19.081  1.00 43.22           N  
ATOM   2097  H   VAL A 144      20.207  10.774  20.060  1.00 43.22           H  
ATOM   2098  CA  VAL A 144      18.572  10.400  18.751  1.00 43.22           C  
ATOM   2099  HA  VAL A 144      18.496  10.116  17.701  1.00 43.22           H  
ATOM   2100  C   VAL A 144      17.764  11.676  18.971  1.00 43.22           C  
ATOM   2101  CB  VAL A 144      18.040   9.225  19.595  1.00 43.22           C  
ATOM   2102  HB  VAL A 144      18.067   9.496  20.650  1.00 43.22           H  
ATOM   2103  O   VAL A 144      17.884  12.295  20.020  1.00 43.22           O  
ATOM   2104  CG1 VAL A 144      16.595   8.883  19.213  1.00 43.22           C  
ATOM   2105 HG11 VAL A 144      15.934   9.721  19.434  1.00 43.22           H  
ATOM   2106 HG12 VAL A 144      16.255   8.028  19.798  1.00 43.22           H  
ATOM   2107 HG13 VAL A 144      16.529   8.634  18.153  1.00 43.22           H  
ATOM   2108  CG2 VAL A 144      18.895   7.964  19.393  1.00 43.22           C  
ATOM   2109 HG21 VAL A 144      18.474   7.140  19.969  1.00 43.22           H  
ATOM   2110 HG22 VAL A 144      19.909   8.135  19.755  1.00 43.22           H  
ATOM   2111 HG23 VAL A 144      18.925   7.691  18.339  1.00 43.22           H  
ATOM   2112  N   THR A 145      16.962  12.107  17.993  1.00 41.75           N  
ATOM   2113  H   THR A 145      16.839  11.528  17.175  1.00 41.75           H  
ATOM   2114  CA  THR A 145      16.085  13.287  18.134  1.00 41.75           C  
ATOM   2115  HA  THR A 145      16.294  13.799  19.074  1.00 41.75           H  
ATOM   2116  C   THR A 145      14.631  12.833  18.172  1.00 41.75           C  
ATOM   2117  CB  THR A 145      16.307  14.310  17.007  1.00 41.75           C  
ATOM   2118  HB  THR A 145      16.018  13.870  16.052  1.00 41.75           H  
ATOM   2119  O   THR A 145      14.130  12.300  17.188  1.00 41.75           O  
ATOM   2120  CG2 THR A 145      15.527  15.607  17.227  1.00 41.75           C  
ATOM   2121 HG21 THR A 145      15.790  16.046  18.189  1.00 41.75           H  
ATOM   2122 HG22 THR A 145      15.762  16.314  16.432  1.00 41.75           H  
ATOM   2123 HG23 THR A 145      14.455  15.407  17.206  1.00 41.75           H  
ATOM   2124  OG1 THR A 145      17.674  14.661  16.949  1.00 41.75           O  
ATOM   2125  HG1 THR A 145      18.166  13.837  16.949  1.00 41.75           H  
ATOM   2126  N   LEU A 146      13.962  13.045  19.302  1.00 45.50           N  
ATOM   2127  H   LEU A 146      14.459  13.440  20.088  1.00 45.50           H  
ATOM   2128  CA  LEU A 146      12.519  12.881  19.457  1.00 45.50           C  
ATOM   2129  HA  LEU A 146      12.162  12.093  18.794  1.00 45.50           H  
ATOM   2130  C   LEU A 146      11.836  14.195  19.066  1.00 45.50           C  
ATOM   2131  CB  LEU A 146      12.198  12.503  20.916  1.00 45.50           C  
ATOM   2132  HB2 LEU A 146      12.508  13.342  21.538  1.00 45.50           H  
ATOM   2133  HB3 LEU A 146      11.119  12.393  21.022  1.00 45.50           H  
ATOM   2134  O   LEU A 146      12.274  15.259  19.500  1.00 45.50           O  
ATOM   2135  CG  LEU A 146      12.887  11.232  21.449  1.00 45.50           C  
ATOM   2136  HG  LEU A 146      13.963  11.296  21.289  1.00 45.50           H  
ATOM   2137  CD1 LEU A 146      12.645  11.092  22.953  1.00 45.50           C  
ATOM   2138 HD11 LEU A 146      13.047  11.960  23.475  1.00 45.50           H  
ATOM   2139 HD12 LEU A 146      11.578  11.012  23.157  1.00 45.50           H  
ATOM   2140 HD13 LEU A 146      13.150  10.201  23.326  1.00 45.50           H  
ATOM   2141  CD2 LEU A 146      12.357   9.979  20.753  1.00 45.50           C  
ATOM   2142 HD21 LEU A 146      12.592  10.016  19.689  1.00 45.50           H  
ATOM   2143 HD22 LEU A 146      11.278   9.904  20.883  1.00 45.50           H  
ATOM   2144 HD23 LEU A 146      12.831   9.094  21.179  1.00 45.50           H  
ATOM   2145  N   THR A 147      10.775  14.144  18.268  1.00 42.52           N  
ATOM   2146  H   THR A 147      10.453  13.251  17.921  1.00 42.52           H  
ATOM   2147  CA  THR A 147       9.957  15.309  17.899  1.00 42.52           C  
ATOM   2148  HA  THR A 147      10.302  16.190  18.440  1.00 42.52           H  
ATOM   2149  C   THR A 147       8.512  15.063  18.319  1.00 42.52           C  
ATOM   2150  CB  THR A 147      10.046  15.627  16.398  1.00 42.52           C  
ATOM   2151  HB  THR A 147       9.347  16.430  16.165  1.00 42.52           H  
ATOM   2152  O   THR A 147       8.013  13.943  18.230  1.00 42.52           O  
ATOM   2153  CG2 THR A 147      11.453  16.054  15.982  1.00 42.52           C  
ATOM   2154 HG21 THR A 147      11.438  16.415  14.954  1.00 42.52           H  
ATOM   2155 HG22 THR A 147      12.134  15.207  16.056  1.00 42.52           H  
ATOM   2156 HG23 THR A 147      11.806  16.848  16.640  1.00 42.52           H  
ATOM   2157  OG1 THR A 147       9.736  14.495  15.621  1.00 42.52           O  
ATOM   2158  HG1 THR A 147       9.541  14.781  14.725  1.00 42.52           H  
ATOM   2159  N   GLY A 148       7.839  16.093  18.825  1.00 48.27           N  
ATOM   2160  H   GLY A 148       8.283  16.995  18.913  1.00 48.27           H  
ATOM   2161  CA  GLY A 148       6.484  15.957  19.355  1.00 48.27           C  
ATOM   2162  HA2 GLY A 148       5.836  15.521  18.595  1.00 48.27           H  
ATOM   2163  HA3 GLY A 148       6.495  15.290  20.217  1.00 48.27           H  
ATOM   2164  C   GLY A 148       5.900  17.295  19.784  1.00 48.27           C  
ATOM   2165  O   GLY A 148       6.567  18.330  19.727  1.00 48.27           O  
ATOM   2166  N   THR A 149       4.639  17.282  20.212  1.00 55.83           N  
ATOM   2167  H   THR A 149       4.154  16.397  20.253  1.00 55.83           H  
ATOM   2168  CA  THR A 149       4.025  18.461  20.842  1.00 55.83           C  
ATOM   2169  HA  THR A 149       4.106  19.290  20.139  1.00 55.83           H  
ATOM   2170  C   THR A 149       4.772  18.826  22.133  1.00 55.83           C  
ATOM   2171  CB  THR A 149       2.539  18.248  21.164  1.00 55.83           C  
ATOM   2172  HB  THR A 149       2.142  19.160  21.607  1.00 55.83           H  
ATOM   2173  O   THR A 149       5.341  17.932  22.765  1.00 55.83           O  
ATOM   2174  CG2 THR A 149       1.704  17.905  19.931  1.00 55.83           C  
ATOM   2175 HG21 THR A 149       1.794  18.703  19.194  1.00 55.83           H  
ATOM   2176 HG22 THR A 149       0.658  17.809  20.221  1.00 55.83           H  
ATOM   2177 HG23 THR A 149       2.034  16.967  19.485  1.00 55.83           H  
ATOM   2178  OG1 THR A 149       2.385  17.203  22.085  1.00 55.83           O  
ATOM   2179  HG1 THR A 149       2.557  16.396  21.595  1.00 55.83           H  
ATOM   2180  N   PRO A 150       4.742  20.096  22.583  1.00 49.36           N  
ATOM   2181  CA  PRO A 150       5.431  20.499  23.809  1.00 49.36           C  
ATOM   2182  HA  PRO A 150       6.503  20.400  23.638  1.00 49.36           H  
ATOM   2183  C   PRO A 150       5.095  19.636  25.027  1.00 49.36           C  
ATOM   2184  CB  PRO A 150       5.083  21.976  24.009  1.00 49.36           C  
ATOM   2185  HB2 PRO A 150       4.154  22.075  24.570  1.00 49.36           H  
ATOM   2186  HB3 PRO A 150       5.890  22.514  24.507  1.00 49.36           H  
ATOM   2187  O   PRO A 150       5.984  19.205  25.746  1.00 49.36           O  
ATOM   2188  CG  PRO A 150       4.872  22.468  22.578  1.00 49.36           C  
ATOM   2189  HG2 PRO A 150       4.231  23.349  22.542  1.00 49.36           H  
ATOM   2190  HG3 PRO A 150       5.839  22.680  22.122  1.00 49.36           H  
ATOM   2191  CD  PRO A 150       4.227  21.267  21.886  1.00 49.36           C  
ATOM   2192  HD2 PRO A 150       4.502  21.267  20.831  1.00 49.36           H  
ATOM   2193  HD3 PRO A 150       3.144  21.313  22.000  1.00 49.36           H  
ATOM   2194  N   GLN A 151       3.827  19.250  25.179  1.00 52.11           N  
ATOM   2195  H   GLN A 151       3.143  19.586  24.517  1.00 52.11           H  
ATOM   2196  CA  GLN A 151       3.374  18.375  26.265  1.00 52.11           C  
ATOM   2197  HA  GLN A 151       3.701  18.789  27.219  1.00 52.11           H  
ATOM   2198  C   GLN A 151       3.947  16.950  26.167  1.00 52.11           C  
ATOM   2199  CB  GLN A 151       1.840  18.327  26.236  1.00 52.11           C  
ATOM   2200  HB2 GLN A 151       1.524  18.015  25.240  1.00 52.11           H  
ATOM   2201  HB3 GLN A 151       1.488  17.586  26.954  1.00 52.11           H  
ATOM   2202  O   GLN A 151       4.319  16.364  27.181  1.00 52.11           O  
ATOM   2203  CG  GLN A 151       1.206  19.686  26.580  1.00 52.11           C  
ATOM   2204  HG2 GLN A 151       1.686  20.482  26.011  1.00 52.11           H  
ATOM   2205  HG3 GLN A 151       1.362  19.890  27.639  1.00 52.11           H  
ATOM   2206  CD  GLN A 151      -0.286  19.747  26.275  1.00 52.11           C  
ATOM   2207  NE2 GLN A 151      -0.942  20.836  26.606  1.00 52.11           N  
ATOM   2208 HE21 GLN A 151      -1.929  20.830  26.391  1.00 52.11           H  
ATOM   2209 HE22 GLN A 151      -0.475  21.592  27.085  1.00 52.11           H  
ATOM   2210  OE1 GLN A 151      -0.893  18.852  25.715  1.00 52.11           O  
ATOM   2211  N   GLN A 152       4.048  16.389  24.956  1.00 46.42           N  
ATOM   2212  H   GLN A 152       3.787  16.936  24.148  1.00 46.42           H  
ATOM   2213  CA  GLN A 152       4.662  15.073  24.730  1.00 46.42           C  
ATOM   2214  HA  GLN A 152       4.228  14.345  25.416  1.00 46.42           H  
ATOM   2215  C   GLN A 152       6.170  15.106  24.987  1.00 46.42           C  
ATOM   2216  CB  GLN A 152       4.409  14.621  23.284  1.00 46.42           C  
ATOM   2217  HB2 GLN A 152       5.053  13.772  23.057  1.00 46.42           H  
ATOM   2218  HB3 GLN A 152       4.688  15.435  22.616  1.00 46.42           H  
ATOM   2219  O   GLN A 152       6.721  14.161  25.547  1.00 46.42           O  
ATOM   2220  CG  GLN A 152       2.955  14.192  23.028  1.00 46.42           C  
ATOM   2221  HG2 GLN A 152       2.788  13.222  23.495  1.00 46.42           H  
ATOM   2222  HG3 GLN A 152       2.266  14.904  23.482  1.00 46.42           H  
ATOM   2223  CD  GLN A 152       2.630  14.101  21.538  1.00 46.42           C  
ATOM   2224  NE2 GLN A 152       1.674  13.292  21.143  1.00 46.42           N  
ATOM   2225 HE21 GLN A 152       1.141  12.739  21.799  1.00 46.42           H  
ATOM   2226 HE22 GLN A 152       1.445  13.291  20.159  1.00 46.42           H  
ATOM   2227  OE1 GLN A 152       3.183  14.816  20.713  1.00 46.42           O  
ATOM   2228  N   ILE A 153       6.831  16.197  24.596  1.00 49.94           N  
ATOM   2229  H   ILE A 153       6.311  16.936  24.145  1.00 49.94           H  
ATOM   2230  CA  ILE A 153       8.263  16.396  24.809  1.00 49.94           C  
ATOM   2231  HA  ILE A 153       8.785  15.477  24.543  1.00 49.94           H  
ATOM   2232  C   ILE A 153       8.568  16.625  26.290  1.00 49.94           C  
ATOM   2233  CB  ILE A 153       8.763  17.529  23.889  1.00 49.94           C  
ATOM   2234  HB  ILE A 153       8.105  18.389  24.018  1.00 49.94           H  
ATOM   2235  O   ILE A 153       9.515  16.031  26.797  1.00 49.94           O  
ATOM   2236  CG1 ILE A 153       8.704  17.118  22.400  1.00 49.94           C  
ATOM   2237 HG12 ILE A 153       9.018  17.972  21.800  1.00 49.94           H  
ATOM   2238 HG13 ILE A 153       7.671  16.903  22.127  1.00 49.94           H  
ATOM   2239  CG2 ILE A 153      10.179  17.986  24.264  1.00 49.94           C  
ATOM   2240 HG21 ILE A 153      10.846  17.129  24.359  1.00 49.94           H  
ATOM   2241 HG22 ILE A 153      10.562  18.678  23.514  1.00 49.94           H  
ATOM   2242 HG23 ILE A 153      10.120  18.517  25.214  1.00 49.94           H  
ATOM   2243  CD1 ILE A 153       9.561  15.905  22.006  1.00 49.94           C  
ATOM   2244 HD11 ILE A 153      10.597  16.050  22.314  1.00 49.94           H  
ATOM   2245 HD12 ILE A 153       9.545  15.788  20.923  1.00 49.94           H  
ATOM   2246 HD13 ILE A 153       9.168  14.994  22.456  1.00 49.94           H  
ATOM   2247  N   ASP A 154       7.751  17.389  27.009  1.00 50.82           N  
ATOM   2248  H   ASP A 154       7.050  17.939  26.533  1.00 50.82           H  
ATOM   2249  CA  ASP A 154       7.897  17.586  28.453  1.00 50.82           C  
ATOM   2250  HA  ASP A 154       8.923  17.878  28.675  1.00 50.82           H  
ATOM   2251  C   ASP A 154       7.643  16.292  29.235  1.00 50.82           C  
ATOM   2252  CB  ASP A 154       6.982  18.728  28.912  1.00 50.82           C  
ATOM   2253  HB2 ASP A 154       6.972  18.746  30.002  1.00 50.82           H  
ATOM   2254  HB3 ASP A 154       5.965  18.538  28.569  1.00 50.82           H  
ATOM   2255  O   ASP A 154       8.402  15.961  30.147  1.00 50.82           O  
ATOM   2256  CG  ASP A 154       7.454  20.104  28.420  1.00 50.82           C  
ATOM   2257  OD1 ASP A 154       8.651  20.229  28.036  1.00 50.82           O  
ATOM   2258  OD2 ASP A 154       6.609  21.026  28.471  1.00 50.82           O  
ATOM   2259  N   HIS A 155       6.659  15.490  28.820  1.00 48.74           N  
ATOM   2260  H   HIS A 155       6.035  15.826  28.100  1.00 48.74           H  
ATOM   2261  CA  HIS A 155       6.417  14.173  29.408  1.00 48.74           C  
ATOM   2262  HA  HIS A 155       6.338  14.289  30.489  1.00 48.74           H  
ATOM   2263  C   HIS A 155       7.570  13.194  29.132  1.00 48.74           C  
ATOM   2264  CB  HIS A 155       5.084  13.636  28.878  1.00 48.74           C  
ATOM   2265  HB2 HIS A 155       5.177  13.392  27.820  1.00 48.74           H  
ATOM   2266  HB3 HIS A 155       4.324  14.411  28.981  1.00 48.74           H  
ATOM   2267  O   HIS A 155       8.015  12.478  30.030  1.00 48.74           O  
ATOM   2268  CG  HIS A 155       4.609  12.428  29.636  1.00 48.74           C  
ATOM   2269  CD2 HIS A 155       4.788  11.117  29.295  1.00 48.74           C  
ATOM   2270  HD2 HIS A 155       5.279  10.758  28.403  1.00 48.74           H  
ATOM   2271  ND1 HIS A 155       3.910  12.448  30.819  1.00 48.74           N  
ATOM   2272  HD1 HIS A 155       3.689  13.270  31.363  1.00 48.74           H  
ATOM   2273  CE1 HIS A 155       3.677  11.177  31.183  1.00 48.74           C  
ATOM   2274  HE1 HIS A 155       3.175  10.872  32.090  1.00 48.74           H  
ATOM   2275  NE2 HIS A 155       4.188  10.329  30.281  1.00 48.74           N  
ATOM   2276  N   ALA A 156       8.106  13.186  27.907  1.00 48.28           N  
ATOM   2277  H   ALA A 156       7.694  13.769  27.193  1.00 48.28           H  
ATOM   2278  CA  ALA A 156       9.273  12.380  27.559  1.00 48.28           C  
ATOM   2279  HA  ALA A 156       9.070  11.343  27.825  1.00 48.28           H  
ATOM   2280  C   ALA A 156      10.519  12.818  28.348  1.00 48.28           C  
ATOM   2281  CB  ALA A 156       9.498  12.453  26.045  1.00 48.28           C  
ATOM   2282  HB1 ALA A 156      10.354  11.835  25.773  1.00 48.28           H  
ATOM   2283  HB2 ALA A 156       8.614  12.088  25.522  1.00 48.28           H  
ATOM   2284  HB3 ALA A 156       9.692  13.482  25.743  1.00 48.28           H  
ATOM   2285  O   ALA A 156      11.222  11.964  28.885  1.00 48.28           O  
ATOM   2286  N   LYS A 157      10.756  14.131  28.486  1.00 51.64           N  
ATOM   2287  H   LYS A 157      10.138  14.772  28.010  1.00 51.64           H  
ATOM   2288  CA  LYS A 157      11.824  14.700  29.326  1.00 51.64           C  
ATOM   2289  HA  LYS A 157      12.795  14.348  28.977  1.00 51.64           H  
ATOM   2290  C   LYS A 157      11.689  14.250  30.779  1.00 51.64           C  
ATOM   2291  CB  LYS A 157      11.782  16.236  29.271  1.00 51.64           C  
ATOM   2292  HB2 LYS A 157      12.356  16.632  30.110  1.00 51.64           H  
ATOM   2293  HB3 LYS A 157      10.751  16.564  29.401  1.00 51.64           H  
ATOM   2294  O   LYS A 157      12.693  13.875  31.375  1.00 51.64           O  
ATOM   2295  CG  LYS A 157      12.359  16.850  27.988  1.00 51.64           C  
ATOM   2296  HG2 LYS A 157      11.985  16.331  27.106  1.00 51.64           H  
ATOM   2297  HG3 LYS A 157      13.445  16.766  28.024  1.00 51.64           H  
ATOM   2298  CD  LYS A 157      11.983  18.336  27.926  1.00 51.64           C  
ATOM   2299  HD2 LYS A 157      12.401  18.855  28.789  1.00 51.64           H  
ATOM   2300  HD3 LYS A 157      10.897  18.413  27.977  1.00 51.64           H  
ATOM   2301  CE  LYS A 157      12.443  19.030  26.643  1.00 51.64           C  
ATOM   2302  HE2 LYS A 157      12.179  18.401  25.793  1.00 51.64           H  
ATOM   2303  HE3 LYS A 157      13.526  19.155  26.651  1.00 51.64           H  
ATOM   2304  NZ  LYS A 157      11.762  20.346  26.509  1.00 51.64           N  
ATOM   2305  HZ1 LYS A 157      12.061  21.021  27.198  1.00 51.64           H  
ATOM   2306  HZ2 LYS A 157      11.911  20.726  25.586  1.00 51.64           H  
ATOM   2307  HZ3 LYS A 157      10.766  20.253  26.645  1.00 51.64           H  
ATOM   2308  N   GLN A 158      10.473  14.248  31.328  1.00 54.71           N  
ATOM   2309  H   GLN A 158       9.705  14.634  30.797  1.00 54.71           H  
ATOM   2310  CA  GLN A 158      10.213  13.825  32.704  1.00 54.71           C  
ATOM   2311  HA  GLN A 158      10.910  14.352  33.356  1.00 54.71           H  
ATOM   2312  C   GLN A 158      10.463  12.324  32.899  1.00 54.71           C  
ATOM   2313  CB  GLN A 158       8.788  14.238  33.100  1.00 54.71           C  
ATOM   2314  HB2 GLN A 158       8.061  13.656  32.533  1.00 54.71           H  
ATOM   2315  HB3 GLN A 158       8.651  15.293  32.863  1.00 54.71           H  
ATOM   2316  O   GLN A 158      11.186  11.951  33.815  1.00 54.71           O  
ATOM   2317  CG  GLN A 158       8.548  14.044  34.603  1.00 54.71           C  
ATOM   2318  HG2 GLN A 158       9.323  14.572  35.159  1.00 54.71           H  
ATOM   2319  HG3 GLN A 158       8.617  12.985  34.853  1.00 54.71           H  
ATOM   2320  CD  GLN A 158       7.190  14.558  35.070  1.00 54.71           C  
ATOM   2321  NE2 GLN A 158       6.950  14.550  36.361  1.00 54.71           N  
ATOM   2322 HE21 GLN A 158       6.041  14.879  36.653  1.00 54.71           H  
ATOM   2323 HE22 GLN A 158       7.638  14.155  36.987  1.00 54.71           H  
ATOM   2324  OE1 GLN A 158       6.323  14.965  34.312  1.00 54.71           O  
ATOM   2325  N   MET A 159       9.960  11.462  32.008  1.00 50.86           N  
ATOM   2326  H   MET A 159       9.354  11.815  31.280  1.00 50.86           H  
ATOM   2327  CA  MET A 159      10.215  10.016  32.091  1.00 50.86           C  
ATOM   2328  HA  MET A 159       9.914   9.661  33.077  1.00 50.86           H  
ATOM   2329  C   MET A 159      11.701   9.674  31.926  1.00 50.86           C  
ATOM   2330  CB  MET A 159       9.412   9.260  31.026  1.00 50.86           C  
ATOM   2331  HB2 MET A 159       9.777   8.233  30.987  1.00 50.86           H  
ATOM   2332  HB3 MET A 159       9.577   9.719  30.052  1.00 50.86           H  
ATOM   2333  O   MET A 159      12.228   8.845  32.663  1.00 50.86           O  
ATOM   2334  CG  MET A 159       7.913   9.206  31.329  1.00 50.86           C  
ATOM   2335  HG2 MET A 159       7.777   8.888  32.362  1.00 50.86           H  
ATOM   2336  HG3 MET A 159       7.484  10.203  31.224  1.00 50.86           H  
ATOM   2337  SD  MET A 159       7.002   8.052  30.264  1.00 50.86           S  
ATOM   2338  CE  MET A 159       7.307   8.804  28.645  1.00 50.86           C  
ATOM   2339  HE1 MET A 159       8.315   8.557  28.314  1.00 50.86           H  
ATOM   2340  HE2 MET A 159       7.216   9.888  28.723  1.00 50.86           H  
ATOM   2341  HE3 MET A 159       6.585   8.420  27.925  1.00 50.86           H  
ATOM   2342  N   ILE A 160      12.391  10.316  30.976  1.00 50.72           N  
ATOM   2343  H   ILE A 160      11.902  10.978  30.391  1.00 50.72           H  
ATOM   2344  CA  ILE A 160      13.833  10.127  30.764  1.00 50.72           C  
ATOM   2345  HA  ILE A 160      14.037   9.059  30.681  1.00 50.72           H  
ATOM   2346  C   ILE A 160      14.613  10.631  31.985  1.00 50.72           C  
ATOM   2347  CB  ILE A 160      14.275  10.808  29.447  1.00 50.72           C  
ATOM   2348  HB  ILE A 160      13.908  11.835  29.449  1.00 50.72           H  
ATOM   2349  O   ILE A 160      15.504   9.933  32.465  1.00 50.72           O  
ATOM   2350  CG1 ILE A 160      13.680  10.064  28.227  1.00 50.72           C  
ATOM   2351 HG12 ILE A 160      12.624   9.853  28.401  1.00 50.72           H  
ATOM   2352 HG13 ILE A 160      14.183   9.104  28.107  1.00 50.72           H  
ATOM   2353  CG2 ILE A 160      15.809  10.853  29.325  1.00 50.72           C  
ATOM   2354 HG21 ILE A 160      16.226   9.851  29.428  1.00 50.72           H  
ATOM   2355 HG22 ILE A 160      16.221  11.498  30.102  1.00 50.72           H  
ATOM   2356 HG23 ILE A 160      16.114  11.275  28.368  1.00 50.72           H  
ATOM   2357  CD1 ILE A 160      13.780  10.850  26.912  1.00 50.72           C  
ATOM   2358 HD11 ILE A 160      13.339  11.840  27.034  1.00 50.72           H  
ATOM   2359 HD12 ILE A 160      14.820  10.951  26.600  1.00 50.72           H  
ATOM   2360 HD13 ILE A 160      13.237  10.316  26.133  1.00 50.72           H  
ATOM   2361  N   GLY A 161      14.250  11.800  32.520  1.00 46.99           N  
ATOM   2362  H   GLY A 161      13.507  12.323  32.079  1.00 46.99           H  
ATOM   2363  CA  GLY A 161      14.818  12.362  33.744  1.00 46.99           C  
ATOM   2364  HA2 GLY A 161      15.880  12.561  33.597  1.00 46.99           H  
ATOM   2365  HA3 GLY A 161      14.309  13.299  33.970  1.00 46.99           H  
ATOM   2366  C   GLY A 161      14.655  11.434  34.948  1.00 46.99           C  
ATOM   2367  O   GLY A 161      15.644  11.143  35.613  1.00 46.99           O  
ATOM   2368  N   ASP A 162      13.459  10.882  35.165  1.00 48.59           N  
ATOM   2369  H   ASP A 162      12.672  11.223  34.633  1.00 48.59           H  
ATOM   2370  CA  ASP A 162      13.173   9.935  36.250  1.00 48.59           C  
ATOM   2371  HA  ASP A 162      13.437  10.394  37.203  1.00 48.59           H  
ATOM   2372  C   ASP A 162      13.980   8.635  36.113  1.00 48.59           C  
ATOM   2373  CB  ASP A 162      11.672   9.584  36.259  1.00 48.59           C  
ATOM   2374  HB2 ASP A 162      11.344   9.368  35.242  1.00 48.59           H  
ATOM   2375  HB3 ASP A 162      11.543   8.671  36.841  1.00 48.59           H  
ATOM   2376  O   ASP A 162      14.464   8.088  37.106  1.00 48.59           O  
ATOM   2377  CG  ASP A 162      10.748  10.640  36.878  1.00 48.59           C  
ATOM   2378  OD1 ASP A 162      11.247  11.645  37.423  1.00 48.59           O  
ATOM   2379  OD2 ASP A 162       9.526  10.366  36.894  1.00 48.59           O  
ATOM   2380  N   ILE A 163      14.151   8.128  34.886  1.00 47.18           N  
ATOM   2381  H   ILE A 163      13.701   8.603  34.117  1.00 47.18           H  
ATOM   2382  CA  ILE A 163      14.969   6.938  34.608  1.00 47.18           C  
ATOM   2383  HA  ILE A 163      14.666   6.143  35.289  1.00 47.18           H  
ATOM   2384  C   ILE A 163      16.449   7.225  34.897  1.00 47.18           C  
ATOM   2385  CB  ILE A 163      14.729   6.446  33.159  1.00 47.18           C  
ATOM   2386  HB  ILE A 163      14.832   7.296  32.485  1.00 47.18           H  
ATOM   2387  O   ILE A 163      17.101   6.416  35.559  1.00 47.18           O  
ATOM   2388  CG1 ILE A 163      13.303   5.862  33.019  1.00 47.18           C  
ATOM   2389 HG12 ILE A 163      12.585   6.508  33.524  1.00 47.18           H  
ATOM   2390 HG13 ILE A 163      13.258   4.891  33.510  1.00 47.18           H  
ATOM   2391  CG2 ILE A 163      15.760   5.376  32.747  1.00 47.18           C  
ATOM   2392 HG21 ILE A 163      15.733   4.538  33.444  1.00 47.18           H  
ATOM   2393 HG22 ILE A 163      16.765   5.800  32.736  1.00 47.18           H  
ATOM   2394 HG23 ILE A 163      15.556   5.015  31.739  1.00 47.18           H  
ATOM   2395  CD1 ILE A 163      12.845   5.707  31.561  1.00 47.18           C  
ATOM   2396 HD11 ILE A 163      13.433   4.947  31.048  1.00 47.18           H  
ATOM   2397 HD12 ILE A 163      11.798   5.403  31.546  1.00 47.18           H  
ATOM   2398 HD13 ILE A 163      12.940   6.658  31.037  1.00 47.18           H  
ATOM   2399  N   ILE A 164      16.969   8.377  34.455  1.00 44.99           N  
ATOM   2400  H   ILE A 164      16.368   8.998  33.933  1.00 44.99           H  
ATOM   2401  CA  ILE A 164      18.356   8.803  34.704  1.00 44.99           C  
ATOM   2402  HA  ILE A 164      19.034   8.013  34.380  1.00 44.99           H  
ATOM   2403  C   ILE A 164      18.593   9.021  36.196  1.00 44.99           C  
ATOM   2404  CB  ILE A 164      18.689  10.090  33.913  1.00 44.99           C  
ATOM   2405  HB  ILE A 164      17.913  10.830  34.113  1.00 44.99           H  
ATOM   2406  O   ILE A 164      19.584   8.540  36.739  1.00 44.99           O  
ATOM   2407  CG1 ILE A 164      18.726   9.797  32.402  1.00 44.99           C  
ATOM   2408 HG12 ILE A 164      19.643   9.254  32.174  1.00 44.99           H  
ATOM   2409 HG13 ILE A 164      17.886   9.164  32.118  1.00 44.99           H  
ATOM   2410  CG2 ILE A 164      20.051  10.683  34.335  1.00 44.99           C  
ATOM   2411 HG21 ILE A 164      20.838   9.939  34.218  1.00 44.99           H  
ATOM   2412 HG22 ILE A 164      20.021  11.013  35.373  1.00 44.99           H  
ATOM   2413 HG23 ILE A 164      20.295  11.559  33.734  1.00 44.99           H  
ATOM   2414  CD1 ILE A 164      18.666  11.070  31.551  1.00 44.99           C  
ATOM   2415 HD11 ILE A 164      18.516  10.792  30.508  1.00 44.99           H  
ATOM   2416 HD12 ILE A 164      19.592  11.639  31.633  1.00 44.99           H  
ATOM   2417 HD13 ILE A 164      17.830  11.692  31.872  1.00 44.99           H  
ATOM   2418  N   GLU A 165      17.687   9.715  36.880  1.00 46.05           N  
ATOM   2419  H   GLU A 165      16.905  10.114  36.382  1.00 46.05           H  
ATOM   2420  CA  GLU A 165      17.812  10.014  38.303  1.00 46.05           C  
ATOM   2421  HA  GLU A 165      18.786  10.474  38.471  1.00 46.05           H  
ATOM   2422  C   GLU A 165      17.756   8.730  39.146  1.00 46.05           C  
ATOM   2423  CB  GLU A 165      16.726  11.029  38.696  1.00 46.05           C  
ATOM   2424  HB2 GLU A 165      16.751  11.860  37.991  1.00 46.05           H  
ATOM   2425  HB3 GLU A 165      15.748  10.551  38.655  1.00 46.05           H  
ATOM   2426  O   GLU A 165      18.521   8.578  40.102  1.00 46.05           O  
ATOM   2427  CG  GLU A 165      16.978  11.587  40.103  1.00 46.05           C  
ATOM   2428  HG2 GLU A 165      17.984  12.004  40.139  1.00 46.05           H  
ATOM   2429  HG3 GLU A 165      16.937  10.766  40.819  1.00 46.05           H  
ATOM   2430  CD  GLU A 165      15.978  12.662  40.550  1.00 46.05           C  
ATOM   2431  OE1 GLU A 165      16.177  13.147  41.692  1.00 46.05           O  
ATOM   2432  OE2 GLU A 165      15.002  12.937  39.833  1.00 46.05           O  
ATOM   2433  N   ARG A 166      16.925   7.753  38.753  1.00 42.11           N  
ATOM   2434  H   ARG A 166      16.305   7.947  37.979  1.00 42.11           H  
ATOM   2435  CA  ARG A 166      16.881   6.425  39.387  1.00 42.11           C  
ATOM   2436  HA  ARG A 166      16.884   6.556  40.469  1.00 42.11           H  
ATOM   2437  C   ARG A 166      18.119   5.579  39.083  1.00 42.11           C  
ATOM   2438  CB  ARG A 166      15.596   5.692  38.982  1.00 42.11           C  
ATOM   2439  HB2 ARG A 166      15.481   5.734  37.899  1.00 42.11           H  
ATOM   2440  HB3 ARG A 166      15.677   4.645  39.274  1.00 42.11           H  
ATOM   2441  O   ARG A 166      18.578   4.868  39.974  1.00 42.11           O  
ATOM   2442  CG  ARG A 166      14.361   6.291  39.672  1.00 42.11           C  
ATOM   2443  HG2 ARG A 166      14.306   7.364  39.486  1.00 42.11           H  
ATOM   2444  HG3 ARG A 166      14.434   6.133  40.748  1.00 42.11           H  
ATOM   2445  CD  ARG A 166      13.091   5.615  39.146  1.00 42.11           C  
ATOM   2446  HD2 ARG A 166      13.087   5.691  38.059  1.00 42.11           H  
ATOM   2447  HD3 ARG A 166      13.121   4.562  39.426  1.00 42.11           H  
ATOM   2448  NE  ARG A 166      11.877   6.270  39.667  1.00 42.11           N  
ATOM   2449  HE  ARG A 166      11.926   7.276  39.742  1.00 42.11           H  
ATOM   2450  NH1 ARG A 166      10.494   4.435  39.717  1.00 42.11           N  
ATOM   2451 HH11 ARG A 166       9.571   4.044  39.842  1.00 42.11           H  
ATOM   2452 HH12 ARG A 166      11.256   3.870  39.371  1.00 42.11           H  
ATOM   2453  NH2 ARG A 166       9.689   6.447  40.250  1.00 42.11           N  
ATOM   2454 HH21 ARG A 166       9.790   7.452  40.250  1.00 42.11           H  
ATOM   2455 HH22 ARG A 166       8.766   6.050  40.348  1.00 42.11           H  
ATOM   2456  CZ  ARG A 166      10.699   5.713  39.880  1.00 42.11           C  
ATOM   2457  N   ALA A 167      18.683   5.674  37.879  1.00 39.67           N  
ATOM   2458  H   ALA A 167      18.223   6.235  37.176  1.00 39.67           H  
ATOM   2459  CA  ALA A 167      19.930   4.999  37.516  1.00 39.67           C  
ATOM   2460  HA  ALA A 167      19.884   3.966  37.859  1.00 39.67           H  
ATOM   2461  C   ALA A 167      21.168   5.640  38.176  1.00 39.67           C  
ATOM   2462  CB  ALA A 167      20.044   4.990  35.986  1.00 39.67           C  
ATOM   2463  HB1 ALA A 167      20.950   4.462  35.690  1.00 39.67           H  
ATOM   2464  HB2 ALA A 167      19.180   4.489  35.551  1.00 39.67           H  
ATOM   2465  HB3 ALA A 167      20.091   6.012  35.609  1.00 39.67           H  
ATOM   2466  O   ALA A 167      22.125   4.940  38.495  1.00 39.67           O  
ATOM   2467  N   GLY A 168      21.145   6.955  38.412  1.00 33.15           N  
ATOM   2468  H   GLY A 168      20.372   7.480  38.028  1.00 33.15           H  
ATOM   2469  CA  GLY A 168      22.246   7.716  39.006  1.00 33.15           C  
ATOM   2470  HA2 GLY A 168      22.141   8.759  38.710  1.00 33.15           H  
ATOM   2471  HA3 GLY A 168      23.195   7.345  38.618  1.00 33.15           H  
ATOM   2472  C   GLY A 168      22.302   7.665  40.536  1.00 33.15           C  
ATOM   2473  O   GLY A 168      23.390   7.742  41.102  1.00 33.15           O  
ATOM   2474  N   LYS A 169      21.161   7.504  41.225  1.00 36.31           N  
ATOM   2475  H   LYS A 169      20.291   7.529  40.714  1.00 36.31           H  
ATOM   2476  CA  LYS A 169      21.122   7.437  42.702  1.00 36.31           C  
ATOM   2477  HA  LYS A 169      21.876   8.121  43.093  1.00 36.31           H  
ATOM   2478  C   LYS A 169      21.523   6.078  43.281  1.00 36.31           C  
ATOM   2479  CB  LYS A 169      19.753   7.898  43.227  1.00 36.31           C  
ATOM   2480  HB2 LYS A 169      18.958   7.428  42.648  1.00 36.31           H  
ATOM   2481  HB3 LYS A 169      19.651   7.590  44.267  1.00 36.31           H  
ATOM   2482  O   LYS A 169      21.947   6.026  44.429  1.00 36.31           O  
ATOM   2483  CG  LYS A 169      19.631   9.428  43.165  1.00 36.31           C  
ATOM   2484  HG2 LYS A 169      20.429   9.877  43.755  1.00 36.31           H  
ATOM   2485  HG3 LYS A 169      19.736   9.760  42.132  1.00 36.31           H  
ATOM   2486  CD  LYS A 169      18.280   9.903  43.712  1.00 36.31           C  
ATOM   2487  HD2 LYS A 169      17.483   9.422  43.146  1.00 36.31           H  
ATOM   2488  HD3 LYS A 169      18.194   9.635  44.765  1.00 36.31           H  
ATOM   2489  CE  LYS A 169      18.177  11.422  43.542  1.00 36.31           C  
ATOM   2490  HE2 LYS A 169      18.357  11.650  42.491  1.00 36.31           H  
ATOM   2491  HE3 LYS A 169      18.954  11.918  44.124  1.00 36.31           H  
ATOM   2492  NZ  LYS A 169      16.837  11.937  43.904  1.00 36.31           N  
ATOM   2493  HZ1 LYS A 169      16.723  12.148  44.886  1.00 36.31           H  
ATOM   2494  HZ2 LYS A 169      16.112  11.325  43.559  1.00 36.31           H  
ATOM   2495  HZ3 LYS A 169      16.660  12.760  43.345  1.00 36.31           H  
ATOM   2496  N   ASN A 170      21.453   5.005  42.496  1.00 38.31           N  
ATOM   2497  H   ASN A 170      21.125   5.131  41.550  1.00 38.31           H  
ATOM   2498  CA  ASN A 170      21.880   3.667  42.901  1.00 38.31           C  
ATOM   2499  HA  ASN A 170      22.369   3.693  43.874  1.00 38.31           H  
ATOM   2500  C   ASN A 170      22.886   3.161  41.871  1.00 38.31           C  
ATOM   2501  CB  ASN A 170      20.646   2.751  42.993  1.00 38.31           C  
ATOM   2502  HB2 ASN A 170      20.973   1.718  43.110  1.00 38.31           H  
ATOM   2503  HB3 ASN A 170      20.083   2.816  42.062  1.00 38.31           H  
ATOM   2504  O   ASN A 170      22.479   2.648  40.836  1.00 38.31           O  
ATOM   2505  CG  ASN A 170      19.735   3.078  44.158  1.00 38.31           C  
ATOM   2506  ND2 ASN A 170      18.451   2.859  44.009  1.00 38.31           N  
ATOM   2507 HD21 ASN A 170      18.102   2.505  43.130  1.00 38.31           H  
ATOM   2508 HD22 ASN A 170      17.868   3.076  44.804  1.00 38.31           H  
ATOM   2509  OD1 ASN A 170      20.147   3.499  45.222  1.00 38.31           O  
ATOM   2510  N   GLY A 171      24.188   3.303  42.142  1.00 28.42           N  
ATOM   2511  H   GLY A 171      24.424   3.787  42.997  1.00 28.42           H  
ATOM   2512  CA  GLY A 171      25.307   2.924  41.258  1.00 28.42           C  
ATOM   2513  HA2 GLY A 171      26.243   3.229  41.726  1.00 28.42           H  
ATOM   2514  HA3 GLY A 171      25.203   3.479  40.326  1.00 28.42           H  
ATOM   2515  C   GLY A 171      25.423   1.432  40.891  1.00 28.42           C  
ATOM   2516  O   GLY A 171      26.517   0.929  40.676  1.00 28.42           O  
ATOM   2517  N   THR A 172      24.311   0.710  40.843  1.00 30.77           N  
ATOM   2518  H   THR A 172      23.457   1.210  41.045  1.00 30.77           H  
ATOM   2519  CA  THR A 172      24.088  -0.614  40.266  1.00 30.77           C  
ATOM   2520  HA  THR A 172      24.699  -0.712  39.368  1.00 30.77           H  
ATOM   2521  C   THR A 172      22.596  -0.697  39.907  1.00 30.77           C  
ATOM   2522  CB  THR A 172      24.434  -1.749  41.248  1.00 30.77           C  
ATOM   2523  HB  THR A 172      23.773  -2.594  41.059  1.00 30.77           H  
ATOM   2524  O   THR A 172      21.761  -0.372  40.752  1.00 30.77           O  
ATOM   2525  CG2 THR A 172      25.870  -2.239  41.081  1.00 30.77           C  
ATOM   2526 HG21 THR A 172      26.025  -3.110  41.718  1.00 30.77           H  
ATOM   2527 HG22 THR A 172      26.581  -1.466  41.371  1.00 30.77           H  
ATOM   2528 HG23 THR A 172      26.048  -2.528  40.045  1.00 30.77           H  
ATOM   2529  OG1 THR A 172      24.294  -1.349  42.590  1.00 30.77           O  
ATOM   2530  HG1 THR A 172      24.809  -0.545  42.689  1.00 30.77           H  
ATOM   2531  N   PRO A 173      22.215  -1.116  38.684  1.00 30.15           N  
ATOM   2532  CA  PRO A 173      20.811  -1.214  38.301  1.00 30.15           C  
ATOM   2533  HA  PRO A 173      20.294  -0.284  38.538  1.00 30.15           H  
ATOM   2534  C   PRO A 173      20.143  -2.358  39.077  1.00 30.15           C  
ATOM   2535  CB  PRO A 173      20.813  -1.408  36.779  1.00 30.15           C  
ATOM   2536  HB2 PRO A 173      19.972  -2.009  36.433  1.00 30.15           H  
ATOM   2537  HB3 PRO A 173      20.799  -0.431  36.296  1.00 30.15           H  
ATOM   2538  O   PRO A 173      20.167  -3.517  38.661  1.00 30.15           O  
ATOM   2539  CG  PRO A 173      22.156  -2.085  36.507  1.00 30.15           C  
ATOM   2540  HG2 PRO A 173      22.058  -3.161  36.649  1.00 30.15           H  
ATOM   2541  HG3 PRO A 173      22.523  -1.865  35.504  1.00 30.15           H  
ATOM   2542  CD  PRO A 173      23.077  -1.512  37.584  1.00 30.15           C  
ATOM   2543  HD2 PRO A 173      23.801  -2.264  37.897  1.00 30.15           H  
ATOM   2544  HD3 PRO A 173      23.589  -0.632  37.196  1.00 30.15           H  
ATOM   2545  N   THR A 174      19.543  -2.041  40.223  1.00 28.33           N  
ATOM   2546  H   THR A 174      19.678  -1.117  40.608  1.00 28.33           H  
ATOM   2547  CA  THR A 174      18.639  -2.937  40.940  1.00 28.33           C  
ATOM   2548  HA  THR A 174      19.020  -3.955  40.851  1.00 28.33           H  
ATOM   2549  C   THR A 174      17.275  -2.915  40.260  1.00 28.33           C  
ATOM   2550  CB  THR A 174      18.572  -2.636  42.446  1.00 28.33           C  
ATOM   2551  HB  THR A 174      17.662  -3.067  42.865  1.00 28.33           H  
ATOM   2552  O   THR A 174      16.390  -2.112  40.535  1.00 28.33           O  
ATOM   2553  CG2 THR A 174      19.777  -3.244  43.166  1.00 28.33           C  
ATOM   2554 HG21 THR A 174      19.713  -3.034  44.233  1.00 28.33           H  
ATOM   2555 HG22 THR A 174      20.699  -2.818  42.771  1.00 28.33           H  
ATOM   2556 HG23 THR A 174      19.788  -4.325  43.024  1.00 28.33           H  
ATOM   2557  OG1 THR A 174      18.602  -1.251  42.699  1.00 28.33           O  
ATOM   2558  HG1 THR A 174      18.667  -1.128  43.649  1.00 28.33           H  
ATOM   2559  N   THR A 175      17.141  -3.834  39.310  1.00 31.53           N  
ATOM   2560  H   THR A 175      17.994  -4.273  38.992  1.00 31.53           H  
ATOM   2561  CA  THR A 175      15.890  -4.411  38.808  1.00 31.53           C  
ATOM   2562  HA  THR A 175      15.478  -3.770  38.030  1.00 31.53           H  
ATOM   2563  C   THR A 175      14.873  -4.607  39.949  1.00 31.53           C  
ATOM   2564  CB  THR A 175      16.206  -5.819  38.233  1.00 31.53           C  
ATOM   2565  HB  THR A 175      16.095  -6.568  39.017  1.00 31.53           H  
ATOM   2566  O   THR A 175      15.250  -5.207  40.959  1.00 31.53           O  
ATOM   2567  CG2 THR A 175      15.293  -6.205  37.077  1.00 31.53           C  
ATOM   2568 HG21 THR A 175      15.415  -5.499  36.255  1.00 31.53           H  
ATOM   2569 HG22 THR A 175      14.254  -6.194  37.405  1.00 31.53           H  
ATOM   2570 HG23 THR A 175      15.540  -7.209  36.732  1.00 31.53           H  
ATOM   2571  OG1 THR A 175      17.533  -5.926  37.742  1.00 31.53           O  
ATOM   2572  HG1 THR A 175      18.084  -6.216  38.472  1.00 31.53           H  
ATOM   2573  N   PRO A 176      13.582  -4.243  39.813  1.00 27.86           N  
ATOM   2574  CA  PRO A 176      12.551  -4.978  40.529  1.00 27.86           C  
ATOM   2575  HA  PRO A 176      12.791  -5.036  41.590  1.00 27.86           H  
ATOM   2576  C   PRO A 176      12.520  -6.390  39.935  1.00 27.86           C  
ATOM   2577  CB  PRO A 176      11.246  -4.196  40.363  1.00 27.86           C  
ATOM   2578  HB2 PRO A 176      11.029  -3.656  41.284  1.00 27.86           H  
ATOM   2579  HB3 PRO A 176      10.412  -4.853  40.118  1.00 27.86           H  
ATOM   2580  O   PRO A 176      12.022  -6.619  38.834  1.00 27.86           O  
ATOM   2581  CG  PRO A 176      11.509  -3.193  39.236  1.00 27.86           C  
ATOM   2582  HG2 PRO A 176      10.885  -3.423  38.373  1.00 27.86           H  
ATOM   2583  HG3 PRO A 176      11.301  -2.181  39.583  1.00 27.86           H  
ATOM   2584  CD  PRO A 176      12.990  -3.326  38.858  1.00 27.86           C  
ATOM   2585  HD2 PRO A 176      13.481  -2.354  38.910  1.00 27.86           H  
ATOM   2586  HD3 PRO A 176      13.075  -3.737  37.852  1.00 27.86           H  
ATOM   2587  N   ALA A 177      13.164  -7.322  40.631  1.00 25.17           N  
ATOM   2588  H   ALA A 177      13.612  -7.046  41.493  1.00 25.17           H  
ATOM   2589  CA  ALA A 177      13.151  -8.734  40.298  1.00 25.17           C  
ATOM   2590  HA  ALA A 177      13.311  -8.853  39.227  1.00 25.17           H  
ATOM   2591  C   ALA A 177      11.788  -9.334  40.669  1.00 25.17           C  
ATOM   2592  CB  ALA A 177      14.304  -9.416  41.051  1.00 25.17           C  
ATOM   2593  HB1 ALA A 177      15.254  -8.966  40.762  1.00 25.17           H  
ATOM   2594  HB2 ALA A 177      14.166  -9.305  42.126  1.00 25.17           H  
ATOM   2595  HB3 ALA A 177      14.322 -10.478  40.806  1.00 25.17           H  
ATOM   2596  O   ALA A 177      11.408  -9.306  41.837  1.00 25.17           O  
ATOM   2597  N   TYR A 178      11.096  -9.934  39.699  1.00 26.00           N  
ATOM   2598  H   TYR A 178      11.408  -9.841  38.743  1.00 26.00           H  
ATOM   2599  CA  TYR A 178      10.090 -10.960  39.967  1.00 26.00           C  
ATOM   2600  HA  TYR A 178      10.124 -11.203  41.029  1.00 26.00           H  
ATOM   2601  C   TYR A 178      10.477 -12.236  39.209  1.00 26.00           C  
ATOM   2602  CB  TYR A 178       8.666 -10.451  39.707  1.00 26.00           C  
ATOM   2603  HB2 TYR A 178       7.995 -11.308  39.644  1.00 26.00           H  
ATOM   2604  HB3 TYR A 178       8.628  -9.934  38.748  1.00 26.00           H  
ATOM   2605  O   TYR A 178      10.599 -12.246  37.989  1.00 26.00           O  
ATOM   2606  CG  TYR A 178       8.168  -9.539  40.819  1.00 26.00           C  
ATOM   2607  CD1 TYR A 178       7.686 -10.094  42.023  1.00 26.00           C  
ATOM   2608  HD1 TYR A 178       7.641 -11.167  42.143  1.00 26.00           H  
ATOM   2609  CD2 TYR A 178       8.228  -8.139  40.672  1.00 26.00           C  
ATOM   2610  HD2 TYR A 178       8.604  -7.713  39.754  1.00 26.00           H  
ATOM   2611  CE1 TYR A 178       7.270  -9.255  43.076  1.00 26.00           C  
ATOM   2612  HE1 TYR A 178       6.901  -9.672  44.001  1.00 26.00           H  
ATOM   2613  CE2 TYR A 178       7.806  -7.296  41.720  1.00 26.00           C  
ATOM   2614  HE2 TYR A 178       7.849  -6.224  41.597  1.00 26.00           H  
ATOM   2615  OH  TYR A 178       6.920  -7.048  43.940  1.00 26.00           O  
ATOM   2616  HH  TYR A 178       6.979  -6.120  43.701  1.00 26.00           H  
ATOM   2617  CZ  TYR A 178       7.328  -7.855  42.926  1.00 26.00           C  
ATOM   2618  N   ASN A 179      10.787 -13.250  40.021  1.00 26.18           N  
ATOM   2619  H   ASN A 179      10.685 -13.036  41.003  1.00 26.18           H  
ATOM   2620  CA  ASN A 179      11.210 -14.630  39.776  1.00 26.18           C  
ATOM   2621  HA  ASN A 179      12.031 -14.786  40.476  1.00 26.18           H  
ATOM   2622  C   ASN A 179      11.838 -15.001  38.425  1.00 26.18           C  
ATOM   2623  CB  ASN A 179      10.095 -15.586  40.225  1.00 26.18           C  
ATOM   2624  HB2 ASN A 179      10.273 -16.576  39.804  1.00 26.18           H  
ATOM   2625  HB3 ASN A 179       9.131 -15.231  39.859  1.00 26.18           H  
ATOM   2626  O   ASN A 179      11.185 -15.298  37.430  1.00 26.18           O  
ATOM   2627  CG  ASN A 179      10.067 -15.737  41.738  1.00 26.18           C  
ATOM   2628  ND2 ASN A 179       8.978 -16.205  42.295  1.00 26.18           N  
ATOM   2629 HD21 ASN A 179       8.185 -16.473  41.730  1.00 26.18           H  
ATOM   2630 HD22 ASN A 179       8.996 -16.306  43.299  1.00 26.18           H  
ATOM   2631  OD1 ASN A 179      11.016 -15.441  42.444  1.00 26.18           O  
ATOM   2632  N   SER A 180      13.163 -15.126  38.490  1.00 26.09           N  
ATOM   2633  H   SER A 180      13.607 -14.899  39.368  1.00 26.09           H  
ATOM   2634  CA  SER A 180      14.021 -15.716  37.480  1.00 26.09           C  
ATOM   2635  HA  SER A 180      13.744 -15.314  36.505  1.00 26.09           H  
ATOM   2636  C   SER A 180      13.925 -17.241  37.451  1.00 26.09           C  
ATOM   2637  CB  SER A 180      15.476 -15.327  37.785  1.00 26.09           C  
ATOM   2638  HB2 SER A 180      16.111 -15.680  36.973  1.00 26.09           H  
ATOM   2639  HB3 SER A 180      15.561 -14.242  37.843  1.00 26.09           H  
ATOM   2640  O   SER A 180      14.209 -17.901  38.449  1.00 26.09           O  
ATOM   2641  OG  SER A 180      15.929 -15.898  39.001  1.00 26.09           O  
ATOM   2642  HG  SER A 180      15.491 -16.744  39.115  1.00 26.09           H  
ATOM   2643  N   THR A 181      13.751 -17.798  36.260  1.00 27.32           N  
ATOM   2644  H   THR A 181      13.299 -17.258  35.535  1.00 27.32           H  
ATOM   2645  CA  THR A 181      14.601 -18.906  35.807  1.00 27.32           C  
ATOM   2646  HA  THR A 181      15.488 -18.946  36.439  1.00 27.32           H  
ATOM   2647  C   THR A 181      15.082 -18.575  34.394  1.00 27.32           C  
ATOM   2648  CB  THR A 181      13.934 -20.292  35.911  1.00 27.32           C  
ATOM   2649  HB  THR A 181      14.378 -20.953  35.168  1.00 27.32           H  
ATOM   2650  O   THR A 181      14.367 -18.724  33.416  1.00 27.32           O  
ATOM   2651  CG2 THR A 181      14.144 -20.922  37.289  1.00 27.32           C  
ATOM   2652 HG21 THR A 181      13.634 -20.344  38.060  1.00 27.32           H  
ATOM   2653 HG22 THR A 181      15.208 -20.979  37.519  1.00 27.32           H  
ATOM   2654 HG23 THR A 181      13.735 -21.932  37.284  1.00 27.32           H  
ATOM   2655  OG1 THR A 181      12.547 -20.231  35.705  1.00 27.32           O  
ATOM   2656  HG1 THR A 181      12.165 -19.679  36.392  1.00 27.32           H  
ATOM   2657  N   GLY A 182      16.301 -18.030  34.311  1.00 26.94           N  
ATOM   2658  H   GLY A 182      16.814 -17.914  35.173  1.00 26.94           H  
ATOM   2659  CA  GLY A 182      17.041 -17.861  33.056  1.00 26.94           C  
ATOM   2660  HA2 GLY A 182      16.867 -18.741  32.437  1.00 26.94           H  
ATOM   2661  HA3 GLY A 182      18.108 -17.836  33.279  1.00 26.94           H  
ATOM   2662  C   GLY A 182      16.697 -16.635  32.196  1.00 26.94           C  
ATOM   2663  O   GLY A 182      15.995 -16.737  31.200  1.00 26.94           O  
ATOM   2664  N   SER A 183      17.355 -15.499  32.461  1.00 29.31           N  
ATOM   2665  H   SER A 183      17.879 -15.479  33.325  1.00 29.31           H  
ATOM   2666  CA  SER A 183      17.673 -14.446  31.465  1.00 29.31           C  
ATOM   2667  HA  SER A 183      18.215 -13.682  32.024  1.00 29.31           H  
ATOM   2668  C   SER A 183      16.534 -13.655  30.793  1.00 29.31           C  
ATOM   2669  CB  SER A 183      18.678 -14.987  30.434  1.00 29.31           C  
ATOM   2670  HB2 SER A 183      19.540 -15.391  30.964  1.00 29.31           H  
ATOM   2671  HB3 SER A 183      19.024 -14.172  29.798  1.00 29.31           H  
ATOM   2672  O   SER A 183      16.688 -13.246  29.640  1.00 29.31           O  
ATOM   2673  OG  SER A 183      18.136 -16.006  29.621  1.00 29.31           O  
ATOM   2674  HG  SER A 183      17.297 -16.299  29.985  1.00 29.31           H  
ATOM   2675  N   ILE A 184      15.435 -13.381  31.501  1.00 29.20           N  
ATOM   2676  H   ILE A 184      15.332 -13.759  32.433  1.00 29.20           H  
ATOM   2677  CA  ILE A 184      14.337 -12.547  30.984  1.00 29.20           C  
ATOM   2678  HA  ILE A 184      14.663 -12.116  30.037  1.00 29.20           H  
ATOM   2679  C   ILE A 184      14.065 -11.372  31.931  1.00 29.20           C  
ATOM   2680  CB  ILE A 184      13.081 -13.395  30.663  1.00 29.20           C  
ATOM   2681  HB  ILE A 184      12.713 -13.839  31.588  1.00 29.20           H  
ATOM   2682  O   ILE A 184      14.007 -11.549  33.147  1.00 29.20           O  
ATOM   2683  CG1 ILE A 184      13.460 -14.532  29.683  1.00 29.20           C  
ATOM   2684 HG12 ILE A 184      14.238 -15.153  30.127  1.00 29.20           H  
ATOM   2685 HG13 ILE A 184      13.858 -14.101  28.764  1.00 29.20           H  
ATOM   2686  CG2 ILE A 184      11.961 -12.520  30.063  1.00 29.20           C  
ATOM   2687 HG21 ILE A 184      11.065 -13.117  29.894  1.00 29.20           H  
ATOM   2688 HG22 ILE A 184      12.283 -12.085  29.116  1.00 29.20           H  
ATOM   2689 HG23 ILE A 184      11.678 -11.724  30.751  1.00 29.20           H  
ATOM   2690  CD1 ILE A 184      12.327 -15.488  29.313  1.00 29.20           C  
ATOM   2691 HD11 ILE A 184      11.870 -15.897  30.214  1.00 29.20           H  
ATOM   2692 HD12 ILE A 184      12.742 -16.301  28.717  1.00 29.20           H  
ATOM   2693 HD13 ILE A 184      11.577 -14.976  28.711  1.00 29.20           H  
ATOM   2694  N   THR A 185      13.926 -10.162  31.387  1.00 32.55           N  
ATOM   2695  H   THR A 185      14.000 -10.094  30.382  1.00 32.55           H  
ATOM   2696  CA  THR A 185      13.396  -8.995  32.112  1.00 32.55           C  
ATOM   2697  HA  THR A 185      13.075  -9.303  33.107  1.00 32.55           H  
ATOM   2698  C   THR A 185      12.166  -8.498  31.364  1.00 32.55           C  
ATOM   2699  CB  THR A 185      14.436  -7.871  32.285  1.00 32.55           C  
ATOM   2700  HB  THR A 185      14.642  -7.405  31.322  1.00 32.55           H  
ATOM   2701  O   THR A 185      12.264  -8.079  30.210  1.00 32.55           O  
ATOM   2702  CG2 THR A 185      13.966  -6.806  33.278  1.00 32.55           C  
ATOM   2703 HG21 THR A 185      13.750  -7.258  34.246  1.00 32.55           H  
ATOM   2704 HG22 THR A 185      14.744  -6.051  33.398  1.00 32.55           H  
ATOM   2705 HG23 THR A 185      13.066  -6.319  32.902  1.00 32.55           H  
ATOM   2706  OG1 THR A 185      15.641  -8.402  32.801  1.00 32.55           O  
ATOM   2707  HG1 THR A 185      15.392  -9.216  33.244  1.00 32.55           H  
ATOM   2708  N   THR A 186      11.010  -8.579  32.016  1.00 30.49           N  
ATOM   2709  H   THR A 186      10.994  -8.984  32.942  1.00 30.49           H  
ATOM   2710  CA  THR A 186       9.729  -8.096  31.493  1.00 30.49           C  
ATOM   2711  HA  THR A 186       9.794  -7.987  30.411  1.00 30.49           H  
ATOM   2712  C   THR A 186       9.444  -6.733  32.118  1.00 30.49           C  
ATOM   2713  CB  THR A 186       8.600  -9.094  31.802  1.00 30.49           C  
ATOM   2714  HB  THR A 186       8.387  -9.083  32.871  1.00 30.49           H  
ATOM   2715  O   THR A 186       9.482  -6.609  33.341  1.00 30.49           O  
ATOM   2716  CG2 THR A 186       7.321  -8.774  31.030  1.00 30.49           C  
ATOM   2717 HG21 THR A 186       7.545  -8.629  29.973  1.00 30.49           H  
ATOM   2718 HG22 THR A 186       6.602  -9.585  31.141  1.00 30.49           H  
ATOM   2719 HG23 THR A 186       6.873  -7.863  31.426  1.00 30.49           H  
ATOM   2720  OG1 THR A 186       8.994 -10.400  31.441  1.00 30.49           O  
ATOM   2721  HG1 THR A 186       8.299 -10.996  31.729  1.00 30.49           H  
ATOM   2722  N   ILE A 187       9.184  -5.708  31.303  1.00 31.10           N  
ATOM   2723  H   ILE A 187       9.161  -5.883  30.309  1.00 31.10           H  
ATOM   2724  CA  ILE A 187       8.737  -4.389  31.776  1.00 31.10           C  
ATOM   2725  HA  ILE A 187       8.751  -4.374  32.866  1.00 31.10           H  
ATOM   2726  C   ILE A 187       7.288  -4.219  31.331  1.00 31.10           C  
ATOM   2727  CB  ILE A 187       9.658  -3.239  31.302  1.00 31.10           C  
ATOM   2728  HB  ILE A 187       9.634  -3.200  30.213  1.00 31.10           H  
ATOM   2729  O   ILE A 187       6.992  -4.130  30.137  1.00 31.10           O  
ATOM   2730  CG1 ILE A 187      11.119  -3.485  31.753  1.00 31.10           C  
ATOM   2731 HG12 ILE A 187      11.452  -4.451  31.374  1.00 31.10           H  
ATOM   2732 HG13 ILE A 187      11.161  -3.520  32.842  1.00 31.10           H  
ATOM   2733  CG2 ILE A 187       9.138  -1.894  31.853  1.00 31.10           C  
ATOM   2734 HG21 ILE A 187       9.733  -1.067  31.465  1.00 31.10           H  
ATOM   2735 HG22 ILE A 187       9.179  -1.890  32.942  1.00 31.10           H  
ATOM   2736 HG23 ILE A 187       8.109  -1.723  31.538  1.00 31.10           H  
ATOM   2737  CD1 ILE A 187      12.124  -2.440  31.250  1.00 31.10           C  
ATOM   2738 HD11 ILE A 187      12.047  -2.340  30.167  1.00 31.10           H  
ATOM   2739 HD12 ILE A 187      11.943  -1.475  31.722  1.00 31.10           H  
ATOM   2740 HD13 ILE A 187      13.134  -2.763  31.505  1.00 31.10           H  
ATOM   2741  N   GLU A 188       6.381  -4.216  32.301  1.00 28.40           N  
ATOM   2742  H   GLU A 188       6.683  -4.305  33.261  1.00 28.40           H  
ATOM   2743  CA  GLU A 188       4.960  -3.993  32.069  1.00 28.40           C  
ATOM   2744  HA  GLU A 188       4.694  -4.413  31.099  1.00 28.40           H  
ATOM   2745  C   GLU A 188       4.700  -2.481  32.037  1.00 28.40           C  
ATOM   2746  CB  GLU A 188       4.151  -4.741  33.144  1.00 28.40           C  
ATOM   2747  HB2 GLU A 188       4.693  -5.641  33.436  1.00 28.40           H  
ATOM   2748  HB3 GLU A 188       4.035  -4.109  34.024  1.00 28.40           H  
ATOM   2749  O   GLU A 188       4.903  -1.781  33.029  1.00 28.40           O  
ATOM   2750  CG  GLU A 188       2.780  -5.179  32.612  1.00 28.40           C  
ATOM   2751  HG2 GLU A 188       2.936  -5.800  31.730  1.00 28.40           H  
ATOM   2752  HG3 GLU A 188       2.227  -4.292  32.303  1.00 28.40           H  
ATOM   2753  CD  GLU A 188       1.950  -5.960  33.645  1.00 28.40           C  
ATOM   2754  OE1 GLU A 188       1.018  -6.666  33.198  1.00 28.40           O  
ATOM   2755  OE2 GLU A 188       2.221  -5.818  34.858  1.00 28.40           O  
ATOM   2756  N   MET A 189       4.304  -1.950  30.878  1.00 28.44           N  
ATOM   2757  H   MET A 189       4.147  -2.554  30.084  1.00 28.44           H  
ATOM   2758  CA  MET A 189       3.938  -0.541  30.739  1.00 28.44           C  
ATOM   2759  HA  MET A 189       4.388   0.045  31.540  1.00 28.44           H  
ATOM   2760  C   MET A 189       2.420  -0.427  30.861  1.00 28.44           C  
ATOM   2761  CB  MET A 189       4.452   0.030  29.408  1.00 28.44           C  
ATOM   2762  HB2 MET A 189       4.085   1.051  29.303  1.00 28.44           H  
ATOM   2763  HB3 MET A 189       4.057  -0.565  28.585  1.00 28.44           H  
ATOM   2764  O   MET A 189       1.688  -0.753  29.928  1.00 28.44           O  
ATOM   2765  CG  MET A 189       5.984   0.055  29.335  1.00 28.44           C  
ATOM   2766  HG2 MET A 189       6.358  -0.969  29.345  1.00 28.44           H  
ATOM   2767  HG3 MET A 189       6.364   0.561  30.223  1.00 28.44           H  
ATOM   2768  SD  MET A 189       6.655   0.907  27.878  1.00 28.44           S  
ATOM   2769  CE  MET A 189       6.040  -0.160  26.547  1.00 28.44           C  
ATOM   2770  HE1 MET A 189       4.951  -0.130  26.520  1.00 28.44           H  
ATOM   2771  HE2 MET A 189       6.373  -1.184  26.717  1.00 28.44           H  
ATOM   2772  HE3 MET A 189       6.430   0.194  25.593  1.00 28.44           H  
ATOM   2773  N   MET A 190       1.927   0.031  32.013  1.00 23.11           N  
ATOM   2774  H   MET A 190       2.559   0.230  32.775  1.00 23.11           H  
ATOM   2775  CA  MET A 190       0.501   0.320  32.170  1.00 23.11           C  
ATOM   2776  HA  MET A 190      -0.075  -0.449  31.656  1.00 23.11           H  
ATOM   2777  C   MET A 190       0.166   1.658  31.507  1.00 23.11           C  
ATOM   2778  CB  MET A 190       0.069   0.291  33.643  1.00 23.11           C  
ATOM   2779  HB2 MET A 190       0.715   0.938  34.236  1.00 23.11           H  
ATOM   2780  HB3 MET A 190      -0.951   0.669  33.709  1.00 23.11           H  
ATOM   2781  O   MET A 190       0.247   2.715  32.125  1.00 23.11           O  
ATOM   2782  CG  MET A 190       0.087  -1.124  34.227  1.00 23.11           C  
ATOM   2783  HG2 MET A 190      -0.440  -1.803  33.556  1.00 23.11           H  
ATOM   2784  HG3 MET A 190       1.122  -1.456  34.305  1.00 23.11           H  
ATOM   2785  SD  MET A 190      -0.687  -1.217  35.863  1.00 23.11           S  
ATOM   2786  CE  MET A 190       0.008  -2.797  36.419  1.00 23.11           C  
ATOM   2787  HE1 MET A 190      -0.277  -3.590  35.729  1.00 23.11           H  
ATOM   2788  HE2 MET A 190      -0.368  -3.035  37.414  1.00 23.11           H  
ATOM   2789  HE3 MET A 190       1.095  -2.734  36.451  1.00 23.11           H  
ATOM   2790  N   VAL A 191      -0.232   1.607  30.237  1.00 31.08           N  
ATOM   2791  H   VAL A 191      -0.186   0.715  29.766  1.00 31.08           H  
ATOM   2792  CA  VAL A 191      -0.945   2.703  29.572  1.00 31.08           C  
ATOM   2793  HA  VAL A 191      -0.746   3.637  30.096  1.00 31.08           H  
ATOM   2794  C   VAL A 191      -2.440   2.365  29.629  1.00 31.08           C  
ATOM   2795  CB  VAL A 191      -0.460   2.890  28.127  1.00 31.08           C  
ATOM   2796  HB  VAL A 191      -0.612   1.950  27.596  1.00 31.08           H  
ATOM   2797  O   VAL A 191      -2.834   1.308  29.126  1.00 31.08           O  
ATOM   2798  CG1 VAL A 191      -1.229   4.005  27.405  1.00 31.08           C  
ATOM   2799 HG11 VAL A 191      -1.112   4.949  27.938  1.00 31.08           H  
ATOM   2800 HG12 VAL A 191      -2.289   3.759  27.339  1.00 31.08           H  
ATOM   2801 HG13 VAL A 191      -0.846   4.121  26.391  1.00 31.08           H  
ATOM   2802  CG2 VAL A 191       1.036   3.218  28.063  1.00 31.08           C  
ATOM   2803 HG21 VAL A 191       1.244   4.132  28.619  1.00 31.08           H  
ATOM   2804 HG22 VAL A 191       1.345   3.350  27.026  1.00 31.08           H  
ATOM   2805 HG23 VAL A 191       1.618   2.402  28.491  1.00 31.08           H  
ATOM   2806  N   PRO A 192      -3.303   3.205  30.229  1.00 28.54           N  
ATOM   2807  CA  PRO A 192      -4.741   2.952  30.245  1.00 28.54           C  
ATOM   2808  HA  PRO A 192      -4.928   2.042  30.815  1.00 28.54           H  
ATOM   2809  C   PRO A 192      -5.274   2.791  28.811  1.00 28.54           C  
ATOM   2810  CB  PRO A 192      -5.366   4.144  30.984  1.00 28.54           C  
ATOM   2811  HB2 PRO A 192      -6.206   3.837  31.607  1.00 28.54           H  
ATOM   2812  HB3 PRO A 192      -5.684   4.910  30.276  1.00 28.54           H  
ATOM   2813  O   PRO A 192      -5.194   3.716  28.009  1.00 28.54           O  
ATOM   2814  CG  PRO A 192      -4.215   4.698  31.824  1.00 28.54           C  
ATOM   2815  HG2 PRO A 192      -4.331   5.763  32.023  1.00 28.54           H  
ATOM   2816  HG3 PRO A 192      -4.143   4.139  32.757  1.00 28.54           H  
ATOM   2817  CD  PRO A 192      -2.984   4.414  30.968  1.00 28.54           C  
ATOM   2818  HD2 PRO A 192      -2.819   5.234  30.269  1.00 28.54           H  
ATOM   2819  HD3 PRO A 192      -2.114   4.279  31.611  1.00 28.54           H  
ATOM   2820  N   GLY A 193      -5.782   1.600  28.478  1.00 29.91           N  
ATOM   2821  H   GLY A 193      -5.747   0.867  29.173  1.00 29.91           H  
ATOM   2822  CA  GLY A 193      -6.299   1.267  27.142  1.00 29.91           C  
ATOM   2823  HA2 GLY A 193      -6.673   2.174  26.668  1.00 29.91           H  
ATOM   2824  HA3 GLY A 193      -7.142   0.584  27.256  1.00 29.91           H  
ATOM   2825  C   GLY A 193      -5.304   0.618  26.165  1.00 29.91           C  
ATOM   2826  O   GLY A 193      -5.721   0.226  25.077  1.00 29.91           O  
ATOM   2827  N   LEU A 194      -4.030   0.428  26.535  1.00 29.27           N  
ATOM   2828  H   LEU A 194      -3.729   0.764  27.439  1.00 29.27           H  
ATOM   2829  CA  LEU A 194      -3.016  -0.210  25.683  1.00 29.27           C  
ATOM   2830  HA  LEU A 194      -3.491  -0.567  24.769  1.00 29.27           H  
ATOM   2831  C   LEU A 194      -2.388  -1.418  26.404  1.00 29.27           C  
ATOM   2832  CB  LEU A 194      -1.952   0.839  25.287  1.00 29.27           C  
ATOM   2833  HB2 LEU A 194      -1.138   0.769  26.009  1.00 29.27           H  
ATOM   2834  HB3 LEU A 194      -2.366   1.845  25.354  1.00 29.27           H  
ATOM   2835  O   LEU A 194      -1.636  -1.261  27.361  1.00 29.27           O  
ATOM   2836  CG  LEU A 194      -1.343   0.640  23.890  1.00 29.27           C  
ATOM   2837  HG  LEU A 194      -1.327  -0.422  23.647  1.00 29.27           H  
ATOM   2838  CD1 LEU A 194      -2.149   1.392  22.830  1.00 29.27           C  
ATOM   2839 HD11 LEU A 194      -3.185   1.055  22.850  1.00 29.27           H  
ATOM   2840 HD12 LEU A 194      -2.127   2.463  23.031  1.00 29.27           H  
ATOM   2841 HD13 LEU A 194      -1.731   1.205  21.841  1.00 29.27           H  
ATOM   2842  CD2 LEU A 194       0.094   1.161  23.848  1.00 29.27           C  
ATOM   2843 HD21 LEU A 194       0.524   0.995  22.860  1.00 29.27           H  
ATOM   2844 HD22 LEU A 194       0.700   0.641  24.590  1.00 29.27           H  
ATOM   2845 HD23 LEU A 194       0.109   2.227  24.073  1.00 29.27           H  
ATOM   2846  N   LYS A 195      -2.655  -2.644  25.934  1.00 31.54           N  
ATOM   2847  H   LYS A 195      -3.285  -2.726  25.149  1.00 31.54           H  
ATOM   2848  CA  LYS A 195      -1.896  -3.832  26.371  1.00 31.54           C  
ATOM   2849  HA  LYS A 195      -1.636  -3.729  27.425  1.00 31.54           H  
ATOM   2850  C   LYS A 195      -0.573  -3.894  25.599  1.00 31.54           C  
ATOM   2851  CB  LYS A 195      -2.715  -5.129  26.212  1.00 31.54           C  
ATOM   2852  HB2 LYS A 195      -2.035  -5.969  26.356  1.00 31.54           H  
ATOM   2853  HB3 LYS A 195      -3.114  -5.189  25.200  1.00 31.54           H  
ATOM   2854  O   LYS A 195      -0.513  -4.517  24.540  1.00 31.54           O  
ATOM   2855  CG  LYS A 195      -3.860  -5.267  27.228  1.00 31.54           C  
ATOM   2856  HG2 LYS A 195      -4.628  -4.523  27.017  1.00 31.54           H  
ATOM   2857  HG3 LYS A 195      -3.471  -5.101  28.233  1.00 31.54           H  
ATOM   2858  CD  LYS A 195      -4.467  -6.678  27.153  1.00 31.54           C  
ATOM   2859  HD2 LYS A 195      -4.860  -6.850  26.151  1.00 31.54           H  
ATOM   2860  HD3 LYS A 195      -3.680  -7.405  27.352  1.00 31.54           H  
ATOM   2861  CE  LYS A 195      -5.588  -6.855  28.186  1.00 31.54           C  
ATOM   2862  HE2 LYS A 195      -6.410  -6.185  27.936  1.00 31.54           H  
ATOM   2863  HE3 LYS A 195      -5.200  -6.559  29.161  1.00 31.54           H  
ATOM   2864  NZ  LYS A 195      -6.056  -8.264  28.242  1.00 31.54           N  
ATOM   2865  HZ1 LYS A 195      -6.420  -8.567  27.350  1.00 31.54           H  
ATOM   2866  HZ2 LYS A 195      -5.288  -8.871  28.492  1.00 31.54           H  
ATOM   2867  HZ3 LYS A 195      -6.770  -8.376  28.948  1.00 31.54           H  
ATOM   2868  N   ALA A 196       0.463  -3.222  26.098  1.00 31.79           N  
ATOM   2869  H   ALA A 196       0.323  -2.679  26.938  1.00 31.79           H  
ATOM   2870  CA  ALA A 196       1.819  -3.279  25.550  1.00 31.79           C  
ATOM   2871  HA  ALA A 196       1.857  -4.005  24.738  1.00 31.79           H  
ATOM   2872  C   ALA A 196       2.803  -3.744  26.635  1.00 31.79           C  
ATOM   2873  CB  ALA A 196       2.184  -1.912  24.957  1.00 31.79           C  
ATOM   2874  HB1 ALA A 196       2.141  -1.148  25.733  1.00 31.79           H  
ATOM   2875  HB2 ALA A 196       1.487  -1.659  24.157  1.00 31.79           H  
ATOM   2876  HB3 ALA A 196       3.195  -1.946  24.552  1.00 31.79           H  
ATOM   2877  O   ALA A 196       3.041  -3.039  27.612  1.00 31.79           O  
ATOM   2878  N   GLY A 197       3.363  -4.943  26.469  1.00 33.55           N  
ATOM   2879  H   GLY A 197       3.161  -5.460  25.626  1.00 33.55           H  
ATOM   2880  CA  GLY A 197       4.425  -5.477  27.325  1.00 33.55           C  
ATOM   2881  HA2 GLY A 197       4.161  -6.479  27.661  1.00 33.55           H  
ATOM   2882  HA3 GLY A 197       4.565  -4.851  28.207  1.00 33.55           H  
ATOM   2883  C   GLY A 197       5.739  -5.556  26.554  1.00 33.55           C  
ATOM   2884  O   GLY A 197       5.731  -5.934  25.384  1.00 33.55           O  
ATOM   2885  N   LEU A 198       6.855  -5.198  27.195  1.00 36.20           N  
ATOM   2886  H   LEU A 198       6.785  -4.883  28.153  1.00 36.20           H  
ATOM   2887  CA  LEU A 198       8.203  -5.341  26.640  1.00 36.20           C  
ATOM   2888  HA  LEU A 198       8.133  -5.501  25.564  1.00 36.20           H  
ATOM   2889  C   LEU A 198       8.880  -6.564  27.273  1.00 36.20           C  
ATOM   2890  CB  LEU A 198       8.984  -4.034  26.885  1.00 36.20           C  
ATOM   2891  HB2 LEU A 198       8.455  -3.212  26.404  1.00 36.20           H  
ATOM   2892  HB3 LEU A 198       8.991  -3.840  27.958  1.00 36.20           H  
ATOM   2893  O   LEU A 198       9.113  -6.584  28.482  1.00 36.20           O  
ATOM   2894  CG  LEU A 198      10.443  -4.051  26.386  1.00 36.20           C  
ATOM   2895  HG  LEU A 198      10.971  -4.896  26.829  1.00 36.20           H  
ATOM   2896  CD1 LEU A 198      10.536  -4.158  24.861  1.00 36.20           C  
ATOM   2897 HD11 LEU A 198      11.581  -4.112  24.555  1.00 36.20           H  
ATOM   2898 HD12 LEU A 198      10.124  -5.110  24.525  1.00 36.20           H  
ATOM   2899 HD13 LEU A 198       9.989  -3.339  24.395  1.00 36.20           H  
ATOM   2900  CD2 LEU A 198      11.153  -2.770  26.822  1.00 36.20           C  
ATOM   2901 HD21 LEU A 198      11.123  -2.686  27.908  1.00 36.20           H  
ATOM   2902 HD22 LEU A 198      12.194  -2.795  26.501  1.00 36.20           H  
ATOM   2903 HD23 LEU A 198      10.663  -1.900  26.383  1.00 36.20           H  
ATOM   2904  N   VAL A 199       9.205  -7.572  26.459  1.00 34.11           N  
ATOM   2905  H   VAL A 199       8.963  -7.493  25.481  1.00 34.11           H  
ATOM   2906  CA  VAL A 199       9.906  -8.794  26.889  1.00 34.11           C  
ATOM   2907  HA  VAL A 199       9.991  -8.803  27.976  1.00 34.11           H  
ATOM   2908  C   VAL A 199      11.314  -8.796  26.298  1.00 34.11           C  
ATOM   2909  CB  VAL A 199       9.140 -10.071  26.476  1.00 34.11           C  
ATOM   2910  HB  VAL A 199       9.104 -10.129  25.388  1.00 34.11           H  
ATOM   2911  O   VAL A 199      11.468  -8.811  25.078  1.00 34.11           O  
ATOM   2912  CG1 VAL A 199       9.833 -11.334  27.011  1.00 34.11           C  
ATOM   2913 HG11 VAL A 199       9.266 -12.216  26.714  1.00 34.11           H  
ATOM   2914 HG12 VAL A 199      10.838 -11.424  26.597  1.00 34.11           H  
ATOM   2915 HG13 VAL A 199       9.888 -11.298  28.099  1.00 34.11           H  
ATOM   2916  CG2 VAL A 199       7.698 -10.080  27.000  1.00 34.11           C  
ATOM   2917 HG21 VAL A 199       7.694 -10.063  28.090  1.00 34.11           H  
ATOM   2918 HG22 VAL A 199       7.190 -10.980  26.656  1.00 34.11           H  
ATOM   2919 HG23 VAL A 199       7.149  -9.218  26.621  1.00 34.11           H  
ATOM   2920  N   ILE A 200      12.339  -8.805  27.155  1.00 35.02           N  
ATOM   2921  H   ILE A 200      12.142  -8.725  28.142  1.00 35.02           H  
ATOM   2922  CA  ILE A 200      13.745  -8.957  26.755  1.00 35.02           C  
ATOM   2923  HA  ILE A 200      13.831  -8.898  25.670  1.00 35.02           H  
ATOM   2924  C   ILE A 200      14.204 -10.343  27.208  1.00 35.02           C  
ATOM   2925  CB  ILE A 200      14.624  -7.837  27.367  1.00 35.02           C  
ATOM   2926  HB  ILE A 200      14.595  -7.929  28.453  1.00 35.02           H  
ATOM   2927  O   ILE A 200      14.366 -10.556  28.407  1.00 35.02           O  
ATOM   2928  CG1 ILE A 200      14.095  -6.431  26.997  1.00 35.02           C  
ATOM   2929 HG12 ILE A 200      14.161  -6.288  25.919  1.00 35.02           H  
ATOM   2930 HG13 ILE A 200      13.045  -6.352  27.282  1.00 35.02           H  
ATOM   2931  CG2 ILE A 200      16.086  -8.010  26.903  1.00 35.02           C  
ATOM   2932 HG21 ILE A 200      16.727  -7.267  27.378  1.00 35.02           H  
ATOM   2933 HG22 ILE A 200      16.465  -8.994  27.181  1.00 35.02           H  
ATOM   2934 HG23 ILE A 200      16.149  -7.895  25.821  1.00 35.02           H  
ATOM   2935  CD1 ILE A 200      14.826  -5.283  27.705  1.00 35.02           C  
ATOM   2936 HD11 ILE A 200      15.850  -5.195  27.340  1.00 35.02           H  
ATOM   2937 HD12 ILE A 200      14.307  -4.348  27.497  1.00 35.02           H  
ATOM   2938 HD13 ILE A 200      14.830  -5.452  28.782  1.00 35.02           H  
ATOM   2939  N   GLY A 201      14.413 -11.277  26.276  1.00 31.10           N  
ATOM   2940  H   GLY A 201      14.269 -11.033  25.306  1.00 31.10           H  
ATOM   2941  CA  GLY A 201      14.884 -12.636  26.568  1.00 31.10           C  
ATOM   2942  HA2 GLY A 201      15.236 -12.692  27.598  1.00 31.10           H  
ATOM   2943  HA3 GLY A 201      14.058 -13.338  26.454  1.00 31.10           H  
ATOM   2944  C   GLY A 201      16.024 -13.075  25.649  1.00 31.10           C  
ATOM   2945  O   GLY A 201      16.087 -12.660  24.495  1.00 31.10           O  
ATOM   2946  N   LYS A 202      16.936 -13.914  26.158  1.00 32.54           N  
ATOM   2947  H   LYS A 202      16.847 -14.171  27.131  1.00 32.54           H  
ATOM   2948  CA  LYS A 202      18.081 -14.448  25.390  1.00 32.54           C  
ATOM   2949  HA  LYS A 202      18.366 -13.717  24.633  1.00 32.54           H  
ATOM   2950  C   LYS A 202      17.775 -15.726  24.592  1.00 32.54           C  
ATOM   2951  CB  LYS A 202      19.291 -14.669  26.315  1.00 32.54           C  
ATOM   2952  HB2 LYS A 202      20.064 -15.185  25.747  1.00 32.54           H  
ATOM   2953  HB3 LYS A 202      19.001 -15.314  27.145  1.00 32.54           H  
ATOM   2954  O   LYS A 202      18.624 -16.150  23.819  1.00 32.54           O  
ATOM   2955  CG  LYS A 202      19.894 -13.363  26.854  1.00 32.54           C  
ATOM   2956  HG2 LYS A 202      19.192 -12.885  27.537  1.00 32.54           H  
ATOM   2957  HG3 LYS A 202      20.097 -12.690  26.021  1.00 32.54           H  
ATOM   2958  CD  LYS A 202      21.208 -13.666  27.588  1.00 32.54           C  
ATOM   2959  HD2 LYS A 202      21.878 -14.179  26.899  1.00 32.54           H  
ATOM   2960  HD3 LYS A 202      21.003 -14.324  28.432  1.00 32.54           H  
ATOM   2961  CE  LYS A 202      21.876 -12.376  28.074  1.00 32.54           C  
ATOM   2962  HE2 LYS A 202      21.214 -11.887  28.788  1.00 32.54           H  
ATOM   2963  HE3 LYS A 202      21.997 -11.713  27.218  1.00 32.54           H  
ATOM   2964  NZ  LYS A 202      23.197 -12.666  28.687  1.00 32.54           N  
ATOM   2965  HZ1 LYS A 202      23.654 -11.816  28.983  1.00 32.54           H  
ATOM   2966  HZ2 LYS A 202      23.099 -13.293  29.473  1.00 32.54           H  
ATOM   2967  HZ3 LYS A 202      23.791 -13.118  28.006  1.00 32.54           H  
ATOM   2968  N   ASN A 203      16.603 -16.345  24.771  1.00 40.98           N  
ATOM   2969  H   ASN A 203      15.918 -15.916  25.377  1.00 40.98           H  
ATOM   2970  CA  ASN A 203      16.255 -17.636  24.164  1.00 40.98           C  
ATOM   2971  HA  ASN A 203      16.989 -17.882  23.397  1.00 40.98           H  
ATOM   2972  C   ASN A 203      14.877 -17.581  23.477  1.00 40.98           C  
ATOM   2973  CB  ASN A 203      16.342 -18.726  25.251  1.00 40.98           C  
ATOM   2974  HB2 ASN A 203      15.565 -18.568  25.999  1.00 40.98           H  
ATOM   2975  HB3 ASN A 203      17.315 -18.665  25.738  1.00 40.98           H  
ATOM   2976  O   ASN A 203      13.889 -17.197  24.100  1.00 40.98           O  
ATOM   2977  CG  ASN A 203      16.186 -20.133  24.695  1.00 40.98           C  
ATOM   2978  ND2 ASN A 203      16.546 -21.141  25.449  1.00 40.98           N  
ATOM   2979 HD21 ASN A 203      16.891 -21.002  26.388  1.00 40.98           H  
ATOM   2980 HD22 ASN A 203      16.401 -22.060  25.055  1.00 40.98           H  
ATOM   2981  OD1 ASN A 203      15.735 -20.344  23.582  1.00 40.98           O  
ATOM   2982  N   GLY A 204      14.809 -17.971  22.200  1.00 37.22           N  
ATOM   2983  H   GLY A 204      15.637 -18.380  21.791  1.00 37.22           H  
ATOM   2984  CA  GLY A 204      13.601 -17.885  21.373  1.00 37.22           C  
ATOM   2985  HA2 GLY A 204      13.216 -16.866  21.406  1.00 37.22           H  
ATOM   2986  HA3 GLY A 204      13.873 -18.111  20.342  1.00 37.22           H  
ATOM   2987  C   GLY A 204      12.462 -18.833  21.769  1.00 37.22           C  
ATOM   2988  O   GLY A 204      11.302 -18.502  21.539  1.00 37.22           O  
ATOM   2989  N   GLU A 205      12.752 -19.974  22.400  1.00 43.38           N  
ATOM   2990  H   GLU A 205      13.718 -20.198  22.590  1.00 43.38           H  
ATOM   2991  CA  GLU A 205      11.729 -20.976  22.755  1.00 43.38           C  
ATOM   2992  HA  GLU A 205      11.032 -21.072  21.923  1.00 43.38           H  
ATOM   2993  C   GLU A 205      10.907 -20.545  23.984  1.00 43.38           C  
ATOM   2994  CB  GLU A 205      12.438 -22.327  22.940  1.00 43.38           C  
ATOM   2995  HB2 GLU A 205      12.914 -22.357  23.920  1.00 43.38           H  
ATOM   2996  HB3 GLU A 205      13.218 -22.401  22.181  1.00 43.38           H  
ATOM   2997  O   GLU A 205       9.684 -20.664  24.012  1.00 43.38           O  
ATOM   2998  CG  GLU A 205      11.512 -23.539  22.763  1.00 43.38           C  
ATOM   2999  HG2 GLU A 205      10.819 -23.580  23.603  1.00 43.38           H  
ATOM   3000  HG3 GLU A 205      10.933 -23.401  21.850  1.00 43.38           H  
ATOM   3001  CD  GLU A 205      12.296 -24.862  22.669  1.00 43.38           C  
ATOM   3002  OE1 GLU A 205      11.749 -25.814  22.068  1.00 43.38           O  
ATOM   3003  OE2 GLU A 205      13.444 -24.908  23.169  1.00 43.38           O  
ATOM   3004  N   THR A 206      11.558 -19.908  24.960  1.00 39.28           N  
ATOM   3005  H   THR A 206      12.564 -19.849  24.901  1.00 39.28           H  
ATOM   3006  CA  THR A 206      10.904 -19.334  26.148  1.00 39.28           C  
ATOM   3007  HA  THR A 206      10.251 -20.089  26.587  1.00 39.28           H  
ATOM   3008  C   THR A 206      10.038 -18.117  25.802  1.00 39.28           C  
ATOM   3009  CB  THR A 206      11.969 -18.927  27.178  1.00 39.28           C  
ATOM   3010  HB  THR A 206      12.414 -17.978  26.877  1.00 39.28           H  
ATOM   3011  O   THR A 206       8.993 -17.888  26.406  1.00 39.28           O  
ATOM   3012  CG2 THR A 206      11.392 -18.787  28.583  1.00 39.28           C  
ATOM   3013 HG21 THR A 206      10.891 -19.709  28.878  1.00 39.28           H  
ATOM   3014 HG22 THR A 206      12.193 -18.577  29.291  1.00 39.28           H  
ATOM   3015 HG23 THR A 206      10.671 -17.970  28.611  1.00 39.28           H  
ATOM   3016  OG1 THR A 206      13.003 -19.886  27.248  1.00 39.28           O  
ATOM   3017  HG1 THR A 206      12.615 -20.709  27.555  1.00 39.28           H  
ATOM   3018  N   ILE A 207      10.453 -17.346  24.795  1.00 43.38           N  
ATOM   3019  H   ILE A 207      11.315 -17.605  24.337  1.00 43.38           H  
ATOM   3020  CA  ILE A 207       9.736 -16.167  24.293  1.00 43.38           C  
ATOM   3021  HA  ILE A 207       9.448 -15.534  25.133  1.00 43.38           H  
ATOM   3022  C   ILE A 207       8.442 -16.570  23.574  1.00 43.38           C  
ATOM   3023  CB  ILE A 207      10.695 -15.375  23.381  1.00 43.38           C  
ATOM   3024  HB  ILE A 207      11.139 -16.072  22.671  1.00 43.38           H  
ATOM   3025  O   ILE A 207       7.422 -15.904  23.744  1.00 43.38           O  
ATOM   3026  CG1 ILE A 207      11.822 -14.737  24.226  1.00 43.38           C  
ATOM   3027 HG12 ILE A 207      12.262 -15.488  24.883  1.00 43.38           H  
ATOM   3028 HG13 ILE A 207      11.403 -13.962  24.868  1.00 43.38           H  
ATOM   3029  CG2 ILE A 207       9.993 -14.279  22.571  1.00 43.38           C  
ATOM   3030 HG21 ILE A 207       9.142 -14.670  22.014  1.00 43.38           H  
ATOM   3031 HG22 ILE A 207       9.651 -13.481  23.230  1.00 43.38           H  
ATOM   3032 HG23 ILE A 207      10.700 -13.891  21.838  1.00 43.38           H  
ATOM   3033  CD1 ILE A 207      12.950 -14.129  23.383  1.00 43.38           C  
ATOM   3034 HD11 ILE A 207      13.796 -13.903  24.032  1.00 43.38           H  
ATOM   3035 HD12 ILE A 207      13.275 -14.834  22.618  1.00 43.38           H  
ATOM   3036 HD13 ILE A 207      12.616 -13.204  22.913  1.00 43.38           H  
ATOM   3037  N   LYS A 208       8.466 -17.674  22.818  1.00 46.58           N  
ATOM   3038  H   LYS A 208       9.343 -18.165  22.713  1.00 46.58           H  
ATOM   3039  CA  LYS A 208       7.285 -18.217  22.137  1.00 46.58           C  
ATOM   3040  HA  LYS A 208       6.858 -17.441  21.500  1.00 46.58           H  
ATOM   3041  C   LYS A 208       6.188 -18.604  23.136  1.00 46.58           C  
ATOM   3042  CB  LYS A 208       7.729 -19.393  21.258  1.00 46.58           C  
ATOM   3043  HB2 LYS A 208       8.551 -19.070  20.619  1.00 46.58           H  
ATOM   3044  HB3 LYS A 208       8.077 -20.210  21.889  1.00 46.58           H  
ATOM   3045  O   LYS A 208       5.050 -18.174  22.980  1.00 46.58           O  
ATOM   3046  CG  LYS A 208       6.580 -19.886  20.375  1.00 46.58           C  
ATOM   3047  HG2 LYS A 208       5.761 -20.223  21.010  1.00 46.58           H  
ATOM   3048  HG3 LYS A 208       6.228 -19.069  19.745  1.00 46.58           H  
ATOM   3049  CD  LYS A 208       7.032 -21.053  19.494  1.00 46.58           C  
ATOM   3050  HD2 LYS A 208       7.804 -20.719  18.802  1.00 46.58           H  
ATOM   3051  HD3 LYS A 208       7.419 -21.848  20.131  1.00 46.58           H  
ATOM   3052  CE  LYS A 208       5.806 -21.554  18.730  1.00 46.58           C  
ATOM   3053  HE2 LYS A 208       5.429 -20.755  18.091  1.00 46.58           H  
ATOM   3054  HE3 LYS A 208       5.020 -21.763  19.456  1.00 46.58           H  
ATOM   3055  NZ  LYS A 208       6.106 -22.774  17.948  1.00 46.58           N  
ATOM   3056  HZ1 LYS A 208       6.414 -23.501  18.579  1.00 46.58           H  
ATOM   3057  HZ2 LYS A 208       6.815 -22.595  17.251  1.00 46.58           H  
ATOM   3058  HZ3 LYS A 208       5.256 -23.090  17.503  1.00 46.58           H  
ATOM   3059  N   ASN A 209       6.554 -19.293  24.217  1.00 47.56           N  
ATOM   3060  H   ASN A 209       7.490 -19.671  24.250  1.00 47.56           H  
ATOM   3061  CA  ASN A 209       5.605 -19.663  25.272  1.00 47.56           C  
ATOM   3062  HA  ASN A 209       4.763 -20.187  24.819  1.00 47.56           H  
ATOM   3063  C   ASN A 209       5.019 -18.425  25.985  1.00 47.56           C  
ATOM   3064  CB  ASN A 209       6.298 -20.622  26.256  1.00 47.56           C  
ATOM   3065  HB2 ASN A 209       7.208 -20.159  26.641  1.00 47.56           H  
ATOM   3066  HB3 ASN A 209       5.625 -20.802  27.094  1.00 47.56           H  
ATOM   3067  O   ASN A 209       3.818 -18.366  26.235  1.00 47.56           O  
ATOM   3068  CG  ASN A 209       6.642 -21.974  25.651  1.00 47.56           C  
ATOM   3069  ND2 ASN A 209       7.379 -22.792  26.363  1.00 47.56           N  
ATOM   3070 HD21 ASN A 209       7.576 -23.682  25.928  1.00 47.56           H  
ATOM   3071 HD22 ASN A 209       7.623 -22.563  27.316  1.00 47.56           H  
ATOM   3072  OD1 ASN A 209       6.280 -22.324  24.543  1.00 47.56           O  
ATOM   3073  N   LEU A 210       5.832 -17.389  26.237  1.00 41.06           N  
ATOM   3074  H   LEU A 210       6.815 -17.496  26.032  1.00 41.06           H  
ATOM   3075  CA  LEU A 210       5.367 -16.132  26.845  1.00 41.06           C  
ATOM   3076  HA  LEU A 210       4.788 -16.379  27.735  1.00 41.06           H  
ATOM   3077  C   LEU A 210       4.426 -15.324  25.934  1.00 41.06           C  
ATOM   3078  CB  LEU A 210       6.585 -15.277  27.241  1.00 41.06           C  
ATOM   3079  HB2 LEU A 210       6.262 -14.247  27.392  1.00 41.06           H  
ATOM   3080  HB3 LEU A 210       7.293 -15.278  26.412  1.00 41.06           H  
ATOM   3081  O   LEU A 210       3.522 -14.652  26.437  1.00 41.06           O  
ATOM   3082  CG  LEU A 210       7.295 -15.749  28.522  1.00 41.06           C  
ATOM   3083  HG  LEU A 210       7.487 -16.820  28.469  1.00 41.06           H  
ATOM   3084  CD1 LEU A 210       8.633 -15.020  28.657  1.00 41.06           C  
ATOM   3085 HD11 LEU A 210       9.257 -15.252  27.794  1.00 41.06           H  
ATOM   3086 HD12 LEU A 210       8.471 -13.944  28.716  1.00 41.06           H  
ATOM   3087 HD13 LEU A 210       9.141 -15.363  29.559  1.00 41.06           H  
ATOM   3088  CD2 LEU A 210       6.464 -15.447  29.773  1.00 41.06           C  
ATOM   3089 HD21 LEU A 210       5.548 -16.037  29.762  1.00 41.06           H  
ATOM   3090 HD22 LEU A 210       6.215 -14.388  29.823  1.00 41.06           H  
ATOM   3091 HD23 LEU A 210       7.026 -15.731  30.663  1.00 41.06           H  
ATOM   3092  N   GLN A 211       4.627 -15.379  24.615  1.00 46.25           N  
ATOM   3093  H   GLN A 211       5.410 -15.921  24.276  1.00 46.25           H  
ATOM   3094  CA  GLN A 211       3.749 -14.755  23.623  1.00 46.25           C  
ATOM   3095  HA  GLN A 211       3.580 -13.717  23.909  1.00 46.25           H  
ATOM   3096  C   GLN A 211       2.382 -15.454  23.564  1.00 46.25           C  
ATOM   3097  CB  GLN A 211       4.462 -14.782  22.259  1.00 46.25           C  
ATOM   3098  HB2 GLN A 211       5.441 -14.316  22.369  1.00 46.25           H  
ATOM   3099  HB3 GLN A 211       4.606 -15.814  21.939  1.00 46.25           H  
ATOM   3100  O   GLN A 211       1.351 -14.778  23.503  1.00 46.25           O  
ATOM   3101  CG  GLN A 211       3.683 -14.027  21.175  1.00 46.25           C  
ATOM   3102  HG2 GLN A 211       2.714 -14.502  21.023  1.00 46.25           H  
ATOM   3103  HG3 GLN A 211       3.517 -13.006  21.517  1.00 46.25           H  
ATOM   3104  CD  GLN A 211       4.401 -13.972  19.830  1.00 46.25           C  
ATOM   3105  NE2 GLN A 211       3.827 -13.304  18.854  1.00 46.25           N  
ATOM   3106 HE21 GLN A 211       2.934 -12.858  19.007  1.00 46.25           H  
ATOM   3107 HE22 GLN A 211       4.309 -13.322  17.967  1.00 46.25           H  
ATOM   3108  OE1 GLN A 211       5.477 -14.503  19.614  1.00 46.25           O  
ATOM   3109  N   GLU A 212       2.386 -16.788  23.614  1.00 50.15           N  
ATOM   3110  H   GLU A 212       3.276 -17.265  23.634  1.00 50.15           H  
ATOM   3111  CA  GLU A 212       1.188 -17.630  23.557  1.00 50.15           C  
ATOM   3112  HA  GLU A 212       0.544 -17.274  22.754  1.00 50.15           H  
ATOM   3113  C   GLU A 212       0.349 -17.543  24.846  1.00 50.15           C  
ATOM   3114  CB  GLU A 212       1.603 -19.078  23.216  1.00 50.15           C  
ATOM   3115  HB2 GLU A 212       2.400 -19.390  23.892  1.00 50.15           H  
ATOM   3116  HB3 GLU A 212       0.744 -19.733  23.366  1.00 50.15           H  
ATOM   3117  O   GLU A 212      -0.872 -17.420  24.759  1.00 50.15           O  
ATOM   3118  CG  GLU A 212       2.073 -19.217  21.750  1.00 50.15           C  
ATOM   3119  HG2 GLU A 212       2.838 -18.467  21.544  1.00 50.15           H  
ATOM   3120  HG3 GLU A 212       1.227 -18.994  21.100  1.00 50.15           H  
ATOM   3121  CD  GLU A 212       2.635 -20.605  21.375  1.00 50.15           C  
ATOM   3122  OE1 GLU A 212       3.166 -20.737  20.240  1.00 50.15           O  
ATOM   3123  OE2 GLU A 212       2.527 -21.546  22.189  1.00 50.15           O  
ATOM   3124  N   GLU A 213       0.971 -17.507  26.031  1.00 43.39           N  
ATOM   3125  H   GLU A 213       1.961 -17.704  26.059  1.00 43.39           H  
ATOM   3126  CA  GLU A 213       0.245 -17.424  27.312  1.00 43.39           C  
ATOM   3127  HA  GLU A 213      -0.630 -18.071  27.260  1.00 43.39           H  
ATOM   3128  C   GLU A 213      -0.286 -16.017  27.644  1.00 43.39           C  
ATOM   3129  CB  GLU A 213       1.134 -17.934  28.461  1.00 43.39           C  
ATOM   3130  HB2 GLU A 213       0.694 -17.614  29.405  1.00 43.39           H  
ATOM   3131  HB3 GLU A 213       2.123 -17.483  28.376  1.00 43.39           H  
ATOM   3132  O   GLU A 213      -1.359 -15.896  28.236  1.00 43.39           O  
ATOM   3133  CG  GLU A 213       1.244 -19.468  28.490  1.00 43.39           C  
ATOM   3134  HG2 GLU A 213       0.238 -19.884  28.532  1.00 43.39           H  
ATOM   3135  HG3 GLU A 213       1.709 -19.809  27.565  1.00 43.39           H  
ATOM   3136  CD  GLU A 213       2.059 -19.991  29.687  1.00 43.39           C  
ATOM   3137  OE1 GLU A 213       1.865 -21.177  30.042  1.00 43.39           O  
ATOM   3138  OE2 GLU A 213       2.873 -19.215  30.244  1.00 43.39           O  
ATOM   3139  N   ASN A 214       0.420 -14.939  27.266  1.00 40.30           N  
ATOM   3140  H   ASN A 214       1.292 -15.101  26.784  1.00 40.30           H  
ATOM   3141  CA  ASN A 214       0.113 -13.579  27.754  1.00 40.30           C  
ATOM   3142  HA  ASN A 214      -0.680 -13.652  28.497  1.00 40.30           H  
ATOM   3143  C   ASN A 214      -0.440 -12.611  26.690  1.00 40.30           C  
ATOM   3144  CB  ASN A 214       1.336 -13.015  28.494  1.00 40.30           C  
ATOM   3145  HB2 ASN A 214       2.194 -12.971  27.823  1.00 40.30           H  
ATOM   3146  HB3 ASN A 214       1.118 -12.005  28.841  1.00 40.30           H  
ATOM   3147  O   ASN A 214      -0.728 -11.452  26.996  1.00 40.30           O  
ATOM   3148  CG  ASN A 214       1.673 -13.844  29.717  1.00 40.30           C  
ATOM   3149  ND2 ASN A 214       2.786 -14.537  29.702  1.00 40.30           N  
ATOM   3150 HD21 ASN A 214       2.890 -15.205  30.452  1.00 40.30           H  
ATOM   3151 HD22 ASN A 214       3.295 -14.626  28.834  1.00 40.30           H  
ATOM   3152  OD1 ASN A 214       0.931 -13.888  30.680  1.00 40.30           O  
ATOM   3153  N   GLY A 215      -0.601 -13.047  25.435  1.00 34.31           N  
ATOM   3154  H   GLY A 215      -0.344 -14.002  25.227  1.00 34.31           H  
ATOM   3155  CA  GLY A 215      -1.175 -12.221  24.363  1.00 34.31           C  
ATOM   3156  HA2 GLY A 215      -1.261 -12.840  23.469  1.00 34.31           H  
ATOM   3157  HA3 GLY A 215      -2.171 -11.893  24.660  1.00 34.31           H  
ATOM   3158  C   GLY A 215      -0.341 -10.983  24.000  1.00 34.31           C  
ATOM   3159  O   GLY A 215      -0.885  -9.985  23.517  1.00 34.31           O  
ATOM   3160  N   VAL A 216       0.970 -11.027  24.248  1.00 37.67           N  
ATOM   3161  H   VAL A 216       1.336 -11.892  24.618  1.00 37.67           H  
ATOM   3162  CA  VAL A 216       1.918  -9.939  23.966  1.00 37.67           C  
ATOM   3163  HA  VAL A 216       1.496  -9.008  24.344  1.00 37.67           H  
ATOM   3164  C   VAL A 216       2.108  -9.813  22.452  1.00 37.67           C  
ATOM   3165  CB  VAL A 216       3.257 -10.185  24.692  1.00 37.67           C  
ATOM   3166  HB  VAL A 216       3.666 -11.147  24.382  1.00 37.67           H  
ATOM   3167  O   VAL A 216       2.580 -10.734  21.795  1.00 37.67           O  
ATOM   3168  CG1 VAL A 216       4.287  -9.093  24.378  1.00 37.67           C  
ATOM   3169 HG11 VAL A 216       4.568  -9.133  23.326  1.00 37.67           H  
ATOM   3170 HG12 VAL A 216       3.892  -8.106  24.619  1.00 37.67           H  
ATOM   3171 HG13 VAL A 216       5.193  -9.260  24.961  1.00 37.67           H  
ATOM   3172  CG2 VAL A 216       3.057 -10.210  26.214  1.00 37.67           C  
ATOM   3173 HG21 VAL A 216       4.009 -10.405  26.709  1.00 37.67           H  
ATOM   3174 HG22 VAL A 216       2.661  -9.256  26.562  1.00 37.67           H  
ATOM   3175 HG23 VAL A 216       2.365 -11.004  26.492  1.00 37.67           H  
ATOM   3176  N   LYS A 217       1.737  -8.665  21.872  1.00 33.81           N  
ATOM   3177  H   LYS A 217       1.308  -7.965  22.461  1.00 33.81           H  
ATOM   3178  CA  LYS A 217       1.737  -8.459  20.408  1.00 33.81           C  
ATOM   3179  HA  LYS A 217       1.646  -9.433  19.929  1.00 33.81           H  
ATOM   3180  C   LYS A 217       3.044  -7.894  19.839  1.00 33.81           C  
ATOM   3181  CB  LYS A 217       0.514  -7.628  19.983  1.00 33.81           C  
ATOM   3182  HB2 LYS A 217       0.510  -6.679  20.520  1.00 33.81           H  
ATOM   3183  HB3 LYS A 217       0.585  -7.418  18.916  1.00 33.81           H  
ATOM   3184  O   LYS A 217       3.124  -7.678  18.634  1.00 33.81           O  
ATOM   3185  CG  LYS A 217      -0.801  -8.379  20.236  1.00 33.81           C  
ATOM   3186  HG2 LYS A 217      -0.951  -8.501  21.309  1.00 33.81           H  
ATOM   3187  HG3 LYS A 217      -0.748  -9.364  19.771  1.00 33.81           H  
ATOM   3188  CD  LYS A 217      -1.990  -7.611  19.649  1.00 33.81           C  
ATOM   3189  HD2 LYS A 217      -1.837  -7.484  18.578  1.00 33.81           H  
ATOM   3190  HD3 LYS A 217      -2.055  -6.632  20.124  1.00 33.81           H  
ATOM   3191  CE  LYS A 217      -3.282  -8.398  19.895  1.00 33.81           C  
ATOM   3192  HE2 LYS A 217      -3.422  -8.509  20.971  1.00 33.81           H  
ATOM   3193  HE3 LYS A 217      -3.160  -9.397  19.475  1.00 33.81           H  
ATOM   3194  NZ  LYS A 217      -4.453  -7.724  19.280  1.00 33.81           N  
ATOM   3195  HZ1 LYS A 217      -4.320  -7.641  18.282  1.00 33.81           H  
ATOM   3196  HZ2 LYS A 217      -5.293  -8.263  19.438  1.00 33.81           H  
ATOM   3197  HZ3 LYS A 217      -4.576  -6.798  19.665  1.00 33.81           H  
ATOM   3198  N   MET A 218       4.055  -7.637  20.674  1.00 31.20           N  
ATOM   3199  H   MET A 218       3.961  -7.875  21.651  1.00 31.20           H  
ATOM   3200  CA  MET A 218       5.336  -7.096  20.215  1.00 31.20           C  
ATOM   3201  HA  MET A 218       5.496  -7.425  19.188  1.00 31.20           H  
ATOM   3202  C   MET A 218       6.501  -7.616  21.059  1.00 31.20           C  
ATOM   3203  CB  MET A 218       5.266  -5.562  20.215  1.00 31.20           C  
ATOM   3204  HB2 MET A 218       4.276  -5.256  19.876  1.00 31.20           H  
ATOM   3205  HB3 MET A 218       5.417  -5.180  21.225  1.00 31.20           H  
ATOM   3206  O   MET A 218       6.486  -7.512  22.282  1.00 31.20           O  
ATOM   3207  CG  MET A 218       6.303  -4.951  19.267  1.00 31.20           C  
ATOM   3208  HG2 MET A 218       6.145  -5.351  18.266  1.00 31.20           H  
ATOM   3209  HG3 MET A 218       7.298  -5.249  19.598  1.00 31.20           H  
ATOM   3210  SD  MET A 218       6.264  -3.138  19.170  1.00 31.20           S  
ATOM   3211  CE  MET A 218       4.599  -2.848  18.509  1.00 31.20           C  
ATOM   3212  HE1 MET A 218       4.485  -1.789  18.279  1.00 31.20           H  
ATOM   3213  HE2 MET A 218       3.849  -3.134  19.246  1.00 31.20           H  
ATOM   3214  HE3 MET A 218       4.460  -3.430  17.598  1.00 31.20           H  
ATOM   3215  N   VAL A 219       7.509  -8.174  20.390  1.00 30.72           N  
ATOM   3216  H   VAL A 219       7.459  -8.207  19.382  1.00 30.72           H  
ATOM   3217  CA  VAL A 219       8.699  -8.785  20.995  1.00 30.72           C  
ATOM   3218  HA  VAL A 219       8.779  -8.497  22.043  1.00 30.72           H  
ATOM   3219  C   VAL A 219       9.926  -8.272  20.239  1.00 30.72           C  
ATOM   3220  CB  VAL A 219       8.607 -10.322  20.910  1.00 30.72           C  
ATOM   3221  HB  VAL A 219       8.515 -10.607  19.862  1.00 30.72           H  
ATOM   3222  O   VAL A 219       9.976  -8.374  19.015  1.00 30.72           O  
ATOM   3223  CG1 VAL A 219       9.858 -10.995  21.474  1.00 30.72           C  
ATOM   3224 HG11 VAL A 219      10.763 -10.617  20.998  1.00 30.72           H  
ATOM   3225 HG12 VAL A 219       9.786 -12.055  21.231  1.00 30.72           H  
ATOM   3226 HG13 VAL A 219       9.923 -10.854  22.553  1.00 30.72           H  
ATOM   3227  CG2 VAL A 219       7.391 -10.887  21.663  1.00 30.72           C  
ATOM   3228 HG21 VAL A 219       6.465 -10.523  21.219  1.00 30.72           H  
ATOM   3229 HG22 VAL A 219       7.426 -10.590  22.712  1.00 30.72           H  
ATOM   3230 HG23 VAL A 219       7.387 -11.975  21.598  1.00 30.72           H  
ATOM   3231  N   LEU A 220      10.918  -7.727  20.949  1.00 30.76           N  
ATOM   3232  H   LEU A 220      10.840  -7.717  21.956  1.00 30.76           H  
ATOM   3233  CA  LEU A 220      12.207  -7.321  20.377  1.00 30.76           C  
ATOM   3234  HA  LEU A 220      12.163  -7.381  19.289  1.00 30.76           H  
ATOM   3235  C   LEU A 220      13.291  -8.297  20.841  1.00 30.76           C  
ATOM   3236  CB  LEU A 220      12.519  -5.860  20.760  1.00 30.76           C  
ATOM   3237  HB2 LEU A 220      12.137  -5.674  21.763  1.00 30.76           H  
ATOM   3238  HB3 LEU A 220      13.599  -5.715  20.797  1.00 30.76           H  
ATOM   3239  O   LEU A 220      13.596  -8.384  22.028  1.00 30.76           O  
ATOM   3240  CG  LEU A 220      11.919  -4.841  19.771  1.00 30.76           C  
ATOM   3241  HG  LEU A 220      10.947  -5.193  19.427  1.00 30.76           H  
ATOM   3242  CD1 LEU A 220      11.719  -3.487  20.450  1.00 30.76           C  
ATOM   3243 HD11 LEU A 220      11.030  -3.595  21.288  1.00 30.76           H  
ATOM   3244 HD12 LEU A 220      11.293  -2.778  19.741  1.00 30.76           H  
ATOM   3245 HD13 LEU A 220      12.673  -3.105  20.816  1.00 30.76           H  
ATOM   3246  CD2 LEU A 220      12.839  -4.634  18.562  1.00 30.76           C  
ATOM   3247 HD21 LEU A 220      12.989  -5.581  18.044  1.00 30.76           H  
ATOM   3248 HD22 LEU A 220      13.804  -4.241  18.884  1.00 30.76           H  
ATOM   3249 HD23 LEU A 220      12.378  -3.930  17.870  1.00 30.76           H  
ATOM   3250  N   ILE A 221      13.867  -9.034  19.890  1.00 27.99           N  
ATOM   3251  H   ILE A 221      13.573  -8.896  18.934  1.00 27.99           H  
ATOM   3252  CA  ILE A 221      14.933 -10.010  20.140  1.00 27.99           C  
ATOM   3253  HA  ILE A 221      14.894 -10.321  21.184  1.00 27.99           H  
ATOM   3254  C   ILE A 221      16.278  -9.329  19.887  1.00 27.99           C  
ATOM   3255  CB  ILE A 221      14.750 -11.277  19.269  1.00 27.99           C  
ATOM   3256  HB  ILE A 221      14.815 -10.986  18.220  1.00 27.99           H  
ATOM   3257  O   ILE A 221      16.551  -8.876  18.776  1.00 27.99           O  
ATOM   3258  CG1 ILE A 221      13.361 -11.919  19.508  1.00 27.99           C  
ATOM   3259 HG12 ILE A 221      12.583 -11.174  19.342  1.00 27.99           H  
ATOM   3260 HG13 ILE A 221      13.289 -12.253  20.543  1.00 27.99           H  
ATOM   3261  CG2 ILE A 221      15.876 -12.290  19.561  1.00 27.99           C  
ATOM   3262 HG21 ILE A 221      15.833 -12.610  20.602  1.00 27.99           H  
ATOM   3263 HG22 ILE A 221      15.781 -13.163  18.916  1.00 27.99           H  
ATOM   3264 HG23 ILE A 221      16.854 -11.850  19.363  1.00 27.99           H  
ATOM   3265  CD1 ILE A 221      13.040 -13.098  18.580  1.00 27.99           C  
ATOM   3266 HD11 ILE A 221      12.000 -13.393  18.724  1.00 27.99           H  
ATOM   3267 HD12 ILE A 221      13.674 -13.954  18.812  1.00 27.99           H  
ATOM   3268 HD13 ILE A 221      13.183 -12.803  17.540  1.00 27.99           H  
ATOM   3269  N   GLN A 222      17.142  -9.290  20.901  1.00 31.09           N  
ATOM   3270  H   GLN A 222      16.867  -9.680  21.790  1.00 31.09           H  
ATOM   3271  CA  GLN A 222      18.540  -8.916  20.711  1.00 31.09           C  
ATOM   3272  HA  GLN A 222      18.603  -8.150  19.938  1.00 31.09           H  
ATOM   3273  C   GLN A 222      19.305 -10.157  20.236  1.00 31.09           C  
ATOM   3274  CB  GLN A 222      19.098  -8.319  22.015  1.00 31.09           C  
ATOM   3275  HB2 GLN A 222      19.191  -9.102  22.767  1.00 31.09           H  
ATOM   3276  HB3 GLN A 222      18.401  -7.568  22.388  1.00 31.09           H  
ATOM   3277  O   GLN A 222      19.565 -11.064  21.026  1.00 31.09           O  
ATOM   3278  CG  GLN A 222      20.459  -7.639  21.795  1.00 31.09           C  
ATOM   3279  HG2 GLN A 222      20.336  -6.838  21.066  1.00 31.09           H  
ATOM   3280  HG3 GLN A 222      21.168  -8.360  21.389  1.00 31.09           H  
ATOM   3281  CD  GLN A 222      21.055  -7.058  23.076  1.00 31.09           C  
ATOM   3282  NE2 GLN A 222      21.848  -6.013  22.979  1.00 31.09           N  
ATOM   3283 HE21 GLN A 222      22.049  -5.605  22.077  1.00 31.09           H  
ATOM   3284 HE22 GLN A 222      22.225  -5.653  23.843  1.00 31.09           H  
ATOM   3285  OE1 GLN A 222      20.846  -7.530  24.184  1.00 31.09           O  
ATOM   3286  N   GLN A 223      19.662 -10.220  18.950  1.00 27.46           N  
ATOM   3287  H   GLN A 223      19.400  -9.473  18.323  1.00 27.46           H  
ATOM   3288  CA  GLN A 223      20.637 -11.211  18.496  1.00 27.46           C  
ATOM   3289  HA  GLN A 223      20.345 -12.187  18.884  1.00 27.46           H  
ATOM   3290  C   GLN A 223      21.999 -10.866  19.104  1.00 27.46           C  
ATOM   3291  CB  GLN A 223      20.686 -11.316  16.962  1.00 27.46           C  
ATOM   3292  HB2 GLN A 223      20.701 -10.322  16.517  1.00 27.46           H  
ATOM   3293  HB3 GLN A 223      21.606 -11.832  16.684  1.00 27.46           H  
ATOM   3294  O   GLN A 223      22.487  -9.744  18.976  1.00 27.46           O  
ATOM   3295  CG  GLN A 223      19.499 -12.130  16.417  1.00 27.46           C  
ATOM   3296  HG2 GLN A 223      18.572 -11.581  16.586  1.00 27.46           H  
ATOM   3297  HG3 GLN A 223      19.439 -13.073  16.961  1.00 27.46           H  
ATOM   3298  CD  GLN A 223      19.615 -12.450  14.928  1.00 27.46           C  
ATOM   3299  NE2 GLN A 223      18.889 -13.430  14.439  1.00 27.46           N  
ATOM   3300 HE21 GLN A 223      19.009 -13.603  13.451  1.00 27.46           H  
ATOM   3301 HE22 GLN A 223      18.275 -13.970  15.032  1.00 27.46           H  
ATOM   3302  OE1 GLN A 223      20.341 -11.835  14.169  1.00 27.46           O  
ATOM   3303  N   SER A 224      22.580 -11.827  19.822  1.00 27.89           N  
ATOM   3304  H   SER A 224      22.095 -12.709  19.911  1.00 27.89           H  
ATOM   3305  CA  SER A 224      23.957 -11.751  20.305  1.00 27.89           C  
ATOM   3306  HA  SER A 224      24.050 -10.946  21.034  1.00 27.89           H  
ATOM   3307  C   SER A 224      24.891 -11.486  19.123  1.00 27.89           C  
ATOM   3308  CB  SER A 224      24.334 -13.084  20.966  1.00 27.89           C  
ATOM   3309  HB2 SER A 224      23.759 -13.220  21.882  1.00 27.89           H  
ATOM   3310  HB3 SER A 224      24.097 -13.899  20.282  1.00 27.89           H  
ATOM   3311  O   SER A 224      24.842 -12.205  18.129  1.00 27.89           O  
ATOM   3312  OG  SER A 224      25.717 -13.133  21.258  1.00 27.89           O  
ATOM   3313  HG  SER A 224      26.015 -14.039  21.149  1.00 27.89           H  
ATOM   3314  N   ASN A 225      25.788 -10.506  19.251  1.00 30.20           N  
ATOM   3315  H   ASN A 225      25.742  -9.918  20.072  1.00 30.20           H  
ATOM   3316  CA  ASN A 225      26.838 -10.245  18.258  1.00 30.20           C  
ATOM   3317  HA  ASN A 225      26.382 -10.261  17.268  1.00 30.20           H  
ATOM   3318  C   ASN A 225      27.931 -11.340  18.224  1.00 30.20           C  
ATOM   3319  CB  ASN A 225      27.429  -8.840  18.493  1.00 30.20           C  
ATOM   3320  HB2 ASN A 225      27.713  -8.733  19.540  1.00 30.20           H  
ATOM   3321  HB3 ASN A 225      28.330  -8.729  17.890  1.00 30.20           H  
ATOM   3322  O   ASN A 225      28.902 -11.200  17.490  1.00 30.20           O  
ATOM   3323  CG  ASN A 225      26.502  -7.705  18.094  1.00 30.20           C  
ATOM   3324  ND2 ASN A 225      26.757  -6.511  18.576  1.00 30.20           N  
ATOM   3325 HD21 ASN A 225      26.139  -5.777  18.260  1.00 30.20           H  
ATOM   3326 HD22 ASN A 225      27.570  -6.350  19.154  1.00 30.20           H  
ATOM   3327  OD1 ASN A 225      25.558  -7.844  17.341  1.00 30.20           O  
ATOM   3328  N   ASN A 226      27.786 -12.415  19.007  1.00 33.45           N  
ATOM   3329  H   ASN A 226      26.957 -12.467  19.582  1.00 33.45           H  
ATOM   3330  CA  ASN A 226      28.625 -13.612  18.959  1.00 33.45           C  
ATOM   3331  HA  ASN A 226      29.187 -13.626  18.025  1.00 33.45           H  
ATOM   3332  C   ASN A 226      27.723 -14.858  18.971  1.00 33.45           C  
ATOM   3333  CB  ASN A 226      29.620 -13.592  20.144  1.00 33.45           C  
ATOM   3334  HB2 ASN A 226      29.662 -14.577  20.608  1.00 33.45           H  
ATOM   3335  HB3 ASN A 226      29.288 -12.885  20.904  1.00 33.45           H  
ATOM   3336  O   ASN A 226      27.383 -15.337  20.058  1.00 33.45           O  
ATOM   3337  CG  ASN A 226      31.047 -13.269  19.746  1.00 33.45           C  
ATOM   3338  ND2 ASN A 226      31.899 -13.016  20.710  1.00 33.45           N  
ATOM   3339 HD21 ASN A 226      32.848 -12.842  20.411  1.00 33.45           H  
ATOM   3340 HD22 ASN A 226      31.611 -13.057  21.677  1.00 33.45           H  
ATOM   3341  OD1 ASN A 226      31.446 -13.279  18.598  1.00 33.45           O  
ATOM   3342  N   PRO A 227      27.286 -15.359  17.802  1.00 33.04           N  
ATOM   3343  CA  PRO A 227      26.618 -16.648  17.723  1.00 33.04           C  
ATOM   3344  HA  PRO A 227      25.838 -16.730  18.481  1.00 33.04           H  
ATOM   3345  C   PRO A 227      27.658 -17.750  17.946  1.00 33.04           C  
ATOM   3346  CB  PRO A 227      25.978 -16.689  16.333  1.00 33.04           C  
ATOM   3347  HB2 PRO A 227      25.913 -17.704  15.942  1.00 33.04           H  
ATOM   3348  HB3 PRO A 227      24.986 -16.239  16.383  1.00 33.04           H  
ATOM   3349  O   PRO A 227      28.654 -17.842  17.226  1.00 33.04           O  
ATOM   3350  CG  PRO A 227      26.894 -15.805  15.486  1.00 33.04           C  
ATOM   3351  HG2 PRO A 227      26.352 -15.329  14.668  1.00 33.04           H  
ATOM   3352  HG3 PRO A 227      27.718 -16.402  15.096  1.00 33.04           H  
ATOM   3353  CD  PRO A 227      27.439 -14.773  16.476  1.00 33.04           C  
ATOM   3354  HD2 PRO A 227      26.849 -13.858  16.417  1.00 33.04           H  
ATOM   3355  HD3 PRO A 227      28.484 -14.564  16.248  1.00 33.04           H  
ATOM   3356  N   THR A 228      27.453 -18.582  18.959  1.00 34.50           N  
ATOM   3357  H   THR A 228      26.594 -18.482  19.480  1.00 34.50           H  
ATOM   3358  CA  THR A 228      28.183 -19.845  19.074  1.00 34.50           C  
ATOM   3359  HA  THR A 228      29.222 -19.645  18.811  1.00 34.50           H  
ATOM   3360  C   THR A 228      27.610 -20.854  18.074  1.00 34.50           C  
ATOM   3361  CB  THR A 228      28.178 -20.405  20.501  1.00 34.50           C  
ATOM   3362  HB  THR A 228      28.651 -21.387  20.482  1.00 34.50           H  
ATOM   3363  O   THR A 228      26.434 -20.769  17.729  1.00 34.50           O  
ATOM   3364  CG2 THR A 228      28.988 -19.528  21.454  1.00 34.50           C  
ATOM   3365 HG21 THR A 228      28.981 -19.979  22.446  1.00 34.50           H  
ATOM   3366 HG22 THR A 228      30.019 -19.459  21.106  1.00 34.50           H  
ATOM   3367 HG23 THR A 228      28.550 -18.531  21.509  1.00 34.50           H  
ATOM   3368  OG1 THR A 228      26.885 -20.572  21.021  1.00 34.50           O  
ATOM   3369  HG1 THR A 228      26.316 -19.835  20.790  1.00 34.50           H  
ATOM   3370  N   PRO A 229      28.393 -21.833  17.586  1.00 32.76           N  
ATOM   3371  CA  PRO A 229      27.907 -22.832  16.626  1.00 32.76           C  
ATOM   3372  HA  PRO A 229      27.601 -22.317  15.715  1.00 32.76           H  
ATOM   3373  C   PRO A 229      26.720 -23.676  17.126  1.00 32.76           C  
ATOM   3374  CB  PRO A 229      29.118 -23.720  16.323  1.00 32.76           C  
ATOM   3375  HB2 PRO A 229      29.127 -24.579  16.994  1.00 32.76           H  
ATOM   3376  HB3 PRO A 229      29.124 -24.052  15.285  1.00 32.76           H  
ATOM   3377  O   PRO A 229      26.054 -24.330  16.326  1.00 32.76           O  
ATOM   3378  CG  PRO A 229      30.316 -22.828  16.640  1.00 32.76           C  
ATOM   3379  HG2 PRO A 229      31.197 -23.412  16.908  1.00 32.76           H  
ATOM   3380  HG3 PRO A 229      30.527 -22.183  15.787  1.00 32.76           H  
ATOM   3381  CD  PRO A 229      29.820 -21.985  17.807  1.00 32.76           C  
ATOM   3382  HD2 PRO A 229      30.347 -21.031  17.806  1.00 32.76           H  
ATOM   3383  HD3 PRO A 229      29.987 -22.515  18.745  1.00 32.76           H  
ATOM   3384  N   GLU A 230      26.455 -23.665  18.436  1.00 31.83           N  
ATOM   3385  H   GLU A 230      27.039 -23.108  19.042  1.00 31.83           H  
ATOM   3386  CA  GLU A 230      25.310 -24.333  19.062  1.00 31.83           C  
ATOM   3387  HA  GLU A 230      25.063 -25.221  18.479  1.00 31.83           H  
ATOM   3388  C   GLU A 230      24.034 -23.469  19.079  1.00 31.83           C  
ATOM   3389  CB  GLU A 230      25.690 -24.806  20.474  1.00 31.83           C  
ATOM   3390  HB2 GLU A 230      25.901 -23.945  21.108  1.00 31.83           H  
ATOM   3391  HB3 GLU A 230      24.833 -25.344  20.880  1.00 31.83           H  
ATOM   3392  O   GLU A 230      22.936 -23.998  19.274  1.00 31.83           O  
ATOM   3393  CG  GLU A 230      26.915 -25.741  20.452  1.00 31.83           C  
ATOM   3394  HG2 GLU A 230      27.807 -25.150  20.248  1.00 31.83           H  
ATOM   3395  HG3 GLU A 230      26.792 -26.450  19.633  1.00 31.83           H  
ATOM   3396  CD  GLU A 230      27.127 -26.542  21.747  1.00 31.83           C  
ATOM   3397  OE1 GLU A 230      28.154 -27.255  21.799  1.00 31.83           O  
ATOM   3398  OE2 GLU A 230      26.266 -26.477  22.653  1.00 31.83           O  
ATOM   3399  N   ASP A 231      24.146 -22.165  18.791  1.00 32.57           N  
ATOM   3400  H   ASP A 231      25.061 -21.789  18.587  1.00 32.57           H  
ATOM   3401  CA  ASP A 231      23.011 -21.261  18.618  1.00 32.57           C  
ATOM   3402  HA  ASP A 231      22.301 -21.437  19.426  1.00 32.57           H  
ATOM   3403  C   ASP A 231      22.312 -21.581  17.291  1.00 32.57           C  
ATOM   3404  CB  ASP A 231      23.438 -19.783  18.701  1.00 32.57           C  
ATOM   3405  HB2 ASP A 231      24.201 -19.568  17.952  1.00 32.57           H  
ATOM   3406  HB3 ASP A 231      22.573 -19.164  18.462  1.00 32.57           H  
ATOM   3407  O   ASP A 231      22.628 -21.043  16.225  1.00 32.57           O  
ATOM   3408  CG  ASP A 231      23.930 -19.375  20.092  1.00 32.57           C  
ATOM   3409  OD1 ASP A 231      23.238 -19.703  21.077  1.00 32.57           O  
ATOM   3410  OD2 ASP A 231      24.977 -18.687  20.171  1.00 32.57           O  
ATOM   3411  N   LYS A 232      21.344 -22.502  17.338  1.00 29.40           N  
ATOM   3412  H   LYS A 232      21.223 -22.995  18.211  1.00 29.40           H  
ATOM   3413  CA  LYS A 232      20.497 -22.790  16.179  1.00 29.40           C  
ATOM   3414  HA  LYS A 232      21.163 -23.113  15.379  1.00 29.40           H  
ATOM   3415  C   LYS A 232      19.783 -21.495  15.764  1.00 29.40           C  
ATOM   3416  CB  LYS A 232      19.485 -23.904  16.476  1.00 29.40           C  
ATOM   3417  HB2 LYS A 232      18.765 -23.949  15.658  1.00 29.40           H  
ATOM   3418  HB3 LYS A 232      18.947 -23.669  17.395  1.00 29.40           H  
ATOM   3419  O   LYS A 232      19.084 -20.907  16.592  1.00 29.40           O  
ATOM   3420  CG  LYS A 232      20.168 -25.272  16.606  1.00 29.40           C  
ATOM   3421  HG2 LYS A 232      20.704 -25.499  15.685  1.00 29.40           H  
ATOM   3422  HG3 LYS A 232      20.880 -25.242  17.431  1.00 29.40           H  
ATOM   3423  CD  LYS A 232      19.131 -26.368  16.876  1.00 29.40           C  
ATOM   3424  HD2 LYS A 232      18.581 -26.113  17.782  1.00 29.40           H  
ATOM   3425  HD3 LYS A 232      18.438 -26.429  16.037  1.00 29.40           H  
ATOM   3426  CE  LYS A 232      19.844 -27.710  17.071  1.00 29.40           C  
ATOM   3427  HE2 LYS A 232      20.597 -27.583  17.848  1.00 29.40           H  
ATOM   3428  HE3 LYS A 232      20.363 -27.973  16.149  1.00 29.40           H  
ATOM   3429  NZ  LYS A 232      18.890 -28.778  17.462  1.00 29.40           N  
ATOM   3430  HZ1 LYS A 232      18.435 -28.523  18.327  1.00 29.40           H  
ATOM   3431  HZ2 LYS A 232      18.182 -28.913  16.754  1.00 29.40           H  
ATOM   3432  HZ3 LYS A 232      19.382 -29.646  17.619  1.00 29.40           H  
ATOM   3433  N   PRO A 233      19.890 -21.056  14.495  1.00 27.67           N  
ATOM   3434  CA  PRO A 233      19.080 -19.950  14.010  1.00 27.67           C  
ATOM   3435  HA  PRO A 233      19.314 -19.045  14.571  1.00 27.67           H  
ATOM   3436  C   PRO A 233      17.614 -20.320  14.213  1.00 27.67           C  
ATOM   3437  CB  PRO A 233      19.455 -19.760  12.537  1.00 27.67           C  
ATOM   3438  HB2 PRO A 233      18.600 -19.469  11.927  1.00 27.67           H  
ATOM   3439  HB3 PRO A 233      20.244 -19.011  12.462  1.00 27.67           H  
ATOM   3440  O   PRO A 233      17.202 -21.430  13.862  1.00 27.67           O  
ATOM   3441  CG  PRO A 233      20.014 -21.121  12.123  1.00 27.67           C  
ATOM   3442  HG2 PRO A 233      19.195 -21.773  11.820  1.00 27.67           H  
ATOM   3443  HG3 PRO A 233      20.748 -21.032  11.322  1.00 27.67           H  
ATOM   3444  CD  PRO A 233      20.642 -21.657  13.407  1.00 27.67           C  
ATOM   3445  HD2 PRO A 233      20.572 -22.745  13.414  1.00 27.67           H  
ATOM   3446  HD3 PRO A 233      21.683 -21.343  13.475  1.00 27.67           H  
ATOM   3447  N   LEU A 234      16.841 -19.404  14.797  1.00 28.43           N  
ATOM   3448  H   LEU A 234      17.270 -18.553  15.131  1.00 28.43           H  
ATOM   3449  CA  LEU A 234      15.406 -19.573  14.978  1.00 28.43           C  
ATOM   3450  HA  LEU A 234      15.238 -20.459  15.590  1.00 28.43           H  
ATOM   3451  C   LEU A 234      14.773 -19.789  13.597  1.00 28.43           C  
ATOM   3452  CB  LEU A 234      14.835 -18.340  15.709  1.00 28.43           C  
ATOM   3453  HB2 LEU A 234      14.894 -17.483  15.038  1.00 28.43           H  
ATOM   3454  HB3 LEU A 234      15.455 -18.115  16.578  1.00 28.43           H  
ATOM   3455  O   LEU A 234      14.494 -18.842  12.862  1.00 28.43           O  
ATOM   3456  CG  LEU A 234      13.376 -18.518  16.176  1.00 28.43           C  
ATOM   3457  HG  LEU A 234      12.798 -19.019  15.399  1.00 28.43           H  
ATOM   3458  CD1 LEU A 234      13.309 -19.342  17.464  1.00 28.43           C  
ATOM   3459 HD11 LEU A 234      12.276 -19.415  17.804  1.00 28.43           H  
ATOM   3460 HD12 LEU A 234      13.911 -18.872  18.242  1.00 28.43           H  
ATOM   3461 HD13 LEU A 234      13.683 -20.350  17.285  1.00 28.43           H  
ATOM   3462  CD2 LEU A 234      12.733 -17.158  16.446  1.00 28.43           C  
ATOM   3463 HD21 LEU A 234      11.702 -17.296  16.771  1.00 28.43           H  
ATOM   3464 HD22 LEU A 234      12.731 -16.564  15.532  1.00 28.43           H  
ATOM   3465 HD23 LEU A 234      13.285 -16.628  17.221  1.00 28.43           H  
ATOM   3466  N   ARG A 235      14.556 -21.052  13.224  1.00 24.68           N  
ATOM   3467  H   ARG A 235      14.940 -21.780  13.809  1.00 24.68           H  
ATOM   3468  CA  ARG A 235      13.639 -21.400  12.149  1.00 24.68           C  
ATOM   3469  HA  ARG A 235      13.774 -20.720  11.307  1.00 24.68           H  
ATOM   3470  C   ARG A 235      12.252 -21.167  12.717  1.00 24.68           C  
ATOM   3471  CB  ARG A 235      13.840 -22.847  11.667  1.00 24.68           C  
ATOM   3472  HB2 ARG A 235      12.951 -23.142  11.108  1.00 24.68           H  
ATOM   3473  HB3 ARG A 235      13.937 -23.514  12.524  1.00 24.68           H  
ATOM   3474  O   ARG A 235      11.734 -22.006  13.446  1.00 24.68           O  
ATOM   3475  CG  ARG A 235      15.059 -22.996  10.743  1.00 24.68           C  
ATOM   3476  HG2 ARG A 235      14.984 -22.272   9.932  1.00 24.68           H  
ATOM   3477  HG3 ARG A 235      15.972 -22.808  11.307  1.00 24.68           H  
ATOM   3478  CD  ARG A 235      15.095 -24.412  10.151  1.00 24.68           C  
ATOM   3479  HD2 ARG A 235      15.244 -25.126  10.962  1.00 24.68           H  
ATOM   3480  HD3 ARG A 235      14.132 -24.611   9.683  1.00 24.68           H  
ATOM   3481  NE  ARG A 235      16.166 -24.567   9.146  1.00 24.68           N  
ATOM   3482  HE  ARG A 235      16.827 -23.806   9.071  1.00 24.68           H  
ATOM   3483  NH1 ARG A 235      15.538 -26.633   8.363  1.00 24.68           N  
ATOM   3484 HH11 ARG A 235      14.765 -26.639   9.013  1.00 24.68           H  
ATOM   3485 HH12 ARG A 235      15.678 -27.415   7.739  1.00 24.68           H  
ATOM   3486  NH2 ARG A 235      17.311 -25.611   7.474  1.00 24.68           N  
ATOM   3487 HH21 ARG A 235      17.950 -24.831   7.417  1.00 24.68           H  
ATOM   3488 HH22 ARG A 235      17.431 -26.399   6.853  1.00 24.68           H  
ATOM   3489  CZ  ARG A 235      16.332 -25.599   8.336  1.00 24.68           C  
ATOM   3490  N   ILE A 236      11.661 -20.023  12.389  1.00 25.03           N  
ATOM   3491  H   ILE A 236      12.199 -19.327  11.891  1.00 25.03           H  
ATOM   3492  CA  ILE A 236      10.210 -19.878  12.445  1.00 25.03           C  
ATOM   3493  HA  ILE A 236       9.852 -20.161  13.435  1.00 25.03           H  
ATOM   3494  C   ILE A 236       9.691 -20.886  11.418  1.00 25.03           C  
ATOM   3495  CB  ILE A 236       9.769 -18.423  12.158  1.00 25.03           C  
ATOM   3496  HB  ILE A 236      10.094 -18.150  11.154  1.00 25.03           H  
ATOM   3497  O   ILE A 236       9.713 -20.633  10.215  1.00 25.03           O  
ATOM   3498  CG1 ILE A 236      10.421 -17.447  13.167  1.00 25.03           C  
ATOM   3499 HG12 ILE A 236      11.505 -17.558  13.131  1.00 25.03           H  
ATOM   3500 HG13 ILE A 236      10.092 -17.694  14.176  1.00 25.03           H  
ATOM   3501  CG2 ILE A 236       8.232 -18.329  12.219  1.00 25.03           C  
ATOM   3502 HG21 ILE A 236       7.900 -17.331  11.931  1.00 25.03           H  
ATOM   3503 HG22 ILE A 236       7.774 -19.030  11.521  1.00 25.03           H  
ATOM   3504 HG23 ILE A 236       7.875 -18.545  13.226  1.00 25.03           H  
ATOM   3505  CD1 ILE A 236      10.117 -15.968  12.897  1.00 25.03           C  
ATOM   3506 HD11 ILE A 236      10.714 -15.351  13.569  1.00 25.03           H  
ATOM   3507 HD12 ILE A 236       9.064 -15.753  13.077  1.00 25.03           H  
ATOM   3508 HD13 ILE A 236      10.371 -15.718  11.867  1.00 25.03           H  
ATOM   3509  N   SER A 237       9.349 -22.091  11.875  1.00 23.95           N  
ATOM   3510  H   SER A 237       9.456 -22.298  12.858  1.00 23.95           H  
ATOM   3511  CA  SER A 237       8.656 -23.065  11.048  1.00 23.95           C  
ATOM   3512  HA  SER A 237       9.191 -23.194  10.107  1.00 23.95           H  
ATOM   3513  C   SER A 237       7.284 -22.471  10.761  1.00 23.95           C  
ATOM   3514  CB  SER A 237       8.573 -24.435  11.740  1.00 23.95           C  
ATOM   3515  HB2 SER A 237       9.580 -24.814  11.915  1.00 23.95           H  
ATOM   3516  HB3 SER A 237       8.045 -25.136  11.093  1.00 23.95           H  
ATOM   3517  O   SER A 237       6.373 -22.570  11.579  1.00 23.95           O  
ATOM   3518  OG  SER A 237       7.892 -24.328  12.972  1.00 23.95           O  
ATOM   3519  HG  SER A 237       7.043 -23.923  12.777  1.00 23.95           H  
ATOM   3520  N   GLY A 238       7.146 -21.822   9.610  1.00 25.26           N  
ATOM   3521  H   GLY A 238       7.982 -21.605   9.085  1.00 25.26           H  
ATOM   3522  CA  GLY A 238       5.858 -21.502   9.009  1.00 25.26           C  
ATOM   3523  HA2 GLY A 238       5.998 -20.840   8.154  1.00 25.26           H  
ATOM   3524  HA3 GLY A 238       5.227 -21.000   9.743  1.00 25.26           H  
ATOM   3525  C   GLY A 238       5.140 -22.768   8.542  1.00 25.26           C  
ATOM   3526  O   GLY A 238       4.679 -22.817   7.409  1.00 25.26           O  
ATOM   3527  N   GLU A 239       5.084 -23.812   9.374  1.00 20.77           N  
ATOM   3528  H   GLU A 239       5.410 -23.668  10.318  1.00 20.77           H  
ATOM   3529  CA  GLU A 239       4.055 -24.825   9.206  1.00 20.77           C  
ATOM   3530  HA  GLU A 239       3.962 -25.056   8.145  1.00 20.77           H  
ATOM   3531  C   GLU A 239       2.763 -24.191   9.719  1.00 20.77           C  
ATOM   3532  CB  GLU A 239       4.381 -26.139   9.931  1.00 20.77           C  
ATOM   3533  HB2 GLU A 239       4.942 -25.938  10.844  1.00 20.77           H  
ATOM   3534  HB3 GLU A 239       3.445 -26.633  10.192  1.00 20.77           H  
ATOM   3535  O   GLU A 239       2.646 -23.928  10.921  1.00 20.77           O  
ATOM   3536  CG  GLU A 239       5.168 -27.075   9.002  1.00 20.77           C  
ATOM   3537  HG2 GLU A 239       4.663 -27.118   8.037  1.00 20.77           H  
ATOM   3538  HG3 GLU A 239       6.162 -26.658   8.841  1.00 20.77           H  
ATOM   3539  CD  GLU A 239       5.291 -28.500   9.557  1.00 20.77           C  
ATOM   3540  OE1 GLU A 239       5.267 -29.438   8.727  1.00 20.77           O  
ATOM   3541  OE2 GLU A 239       5.427 -28.641  10.791  1.00 20.77           O  
ATOM   3542  N   PRO A 240       1.807 -23.873   8.828  1.00 25.43           N  
ATOM   3543  CA  PRO A 240       0.521 -23.385   9.270  1.00 25.43           C  
ATOM   3544  HA  PRO A 240       0.637 -22.470   9.851  1.00 25.43           H  
ATOM   3545  C   PRO A 240      -0.092 -24.481  10.134  1.00 25.43           C  
ATOM   3546  CB  PRO A 240      -0.277 -23.095   7.993  1.00 25.43           C  
ATOM   3547  HB2 PRO A 240      -0.110 -22.061   7.693  1.00 25.43           H  
ATOM   3548  HB3 PRO A 240      -1.343 -23.282   8.123  1.00 25.43           H  
ATOM   3549  O   PRO A 240      -0.287 -25.611   9.675  1.00 25.43           O  
ATOM   3550  CG  PRO A 240       0.343 -24.029   6.954  1.00 25.43           C  
ATOM   3551  HG2 PRO A 240       0.250 -23.630   5.945  1.00 25.43           H  
ATOM   3552  HG3 PRO A 240      -0.123 -25.013   7.020  1.00 25.43           H  
ATOM   3553  CD  PRO A 240       1.798 -24.121   7.393  1.00 25.43           C  
ATOM   3554  HD2 PRO A 240       2.370 -23.347   6.882  1.00 25.43           H  
ATOM   3555  HD3 PRO A 240       2.181 -25.111   7.144  1.00 25.43           H  
ATOM   3556  N   ALA A 241      -0.439 -24.149  11.378  1.00 23.53           N  
ATOM   3557  H   ALA A 241      -0.169 -23.244  11.736  1.00 23.53           H  
ATOM   3558  CA  ALA A 241      -1.481 -24.892  12.062  1.00 23.53           C  
ATOM   3559  HA  ALA A 241      -1.118 -25.891  12.302  1.00 23.53           H  
ATOM   3560  C   ALA A 241      -2.645 -24.982  11.067  1.00 23.53           C  
ATOM   3561  CB  ALA A 241      -1.866 -24.160  13.355  1.00 23.53           C  
ATOM   3562  HB1 ALA A 241      -2.663 -24.704  13.862  1.00 23.53           H  
ATOM   3563  HB2 ALA A 241      -2.211 -23.152  13.128  1.00 23.53           H  
ATOM   3564  HB3 ALA A 241      -1.001 -24.103  14.016  1.00 23.53           H  
ATOM   3565  O   ALA A 241      -3.107 -23.952  10.571  1.00 23.53           O  
ATOM   3566  N   ARG A 242      -3.045 -26.201  10.681  1.00 25.43           N  
ATOM   3567  H   ARG A 242      -2.544 -26.997  11.049  1.00 25.43           H  
ATOM   3568  CA  ARG A 242      -4.196 -26.421   9.799  1.00 25.43           C  
ATOM   3569  HA  ARG A 242      -4.061 -25.856   8.876  1.00 25.43           H  
ATOM   3570  C   ARG A 242      -5.437 -25.869  10.494  1.00 25.43           C  
ATOM   3571  CB  ARG A 242      -4.383 -27.912   9.466  1.00 25.43           C  
ATOM   3572  HB2 ARG A 242      -4.236 -28.507  10.367  1.00 25.43           H  
ATOM   3573  HB3 ARG A 242      -5.414 -28.053   9.141  1.00 25.43           H  
ATOM   3574  O   ARG A 242      -6.147 -26.591  11.182  1.00 25.43           O  
ATOM   3575  CG  ARG A 242      -3.483 -28.440   8.343  1.00 25.43           C  
ATOM   3576  HG2 ARG A 242      -3.611 -27.826   7.452  1.00 25.43           H  
ATOM   3577  HG3 ARG A 242      -2.440 -28.411   8.660  1.00 25.43           H  
ATOM   3578  CD  ARG A 242      -3.903 -29.887   8.039  1.00 25.43           C  
ATOM   3579  HD2 ARG A 242      -3.779 -30.484   8.942  1.00 25.43           H  
ATOM   3580  HD3 ARG A 242      -4.959 -29.882   7.772  1.00 25.43           H  
ATOM   3581  NE  ARG A 242      -3.113 -30.484   6.947  1.00 25.43           N  
ATOM   3582  HE  ARG A 242      -2.188 -30.104   6.805  1.00 25.43           H  
ATOM   3583  NH1 ARG A 242      -4.646 -32.079   6.313  1.00 25.43           N  
ATOM   3584 HH11 ARG A 242      -5.285 -31.735   7.017  1.00 25.43           H  
ATOM   3585 HH12 ARG A 242      -4.918 -32.852   5.723  1.00 25.43           H  
ATOM   3586  NH2 ARG A 242      -2.679 -31.960   5.269  1.00 25.43           N  
ATOM   3587 HH21 ARG A 242      -2.947 -32.756   4.707  1.00 25.43           H  
ATOM   3588 HH22 ARG A 242      -1.759 -31.559   5.164  1.00 25.43           H  
ATOM   3589  CZ  ARG A 242      -3.483 -31.500   6.185  1.00 25.43           C  
ATOM   3590  N   VAL A 243      -5.697 -24.584  10.303  1.00 23.66           N  
ATOM   3591  H   VAL A 243      -4.962 -24.016   9.905  1.00 23.66           H  
ATOM   3592  CA  VAL A 243      -6.972 -23.957  10.609  1.00 23.66           C  
ATOM   3593  HA  VAL A 243      -7.475 -24.523  11.394  1.00 23.66           H  
ATOM   3594  C   VAL A 243      -7.793 -24.081   9.336  1.00 23.66           C  
ATOM   3595  CB  VAL A 243      -6.810 -22.517  11.128  1.00 23.66           C  
ATOM   3596  HB  VAL A 243      -6.361 -21.892  10.356  1.00 23.66           H  
ATOM   3597  O   VAL A 243      -7.759 -23.240   8.439  1.00 23.66           O  
ATOM   3598  CG1 VAL A 243      -8.177 -21.940  11.517  1.00 23.66           C  
ATOM   3599 HG11 VAL A 243      -8.833 -21.902  10.647  1.00 23.66           H  
ATOM   3600 HG12 VAL A 243      -8.053 -20.925  11.894  1.00 23.66           H  
ATOM   3601 HG13 VAL A 243      -8.642 -22.553  12.289  1.00 23.66           H  
ATOM   3602  CG2 VAL A 243      -5.918 -22.477  12.378  1.00 23.66           C  
ATOM   3603 HG21 VAL A 243      -5.867 -21.459  12.763  1.00 23.66           H  
ATOM   3604 HG22 VAL A 243      -6.318 -23.134  13.150  1.00 23.66           H  
ATOM   3605 HG23 VAL A 243      -4.904 -22.791  12.130  1.00 23.66           H  
ATOM   3606  N   GLU A 244      -8.498 -25.204   9.218  1.00 25.50           N  
ATOM   3607  H   GLU A 244      -8.443 -25.883   9.963  1.00 25.50           H  
ATOM   3608  CA  GLU A 244      -9.606 -25.299   8.280  1.00 25.50           C  
ATOM   3609  HA  GLU A 244      -9.229 -25.164   7.267  1.00 25.50           H  
ATOM   3610  C   GLU A 244     -10.612 -24.176   8.591  1.00 25.50           C  
ATOM   3611  CB  GLU A 244     -10.295 -26.673   8.377  1.00 25.50           C  
ATOM   3612  HB2 GLU A 244     -10.379 -26.964   9.424  1.00 25.50           H  
ATOM   3613  HB3 GLU A 244     -11.302 -26.576   7.971  1.00 25.50           H  
ATOM   3614  O   GLU A 244     -11.196 -24.142   9.669  1.00 25.50           O  
ATOM   3615  CG  GLU A 244      -9.591 -27.778   7.577  1.00 25.50           C  
ATOM   3616  HG2 GLU A 244      -9.449 -27.425   6.555  1.00 25.50           H  
ATOM   3617  HG3 GLU A 244      -8.607 -27.960   8.010  1.00 25.50           H  
ATOM   3618  CD  GLU A 244     -10.401 -29.086   7.563  1.00 25.50           C  
ATOM   3619  OE1 GLU A 244     -10.412 -29.744   6.499  1.00 25.50           O  
ATOM   3620  OE2 GLU A 244     -11.047 -29.390   8.589  1.00 25.50           O  
ATOM   3621  N   LYS A 245     -10.859 -23.318   7.588  1.00 30.22           N  
ATOM   3622  H   LYS A 245     -10.185 -23.349   6.836  1.00 30.22           H  
ATOM   3623  CA  LYS A 245     -11.979 -22.360   7.456  1.00 30.22           C  
ATOM   3624  HA  LYS A 245     -12.026 -22.088   6.402  1.00 30.22           H  
ATOM   3625  C   LYS A 245     -11.856 -21.020   8.210  1.00 30.22           C  
ATOM   3626  CB  LYS A 245     -13.330 -23.039   7.787  1.00 30.22           C  
ATOM   3627  HB2 LYS A 245     -13.360 -23.272   8.851  1.00 30.22           H  
ATOM   3628  HB3 LYS A 245     -14.129 -22.320   7.603  1.00 30.22           H  
ATOM   3629  O   LYS A 245     -12.415 -20.842   9.285  1.00 30.22           O  
ATOM   3630  CG  LYS A 245     -13.642 -24.312   6.985  1.00 30.22           C  
ATOM   3631  HG2 LYS A 245     -13.849 -24.046   5.948  1.00 30.22           H  
ATOM   3632  HG3 LYS A 245     -12.793 -24.995   7.010  1.00 30.22           H  
ATOM   3633  CD  LYS A 245     -14.854 -25.029   7.594  1.00 30.22           C  
ATOM   3634  HD2 LYS A 245     -14.631 -25.257   8.637  1.00 30.22           H  
ATOM   3635  HD3 LYS A 245     -15.729 -24.380   7.550  1.00 30.22           H  
ATOM   3636  CE  LYS A 245     -15.125 -26.335   6.840  1.00 30.22           C  
ATOM   3637  HE2 LYS A 245     -14.191 -26.895   6.790  1.00 30.22           H  
ATOM   3638  HE3 LYS A 245     -15.435 -26.106   5.820  1.00 30.22           H  
ATOM   3639  NZ  LYS A 245     -16.149 -27.157   7.530  1.00 30.22           N  
ATOM   3640  HZ1 LYS A 245     -15.822 -27.387   8.457  1.00 30.22           H  
ATOM   3641  HZ2 LYS A 245     -16.284 -28.034   7.046  1.00 30.22           H  
ATOM   3642  HZ3 LYS A 245     -17.030 -26.670   7.610  1.00 30.22           H  
ATOM   3643  N   ALA A 246     -11.365 -19.998   7.508  1.00 24.99           N  
ATOM   3644  H   ALA A 246     -10.772 -20.184   6.712  1.00 24.99           H  
ATOM   3645  CA  ALA A 246     -11.889 -18.633   7.628  1.00 24.99           C  
ATOM   3646  HA  ALA A 246     -12.903 -18.682   8.026  1.00 24.99           H  
ATOM   3647  C   ALA A 246     -11.958 -17.989   6.229  1.00 24.99           C  
ATOM   3648  CB  ALA A 246     -11.051 -17.829   8.627  1.00 24.99           C  
ATOM   3649  HB1 ALA A 246     -11.458 -16.824   8.733  1.00 24.99           H  
ATOM   3650  HB2 ALA A 246     -10.023 -17.754   8.273  1.00 24.99           H  
ATOM   3651  HB3 ALA A 246     -11.055 -18.320   9.600  1.00 24.99           H  
ATOM   3652  O   ALA A 246     -11.002 -18.051   5.465  1.00 24.99           O  
ATOM   3653  N   ARG A 247     -13.136 -17.471   5.847  1.00 39.06           N  
ATOM   3654  H   ARG A 247     -13.867 -17.437   6.544  1.00 39.06           H  
ATOM   3655  CA  ARG A 247     -13.444 -16.881   4.529  1.00 39.06           C  
ATOM   3656  HA  ARG A 247     -12.537 -16.814   3.929  1.00 39.06           H  
ATOM   3657  C   ARG A 247     -13.973 -15.459   4.738  1.00 39.06           C  
ATOM   3658  CB  ARG A 247     -14.499 -17.725   3.777  1.00 39.06           C  
ATOM   3659  HB2 ARG A 247     -15.403 -17.783   4.383  1.00 39.06           H  
ATOM   3660  HB3 ARG A 247     -14.748 -17.195   2.858  1.00 39.06           H  
ATOM   3661  O   ARG A 247     -15.159 -15.295   5.024  1.00 39.06           O  
ATOM   3662  CG  ARG A 247     -14.080 -19.154   3.399  1.00 39.06           C  
ATOM   3663  HG2 ARG A 247     -13.846 -19.720   4.301  1.00 39.06           H  
ATOM   3664  HG3 ARG A 247     -13.199 -19.115   2.759  1.00 39.06           H  
ATOM   3665  CD  ARG A 247     -15.239 -19.834   2.653  1.00 39.06           C  
ATOM   3666  HD2 ARG A 247     -15.456 -19.227   1.774  1.00 39.06           H  
ATOM   3667  HD3 ARG A 247     -16.115 -19.839   3.302  1.00 39.06           H  
ATOM   3668  NE  ARG A 247     -14.914 -21.212   2.225  1.00 39.06           N  
ATOM   3669  HE  ARG A 247     -13.945 -21.486   2.308  1.00 39.06           H  
ATOM   3670  NH1 ARG A 247     -17.024 -21.852   1.574  1.00 39.06           N  
ATOM   3671 HH11 ARG A 247     -17.656 -22.540   1.189  1.00 39.06           H  
ATOM   3672 HH12 ARG A 247     -17.402 -20.995   1.952  1.00 39.06           H  
ATOM   3673  NH2 ARG A 247     -15.323 -23.252   1.281  1.00 39.06           N  
ATOM   3674 HH21 ARG A 247     -14.343 -23.490   1.347  1.00 39.06           H  
ATOM   3675 HH22 ARG A 247     -15.965 -23.910   0.863  1.00 39.06           H  
ATOM   3676  CZ  ARG A 247     -15.751 -22.094   1.699  1.00 39.06           C  
ATOM   3677  N   GLN A 248     -13.114 -14.447   4.643  1.00 28.59           N  
ATOM   3678  H   GLN A 248     -12.137 -14.634   4.466  1.00 28.59           H  
ATOM   3679  CA  GLN A 248     -13.512 -13.036   4.752  1.00 28.59           C  
ATOM   3680  HA  GLN A 248     -14.582 -12.952   4.565  1.00 28.59           H  
ATOM   3681  C   GLN A 248     -12.808 -12.187   3.684  1.00 28.59           C  
ATOM   3682  CB  GLN A 248     -13.243 -12.483   6.169  1.00 28.59           C  
ATOM   3683  HB2 GLN A 248     -12.170 -12.461   6.358  1.00 28.59           H  
ATOM   3684  HB3 GLN A 248     -13.613 -11.458   6.198  1.00 28.59           H  
ATOM   3685  O   GLN A 248     -11.641 -12.428   3.370  1.00 28.59           O  
ATOM   3686  CG  GLN A 248     -13.930 -13.297   7.284  1.00 28.59           C  
ATOM   3687  HG2 GLN A 248     -14.956 -13.519   6.989  1.00 28.59           H  
ATOM   3688  HG3 GLN A 248     -13.399 -14.242   7.403  1.00 28.59           H  
ATOM   3689  CD  GLN A 248     -13.986 -12.600   8.641  1.00 28.59           C  
ATOM   3690  NE2 GLN A 248     -14.230 -13.318   9.712  1.00 28.59           N  
ATOM   3691 HE21 GLN A 248     -14.065 -12.825  10.579  1.00 28.59           H  
ATOM   3692 HE22 GLN A 248     -14.145 -14.323   9.666  1.00 28.59           H  
ATOM   3693  OE1 GLN A 248     -13.955 -11.394   8.783  1.00 28.59           O  
ATOM   3694  N   ALA A 249     -13.529 -11.203   3.137  1.00 31.60           N  
ATOM   3695  H   ALA A 249     -14.495 -11.088   3.407  1.00 31.60           H  
ATOM   3696  CA  ALA A 249     -12.996 -10.168   2.256  1.00 31.60           C  
ATOM   3697  HA  ALA A 249     -11.906 -10.201   2.283  1.00 31.60           H  
ATOM   3698  C   ALA A 249     -13.439  -8.780   2.755  1.00 31.60           C  
ATOM   3699  CB  ALA A 249     -13.446 -10.445   0.815  1.00 31.60           C  
ATOM   3700  HB1 ALA A 249     -13.068 -11.416   0.496  1.00 31.60           H  
ATOM   3701  HB2 ALA A 249     -14.534 -10.437   0.757  1.00 31.60           H  
ATOM   3702  HB3 ALA A 249     -13.044  -9.676   0.154  1.00 31.60           H  
ATOM   3703  O   ALA A 249     -14.606  -8.575   3.104  1.00 31.60           O  
ATOM   3704  N   VAL A 250     -12.512  -7.821   2.790  1.00 32.67           N  
ATOM   3705  H   VAL A 250     -11.580  -8.045   2.473  1.00 32.67           H  
ATOM   3706  CA  VAL A 250     -12.792  -6.432   3.198  1.00 32.67           C  
ATOM   3707  HA  VAL A 250     -13.707  -6.409   3.789  1.00 32.67           H  
ATOM   3708  C   VAL A 250     -13.014  -5.579   1.949  1.00 32.67           C  
ATOM   3709  CB  VAL A 250     -11.671  -5.861   4.092  1.00 32.67           C  
ATOM   3710  HB  VAL A 250     -10.738  -5.838   3.529  1.00 32.67           H  
ATOM   3711  O   VAL A 250     -12.164  -5.551   1.059  1.00 32.67           O  
ATOM   3712  CG1 VAL A 250     -12.002  -4.435   4.556  1.00 32.67           C  
ATOM   3713 HG11 VAL A 250     -11.213  -4.073   5.216  1.00 32.67           H  
ATOM   3714 HG12 VAL A 250     -12.067  -3.761   3.702  1.00 32.67           H  
ATOM   3715 HG13 VAL A 250     -12.946  -4.429   5.101  1.00 32.67           H  
ATOM   3716  CG2 VAL A 250     -11.463  -6.724   5.344  1.00 32.67           C  
ATOM   3717 HG21 VAL A 250     -12.391  -6.791   5.913  1.00 32.67           H  
ATOM   3718 HG22 VAL A 250     -11.138  -7.727   5.068  1.00 32.67           H  
ATOM   3719 HG23 VAL A 250     -10.693  -6.282   5.976  1.00 32.67           H  
ATOM   3720  N   LEU A 251     -14.151  -4.882   1.880  1.00 39.64           N  
ATOM   3721  H   LEU A 251     -14.807  -4.950   2.645  1.00 39.64           H  
ATOM   3722  CA  LEU A 251     -14.536  -3.997   0.778  1.00 39.64           C  
ATOM   3723  HA  LEU A 251     -13.763  -4.027   0.011  1.00 39.64           H  
ATOM   3724  C   LEU A 251     -14.663  -2.550   1.291  1.00 39.64           C  
ATOM   3725  CB  LEU A 251     -15.854  -4.524   0.173  1.00 39.64           C  
ATOM   3726  HB2 LEU A 251     -16.667  -4.261   0.850  1.00 39.64           H  
ATOM   3727  HB3 LEU A 251     -15.816  -5.612   0.116  1.00 39.64           H  
ATOM   3728  O   LEU A 251     -15.364  -2.289   2.266  1.00 39.64           O  
ATOM   3729  CG  LEU A 251     -16.150  -3.970  -1.230  1.00 39.64           C  
ATOM   3730  HG  LEU A 251     -15.791  -2.943  -1.302  1.00 39.64           H  
ATOM   3731  CD1 LEU A 251     -15.471  -4.820  -2.307  1.00 39.64           C  
ATOM   3732 HD11 LEU A 251     -14.394  -4.842  -2.138  1.00 39.64           H  
ATOM   3733 HD12 LEU A 251     -15.660  -4.389  -3.291  1.00 39.64           H  
ATOM   3734 HD13 LEU A 251     -15.854  -5.841  -2.284  1.00 39.64           H  
ATOM   3735  CD2 LEU A 251     -17.653  -3.962  -1.505  1.00 39.64           C  
ATOM   3736 HD21 LEU A 251     -18.038  -4.982  -1.505  1.00 39.64           H  
ATOM   3737 HD22 LEU A 251     -17.838  -3.496  -2.472  1.00 39.64           H  
ATOM   3738 HD23 LEU A 251     -18.164  -3.389  -0.732  1.00 39.64           H  
ATOM   3739  N   VAL A 252     -14.014  -1.582   0.641  1.00 33.96           N  
ATOM   3740  H   VAL A 252     -13.466  -1.829  -0.171  1.00 33.96           H  
ATOM   3741  CA  VAL A 252     -14.015  -0.163   1.059  1.00 33.96           C  
ATOM   3742  HA  VAL A 252     -14.585  -0.054   1.982  1.00 33.96           H  
ATOM   3743  C   VAL A 252     -14.696   0.701  -0.007  1.00 33.96           C  
ATOM   3744  CB  VAL A 252     -12.581   0.329   1.352  1.00 33.96           C  
ATOM   3745  HB  VAL A 252     -11.994   0.286   0.435  1.00 33.96           H  
ATOM   3746  O   VAL A 252     -14.355   0.608  -1.183  1.00 33.96           O  
ATOM   3747  CG1 VAL A 252     -12.580   1.778   1.860  1.00 33.96           C  
ATOM   3748 HG11 VAL A 252     -13.211   1.872   2.744  1.00 33.96           H  
ATOM   3749 HG12 VAL A 252     -11.564   2.080   2.114  1.00 33.96           H  
ATOM   3750 HG13 VAL A 252     -12.941   2.452   1.084  1.00 33.96           H  
ATOM   3751  CG2 VAL A 252     -11.884  -0.542   2.408  1.00 33.96           C  
ATOM   3752 HG21 VAL A 252     -11.756  -1.559   2.037  1.00 33.96           H  
ATOM   3753 HG22 VAL A 252     -12.470  -0.566   3.326  1.00 33.96           H  
ATOM   3754 HG23 VAL A 252     -10.895  -0.140   2.628  1.00 33.96           H  
ATOM   3755  N   LEU A 253     -15.646   1.558   0.388  1.00 37.39           N  
ATOM   3756  H   LEU A 253     -15.890   1.590   1.368  1.00 37.39           H  
ATOM   3757  CA  LEU A 253     -16.373   2.475  -0.501  1.00 37.39           C  
ATOM   3758  HA  LEU A 253     -16.009   2.364  -1.523  1.00 37.39           H  
ATOM   3759  C   LEU A 253     -16.158   3.932  -0.119  1.00 37.39           C  
ATOM   3760  CB  LEU A 253     -17.867   2.138  -0.474  1.00 37.39           C  
ATOM   3761  HB2 LEU A 253     -18.427   2.981  -0.876  1.00 37.39           H  
ATOM   3762  HB3 LEU A 253     -18.188   1.989   0.557  1.00 37.39           H  
ATOM   3763  O   LEU A 253     -16.224   4.266   1.056  1.00 37.39           O  
ATOM   3764  CG  LEU A 253     -18.111   0.886  -1.328  1.00 37.39           C  
ATOM   3765  HG  LEU A 253     -17.167   0.487  -1.701  1.00 37.39           H  
ATOM   3766  CD1 LEU A 253     -18.747  -0.210  -0.508  1.00 37.39           C  
ATOM   3767 HD11 LEU A 253     -18.786  -1.120  -1.106  1.00 37.39           H  
ATOM   3768 HD12 LEU A 253     -19.740   0.088  -0.174  1.00 37.39           H  
ATOM   3769 HD13 LEU A 253     -18.066  -0.426   0.316  1.00 37.39           H  
ATOM   3770  CD2 LEU A 253     -18.946   1.243  -2.547  1.00 37.39           C  
ATOM   3771 HD21 LEU A 253     -19.118   0.352  -3.152  1.00 37.39           H  
ATOM   3772 HD22 LEU A 253     -18.396   1.960  -3.156  1.00 37.39           H  
ATOM   3773 HD23 LEU A 253     -19.887   1.701  -2.241  1.00 37.39           H  
ATOM   3774  N   ILE A 254     -15.965   4.809  -1.107  1.00 30.10           N  
ATOM   3775  H   ILE A 254     -16.011   4.487  -2.063  1.00 30.10           H  
ATOM   3776  CA  ILE A 254     -15.725   6.243  -0.889  1.00 30.10           C  
ATOM   3777  HA  ILE A 254     -15.931   6.490   0.152  1.00 30.10           H  
ATOM   3778  C   ILE A 254     -16.687   7.046  -1.761  1.00 30.10           C  
ATOM   3779  CB  ILE A 254     -14.259   6.634  -1.176  1.00 30.10           C  
ATOM   3780  HB  ILE A 254     -14.108   6.545  -2.252  1.00 30.10           H  
ATOM   3781  O   ILE A 254     -16.758   6.863  -2.976  1.00 30.10           O  
ATOM   3782  CG1 ILE A 254     -13.258   5.660  -0.504  1.00 30.10           C  
ATOM   3783 HG12 ILE A 254     -13.510   5.527   0.548  1.00 30.10           H  
ATOM   3784 HG13 ILE A 254     -13.360   4.684  -0.979  1.00 30.10           H  
ATOM   3785  CG2 ILE A 254     -14.040   8.120  -0.821  1.00 30.10           C  
ATOM   3786 HG21 ILE A 254     -13.005   8.413  -0.996  1.00 30.10           H  
ATOM   3787 HG22 ILE A 254     -14.288   8.316   0.222  1.00 30.10           H  
ATOM   3788 HG23 ILE A 254     -14.662   8.761  -1.446  1.00 30.10           H  
ATOM   3789  CD1 ILE A 254     -11.779   6.045  -0.618  1.00 30.10           C  
ATOM   3790 HD11 ILE A 254     -11.570   6.934  -0.023  1.00 30.10           H  
ATOM   3791 HD12 ILE A 254     -11.165   5.228  -0.239  1.00 30.10           H  
ATOM   3792 HD13 ILE A 254     -11.518   6.227  -1.660  1.00 30.10           H  
ATOM   3793  N   ASN A 255     -17.432   7.960  -1.146  1.00 30.08           N  
ATOM   3794  H   ASN A 255     -17.306   8.097  -0.153  1.00 30.08           H  
ATOM   3795  CA  ASN A 255     -18.448   8.752  -1.826  1.00 30.08           C  
ATOM   3796  HA  ASN A 255     -18.834   8.166  -2.660  1.00 30.08           H  
ATOM   3797  C   ASN A 255     -17.830  10.034  -2.414  1.00 30.08           C  
ATOM   3798  CB  ASN A 255     -19.595   8.979  -0.823  1.00 30.08           C  
ATOM   3799  HB2 ASN A 255     -19.389   9.859  -0.214  1.00 30.08           H  
ATOM   3800  HB3 ASN A 255     -19.646   8.127  -0.145  1.00 30.08           H  
ATOM   3801  O   ASN A 255     -17.982  11.119  -1.861  1.00 30.08           O  
ATOM   3802  CG  ASN A 255     -20.968   9.097  -1.453  1.00 30.08           C  
ATOM   3803  ND2 ASN A 255     -21.953   9.425  -0.651  1.00 30.08           N  
ATOM   3804 HD21 ASN A 255     -21.735   9.685   0.300  1.00 30.08           H  
ATOM   3805 HD22 ASN A 255     -22.863   9.530  -1.077  1.00 30.08           H  
ATOM   3806  OD1 ASN A 255     -21.212   8.855  -2.623  1.00 30.08           O  
ATOM   3807  N   SER A 256     -17.107   9.920  -3.528  1.00 30.12           N  
ATOM   3808  H   SER A 256     -16.976   8.999  -3.921  1.00 30.12           H  
ATOM   3809  CA  SER A 256     -16.541  11.082  -4.227  1.00 30.12           C  
ATOM   3810  HA  SER A 256     -16.416  11.902  -3.519  1.00 30.12           H  
ATOM   3811  C   SER A 256     -17.510  11.561  -5.315  1.00 30.12           C  
ATOM   3812  CB  SER A 256     -15.131  10.750  -4.730  1.00 30.12           C  
ATOM   3813  HB2 SER A 256     -15.035   9.670  -4.842  1.00 30.12           H  
ATOM   3814  HB3 SER A 256     -14.402  11.069  -3.985  1.00 30.12           H  
ATOM   3815  O   SER A 256     -17.813  10.833  -6.258  1.00 30.12           O  
ATOM   3816  OG  SER A 256     -14.835  11.366  -5.968  1.00 30.12           O  
ATOM   3817  HG  SER A 256     -14.434  10.709  -6.543  1.00 30.12           H  
ATOM   3818  N   ARG A 257     -18.021  12.792  -5.182  1.00 28.14           N  
ATOM   3819  H   ARG A 257     -17.732  13.340  -4.385  1.00 28.14           H  
ATOM   3820  CA  ARG A 257     -18.819  13.455  -6.232  1.00 28.14           C  
ATOM   3821  HA  ARG A 257     -19.488  12.725  -6.688  1.00 28.14           H  
ATOM   3822  C   ARG A 257     -17.961  13.960  -7.400  1.00 28.14           C  
ATOM   3823  CB  ARG A 257     -19.654  14.605  -5.634  1.00 28.14           C  
ATOM   3824  HB2 ARG A 257     -19.935  15.283  -6.440  1.00 28.14           H  
ATOM   3825  HB3 ARG A 257     -19.049  15.172  -4.926  1.00 28.14           H  
ATOM   3826  O   ARG A 257     -18.520  14.264  -8.448  1.00 28.14           O  
ATOM   3827  CG  ARG A 257     -20.945  14.111  -4.962  1.00 28.14           C  
ATOM   3828  HG2 ARG A 257     -21.513  13.517  -5.678  1.00 28.14           H  
ATOM   3829  HG3 ARG A 257     -20.694  13.494  -4.099  1.00 28.14           H  
ATOM   3830  CD  ARG A 257     -21.800  15.306  -4.513  1.00 28.14           C  
ATOM   3831  HD2 ARG A 257     -21.250  15.853  -3.748  1.00 28.14           H  
ATOM   3832  HD3 ARG A 257     -21.940  15.967  -5.368  1.00 28.14           H  
ATOM   3833  NE  ARG A 257     -23.119  14.887  -3.989  1.00 28.14           N  
ATOM   3834  HE  ARG A 257     -23.270  13.891  -3.909  1.00 28.14           H  
ATOM   3835  NH1 ARG A 257     -23.933  16.995  -3.583  1.00 28.14           N  
ATOM   3836 HH11 ARG A 257     -24.654  17.621  -3.253  1.00 28.14           H  
ATOM   3837 HH12 ARG A 257     -23.049  17.377  -3.890  1.00 28.14           H  
ATOM   3838  NH2 ARG A 257     -25.216  15.226  -3.149  1.00 28.14           N  
ATOM   3839 HH21 ARG A 257     -25.349  14.228  -3.065  1.00 28.14           H  
ATOM   3840 HH22 ARG A 257     -25.923  15.864  -2.814  1.00 28.14           H  
ATOM   3841  CZ  ARG A 257     -24.079  15.700  -3.579  1.00 28.14           C  
ATOM   3842  N   ASP A 258     -16.635  13.983  -7.248  1.00 28.56           N  
ATOM   3843  H   ASP A 258     -16.264  13.669  -6.363  1.00 28.56           H  
ATOM   3844  CA  ASP A 258     -15.763  14.843  -8.057  1.00 28.56           C  
ATOM   3845  HA  ASP A 258     -16.385  15.442  -8.723  1.00 28.56           H  
ATOM   3846  C   ASP A 258     -14.786  14.090  -8.980  1.00 28.56           C  
ATOM   3847  CB  ASP A 258     -15.046  15.839  -7.125  1.00 28.56           C  
ATOM   3848  HB2 ASP A 258     -14.419  16.503  -7.720  1.00 28.56           H  
ATOM   3849  HB3 ASP A 258     -14.401  15.282  -6.446  1.00 28.56           H  
ATOM   3850  O   ASP A 258     -13.953  14.725  -9.625  1.00 28.56           O  
ATOM   3851  CG  ASP A 258     -16.026  16.702  -6.318  1.00 28.56           C  
ATOM   3852  OD1 ASP A 258     -17.079  17.085  -6.875  1.00 28.56           O  
ATOM   3853  OD2 ASP A 258     -15.750  16.910  -5.119  1.00 28.56           O  
ATOM   3854  N   ARG A 259     -14.848  12.748  -9.081  1.00 30.49           N  
ATOM   3855  H   ARG A 259     -15.543  12.269  -8.527  1.00 30.49           H  
ATOM   3856  CA  ARG A 259     -13.957  11.974  -9.980  1.00 30.49           C  
ATOM   3857  HA  ARG A 259     -13.610  12.637 -10.772  1.00 30.49           H  
ATOM   3858  C   ARG A 259     -14.641  10.778 -10.666  1.00 30.49           C  
ATOM   3859  CB  ARG A 259     -12.694  11.513  -9.228  1.00 30.49           C  
ATOM   3860  HB2 ARG A 259     -12.972  10.909  -8.364  1.00 30.49           H  
ATOM   3861  HB3 ARG A 259     -12.104  10.892  -9.903  1.00 30.49           H  
ATOM   3862  O   ARG A 259     -14.771   9.728 -10.042  1.00 30.49           O  
ATOM   3863  CG  ARG A 259     -11.825  12.693  -8.769  1.00 30.49           C  
ATOM   3864  HG2 ARG A 259     -12.327  13.214  -7.953  1.00 30.49           H  
ATOM   3865  HG3 ARG A 259     -11.680  13.383  -9.600  1.00 30.49           H  
ATOM   3866  CD  ARG A 259     -10.451  12.228  -8.290  1.00 30.49           C  
ATOM   3867  HD2 ARG A 259     -10.583  11.476  -7.512  1.00 30.49           H  
ATOM   3868  HD3 ARG A 259      -9.924  11.781  -9.134  1.00 30.49           H  
ATOM   3869  NE  ARG A 259      -9.678  13.361  -7.751  1.00 30.49           N  
ATOM   3870  HE  ARG A 259     -10.190  14.219  -7.602  1.00 30.49           H  
ATOM   3871  NH1 ARG A 259      -7.644  12.309  -7.609  1.00 30.49           N  
ATOM   3872 HH11 ARG A 259      -8.053  11.481  -8.019  1.00 30.49           H  
ATOM   3873 HH12 ARG A 259      -6.668  12.321  -7.348  1.00 30.49           H  
ATOM   3874  NH2 ARG A 259      -7.851  14.416  -6.903  1.00 30.49           N  
ATOM   3875 HH21 ARG A 259      -6.875  14.414  -6.644  1.00 30.49           H  
ATOM   3876 HH22 ARG A 259      -8.409  15.240  -6.729  1.00 30.49           H  
ATOM   3877  CZ  ARG A 259      -8.399  13.357  -7.426  1.00 30.49           C  
ATOM   3878  N   PRO A 260     -15.028  10.874 -11.949  1.00 27.91           N  
ATOM   3879  CA  PRO A 260     -15.410   9.709 -12.744  1.00 27.91           C  
ATOM   3880  HA  PRO A 260     -16.066   9.053 -12.172  1.00 27.91           H  
ATOM   3881  C   PRO A 260     -14.149   8.925 -13.163  1.00 27.91           C  
ATOM   3882  CB  PRO A 260     -16.197  10.290 -13.927  1.00 27.91           C  
ATOM   3883  HB2 PRO A 260     -17.247  10.376 -13.649  1.00 27.91           H  
ATOM   3884  HB3 PRO A 260     -16.096   9.683 -14.826  1.00 27.91           H  
ATOM   3885  O   PRO A 260     -13.345   9.433 -13.938  1.00 27.91           O  
ATOM   3886  CG  PRO A 260     -15.612  11.691 -14.119  1.00 27.91           C  
ATOM   3887  HG2 PRO A 260     -14.757  11.639 -14.793  1.00 27.91           H  
ATOM   3888  HG3 PRO A 260     -16.356  12.387 -14.509  1.00 27.91           H  
ATOM   3889  CD  PRO A 260     -15.134  12.101 -12.727  1.00 27.91           C  
ATOM   3890  HD2 PRO A 260     -14.171  12.605 -12.810  1.00 27.91           H  
ATOM   3891  HD3 PRO A 260     -15.866  12.763 -12.265  1.00 27.91           H  
ATOM   3892  N   GLY A 261     -13.955   7.709 -12.628  1.00 30.34           N  
ATOM   3893  H   GLY A 261     -14.630   7.378 -11.954  1.00 30.34           H  
ATOM   3894  CA  GLY A 261     -12.863   6.800 -13.041  1.00 30.34           C  
ATOM   3895  HA2 GLY A 261     -13.279   6.065 -13.731  1.00 30.34           H  
ATOM   3896  HA3 GLY A 261     -12.104   7.359 -13.588  1.00 30.34           H  
ATOM   3897  C   GLY A 261     -12.135   6.020 -11.930  1.00 30.34           C  
ATOM   3898  O   GLY A 261     -10.919   5.881 -11.998  1.00 30.34           O  
ATOM   3899  N   GLY A 262     -12.826   5.547 -10.885  1.00 30.35           N  
ATOM   3900  H   GLY A 262     -13.834   5.605 -10.906  1.00 30.35           H  
ATOM   3901  CA  GLY A 262     -12.196   4.824  -9.760  1.00 30.35           C  
ATOM   3902  HA2 GLY A 262     -11.334   5.397  -9.417  1.00 30.35           H  
ATOM   3903  HA3 GLY A 262     -12.900   4.758  -8.930  1.00 30.35           H  
ATOM   3904  C   GLY A 262     -11.715   3.394 -10.081  1.00 30.35           C  
ATOM   3905  O   GLY A 262     -12.255   2.745 -10.975  1.00 30.35           O  
ATOM   3906  N   SER A 263     -10.719   2.901  -9.330  1.00 32.32           N  
ATOM   3907  H   SER A 263     -10.354   3.476  -8.584  1.00 32.32           H  
ATOM   3908  CA  SER A 263     -10.135   1.548  -9.415  1.00 32.32           C  
ATOM   3909  HA  SER A 263     -10.547   1.048 -10.291  1.00 32.32           H  
ATOM   3910  C   SER A 263     -10.467   0.685  -8.184  1.00 32.32           C  
ATOM   3911  CB  SER A 263      -8.612   1.633  -9.613  1.00 32.32           C  
ATOM   3912  HB2 SER A 263      -8.191   0.629  -9.663  1.00 32.32           H  
ATOM   3913  HB3 SER A 263      -8.412   2.138 -10.558  1.00 32.32           H  
ATOM   3914  O   SER A 263     -10.438   1.152  -7.046  1.00 32.32           O  
ATOM   3915  OG  SER A 263      -7.984   2.360  -8.570  1.00 32.32           O  
ATOM   3916  HG  SER A 263      -7.727   1.752  -7.873  1.00 32.32           H  
ATOM   3917  N   MET A 264     -10.763  -0.602  -8.400  1.00 32.41           N  
ATOM   3918  H   MET A 264     -10.700  -0.956  -9.343  1.00 32.41           H  
ATOM   3919  CA  MET A 264     -11.198  -1.542  -7.356  1.00 32.41           C  
ATOM   3920  HA  MET A 264     -11.683  -0.973  -6.562  1.00 32.41           H  
ATOM   3921  C   MET A 264     -10.029  -2.325  -6.735  1.00 32.41           C  
ATOM   3922  CB  MET A 264     -12.246  -2.485  -7.964  1.00 32.41           C  
ATOM   3923  HB2 MET A 264     -13.011  -1.873  -8.443  1.00 32.41           H  
ATOM   3924  HB3 MET A 264     -11.781  -3.113  -8.724  1.00 32.41           H  
ATOM   3925  O   MET A 264      -9.231  -2.912  -7.460  1.00 32.41           O  
ATOM   3926  CG  MET A 264     -12.909  -3.377  -6.910  1.00 32.41           C  
ATOM   3927  HG2 MET A 264     -12.152  -4.026  -6.468  1.00 32.41           H  
ATOM   3928  HG3 MET A 264     -13.316  -2.746  -6.120  1.00 32.41           H  
ATOM   3929  SD  MET A 264     -14.240  -4.428  -7.536  1.00 32.41           S  
ATOM   3930  CE  MET A 264     -15.359  -3.173  -8.212  1.00 32.41           C  
ATOM   3931  HE1 MET A 264     -15.004  -2.852  -9.191  1.00 32.41           H  
ATOM   3932  HE2 MET A 264     -15.413  -2.317  -7.540  1.00 32.41           H  
ATOM   3933  HE3 MET A 264     -16.356  -3.601  -8.315  1.00 32.41           H  
ATOM   3934  N   HIS A 265      -9.973  -2.401  -5.400  1.00 37.64           N  
ATOM   3935  H   HIS A 265     -10.665  -1.908  -4.854  1.00 37.64           H  
ATOM   3936  CA  HIS A 265      -8.997  -3.204  -4.649  1.00 37.64           C  
ATOM   3937  HA  HIS A 265      -8.460  -3.859  -5.336  1.00 37.64           H  
ATOM   3938  C   HIS A 265      -9.721  -4.092  -3.621  1.00 37.64           C  
ATOM   3939  CB  HIS A 265      -7.963  -2.283  -3.975  1.00 37.64           C  
ATOM   3940  HB2 HIS A 265      -7.298  -2.892  -3.363  1.00 37.64           H  
ATOM   3941  HB3 HIS A 265      -8.481  -1.591  -3.310  1.00 37.64           H  
ATOM   3942  O   HIS A 265     -10.619  -3.619  -2.927  1.00 37.64           O  
ATOM   3943  CG  HIS A 265      -7.121  -1.483  -4.944  1.00 37.64           C  
ATOM   3944  CD2 HIS A 265      -7.493  -0.343  -5.605  1.00 37.64           C  
ATOM   3945  HD2 HIS A 265      -8.458   0.137  -5.536  1.00 37.64           H  
ATOM   3946  ND1 HIS A 265      -5.843  -1.782  -5.357  1.00 37.64           N  
ATOM   3947  HD1 HIS A 265      -5.287  -2.570  -5.057  1.00 37.64           H  
ATOM   3948  CE1 HIS A 265      -5.460  -0.843  -6.240  1.00 37.64           C  
ATOM   3949  HE1 HIS A 265      -4.503  -0.816  -6.740  1.00 37.64           H  
ATOM   3950  NE2 HIS A 265      -6.435   0.059  -6.428  1.00 37.64           N  
ATOM   3951  N   TYR A 266      -9.342  -5.371  -3.521  1.00 34.41           N  
ATOM   3952  H   TYR A 266      -8.589  -5.706  -4.104  1.00 34.41           H  
ATOM   3953  CA  TYR A 266      -9.877  -6.335  -2.550  1.00 34.41           C  
ATOM   3954  HA  TYR A 266     -10.383  -5.791  -1.752  1.00 34.41           H  
ATOM   3955  C   TYR A 266      -8.732  -7.131  -1.906  1.00 34.41           C  
ATOM   3956  CB  TYR A 266     -10.917  -7.260  -3.215  1.00 34.41           C  
ATOM   3957  HB2 TYR A 266     -11.310  -7.939  -2.458  1.00 34.41           H  
ATOM   3958  HB3 TYR A 266     -11.753  -6.647  -3.552  1.00 34.41           H  
ATOM   3959  O   TYR A 266      -7.753  -7.457  -2.576  1.00 34.41           O  
ATOM   3960  CG  TYR A 266     -10.412  -8.082  -4.393  1.00 34.41           C  
ATOM   3961  CD1 TYR A 266     -10.476  -7.553  -5.697  1.00 34.41           C  
ATOM   3962  HD1 TYR A 266     -10.898  -6.572  -5.859  1.00 34.41           H  
ATOM   3963  CD2 TYR A 266      -9.873  -9.369  -4.187  1.00 34.41           C  
ATOM   3964  HD2 TYR A 266      -9.814  -9.774  -3.188  1.00 34.41           H  
ATOM   3965  CE1 TYR A 266      -9.985  -8.293  -6.789  1.00 34.41           C  
ATOM   3966  HE1 TYR A 266     -10.032  -7.874  -7.784  1.00 34.41           H  
ATOM   3967  CE2 TYR A 266      -9.384 -10.115  -5.278  1.00 34.41           C  
ATOM   3968  HE2 TYR A 266      -8.954 -11.095  -5.126  1.00 34.41           H  
ATOM   3969  OH  TYR A 266      -8.953 -10.285  -7.634  1.00 34.41           O  
ATOM   3970  HH  TYR A 266      -9.044  -9.783  -8.447  1.00 34.41           H  
ATOM   3971  CZ  TYR A 266      -9.433  -9.575  -6.579  1.00 34.41           C  
ATOM   3972  N   GLY A 267      -8.852  -7.439  -0.612  1.00 33.26           N  
ATOM   3973  H   GLY A 267      -9.685  -7.140  -0.124  1.00 33.26           H  
ATOM   3974  CA  GLY A 267      -7.918  -8.286   0.140  1.00 33.26           C  
ATOM   3975  HA2 GLY A 267      -7.450  -7.702   0.932  1.00 33.26           H  
ATOM   3976  HA3 GLY A 267      -7.131  -8.659  -0.516  1.00 33.26           H  
ATOM   3977  C   GLY A 267      -8.646  -9.471   0.777  1.00 33.26           C  
ATOM   3978  O   GLY A 267      -9.762  -9.307   1.273  1.00 33.26           O  
ATOM   3979  N   TYR A 268      -8.032 -10.658   0.736  1.00 28.68           N  
ATOM   3980  H   TYR A 268      -7.093 -10.696   0.363  1.00 28.68           H  
ATOM   3981  CA  TYR A 268      -8.536 -11.882   1.368  1.00 28.68           C  
ATOM   3982  HA  TYR A 268      -9.584 -11.751   1.638  1.00 28.68           H  
ATOM   3983  C   TYR A 268      -7.761 -12.173   2.655  1.00 28.68           C  
ATOM   3984  CB  TYR A 268      -8.438 -13.078   0.405  1.00 28.68           C  
ATOM   3985  HB2 TYR A 268      -7.673 -12.888  -0.348  1.00 28.68           H  
ATOM   3986  HB3 TYR A 268      -8.110 -13.956   0.962  1.00 28.68           H  
ATOM   3987  O   TYR A 268      -6.532 -12.226   2.643  1.00 28.68           O  
ATOM   3988  CG  TYR A 268      -9.744 -13.436  -0.273  1.00 28.68           C  
ATOM   3989  CD1 TYR A 268     -10.638 -14.318   0.366  1.00 28.68           C  
ATOM   3990  HD1 TYR A 268     -10.397 -14.700   1.347  1.00 28.68           H  
ATOM   3991  CD2 TYR A 268     -10.062 -12.897  -1.534  1.00 28.68           C  
ATOM   3992  HD2 TYR A 268      -9.379 -12.212  -2.014  1.00 28.68           H  
ATOM   3993  CE1 TYR A 268     -11.845 -14.679  -0.262  1.00 28.68           C  
ATOM   3994  HE1 TYR A 268     -12.533 -15.348   0.233  1.00 28.68           H  
ATOM   3995  CE2 TYR A 268     -11.263 -13.263  -2.170  1.00 28.68           C  
ATOM   3996  HE2 TYR A 268     -11.515 -12.866  -3.143  1.00 28.68           H  
ATOM   3997  OH  TYR A 268     -13.289 -14.529  -2.165  1.00 28.68           O  
ATOM   3998  HH  TYR A 268     -13.887 -15.002  -1.582  1.00 28.68           H  
ATOM   3999  CZ  TYR A 268     -12.147 -14.159  -1.538  1.00 28.68           C  
ATOM   4000  N   ASP A 269      -8.489 -12.411   3.741  1.00 34.69           N  
ATOM   4001  H   ASP A 269      -9.496 -12.360   3.679  1.00 34.69           H  
ATOM   4002  CA  ASP A 269      -7.919 -12.804   5.029  1.00 34.69           C  
ATOM   4003  HA  ASP A 269      -7.008 -12.233   5.205  1.00 34.69           H  
ATOM   4004  C   ASP A 269      -7.566 -14.305   4.976  1.00 34.69           C  
ATOM   4005  CB  ASP A 269      -8.940 -12.432   6.122  1.00 34.69           C  
ATOM   4006  HB2 ASP A 269      -9.778 -13.128   6.093  1.00 34.69           H  
ATOM   4007  HB3 ASP A 269      -9.333 -11.438   5.906  1.00 34.69           H  
ATOM   4008  O   ASP A 269      -8.455 -15.158   5.028  1.00 34.69           O  
ATOM   4009  CG  ASP A 269      -8.356 -12.388   7.536  1.00 34.69           C  
ATOM   4010  OD1 ASP A 269      -7.112 -12.427   7.657  1.00 34.69           O  
ATOM   4011  OD2 ASP A 269      -9.180 -12.289   8.473  1.00 34.69           O  
ATOM   4012  N   GLY A 270      -6.292 -14.640   4.727  1.00 31.32           N  
ATOM   4013  H   GLY A 270      -5.615 -13.890   4.721  1.00 31.32           H  
ATOM   4014  CA  GLY A 270      -5.831 -16.038   4.663  1.00 31.32           C  
ATOM   4015  HA2 GLY A 270      -6.653 -16.669   4.325  1.00 31.32           H  
ATOM   4016  HA3 GLY A 270      -5.577 -16.351   5.675  1.00 31.32           H  
ATOM   4017  C   GLY A 270      -4.625 -16.364   3.766  1.00 31.32           C  
ATOM   4018  O   GLY A 270      -4.236 -17.527   3.703  1.00 31.32           O  
ATOM   4019  N   GLN A 271      -4.011 -15.395   3.077  1.00 30.07           N  
ATOM   4020  H   GLN A 271      -4.385 -14.458   3.121  1.00 30.07           H  
ATOM   4021  CA  GLN A 271      -2.703 -15.583   2.426  1.00 30.07           C  
ATOM   4022  HA  GLN A 271      -2.286 -16.547   2.718  1.00 30.07           H  
ATOM   4023  C   GLN A 271      -1.695 -14.524   2.893  1.00 30.07           C  
ATOM   4024  CB  GLN A 271      -2.813 -15.583   0.885  1.00 30.07           C  
ATOM   4025  HB2 GLN A 271      -1.811 -15.425   0.487  1.00 30.07           H  
ATOM   4026  HB3 GLN A 271      -3.441 -14.756   0.554  1.00 30.07           H  
ATOM   4027  O   GLN A 271      -1.710 -13.388   2.417  1.00 30.07           O  
ATOM   4028  CG  GLN A 271      -3.337 -16.906   0.304  1.00 30.07           C  
ATOM   4029  HG2 GLN A 271      -2.825 -17.735   0.794  1.00 30.07           H  
ATOM   4030  HG3 GLN A 271      -4.403 -16.994   0.517  1.00 30.07           H  
ATOM   4031  CD  GLN A 271      -3.111 -17.042  -1.204  1.00 30.07           C  
ATOM   4032  NE2 GLN A 271      -3.459 -18.167  -1.788  1.00 30.07           N  
ATOM   4033 HE21 GLN A 271      -3.794 -18.941  -1.233  1.00 30.07           H  
ATOM   4034 HE22 GLN A 271      -3.214 -18.230  -2.766  1.00 30.07           H  
ATOM   4035  OE1 GLN A 271      -2.617 -16.174  -1.900  1.00 30.07           O  
ATOM   4036  N   GLU A 272      -0.745 -14.932   3.739  1.00 30.63           N  
ATOM   4037  H   GLU A 272      -0.827 -15.855   4.141  1.00 30.63           H  
ATOM   4038  CA  GLU A 272       0.480 -14.185   4.089  1.00 30.63           C  
ATOM   4039  HA  GLU A 272       0.205 -13.152   4.304  1.00 30.63           H  
ATOM   4040  C   GLU A 272       1.506 -14.103   2.934  1.00 30.63           C  
ATOM   4041  CB  GLU A 272       1.119 -14.771   5.364  1.00 30.63           C  
ATOM   4042  HB2 GLU A 272       1.020 -15.856   5.350  1.00 30.63           H  
ATOM   4043  HB3 GLU A 272       2.183 -14.532   5.395  1.00 30.63           H  
ATOM   4044  O   GLU A 272       2.708 -13.976   3.142  1.00 30.63           O  
ATOM   4045  CG  GLU A 272       0.526 -14.202   6.657  1.00 30.63           C  
ATOM   4046  HG2 GLU A 272       0.509 -13.115   6.585  1.00 30.63           H  
ATOM   4047  HG3 GLU A 272      -0.500 -14.554   6.765  1.00 30.63           H  
ATOM   4048  CD  GLU A 272       1.360 -14.620   7.881  1.00 30.63           C  
ATOM   4049  OE1 GLU A 272       1.400 -13.827   8.848  1.00 30.63           O  
ATOM   4050  OE2 GLU A 272       1.948 -15.725   7.840  1.00 30.63           O  
ATOM   4051  N   THR A 273       1.062 -14.145   1.679  1.00 32.20           N  
ATOM   4052  H   THR A 273       0.081 -14.322   1.519  1.00 32.20           H  
ATOM   4053  CA  THR A 273       1.894 -13.772   0.519  1.00 32.20           C  
ATOM   4054  HA  THR A 273       2.891 -13.503   0.867  1.00 32.20           H  
ATOM   4055  C   THR A 273       1.398 -12.516  -0.186  1.00 32.20           C  
ATOM   4056  CB  THR A 273       2.087 -14.937  -0.453  1.00 32.20           C  
ATOM   4057  HB  THR A 273       2.554 -14.577  -1.370  1.00 32.20           H  
ATOM   4058  O   THR A 273       1.979 -12.090  -1.184  1.00 32.20           O  
ATOM   4059  CG2 THR A 273       2.985 -16.014   0.154  1.00 32.20           C  
ATOM   4060 HG21 THR A 273       2.522 -16.429   1.049  1.00 32.20           H  
ATOM   4061 HG22 THR A 273       3.949 -15.583   0.422  1.00 32.20           H  
ATOM   4062 HG23 THR A 273       3.143 -16.813  -0.571  1.00 32.20           H  
ATOM   4063  OG1 THR A 273       0.842 -15.520  -0.760  1.00 32.20           O  
ATOM   4064  HG1 THR A 273       0.948 -16.055  -1.550  1.00 32.20           H  
ATOM   4065  N   SER A 274       0.387 -11.842   0.363  1.00 27.84           N  
ATOM   4066  H   SER A 274      -0.047 -12.210   1.198  1.00 27.84           H  
ATOM   4067  CA  SER A 274       0.030 -10.498  -0.083  1.00 27.84           C  
ATOM   4068  HA  SER A 274       0.095 -10.449  -1.170  1.00 27.84           H  
ATOM   4069  C   SER A 274       1.021  -9.493   0.514  1.00 27.84           C  
ATOM   4070  CB  SER A 274      -1.420 -10.171   0.298  1.00 27.84           C  
ATOM   4071  HB2 SER A 274      -1.685  -9.194  -0.107  1.00 27.84           H  
ATOM   4072  HB3 SER A 274      -1.523 -10.143   1.383  1.00 27.84           H  
ATOM   4073  O   SER A 274       0.815  -9.001   1.618  1.00 27.84           O  
ATOM   4074  OG  SER A 274      -2.297 -11.148  -0.226  1.00 27.84           O  
ATOM   4075  HG  SER A 274      -2.272 -11.910   0.357  1.00 27.84           H  
ATOM   4076  N   GLN A 275       2.075  -9.126  -0.224  1.00 29.44           N  
ATOM   4077  H   GLN A 275       2.243  -9.641  -1.076  1.00 29.44           H  
ATOM   4078  CA  GLN A 275       2.962  -7.980   0.081  1.00 29.44           C  
ATOM   4079  HA  GLN A 275       3.328  -8.097   1.100  1.00 29.44           H  
ATOM   4080  C   GLN A 275       2.244  -6.608   0.044  1.00 29.44           C  
ATOM   4081  CB  GLN A 275       4.174  -7.975  -0.871  1.00 29.44           C  
ATOM   4082  HB2 GLN A 275       3.835  -8.121  -1.896  1.00 29.44           H  
ATOM   4083  HB3 GLN A 275       4.672  -7.007  -0.818  1.00 29.44           H  
ATOM   4084  O   GLN A 275       2.864  -5.565  -0.143  1.00 29.44           O  
ATOM   4085  CG  GLN A 275       5.240  -9.018  -0.518  1.00 29.44           C  
ATOM   4086  HG2 GLN A 275       5.523  -8.901   0.528  1.00 29.44           H  
ATOM   4087  HG3 GLN A 275       4.831 -10.019  -0.656  1.00 29.44           H  
ATOM   4088  CD  GLN A 275       6.494  -8.870  -1.379  1.00 29.44           C  
ATOM   4089  NE2 GLN A 275       7.530  -9.630  -1.105  1.00 29.44           N  
ATOM   4090 HE21 GLN A 275       8.340  -9.493  -1.693  1.00 29.44           H  
ATOM   4091 HE22 GLN A 275       7.499 -10.290  -0.341  1.00 29.44           H  
ATOM   4092  OE1 GLN A 275       6.584  -8.086  -2.309  1.00 29.44           O  
ATOM   4093  N   TYR A 276       0.928  -6.581   0.233  1.00 30.46           N  
ATOM   4094  H   TYR A 276       0.486  -7.440   0.530  1.00 30.46           H  
ATOM   4095  CA  TYR A 276       0.107  -5.384   0.180  1.00 30.46           C  
ATOM   4096  HA  TYR A 276       0.745  -4.507   0.288  1.00 30.46           H  
ATOM   4097  C   TYR A 276      -0.849  -5.359   1.372  1.00 30.46           C  
ATOM   4098  CB  TYR A 276      -0.583  -5.279  -1.187  1.00 30.46           C  
ATOM   4099  HB2 TYR A 276      -1.187  -4.372  -1.204  1.00 30.46           H  
ATOM   4100  HB3 TYR A 276      -1.260  -6.125  -1.309  1.00 30.46           H  
ATOM   4101  O   TYR A 276      -2.067  -5.315   1.219  1.00 30.46           O  
ATOM   4102  CG  TYR A 276       0.380  -5.232  -2.362  1.00 30.46           C  
ATOM   4103  CD1 TYR A 276       1.092  -4.050  -2.647  1.00 30.46           C  
ATOM   4104  HD1 TYR A 276       0.957  -3.179  -2.023  1.00 30.46           H  
ATOM   4105  CD2 TYR A 276       0.580  -6.380  -3.155  1.00 30.46           C  
ATOM   4106  HD2 TYR A 276       0.042  -7.290  -2.934  1.00 30.46           H  
ATOM   4107  CE1 TYR A 276       1.992  -4.008  -3.731  1.00 30.46           C  
ATOM   4108  HE1 TYR A 276       2.541  -3.102  -3.944  1.00 30.46           H  
ATOM   4109  CE2 TYR A 276       1.478  -6.342  -4.238  1.00 30.46           C  
ATOM   4110  HE2 TYR A 276       1.638  -7.215  -4.853  1.00 30.46           H  
ATOM   4111  OH  TYR A 276       3.035  -5.124  -5.589  1.00 30.46           O  
ATOM   4112  HH  TYR A 276       3.470  -4.272  -5.670  1.00 30.46           H  
ATOM   4113  CZ  TYR A 276       2.182  -5.156  -4.531  1.00 30.46           C  
ATOM   4114  N   ALA A 277      -0.288  -5.336   2.583  1.00 25.94           N  
ATOM   4115  H   ALA A 277       0.713  -5.458   2.647  1.00 25.94           H  
ATOM   4116  CA  ALA A 277      -0.935  -4.604   3.661  1.00 25.94           C  
ATOM   4117  HA  ALA A 277      -1.969  -4.934   3.767  1.00 25.94           H  
ATOM   4118  C   ALA A 277      -0.914  -3.128   3.243  1.00 25.94           C  
ATOM   4119  CB  ALA A 277      -0.197  -4.864   4.981  1.00 25.94           C  
ATOM   4120  HB1 ALA A 277      -0.245  -5.925   5.225  1.00 25.94           H  
ATOM   4121  HB2 ALA A 277       0.847  -4.562   4.897  1.00 25.94           H  
ATOM   4122  HB3 ALA A 277      -0.670  -4.296   5.782  1.00 25.94           H  
ATOM   4123  O   ALA A 277       0.119  -2.468   3.334  1.00 25.94           O  
ATOM   4124  N   VAL A 278      -2.016  -2.628   2.682  1.00 27.07           N  
ATOM   4125  H   VAL A 278      -2.811  -3.236   2.546  1.00 27.07           H  
ATOM   4126  CA  VAL A 278      -2.137  -1.207   2.351  1.00 27.07           C  
ATOM   4127  HA  VAL A 278      -1.220  -0.899   1.848  1.00 27.07           H  
ATOM   4128  C   VAL A 278      -2.296  -0.462   3.681  1.00 27.07           C  
ATOM   4129  CB  VAL A 278      -3.296  -0.936   1.371  1.00 27.07           C  
ATOM   4130  HB  VAL A 278      -4.233  -1.294   1.800  1.00 27.07           H  
ATOM   4131  O   VAL A 278      -3.322  -0.645   4.340  1.00 27.07           O  
ATOM   4132  CG1 VAL A 278      -3.437   0.556   1.048  1.00 27.07           C  
ATOM   4133 HG11 VAL A 278      -4.172   0.693   0.255  1.00 27.07           H  
ATOM   4134 HG12 VAL A 278      -2.480   0.969   0.729  1.00 27.07           H  
ATOM   4135 HG13 VAL A 278      -3.797   1.088   1.929  1.00 27.07           H  
ATOM   4136  CG2 VAL A 278      -3.058  -1.666   0.042  1.00 27.07           C  
ATOM   4137 HG21 VAL A 278      -3.014  -2.742   0.206  1.00 27.07           H  
ATOM   4138 HG22 VAL A 278      -2.122  -1.335  -0.408  1.00 27.07           H  
ATOM   4139 HG23 VAL A 278      -3.879  -1.462  -0.646  1.00 27.07           H  
ATOM   4140  N   PRO A 279      -1.312   0.347   4.127  1.00 29.06           N  
ATOM   4141  CA  PRO A 279      -1.537   1.257   5.242  1.00 29.06           C  
ATOM   4142  HA  PRO A 279      -1.740   0.690   6.150  1.00 29.06           H  
ATOM   4143  C   PRO A 279      -2.747   2.134   4.905  1.00 29.06           C  
ATOM   4144  CB  PRO A 279      -0.237   2.057   5.405  1.00 29.06           C  
ATOM   4145  HB2 PRO A 279      -0.420   3.090   5.698  1.00 29.06           H  
ATOM   4146  HB3 PRO A 279       0.397   1.563   6.142  1.00 29.06           H  
ATOM   4147  O   PRO A 279      -2.910   2.533   3.751  1.00 29.06           O  
ATOM   4148  CG  PRO A 279       0.427   1.968   4.032  1.00 29.06           C  
ATOM   4149  HG2 PRO A 279       0.032   2.753   3.388  1.00 29.06           H  
ATOM   4150  HG3 PRO A 279       1.513   2.039   4.101  1.00 29.06           H  
ATOM   4151  CD  PRO A 279      -0.020   0.610   3.508  1.00 29.06           C  
ATOM   4152  HD2 PRO A 279      -0.076   0.653   2.421  1.00 29.06           H  
ATOM   4153  HD3 PRO A 279       0.699  -0.146   3.825  1.00 29.06           H  
ATOM   4154  N   ALA A 280      -3.586   2.439   5.901  1.00 30.29           N  
ATOM   4155  H   ALA A 280      -3.406   2.032   6.807  1.00 30.29           H  
ATOM   4156  CA  ALA A 280      -4.848   3.181   5.750  1.00 30.29           C  
ATOM   4157  HA  ALA A 280      -5.547   2.555   5.195  1.00 30.29           H  
ATOM   4158  C   ALA A 280      -4.733   4.517   4.974  1.00 30.29           C  
ATOM   4159  CB  ALA A 280      -5.415   3.407   7.159  1.00 30.29           C  
ATOM   4160  HB1 ALA A 280      -6.381   3.906   7.084  1.00 30.29           H  
ATOM   4161  HB2 ALA A 280      -4.739   4.036   7.738  1.00 30.29           H  
ATOM   4162  HB3 ALA A 280      -5.556   2.451   7.665  1.00 30.29           H  
ATOM   4163  O   ALA A 280      -5.736   5.079   4.552  1.00 30.29           O  
ATOM   4164  N   GLU A 281      -3.514   4.996   4.738  1.00 29.08           N  
ATOM   4165  H   GLU A 281      -2.738   4.467   5.109  1.00 29.08           H  
ATOM   4166  CA  GLU A 281      -3.170   6.202   3.988  1.00 29.08           C  
ATOM   4167  HA  GLU A 281      -3.916   6.970   4.191  1.00 29.08           H  
ATOM   4168  C   GLU A 281      -3.131   6.031   2.452  1.00 29.08           C  
ATOM   4169  CB  GLU A 281      -1.817   6.699   4.519  1.00 29.08           C  
ATOM   4170  HB2 GLU A 281      -1.486   7.551   3.924  1.00 29.08           H  
ATOM   4171  HB3 GLU A 281      -1.086   5.897   4.417  1.00 29.08           H  
ATOM   4172  O   GLU A 281      -2.947   7.021   1.748  1.00 29.08           O  
ATOM   4173  CG  GLU A 281      -1.912   7.141   5.992  1.00 29.08           C  
ATOM   4174  HG2 GLU A 281      -2.623   7.964   6.061  1.00 29.08           H  
ATOM   4175  HG3 GLU A 281      -2.291   6.316   6.595  1.00 29.08           H  
ATOM   4176  CD  GLU A 281      -0.566   7.576   6.585  1.00 29.08           C  
ATOM   4177  OE1 GLU A 281      -0.590   8.036   7.747  1.00 29.08           O  
ATOM   4178  OE2 GLU A 281       0.474   7.368   5.916  1.00 29.08           O  
ATOM   4179  N   LYS A 282      -3.291   4.817   1.889  1.00 26.37           N  
ATOM   4180  H   LYS A 282      -3.380   4.026   2.511  1.00 26.37           H  
ATOM   4181  CA  LYS A 282      -3.205   4.586   0.423  1.00 26.37           C  
ATOM   4182  HA  LYS A 282      -3.389   5.541  -0.070  1.00 26.37           H  
ATOM   4183  C   LYS A 282      -4.285   3.678  -0.190  1.00 26.37           C  
ATOM   4184  CB  LYS A 282      -1.778   4.149   0.028  1.00 26.37           C  
ATOM   4185  HB2 LYS A 282      -1.494   3.265   0.600  1.00 26.37           H  
ATOM   4186  HB3 LYS A 282      -1.762   3.894  -1.032  1.00 26.37           H  
ATOM   4187  O   LYS A 282      -4.091   3.157  -1.286  1.00 26.37           O  
ATOM   4188  CG  LYS A 282      -0.747   5.266   0.248  1.00 26.37           C  
ATOM   4189  HG2 LYS A 282      -1.117   6.188  -0.200  1.00 26.37           H  
ATOM   4190  HG3 LYS A 282      -0.602   5.422   1.317  1.00 26.37           H  
ATOM   4191  CD  LYS A 282       0.598   4.915  -0.394  1.00 26.37           C  
ATOM   4192  HD2 LYS A 282       0.979   3.997   0.052  1.00 26.37           H  
ATOM   4193  HD3 LYS A 282       0.459   4.771  -1.466  1.00 26.37           H  
ATOM   4194  CE  LYS A 282       1.578   6.066  -0.144  1.00 26.37           C  
ATOM   4195  HE2 LYS A 282       1.150   6.980  -0.555  1.00 26.37           H  
ATOM   4196  HE3 LYS A 282       1.674   6.209   0.932  1.00 26.37           H  
ATOM   4197  NZ  LYS A 282       2.905   5.798  -0.750  1.00 26.37           N  
ATOM   4198  HZ1 LYS A 282       3.529   6.570  -0.561  1.00 26.37           H  
ATOM   4199  HZ2 LYS A 282       2.821   5.682  -1.749  1.00 26.37           H  
ATOM   4200  HZ3 LYS A 282       3.306   4.961  -0.351  1.00 26.37           H  
ATOM   4201  N   ALA A 283      -5.430   3.498   0.466  1.00 25.77           N  
ATOM   4202  H   ALA A 283      -5.566   3.983   1.341  1.00 25.77           H  
ATOM   4203  CA  ALA A 283      -6.563   2.769  -0.111  1.00 25.77           C  
ATOM   4204  HA  ALA A 283      -6.194   2.019  -0.810  1.00 25.77           H  
ATOM   4205  C   ALA A 283      -7.497   3.719  -0.894  1.00 25.77           C  
ATOM   4206  CB  ALA A 283      -7.281   2.010   1.014  1.00 25.77           C  
ATOM   4207  HB1 ALA A 283      -7.676   2.714   1.746  1.00 25.77           H  
ATOM   4208  HB2 ALA A 283      -6.585   1.332   1.509  1.00 25.77           H  
ATOM   4209  HB3 ALA A 283      -8.105   1.432   0.598  1.00 25.77           H  
ATOM   4210  O   ALA A 283      -8.244   4.490  -0.301  1.00 25.77           O  
ATOM   4211  N   GLY A 284      -7.477   3.664  -2.227  1.00 25.02           N  
ATOM   4212  H   GLY A 284      -6.837   3.013  -2.658  1.00 25.02           H  
ATOM   4213  CA  GLY A 284      -8.553   4.182  -3.095  1.00 25.02           C  
ATOM   4214  HA2 GLY A 284      -9.358   4.613  -2.501  1.00 25.02           H  
ATOM   4215  HA3 GLY A 284      -8.154   4.947  -3.761  1.00 25.02           H  
ATOM   4216  C   GLY A 284      -9.119   3.032  -3.942  1.00 25.02           C  
ATOM   4217  O   GLY A 284      -8.462   2.008  -4.042  1.00 25.02           O  
ATOM   4218  N   LEU A 285     -10.284   3.074  -4.595  1.00 33.05           N  
ATOM   4219  H   LEU A 285     -10.389   2.289  -5.221  1.00 33.05           H  
ATOM   4220  CA  LEU A 285     -11.411   4.014  -4.625  1.00 33.05           C  
ATOM   4221  HA  LEU A 285     -11.761   4.241  -3.618  1.00 33.05           H  
ATOM   4222  C   LEU A 285     -12.539   3.340  -5.448  1.00 33.05           C  
ATOM   4223  CB  LEU A 285     -10.943   5.298  -5.354  1.00 33.05           C  
ATOM   4224  HB2 LEU A 285     -10.241   5.831  -4.713  1.00 33.05           H  
ATOM   4225  HB3 LEU A 285     -10.396   4.991  -6.246  1.00 33.05           H  
ATOM   4226  O   LEU A 285     -12.366   3.152  -6.647  1.00 33.05           O  
ATOM   4227  CG  LEU A 285     -12.043   6.280  -5.806  1.00 33.05           C  
ATOM   4228  HG  LEU A 285     -12.776   5.773  -6.434  1.00 33.05           H  
ATOM   4229  CD1 LEU A 285     -12.762   6.885  -4.608  1.00 33.05           C  
ATOM   4230 HD11 LEU A 285     -13.375   6.102  -4.163  1.00 33.05           H  
ATOM   4231 HD12 LEU A 285     -12.043   7.263  -3.882  1.00 33.05           H  
ATOM   4232 HD13 LEU A 285     -13.413   7.701  -4.923  1.00 33.05           H  
ATOM   4233  CD2 LEU A 285     -11.427   7.399  -6.644  1.00 33.05           C  
ATOM   4234 HD21 LEU A 285     -12.208   8.060  -7.019  1.00 33.05           H  
ATOM   4235 HD22 LEU A 285     -10.722   7.970  -6.040  1.00 33.05           H  
ATOM   4236 HD23 LEU A 285     -10.903   6.969  -7.497  1.00 33.05           H  
ATOM   4237  N   VAL A 286     -13.721   3.066  -4.880  1.00 32.89           N  
ATOM   4238  H   VAL A 286     -13.825   3.191  -3.883  1.00 32.89           H  
ATOM   4239  CA  VAL A 286     -14.940   2.752  -5.667  1.00 32.89           C  
ATOM   4240  HA  VAL A 286     -14.713   2.840  -6.729  1.00 32.89           H  
ATOM   4241  C   VAL A 286     -16.027   3.781  -5.356  1.00 32.89           C  
ATOM   4242  CB  VAL A 286     -15.436   1.304  -5.454  1.00 32.89           C  
ATOM   4243  HB  VAL A 286     -15.592   1.134  -4.389  1.00 32.89           H  
ATOM   4244  O   VAL A 286     -16.411   3.944  -4.196  1.00 32.89           O  
ATOM   4245  CG1 VAL A 286     -16.762   1.031  -6.186  1.00 32.89           C  
ATOM   4246 HG11 VAL A 286     -17.024  -0.024  -6.096  1.00 32.89           H  
ATOM   4247 HG12 VAL A 286     -16.679   1.290  -7.241  1.00 32.89           H  
ATOM   4248 HG13 VAL A 286     -17.566   1.614  -5.738  1.00 32.89           H  
ATOM   4249  CG2 VAL A 286     -14.404   0.289  -5.966  1.00 32.89           C  
ATOM   4250 HG21 VAL A 286     -14.764  -0.725  -5.793  1.00 32.89           H  
ATOM   4251 HG22 VAL A 286     -13.464   0.414  -5.427  1.00 32.89           H  
ATOM   4252 HG23 VAL A 286     -14.222   0.437  -7.030  1.00 32.89           H  
ATOM   4253  N   ILE A 287     -16.508   4.458  -6.408  1.00 30.83           N  
ATOM   4254  H   ILE A 287     -16.156   4.203  -7.319  1.00 30.83           H  
ATOM   4255  CA  ILE A 287     -17.578   5.467  -6.393  1.00 30.83           C  
ATOM   4256  HA  ILE A 287     -17.826   5.717  -5.362  1.00 30.83           H  
ATOM   4257  C   ILE A 287     -18.812   4.882  -7.079  1.00 30.83           C  
ATOM   4258  CB  ILE A 287     -17.143   6.763  -7.123  1.00 30.83           C  
ATOM   4259  HB  ILE A 287     -16.836   6.488  -8.132  1.00 30.83           H  
ATOM   4260  O   ILE A 287     -18.743   4.430  -8.218  1.00 30.83           O  
ATOM   4261  CG1 ILE A 287     -15.946   7.423  -6.413  1.00 30.83           C  
ATOM   4262 HG12 ILE A 287     -16.284   7.903  -5.495  1.00 30.83           H  
ATOM   4263 HG13 ILE A 287     -15.213   6.661  -6.146  1.00 30.83           H  
ATOM   4264  CG2 ILE A 287     -18.305   7.775  -7.238  1.00 30.83           C  
ATOM   4265 HG21 ILE A 287     -17.979   8.667  -7.772  1.00 30.83           H  
ATOM   4266 HG22 ILE A 287     -18.653   8.066  -6.246  1.00 30.83           H  
ATOM   4267 HG23 ILE A 287     -19.132   7.354  -7.810  1.00 30.83           H  
ATOM   4268  CD1 ILE A 287     -15.229   8.442  -7.302  1.00 30.83           C  
ATOM   4269 HD11 ILE A 287     -15.879   9.284  -7.539  1.00 30.83           H  
ATOM   4270 HD12 ILE A 287     -14.340   8.814  -6.793  1.00 30.83           H  
ATOM   4271 HD13 ILE A 287     -14.912   7.948  -8.220  1.00 30.83           H  
ATOM   4272  N   GLY A 288     -19.957   4.974  -6.410  1.00 26.67           N  
ATOM   4273  H   GLY A 288     -19.923   5.288  -5.451  1.00 26.67           H  
ATOM   4274  CA  GLY A 288     -21.274   4.744  -6.993  1.00 26.67           C  
ATOM   4275  HA2 GLY A 288     -21.405   3.682  -7.200  1.00 26.67           H  
ATOM   4276  HA3 GLY A 288     -21.357   5.293  -7.931  1.00 26.67           H  
ATOM   4277  C   GLY A 288     -22.357   5.199  -6.021  1.00 26.67           C  
ATOM   4278  O   GLY A 288     -22.272   4.941  -4.820  1.00 26.67           O  
ATOM   4279  N   LYS A 289     -23.368   5.922  -6.517  1.00 32.15           N  
ATOM   4280  H   LYS A 289     -23.390   6.058  -7.518  1.00 32.15           H  
ATOM   4281  CA  LYS A 289     -24.517   6.370  -5.719  1.00 32.15           C  
ATOM   4282  HA  LYS A 289     -24.166   7.021  -4.919  1.00 32.15           H  
ATOM   4283  C   LYS A 289     -25.213   5.160  -5.083  1.00 32.15           C  
ATOM   4284  CB  LYS A 289     -25.522   7.132  -6.605  1.00 32.15           C  
ATOM   4285  HB2 LYS A 289     -26.495   7.105  -6.115  1.00 32.15           H  
ATOM   4286  HB3 LYS A 289     -25.625   6.613  -7.558  1.00 32.15           H  
ATOM   4287  O   LYS A 289     -25.807   4.349  -5.780  1.00 32.15           O  
ATOM   4288  CG  LYS A 289     -25.172   8.608  -6.853  1.00 32.15           C  
ATOM   4289  HG2 LYS A 289     -24.198   8.679  -7.338  1.00 32.15           H  
ATOM   4290  HG3 LYS A 289     -25.136   9.135  -5.899  1.00 32.15           H  
ATOM   4291  CD  LYS A 289     -26.246   9.244  -7.753  1.00 32.15           C  
ATOM   4292  HD2 LYS A 289     -26.233   8.736  -8.717  1.00 32.15           H  
ATOM   4293  HD3 LYS A 289     -27.226   9.100  -7.297  1.00 32.15           H  
ATOM   4294  CE  LYS A 289     -26.006  10.745  -7.963  1.00 32.15           C  
ATOM   4295  HE2 LYS A 289     -24.990  10.881  -8.334  1.00 32.15           H  
ATOM   4296  HE3 LYS A 289     -26.085  11.252  -7.001  1.00 32.15           H  
ATOM   4297  NZ  LYS A 289     -26.979  11.316  -8.932  1.00 32.15           N  
ATOM   4298  HZ1 LYS A 289     -26.814  12.303  -9.071  1.00 32.15           H  
ATOM   4299  HZ2 LYS A 289     -27.928  11.182  -8.616  1.00 32.15           H  
ATOM   4300  HZ3 LYS A 289     -26.884  10.863  -9.830  1.00 32.15           H  
ATOM   4301  N   GLY A 290     -25.206   5.108  -3.754  1.00 37.52           N  
ATOM   4302  H   GLY A 290     -24.557   5.717  -3.277  1.00 37.52           H  
ATOM   4303  CA  GLY A 290     -26.151   4.316  -2.968  1.00 37.52           C  
ATOM   4304  HA2 GLY A 290     -26.577   4.945  -2.186  1.00 37.52           H  
ATOM   4305  HA3 GLY A 290     -26.977   3.992  -3.601  1.00 37.52           H  
ATOM   4306  C   GLY A 290     -25.545   3.071  -2.332  1.00 37.52           C  
ATOM   4307  O   GLY A 290     -25.471   2.016  -2.952  1.00 37.52           O  
ATOM   4308  N   GLY A 291     -25.229   3.149  -1.036  1.00 43.11           N  
ATOM   4309  H   GLY A 291     -25.307   4.047  -0.582  1.00 43.11           H  
ATOM   4310  CA  GLY A 291     -24.922   1.967  -0.214  1.00 43.11           C  
ATOM   4311  HA2 GLY A 291     -24.065   1.449  -0.645  1.00 43.11           H  
ATOM   4312  HA3 GLY A 291     -24.661   2.285   0.795  1.00 43.11           H  
ATOM   4313  C   GLY A 291     -26.080   0.956  -0.112  1.00 43.11           C  
ATOM   4314  O   GLY A 291     -25.872  -0.161   0.353  1.00 43.11           O  
ATOM   4315  N   GLU A 292     -27.281   1.317  -0.573  1.00 46.88           N  
ATOM   4316  H   GLU A 292     -27.408   2.260  -0.912  1.00 46.88           H  
ATOM   4317  CA  GLU A 292     -28.426   0.411  -0.747  1.00 46.88           C  
ATOM   4318  HA  GLU A 292     -28.596  -0.149   0.173  1.00 46.88           H  
ATOM   4319  C   GLU A 292     -28.184  -0.624  -1.858  1.00 46.88           C  
ATOM   4320  CB  GLU A 292     -29.683   1.246  -1.041  1.00 46.88           C  
ATOM   4321  HB2 GLU A 292     -30.502   0.579  -1.308  1.00 46.88           H  
ATOM   4322  HB3 GLU A 292     -29.474   1.907  -1.883  1.00 46.88           H  
ATOM   4323  O   GLU A 292     -28.566  -1.782  -1.705  1.00 46.88           O  
ATOM   4324  CG  GLU A 292     -30.095   2.066   0.194  1.00 46.88           C  
ATOM   4325  HG2 GLU A 292     -29.252   2.678   0.515  1.00 46.88           H  
ATOM   4326  HG3 GLU A 292     -30.327   1.375   1.004  1.00 46.88           H  
ATOM   4327  CD  GLU A 292     -31.289   2.997  -0.053  1.00 46.88           C  
ATOM   4328  OE1 GLU A 292     -31.934   3.345   0.959  1.00 46.88           O  
ATOM   4329  OE2 GLU A 292     -31.472   3.414  -1.217  1.00 46.88           O  
ATOM   4330  N   SER A 293     -27.443  -0.258  -2.912  1.00 54.06           N  
ATOM   4331  H   SER A 293     -27.097   0.690  -2.957  1.00 54.06           H  
ATOM   4332  CA  SER A 293     -27.141  -1.154  -4.039  1.00 54.06           C  
ATOM   4333  HA  SER A 293     -28.080  -1.574  -4.401  1.00 54.06           H  
ATOM   4334  C   SER A 293     -26.245  -2.336  -3.649  1.00 54.06           C  
ATOM   4335  CB  SER A 293     -26.511  -0.359  -5.189  1.00 54.06           C  
ATOM   4336  HB2 SER A 293     -26.391  -1.020  -6.048  1.00 54.06           H  
ATOM   4337  HB3 SER A 293     -27.171   0.461  -5.474  1.00 54.06           H  
ATOM   4338  O   SER A 293     -26.330  -3.405  -4.240  1.00 54.06           O  
ATOM   4339  OG  SER A 293     -25.241   0.155  -4.838  1.00 54.06           O  
ATOM   4340  HG  SER A 293     -25.343   0.925  -4.274  1.00 54.06           H  
ATOM   4341  N   ILE A 294     -25.420  -2.189  -2.611  1.00 53.89           N  
ATOM   4342  H   ILE A 294     -25.397  -1.279  -2.173  1.00 53.89           H  
ATOM   4343  CA  ILE A 294     -24.403  -3.182  -2.228  1.00 53.89           C  
ATOM   4344  HA  ILE A 294     -24.022  -3.667  -3.127  1.00 53.89           H  
ATOM   4345  C   ILE A 294     -25.000  -4.277  -1.357  1.00 53.89           C  
ATOM   4346  CB  ILE A 294     -23.228  -2.473  -1.539  1.00 53.89           C  
ATOM   4347  HB  ILE A 294     -23.607  -1.917  -0.681  1.00 53.89           H  
ATOM   4348  O   ILE A 294     -24.690  -5.453  -1.540  1.00 53.89           O  
ATOM   4349  CG1 ILE A 294     -22.663  -1.478  -2.571  1.00 53.89           C  
ATOM   4350 HG12 ILE A 294     -23.436  -0.786  -2.905  1.00 53.89           H  
ATOM   4351 HG13 ILE A 294     -22.290  -2.015  -3.443  1.00 53.89           H  
ATOM   4352  CG2 ILE A 294     -22.158  -3.464  -1.035  1.00 53.89           C  
ATOM   4353 HG21 ILE A 294     -22.576  -4.148  -0.297  1.00 53.89           H  
ATOM   4354 HG22 ILE A 294     -21.339  -2.929  -0.555  1.00 53.89           H  
ATOM   4355 HG23 ILE A 294     -21.761  -4.043  -1.869  1.00 53.89           H  
ATOM   4356  CD1 ILE A 294     -21.564  -0.614  -2.016  1.00 53.89           C  
ATOM   4357 HD11 ILE A 294     -21.828  -0.249  -1.024  1.00 53.89           H  
ATOM   4358 HD12 ILE A 294     -21.440   0.228  -2.697  1.00 53.89           H  
ATOM   4359 HD13 ILE A 294     -20.658  -1.219  -2.003  1.00 53.89           H  
ATOM   4360  N   LYS A 295     -25.914  -3.901  -0.454  1.00 56.23           N  
ATOM   4361  H   LYS A 295     -26.150  -2.921  -0.404  1.00 56.23           H  
ATOM   4362  CA  LYS A 295     -26.713  -4.870   0.305  1.00 56.23           C  
ATOM   4363  HA  LYS A 295     -26.048  -5.563   0.820  1.00 56.23           H  
ATOM   4364  C   LYS A 295     -27.569  -5.723  -0.631  1.00 56.23           C  
ATOM   4365  CB  LYS A 295     -27.595  -4.148   1.330  1.00 56.23           C  
ATOM   4366  HB2 LYS A 295     -28.288  -4.874   1.754  1.00 56.23           H  
ATOM   4367  HB3 LYS A 295     -28.177  -3.373   0.830  1.00 56.23           H  
ATOM   4368  O   LYS A 295     -27.701  -6.920  -0.401  1.00 56.23           O  
ATOM   4369  CG  LYS A 295     -26.780  -3.528   2.474  1.00 56.23           C  
ATOM   4370  HG2 LYS A 295     -26.167  -4.300   2.941  1.00 56.23           H  
ATOM   4371  HG3 LYS A 295     -26.130  -2.744   2.083  1.00 56.23           H  
ATOM   4372  CD  LYS A 295     -27.729  -2.931   3.520  1.00 56.23           C  
ATOM   4373  HD2 LYS A 295     -28.330  -2.152   3.051  1.00 56.23           H  
ATOM   4374  HD3 LYS A 295     -28.389  -3.717   3.889  1.00 56.23           H  
ATOM   4375  CE  LYS A 295     -26.938  -2.339   4.691  1.00 56.23           C  
ATOM   4376  HE2 LYS A 295     -26.307  -3.121   5.113  1.00 56.23           H  
ATOM   4377  HE3 LYS A 295     -26.288  -1.554   4.305  1.00 56.23           H  
ATOM   4378  NZ  LYS A 295     -27.848  -1.797   5.733  1.00 56.23           N  
ATOM   4379  HZ1 LYS A 295     -28.442  -1.077   5.346  1.00 56.23           H  
ATOM   4380  HZ2 LYS A 295     -28.440  -2.531   6.095  1.00 56.23           H  
ATOM   4381  HZ3 LYS A 295     -27.321  -1.408   6.502  1.00 56.23           H  
ATOM   4382  N   GLU A 296     -28.109  -5.127  -1.692  1.00 56.14           N  
ATOM   4383  H   GLU A 296     -27.997  -4.129  -1.803  1.00 56.14           H  
ATOM   4384  CA  GLU A 296     -28.865  -5.846  -2.718  1.00 56.14           C  
ATOM   4385  HA  GLU A 296     -29.622  -6.462  -2.232  1.00 56.14           H  
ATOM   4386  C   GLU A 296     -27.971  -6.789  -3.541  1.00 56.14           C  
ATOM   4387  CB  GLU A 296     -29.582  -4.826  -3.609  1.00 56.14           C  
ATOM   4388  HB2 GLU A 296     -30.120  -4.113  -2.983  1.00 56.14           H  
ATOM   4389  HB3 GLU A 296     -28.834  -4.284  -4.187  1.00 56.14           H  
ATOM   4390  O   GLU A 296     -28.303  -7.961  -3.685  1.00 56.14           O  
ATOM   4391  CG  GLU A 296     -30.586  -5.507  -4.547  1.00 56.14           C  
ATOM   4392  HG2 GLU A 296     -30.097  -6.329  -5.069  1.00 56.14           H  
ATOM   4393  HG3 GLU A 296     -31.395  -5.924  -3.947  1.00 56.14           H  
ATOM   4394  CD  GLU A 296     -31.145  -4.548  -5.604  1.00 56.14           C  
ATOM   4395  OE1 GLU A 296     -32.315  -4.740  -5.987  1.00 56.14           O  
ATOM   4396  OE2 GLU A 296     -30.359  -3.710  -6.116  1.00 56.14           O  
ATOM   4397  N   ILE A 297     -26.807  -6.329  -4.017  1.00 52.44           N  
ATOM   4398  H   ILE A 297     -26.599  -5.346  -3.917  1.00 52.44           H  
ATOM   4399  CA  ILE A 297     -25.881  -7.168  -4.797  1.00 52.44           C  
ATOM   4400  HA  ILE A 297     -26.414  -7.566  -5.660  1.00 52.44           H  
ATOM   4401  C   ILE A 297     -25.397  -8.371  -3.986  1.00 52.44           C  
ATOM   4402  CB  ILE A 297     -24.687  -6.335  -5.304  1.00 52.44           C  
ATOM   4403  HB  ILE A 297     -24.260  -5.796  -4.458  1.00 52.44           H  
ATOM   4404  O   ILE A 297     -25.397  -9.491  -4.490  1.00 52.44           O  
ATOM   4405  CG1 ILE A 297     -25.140  -5.324  -6.378  1.00 52.44           C  
ATOM   4406 HG12 ILE A 297     -25.236  -5.825  -7.341  1.00 52.44           H  
ATOM   4407 HG13 ILE A 297     -26.125  -4.926  -6.134  1.00 52.44           H  
ATOM   4408  CG2 ILE A 297     -23.602  -7.250  -5.895  1.00 52.44           C  
ATOM   4409 HG21 ILE A 297     -22.947  -6.694  -6.566  1.00 52.44           H  
ATOM   4410 HG22 ILE A 297     -24.062  -8.055  -6.467  1.00 52.44           H  
ATOM   4411 HG23 ILE A 297     -22.998  -7.688  -5.100  1.00 52.44           H  
ATOM   4412  CD1 ILE A 297     -24.158  -4.151  -6.505  1.00 52.44           C  
ATOM   4413 HD11 ILE A 297     -23.878  -3.779  -5.519  1.00 52.44           H  
ATOM   4414 HD12 ILE A 297     -23.264  -4.473  -7.038  1.00 52.44           H  
ATOM   4415 HD13 ILE A 297     -24.625  -3.330  -7.049  1.00 52.44           H  
ATOM   4416  N   CYS A 298     -25.045  -8.161  -2.720  1.00 56.40           N  
ATOM   4417  H   CYS A 298     -25.051  -7.221  -2.352  1.00 56.40           H  
ATOM   4418  CA  CYS A 298     -24.564  -9.251  -1.880  1.00 56.40           C  
ATOM   4419  HA  CYS A 298     -23.850  -9.842  -2.453  1.00 56.40           H  
ATOM   4420  C   CYS A 298     -25.696 -10.214  -1.494  1.00 56.40           C  
ATOM   4421  CB  CYS A 298     -23.812  -8.654  -0.700  1.00 56.40           C  
ATOM   4422  HB2 CYS A 298     -24.464  -8.017  -0.103  1.00 56.40           H  
ATOM   4423  HB3 CYS A 298     -23.428  -9.473  -0.090  1.00 56.40           H  
ATOM   4424  O   CYS A 298     -25.493 -11.423  -1.453  1.00 56.40           O  
ATOM   4425  SG  CYS A 298     -22.408  -7.709  -1.368  1.00 56.40           S  
ATOM   4426  HG  CYS A 298     -23.133  -6.684  -1.823  1.00 56.40           H  
ATOM   4427  N   ARG A 299     -26.933  -9.713  -1.358  1.00 63.56           N  
ATOM   4428  H   ARG A 299     -27.055  -8.712  -1.410  1.00 63.56           H  
ATOM   4429  CA  ARG A 299     -28.124 -10.565  -1.239  1.00 63.56           C  
ATOM   4430  HA  ARG A 299     -27.968 -11.251  -0.406  1.00 63.56           H  
ATOM   4431  C   ARG A 299     -28.332 -11.451  -2.474  1.00 63.56           C  
ATOM   4432  CB  ARG A 299     -29.345  -9.681  -0.947  1.00 63.56           C  
ATOM   4433  HB2 ARG A 299     -29.150  -9.107  -0.041  1.00 63.56           H  
ATOM   4434  HB3 ARG A 299     -29.501  -8.986  -1.771  1.00 63.56           H  
ATOM   4435  O   ARG A 299     -28.728 -12.600  -2.311  1.00 63.56           O  
ATOM   4436  CG  ARG A 299     -30.629 -10.491  -0.741  1.00 63.56           C  
ATOM   4437  HG2 ARG A 299     -30.500 -11.168   0.104  1.00 63.56           H  
ATOM   4438  HG3 ARG A 299     -30.851 -11.073  -1.636  1.00 63.56           H  
ATOM   4439  CD  ARG A 299     -31.802  -9.546  -0.474  1.00 63.56           C  
ATOM   4440  HD2 ARG A 299     -31.913  -8.878  -1.327  1.00 63.56           H  
ATOM   4441  HD3 ARG A 299     -31.578  -8.954   0.413  1.00 63.56           H  
ATOM   4442  NE  ARG A 299     -33.051 -10.301  -0.270  1.00 63.56           N  
ATOM   4443  HE  ARG A 299     -32.997 -11.300  -0.414  1.00 63.56           H  
ATOM   4444  NH1 ARG A 299     -34.401  -8.514   0.229  1.00 63.56           N  
ATOM   4445 HH11 ARG A 299     -33.627  -7.893   0.040  1.00 63.56           H  
ATOM   4446 HH12 ARG A 299     -35.316  -8.138   0.433  1.00 63.56           H  
ATOM   4447  NH2 ARG A 299     -35.255 -10.576   0.219  1.00 63.56           N  
ATOM   4448 HH21 ARG A 299     -36.159 -10.188   0.450  1.00 63.56           H  
ATOM   4449 HH22 ARG A 299     -35.162 -11.571   0.073  1.00 63.56           H  
ATOM   4450  CZ  ARG A 299     -34.225  -9.795   0.058  1.00 63.56           C  
ATOM   4451  N   VAL A 300     -28.076 -10.942  -3.682  1.00 59.60           N  
ATOM   4452  H   VAL A 300     -27.788  -9.976  -3.737  1.00 59.60           H  
ATOM   4453  CA  VAL A 300     -28.211 -11.712  -4.935  1.00 59.60           C  
ATOM   4454  HA  VAL A 300     -29.130 -12.296  -4.886  1.00 59.60           H  
ATOM   4455  C   VAL A 300     -27.074 -12.720  -5.113  1.00 59.60           C  
ATOM   4456  CB  VAL A 300     -28.316 -10.774  -6.156  1.00 59.60           C  
ATOM   4457  HB  VAL A 300     -27.459 -10.101  -6.177  1.00 59.60           H  
ATOM   4458  O   VAL A 300     -27.312 -13.822  -5.598  1.00 59.60           O  
ATOM   4459  CG1 VAL A 300     -28.365 -11.553  -7.478  1.00 59.60           C  
ATOM   4460 HG11 VAL A 300     -29.102 -12.354  -7.412  1.00 59.60           H  
ATOM   4461 HG12 VAL A 300     -28.642 -10.894  -8.301  1.00 59.60           H  
ATOM   4462 HG13 VAL A 300     -27.389 -11.987  -7.693  1.00 59.60           H  
ATOM   4463  CG2 VAL A 300     -29.600  -9.935  -6.097  1.00 59.60           C  
ATOM   4464 HG21 VAL A 300     -29.609  -9.215  -6.915  1.00 59.60           H  
ATOM   4465 HG22 VAL A 300     -30.472 -10.584  -6.181  1.00 59.60           H  
ATOM   4466 HG23 VAL A 300     -29.665  -9.386  -5.158  1.00 59.60           H  
ATOM   4467  N   SER A 301     -25.852 -12.381  -4.700  1.00 49.05           N  
ATOM   4468  H   SER A 301     -25.694 -11.452  -4.339  1.00 49.05           H  
ATOM   4469  CA  SER A 301     -24.691 -13.270  -4.819  1.00 49.05           C  
ATOM   4470  HA  SER A 301     -24.773 -13.822  -5.755  1.00 49.05           H  
ATOM   4471  C   SER A 301     -24.582 -14.312  -3.702  1.00 49.05           C  
ATOM   4472  CB  SER A 301     -23.413 -12.437  -4.888  1.00 49.05           C  
ATOM   4473  HB2 SER A 301     -22.592 -13.067  -5.229  1.00 49.05           H  
ATOM   4474  HB3 SER A 301     -23.543 -11.618  -5.596  1.00 49.05           H  
ATOM   4475  O   SER A 301     -23.638 -15.091  -3.716  1.00 49.05           O  
ATOM   4476  OG  SER A 301     -23.101 -11.921  -3.613  1.00 49.05           O  
ATOM   4477  HG  SER A 301     -22.337 -12.418  -3.310  1.00 49.05           H  
ATOM   4478  N   GLY A 302     -25.482 -14.302  -2.711  1.00 58.85           N  
ATOM   4479  H   GLY A 302     -26.214 -13.608  -2.747  1.00 58.85           H  
ATOM   4480  CA  GLY A 302     -25.400 -15.154  -1.518  1.00 58.85           C  
ATOM   4481  HA2 GLY A 302     -26.374 -15.172  -1.030  1.00 58.85           H  
ATOM   4482  HA3 GLY A 302     -25.148 -16.171  -1.821  1.00 58.85           H  
ATOM   4483  C   GLY A 302     -24.360 -14.705  -0.482  1.00 58.85           C  
ATOM   4484  O   GLY A 302     -24.223 -15.345   0.556  1.00 58.85           O  
ATOM   4485  N   ALA A 303     -23.653 -13.595  -0.719  1.00 56.07           N  
ATOM   4486  H   ALA A 303     -23.917 -13.031  -1.514  1.00 56.07           H  
ATOM   4487  CA  ALA A 303     -22.673 -13.054   0.214  1.00 56.07           C  
ATOM   4488  HA  ALA A 303     -22.159 -13.893   0.684  1.00 56.07           H  
ATOM   4489  C   ALA A 303     -23.347 -12.233   1.331  1.00 56.07           C  
ATOM   4490  CB  ALA A 303     -21.620 -12.252  -0.561  1.00 56.07           C  
ATOM   4491  HB1 ALA A 303     -21.159 -12.884  -1.321  1.00 56.07           H  
ATOM   4492  HB2 ALA A 303     -20.849 -11.915   0.131  1.00 56.07           H  
ATOM   4493  HB3 ALA A 303     -22.083 -11.388  -1.036  1.00 56.07           H  
ATOM   4494  O   ALA A 303     -24.205 -11.379   1.107  1.00 56.07           O  
ATOM   4495  N   HIS A 304     -22.919 -12.438   2.570  1.00 65.09           N  
ATOM   4496  H   HIS A 304     -22.173 -13.105   2.704  1.00 65.09           H  
ATOM   4497  CA  HIS A 304     -23.318 -11.628   3.713  1.00 65.09           C  
ATOM   4498  HA  HIS A 304     -24.361 -11.337   3.588  1.00 65.09           H  
ATOM   4499  C   HIS A 304     -22.473 -10.358   3.796  1.00 65.09           C  
ATOM   4500  CB  HIS A 304     -23.207 -12.458   4.994  1.00 65.09           C  
ATOM   4501  HB2 HIS A 304     -22.193 -12.846   5.089  1.00 65.09           H  
ATOM   4502  HB3 HIS A 304     -23.404 -11.815   5.852  1.00 65.09           H  
ATOM   4503  O   HIS A 304     -21.249 -10.416   3.740  1.00 65.09           O  
ATOM   4504  CG  HIS A 304     -24.183 -13.601   5.025  1.00 65.09           C  
ATOM   4505  CD2 HIS A 304     -23.889 -14.935   4.943  1.00 65.09           C  
ATOM   4506  HD2 HIS A 304     -22.905 -15.367   4.837  1.00 65.09           H  
ATOM   4507  ND1 HIS A 304     -25.553 -13.490   5.110  1.00 65.09           N  
ATOM   4508  HD1 HIS A 304     -26.087 -12.633   5.127  1.00 65.09           H  
ATOM   4509  CE1 HIS A 304     -26.069 -14.729   5.090  1.00 65.09           C  
ATOM   4510  HE1 HIS A 304     -27.121 -14.970   5.124  1.00 65.09           H  
ATOM   4511  NE2 HIS A 304     -25.092 -15.642   5.015  1.00 65.09           N  
ATOM   4512  N   VAL A 305     -23.114  -9.205   3.985  1.00 55.52           N  
ATOM   4513  H   VAL A 305     -24.123  -9.209   4.031  1.00 55.52           H  
ATOM   4514  CA  VAL A 305     -22.418  -7.925   4.165  1.00 55.52           C  
ATOM   4515  HA  VAL A 305     -21.342  -8.097   4.148  1.00 55.52           H  
ATOM   4516  C   VAL A 305     -22.727  -7.324   5.518  1.00 55.52           C  
ATOM   4517  CB  VAL A 305     -22.729  -6.950   3.024  1.00 55.52           C  
ATOM   4518  HB  VAL A 305     -23.800  -6.917   2.825  1.00 55.52           H  
ATOM   4519  O   VAL A 305     -23.884  -7.055   5.841  1.00 55.52           O  
ATOM   4520  CG1 VAL A 305     -22.224  -5.531   3.287  1.00 55.52           C  
ATOM   4521 HG11 VAL A 305     -21.174  -5.568   3.577  1.00 55.52           H  
ATOM   4522 HG12 VAL A 305     -22.803  -5.075   4.090  1.00 55.52           H  
ATOM   4523 HG13 VAL A 305     -22.335  -4.925   2.388  1.00 55.52           H  
ATOM   4524  CG2 VAL A 305     -21.988  -7.443   1.800  1.00 55.52           C  
ATOM   4525 HG21 VAL A 305     -22.379  -8.413   1.492  1.00 55.52           H  
ATOM   4526 HG22 VAL A 305     -22.077  -6.704   1.004  1.00 55.52           H  
ATOM   4527 HG23 VAL A 305     -20.935  -7.575   2.050  1.00 55.52           H  
ATOM   4528  N   GLU A 306     -21.673  -7.055   6.278  1.00 55.26           N  
ATOM   4529  H   GLU A 306     -20.758  -7.299   5.925  1.00 55.26           H  
ATOM   4530  CA  GLU A 306     -21.715  -6.308   7.527  1.00 55.26           C  
ATOM   4531  HA  GLU A 306     -22.754  -6.114   7.794  1.00 55.26           H  
ATOM   4532  C   GLU A 306     -21.013  -4.961   7.324  1.00 55.26           C  
ATOM   4533  CB  GLU A 306     -21.104  -7.159   8.650  1.00 55.26           C  
ATOM   4534  HB2 GLU A 306     -21.604  -8.127   8.655  1.00 55.26           H  
ATOM   4535  HB3 GLU A 306     -20.042  -7.314   8.458  1.00 55.26           H  
ATOM   4536  O   GLU A 306     -19.913  -4.896   6.783  1.00 55.26           O  
ATOM   4537  CG  GLU A 306     -21.292  -6.506  10.026  1.00 55.26           C  
ATOM   4538  HG2 GLU A 306     -22.343  -6.240  10.140  1.00 55.26           H  
ATOM   4539  HG3 GLU A 306     -20.709  -5.585  10.057  1.00 55.26           H  
ATOM   4540  CD  GLU A 306     -20.872  -7.401  11.208  1.00 55.26           C  
ATOM   4541  OE1 GLU A 306     -21.167  -6.979  12.352  1.00 55.26           O  
ATOM   4542  OE2 GLU A 306     -20.276  -8.485  10.984  1.00 55.26           O  
ATOM   4543  N   ILE A 307     -21.647  -3.862   7.730  1.00 49.84           N  
ATOM   4544  H   ILE A 307     -22.493  -3.967   8.270  1.00 49.84           H  
ATOM   4545  CA  ILE A 307     -20.986  -2.551   7.720  1.00 49.84           C  
ATOM   4546  HA  ILE A 307     -20.398  -2.445   6.809  1.00 49.84           H  
ATOM   4547  C   ILE A 307     -20.030  -2.527   8.910  1.00 49.84           C  
ATOM   4548  CB  ILE A 307     -22.016  -1.400   7.762  1.00 49.84           C  
ATOM   4549  HB  ILE A 307     -22.628  -1.511   8.657  1.00 49.84           H  
ATOM   4550  O   ILE A 307     -20.463  -2.806  10.031  1.00 49.84           O  
ATOM   4551  CG1 ILE A 307     -22.931  -1.466   6.518  1.00 49.84           C  
ATOM   4552 HG12 ILE A 307     -23.356  -2.466   6.424  1.00 49.84           H  
ATOM   4553 HG13 ILE A 307     -22.323  -1.274   5.634  1.00 49.84           H  
ATOM   4554  CG2 ILE A 307     -21.300  -0.038   7.820  1.00 49.84           C  
ATOM   4555 HG21 ILE A 307     -20.695   0.031   8.724  1.00 49.84           H  
ATOM   4556 HG22 ILE A 307     -20.647   0.085   6.956  1.00 49.84           H  
ATOM   4557 HG23 ILE A 307     -22.016   0.783   7.861  1.00 49.84           H  
ATOM   4558  CD1 ILE A 307     -24.106  -0.480   6.533  1.00 49.84           C  
ATOM   4559 HD11 ILE A 307     -24.735  -0.661   5.661  1.00 49.84           H  
ATOM   4560 HD12 ILE A 307     -24.696  -0.619   7.439  1.00 49.84           H  
ATOM   4561 HD13 ILE A 307     -23.746   0.548   6.483  1.00 49.84           H  
ATOM   4562  N   SER A 308     -18.756  -2.196   8.681  1.00 46.73           N  
ATOM   4563  H   SER A 308     -18.476  -1.911   7.753  1.00 46.73           H  
ATOM   4564  CA  SER A 308     -17.813  -2.028   9.785  1.00 46.73           C  
ATOM   4565  HA  SER A 308     -17.745  -2.974  10.322  1.00 46.73           H  
ATOM   4566  C   SER A 308     -18.337  -0.953  10.733  1.00 46.73           C  
ATOM   4567  CB  SER A 308     -16.408  -1.655   9.313  1.00 46.73           C  
ATOM   4568  HB2 SER A 308     -16.057  -2.372   8.571  1.00 46.73           H  
ATOM   4569  HB3 SER A 308     -16.419  -0.650   8.891  1.00 46.73           H  
ATOM   4570  O   SER A 308     -18.697   0.145  10.307  1.00 46.73           O  
ATOM   4571  OG  SER A 308     -15.573  -1.690  10.453  1.00 46.73           O  
ATOM   4572  HG  SER A 308     -14.690  -1.384  10.235  1.00 46.73           H  
ATOM   4573  N   LYS A 309     -18.412  -1.292  12.023  1.00 50.10           N  
ATOM   4574  H   LYS A 309     -18.095  -2.216  12.280  1.00 50.10           H  
ATOM   4575  CA  LYS A 309     -18.795  -0.354  13.086  1.00 50.10           C  
ATOM   4576  HA  LYS A 309     -19.569   0.316  12.711  1.00 50.10           H  
ATOM   4577  C   LYS A 309     -17.633   0.553  13.492  1.00 50.10           C  
ATOM   4578  CB  LYS A 309     -19.341  -1.119  14.300  1.00 50.10           C  
ATOM   4579  HB2 LYS A 309     -19.553  -0.408  15.099  1.00 50.10           H  
ATOM   4580  HB3 LYS A 309     -18.578  -1.812  14.654  1.00 50.10           H  
ATOM   4581  O   LYS A 309     -17.842   1.485  14.263  1.00 50.10           O  
ATOM   4582  CG  LYS A 309     -20.630  -1.888  13.978  1.00 50.10           C  
ATOM   4583  HG2 LYS A 309     -21.401  -1.189  13.656  1.00 50.10           H  
ATOM   4584  HG3 LYS A 309     -20.442  -2.603  13.177  1.00 50.10           H  
ATOM   4585  CD  LYS A 309     -21.111  -2.649  15.218  1.00 50.10           C  
ATOM   4586  HD2 LYS A 309     -21.361  -1.941  16.008  1.00 50.10           H  
ATOM   4587  HD3 LYS A 309     -20.309  -3.302  15.561  1.00 50.10           H  
ATOM   4588  CE  LYS A 309     -22.337  -3.495  14.861  1.00 50.10           C  
ATOM   4589  HE2 LYS A 309     -23.157  -2.830  14.588  1.00 50.10           H  
ATOM   4590  HE3 LYS A 309     -22.091  -4.100  13.988  1.00 50.10           H  
ATOM   4591  NZ  LYS A 309     -22.727  -4.379  15.985  1.00 50.10           N  
ATOM   4592  HZ1 LYS A 309     -22.941  -3.842  16.814  1.00 50.10           H  
ATOM   4593  HZ2 LYS A 309     -23.524  -4.942  15.726  1.00 50.10           H  
ATOM   4594  HZ3 LYS A 309     -21.967  -5.012  16.189  1.00 50.10           H  
ATOM   4595  N   GLU A 310     -16.428   0.272  12.999  1.00 47.45           N  
ATOM   4596  H   GLU A 310     -16.329  -0.474  12.326  1.00 47.45           H  
ATOM   4597  CA  GLU A 310     -15.266   1.121  13.227  1.00 47.45           C  
ATOM   4598  HA  GLU A 310     -15.221   1.345  14.293  1.00 47.45           H  
ATOM   4599  C   GLU A 310     -15.423   2.423  12.433  1.00 47.45           C  
ATOM   4600  CB  GLU A 310     -13.969   0.398  12.852  1.00 47.45           C  
ATOM   4601  HB2 GLU A 310     -13.140   1.097  12.963  1.00 47.45           H  
ATOM   4602  HB3 GLU A 310     -14.019   0.074  11.813  1.00 47.45           H  
ATOM   4603  O   GLU A 310     -15.742   2.374  11.238  1.00 47.45           O  
ATOM   4604  CG  GLU A 310     -13.725  -0.808  13.773  1.00 47.45           C  
ATOM   4605  HG2 GLU A 310     -14.543  -1.519  13.654  1.00 47.45           H  
ATOM   4606  HG3 GLU A 310     -13.731  -0.461  14.806  1.00 47.45           H  
ATOM   4607  CD  GLU A 310     -12.402  -1.532  13.490  1.00 47.45           C  
ATOM   4608  OE1 GLU A 310     -12.029  -2.368  14.342  1.00 47.45           O  
ATOM   4609  OE2 GLU A 310     -11.805  -1.279  12.419  1.00 47.45           O  
ATOM   4610  N   PRO A 311     -15.239   3.591  13.074  1.00 42.45           N  
ATOM   4611  CA  PRO A 311     -15.356   4.864  12.388  1.00 42.45           C  
ATOM   4612  HA  PRO A 311     -16.349   4.931  11.944  1.00 42.45           H  
ATOM   4613  C   PRO A 311     -14.258   4.948  11.319  1.00 42.45           C  
ATOM   4614  CB  PRO A 311     -15.231   5.941  13.466  1.00 42.45           C  
ATOM   4615  HB2 PRO A 311     -16.222   6.190  13.845  1.00 42.45           H  
ATOM   4616  HB3 PRO A 311     -14.730   6.836  13.097  1.00 42.45           H  
ATOM   4617  O   PRO A 311     -13.076   4.807  11.642  1.00 42.45           O  
ATOM   4618  CG  PRO A 311     -14.425   5.255  14.569  1.00 42.45           C  
ATOM   4619  HG2 PRO A 311     -14.653   5.666  15.552  1.00 42.45           H  
ATOM   4620  HG3 PRO A 311     -13.361   5.349  14.355  1.00 42.45           H  
ATOM   4621  CD  PRO A 311     -14.839   3.790  14.458  1.00 42.45           C  
ATOM   4622  HD2 PRO A 311     -13.998   3.150  14.726  1.00 42.45           H  
ATOM   4623  HD3 PRO A 311     -15.690   3.595  15.111  1.00 42.45           H  
ATOM   4624  N   PRO A 312     -14.620   5.152  10.043  1.00 48.58           N  
ATOM   4625  CA  PRO A 312     -13.630   5.304   8.997  1.00 48.58           C  
ATOM   4626  HA  PRO A 312     -12.958   4.447   9.026  1.00 48.58           H  
ATOM   4627  C   PRO A 312     -12.835   6.601   9.223  1.00 48.58           C  
ATOM   4628  CB  PRO A 312     -14.410   5.293   7.683  1.00 48.58           C  
ATOM   4629  HB2 PRO A 312     -13.958   5.960   6.949  1.00 48.58           H  
ATOM   4630  HB3 PRO A 312     -14.458   4.274   7.300  1.00 48.58           H  
ATOM   4631  O   PRO A 312     -13.385   7.567   9.757  1.00 48.58           O  
ATOM   4632  CG  PRO A 312     -15.812   5.753   8.084  1.00 48.58           C  
ATOM   4633  HG2 PRO A 312     -15.888   6.838   8.009  1.00 48.58           H  
ATOM   4634  HG3 PRO A 312     -16.580   5.250   7.496  1.00 48.58           H  
ATOM   4635  CD  PRO A 312     -15.965   5.326   9.533  1.00 48.58           C  
ATOM   4636  HD2 PRO A 312     -16.497   4.375   9.583  1.00 48.58           H  
ATOM   4637  HD3 PRO A 312     -16.503   6.094  10.088  1.00 48.58           H  
ATOM   4638  N   PRO A 313     -11.562   6.653   8.788  1.00 43.88           N  
ATOM   4639  CA  PRO A 313     -10.716   7.842   8.930  1.00 43.88           C  
ATOM   4640  HA  PRO A 313     -10.620   8.091   9.987  1.00 43.88           H  
ATOM   4641  C   PRO A 313     -11.280   9.081   8.214  1.00 43.88           C  
ATOM   4642  CB  PRO A 313      -9.341   7.426   8.388  1.00 43.88           C  
ATOM   4643  HB2 PRO A 313      -8.715   7.098   9.218  1.00 43.88           H  
ATOM   4644  HB3 PRO A 313      -8.849   8.234   7.847  1.00 43.88           H  
ATOM   4645  O   PRO A 313     -10.900  10.202   8.536  1.00 43.88           O  
ATOM   4646  CG  PRO A 313      -9.633   6.234   7.476  1.00 43.88           C  
ATOM   4647  HG2 PRO A 313      -8.784   5.554   7.413  1.00 43.88           H  
ATOM   4648  HG3 PRO A 313      -9.911   6.595   6.486  1.00 43.88           H  
ATOM   4649  CD  PRO A 313     -10.839   5.576   8.134  1.00 43.88           C  
ATOM   4650  HD2 PRO A 313     -10.506   4.859   8.884  1.00 43.88           H  
ATOM   4651  HD3 PRO A 313     -11.447   5.079   7.377  1.00 43.88           H  
ATOM   4652  N   ASP A 314     -12.220   8.892   7.284  1.00 41.57           N  
ATOM   4653  H   ASP A 314     -12.516   7.945   7.096  1.00 41.57           H  
ATOM   4654  CA  ASP A 314     -12.996   9.952   6.650  1.00 41.57           C  
ATOM   4655  HA  ASP A 314     -12.863  10.870   7.221  1.00 41.57           H  
ATOM   4656  C   ASP A 314     -14.490   9.549   6.640  1.00 41.57           C  
ATOM   4657  CB  ASP A 314     -12.406  10.196   5.252  1.00 41.57           C  
ATOM   4658  HB2 ASP A 314     -12.414   9.256   4.699  1.00 41.57           H  
ATOM   4659  HB3 ASP A 314     -11.364  10.492   5.371  1.00 41.57           H  
ATOM   4660  O   ASP A 314     -14.823   8.458   6.167  1.00 41.57           O  
ATOM   4661  CG  ASP A 314     -13.115  11.264   4.415  1.00 41.57           C  
ATOM   4662  OD1 ASP A 314     -14.337  11.482   4.596  1.00 41.57           O  
ATOM   4663  OD2 ASP A 314     -12.469  11.820   3.510  1.00 41.57           O  
ATOM   4664  N   PRO A 315     -15.416  10.394   7.141  1.00 42.01           N  
ATOM   4665  CA  PRO A 315     -16.852  10.094   7.209  1.00 42.01           C  
ATOM   4666  HA  PRO A 315     -16.998   9.165   7.759  1.00 42.01           H  
ATOM   4667  C   PRO A 315     -17.537   9.934   5.836  1.00 42.01           C  
ATOM   4668  CB  PRO A 315     -17.457  11.255   8.009  1.00 42.01           C  
ATOM   4669  HB2 PRO A 315     -17.441  11.006   9.070  1.00 42.01           H  
ATOM   4670  HB3 PRO A 315     -18.473  11.494   7.695  1.00 42.01           H  
ATOM   4671  O   PRO A 315     -18.674   9.460   5.763  1.00 42.01           O  
ATOM   4672  CG  PRO A 315     -16.498  12.417   7.751  1.00 42.01           C  
ATOM   4673  HG2 PRO A 315     -16.527  13.157   8.550  1.00 42.01           H  
ATOM   4674  HG3 PRO A 315     -16.727  12.876   6.789  1.00 42.01           H  
ATOM   4675  CD  PRO A 315     -15.146  11.722   7.673  1.00 42.01           C  
ATOM   4676  HD2 PRO A 315     -14.479  12.292   7.027  1.00 42.01           H  
ATOM   4677  HD3 PRO A 315     -14.716  11.630   8.670  1.00 42.01           H  
ATOM   4678  N   SER A 316     -16.874  10.317   4.742  1.00 42.43           N  
ATOM   4679  H   SER A 316     -15.956  10.722   4.860  1.00 42.43           H  
ATOM   4680  CA  SER A 316     -17.311  10.052   3.366  1.00 42.43           C  
ATOM   4681  HA  SER A 316     -18.393  10.175   3.325  1.00 42.43           H  
ATOM   4682  C   SER A 316     -17.001   8.623   2.888  1.00 42.43           C  
ATOM   4683  CB  SER A 316     -16.698  11.088   2.417  1.00 42.43           C  
ATOM   4684  HB2 SER A 316     -17.191  11.013   1.448  1.00 42.43           H  
ATOM   4685  HB3 SER A 316     -16.852  12.092   2.813  1.00 42.43           H  
ATOM   4686  O   SER A 316     -17.510   8.199   1.842  1.00 42.43           O  
ATOM   4687  OG  SER A 316     -15.324  10.857   2.226  1.00 42.43           O  
ATOM   4688  HG  SER A 316     -14.846  11.197   2.986  1.00 42.43           H  
ATOM   4689  N   ILE A 317     -16.216   7.866   3.663  1.00 44.80           N  
ATOM   4690  H   ILE A 317     -15.848   8.285   4.506  1.00 44.80           H  
ATOM   4691  CA  ILE A 317     -15.858   6.467   3.427  1.00 44.80           C  
ATOM   4692  HA  ILE A 317     -15.981   6.263   2.363  1.00 44.80           H  
ATOM   4693  C   ILE A 317     -16.819   5.562   4.205  1.00 44.80           C  
ATOM   4694  CB  ILE A 317     -14.369   6.213   3.781  1.00 44.80           C  
ATOM   4695  HB  ILE A 317     -14.233   6.413   4.843  1.00 44.80           H  
ATOM   4696  O   ILE A 317     -17.214   5.856   5.326  1.00 44.80           O  
ATOM   4697  CG1 ILE A 317     -13.465   7.196   3.002  1.00 44.80           C  
ATOM   4698 HG12 ILE A 317     -13.673   7.110   1.936  1.00 44.80           H  
ATOM   4699 HG13 ILE A 317     -13.720   8.216   3.287  1.00 44.80           H  
ATOM   4700  CG2 ILE A 317     -13.962   4.744   3.542  1.00 44.80           C  
ATOM   4701 HG21 ILE A 317     -14.071   4.483   2.490  1.00 44.80           H  
ATOM   4702 HG22 ILE A 317     -14.571   4.075   4.150  1.00 44.80           H  
ATOM   4703 HG23 ILE A 317     -12.927   4.587   3.844  1.00 44.80           H  
ATOM   4704  CD1 ILE A 317     -11.957   7.022   3.222  1.00 44.80           C  
ATOM   4705 HD11 ILE A 317     -11.734   6.995   4.289  1.00 44.80           H  
ATOM   4706 HD12 ILE A 317     -11.429   7.860   2.769  1.00 44.80           H  
ATOM   4707 HD13 ILE A 317     -11.608   6.102   2.752  1.00 44.80           H  
ATOM   4708  N   LYS A 318     -17.218   4.434   3.621  1.00 49.23           N  
ATOM   4709  H   LYS A 318     -16.855   4.252   2.696  1.00 49.23           H  
ATOM   4710  CA  LYS A 318     -17.951   3.356   4.292  1.00 49.23           C  
ATOM   4711  HA  LYS A 318     -17.947   3.533   5.368  1.00 49.23           H  
ATOM   4712  C   LYS A 318     -17.225   2.040   4.038  1.00 49.23           C  
ATOM   4713  CB  LYS A 318     -19.406   3.310   3.805  1.00 49.23           C  
ATOM   4714  HB2 LYS A 318     -19.874   2.411   4.207  1.00 49.23           H  
ATOM   4715  HB3 LYS A 318     -19.414   3.263   2.716  1.00 49.23           H  
ATOM   4716  O   LYS A 318     -16.998   1.674   2.888  1.00 49.23           O  
ATOM   4717  CG  LYS A 318     -20.218   4.530   4.256  1.00 49.23           C  
ATOM   4718  HG2 LYS A 318     -20.135   4.634   5.338  1.00 49.23           H  
ATOM   4719  HG3 LYS A 318     -19.816   5.427   3.785  1.00 49.23           H  
ATOM   4720  CD  LYS A 318     -21.697   4.381   3.878  1.00 49.23           C  
ATOM   4721  HD2 LYS A 318     -22.103   3.499   4.373  1.00 49.23           H  
ATOM   4722  HD3 LYS A 318     -21.784   4.271   2.797  1.00 49.23           H  
ATOM   4723  CE  LYS A 318     -22.441   5.637   4.343  1.00 49.23           C  
ATOM   4724  HE2 LYS A 318     -22.025   6.497   3.819  1.00 49.23           H  
ATOM   4725  HE3 LYS A 318     -22.235   5.781   5.404  1.00 49.23           H  
ATOM   4726  NZ  LYS A 318     -23.904   5.540   4.116  1.00 49.23           N  
ATOM   4727  HZ1 LYS A 318     -24.103   5.430   3.132  1.00 49.23           H  
ATOM   4728  HZ2 LYS A 318     -24.282   4.759   4.633  1.00 49.23           H  
ATOM   4729  HZ3 LYS A 318     -24.351   6.382   4.448  1.00 49.23           H  
ATOM   4730  N   ILE A 319     -16.873   1.325   5.102  1.00 53.31           N  
ATOM   4731  H   ILE A 319     -17.095   1.679   6.021  1.00 53.31           H  
ATOM   4732  CA  ILE A 319     -16.197   0.023   5.023  1.00 53.31           C  
ATOM   4733  HA  ILE A 319     -15.754  -0.094   4.034  1.00 53.31           H  
ATOM   4734  C   ILE A 319     -17.245  -1.079   5.196  1.00 53.31           C  
ATOM   4735  CB  ILE A 319     -15.042  -0.069   6.046  1.00 53.31           C  
ATOM   4736  HB  ILE A 319     -15.463   0.034   7.046  1.00 53.31           H  
ATOM   4737  O   ILE A 319     -18.038  -1.055   6.139  1.00 53.31           O  
ATOM   4738  CG1 ILE A 319     -14.020   1.076   5.836  1.00 53.31           C  
ATOM   4739 HG12 ILE A 319     -14.538   2.035   5.816  1.00 53.31           H  
ATOM   4740 HG13 ILE A 319     -13.520   0.944   4.877  1.00 53.31           H  
ATOM   4741  CG2 ILE A 319     -14.356  -1.446   5.941  1.00 53.31           C  
ATOM   4742 HG21 ILE A 319     -13.545  -1.526   6.664  1.00 53.31           H  
ATOM   4743 HG22 ILE A 319     -15.057  -2.251   6.162  1.00 53.31           H  
ATOM   4744 HG23 ILE A 319     -13.951  -1.596   4.940  1.00 53.31           H  
ATOM   4745  CD1 ILE A 319     -12.960   1.181   6.938  1.00 53.31           C  
ATOM   4746 HD11 ILE A 319     -13.441   1.246   7.914  1.00 53.31           H  
ATOM   4747 HD12 ILE A 319     -12.292   0.320   6.915  1.00 53.31           H  
ATOM   4748 HD13 ILE A 319     -12.365   2.081   6.780  1.00 53.31           H  
ATOM   4749  N   PHE A 320     -17.256  -2.041   4.280  1.00 55.80           N  
ATOM   4750  H   PHE A 320     -16.536  -2.034   3.571  1.00 55.80           H  
ATOM   4751  CA  PHE A 320     -18.162  -3.180   4.260  1.00 55.80           C  
ATOM   4752  HA  PHE A 320     -18.821  -3.150   5.128  1.00 55.80           H  
ATOM   4753  C   PHE A 320     -17.340  -4.468   4.331  1.00 55.80           C  
ATOM   4754  CB  PHE A 320     -19.037  -3.139   3.000  1.00 55.80           C  
ATOM   4755  HB2 PHE A 320     -19.620  -4.058   2.952  1.00 55.80           H  
ATOM   4756  HB3 PHE A 320     -18.388  -3.134   2.124  1.00 55.80           H  
ATOM   4757  O   PHE A 320     -16.514  -4.754   3.469  1.00 55.80           O  
ATOM   4758  CG  PHE A 320     -19.981  -1.952   2.898  1.00 55.80           C  
ATOM   4759  CD1 PHE A 320     -21.352  -2.081   3.179  1.00 55.80           C  
ATOM   4760  HD1 PHE A 320     -21.732  -3.018   3.558  1.00 55.80           H  
ATOM   4761  CD2 PHE A 320     -19.492  -0.707   2.482  1.00 55.80           C  
ATOM   4762  HD2 PHE A 320     -18.429  -0.577   2.338  1.00 55.80           H  
ATOM   4763  CE1 PHE A 320     -22.232  -1.004   2.961  1.00 55.80           C  
ATOM   4764  HE1 PHE A 320     -23.288  -1.128   3.150  1.00 55.80           H  
ATOM   4765  CE2 PHE A 320     -20.366   0.368   2.252  1.00 55.80           C  
ATOM   4766  HE2 PHE A 320     -19.970   1.301   1.880  1.00 55.80           H  
ATOM   4767  CZ  PHE A 320     -21.742   0.218   2.474  1.00 55.80           C  
ATOM   4768  HZ  PHE A 320     -22.416   1.038   2.278  1.00 55.80           H  
ATOM   4769  N   ASN A 321     -17.588  -5.271   5.354  1.00 55.38           N  
ATOM   4770  H   ASN A 321     -18.316  -5.013   6.005  1.00 55.38           H  
ATOM   4771  CA  ASN A 321     -17.038  -6.610   5.471  1.00 55.38           C  
ATOM   4772  HA  ASN A 321     -16.052  -6.648   5.009  1.00 55.38           H  
ATOM   4773  C   ASN A 321     -17.958  -7.573   4.718  1.00 55.38           C  
ATOM   4774  CB  ASN A 321     -16.885  -6.942   6.962  1.00 55.38           C  
ATOM   4775  HB2 ASN A 321     -17.844  -6.820   7.465  1.00 55.38           H  
ATOM   4776  HB3 ASN A 321     -16.563  -7.978   7.071  1.00 55.38           H  
ATOM   4777  O   ASN A 321     -19.123  -7.738   5.088  1.00 55.38           O  
ATOM   4778  CG  ASN A 321     -15.838  -6.061   7.619  1.00 55.38           C  
ATOM   4779  ND2 ASN A 321     -16.081  -5.587   8.819  1.00 55.38           N  
ATOM   4780 HD21 ASN A 321     -15.336  -5.047   9.236  1.00 55.38           H  
ATOM   4781 HD22 ASN A 321     -16.934  -5.818   9.308  1.00 55.38           H  
ATOM   4782  OD1 ASN A 321     -14.794  -5.781   7.060  1.00 55.38           O  
ATOM   4783  N   VAL A 322     -17.442  -8.194   3.656  1.00 54.47           N  
ATOM   4784  H   VAL A 322     -16.463  -8.060   3.444  1.00 54.47           H  
ATOM   4785  CA  VAL A 322     -18.170  -9.171   2.843  1.00 54.47           C  
ATOM   4786  HA  VAL A 322     -19.237  -9.069   3.041  1.00 54.47           H  
ATOM   4787  C   VAL A 322     -17.727 -10.571   3.270  1.00 54.47           C  
ATOM   4788  CB  VAL A 322     -17.966  -8.947   1.329  1.00 54.47           C  
ATOM   4789  HB  VAL A 322     -16.954  -9.252   1.062  1.00 54.47           H  
ATOM   4790  O   VAL A 322     -16.554 -10.938   3.179  1.00 54.47           O  
ATOM   4791  CG1 VAL A 322     -18.956  -9.808   0.533  1.00 54.47           C  
ATOM   4792 HG11 VAL A 322     -18.807  -9.650  -0.535  1.00 54.47           H  
ATOM   4793 HG12 VAL A 322     -18.788 -10.863   0.748  1.00 54.47           H  
ATOM   4794 HG13 VAL A 322     -19.982  -9.545   0.791  1.00 54.47           H  
ATOM   4795  CG2 VAL A 322     -18.137  -7.484   0.887  1.00 54.47           C  
ATOM   4796 HG21 VAL A 322     -19.138  -7.111   1.100  1.00 54.47           H  
ATOM   4797 HG22 VAL A 322     -17.408  -6.855   1.399  1.00 54.47           H  
ATOM   4798 HG23 VAL A 322     -17.953  -7.406  -0.185  1.00 54.47           H  
ATOM   4799  N   ARG A 323     -18.668 -11.372   3.761  1.00 51.35           N  
ATOM   4800  H   ARG A 323     -19.612 -11.015   3.777  1.00 51.35           H  
ATOM   4801  CA  ARG A 323     -18.469 -12.764   4.174  1.00 51.35           C  
ATOM   4802  HA  ARG A 323     -17.417 -13.031   4.073  1.00 51.35           H  
ATOM   4803  C   ARG A 323     -19.268 -13.675   3.258  1.00 51.35           C  
ATOM   4804  CB  ARG A 323     -18.887 -12.952   5.638  1.00 51.35           C  
ATOM   4805  HB2 ARG A 323     -18.812 -14.011   5.884  1.00 51.35           H  
ATOM   4806  HB3 ARG A 323     -19.924 -12.641   5.763  1.00 51.35           H  
ATOM   4807  O   ARG A 323     -20.440 -13.435   3.011  1.00 51.35           O  
ATOM   4808  CG  ARG A 323     -18.002 -12.157   6.608  1.00 51.35           C  
ATOM   4809  HG2 ARG A 323     -16.958 -12.424   6.445  1.00 51.35           H  
ATOM   4810  HG3 ARG A 323     -18.126 -11.088   6.432  1.00 51.35           H  
ATOM   4811  CD  ARG A 323     -18.395 -12.480   8.053  1.00 51.35           C  
ATOM   4812  HD2 ARG A 323     -18.318 -13.556   8.211  1.00 51.35           H  
ATOM   4813  HD3 ARG A 323     -19.431 -12.175   8.198  1.00 51.35           H  
ATOM   4814  NE  ARG A 323     -17.522 -11.789   9.020  1.00 51.35           N  
ATOM   4815  HE  ARG A 323     -16.606 -11.508   8.703  1.00 51.35           H  
ATOM   4816  NH1 ARG A 323     -18.972 -11.770  10.806  1.00 51.35           N  
ATOM   4817 HH11 ARG A 323     -19.659 -12.247  10.240  1.00 51.35           H  
ATOM   4818 HH12 ARG A 323     -19.289 -11.217  11.589  1.00 51.35           H  
ATOM   4819  NH2 ARG A 323     -16.999 -10.749  10.966  1.00 51.35           N  
ATOM   4820 HH21 ARG A 323     -16.113 -10.472  10.569  1.00 51.35           H  
ATOM   4821 HH22 ARG A 323     -17.286 -10.385  11.863  1.00 51.35           H  
ATOM   4822  CZ  ARG A 323     -17.835 -11.448  10.257  1.00 51.35           C  
ATOM   4823  N   GLY A 324     -18.657 -14.743   2.780  1.00 56.96           N  
ATOM   4824  H   GLY A 324     -17.685 -14.901   3.002  1.00 56.96           H  
ATOM   4825  CA  GLY A 324     -19.311 -15.698   1.894  1.00 56.96           C  
ATOM   4826  HA2 GLY A 324     -19.649 -15.199   0.985  1.00 56.96           H  
ATOM   4827  HA3 GLY A 324     -20.182 -16.134   2.381  1.00 56.96           H  
ATOM   4828  C   GLY A 324     -18.352 -16.809   1.507  1.00 56.96           C  
ATOM   4829  O   GLY A 324     -17.170 -16.805   1.868  1.00 56.96           O  
ATOM   4830  N   ASN A 325     -18.846 -17.793   0.773  1.00 61.77           N  
ATOM   4831  H   ASN A 325     -19.817 -17.731   0.502  1.00 61.77           H  
ATOM   4832  CA  ASN A 325     -17.982 -18.715   0.066  1.00 61.77           C  
ATOM   4833  HA  ASN A 325     -17.230 -19.045   0.784  1.00 61.77           H  
ATOM   4834  C   ASN A 325     -17.210 -17.970  -1.048  1.00 61.77           C  
ATOM   4835  CB  ASN A 325     -18.789 -19.968  -0.325  1.00 61.77           C  
ATOM   4836  HB2 ASN A 325     -18.100 -20.797  -0.488  1.00 61.77           H  
ATOM   4837  HB3 ASN A 325     -19.475 -20.230   0.480  1.00 61.77           H  
ATOM   4838  O   ASN A 325     -17.570 -16.869  -1.458  1.00 61.77           O  
ATOM   4839  CG  ASN A 325     -19.568 -19.871  -1.614  1.00 61.77           C  
ATOM   4840  ND2 ASN A 325     -20.685 -20.537  -1.725  1.00 61.77           N  
ATOM   4841 HD21 ASN A 325     -21.344 -20.441  -0.966  1.00 61.77           H  
ATOM   4842 HD22 ASN A 325     -21.131 -20.446  -2.626  1.00 61.77           H  
ATOM   4843  OD1 ASN A 325     -19.079 -19.339  -2.586  1.00 61.77           O  
ATOM   4844  N   ARG A 326     -16.101 -18.547  -1.524  1.00 52.13           N  
ATOM   4845  H   ARG A 326     -15.852 -19.469  -1.196  1.00 52.13           H  
ATOM   4846  CA  ARG A 326     -15.233 -17.878  -2.507  1.00 52.13           C  
ATOM   4847  HA  ARG A 326     -14.884 -16.934  -2.087  1.00 52.13           H  
ATOM   4848  C   ARG A 326     -15.982 -17.487  -3.790  1.00 52.13           C  
ATOM   4849  CB  ARG A 326     -14.019 -18.770  -2.795  1.00 52.13           C  
ATOM   4850  HB2 ARG A 326     -13.481 -18.942  -1.863  1.00 52.13           H  
ATOM   4851  HB3 ARG A 326     -14.359 -19.728  -3.188  1.00 52.13           H  
ATOM   4852  O   ARG A 326     -15.765 -16.394  -4.292  1.00 52.13           O  
ATOM   4853  CG  ARG A 326     -13.065 -18.126  -3.808  1.00 52.13           C  
ATOM   4854  HG2 ARG A 326     -13.564 -18.028  -4.772  1.00 52.13           H  
ATOM   4855  HG3 ARG A 326     -12.767 -17.137  -3.461  1.00 52.13           H  
ATOM   4856  CD  ARG A 326     -11.823 -18.997  -3.991  1.00 52.13           C  
ATOM   4857  HD2 ARG A 326     -11.266 -19.020  -3.055  1.00 52.13           H  
ATOM   4858  HD3 ARG A 326     -12.131 -20.006  -4.265  1.00 52.13           H  
ATOM   4859  NE  ARG A 326     -10.988 -18.444  -5.058  1.00 52.13           N  
ATOM   4860  HE  ARG A 326     -11.408 -17.720  -5.623  1.00 52.13           H  
ATOM   4861  NH1 ARG A 326      -9.126 -19.760  -4.759  1.00 52.13           N  
ATOM   4862 HH11 ARG A 326      -9.591 -20.239  -4.002  1.00 52.13           H  
ATOM   4863 HH12 ARG A 326      -8.181 -19.992  -5.030  1.00 52.13           H  
ATOM   4864  NH2 ARG A 326      -9.168 -18.161  -6.335  1.00 52.13           N  
ATOM   4865 HH21 ARG A 326      -8.213 -18.354  -6.603  1.00 52.13           H  
ATOM   4866 HH22 ARG A 326      -9.704 -17.433  -6.784  1.00 52.13           H  
ATOM   4867  CZ  ARG A 326      -9.762 -18.797  -5.374  1.00 52.13           C  
ATOM   4868  N   GLN A 327     -16.876 -18.346  -4.274  1.00 62.99           N  
ATOM   4869  H   GLN A 327     -17.148 -19.135  -3.704  1.00 62.99           H  
ATOM   4870  CA  GLN A 327     -17.666 -18.095  -5.481  1.00 62.99           C  
ATOM   4871  HA  GLN A 327     -17.003 -17.766  -6.281  1.00 62.99           H  
ATOM   4872  C   GLN A 327     -18.694 -16.973  -5.260  1.00 62.99           C  
ATOM   4873  CB  GLN A 327     -18.359 -19.396  -5.920  1.00 62.99           C  
ATOM   4874  HB2 GLN A 327     -18.974 -19.773  -5.104  1.00 62.99           H  
ATOM   4875  HB3 GLN A 327     -19.018 -19.174  -6.760  1.00 62.99           H  
ATOM   4876  O   GLN A 327     -18.836 -16.109  -6.117  1.00 62.99           O  
ATOM   4877  CG  GLN A 327     -17.363 -20.483  -6.362  1.00 62.99           C  
ATOM   4878  HG2 GLN A 327     -16.821 -20.125  -7.237  1.00 62.99           H  
ATOM   4879  HG3 GLN A 327     -16.640 -20.671  -5.568  1.00 62.99           H  
ATOM   4880  CD  GLN A 327     -18.037 -21.810  -6.702  1.00 62.99           C  
ATOM   4881  NE2 GLN A 327     -17.360 -22.698  -7.395  1.00 62.99           N  
ATOM   4882 HE21 GLN A 327     -17.868 -23.539  -7.624  1.00 62.99           H  
ATOM   4883 HE22 GLN A 327     -16.454 -22.474  -7.781  1.00 62.99           H  
ATOM   4884  OE1 GLN A 327     -19.157 -22.103  -6.329  1.00 62.99           O  
ATOM   4885  N   GLU A 328     -19.344 -16.933  -4.093  1.00 61.54           N  
ATOM   4886  H   GLU A 328     -19.212 -17.701  -3.451  1.00 61.54           H  
ATOM   4887  CA  GLU A 328     -20.291 -15.879  -3.693  1.00 61.54           C  
ATOM   4888  HA  GLU A 328     -21.094 -15.799  -4.426  1.00 61.54           H  
ATOM   4889  C   GLU A 328     -19.604 -14.508  -3.592  1.00 61.54           C  
ATOM   4890  CB  GLU A 328     -20.904 -16.226  -2.323  1.00 61.54           C  
ATOM   4891  HB2 GLU A 328     -21.461 -15.366  -1.951  1.00 61.54           H  
ATOM   4892  HB3 GLU A 328     -20.081 -16.409  -1.632  1.00 61.54           H  
ATOM   4893  O   GLU A 328     -20.168 -13.496  -4.011  1.00 61.54           O  
ATOM   4894  CG  GLU A 328     -21.852 -17.442  -2.336  1.00 61.54           C  
ATOM   4895  HG2 GLU A 328     -21.420 -18.224  -2.961  1.00 61.54           H  
ATOM   4896  HG3 GLU A 328     -22.802 -17.173  -2.798  1.00 61.54           H  
ATOM   4897  CD  GLU A 328     -22.130 -18.018  -0.936  1.00 61.54           C  
ATOM   4898  OE1 GLU A 328     -22.841 -19.045  -0.865  1.00 61.54           O  
ATOM   4899  OE2 GLU A 328     -21.465 -17.604   0.043  1.00 61.54           O  
ATOM   4900  N   ILE A 329     -18.370 -14.469  -3.070  1.00 51.28           N  
ATOM   4901  H   ILE A 329     -17.987 -15.334  -2.718  1.00 51.28           H  
ATOM   4902  CA  ILE A 329     -17.566 -13.241  -2.973  1.00 51.28           C  
ATOM   4903  HA  ILE A 329     -18.198 -12.446  -2.577  1.00 51.28           H  
ATOM   4904  C   ILE A 329     -17.103 -12.788  -4.365  1.00 51.28           C  
ATOM   4905  CB  ILE A 329     -16.376 -13.432  -2.004  1.00 51.28           C  
ATOM   4906  HB  ILE A 329     -15.817 -14.305  -2.342  1.00 51.28           H  
ATOM   4907  O   ILE A 329     -17.274 -11.621  -4.712  1.00 51.28           O  
ATOM   4908  CG1 ILE A 329     -16.847 -13.682  -0.552  1.00 51.28           C  
ATOM   4909 HG12 ILE A 329     -17.639 -14.431  -0.545  1.00 51.28           H  
ATOM   4910 HG13 ILE A 329     -17.267 -12.762  -0.147  1.00 51.28           H  
ATOM   4911  CG2 ILE A 329     -15.454 -12.194  -2.041  1.00 51.28           C  
ATOM   4912 HG21 ILE A 329     -16.025 -11.292  -1.823  1.00 51.28           H  
ATOM   4913 HG22 ILE A 329     -14.640 -12.281  -1.321  1.00 51.28           H  
ATOM   4914 HG23 ILE A 329     -14.991 -12.097  -3.023  1.00 51.28           H  
ATOM   4915  CD1 ILE A 329     -15.735 -14.178   0.387  1.00 51.28           C  
ATOM   4916 HD11 ILE A 329     -14.947 -13.433   0.494  1.00 51.28           H  
ATOM   4917 HD12 ILE A 329     -16.157 -14.359   1.376  1.00 51.28           H  
ATOM   4918 HD13 ILE A 329     -15.316 -15.109   0.006  1.00 51.28           H  
ATOM   4919  N   GLU A 330     -16.562 -13.690  -5.188  1.00 57.76           N  
ATOM   4920  H   GLU A 330     -16.429 -14.636  -4.859  1.00 57.76           H  
ATOM   4921  CA  GLU A 330     -16.136 -13.372  -6.560  1.00 57.76           C  
ATOM   4922  HA  GLU A 330     -15.423 -12.547  -6.528  1.00 57.76           H  
ATOM   4923  C   GLU A 330     -17.324 -12.894  -7.423  1.00 57.76           C  
ATOM   4924  CB  GLU A 330     -15.432 -14.596  -7.187  1.00 57.76           C  
ATOM   4925  HB2 GLU A 330     -15.353 -14.436  -8.262  1.00 57.76           H  
ATOM   4926  HB3 GLU A 330     -16.048 -15.480  -7.019  1.00 57.76           H  
ATOM   4927  O   GLU A 330     -17.198 -11.931  -8.185  1.00 57.76           O  
ATOM   4928  CG  GLU A 330     -14.005 -14.840  -6.636  1.00 57.76           C  
ATOM   4929  HG2 GLU A 330     -13.384 -13.989  -6.916  1.00 57.76           H  
ATOM   4930  HG3 GLU A 330     -14.040 -14.868  -5.547  1.00 57.76           H  
ATOM   4931  CD  GLU A 330     -13.330 -16.138  -7.146  1.00 57.76           C  
ATOM   4932  OE1 GLU A 330     -12.183 -16.443  -6.711  1.00 57.76           O  
ATOM   4933  OE2 GLU A 330     -13.944 -16.863  -7.958  1.00 57.76           O  
ATOM   4934  N   GLN A 331     -18.506 -13.496  -7.254  1.00 66.29           N  
ATOM   4935  H   GLN A 331     -18.550 -14.301  -6.645  1.00 66.29           H  
ATOM   4936  CA  GLN A 331     -19.743 -13.070  -7.911  1.00 66.29           C  
ATOM   4937  HA  GLN A 331     -19.543 -12.974  -8.978  1.00 66.29           H  
ATOM   4938  C   GLN A 331     -20.223 -11.699  -7.410  1.00 66.29           C
[truncated: 232,965 more chars]
