# Supplementary material for: A glutamine-based single α-helix scaffold to target globular proteins
Source: Nat Commun. 2022 Nov 18;13:7073. doi: 10.1038/s41467-022-34793-6 (PMC9674830; doi:10.1038/s41467-022-34793-6)
Supplement: Supplementary file 7 — Supplementary Data 4 [file 41467_2022_34793_MOESM7_ESM.zip › ColabFold_p37n/p37n_with_MSAs/Q21011.pdb]

ATOM      1  N   MET A   1      -7.119 -31.115 -24.083  1.00 54.27           N  
ATOM      2  H   MET A   1      -7.941 -31.204 -24.663  1.00 54.27           H  
ATOM      3  H2  MET A   1      -7.093 -31.905 -23.454  1.00 54.27           H  
ATOM      4  H3  MET A   1      -6.306 -31.130 -24.682  1.00 54.27           H  
ATOM      5  CA  MET A   1      -7.186 -29.842 -23.327  1.00 54.27           C  
ATOM      6  HA  MET A   1      -7.306 -29.040 -24.055  1.00 54.27           H  
ATOM      7  C   MET A   1      -5.876 -29.532 -22.598  1.00 54.27           C  
ATOM      8  CB  MET A   1      -8.425 -29.806 -22.420  1.00 54.27           C  
ATOM      9  HB2 MET A   1      -8.167 -30.067 -21.394  1.00 54.27           H  
ATOM     10  HB3 MET A   1      -9.144 -30.541 -22.783  1.00 54.27           H  
ATOM     11  O   MET A   1      -5.341 -28.453 -22.794  1.00 54.27           O  
ATOM     12  CG  MET A   1      -9.113 -28.438 -22.459  1.00 54.27           C  
ATOM     13  HG2 MET A   1      -8.598 -27.757 -21.782  1.00 54.27           H  
ATOM     14  HG3 MET A   1      -9.063 -28.030 -23.469  1.00 54.27           H  
ATOM     15  SD  MET A   1     -10.858 -28.551 -21.996  1.00 54.27           S  
ATOM     16  CE  MET A   1     -11.308 -26.796 -21.940  1.00 54.27           C  
ATOM     17  HE1 MET A   1     -11.142 -26.339 -22.915  1.00 54.27           H  
ATOM     18  HE2 MET A   1     -10.705 -26.283 -21.190  1.00 54.27           H  
ATOM     19  HE3 MET A   1     -12.361 -26.700 -21.675  1.00 54.27           H  
ATOM     20  N   VAL A   2      -5.292 -30.487 -21.863  1.00 54.16           N  
ATOM     21  H   VAL A   2      -5.805 -31.327 -21.636  1.00 54.16           H  
ATOM     22  CA  VAL A   2      -4.037 -30.292 -21.101  1.00 54.16           C  
ATOM     23  HA  VAL A   2      -4.169 -29.442 -20.431  1.00 54.16           H  
ATOM     24  C   VAL A   2      -2.815 -29.960 -21.978  1.00 54.16           C  
ATOM     25  CB  VAL A   2      -3.769 -31.534 -20.222  1.00 54.16           C  
ATOM     26  HB  VAL A   2      -3.629 -32.399 -20.870  1.00 54.16           H  
ATOM     27  O   VAL A   2      -2.046 -29.070 -21.634  1.00 54.16           O  
ATOM     28  CG1 VAL A   2      -2.525 -31.378 -19.345  1.00 54.16           C  
ATOM     29 HG11 VAL A   2      -2.398 -32.258 -18.714  1.00 54.16           H  
ATOM     30 HG12 VAL A   2      -1.629 -31.277 -19.958  1.00 54.16           H  
ATOM     31 HG13 VAL A   2      -2.618 -30.499 -18.708  1.00 54.16           H  
ATOM     32  CG2 VAL A   2      -4.965 -31.811 -19.295  1.00 54.16           C  
ATOM     33 HG21 VAL A   2      -4.729 -32.646 -18.635  1.00 54.16           H  
ATOM     34 HG22 VAL A   2      -5.858 -32.081 -19.858  1.00 54.16           H  
ATOM     35 HG23 VAL A   2      -5.172 -30.937 -18.678  1.00 54.16           H  
ATOM     36  N   MET A   3      -2.663 -30.590 -23.151  1.00 52.14           N  
ATOM     37  H   MET A   3      -3.254 -31.380 -23.365  1.00 52.14           H  
ATOM     38  CA  MET A   3      -1.515 -30.314 -24.036  1.00 52.14           C  
ATOM     39  HA  MET A   3      -0.596 -30.418 -23.458  1.00 52.14           H  
ATOM     40  C   MET A   3      -1.507 -28.886 -24.609  1.00 52.14           C  
ATOM     41  CB  MET A   3      -1.459 -31.323 -25.190  1.00 52.14           C  
ATOM     42  HB2 MET A   3      -0.628 -31.047 -25.838  1.00 52.14           H  
ATOM     43  HB3 MET A   3      -2.376 -31.266 -25.776  1.00 52.14           H  
ATOM     44  O   MET A   3      -0.446 -28.292 -24.763  1.00 52.14           O  
ATOM     45  CG  MET A   3      -1.239 -32.769 -24.737  1.00 52.14           C  
ATOM     46  HG2 MET A   3      -0.401 -32.814 -24.042  1.00 52.14           H  
ATOM     47  HG3 MET A   3      -2.137 -33.129 -24.234  1.00 52.14           H  
ATOM     48  SD  MET A   3      -0.876 -33.845 -26.147  1.00 52.14           S  
ATOM     49  CE  MET A   3      -1.369 -35.463 -25.504  1.00 52.14           C  
ATOM     50  HE1 MET A   3      -1.173 -36.224 -26.259  1.00 52.14           H  
ATOM     51  HE2 MET A   3      -2.432 -35.461 -25.264  1.00 52.14           H  
ATOM     52  HE3 MET A   3      -0.791 -35.694 -24.609  1.00 52.14           H  
ATOM     53  N   PHE A   4      -2.683 -28.303 -24.870  1.00 53.45           N  
ATOM     54  H   PHE A   4      -3.534 -28.805 -24.660  1.00 53.45           H  
ATOM     55  CA  PHE A   4      -2.796 -26.923 -25.361  1.00 53.45           C  
ATOM     56  HA  PHE A   4      -2.108 -26.779 -26.193  1.00 53.45           H  
ATOM     57  C   PHE A   4      -2.405 -25.895 -24.291  1.00 53.45           C  
ATOM     58  CB  PHE A   4      -4.226 -26.674 -25.862  1.00 53.45           C  
ATOM     59  HB2 PHE A   4      -4.948 -27.104 -25.168  1.00 53.45           H  
ATOM     60  HB3 PHE A   4      -4.403 -25.599 -25.879  1.00 53.45           H  
ATOM     61  O   PHE A   4      -1.841 -24.852 -24.611  1.00 53.45           O  
ATOM     62  CG  PHE A   4      -4.475 -27.198 -27.263  1.00 53.45           C  
ATOM     63  CD1 PHE A   4      -4.174 -26.380 -28.367  1.00 53.45           C  
ATOM     64  HD1 PHE A   4      -3.775 -25.387 -28.216  1.00 53.45           H  
ATOM     65  CD2 PHE A   4      -4.985 -28.494 -27.474  1.00 53.45           C  
ATOM     66  HD2 PHE A   4      -5.205 -29.133 -26.631  1.00 53.45           H  
ATOM     67  CE1 PHE A   4      -4.387 -26.849 -29.674  1.00 53.45           C  
ATOM     68  HE1 PHE A   4      -4.154 -26.218 -30.519  1.00 53.45           H  
ATOM     69  CE2 PHE A   4      -5.198 -28.964 -28.783  1.00 53.45           C  
ATOM     70  HE2 PHE A   4      -5.584 -29.958 -28.956  1.00 53.45           H  
ATOM     71  CZ  PHE A   4      -4.900 -28.140 -29.882  1.00 53.45           C  
ATOM     72  HZ  PHE A   4      -5.059 -28.497 -30.889  1.00 53.45           H  
ATOM     73  N   TYR A   5      -2.655 -26.210 -23.018  1.00 64.08           N  
ATOM     74  H   TYR A   5      -3.092 -27.097 -22.809  1.00 64.08           H  
ATOM     75  CA  TYR A   5      -2.324 -25.328 -21.901  1.00 64.08           C  
ATOM     76  HA  TYR A   5      -2.673 -24.324 -22.146  1.00 64.08           H  
ATOM     77  C   TYR A   5      -0.808 -25.240 -21.676  1.00 64.08           C  
ATOM     78  CB  TYR A   5      -3.073 -25.809 -20.650  1.00 64.08           C  
ATOM     79  HB2 TYR A   5      -2.426 -26.453 -20.055  1.00 64.08           H  
ATOM     80  HB3 TYR A   5      -3.934 -26.408 -20.945  1.00 64.08           H  
ATOM     81  O   TYR A   5      -0.282 -24.160 -21.424  1.00 64.08           O  
ATOM     82  CG  TYR A   5      -3.585 -24.669 -19.796  1.00 64.08           C  
ATOM     83  CD1 TYR A   5      -2.792 -24.140 -18.760  1.00 64.08           C  
ATOM     84  HD1 TYR A   5      -1.808 -24.542 -18.571  1.00 64.08           H  
ATOM     85  CD2 TYR A   5      -4.856 -24.122 -20.062  1.00 64.08           C  
ATOM     86  HD2 TYR A   5      -5.459 -24.512 -20.869  1.00 64.08           H  
ATOM     87  CE1 TYR A   5      -3.276 -23.073 -17.978  1.00 64.08           C  
ATOM     88  HE1 TYR A   5      -2.666 -22.665 -17.186  1.00 64.08           H  
ATOM     89  CE2 TYR A   5      -5.341 -23.055 -19.283  1.00 64.08           C  
ATOM     90  HE2 TYR A   5      -6.312 -22.623 -19.476  1.00 64.08           H  
ATOM     91  OH  TYR A   5      -5.032 -21.503 -17.492  1.00 64.08           O  
ATOM     92  HH  TYR A   5      -4.405 -21.215 -16.825  1.00 64.08           H  
ATOM     93  CZ  TYR A   5      -4.554 -22.531 -18.238  1.00 64.08           C  
ATOM     94  N   ALA A   6      -0.085 -26.352 -21.847  1.00 63.72           N  
ATOM     95  H   ALA A   6      -0.565 -27.218 -22.048  1.00 63.72           H  
ATOM     96  CA  ALA A   6       1.373 -26.376 -21.724  1.00 63.72           C  
ATOM     97  HA  ALA A   6       1.648 -25.963 -20.754  1.00 63.72           H  
ATOM     98  C   ALA A   6       2.066 -25.514 -22.796  1.00 63.72           C  
ATOM     99  CB  ALA A   6       1.837 -27.835 -21.777  1.00 63.72           C  
ATOM    100  HB1 ALA A   6       1.373 -28.402 -20.969  1.00 63.72           H  
ATOM    101  HB2 ALA A   6       2.920 -27.876 -21.659  1.00 63.72           H  
ATOM    102  HB3 ALA A   6       1.568 -28.283 -22.734  1.00 63.72           H  
ATOM    103  O   ALA A   6       3.001 -24.780 -22.484  1.00 63.72           O  
ATOM    104  N   ALA A   7       1.571 -25.539 -24.039  1.00 64.12           N  
ATOM    105  H   ALA A   7       0.809 -26.169 -24.248  1.00 64.12           H  
ATOM    106  CA  ALA A   7       2.121 -24.729 -25.126  1.00 64.12           C  
ATOM    107  HA  ALA A   7       3.191 -24.924 -25.199  1.00 64.12           H  
ATOM    108  C   ALA A   7       1.951 -23.217 -24.880  1.00 64.12           C  
ATOM    109  CB  ALA A   7       1.461 -25.171 -26.437  1.00 64.12           C  
ATOM    110  HB1 ALA A   7       1.888 -24.607 -27.266  1.00 64.12           H  
ATOM    111  HB2 ALA A   7       0.387 -24.990 -26.399  1.00 64.12           H  
ATOM    112  HB3 ALA A   7       1.643 -26.233 -26.603  1.00 64.12           H  
ATOM    113  O   ALA A   7       2.881 -22.448 -25.114  1.00 64.12           O  
ATOM    114  N   ALA A   8       0.797 -22.793 -24.351  1.00 64.31           N  
ATOM    115  H   ALA A   8       0.059 -23.465 -24.193  1.00 64.31           H  
ATOM    116  CA  ALA A   8       0.538 -21.389 -24.024  1.00 64.31           C  
ATOM    117  HA  ALA A   8       0.751 -20.779 -24.902  1.00 64.31           H  
ATOM    118  C   ALA A   8       1.431 -20.878 -22.881  1.00 64.31           C  
ATOM    119  CB  ALA A   8      -0.949 -21.246 -23.679  1.00 64.31           C  
ATOM    120  HB1 ALA A   8      -1.559 -21.587 -24.515  1.00 64.31           H  
ATOM    121  HB2 ALA A   8      -1.176 -20.198 -23.480  1.00 64.31           H  
ATOM    122  HB3 ALA A   8      -1.188 -21.836 -22.794  1.00 64.31           H  
ATOM    123  O   ALA A   8       1.897 -19.740 -22.919  1.00 64.31           O  
ATOM    124  N   VAL A   9       1.712 -21.730 -21.891  1.00 67.49           N  
ATOM    125  H   VAL A   9       1.270 -22.638 -21.899  1.00 67.49           H  
ATOM    126  CA  VAL A   9       2.608 -21.394 -20.776  1.00 67.49           C  
ATOM    127  HA  VAL A   9       2.323 -20.418 -20.382  1.00 67.49           H  
ATOM    128  C   VAL A   9       4.057 -21.263 -21.252  1.00 67.49           C  
ATOM    129  CB  VAL A   9       2.461 -22.420 -19.637  1.00 67.49           C  
ATOM    130  HB  VAL A   9       2.600 -23.425 -20.037  1.00 67.49           H  
ATOM    131  O   VAL A   9       4.722 -20.300 -20.880  1.00 67.49           O  
ATOM    132  CG1 VAL A   9       3.477 -22.198 -18.509  1.00 67.49           C  
ATOM    133 HG11 VAL A   9       3.283 -22.891 -17.691  1.00 67.49           H  
ATOM    134 HG12 VAL A   9       4.489 -22.379 -18.871  1.00 67.49           H  
ATOM    135 HG13 VAL A   9       3.411 -21.175 -18.139  1.00 67.49           H  
ATOM    136  CG2 VAL A   9       1.065 -22.325 -19.003  1.00 67.49           C  
ATOM    137 HG21 VAL A   9       0.285 -22.417 -19.759  1.00 67.49           H  
ATOM    138 HG22 VAL A   9       0.937 -23.125 -18.274  1.00 67.49           H  
ATOM    139 HG23 VAL A   9       0.948 -21.362 -18.507  1.00 67.49           H  
ATOM    140  N   ILE A  10       4.535 -22.163 -22.119  1.00 68.72           N  
ATOM    141  H   ILE A  10       3.948 -22.940 -22.388  1.00 68.72           H  
ATOM    142  CA  ILE A  10       5.886 -22.065 -22.697  1.00 68.72           C  
ATOM    143  HA  ILE A  10       6.605 -21.971 -21.883  1.00 68.72           H  
ATOM    144  C   ILE A  10       6.016 -20.784 -23.538  1.00 68.72           C  
ATOM    145  CB  ILE A  10       6.235 -23.350 -23.487  1.00 68.72           C  
ATOM    146  HB  ILE A  10       5.442 -23.534 -24.212  1.00 68.72           H  
ATOM    147  O   ILE A  10       6.977 -20.039 -23.359  1.00 68.72           O  
ATOM    148  CG1 ILE A  10       6.330 -24.557 -22.519  1.00 68.72           C  
ATOM    149 HG12 ILE A  10       5.482 -24.556 -21.834  1.00 68.72           H  
ATOM    150 HG13 ILE A  10       7.229 -24.462 -21.911  1.00 68.72           H  
ATOM    151  CG2 ILE A  10       7.565 -23.194 -24.250  1.00 68.72           C  
ATOM    152 HG21 ILE A  10       7.809 -24.105 -24.795  1.00 68.72           H  
ATOM    153 HG22 ILE A  10       7.496 -22.389 -24.982  1.00 68.72           H  
ATOM    154 HG23 ILE A  10       8.374 -22.962 -23.557  1.00 68.72           H  
ATOM    155  CD1 ILE A  10       6.349 -25.921 -23.224  1.00 68.72           C  
ATOM    156 HD11 ILE A  10       6.312 -26.714 -22.478  1.00 68.72           H  
ATOM    157 HD12 ILE A  10       7.264 -26.043 -23.805  1.00 68.72           H  
ATOM    158 HD13 ILE A  10       5.483 -26.012 -23.880  1.00 68.72           H  
ATOM    159  N   LEU A  11       5.017 -20.466 -24.371  1.00 69.20           N  
ATOM    160  H   LEU A  11       4.255 -21.119 -24.479  1.00 69.20           H  
ATOM    161  CA  LEU A  11       5.001 -19.245 -25.187  1.00 69.20           C  
ATOM    162  HA  LEU A  11       5.909 -19.234 -25.790  1.00 69.20           H  
ATOM    163  C   LEU A  11       5.004 -17.960 -24.334  1.00 69.20           C  
ATOM    164  CB  LEU A  11       3.773 -19.314 -26.116  1.00 69.20           C  
ATOM    165  HB2 LEU A  11       3.768 -20.277 -26.627  1.00 69.20           H  
ATOM    166  HB3 LEU A  11       2.875 -19.260 -25.500  1.00 69.20           H  
ATOM    167  O   LEU A  11       5.714 -17.007 -24.655  1.00 69.20           O  
ATOM    168  CG  LEU A  11       3.710 -18.202 -27.180  1.00 69.20           C  
ATOM    169  HG  LEU A  11       3.799 -17.226 -26.702  1.00 69.20           H  
ATOM    170  CD1 LEU A  11       4.813 -18.354 -28.229  1.00 69.20           C  
ATOM    171 HD11 LEU A  11       5.790 -18.217 -27.765  1.00 69.20           H  
ATOM    172 HD12 LEU A  11       4.765 -19.341 -28.689  1.00 69.20           H  
ATOM    173 HD13 LEU A  11       4.697 -17.590 -28.998  1.00 69.20           H  
ATOM    174  CD2 LEU A  11       2.360 -18.257 -27.897  1.00 69.20           C  
ATOM    175 HD21 LEU A  11       2.242 -19.216 -28.401  1.00 69.20           H  
ATOM    176 HD22 LEU A  11       1.555 -18.124 -27.175  1.00 69.20           H  
ATOM    177 HD23 LEU A  11       2.304 -17.453 -28.632  1.00 69.20           H  
ATOM    178  N   ALA A  12       4.251 -17.937 -23.231  1.00 61.62           N  
ATOM    179  H   ALA A  12       3.661 -18.732 -23.032  1.00 61.62           H  
ATOM    180  CA  ALA A  12       4.187 -16.787 -22.329  1.00 61.62           C  
ATOM    181  HA  ALA A  12       4.020 -15.887 -22.922  1.00 61.62           H  
ATOM    182  C   ALA A  12       5.493 -16.577 -21.544  1.00 61.62           C  
ATOM    183  CB  ALA A  12       2.990 -16.976 -21.390  1.00 61.62           C  
ATOM    184  HB1 ALA A  12       2.907 -16.114 -20.728  1.00 61.62           H  
ATOM    185  HB2 ALA A  12       3.124 -17.877 -20.791  1.00 61.62           H  
ATOM    186  HB3 ALA A  12       2.074 -17.066 -21.974  1.00 61.62           H  
ATOM    187  O   ALA A  12       5.925 -15.440 -21.363  1.00 61.62           O  
ATOM    188  N   VAL A  13       6.151 -17.656 -21.108  1.00 65.24           N  
ATOM    189  H   VAL A  13       5.749 -18.568 -21.278  1.00 65.24           H  
ATOM    190  CA  VAL A  13       7.429 -17.573 -20.383  1.00 65.24           C  
ATOM    191  HA  VAL A  13       7.336 -16.821 -19.600  1.00 65.24           H  
ATOM    192  C   VAL A  13       8.553 -17.093 -21.305  1.00 65.24           C  
ATOM    193  CB  VAL A  13       7.757 -18.918 -19.705  1.00 65.24           C  
ATOM    194  HB  VAL A  13       7.694 -19.718 -20.442  1.00 65.24           H  
ATOM    195  O   VAL A  13       9.328 -16.226 -20.905  1.00 65.24           O  
ATOM    196  CG1 VAL A  13       9.157 -18.940 -19.077  1.00 65.24           C  
ATOM    197 HG11 VAL A  13       9.919 -18.868 -19.853  1.00 65.24           H  
ATOM    198 HG12 VAL A  13       9.309 -19.877 -18.541  1.00 65.24           H  
ATOM    199 HG13 VAL A  13       9.273 -18.104 -18.388  1.00 65.24           H  
ATOM    200  CG2 VAL A  13       6.761 -19.202 -18.570  1.00 65.24           C  
ATOM    201 HG21 VAL A  13       6.934 -20.202 -18.172  1.00 65.24           H  
ATOM    202 HG22 VAL A  13       5.734 -19.147 -18.931  1.00 65.24           H  
ATOM    203 HG23 VAL A  13       6.885 -18.469 -17.773  1.00 65.24           H  
ATOM    204  N   SER A  14       8.599 -17.564 -22.556  1.00 56.26           N  
ATOM    205  H   SER A  14       7.965 -18.301 -22.832  1.00 56.26           H  
ATOM    206  CA  SER A  14       9.586 -17.103 -23.543  1.00 56.26           C  
ATOM    207  HA  SER A  14      10.584 -17.236 -23.125  1.00 56.26           H  
ATOM    208  C   SER A  14       9.442 -15.617 -23.894  1.00 56.26           C  
ATOM    209  CB  SER A  14       9.482 -17.938 -24.821  1.00 56.26           C  
ATOM    210  HB2 SER A  14       8.489 -17.821 -25.255  1.00 56.26           H  
ATOM    211  HB3 SER A  14      10.225 -17.591 -25.540  1.00 56.26           H  
ATOM    212  O   SER A  14      10.448 -14.956 -24.142  1.00 56.26           O  
ATOM    213  OG  SER A  14       9.710 -19.304 -24.538  1.00 56.26           O  
ATOM    214  HG  SER A  14      10.537 -19.381 -24.055  1.00 56.26           H  
ATOM    215  N   ALA A  15       8.220 -15.072 -23.870  1.00 59.53           N  
ATOM    216  H   ALA A  15       7.425 -15.670 -23.698  1.00 59.53           H  
ATOM    217  CA  ALA A  15       7.971 -13.651 -24.118  1.00 59.53           C  
ATOM    218  HA  ALA A  15       8.538 -13.346 -24.998  1.00 59.53           H  
ATOM    219  C   ALA A  15       8.420 -12.740 -22.958  1.00 59.53           C  
ATOM    220  CB  ALA A  15       6.480 -13.472 -24.424  1.00 59.53           C  
ATOM    221  HB1 ALA A  15       6.282 -12.428 -24.666  1.00 59.53           H  
ATOM    222  HB2 ALA A  15       5.883 -13.757 -23.558  1.00 59.53           H  
ATOM    223  HB3 ALA A  15       6.199 -14.093 -25.275  1.00 59.53           H  
ATOM    224  O   ALA A  15       8.806 -11.602 -23.196  1.00 59.53           O  
ATOM    225  N   VAL A  16       8.404 -13.229 -21.712  1.00 58.96           N  
ATOM    226  H   VAL A  16       8.056 -14.167 -21.572  1.00 58.96           H  
ATOM    227  CA  VAL A  16       8.852 -12.459 -20.532  1.00 58.96           C  
ATOM    228  HA  VAL A  16       8.580 -11.414 -20.675  1.00 58.96           H  
ATOM    229  C   VAL A  16      10.381 -12.483 -20.384  1.00 58.96           C  
ATOM    230  CB  VAL A  16       8.133 -12.960 -19.260  1.00 58.96           C  
ATOM    231  HB  VAL A  16       8.330 -14.025 -19.137  1.00 58.96           H  
ATOM    232  O   VAL A  16      10.956 -11.560 -19.812  1.00 58.96           O  
ATOM    233  CG1 VAL A  16       8.576 -12.231 -17.983  1.00 58.96           C  
ATOM    234 HG11 VAL A  16       9.616 -12.467 -17.758  1.00 58.96           H  
ATOM    235 HG12 VAL A  16       8.479 -11.154 -18.117  1.00 58.96           H  
ATOM    236 HG13 VAL A  16       7.965 -12.548 -17.137  1.00 58.96           H  
ATOM    237  CG2 VAL A  16       6.614 -12.750 -19.364  1.00 58.96           C  
ATOM    238 HG21 VAL A  16       6.222 -13.198 -20.277  1.00 58.96           H  
ATOM    239 HG22 VAL A  16       6.385 -11.684 -19.378  1.00 58.96           H  
ATOM    240 HG23 VAL A  16       6.118 -13.217 -18.514  1.00 58.96           H  
ATOM    241  N   SER A  17      11.056 -13.510 -20.918  1.00 53.69           N  
ATOM    242  H   SER A  17      10.532 -14.276 -21.315  1.00 53.69           H  
ATOM    243  CA  SER A  17      12.524 -13.619 -20.907  1.00 53.69           C  
ATOM    244  HA  SER A  17      12.908 -13.069 -20.048  1.00 53.69           H  
ATOM    245  C   SER A  17      13.216 -13.028 -22.137  1.00 53.69           C  
ATOM    246  CB  SER A  17      12.945 -15.079 -20.729  1.00 53.69           C  
ATOM    247  HB2 SER A  17      12.541 -15.457 -19.790  1.00 53.69           H  
ATOM    248  HB3 SER A  17      14.032 -15.138 -20.688  1.00 53.69           H  
ATOM    249  O   SER A  17      14.439 -12.906 -22.135  1.00 53.69           O  
ATOM    250  OG  SER A  17      12.473 -15.887 -21.793  1.00 53.69           O  
ATOM    251  HG  SER A  17      12.652 -15.449 -22.628  1.00 53.69           H  
ATOM    252  N   ALA A  18      12.465 -12.678 -23.184  1.00 51.87           N  
ATOM    253  H   ALA A  18      11.464 -12.806 -23.133  1.00 51.87           H  
ATOM    254  CA  ALA A  18      12.980 -11.926 -24.322  1.00 51.87           C  
ATOM    255  HA  ALA A  18      13.958 -12.321 -24.596  1.00 51.87           H  
ATOM    256  C   ALA A  18      13.180 -10.449 -23.920  1.00 51.87           C  
ATOM    257  CB  ALA A  18      12.048 -12.137 -25.523  1.00 51.87           C  
ATOM    258  HB1 ALA A  18      12.005 -13.196 -25.779  1.00 51.87           H  
ATOM    259  HB2 ALA A  18      12.426 -11.575 -26.377  1.00 51.87           H  
ATOM    260  HB3 ALA A  18      11.047 -11.781 -25.280  1.00 51.87           H  
ATOM    261  O   ALA A  18      12.332  -9.600 -24.161  1.00 51.87           O  
ATOM    262  N   ASP A  19      14.307 -10.193 -23.255  1.00 45.94           N  
ATOM    263  H   ASP A  19      14.849 -11.010 -23.016  1.00 45.94           H  
ATOM    264  CA  ASP A  19      15.023  -8.917 -23.134  1.00 45.94           C  
ATOM    265  HA  ASP A  19      15.797  -9.094 -22.387  1.00 45.94           H  
ATOM    266  C   ASP A  19      14.273  -7.648 -22.665  1.00 45.94           C  
ATOM    267  CB  ASP A  19      15.773  -8.632 -24.449  1.00 45.94           C  
ATOM    268  HB2 ASP A  19      16.049  -7.578 -24.481  1.00 45.94           H  
ATOM    269  HB3 ASP A  19      15.128  -8.833 -25.304  1.00 45.94           H  
ATOM    270  O   ASP A  19      13.685  -6.924 -23.469  1.00 45.94           O  
ATOM    271  CG  ASP A  19      17.072  -9.425 -24.556  1.00 45.94           C  
ATOM    272  OD1 ASP A  19      17.820  -9.401 -23.551  1.00 45.94           O  
ATOM    273  OD2 ASP A  19      17.318 -10.006 -25.633  1.00 45.94           O  
ATOM    274  N   PRO A  20      14.513  -7.187 -21.419  1.00 47.39           N  
ATOM    275  CA  PRO A  20      14.431  -5.761 -21.094  1.00 47.39           C  
ATOM    276  HA  PRO A  20      13.528  -5.336 -21.533  1.00 47.39           H  
ATOM    277  C   PRO A  20      15.636  -4.948 -21.633  1.00 47.39           C  
ATOM    278  CB  PRO A  20      14.301  -5.717 -19.569  1.00 47.39           C  
ATOM    279  HB2 PRO A  20      13.254  -5.846 -19.296  1.00 47.39           H  
ATOM    280  HB3 PRO A  20      14.692  -4.794 -19.140  1.00 47.39           H  
ATOM    281  O   PRO A  20      15.741  -3.758 -21.348  1.00 47.39           O  
ATOM    282  CG  PRO A  20      15.097  -6.940 -19.115  1.00 47.39           C  
ATOM    283  HG2 PRO A  20      16.151  -6.673 -19.034  1.00 47.39           H  
ATOM    284  HG3 PRO A  20      14.730  -7.329 -18.165  1.00 47.39           H  
ATOM    285  CD  PRO A  20      14.919  -7.954 -20.248  1.00 47.39           C  
ATOM    286  HD2 PRO A  20      15.857  -8.483 -20.413  1.00 47.39           H  
ATOM    287  HD3 PRO A  20      14.130  -8.661 -19.993  1.00 47.39           H  
ATOM    288  N   PHE A  21      16.554  -5.551 -22.403  1.00 52.18           N  
ATOM    289  H   PHE A  21      16.424  -6.528 -22.626  1.00 52.18           H  
ATOM    290  CA  PHE A  21      17.778  -4.905 -22.907  1.00 52.18           C  
ATOM    291  HA  PHE A  21      18.038  -4.105 -22.214  1.00 52.18           H  
ATOM    292  C   PHE A  21      17.642  -4.193 -24.267  1.00 52.18           C  
ATOM    293  CB  PHE A  21      18.947  -5.905 -22.875  1.00 52.18           C  
ATOM    294  HB2 PHE A  21      19.686  -5.632 -23.629  1.00 52.18           H  
ATOM    295  HB3 PHE A  21      18.591  -6.901 -23.135  1.00 52.18           H  
ATOM    296  O   PHE A  21      18.616  -3.612 -24.745  1.00 52.18           O  
ATOM    297  CG  PHE A  21      19.659  -5.937 -21.537  1.00 52.18           C  
ATOM    298  CD1 PHE A  21      20.638  -4.968 -21.244  1.00 52.18           C  
ATOM    299  HD1 PHE A  21      20.885  -4.217 -21.981  1.00 52.18           H  
ATOM    300  CD2 PHE A  21      19.341  -6.918 -20.581  1.00 52.18           C  
ATOM    301  HD2 PHE A  21      18.607  -7.675 -20.815  1.00 52.18           H  
ATOM    302  CE1 PHE A  21      21.296  -4.977 -20.002  1.00 52.18           C  
ATOM    303  HE1 PHE A  21      22.051  -4.236 -19.786  1.00 52.18           H  
ATOM    304  CE2 PHE A  21      19.995  -6.925 -19.335  1.00 52.18           C  
ATOM    305  HE2 PHE A  21      19.755  -7.688 -18.609  1.00 52.18           H  
ATOM    306  CZ  PHE A  21      20.972  -5.955 -19.045  1.00 52.18           C  
ATOM    307  HZ  PHE A  21      21.480  -5.969 -18.092  1.00 52.18           H  
ATOM    308  N   ILE A  22      16.450  -4.141 -24.874  1.00 50.37           N  
ATOM    309  H   ILE A  22      15.680  -4.643 -24.455  1.00 50.37           H  
ATOM    310  CA  ILE A  22      16.201  -3.407 -26.133  1.00 50.37           C  
ATOM    311  HA  ILE A  22      17.165  -3.098 -26.538  1.00 50.37           H  
ATOM    312  C   ILE A  22      15.450  -2.096 -25.846  1.00 50.37           C  
ATOM    313  CB  ILE A  22      15.577  -4.305 -27.233  1.00 50.37           C  
ATOM    314  HB  ILE A  22      14.561  -4.567 -26.938  1.00 50.37           H  
ATOM    315  O   ILE A  22      14.393  -1.828 -26.392  1.00 50.37           O  
ATOM    316  CG1 ILE A  22      16.402  -5.607 -27.397  1.00 50.37           C  
ATOM    317 HG12 ILE A  22      16.454  -6.127 -26.441  1.00 50.37           H  
ATOM    318 HG13 ILE A  22      17.420  -5.361 -27.699  1.00 50.37           H  
ATOM    319  CG2 ILE A  22      15.536  -3.577 -28.599  1.00 50.37           C  
ATOM    320 HG21 ILE A  22      16.548  -3.367 -28.944  1.00 50.37           H  
ATOM    321 HG22 ILE A  22      15.025  -4.195 -29.337  1.00 50.37           H  
ATOM    322 HG23 ILE A  22      14.978  -2.642 -28.546  1.00 50.37           H  
ATOM    323  CD1 ILE A  22      15.819  -6.615 -28.396  1.00 50.37           C  
ATOM    324 HD11 ILE A  22      15.908  -6.246 -29.417  1.00 50.37           H  
ATOM    325 HD12 ILE A  22      14.772  -6.807 -28.160  1.00 50.37           H  
ATOM    326 HD13 ILE A  22      16.372  -7.551 -28.320  1.00 50.37           H  
ATOM    327  N   TYR A  23      16.019  -1.266 -24.970  1.00 41.37           N  
ATOM    328  H   TYR A  23      16.796  -1.638 -24.443  1.00 41.37           H  
ATOM    329  CA  TYR A  23      15.836   0.193 -24.966  1.00 41.37           C  
ATOM    330  HA  TYR A  23      15.732   0.536 -25.995  1.00 41.37           H  
ATOM    331  C   TYR A  23      17.096   0.842 -24.387  1.00 41.37           C  
ATOM    332  CB  TYR A  23      14.585   0.660 -24.190  1.00 41.37           C  
ATOM    333  HB2 TYR A  23      14.612   0.234 -23.187  1.00 41.37           H  
ATOM    334  HB3 TYR A  23      14.630   1.743 -24.080  1.00 41.37           H  
ATOM    335  O   TYR A  23      17.055   1.388 -23.292  1.00 41.37           O  
ATOM    336  CG  TYR A  23      13.252   0.346 -24.832  1.00 41.37           C  
ATOM    337  CD1 TYR A  23      12.820   1.055 -25.972  1.00 41.37           C  
ATOM    338  HD1 TYR A  23      13.433   1.842 -26.386  1.00 41.37           H  
ATOM    339  CD2 TYR A  23      12.457  -0.683 -24.296  1.00 41.37           C  
ATOM    340  HD2 TYR A  23      12.802  -1.241 -23.438  1.00 41.37           H  
ATOM    341  CE1 TYR A  23      11.599   0.715 -26.588  1.00 41.37           C  
ATOM    342  HE1 TYR A  23      11.262   1.235 -27.473  1.00 41.37           H  
ATOM    343  CE2 TYR A  23      11.241  -1.029 -24.912  1.00 41.37           C  
ATOM    344  HE2 TYR A  23      10.651  -1.844 -24.518  1.00 41.37           H  
ATOM    345  OH  TYR A  23       9.648  -0.676 -26.667  1.00 41.37           O  
ATOM    346  HH  TYR A  23       9.258  -1.451 -26.254  1.00 41.37           H  
ATOM    347  CZ  TYR A  23      10.816  -0.334 -26.064  1.00 41.37           C  
ATOM    348  N   ASN A  24      18.239   0.704 -25.074  1.00 49.45           N  
ATOM    349  H   ASN A  24      18.225   0.044 -25.838  1.00 49.45           H  
ATOM    350  CA  ASN A  24      19.347   1.678 -25.045  1.00 49.45           C  
ATOM    351  HA  ASN A  24      18.967   2.602 -25.482  1.00 49.45           H  
ATOM    352  C   ASN A  24      20.514   1.285 -25.970  1.00 49.45           C  
ATOM    353  CB  ASN A  24      19.823   1.989 -23.597  1.00 49.45           C  
ATOM    354  HB2 ASN A  24      19.647   1.125 -22.955  1.00 49.45           H  
ATOM    355  HB3 ASN A  24      20.889   2.211 -23.552  1.00 49.45           H  
ATOM    356  O   ASN A  24      21.673   1.367 -25.576  1.00 49.45           O  
ATOM    357  CG  ASN A  24      19.149   3.220 -23.012  1.00 49.45           C  
ATOM    358  ND2 ASN A  24      19.143   3.347 -21.706  1.00 49.45           N  
ATOM    359 HD21 ASN A  24      18.608   4.129 -21.356  1.00 49.45           H  
ATOM    360 HD22 ASN A  24      19.439   2.571 -21.132  1.00 49.45           H  
ATOM    361  OD1 ASN A  24      18.658   4.101 -23.698  1.00 49.45           O  
ATOM    362  N   VAL A  25      20.252   0.876 -27.218  1.00 45.49           N  
ATOM    363  H   VAL A  25      19.295   0.777 -27.527  1.00 45.49           H  
ATOM    364  CA  VAL A  25      21.333   0.762 -28.219  1.00 45.49           C  
ATOM    365  HA  VAL A  25      22.107   1.477 -27.941  1.00 45.49           H  
ATOM    366  C   VAL A  25      20.868   1.203 -29.611  1.00 45.49           C  
ATOM    367  CB  VAL A  25      22.032  -0.623 -28.238  1.00 45.49           C  
ATOM    368  HB  VAL A  25      21.396  -1.344 -28.750  1.00 45.49           H  
ATOM    369  O   VAL A  25      20.793   0.407 -30.529  1.00 45.49           O  
ATOM    370  CG1 VAL A  25      23.377  -0.507 -28.978  1.00 45.49           C  
ATOM    371 HG11 VAL A  25      23.861  -1.483 -29.010  1.00 45.49           H  
ATOM    372 HG12 VAL A  25      24.031   0.200 -28.467  1.00 45.49           H  
ATOM    373 HG13 VAL A  25      23.223  -0.181 -30.006  1.00 45.49           H  
ATOM    374  CG2 VAL A  25      22.373  -1.210 -26.859  1.00 45.49           C  
ATOM    375 HG21 VAL A  25      21.467  -1.346 -26.269  1.00 45.49           H  
ATOM    376 HG22 VAL A  25      23.071  -0.565 -26.326  1.00 45.49           H  
ATOM    377 HG23 VAL A  25      22.832  -2.191 -26.985  1.00 45.49           H  
ATOM    378  N   TYR A  26      20.536   2.489 -29.730  1.00 37.45           N  
ATOM    379  H   TYR A  26      20.359   2.964 -28.857  1.00 37.45           H  
ATOM    380  CA  TYR A  26      20.827   3.410 -30.847  1.00 37.45           C  
ATOM    381  HA  TYR A  26      21.861   3.291 -31.170  1.00 37.45           H  
ATOM    382  C   TYR A  26      20.621   4.803 -30.211  1.00 37.45           C  
ATOM    383  CB  TYR A  26      19.880   3.224 -32.057  1.00 37.45           C  
ATOM    384  HB2 TYR A  26      18.852   3.198 -31.697  1.00 37.45           H  
ATOM    385  HB3 TYR A  26      19.969   4.107 -32.690  1.00 37.45           H  
ATOM    386  O   TYR A  26      19.524   5.112 -29.774  1.00 37.45           O  
ATOM    387  CG  TYR A  26      20.129   2.010 -32.946  1.00 37.45           C  
ATOM    388  CD1 TYR A  26      21.238   1.974 -33.818  1.00 37.45           C  
ATOM    389  HD1 TYR A  26      21.912   2.817 -33.867  1.00 37.45           H  
ATOM    390  CD2 TYR A  26      19.243   0.914 -32.908  1.00 37.45           C  
ATOM    391  HD2 TYR A  26      18.398   0.928 -32.235  1.00 37.45           H  
ATOM    392  CE1 TYR A  26      21.480   0.836 -34.616  1.00 37.45           C  
ATOM    393  HE1 TYR A  26      22.336   0.808 -35.273  1.00 37.45           H  
ATOM    394  CE2 TYR A  26      19.489  -0.230 -33.690  1.00 37.45           C  
ATOM    395  HE2 TYR A  26      18.832  -1.086 -33.634  1.00 37.45           H  
ATOM    396  OH  TYR A  26      20.844  -1.385 -35.290  1.00 37.45           O  
ATOM    397  HH  TYR A  26      21.646  -1.305 -35.812  1.00 37.45           H  
ATOM    398  CZ  TYR A  26      20.610  -0.275 -34.540  1.00 37.45           C  
ATOM    399  N   SER A  27      21.606   5.663 -29.972  1.00 36.31           N  
ATOM    400  H   SER A  27      21.336   6.394 -29.329  1.00 36.31           H  
ATOM    401  CA  SER A  27      22.770   5.977 -30.782  1.00 36.31           C  
ATOM    402  HA  SER A  27      23.042   5.139 -31.423  1.00 36.31           H  
ATOM    403  C   SER A  27      23.951   6.368 -29.895  1.00 36.31           C  
ATOM    404  CB  SER A  27      22.395   7.175 -31.662  1.00 36.31           C  
ATOM    405  HB2 SER A  27      21.576   6.889 -32.323  1.00 36.31           H  
ATOM    406  HB3 SER A  27      22.061   8.002 -31.036  1.00 36.31           H  
ATOM    407  O   SER A  27      23.896   7.318 -29.116  1.00 36.31           O  
ATOM    408  OG  SER A  27      23.483   7.607 -32.449  1.00 36.31           O  
ATOM    409  HG  SER A  27      24.166   8.004 -31.904  1.00 36.31           H  
ATOM    410  N   SER A  28      25.050   5.656 -30.091  1.00 39.37           N  
ATOM    411  H   SER A  28      25.002   4.908 -30.768  1.00 39.37           H  
ATOM    412  CA  SER A  28      26.404   6.066 -29.753  1.00 39.37           C  
ATOM    413  HA  SER A  28      26.537   6.036 -28.672  1.00 39.37           H  
ATOM    414  C   SER A  28      26.735   7.471 -30.282  1.00 39.37           C  
ATOM    415  CB  SER A  28      27.338   5.041 -30.410  1.00 39.37           C  
ATOM    416  HB2 SER A  28      27.236   4.083 -29.901  1.00 39.37           H  
ATOM    417  HB3 SER A  28      28.376   5.365 -30.328  1.00 39.37           H  
ATOM    418  O   SER A  28      26.479   7.778 -31.444  1.00 39.37           O  
ATOM    419  OG  SER A  28      26.981   4.872 -31.774  1.00 39.37           O  
ATOM    420  HG  SER A  28      27.011   5.730 -32.203  1.00 39.37           H  
ATOM    421  N   SER A  29      27.347   8.288 -29.423  1.00 46.26           N  
ATOM    422  H   SER A  29      27.315   7.986 -28.459  1.00 46.26           H  
ATOM    423  CA  SER A  29      28.446   9.216 -29.737  1.00 46.26           C  
ATOM    424  HA  SER A  29      28.446   9.978 -28.957  1.00 46.26           H  
ATOM    425  C   SER A  29      28.399   9.970 -31.079  1.00 46.26           C  
ATOM    426  CB  SER A  29      29.775   8.459 -29.599  1.00 46.26           C  
ATOM    427  HB2 SER A  29      29.871   8.074 -28.584  1.00 46.26           H  
ATOM    428  HB3 SER A  29      30.605   9.139 -29.794  1.00 46.26           H  
ATOM    429  O   SER A  29      29.020   9.563 -32.060  1.00 46.26           O  
ATOM    430  OG  SER A  29      29.826   7.382 -30.510  1.00 46.26           O  
ATOM    431  HG  SER A  29      29.702   7.750 -31.387  1.00 46.26           H  
ATOM    432  N   GLY A  30      27.793  11.156 -31.065  1.00 40.48           N  
ATOM    433  H   GLY A  30      27.221  11.391 -30.266  1.00 40.48           H  
ATOM    434  CA  GLY A  30      28.046  12.219 -32.036  1.00 40.48           C  
ATOM    435  HA2 GLY A  30      27.150  12.381 -32.636  1.00 40.48           H  
ATOM    436  HA3 GLY A  30      28.868  11.958 -32.702  1.00 40.48           H  
ATOM    437  C   GLY A  30      28.378  13.514 -31.302  1.00 40.48           C  
ATOM    438  O   GLY A  30      27.492  14.292 -30.976  1.00 40.48           O  
ATOM    439  N   SER A  31      29.658  13.727 -30.998  1.00 47.14           N  
ATOM    440  H   SER A  31      30.321  13.024 -31.292  1.00 47.14           H  
ATOM    441  CA  SER A  31      30.191  15.023 -30.571  1.00 47.14           C  
ATOM    442  HA  SER A  31      29.787  15.297 -29.597  1.00 47.14           H  
ATOM    443  C   SER A  31      29.843  16.102 -31.604  1.00 47.14           C  
ATOM    444  CB  SER A  31      31.717  14.892 -30.478  1.00 47.14           C  
ATOM    445  HB2 SER A  31      31.968  14.191 -29.681  1.00 47.14           H  
ATOM    446  HB3 SER A  31      32.104  14.504 -31.420  1.00 47.14           H  
ATOM    447  O   SER A  31      30.279  15.987 -32.748  1.00 47.14           O  
ATOM    448  OG  SER A  31      32.329  16.137 -30.216  1.00 47.14           O  
ATOM    449  HG  SER A  31      33.281  16.016 -30.199  1.00 47.14           H  
ATOM    450  N   ARG A  32      29.061  17.118 -31.218  1.00 48.37           N  
ATOM    451  H   ARG A  32      28.558  16.975 -30.354  1.00 48.37           H  
ATOM    452  CA  ARG A  32      28.998  18.478 -31.803  1.00 48.37           C  
ATOM    453  HA  ARG A  32      29.911  19.016 -31.549  1.00 48.37           H  
ATOM    454  C   ARG A  32      27.831  19.211 -31.140  1.00 48.37           C  
ATOM    455  CB  ARG A  32      28.815  18.437 -33.338  1.00 48.37           C  
ATOM    456  HB2 ARG A  32      28.084  19.183 -33.650  1.00 48.37           H  
ATOM    457  HB3 ARG A  32      28.425  17.468 -33.649  1.00 48.37           H  
ATOM    458  O   ARG A  32      26.685  18.830 -31.303  1.00 48.37           O  
ATOM    459  CG  ARG A  32      30.142  18.753 -34.053  1.00 48.37           C  
ATOM    460  HG2 ARG A  32      30.977  18.283 -33.535  1.00 48.37           H  
ATOM    461  HG3 ARG A  32      30.294  19.832 -34.036  1.00 48.37           H  
ATOM    462  CD  ARG A  32      30.127  18.261 -35.503  1.00 48.37           C  
ATOM    463  HD2 ARG A  32      30.124  17.171 -35.500  1.00 48.37           H  
ATOM    464  HD3 ARG A  32      29.211  18.617 -35.975  1.00 48.37           H  
ATOM    465  NE  ARG A  32      31.295  18.764 -36.256  1.00 48.37           N  
ATOM    466  HE  ARG A  32      31.994  19.258 -35.721  1.00 48.37           H  
ATOM    467  NH1 ARG A  32      30.650  18.015 -38.325  1.00 48.37           N  
ATOM    468 HH11 ARG A  32      30.797  17.941 -39.321  1.00 48.37           H  
ATOM    469 HH12 ARG A  32      29.843  17.584 -37.896  1.00 48.37           H  
ATOM    470  NH2 ARG A  32      32.513  19.227 -38.127  1.00 48.37           N  
ATOM    471 HH21 ARG A  32      32.642  19.152 -39.126  1.00 48.37           H  
ATOM    472 HH22 ARG A  32      33.172  19.755 -37.573  1.00 48.37           H  
ATOM    473  CZ  ARG A  32      31.481  18.665 -37.560  1.00 48.37           C  
ATOM    474  N   SER A  33      28.068  20.187 -30.269  1.00 50.15           N  
ATOM    475  H   SER A  33      27.416  20.151 -29.498  1.00 50.15           H  
ATOM    476  CA  SER A  33      28.345  21.570 -30.685  1.00 50.15           C  
ATOM    477  HA  SER A  33      28.007  22.225 -29.882  1.00 50.15           H  
ATOM    478  C   SER A  33      27.561  21.960 -31.936  1.00 50.15           C  
ATOM    479  CB  SER A  33      29.836  21.866 -30.879  1.00 50.15           C  
ATOM    480  HB2 SER A  33      30.295  21.124 -31.533  1.00 50.15           H  
ATOM    481  HB3 SER A  33      29.944  22.849 -31.338  1.00 50.15           H  
ATOM    482  O   SER A  33      28.052  21.789 -33.048  1.00 50.15           O  
ATOM    483  OG  SER A  33      30.478  21.887 -29.623  1.00 50.15           O  
ATOM    484  HG  SER A  33      31.382  22.191 -29.733  1.00 50.15           H  
ATOM    485  N   GLY A  34      26.365  22.511 -31.742  1.00 49.13           N  
ATOM    486  H   GLY A  34      25.972  22.506 -30.812  1.00 49.13           H  
ATOM    487  CA  GLY A  34      25.632  23.206 -32.797  1.00 49.13           C  
ATOM    488  HA2 GLY A  34      25.816  24.278 -32.724  1.00 49.13           H  
ATOM    489  HA3 GLY A  34      25.968  22.872 -33.778  1.00 49.13           H  
ATOM    490  C   GLY A  34      24.140  22.946 -32.714  1.00 49.13           C  
ATOM    491  O   GLY A  34      23.698  21.975 -33.292  1.00 49.13           O  
ATOM    492  N   TYR A  35      23.435  23.784 -31.950  1.00 42.98           N  
ATOM    493  H   TYR A  35      23.998  24.423 -31.407  1.00 42.98           H  
ATOM    494  CA  TYR A  35      21.997  24.122 -31.937  1.00 42.98           C  
ATOM    495  HA  TYR A  35      21.821  24.957 -32.615  1.00 42.98           H  
ATOM    496  C   TYR A  35      21.740  24.610 -30.497  1.00 42.98           C  
ATOM    497  CB  TYR A  35      21.036  22.970 -32.330  1.00 42.98           C  
ATOM    498  HB2 TYR A  35      20.049  23.201 -31.930  1.00 42.98           H  
ATOM    499  HB3 TYR A  35      21.363  22.046 -31.853  1.00 42.98           H  
ATOM    500  O   TYR A  35      21.284  23.874 -29.637  1.00 42.98           O  
ATOM    501  CG  TYR A  35      20.854  22.754 -33.832  1.00 42.98           C  
ATOM    502  CD1 TYR A  35      20.276  23.758 -34.635  1.00 42.98           C  
ATOM    503  HD1 TYR A  35      19.916  24.669 -34.179  1.00 42.98           H  
ATOM    504  CD2 TYR A  35      21.256  21.545 -34.436  1.00 42.98           C  
ATOM    505  HD2 TYR A  35      21.659  20.750 -33.826  1.00 42.98           H  
ATOM    506  CE1 TYR A  35      20.175  23.583 -36.031  1.00 42.98           C  
ATOM    507  HE1 TYR A  35      19.737  24.360 -36.641  1.00 42.98           H  
ATOM    508  CE2 TYR A  35      21.208  21.384 -35.831  1.00 42.98           C  
ATOM    509  HE2 TYR A  35      21.564  20.475 -36.292  1.00 42.98           H  
ATOM    510  OH  TYR A  35      20.619  22.242 -37.982  1.00 42.98           O  
ATOM    511  HH  TYR A  35      20.204  22.991 -38.416  1.00 42.98           H  
ATOM    512  CZ  TYR A  35      20.671  22.405 -36.634  1.00 42.98           C  
ATOM    513  N   GLY A  36      22.276  25.758 -30.087  1.00 41.10           N  
ATOM    514  H   GLY A  36      22.399  25.760 -29.085  1.00 41.10           H  
ATOM    515  CA  GLY A  36      21.838  27.045 -30.610  1.00 41.10           C  
ATOM    516  HA2 GLY A  36      21.656  26.995 -31.683  1.00 41.10           H  
ATOM    517  HA3 GLY A  36      22.588  27.810 -30.409  1.00 41.10           H  
ATOM    518  C   GLY A  36      20.538  27.417 -29.905  1.00 41.10           C  
ATOM    519  O   GLY A  36      19.473  27.241 -30.481  1.00 41.10           O  
ATOM    520  N   ASN A  37      20.636  27.886 -28.657  1.00 42.63           N  
ATOM    521  H   ASN A  37      21.555  27.994 -28.252  1.00 42.63           H  
ATOM    522  CA  ASN A  37      19.564  28.640 -28.016  1.00 42.63           C  
ATOM    523  HA  ASN A  37      18.629  28.088 -28.115  1.00 42.63           H  
ATOM    524  C   ASN A  37      19.485  29.982 -28.777  1.00 42.63           C  
ATOM    525  CB  ASN A  37      19.911  28.798 -26.510  1.00 42.63           C  
ATOM    526  HB2 ASN A  37      20.306  27.857 -26.129  1.00 42.63           H  
ATOM    527  HB3 ASN A  37      20.670  29.567 -26.369  1.00 42.63           H  
ATOM    528  O   ASN A  37      20.454  30.739 -28.713  1.00 42.63           O  
ATOM    529  CG  ASN A  37      18.707  29.140 -25.648  1.00 42.63           C  
ATOM    530  ND2 ASN A  37      18.866  29.296 -24.356  1.00 42.63           N  
ATOM    531 HD21 ASN A  37      18.062  29.589 -23.820  1.00 42.63           H  
ATOM    532 HD22 ASN A  37      19.758  29.434 -23.901  1.00 42.63           H  
ATOM    533  OD1 ASN A  37      17.595  29.249 -26.139  1.00 42.63           O  
ATOM    534  N   PRO A  38      18.438  30.282 -29.573  1.00 52.69           N  
ATOM    535  CA  PRO A  38      18.473  31.426 -30.491  1.00 52.69           C  
ATOM    536  HA  PRO A  38      19.433  31.433 -31.007  1.00 52.69           H  
ATOM    537  C   PRO A  38      18.348  32.794 -29.792  1.00 52.69           C  
ATOM    538  CB  PRO A  38      17.380  31.156 -31.531  1.00 52.69           C  
ATOM    539  HB2 PRO A  38      17.813  30.611 -32.370  1.00 52.69           H  
ATOM    540  HB3 PRO A  38      16.903  32.070 -31.885  1.00 52.69           H  
ATOM    541  O   PRO A  38      18.361  33.819 -30.471  1.00 52.69           O  
ATOM    542  CG  PRO A  38      16.388  30.249 -30.804  1.00 52.69           C  
ATOM    543  HG2 PRO A  38      15.888  29.568 -31.492  1.00 52.69           H  
ATOM    544  HG3 PRO A  38      15.652  30.860 -30.282  1.00 52.69           H  
ATOM    545  CD  PRO A  38      17.232  29.492 -29.779  1.00 52.69           C  
ATOM    546  HD2 PRO A  38      17.481  28.511 -30.183  1.00 52.69           H  
ATOM    547  HD3 PRO A  38      16.679  29.377 -28.847  1.00 52.69           H  
ATOM    548  N   TYR A  39      18.251  32.828 -28.455  1.00 48.37           N  
ATOM    549  H   TYR A  39      18.258  31.951 -27.954  1.00 48.37           H  
ATOM    550  CA  TYR A  39      17.999  34.053 -27.686  1.00 48.37           C  
ATOM    551  HA  TYR A  39      18.282  34.901 -28.310  1.00 48.37           H  
ATOM    552  C   TYR A  39      18.834  34.253 -26.409  1.00 48.37           C  
ATOM    553  CB  TYR A  39      16.489  34.176 -27.431  1.00 48.37           C  
ATOM    554  HB2 TYR A  39      16.300  34.982 -26.722  1.00 48.37           H  
ATOM    555  HB3 TYR A  39      16.119  33.254 -26.982  1.00 48.37           H  
ATOM    556  O   TYR A  39      18.586  35.213 -25.689  1.00 48.37           O  
ATOM    557  CG  TYR A  39      15.715  34.495 -28.695  1.00 48.37           C  
ATOM    558  CD1 TYR A  39      15.795  35.789 -29.245  1.00 48.37           C  
ATOM    559  HD1 TYR A  39      16.383  36.543 -28.744  1.00 48.37           H  
ATOM    560  CD2 TYR A  39      14.955  33.501 -29.337  1.00 48.37           C  
ATOM    561  HD2 TYR A  39      14.885  32.515 -28.902  1.00 48.37           H  
ATOM    562  CE1 TYR A  39      15.121  36.093 -30.443  1.00 48.37           C  
ATOM    563  HE1 TYR A  39      15.182  37.085 -30.864  1.00 48.37           H  
ATOM    564  CE2 TYR A  39      14.283  33.798 -30.539  1.00 48.37           C  
ATOM    565  HE2 TYR A  39      13.695  33.044 -31.042  1.00 48.37           H  
ATOM    566  OH  TYR A  39      13.705  35.377 -32.245  1.00 48.37           O  
ATOM    567  HH  TYR A  39      13.835  36.288 -32.516  1.00 48.37           H  
ATOM    568  CZ  TYR A  39      14.366  35.092 -31.092  1.00 48.37           C  
ATOM    569  N   GLU A  40      19.873  33.457 -26.159  1.00 43.10           N  
ATOM    570  H   GLU A  40      20.075  32.695 -26.790  1.00 43.10           H  
ATOM    571  CA  GLU A  40      20.864  33.739 -25.100  1.00 43.10           C  
ATOM    572  HA  GLU A  40      20.706  34.721 -24.655  1.00 43.10           H  
ATOM    573  C   GLU A  40      22.251  33.754 -25.759  1.00 43.10           C  
ATOM    574  CB  GLU A  40      20.749  32.694 -23.974  1.00 43.10           C  
ATOM    575  HB2 GLU A  40      20.754  31.700 -24.420  1.00 43.10           H  
ATOM    576  HB3 GLU A  40      21.620  32.788 -23.326  1.00 43.10           H  
ATOM    577  O   GLU A  40      22.909  32.728 -25.880  1.00 43.10           O  
ATOM    578  CG  GLU A  40      19.486  32.872 -23.109  1.00 43.10           C  
ATOM    579  HG2 GLU A  40      18.607  32.808 -23.750  1.00 43.10           H  
ATOM    580  HG3 GLU A  40      19.508  33.866 -22.662  1.00 43.10           H  
ATOM    581  CD  GLU A  40      19.362  31.809 -22.004  1.00 43.10           C  
ATOM    582  OE1 GLU A  40      18.584  32.047 -21.054  1.00 43.10           O  
ATOM    583  OE2 GLU A  40      19.976  30.722 -22.153  1.00 43.10           O  
ATOM    584  N   ARG A  41      22.615  34.794 -26.517  1.00 46.26           N  
ATOM    585  H   ARG A  41      23.111  34.451 -27.328  1.00 46.26           H  
ATOM    586  CA  ARG A  41      23.177  36.072 -26.044  1.00 46.26           C  
ATOM    587  HA  ARG A  41      23.799  36.458 -26.852  1.00 46.26           H  
ATOM    588  C   ARG A  41      24.165  35.896 -24.892  1.00 46.26           C  
ATOM    589  CB  ARG A  41      22.137  37.174 -25.796  1.00 46.26           C  
ATOM    590  HB2 ARG A  41      21.406  36.853 -25.053  1.00 46.26           H  
ATOM    591  HB3 ARG A  41      22.667  38.038 -25.395  1.00 46.26           H  
ATOM    592  O   ARG A  41      23.797  35.947 -23.729  1.00 46.26           O  
ATOM    593  CG  ARG A  41      21.427  37.577 -27.100  1.00 46.26           C  
ATOM    594  HG2 ARG A  41      22.063  37.360 -27.959  1.00 46.26           H  
ATOM    595  HG3 ARG A  41      20.509  36.997 -27.192  1.00 46.26           H  
ATOM    596  CD  ARG A  41      21.109  39.076 -27.119  1.00 46.26           C  
ATOM    597  HD2 ARG A  41      20.599  39.337 -26.192  1.00 46.26           H  
ATOM    598  HD3 ARG A  41      22.053  39.621 -27.166  1.00 46.26           H  
ATOM    599  NE  ARG A  41      20.248  39.428 -28.265  1.00 46.26           N  
ATOM    600  HE  ARG A  41      19.726  38.664 -28.670  1.00 46.26           H  
ATOM    601  NH1 ARG A  41      20.721  41.672 -28.342  1.00 46.26           N  
ATOM    602 HH11 ARG A  41      21.396  41.529 -27.604  1.00 46.26           H  
ATOM    603 HH12 ARG A  41      20.598  42.587 -28.751  1.00 46.26           H  
ATOM    604  NH2 ARG A  41      19.208  40.811 -29.741  1.00 46.26           N  
ATOM    605 HH21 ARG A  41      19.071  41.734 -30.129  1.00 46.26           H  
ATOM    606 HH22 ARG A  41      18.685  40.022 -30.094  1.00 46.26           H  
ATOM    607  CZ  ARG A  41      20.066  40.631 -28.775  1.00 46.26           C  
ATOM    608  N   ASP A  42      25.411  35.682 -25.305  1.00 49.37           N  
ATOM    609  H   ASP A  42      25.498  35.436 -26.281  1.00 49.37           H  
ATOM    610  CA  ASP A  42      26.595  36.382 -24.818  1.00 49.37           C  
ATOM    611  HA  ASP A  42      27.461  35.789 -25.110  1.00 49.37           H  
ATOM    612  C   ASP A  42      26.696  36.605 -23.312  1.00 49.37           C  
ATOM    613  CB  ASP A  42      26.718  37.732 -25.556  1.00 49.37           C  
ATOM    614  HB2 ASP A  42      27.629  38.231 -25.226  1.00 49.37           H  
ATOM    615  HB3 ASP A  42      25.868  38.365 -25.298  1.00 49.37           H  
ATOM    616  O   ASP A  42      26.205  37.599 -22.800  1.00 49.37           O  
ATOM    617  CG  ASP A  42      26.779  37.577 -27.073  1.00 49.37           C  
ATOM    618  OD1 ASP A  42      27.406  36.592 -27.523  1.00 49.37           O  
ATOM    619  OD2 ASP A  42      26.150  38.404 -27.770  1.00 49.37           O  
ATOM    620  N   GLU A  43      27.503  35.778 -22.649  1.00 52.07           N  
ATOM    621  H   GLU A  43      27.707  34.883 -23.070  1.00 52.07           H  
ATOM    622  CA  GLU A  43      28.432  36.282 -21.636  1.00 52.07           C  
ATOM    623  HA  GLU A  43      28.826  37.228 -22.007  1.00 52.07           H  
ATOM    624  C   GLU A  43      29.639  35.338 -21.541  1.00 52.07           C  
ATOM    625  CB  GLU A  43      27.725  36.604 -20.305  1.00 52.07           C  
ATOM    626  HB2 GLU A  43      28.274  36.163 -19.473  1.00 52.07           H  
ATOM    627  HB3 GLU A  43      26.720  36.181 -20.310  1.00 52.07           H  
ATOM    628  O   GLU A  43      29.738  34.405 -20.743  1.00 52.07           O  
ATOM    629  CG  GLU A  43      27.648  38.134 -20.096  1.00 52.07           C  
ATOM    630  HG2 GLU A  43      27.419  38.652 -21.026  1.00 52.07           H  
ATOM    631  HG3 GLU A  43      28.640  38.478 -19.802  1.00 52.07           H  
ATOM    632  CD  GLU A  43      26.638  38.560 -19.023  1.00 52.07           C  
ATOM    633  OE1 GLU A  43      26.040  39.651 -19.178  1.00 52.07           O  
ATOM    634  OE2 GLU A  43      26.531  37.830 -18.013  1.00 52.07           O  
ATOM    635  N   VAL A  44      30.585  35.569 -22.454  1.00 51.98           N  
ATOM    636  H   VAL A  44      30.413  36.315 -23.113  1.00 51.98           H  
ATOM    637  CA  VAL A  44      31.922  34.977 -22.430  1.00 51.98           C  
ATOM    638  HA  VAL A  44      31.834  33.908 -22.236  1.00 51.98           H  
ATOM    639  C   VAL A  44      32.701  35.620 -21.280  1.00 51.98           C  
ATOM    640  CB  VAL A  44      32.629  35.175 -23.792  1.00 51.98           C  
ATOM    641  HB  VAL A  44      32.703  36.240 -24.011  1.00 51.98           H  
ATOM    642  O   VAL A  44      33.410  36.608 -21.469  1.00 51.98           O  
ATOM    643  CG1 VAL A  44      34.041  34.571 -23.815  1.00 51.98           C  
ATOM    644 HG11 VAL A  44      34.669  35.040 -23.057  1.00 51.98           H  
ATOM    645 HG12 VAL A  44      33.990  33.498 -23.627  1.00 51.98           H  
ATOM    646 HG13 VAL A  44      34.497  34.745 -24.790  1.00 51.98           H  
ATOM    647  CG2 VAL A  44      31.845  34.507 -24.930  1.00 51.98           C  
ATOM    648 HG21 VAL A  44      31.721  33.443 -24.730  1.00 51.98           H  
ATOM    649 HG22 VAL A  44      30.861  34.965 -25.031  1.00 51.98           H  
ATOM    650 HG23 VAL A  44      32.372  34.640 -25.875  1.00 51.98           H  
ATOM    651  N   TYR A  45      32.612  35.056 -20.075  1.00 43.15           N  
ATOM    652  H   TYR A  45      31.881  34.378 -19.910  1.00 43.15           H  
ATOM    653  CA  TYR A  45      33.561  35.390 -19.012  1.00 43.15           C  
ATOM    654  HA  TYR A  45      33.851  36.434 -19.136  1.00 43.15           H  
ATOM    655  C   TYR A  45      34.839  34.564 -19.179  1.00 43.15           C  
ATOM    656  CB  TYR A  45      32.924  35.329 -17.625  1.00 43.15           C  
ATOM    657  HB2 TYR A  45      33.708  35.422 -16.873  1.00 43.15           H  
ATOM    658  HB3 TYR A  45      32.441  34.362 -17.487  1.00 43.15           H  
ATOM    659  O   TYR A  45      34.958  33.406 -18.777  1.00 43.15           O  
ATOM    660  CG  TYR A  45      31.928  36.452 -17.405  1.00 43.15           C  
ATOM    661  CD1 TYR A  45      32.370  37.789 -17.283  1.00 43.15           C  
ATOM    662  HD1 TYR A  45      33.425  38.017 -17.332  1.00 43.15           H  
ATOM    663  CD2 TYR A  45      30.553  36.164 -17.352  1.00 43.15           C  
ATOM    664  HD2 TYR A  45      30.191  35.154 -17.474  1.00 43.15           H  
ATOM    665  CE1 TYR A  45      31.438  38.832 -17.113  1.00 43.15           C  
ATOM    666  HE1 TYR A  45      31.768  39.857 -17.028  1.00 43.15           H  
ATOM    667  CE2 TYR A  45      29.628  37.200 -17.144  1.00 43.15           C  
ATOM    668  HE2 TYR A  45      28.570  36.989 -17.089  1.00 43.15           H  
ATOM    669  OH  TYR A  45      29.155  39.525 -16.841  1.00 43.15           O  
ATOM    670  HH  TYR A  45      29.499  40.412 -16.969  1.00 43.15           H  
ATOM    671  CZ  TYR A  45      30.060  38.535 -17.036  1.00 43.15           C  
ATOM    672  N   ILE A  46      35.803  35.202 -19.837  1.00 51.74           N  
ATOM    673  H   ILE A  46      35.552  36.108 -20.206  1.00 51.74           H  
ATOM    674  CA  ILE A  46      37.168  34.736 -20.076  1.00 51.74           C  
ATOM    675  HA  ILE A  46      37.130  33.821 -20.668  1.00 51.74           H  
ATOM    676  C   ILE A  46      37.840  34.439 -18.723  1.00 51.74           C  
ATOM    677  CB  ILE A  46      37.928  35.827 -20.879  1.00 51.74           C  
ATOM    678  HB  ILE A  46      37.971  36.728 -20.267  1.00 51.74           H  
ATOM    679  O   ILE A  46      38.056  35.348 -17.919  1.00 51.74           O  
ATOM    680  CG1 ILE A  46      37.186  36.184 -22.195  1.00 51.74           C  
ATOM    681 HG12 ILE A  46      37.179  35.316 -22.855  1.00 51.74           H  
ATOM    682 HG13 ILE A  46      36.152  36.449 -21.975  1.00 51.74           H  
ATOM    683  CG2 ILE A  46      39.373  35.387 -21.177  1.00 51.74           C  
ATOM    684 HG21 ILE A  46      39.372  34.511 -21.825  1.00 51.74           H  
ATOM    685 HG22 ILE A  46      39.921  36.191 -21.668  1.00 51.74           H  
ATOM    686 HG23 ILE A  46      39.902  35.148 -20.254  1.00 51.74           H  
ATOM    687  CD1 ILE A  46      37.761  37.384 -22.954  1.00 51.74           C  
ATOM    688 HD11 ILE A  46      37.106  37.626 -23.791  1.00 51.74           H  
ATOM    689 HD12 ILE A  46      37.822  38.249 -22.293  1.00 51.74           H  
ATOM    690 HD13 ILE A  46      38.750  37.151 -23.348  1.00 51.74           H  
ATOM    691  N   ARG A  47      38.206  33.172 -18.473  1.00 48.72           N  
ATOM    692  H   ARG A  47      37.949  32.475 -19.158  1.00 48.72           H  
ATOM    693  CA  ARG A  47      39.059  32.775 -17.338  1.00 48.72           C  
ATOM    694  HA  ARG A  47      38.579  33.075 -16.407  1.00 48.72           H  
ATOM    695  C   ARG A  47      40.395  33.512 -17.450  1.00 48.72           C  
ATOM    696  CB  ARG A  47      39.309  31.252 -17.323  1.00 48.72           C  
ATOM    697  HB2 ARG A  47      39.744  30.948 -18.275  1.00 48.72           H  
ATOM    698  HB3 ARG A  47      40.037  31.040 -16.540  1.00 48.72           H  
ATOM    699  O   ARG A  47      41.195  33.193 -18.327  1.00 48.72           O  
ATOM    700  CG  ARG A  47      38.058  30.402 -17.056  1.00 48.72           C  
ATOM    701  HG2 ARG A  47      37.357  30.524 -17.882  1.00 48.72           H  
ATOM    702  HG3 ARG A  47      37.581  30.734 -16.134  1.00 48.72           H  
ATOM    703  CD  ARG A  47      38.446  28.921 -16.924  1.00 48.72           C  
ATOM    704  HD2 ARG A  47      39.069  28.807 -16.036  1.00 48.72           H  
ATOM    705  HD3 ARG A  47      39.026  28.630 -17.799  1.00 48.72           H  
ATOM    706  NE  ARG A  47      37.257  28.052 -16.825  1.00 48.72           N  
ATOM    707  HE  ARG A  47      36.380  28.460 -17.115  1.00 48.72           H  
ATOM    708  NH1 ARG A  47      38.290  26.167 -16.003  1.00 48.72           N  
ATOM    709 HH11 ARG A  47      38.240  25.207 -15.694  1.00 48.72           H  
ATOM    710 HH12 ARG A  47      39.170  26.663 -15.993  1.00 48.72           H  
ATOM    711  NH2 ARG A  47      36.100  26.133 -16.421  1.00 48.72           N  
ATOM    712 HH21 ARG A  47      35.247  26.585 -16.720  1.00 48.72           H  
ATOM    713 HH22 ARG A  47      36.068  25.172 -16.112  1.00 48.72           H  
ATOM    714  CZ  ARG A  47      37.223  26.794 -16.418  1.00 48.72           C  
ATOM    715  N   ARG A  48      40.654  34.482 -16.570  1.00 51.30           N  
ATOM    716  H   ARG A  48      39.935  34.734 -15.907  1.00 51.30           H  
ATOM    717  CA  ARG A  48      42.002  35.044 -16.414  1.00 51.30           C  
ATOM    718  HA  ARG A  48      42.450  35.076 -17.407  1.00 51.30           H  
ATOM    719  C   ARG A  48      42.849  34.122 -15.519  1.00 51.30           C  
ATOM    720  CB  ARG A  48      41.980  36.487 -15.894  1.00 51.30           C  
ATOM    721  HB2 ARG A  48      41.395  36.543 -14.976  1.00 51.30           H  
ATOM    722  HB3 ARG A  48      43.005  36.779 -15.665  1.00 51.30           H  
ATOM    723  O   ARG A  48      42.359  33.698 -14.473  1.00 51.30           O  
ATOM    724  CG  ARG A  48      41.414  37.458 -16.940  1.00 51.30           C  
ATOM    725  HG2 ARG A  48      41.887  37.275 -17.905  1.00 51.30           H  
ATOM    726  HG3 ARG A  48      40.339  37.303 -17.036  1.00 51.30           H  
ATOM    727  CD  ARG A  48      41.696  38.905 -16.521  1.00 51.30           C  
ATOM    728  HD2 ARG A  48      41.278  39.072 -15.528  1.00 51.30           H  
ATOM    729  HD3 ARG A  48      42.776  39.044 -16.474  1.00 51.30           H  
ATOM    730  NE  ARG A  48      41.103  39.872 -17.465  1.00 51.30           N  
ATOM    731  HE  ARG A  48      40.366  39.526 -18.062  1.00 51.30           H  
ATOM    732  NH1 ARG A  48      42.330  41.710 -16.829  1.00 51.30           N  
ATOM    733 HH11 ARG A  48      42.822  41.141 -16.155  1.00 51.30           H  
ATOM    734 HH12 ARG A  48      42.540  42.694 -16.912  1.00 51.30           H  
ATOM    735  NH2 ARG A  48      40.766  41.920 -18.404  1.00 51.30           N  
ATOM    736 HH21 ARG A  48      40.026  41.542 -18.978  1.00 51.30           H  
ATOM    737 HH22 ARG A  48      40.988  42.903 -18.469  1.00 51.30           H  
ATOM    738  CZ  ARG A  48      41.403  41.156 -17.562  1.00 51.30           C  
ATOM    739  N   PRO A  49      44.087  33.790 -15.921  1.00 44.54           N  
ATOM    740  CA  PRO A  49      45.006  32.955 -15.149  1.00 44.54           C  
ATOM    741  HA  PRO A  49      44.461  32.138 -14.675  1.00 44.54           H  
ATOM    742  C   PRO A  49      45.750  33.763 -14.059  1.00 44.54           C  
ATOM    743  CB  PRO A  49      45.958  32.383 -16.209  1.00 44.54           C  
ATOM    744  HB2 PRO A  49      46.935  32.137 -15.793  1.00 44.54           H  
ATOM    745  HB3 PRO A  49      45.506  31.500 -16.661  1.00 44.54           H  
ATOM    746  O   PRO A  49      46.236  34.852 -14.346  1.00 44.54           O  
ATOM    747  CG  PRO A  49      46.052  33.495 -17.256  1.00 44.54           C  
ATOM    748  HG2 PRO A  49      46.808  34.220 -16.953  1.00 44.54           H  
ATOM    749  HG3 PRO A  49      46.278  33.101 -18.246  1.00 44.54           H  
ATOM    750  CD  PRO A  49      44.676  34.147 -17.207  1.00 44.54           C  
ATOM    751  HD2 PRO A  49      44.065  33.740 -18.012  1.00 44.54           H  
ATOM    752  HD3 PRO A  49      44.771  35.228 -17.310  1.00 44.54           H  
ATOM    753  N   GLY A  50      45.892  33.189 -12.848  1.00 41.42           N  
ATOM    754  H   GLY A  50      45.389  32.325 -12.701  1.00 41.42           H  
ATOM    755  CA  GLY A  50      46.753  33.651 -11.725  1.00 41.42           C  
ATOM    756  HA2 GLY A  50      46.953  32.806 -11.066  1.00 41.42           H  
ATOM    757  HA3 GLY A  50      47.705  33.988 -12.134  1.00 41.42           H  
ATOM    758  C   GLY A  50      46.176  34.806 -10.872  1.00 41.42           C  
ATOM    759  O   GLY A  50      45.543  35.690 -11.425  1.00 41.42           O  
ATOM    760  N   MET A  51      46.316  34.917  -9.537  1.00 38.48           N  
ATOM    761  H   MET A  51      45.781  35.691  -9.171  1.00 38.48           H  
ATOM    762  CA  MET A  51      47.182  34.290  -8.518  1.00 38.48           C  
ATOM    763  HA  MET A  51      47.355  33.240  -8.751  1.00 38.48           H  
ATOM    764  C   MET A  51      46.575  34.407  -7.084  1.00 38.48           C  
ATOM    765  CB  MET A  51      48.527  35.056  -8.469  1.00 38.48           C  
ATOM    766  HB2 MET A  51      49.034  34.830  -7.530  1.00 38.48           H  
ATOM    767  HB3 MET A  51      48.330  36.128  -8.482  1.00 38.48           H  
ATOM    768  O   MET A  51      45.838  35.343  -6.794  1.00 38.48           O  
ATOM    769  CG  MET A  51      49.503  34.713  -9.598  1.00 38.48           C  
ATOM    770  HG2 MET A  51      48.984  34.832 -10.549  1.00 38.48           H  
ATOM    771  HG3 MET A  51      49.811  33.672  -9.504  1.00 38.48           H  
ATOM    772  SD  MET A  51      50.986  35.761  -9.679  1.00 38.48           S  
ATOM    773  CE  MET A  51      51.860  35.326  -8.151  1.00 38.48           C  
ATOM    774  HE1 MET A  51      52.812  35.855  -8.120  1.00 38.48           H  
ATOM    775  HE2 MET A  51      51.263  35.621  -7.288  1.00 38.48           H  
ATOM    776  HE3 MET A  51      52.043  34.252  -8.124  1.00 38.48           H  
ATOM    777  N   SER A  52      47.030  33.501  -6.197  1.00 43.09           N  
ATOM    778  H   SER A  52      47.504  32.720  -6.628  1.00 43.09           H  
ATOM    779  CA  SER A  52      47.287  33.603  -4.733  1.00 43.09           C  
ATOM    780  HA  SER A  52      47.859  32.698  -4.526  1.00 43.09           H  
ATOM    781  C   SER A  52      46.165  33.584  -3.671  1.00 43.09           C  
ATOM    782  CB  SER A  52      48.282  34.724  -4.410  1.00 43.09           C  
ATOM    783  HB2 SER A  52      49.170  34.620  -5.034  1.00 43.09           H  
ATOM    784  HB3 SER A  52      48.585  34.638  -3.366  1.00 43.09           H  
ATOM    785  O   SER A  52      45.363  34.504  -3.568  1.00 43.09           O  
ATOM    786  OG  SER A  52      47.726  36.002  -4.610  1.00 43.09           O  
ATOM    787  HG  SER A  52      46.769  35.931  -4.646  1.00 43.09           H  
ATOM    788  N   GLY A  53      46.260  32.589  -2.772  1.00 43.06           N  
ATOM    789  H   GLY A  53      46.913  31.847  -2.976  1.00 43.06           H  
ATOM    790  CA  GLY A  53      45.632  32.519  -1.442  1.00 43.06           C  
ATOM    791  HA2 GLY A  53      46.002  33.332  -0.818  1.00 43.06           H  
ATOM    792  HA3 GLY A  53      44.552  32.628  -1.543  1.00 43.06           H  
ATOM    793  C   GLY A  53      45.928  31.168  -0.763  1.00 43.06           C  
ATOM    794  O   GLY A  53      45.389  30.146  -1.163  1.00 43.06           O  
ATOM    795  N   SER A  54      46.852  31.158   0.195  1.00 46.41           N  
ATOM    796  H   SER A  54      47.161  32.061   0.525  1.00 46.41           H  
ATOM    797  CA  SER A  54      47.705  30.047   0.664  1.00 46.41           C  
ATOM    798  HA  SER A  54      47.775  29.290  -0.117  1.00 46.41           H  
ATOM    799  C   SER A  54      47.299  29.352   1.989  1.00 46.41           C  
ATOM    800  CB  SER A  54      49.089  30.685   0.874  1.00 46.41           C  
ATOM    801  HB2 SER A  54      49.522  30.924  -0.097  1.00 46.41           H  
ATOM    802  HB3 SER A  54      49.757  29.995   1.389  1.00 46.41           H  
ATOM    803  O   SER A  54      46.808  30.035   2.879  1.00 46.41           O  
ATOM    804  OG  SER A  54      48.953  31.890   1.616  1.00 46.41           O  
ATOM    805  HG  SER A  54      48.503  31.683   2.438  1.00 46.41           H  
ATOM    806  N   SER A  55      47.701  28.067   2.134  1.00 45.40           N  
ATOM    807  H   SER A  55      48.045  27.641   1.285  1.00 45.40           H  
ATOM    808  CA  SER A  55      48.047  27.288   3.369  1.00 45.40           C  
ATOM    809  HA  SER A  55      48.435  26.329   3.023  1.00 45.40           H  
ATOM    810  C   SER A  55      46.900  26.926   4.356  1.00 45.40           C  
ATOM    811  CB  SER A  55      49.227  27.978   4.065  1.00 45.40           C  
ATOM    812  HB2 SER A  55      48.894  28.929   4.481  1.00 45.40           H  
ATOM    813  HB3 SER A  55      49.588  27.341   4.873  1.00 45.40           H  
ATOM    814  O   SER A  55      46.050  27.759   4.618  1.00 45.40           O  
ATOM    815  OG  SER A  55      50.287  28.205   3.145  1.00 45.40           O  
ATOM    816  HG  SER A  55      50.994  28.648   3.619  1.00 45.40           H  
ATOM    817  N   PHE A  56      46.749  25.723   4.953  1.00 41.03           N  
ATOM    818  H   PHE A  56      45.809  25.603   5.303  1.00 41.03           H  
ATOM    819  CA  PHE A  56      47.706  24.833   5.644  1.00 41.03           C  
ATOM    820  HA  PHE A  56      48.688  24.901   5.175  1.00 41.03           H  
ATOM    821  C   PHE A  56      47.271  23.335   5.697  1.00 41.03           C  
ATOM    822  CB  PHE A  56      47.802  25.312   7.111  1.00 41.03           C  
ATOM    823  HB2 PHE A  56      46.799  25.480   7.504  1.00 41.03           H  
ATOM    824  HB3 PHE A  56      48.240  24.518   7.715  1.00 41.03           H  
ATOM    825  O   PHE A  56      46.089  23.020   5.805  1.00 41.03           O  
ATOM    826  CG  PHE A  56      48.640  26.553   7.334  1.00 41.03           C  
ATOM    827  CD1 PHE A  56      50.009  26.413   7.624  1.00 41.03           C  
ATOM    828  HD1 PHE A  56      50.446  25.429   7.713  1.00 41.03           H  
ATOM    829  CD2 PHE A  56      48.069  27.838   7.256  1.00 41.03           C  
ATOM    830  HD2 PHE A  56      47.014  27.955   7.057  1.00 41.03           H  
ATOM    831  CE1 PHE A  56      50.812  27.551   7.810  1.00 41.03           C  
ATOM    832  HE1 PHE A  56      51.861  27.441   8.043  1.00 41.03           H  
ATOM    833  CE2 PHE A  56      48.875  28.977   7.428  1.00 41.03           C  
ATOM    834  HE2 PHE A  56      48.435  29.961   7.361  1.00 41.03           H  
ATOM    835  CZ  PHE A  56      50.247  28.833   7.703  1.00 41.03           C  
ATOM    836  HZ  PHE A  56      50.861  29.709   7.853  1.00 41.03           H  
ATOM    837  N   TYR A  57      48.272  22.436   5.691  1.00 42.46           N  
ATOM    838  H   TYR A  57      49.193  22.837   5.592  1.00 42.46           H  
ATOM    839  CA  TYR A  57      48.288  21.038   6.198  1.00 42.46           C  
ATOM    840  HA  TYR A  57      47.512  20.440   5.720  1.00 42.46           H  
ATOM    841  C   TYR A  57      48.068  21.016   7.736  1.00 42.46           C  
ATOM    842  CB  TYR A  57      49.690  20.474   5.879  1.00 42.46           C  
ATOM    843  HB2 TYR A  57      50.421  21.282   5.869  1.00 42.46           H  
ATOM    844  HB3 TYR A  57      49.992  19.831   6.705  1.00 42.46           H  
ATOM    845  O   TYR A  57      48.364  22.017   8.374  1.00 42.46           O  
ATOM    846  CG  TYR A  57      49.849  19.669   4.600  1.00 42.46           C  
ATOM    847  CD1 TYR A  57      50.201  18.308   4.699  1.00 42.46           C  
ATOM    848  HD1 TYR A  57      50.326  17.849   5.669  1.00 42.46           H  
ATOM    849  CD2 TYR A  57      49.715  20.264   3.329  1.00 42.46           C  
ATOM    850  HD2 TYR A  57      49.452  21.308   3.243  1.00 42.46           H  
ATOM    851  CE1 TYR A  57      50.412  17.538   3.542  1.00 42.46           C  
ATOM    852  HE1 TYR A  57      50.687  16.497   3.626  1.00 42.46           H  
ATOM    853  CE2 TYR A  57      49.925  19.494   2.165  1.00 42.46           C  
ATOM    854  HE2 TYR A  57      49.825  19.937   1.186  1.00 42.46           H  
ATOM    855  OH  TYR A  57      50.476  17.390   1.150  1.00 42.46           O  
ATOM    856  HH  TYR A  57      50.719  16.484   1.351  1.00 42.46           H  
ATOM    857  CZ  TYR A  57      50.273  18.131   2.271  1.00 42.46           C  
ATOM    858  N   SER A  58      47.594  19.980   8.439  1.00 41.47           N  
ATOM    859  H   SER A  58      47.235  20.293   9.330  1.00 41.47           H  
ATOM    860  CA  SER A  58      48.049  18.579   8.569  1.00 41.47           C  
ATOM    861  HA  SER A  58      48.207  18.121   7.593  1.00 41.47           H  
ATOM    862  C   SER A  58      46.957  17.802   9.350  1.00 41.47           C  
ATOM    863  CB  SER A  58      49.352  18.572   9.394  1.00 41.47           C  
ATOM    864  HB2 SER A  58      49.631  17.546   9.633  1.00 41.47           H  
ATOM    865  HB3 SER A  58      50.152  19.023   8.807  1.00 41.47           H  
ATOM    866  O   SER A  58      46.266  18.371  10.182  1.00 41.47           O  
ATOM    867  OG  SER A  58      49.197  19.311  10.592  1.00 41.47           O  
ATOM    868  HG  SER A  58      50.022  19.338  11.083  1.00 41.47           H  
ATOM    869  N   GLY A  59      46.621  16.549   9.044  1.00 37.12           N  
ATOM    870  H   GLY A  59      45.638  16.426   9.241  1.00 37.12           H  
ATOM    871  CA  GLY A  59      47.379  15.365   9.445  1.00 37.12           C  
ATOM    872  HA2 GLY A  59      48.433  15.614   9.568  1.00 37.12           H  
ATOM    873  HA3 GLY A  59      47.297  14.610   8.663  1.00 37.12           H  
ATOM    874  C   GLY A  59      46.867  14.784  10.776  1.00 37.12           C  
ATOM    875  O   GLY A  59      46.900  15.467  11.790  1.00 37.12           O  
ATOM    876  N   SER A  60      46.471  13.503  10.754  1.00 41.86           N  
ATOM    877  H   SER A  60      46.248  13.134   9.841  1.00 41.86           H  
ATOM    878  CA  SER A  60      46.601  12.482  11.821  1.00 41.86           C  
ATOM    879  HA  SER A  60      47.269  11.734  11.394  1.00 41.86           H  
ATOM    880  C   SER A  60      45.316  11.726  12.191  1.00 41.86           C  
ATOM    881  CB  SER A  60      47.327  12.943  13.102  1.00 41.86           C  
ATOM    882  HB2 SER A  60      47.542  12.068  13.715  1.00 41.86           H  
ATOM    883  HB3 SER A  60      48.275  13.413  12.840  1.00 41.86           H  
ATOM    884  O   SER A  60      44.288  12.308  12.503  1.00 41.86           O  
ATOM    885  OG  SER A  60      46.560  13.837  13.872  1.00 41.86           O  
ATOM    886  HG  SER A  60      46.437  14.628  13.342  1.00 41.86           H  
ATOM    887  N   GLY A  61      45.437  10.395  12.228  1.00 36.82           N  
ATOM    888  H   GLY A  61      46.280  10.005  11.832  1.00 36.82           H  
ATOM    889  CA  GLY A  61      44.822   9.595  13.288  1.00 36.82           C  
ATOM    890  HA2 GLY A  61      44.735  10.213  14.182  1.00 36.82           H  
ATOM    891  HA3 GLY A  61      45.493   8.774  13.544  1.00 36.82           H  
ATOM    892  C   GLY A  61      43.434   9.007  13.034  1.00 36.82           C  
ATOM    893  O   GLY A  61      42.425   9.564  13.442  1.00 36.82           O  
ATOM    894  N   ASN A  62      43.409   7.782  12.504  1.00 56.77           N  
ATOM    895  H   ASN A  62      44.285   7.443  12.132  1.00 56.77           H  
ATOM    896  CA  ASN A  62      42.422   6.746  12.864  1.00 56.77           C  
ATOM    897  HA  ASN A  62      41.466   6.946  12.380  1.00 56.77           H  
ATOM    898  C   ASN A  62      42.215   6.707  14.404  1.00 56.77           C  
ATOM    899  CB  ASN A  62      43.036   5.416  12.364  1.00 56.77           C  
ATOM    900  HB2 ASN A  62      44.068   5.347  12.709  1.00 56.77           H  
ATOM    901  HB3 ASN A  62      42.510   4.557  12.781  1.00 56.77           H  
ATOM    902  O   ASN A  62      43.210   6.923  15.104  1.00 56.77           O  
ATOM    903  CG  ASN A  62      42.995   5.238  10.861  1.00 56.77           C  
ATOM    904  ND2 ASN A  62      43.868   4.421  10.318  1.00 56.77           N  
ATOM    905 HD21 ASN A  62      43.803   4.317   9.316  1.00 56.77           H  
ATOM    906 HD22 ASN A  62      44.547   3.930  10.882  1.00 56.77           H  
ATOM    907  OD1 ASN A  62      42.173   5.788  10.157  1.00 56.77           O  
ATOM    908  N   PRO A  63      41.032   6.354  14.972  1.00 44.73           N  
ATOM    909  CA  PRO A  63      40.606   4.949  14.945  1.00 44.73           C  
ATOM    910  HA  PRO A  63      40.968   4.456  14.043  1.00 44.73           H  
ATOM    911  C   PRO A  63      39.094   4.627  15.055  1.00 44.73           C  
ATOM    912  CB  PRO A  63      41.325   4.352  16.161  1.00 44.73           C  
ATOM    913  HB2 PRO A  63      42.368   4.156  15.912  1.00 44.73           H  
ATOM    914  HB3 PRO A  63      40.850   3.443  16.528  1.00 44.73           H  
ATOM    915  O   PRO A  63      38.247   5.368  15.537  1.00 44.73           O  
ATOM    916  CG  PRO A  63      41.250   5.486  17.190  1.00 44.73           C  
ATOM    917  HG2 PRO A  63      40.490   5.275  17.943  1.00 44.73           H  
ATOM    918  HG3 PRO A  63      42.222   5.631  17.660  1.00 44.73           H  
ATOM    919  CD  PRO A  63      40.850   6.722  16.375  1.00 44.73           C  
ATOM    920  HD2 PRO A  63      39.805   6.971  16.561  1.00 44.73           H  
ATOM    921  HD3 PRO A  63      41.459   7.580  16.660  1.00 44.73           H  
ATOM    922  N   MET A  64      38.827   3.409  14.598  1.00 42.08           N  
ATOM    923  H   MET A  64      39.608   2.995  14.110  1.00 42.08           H  
ATOM    924  CA  MET A  64      37.818   2.418  14.978  1.00 42.08           C  
ATOM    925  HA  MET A  64      37.052   2.401  14.203  1.00 42.08           H  
ATOM    926  C   MET A  64      37.144   2.556  16.371  1.00 42.08           C  
ATOM    927  CB  MET A  64      38.633   1.106  14.921  1.00 42.08           C  
ATOM    928  HB2 MET A  64      39.176   0.972  15.857  1.00 42.08           H  
ATOM    929  HB3 MET A  64      39.387   1.195  14.138  1.00 42.08           H  
ATOM    930  O   MET A  64      37.824   2.720  17.374  1.00 42.08           O  
ATOM    931  CG  MET A  64      37.891  -0.182  14.595  1.00 42.08           C  
ATOM    932  HG2 MET A  64      37.223  -0.019  13.749  1.00 42.08           H  
ATOM    933  HG3 MET A  64      37.310  -0.495  15.463  1.00 42.08           H  
ATOM    934  SD  MET A  64      39.092  -1.472  14.158  1.00 42.08           S  
ATOM    935  CE  MET A  64      38.035  -2.937  14.177  1.00 42.08           C  
ATOM    936  HE1 MET A  64      37.599  -3.061  15.168  1.00 42.08           H  
ATOM    937  HE2 MET A  64      38.632  -3.816  13.934  1.00 42.08           H  
ATOM    938  HE3 MET A  64      37.239  -2.825  13.441  1.00 42.08           H  
ATOM    939  N   MET A  65      35.816   2.334  16.380  1.00 42.85           N  
ATOM    940  H   MET A  65      35.394   2.355  15.463  1.00 42.85           H  
ATOM    941  CA  MET A  65      34.928   1.807  17.448  1.00 42.85           C  
ATOM    942  HA  MET A  65      33.908   2.001  17.116  1.00 42.85           H  
ATOM    943  C   MET A  65      35.001   2.371  18.881  1.00 42.85           C  
ATOM    944  CB  MET A  65      35.083   0.272  17.541  1.00 42.85           C  
ATOM    945  HB2 MET A  65      36.141   0.014  17.505  1.00 42.85           H  
ATOM    946  HB3 MET A  65      34.691  -0.077  18.497  1.00 42.85           H  
ATOM    947  O   MET A  65      36.003   2.220  19.566  1.00 42.85           O  
ATOM    948  CG  MET A  65      34.327  -0.478  16.441  1.00 42.85           C  
ATOM    949  HG2 MET A  65      33.254  -0.353  16.587  1.00 42.85           H  
ATOM    950  HG3 MET A  65      34.590  -0.023  15.486  1.00 42.85           H  
ATOM    951  SD  MET A  65      34.710  -2.250  16.308  1.00 42.85           S  
ATOM    952  CE  MET A  65      33.645  -2.982  17.580  1.00 42.85           C  
ATOM    953  HE1 MET A  65      33.787  -4.063  17.589  1.00 42.85           H  
ATOM    954  HE2 MET A  65      32.601  -2.758  17.361  1.00 42.85           H  
ATOM    955  HE3 MET A  65      33.911  -2.580  18.558  1.00 42.85           H  
ATOM    956  N   SER A  66      33.841   2.755  19.441  1.00 35.09           N  
ATOM    957  H   SER A  66      33.184   3.250  18.855  1.00 35.09           H  
ATOM    958  CA  SER A  66      33.229   2.051  20.597  1.00 35.09           C  
ATOM    959  HA  SER A  66      33.002   1.039  20.262  1.00 35.09           H  
ATOM    960  C   SER A  66      31.901   2.672  21.084  1.00 35.09           C  
ATOM    961  CB  SER A  66      34.174   1.899  21.810  1.00 35.09           C  
ATOM    962  HB2 SER A  66      33.597   1.751  22.723  1.00 35.09           H  
ATOM    963  HB3 SER A  66      34.794   1.016  21.661  1.00 35.09           H  
ATOM    964  O   SER A  66      31.729   3.884  21.090  1.00 35.09           O  
ATOM    965  OG  SER A  66      35.030   3.003  21.973  1.00 35.09           O  
ATOM    966  HG  SER A  66      35.611   3.017  21.209  1.00 35.09           H  
ATOM    967  N   SER A  67      31.002   1.776  21.527  1.00 39.93           N  
ATOM    968  H   SER A  67      31.263   0.816  21.353  1.00 39.93           H  
ATOM    969  CA  SER A  67      29.931   1.919  22.546  1.00 39.93           C  
ATOM    970  HA  SER A  67      29.431   0.951  22.544  1.00 39.93           H  
ATOM    971  C   SER A  67      28.813   2.961  22.336  1.00 39.93           C  
ATOM    972  CB  SER A  67      30.547   2.056  23.942  1.00 39.93           C  
ATOM    973  HB2 SER A  67      29.765   2.295  24.662  1.00 39.93           H  
ATOM    974  HB3 SER A  67      31.003   1.109  24.233  1.00 39.93           H  
ATOM    975  O   SER A  67      29.053   4.153  22.250  1.00 39.93           O  
ATOM    976  OG  SER A  67      31.529   3.065  23.988  1.00 39.93           O  
ATOM    977  HG  SER A  67      31.230   3.824  23.482  1.00 39.93           H  
ATOM    978  N   MET A  68      27.534   2.580  22.218  1.00 45.66           N  
ATOM    979  H   MET A  68      27.037   3.281  21.687  1.00 45.66           H  
ATOM    980  CA  MET A  68      26.680   1.968  23.257  1.00 45.66           C  
ATOM    981  HA  MET A  68      25.696   1.865  22.801  1.00 45.66           H  
ATOM    982  C   MET A  68      26.505   2.894  24.471  1.00 45.66           C  
ATOM    983  CB  MET A  68      27.114   0.534  23.617  1.00 45.66           C  
ATOM    984  HB2 MET A  68      27.349   0.023  22.684  1.00 45.66           H  
ATOM    985  HB3 MET A  68      28.012   0.551  24.235  1.00 45.66           H  
ATOM    986  O   MET A  68      27.370   2.965  25.333  1.00 45.66           O  
ATOM    987  CG  MET A  68      26.048  -0.301  24.333  1.00 45.66           C  
ATOM    988  HG2 MET A  68      25.062  -0.062  23.934  1.00 45.66           H  
ATOM    989  HG3 MET A  68      26.063  -0.061  25.396  1.00 45.66           H  
ATOM    990  SD  MET A  68      26.336  -2.078  24.088  1.00 45.66           S  
ATOM    991  CE  MET A  68      26.133  -2.705  25.775  1.00 45.66           C  
ATOM    992  HE1 MET A  68      26.865  -2.233  26.430  1.00 45.66           H  
ATOM    993  HE2 MET A  68      25.128  -2.481  26.132  1.00 45.66           H  
ATOM    994  HE3 MET A  68      26.287  -3.784  25.783  1.00 45.66           H  
ATOM    995  N   GLY A  69      25.366   3.593  24.531  1.00 36.82           N  
ATOM    996  H   GLY A  69      24.726   3.547  23.751  1.00 36.82           H  
ATOM    997  CA  GLY A  69      25.015   4.448  25.666  1.00 36.82           C  
ATOM    998  HA2 GLY A  69      25.877   5.061  25.930  1.00 36.82           H  
ATOM    999  HA3 GLY A  69      24.772   3.825  26.527  1.00 36.82           H  
ATOM   1000  C   GLY A  69      23.843   5.384  25.380  1.00 36.82           C  
ATOM   1001  O   GLY A  69      24.028   6.572  25.141  1.00 36.82           O  
ATOM   1002  N   SER A  70      22.615   4.874  25.399  1.00 45.31           N  
ATOM   1003  H   SER A  70      22.498   3.881  25.537  1.00 45.31           H  
ATOM   1004  CA  SER A  70      21.429   5.720  25.572  1.00 45.31           C  
ATOM   1005  HA  SER A  70      21.665   6.542  26.248  1.00 45.31           H  
ATOM   1006  C   SER A  70      20.317   4.902  26.198  1.00 45.31           C  
ATOM   1007  CB  SER A  70      20.944   6.321  24.245  1.00 45.31           C  
ATOM   1008  HB2 SER A  70      21.149   5.635  23.422  1.00 45.31           H  
ATOM   1009  HB3 SER A  70      19.871   6.503  24.292  1.00 45.31           H  
ATOM   1010  O   SER A  70      19.808   3.989  25.559  1.00 45.31           O  
ATOM   1011  OG  SER A  70      21.595   7.555  24.034  1.00 45.31           O  
ATOM   1012  HG  SER A  70      22.525   7.445  24.244  1.00 45.31           H  
ATOM   1013  N   MET A  71      19.978   5.223  27.449  1.00 40.38           N  
ATOM   1014  H   MET A  71      20.694   5.701  27.977  1.00 40.38           H  
ATOM   1015  CA  MET A  71      18.615   5.546  27.895  1.00 40.38           C  
ATOM   1016  HA  MET A  71      18.358   6.536  27.518  1.00 40.38           H  
ATOM   1017  C   MET A  71      18.574   5.629  29.426  1.00 40.38           C  
ATOM   1018  CB  MET A  71      17.542   4.558  27.391  1.00 40.38           C  
ATOM   1019  HB2 MET A  71      16.713   4.526  28.099  1.00 40.38           H  
ATOM   1020  HB3 MET A  71      17.948   3.550  27.307  1.00 40.38           H  
ATOM   1021  O   MET A  71      18.355   4.631  30.102  1.00 40.38           O  
ATOM   1022  CG  MET A  71      16.959   5.027  26.051  1.00 40.38           C  
ATOM   1023  HG2 MET A  71      16.519   6.013  26.201  1.00 40.38           H  
ATOM   1024  HG3 MET A  71      17.745   5.136  25.304  1.00 40.38           H  
ATOM   1025  SD  MET A  71      15.692   3.927  25.374  1.00 40.38           S  
ATOM   1026  CE  MET A  71      14.334   5.114  25.211  1.00 40.38           C  
ATOM   1027  HE1 MET A  71      13.460   4.610  24.799  1.00 40.38           H  
ATOM   1028  HE2 MET A  71      14.084   5.521  26.191  1.00 40.38           H  
ATOM   1029  HE3 MET A  71      14.632   5.925  24.546  1.00 40.38           H  
ATOM   1030  N   SER A  72      18.716   6.848  29.949  1.00 41.73           N  
ATOM   1031  H   SER A  72      18.978   7.609  29.339  1.00 41.73           H  
ATOM   1032  CA  SER A  72      18.263   7.210  31.295  1.00 41.73           C  
ATOM   1033  HA  SER A  72      17.463   6.538  31.607  1.00 41.73           H  
ATOM   1034  C   SER A  72      17.720   8.638  31.254  1.00 41.73           C  
ATOM   1035  CB  SER A  72      19.390   7.111  32.337  1.00 41.73           C  
ATOM   1036  HB2 SER A  72      20.193   7.799  32.070  1.00 41.73           H  
ATOM   1037  HB3 SER A  72      18.999   7.395  33.314  1.00 41.73           H  
ATOM   1038  O   SER A  72      18.465   9.593  31.441  1.00 41.73           O  
ATOM   1039  OG  SER A  72      19.922   5.807  32.414  1.00 41.73           O  
ATOM   1040  HG  SER A  72      20.592   5.775  33.100  1.00 41.73           H  
ATOM   1041  N   SER A  73      16.423   8.806  30.991  1.00 45.37           N  
ATOM   1042  H   SER A  73      15.868   8.000  30.738  1.00 45.37           H  
ATOM   1043  CA  SER A  73      15.719  10.064  31.269  1.00 45.37           C  
ATOM   1044  HA  SER A  73      16.288  10.619  32.015  1.00 45.37           H  
ATOM   1045  C   SER A  73      14.362   9.758  31.897  1.00 45.37           C  
ATOM   1046  CB  SER A  73      15.625  10.984  30.040  1.00 45.37           C  
ATOM   1047  HB2 SER A  73      15.265  11.962  30.360  1.00 45.37           H  
ATOM   1048  HB3 SER A  73      16.616  11.109  29.604  1.00 45.37           H  
ATOM   1049  O   SER A  73      13.323   9.782  31.240  1.00 45.37           O  
ATOM   1050  OG  SER A  73      14.740  10.472  29.067  1.00 45.37           O  
ATOM   1051  HG  SER A  73      13.914  10.279  29.517  1.00 45.37           H  
ATOM   1052  N   MET A  74      14.384   9.428  33.186  1.00 49.77           N  
ATOM   1053  H   MET A  74      15.277   9.371  33.654  1.00 49.77           H  
ATOM   1054  CA  MET A  74      13.197   9.448  34.034  1.00 49.77           C  
ATOM   1055  HA  MET A  74      12.349   9.803  33.448  1.00 49.77           H  
ATOM   1056  C   MET A  74      13.459  10.468  35.140  1.00 49.77           C  
ATOM   1057  CB  MET A  74      12.859   8.028  34.522  1.00 49.77           C  
ATOM   1058  HB2 MET A  74      13.523   7.719  35.329  1.00 49.77           H  
ATOM   1059  HB3 MET A  74      12.994   7.342  33.686  1.00 49.77           H  
ATOM   1060  O   MET A  74      14.115  10.173  36.132  1.00 49.77           O  
ATOM   1061  CG  MET A  74      11.395   7.930  34.968  1.00 49.77           C  
ATOM   1062  HG2 MET A  74      10.789   8.527  34.287  1.00 49.77           H  
ATOM   1063  HG3 MET A  74      11.285   8.347  35.969  1.00 49.77           H  
ATOM   1064  SD  MET A  74      10.715   6.247  34.918  1.00 49.77           S  
ATOM   1065  CE  MET A  74      11.069   5.679  36.600  1.00 49.77           C  
ATOM   1066  HE1 MET A  74      10.717   4.655  36.718  1.00 49.77           H  
ATOM   1067  HE2 MET A  74      10.557   6.320  37.319  1.00 49.77           H  
ATOM   1068  HE3 MET A  74      12.143   5.715  36.782  1.00 49.77           H  
ATOM   1069  N   GLY A  75      13.016  11.703  34.911  1.00 45.83           N  
ATOM   1070  H   GLY A  75      12.558  11.898  34.032  1.00 45.83           H  
ATOM   1071  CA  GLY A  75      13.169  12.809  35.848  1.00 45.83           C  
ATOM   1072  HA2 GLY A  75      14.201  13.159  35.833  1.00 45.83           H  
ATOM   1073  HA3 GLY A  75      12.931  12.480  36.859  1.00 45.83           H  
ATOM   1074  C   GLY A  75      12.260  13.968  35.457  1.00 45.83           C  
ATOM   1075  O   GLY A  75      12.595  14.726  34.554  1.00 45.83           O  
ATOM   1076  N   GLY A  76      11.112  14.082  36.131  1.00 41.46           N  
ATOM   1077  H   GLY A  76      10.884  13.363  36.802  1.00 41.46           H  
ATOM   1078  CA  GLY A  76      10.252  15.266  36.066  1.00 41.46           C  
ATOM   1079  HA2 GLY A  76      10.435  15.801  35.134  1.00 41.46           H  
ATOM   1080  HA3 GLY A  76      10.512  15.939  36.883  1.00 41.46           H  
ATOM   1081  C   GLY A  76       8.753  14.975  36.130  1.00 41.46           C  
ATOM   1082  O   GLY A  76       8.115  14.926  35.090  1.00 41.46           O  
ATOM   1083  N   PHE A  77       8.198  14.807  37.338  1.00 56.25           N  
ATOM   1084  H   PHE A  77       8.835  14.538  38.074  1.00 56.25           H  
ATOM   1085  CA  PHE A  77       7.056  15.603  37.828  1.00 56.25           C  
ATOM   1086  HA  PHE A  77       7.363  16.648  37.789  1.00 56.25           H  
ATOM   1087  C   PHE A  77       6.780  15.274  39.307  1.00 56.25           C  
ATOM   1088  CB  PHE A  77       5.770  15.502  36.974  1.00 56.25           C  
ATOM   1089  HB2 PHE A  77       5.909  14.840  36.119  1.00 56.25           H  
ATOM   1090  HB3 PHE A  77       4.966  15.057  37.561  1.00 56.25           H  
ATOM   1091  O   PHE A  77       6.184  14.258  39.655  1.00 56.25           O  
ATOM   1092  CG  PHE A  77       5.304  16.867  36.480  1.00 56.25           C  
ATOM   1093  CD1 PHE A  77       4.310  17.573  37.185  1.00 56.25           C  
ATOM   1094  HD1 PHE A  77       3.859  17.142  38.066  1.00 56.25           H  
ATOM   1095  CD2 PHE A  77       5.898  17.461  35.348  1.00 56.25           C  
ATOM   1096  HD2 PHE A  77       6.660  16.931  34.796  1.00 56.25           H  
ATOM   1097  CE1 PHE A  77       3.907  18.851  36.756  1.00 56.25           C  
ATOM   1098  HE1 PHE A  77       3.147  19.386  37.306  1.00 56.25           H  
ATOM   1099  CE2 PHE A  77       5.501  18.742  34.923  1.00 56.25           C  
ATOM   1100  HE2 PHE A  77       5.960  19.189  34.054  1.00 56.25           H  
ATOM   1101  CZ  PHE A  77       4.503  19.438  35.627  1.00 56.25           C  
ATOM   1102  HZ  PHE A  77       4.197  20.422  35.303  1.00 56.25           H  
ATOM   1103  N   GLN A  78       7.249  16.161  40.185  1.00 52.04           N  
ATOM   1104  H   GLN A  78       7.756  16.946  39.803  1.00 52.04           H  
ATOM   1105  CA  GLN A  78       6.628  16.421  41.481  1.00 52.04           C  
ATOM   1106  HA  GLN A  78       6.512  15.499  42.051  1.00 52.04           H  
ATOM   1107  C   GLN A  78       5.259  17.057  41.229  1.00 52.04           C  
ATOM   1108  CB  GLN A  78       7.484  17.442  42.256  1.00 52.04           C  
ATOM   1109  HB2 GLN A  78       7.912  18.147  41.544  1.00 52.04           H  
ATOM   1110  HB3 GLN A  78       6.842  18.014  42.927  1.00 52.04           H  
ATOM   1111  O   GLN A  78       5.164  17.992  40.439  1.00 52.04           O  
ATOM   1112  CG  GLN A  78       8.593  16.822  43.114  1.00 52.04           C  
ATOM   1113  HG2 GLN A  78       9.143  16.088  42.525  1.00 52.04           H  
ATOM   1114  HG3 GLN A  78       8.140  16.311  43.964  1.00 52.04           H  
ATOM   1115  CD  GLN A  78       9.590  17.866  43.618  1.00 52.04           C  
ATOM   1116  NE2 GLN A  78      10.236  17.641  44.740  1.00 52.04           N  
ATOM   1117 HE21 GLN A  78      10.876  18.370  45.023  1.00 52.04           H  
ATOM   1118 HE22 GLN A  78      10.056  16.819  45.299  1.00 52.04           H  
ATOM   1119  OE1 GLN A  78       9.838  18.887  43.004  1.00 52.04           O  
ATOM   1120  N   GLY A  79       4.224  16.605  41.936  1.00 50.19           N  
ATOM   1121  H   GLY A  79       4.344  15.771  42.492  1.00 50.19           H  
ATOM   1122  CA  GLY A  79       2.973  17.357  42.027  1.00 50.19           C  
ATOM   1123  HA2 GLY A  79       3.020  18.023  42.889  1.00 50.19           H  
ATOM   1124  HA3 GLY A  79       2.843  17.978  41.140  1.00 50.19           H  
ATOM   1125  C   GLY A  79       1.731  16.492  42.149  1.00 50.19           C  
ATOM   1126  O   GLY A  79       0.960  16.435  41.205  1.00 50.19           O  
ATOM   1127  N   LEU A  80       1.561  15.813  43.289  1.00 54.10           N  
ATOM   1128  H   LEU A  80       2.382  15.742  43.874  1.00 54.10           H  
ATOM   1129  CA  LEU A  80       0.275  15.591  43.986  1.00 54.10           C  
ATOM   1130  HA  LEU A  80      -0.074  16.563  44.333  1.00 54.10           H  
ATOM   1131  C   LEU A  80       0.530  14.786  45.273  1.00 54.10           C  
ATOM   1132  CB  LEU A  80      -0.827  15.010  43.070  1.00 54.10           C  
ATOM   1133  HB2 LEU A  80      -1.475  14.328  43.622  1.00 54.10           H  
ATOM   1134  HB3 LEU A  80      -0.362  14.429  42.274  1.00 54.10           H  
ATOM   1135  O   LEU A  80      -0.074  13.759  45.568  1.00 54.10           O  
ATOM   1136  CG  LEU A  80      -1.718  16.129  42.473  1.00 54.10           C  
ATOM   1137  HG  LEU A  80      -1.130  17.023  42.267  1.00 54.10           H  
ATOM   1138  CD1 LEU A  80      -2.349  15.665  41.162  1.00 54.10           C  
ATOM   1139 HD11 LEU A  80      -2.967  16.463  40.751  1.00 54.10           H  
ATOM   1140 HD12 LEU A  80      -2.959  14.778  41.332  1.00 54.10           H  
ATOM   1141 HD13 LEU A  80      -1.560  15.436  40.445  1.00 54.10           H  
ATOM   1142  CD2 LEU A  80      -2.826  16.551  43.439  1.00 54.10           C  
ATOM   1143 HD21 LEU A  80      -3.463  17.299  42.965  1.00 54.10           H  
ATOM   1144 HD22 LEU A  80      -2.395  16.985  44.341  1.00 54.10           H  
ATOM   1145 HD23 LEU A  80      -3.436  15.690  43.711  1.00 54.10           H  
ATOM   1146  N   GLN A  81       1.478  15.293  46.059  1.00 54.27           N  
ATOM   1147  H   GLN A  81       1.917  16.150  45.755  1.00 54.27           H  
ATOM   1148  CA  GLN A  81       1.557  15.039  47.488  1.00 54.27           C  
ATOM   1149  HA  GLN A  81       1.294  14.003  47.700  1.00 54.27           H  
ATOM   1150  C   GLN A  81       0.527  15.983  48.123  1.00 54.27           C  
ATOM   1151  CB  GLN A  81       3.012  15.301  47.919  1.00 54.27           C  
ATOM   1152  HB2 GLN A  81       3.672  14.821  47.196  1.00 54.27           H  
ATOM   1153  HB3 GLN A  81       3.217  16.371  47.889  1.00 54.27           H  
ATOM   1154  O   GLN A  81       0.808  17.160  48.320  1.00 54.27           O  
ATOM   1155  CG  GLN A  81       3.383  14.745  49.300  1.00 54.27           C  
ATOM   1156  HG2 GLN A  81       3.183  13.673  49.319  1.00 54.27           H  
ATOM   1157  HG3 GLN A  81       2.776  15.228  50.065  1.00 54.27           H  
ATOM   1158  CD  GLN A  81       4.860  14.981  49.626  1.00 54.27           C  
ATOM   1159  NE2 GLN A  81       5.433  14.240  50.549  1.00 54.27           N  
ATOM   1160 HE21 GLN A  81       6.399  14.463  50.744  1.00 54.27           H  
ATOM   1161 HE22 GLN A  81       4.908  13.557  51.075  1.00 54.27           H  
ATOM   1162  OE1 GLN A  81       5.535  15.821  49.059  1.00 54.27           O  
ATOM   1163  N   GLY A  82      -0.707  15.513  48.317  1.00 55.97           N  
ATOM   1164  H   GLY A  82      -0.935  14.594  47.966  1.00 55.97           H  
ATOM   1165  CA  GLY A  82      -1.770  16.374  48.840  1.00 55.97           C  
ATOM   1166  HA2 GLY A  82      -1.755  17.326  48.310  1.00 55.97           H  
ATOM   1167  HA3 GLY A  82      -1.572  16.578  49.892  1.00 55.97           H  
ATOM   1168  C   GLY A  82      -3.179  15.808  48.726  1.00 55.97           C  
ATOM   1169  O   GLY A  82      -4.039  16.467  48.164  1.00 55.97           O  
ATOM   1170  N   MET A  83      -3.424  14.600  49.240  1.00 47.96           N  
ATOM   1171  H   MET A  83      -2.642  14.062  49.585  1.00 47.96           H  
ATOM   1172  CA  MET A  83      -4.776  14.178  49.644  1.00 47.96           C  
ATOM   1173  HA  MET A  83      -5.218  15.030  50.162  1.00 47.96           H  
ATOM   1174  C   MET A  83      -4.712  13.071  50.711  1.00 47.96           C  
ATOM   1175  CB  MET A  83      -5.680  13.877  48.423  1.00 47.96           C  
ATOM   1176  HB2 MET A  83      -5.101  13.935  47.501  1.00 47.96           H  
ATOM   1177  HB3 MET A  83      -6.111  12.878  48.479  1.00 47.96           H  
ATOM   1178  O   MET A  83      -5.347  12.025  50.630  1.00 47.96           O  
ATOM   1179  CG  MET A  83      -6.827  14.896  48.352  1.00 47.96           C  
ATOM   1180  HG2 MET A  83      -6.422  15.908  48.328  1.00 47.96           H  
ATOM   1181  HG3 MET A  83      -7.425  14.794  49.257  1.00 47.96           H  
ATOM   1182  SD  MET A  83      -7.923  14.698  46.924  1.00 47.96           S  
ATOM   1183  CE  MET A  83      -9.301  15.741  47.470  1.00 47.96           C  
ATOM   1184  HE1 MET A  83     -10.086  15.728  46.714  1.00 47.96           H  
ATOM   1185  HE2 MET A  83      -8.952  16.764  47.609  1.00 47.96           H  
ATOM   1186  HE3 MET A  83      -9.701  15.362  48.411  1.00 47.96           H  
ATOM   1187  N   GLN A  84      -3.898  13.315  51.743  1.00 52.69           N  
ATOM   1188  H   GLN A  84      -3.412  14.200  51.741  1.00 52.69           H  
ATOM   1189  CA  GLN A  84      -4.153  12.759  53.068  1.00 52.69           C  
ATOM   1190  HA  GLN A  84      -4.557  11.749  52.990  1.00 52.69           H  
ATOM   1191  C   GLN A  84      -5.190  13.664  53.735  1.00 52.69           C  
ATOM   1192  CB  GLN A  84      -2.868  12.723  53.909  1.00 52.69           C  
ATOM   1193  HB2 GLN A  84      -2.373  13.693  53.861  1.00 52.69           H  
ATOM   1194  HB3 GLN A  84      -3.147  12.534  54.945  1.00 52.69           H  
ATOM   1195  O   GLN A  84      -4.911  14.834  53.977  1.00 52.69           O  
ATOM   1196  CG  GLN A  84      -1.889  11.622  53.477  1.00 52.69           C  
ATOM   1197  HG2 GLN A  84      -2.412  10.666  53.470  1.00 52.69           H  
ATOM   1198  HG3 GLN A  84      -1.529  11.824  52.468  1.00 52.69           H  
ATOM   1199  CD  GLN A  84      -0.689  11.509  54.416  1.00 52.69           C  
ATOM   1200  NE2 GLN A  84       0.095  10.459  54.311  1.00 52.69           N  
ATOM   1201 HE21 GLN A  84       0.865  10.430  54.965  1.00 52.69           H  
ATOM   1202 HE22 GLN A  84      -0.095   9.725  53.644  1.00 52.69           H  
ATOM   1203  OE1 GLN A  84      -0.422  12.346  55.257  1.00 52.69           O  
ATOM   1204  N   GLY A  85      -6.379  13.132  54.006  1.00 46.83           N  
ATOM   1205  H   GLY A  85      -6.572  12.199  53.671  1.00 46.83           H  
ATOM   1206  CA  GLY A  85      -7.405  13.829  54.775  1.00 46.83           C  
ATOM   1207  HA2 GLY A  85      -7.448  13.411  55.781  1.00 46.83           H  
ATOM   1208  HA3 GLY A  85      -7.162  14.888  54.867  1.00 46.83           H  
ATOM   1209  C   GLY A  85      -8.781  13.736  54.140  1.00 46.83           C  
ATOM   1210  O   GLY A  85      -9.179  14.645  53.434  1.00 46.83           O  
ATOM   1211  N   ILE A  86      -9.488  12.637  54.403  1.00 48.78           N  
ATOM   1212  H   ILE A  86      -8.947  11.829  54.676  1.00 48.78           H  
ATOM   1213  CA  ILE A  86     -10.847  12.639  54.962  1.00 48.78           C  
ATOM   1214  HA  ILE A  86     -10.914  13.420  55.720  1.00 48.78           H  
ATOM   1215  C   ILE A  86     -10.969  11.295  55.686  1.00 48.78           C  
ATOM   1216  CB  ILE A  86     -11.979  12.921  53.934  1.00 48.78           C  
ATOM   1217  HB  ILE A  86     -11.761  12.376  53.016  1.00 48.78           H  
ATOM   1218  O   ILE A  86     -11.288  10.251  55.122  1.00 48.78           O  
ATOM   1219  CG1 ILE A  86     -12.147  14.436  53.633  1.00 48.78           C  
ATOM   1220 HG12 ILE A  86     -13.064  14.817  54.083  1.00 48.78           H  
ATOM   1221 HG13 ILE A  86     -11.366  15.034  54.101  1.00 48.78           H  
ATOM   1222  CG2 ILE A  86     -13.361  12.473  54.454  1.00 48.78           C  
ATOM   1223 HG21 ILE A  86     -14.140  12.779  53.755  1.00 48.78           H  
ATOM   1224 HG22 ILE A  86     -13.420  11.387  54.529  1.00 48.78           H  
ATOM   1225 HG23 ILE A  86     -13.568  12.908  55.432  1.00 48.78           H  
ATOM   1226  CD1 ILE A  86     -12.219  14.740  52.133  1.00 48.78           C  
ATOM   1227 HD11 ILE A  86     -12.352  15.812  51.986  1.00 48.78           H  
ATOM   1228 HD12 ILE A  86     -11.296  14.426  51.645  1.00 48.78           H  
ATOM   1229 HD13 ILE A  86     -13.062  14.211  51.689  1.00 48.78           H  
ATOM   1230  N   GLN A  87     -10.604  11.328  56.966  1.00 50.14           N  
ATOM   1231  H   GLN A  87     -10.289  12.218  57.325  1.00 50.14           H  
ATOM   1232  CA  GLN A  87     -11.226  10.464  57.951  1.00 50.14           C  
ATOM   1233  HA  GLN A  87     -11.208   9.423  57.629  1.00 50.14           H  
ATOM   1234  C   GLN A  87     -12.668  10.947  58.102  1.00 50.14           C  
ATOM   1235  CB  GLN A  87     -10.522  10.620  59.311  1.00 50.14           C  
ATOM   1236  HB2 GLN A  87     -11.139  10.128  60.064  1.00 50.14           H  
ATOM   1237  HB3 GLN A  87     -10.468  11.678  59.566  1.00 50.14           H  
ATOM   1238  O   GLN A  87     -12.892  12.057  58.576  1.00 50.14           O  
ATOM   1239  CG  GLN A  87      -9.113  10.022  59.399  1.00 50.14           C  
ATOM   1240  HG2 GLN A  87      -9.154   8.966  59.132  1.00 50.14           H  
ATOM   1241  HG3 GLN A  87      -8.453  10.534  58.698  1.00 50.14           H  
ATOM   1242  CD  GLN A  87      -8.533  10.156  60.808  1.00 50.14           C  
ATOM   1243  NE2 GLN A  87      -7.432   9.502  61.105  1.00 50.14           N  
ATOM   1244 HE21 GLN A  87      -7.095   9.639  62.047  1.00 50.14           H  
ATOM   1245 HE22 GLN A  87      -6.965   8.915  60.429  1.00 50.14           H  
ATOM   1246  OE1 GLN A  87      -9.043  10.841  61.674  1.00 50.14           O  
ATOM   1247  N   SER A  88     -13.643  10.124  57.741  1.00 54.85           N  
ATOM   1248  H   SER A  88     -13.433   9.325  57.160  1.00 54.85           H  
ATOM   1249  CA  SER A  88     -14.950  10.180  58.391  1.00 54.85           C  
ATOM   1250  HA  SER A  88     -14.785  10.409  59.444  1.00 54.85           H  
ATOM   1251  C   SER A  88     -15.604   8.807  58.338  1.00 54.85           C  
ATOM   1252  CB  SER A  88     -15.844  11.316  57.882  1.00 54.85           C  
ATOM   1253  HB2 SER A  88     -15.399  12.273  58.153  1.00 54.85           H  
ATOM   1254  HB3 SER A  88     -16.814  11.242  58.373  1.00 54.85           H  
ATOM   1255  O   SER A  88     -16.318   8.413  57.421  1.00 54.85           O  
ATOM   1256  OG  SER A  88     -16.024  11.279  56.487  1.00 54.85           O  
ATOM   1257  HG  SER A  88     -16.624  11.984  56.232  1.00 54.85           H  
ATOM   1258  N   ILE A  89     -15.319   8.057  59.396  1.00 49.77           N  
ATOM   1259  H   ILE A  89     -14.679   8.454  60.068  1.00 49.77           H  
ATOM   1260  CA  ILE A  89     -16.199   7.016  59.900  1.00 49.77           C  
ATOM   1261  HA  ILE A  89     -16.377   6.261  59.133  1.00 49.77           H  
ATOM   1262  C   ILE A  89     -17.516   7.707  60.262  1.00 49.77           C  
ATOM   1263  CB  ILE A  89     -15.533   6.369  61.142  1.00 49.77           C  
ATOM   1264  HB  ILE A  89     -15.249   7.167  61.827  1.00 49.77           H  
ATOM   1265  O   ILE A  89     -17.596   8.369  61.291  1.00 49.77           O  
ATOM   1266  CG1 ILE A  89     -14.250   5.606  60.734  1.00 49.77           C  
ATOM   1267 HG12 ILE A  89     -13.667   6.206  60.035  1.00 49.77           H  
ATOM   1268 HG13 ILE A  89     -14.520   4.679  60.229  1.00 49.77           H  
ATOM   1269  CG2 ILE A  89     -16.499   5.432  61.894  1.00 49.77           C  
ATOM   1270 HG21 ILE A  89     -16.846   4.639  61.233  1.00 49.77           H  
ATOM   1271 HG22 ILE A  89     -16.001   4.986  62.755  1.00 49.77           H  
ATOM   1272 HG23 ILE A  89     -17.355   5.988  62.278  1.00 49.77           H  
ATOM   1273  CD1 ILE A  89     -13.327   5.290  61.918  1.00 49.77           C  
ATOM   1274 HD11 ILE A  89     -13.079   6.207  62.452  1.00 49.77           H  
ATOM   1275 HD12 ILE A  89     -13.802   4.586  62.602  1.00 49.77           H  
ATOM   1276 HD13 ILE A  89     -12.407   4.840  61.545  1.00 49.77           H  
ATOM   1277  N   HIS A  90     -18.547   7.533  59.441  1.00 48.87           N  
ATOM   1278  H   HIS A  90     -18.376   7.157  58.520  1.00 48.87           H  
ATOM   1279  CA  HIS A  90     -19.930   7.663  59.885  1.00 48.87           C  
ATOM   1280  HA  HIS A  90     -19.948   7.566  60.971  1.00 48.87           H  
ATOM   1281  C   HIS A  90     -20.748   6.500  59.326  1.00 48.87           C  
ATOM   1282  CB  HIS A  90     -20.527   9.044  59.578  1.00 48.87           C  
ATOM   1283  HB2 HIS A  90     -20.353   9.289  58.530  1.00 48.87           H  
ATOM   1284  HB3 HIS A  90     -21.605   9.006  59.739  1.00 48.87           H  
ATOM   1285  O   HIS A  90     -21.207   6.494  58.192  1.00 48.87           O  
ATOM   1286  CG  HIS A  90     -19.961  10.133  60.459  1.00 48.87           C  
ATOM   1287  CD2 HIS A  90     -19.132  11.142  60.059  1.00 48.87           C  
ATOM   1288  HD2 HIS A  90     -18.813  11.325  59.043  1.00 48.87           H  
ATOM   1289  ND1 HIS A  90     -20.121  10.266  61.823  1.00 48.87           N  
ATOM   1290  HD1 HIS A  90     -20.643   9.652  62.431  1.00 48.87           H  
ATOM   1291  CE1 HIS A  90     -19.388  11.318  62.228  1.00 48.87           C  
ATOM   1292  HE1 HIS A  90     -19.295  11.657  63.249  1.00 48.87           H  
ATOM   1293  NE2 HIS A  90     -18.771  11.889  61.184  1.00 48.87           N  
ATOM   1294  N   ASN A  91     -20.887   5.492  60.183  1.00 46.00           N  
ATOM   1295  H   ASN A  91     -20.176   5.456  60.900  1.00 46.00           H  
ATOM   1296  CA  ASN A  91     -22.195   5.097  60.677  1.00 46.00           C  
ATOM   1297  HA  ASN A  91     -22.049   4.153  61.203  1.00 46.00           H  
ATOM   1298  C   ASN A  91     -23.273   4.835  59.608  1.00 46.00           C  
ATOM   1299  CB  ASN A  91     -22.614   6.156  61.724  1.00 46.00           C  
ATOM   1300  HB2 ASN A  91     -21.749   6.473  62.307  1.00 46.00           H  
ATOM   1301  HB3 ASN A  91     -23.031   7.031  61.224  1.00 46.00           H  
ATOM   1302  O   ASN A  91     -24.136   5.669  59.361  1.00 46.00           O  
ATOM   1303  CG  ASN A  91     -23.621   5.622  62.718  1.00 46.00           C  
ATOM   1304  ND2 ASN A  91     -24.254   6.481  63.481  1.00 46.00           N  
ATOM   1305 HD21 ASN A  91     -24.162   7.476  63.338  1.00 46.00           H  
ATOM   1306 HD22 ASN A  91     -24.925   6.080  64.121  1.00 46.00           H  
ATOM   1307  OD1 ASN A  91     -23.802   4.426  62.853  1.00 46.00           O  
ATOM   1308  N   MET A  92     -23.276   3.624  59.052  1.00 48.20           N  
ATOM   1309  H   MET A  92     -22.477   3.026  59.204  1.00 48.20           H  
ATOM   1310  CA  MET A  92     -24.516   2.995  58.583  1.00 48.20           C  
ATOM   1311  HA  MET A  92     -25.355   3.627  58.872  1.00 48.20           H  
ATOM   1312  C   MET A  92     -24.757   1.689  59.349  1.00 48.20           C  
ATOM   1313  CB  MET A  92     -24.577   2.884  57.050  1.00 48.20           C  
ATOM   1314  HB2 MET A  92     -23.670   2.417  56.666  1.00 48.20           H  
ATOM   1315  HB3 MET A  92     -25.431   2.264  56.777  1.00 48.20           H  
ATOM   1316  O   MET A  92     -24.993   0.629  58.774  1.00 48.20           O  
ATOM   1317  CG  MET A  92     -24.779   4.263  56.405  1.00 48.20           C  
ATOM   1318  HG2 MET A  92     -23.871   4.855  56.517  1.00 48.20           H  
ATOM   1319  HG3 MET A  92     -25.576   4.776  56.943  1.00 48.20           H  
ATOM   1320  SD  MET A  92     -25.259   4.218  54.655  1.00 48.20           S  
ATOM   1321  CE  MET A  92     -23.666   3.840  53.883  1.00 48.20           C  
ATOM   1322  HE1 MET A  92     -23.306   2.873  54.237  1.00 48.20           H  
ATOM   1323  HE2 MET A  92     -22.943   4.614  54.141  1.00 48.20           H  
ATOM   1324  HE3 MET A  92     -23.787   3.805  52.801  1.00 48.20           H  
ATOM   1325  N   GLN A  93     -24.704   1.776  60.685  1.00 52.84           N  
ATOM   1326  H   GLN A  93     -24.480   2.675  61.088  1.00 52.84           H  
ATOM   1327  CA  GLN A  93     -25.562   0.929  61.508  1.00 52.84           C  
ATOM   1328  HA  GLN A  93     -25.442  -0.117  61.226  1.00 52.84           H  
ATOM   1329  C   GLN A  93     -27.012   1.362  61.236  1.00 52.84           C  
ATOM   1330  CB  GLN A  93     -25.234   1.096  63.008  1.00 52.84           C  
ATOM   1331  HB2 GLN A  93     -25.085   2.152  63.233  1.00 52.84           H  
ATOM   1332  HB3 GLN A  93     -26.094   0.756  63.585  1.00 52.84           H  
ATOM   1333  O   GLN A  93     -27.394   2.472  61.587  1.00 52.84           O  
ATOM   1334  CG  GLN A  93     -24.019   0.284  63.480  1.00 52.84           C  
ATOM   1335  HG2 GLN A  93     -24.190  -0.769  63.257  1.00 52.84           H  
ATOM   1336  HG3 GLN A  93     -23.130   0.611  62.940  1.00 52.84           H  
ATOM   1337  CD  GLN A  93     -23.760   0.446  64.980  1.00 52.84           C  
ATOM   1338  NE2 GLN A  93     -23.375  -0.601  65.680  1.00 52.84           N  
ATOM   1339 HE21 GLN A  93     -23.249  -1.505  65.249  1.00 52.84           H  
ATOM   1340 HE22 GLN A  93     -23.220  -0.425  66.663  1.00 52.84           H  
ATOM   1341  OE1 GLN A  93     -23.883   1.506  65.562  1.00 52.84           O  
ATOM   1342  N   GLY A  94     -27.813   0.490  60.617  1.00 49.35           N  
ATOM   1343  H   GLY A  94     -27.398  -0.350  60.242  1.00 49.35           H  
ATOM   1344  CA  GLY A  94     -29.276   0.619  60.624  1.00 49.35           C  
ATOM   1345  HA2 GLY A  94     -29.572   1.418  61.304  1.00 49.35           H  
ATOM   1346  HA3 GLY A  94     -29.696  -0.305  61.021  1.00 49.35           H  
ATOM   1347  C   GLY A  94     -29.960   0.896  59.282  1.00 49.35           C  
ATOM   1348  O   GLY A  94     -30.598   1.925  59.117  1.00 49.35           O  
ATOM   1349  N   MET A  95     -29.950  -0.076  58.372  1.00 43.56           N  
ATOM   1350  H   MET A  95     -29.278  -0.822  58.478  1.00 43.56           H  
ATOM   1351  CA  MET A  95     -31.155  -0.406  57.592  1.00 43.56           C  
ATOM   1352  HA  MET A  95     -32.012   0.156  57.962  1.00 43.56           H  
ATOM   1353  C   MET A  95     -31.435  -1.886  57.860  1.00 43.56           C  
ATOM   1354  CB  MET A  95     -30.989  -0.085  56.098  1.00 43.56           C  
ATOM   1355  HB2 MET A  95     -31.771  -0.606  55.546  1.00 43.56           H  
ATOM   1356  HB3 MET A  95     -30.022  -0.440  55.741  1.00 43.56           H  
ATOM   1357  O   MET A  95     -30.855  -2.772  57.247  1.00 43.56           O  
ATOM   1358  CG  MET A  95     -31.132   1.414  55.811  1.00 43.56           C  
ATOM   1359  HG2 MET A  95     -32.051   1.775  56.272  1.00 43.56           H  
ATOM   1360  HG3 MET A  95     -30.296   1.943  56.267  1.00 43.56           H  
ATOM   1361  SD  MET A  95     -31.204   1.801  54.038  1.00 43.56           S  
ATOM   1362  CE  MET A  95     -29.800   2.937  53.897  1.00 43.56           C  
ATOM   1363  HE1 MET A  95     -28.884   2.428  54.195  1.00 43.56           H  
ATOM   1364  HE2 MET A  95     -29.961   3.801  54.541  1.00 43.56           H  
ATOM   1365  HE3 MET A  95     -29.706   3.270  52.863  1.00 43.56           H  
ATOM   1366  N   GLN A  96     -31.996  -2.202  59.028  1.00 55.41           N  
ATOM   1367  H   GLN A  96     -31.431  -2.884  59.513  1.00 55.41           H  
ATOM   1368  CA  GLN A  96     -33.423  -2.511  59.164  1.00 55.41           C  
ATOM   1369  HA  GLN A  96     -33.479  -3.256  59.958  1.00 55.41           H  
ATOM   1370  C   GLN A  96     -34.031  -3.199  57.929  1.00 55.41           C  
ATOM   1371  CB  GLN A  96     -34.282  -1.328  59.653  1.00 55.41           C  
ATOM   1372  HB2 GLN A  96     -33.990  -0.405  59.152  1.00 55.41           H  
ATOM   1373  HB3 GLN A  96     -35.314  -1.546  59.379  1.00 55.41           H  
ATOM   1374  O   GLN A  96     -34.398  -2.559  56.957  1.00 55.41           O  
ATOM   1375  CG  GLN A  96     -34.226  -1.150  61.186  1.00 55.41           C  
ATOM   1376  HG2 GLN A  96     -34.250  -2.126  61.670  1.00 55.41           H  
ATOM   1377  HG3 GLN A  96     -33.289  -0.661  61.451  1.00 55.41           H  
ATOM   1378  CD  GLN A  96     -35.395  -0.343  61.757  1.00 55.41           C  
ATOM   1379  NE2 GLN A  96     -35.343   0.042  63.014  1.00 55.41           N  
ATOM   1380 HE21 GLN A  96     -34.525  -0.115  63.586  1.00 55.41           H  
ATOM   1381 HE22 GLN A  96     -36.143   0.572  63.327  1.00 55.41           H  
ATOM   1382  OE1 GLN A  96     -36.393  -0.071  61.121  1.00 55.41           O  
ATOM   1383  N   GLN A  97     -34.133  -4.525  58.059  1.00 46.76           N  
ATOM   1384  H   GLN A  97     -33.516  -4.925  58.752  1.00 46.76           H  
ATOM   1385  CA  GLN A  97     -35.314  -5.349  57.791  1.00 46.76           C  
ATOM   1386  HA  GLN A  97     -34.984  -6.386  57.853  1.00 46.76           H  
ATOM   1387  C   GLN A  97     -36.019  -5.208  56.432  1.00 46.76           C  
ATOM   1388  CB  GLN A  97     -36.338  -5.155  58.929  1.00 46.76           C  
ATOM   1389  HB2 GLN A  97     -36.701  -4.127  58.917  1.00 46.76           H  
ATOM   1390  HB3 GLN A  97     -37.185  -5.811  58.732  1.00 46.76           H  
ATOM   1391  O   GLN A  97     -36.781  -4.279  56.213  1.00 46.76           O  
ATOM   1392  CG  GLN A  97     -35.794  -5.468  60.335  1.00 46.76           C  
ATOM   1393  HG2 GLN A  97     -35.390  -6.480  60.352  1.00 46.76           H  
ATOM   1394  HG3 GLN A  97     -34.993  -4.771  60.583  1.00 46.76           H  
ATOM   1395  CD  GLN A  97     -36.870  -5.364  61.413  1.00 46.76           C  
ATOM   1396  NE2 GLN A  97     -36.525  -4.983  62.624  1.00 46.76           N  
ATOM   1397 HE21 GLN A  97     -35.573  -4.743  62.862  1.00 46.76           H  
ATOM   1398 HE22 GLN A  97     -37.293  -4.922  63.278  1.00 46.76           H  
ATOM   1399  OE1 GLN A  97     -38.032  -5.648  61.209  1.00 46.76           O  
ATOM   1400  N   MET A  98     -35.937  -6.274  55.631  1.00 36.46           N  
ATOM   1401  H   MET A  98     -35.122  -6.863  55.730  1.00 36.46           H  
ATOM   1402  CA  MET A  98     -37.127  -6.949  55.090  1.00 36.46           C  
ATOM   1403  HA  MET A  98     -37.942  -6.879  55.811  1.00 36.46           H  
ATOM   1404  C   MET A  98     -36.821  -8.445  54.883  1.00 36.46           C  
ATOM   1405  CB  MET A  98     -37.618  -6.321  53.766  1.00 36.46           C  
ATOM   1406  HB2 MET A  98     -36.781  -5.879  53.225  1.00 36.46           H  
ATOM   1407  HB3 MET A  98     -38.043  -7.105  53.140  1.00 36.46           H  
ATOM   1408  O   MET A  98     -36.203  -8.816  53.887  1.00 36.46           O  
ATOM   1409  CG  MET A  98     -38.723  -5.275  53.959  1.00 36.46           C  
ATOM   1410  HG2 MET A  98     -38.298  -4.396  54.443  1.00 36.46           H  
ATOM   1411  HG3 MET A  98     -39.501  -5.683  54.604  1.00 36.46           H  
ATOM   1412  SD  MET A  98     -39.491  -4.724  52.414  1.00 36.46           S  
ATOM   1413  CE  MET A  98     -40.203  -3.163  52.995  1.00 36.46           C  
ATOM   1414  HE1 MET A  98     -39.410  -2.516  53.369  1.00 36.46           H  
ATOM   1415  HE2 MET A  98     -40.915  -3.362  53.795  1.00 36.46           H  
ATOM   1416  HE3 MET A  98     -40.714  -2.668  52.169  1.00 36.46           H  
ATOM   1417  N   PRO A  99     -37.226  -9.330  55.809  1.00 49.34           N  
ATOM   1418  CA  PRO A  99     -37.593 -10.709  55.502  1.00 49.34           C  
ATOM   1419  HA  PRO A  99     -37.083 -11.067  54.608  1.00 49.34           H  
ATOM   1420  C   PRO A  99     -39.125 -10.712  55.238  1.00 49.34           C  
ATOM   1421  CB  PRO A  99     -37.074 -11.469  56.725  1.00 49.34           C  
ATOM   1422  HB2 PRO A  99     -36.075 -11.846  56.508  1.00 49.34           H  
ATOM   1423  HB3 PRO A  99     -37.722 -12.310  56.973  1.00 49.34           H  
ATOM   1424  O   PRO A  99     -39.820  -9.792  55.647  1.00 49.34           O  
ATOM   1425  CG  PRO A  99     -36.977 -10.436  57.864  1.00 49.34           C  
ATOM   1426  HG2 PRO A  99     -35.943 -10.372  58.203  1.00 49.34           H  
ATOM   1427  HG3 PRO A  99     -37.619 -10.679  58.710  1.00 49.34           H  
ATOM   1428  CD  PRO A  99     -37.394  -9.108  57.237  1.00 49.34           C  
ATOM   1429  HD2 PRO A  99     -38.435  -8.891  57.474  1.00 49.34           H  
ATOM   1430  HD3 PRO A  99     -36.755  -8.302  57.598  1.00 49.34           H  
ATOM   1431  N   TYR A 100     -39.784 -11.595  54.494  1.00 43.66           N  
ATOM   1432  H   TYR A 100     -40.680 -11.230  54.203  1.00 43.66           H  
ATOM   1433  CA  TYR A 100     -39.723 -13.043  54.382  1.00 43.66           C  
ATOM   1434  HA  TYR A 100     -38.693 -13.397  54.425  1.00 43.66           H  
ATOM   1435  C   TYR A 100     -40.389 -13.403  53.042  1.00 43.66           C  
ATOM   1436  CB  TYR A 100     -40.581 -13.670  55.513  1.00 43.66           C  
ATOM   1437  HB2 TYR A 100     -40.424 -14.748  55.508  1.00 43.66           H  
ATOM   1438  HB3 TYR A 100     -41.635 -13.504  55.292  1.00 43.66           H  
ATOM   1439  O   TYR A 100     -41.458 -12.886  52.725  1.00 43.66           O  
ATOM   1440  CG  TYR A 100     -40.330 -13.137  56.915  1.00 43.66           C  
ATOM   1441  CD1 TYR A 100     -39.466 -13.824  57.789  1.00 43.66           C  
ATOM   1442  HD1 TYR A 100     -39.030 -14.766  57.490  1.00 43.66           H  
ATOM   1443  CD2 TYR A 100     -40.927 -11.929  57.332  1.00 43.66           C  
ATOM   1444  HD2 TYR A 100     -41.612 -11.409  56.678  1.00 43.66           H  
ATOM   1445  CE1 TYR A 100     -39.125 -13.255  59.033  1.00 43.66           C  
ATOM   1446  HE1 TYR A 100     -38.440 -13.768  59.691  1.00 43.66           H  
ATOM   1447  CE2 TYR A 100     -40.567 -11.342  58.557  1.00 43.66           C  
ATOM   1448  HE2 TYR A 100     -40.975 -10.386  58.848  1.00 43.66           H  
ATOM   1449  OH  TYR A 100     -39.285 -11.418  60.575  1.00 43.66           O  
ATOM   1450  HH  TYR A 100     -38.703 -11.979  61.094  1.00 43.66           H  
ATOM   1451  CZ  TYR A 100     -39.662 -12.003  59.408  1.00 43.66           C  
ATOM   1452  N   GLY A 101     -39.802 -14.316  52.277  1.00 37.97           N  
ATOM   1453  H   GLY A 101     -38.895 -14.670  52.546  1.00 37.97           H  
ATOM   1454  CA  GLY A 101     -40.407 -14.864  51.063  1.00 37.97           C  
ATOM   1455  HA2 GLY A 101     -41.494 -14.873  51.141  1.00 37.97           H  
ATOM   1456  HA3 GLY A 101     -40.122 -14.260  50.202  1.00 37.97           H  
ATOM   1457  C   GLY A 101     -39.911 -16.284  50.853  1.00 37.97           C  
ATOM   1458  O   GLY A 101     -39.006 -16.522  50.066  1.00 37.97           O  
ATOM   1459  N   LEU A 102     -40.450 -17.198  51.658  1.00 47.50           N  
ATOM   1460  H   LEU A 102     -41.204 -16.880  52.250  1.00 47.50           H  
ATOM   1461  CA  LEU A 102     -40.214 -18.639  51.619  1.00 47.50           C  
ATOM   1462  HA  LEU A 102     -39.154 -18.851  51.766  1.00 47.50           H  
ATOM   1463  C   LEU A 102     -40.676 -19.249  50.288  1.00 47.50           C  
ATOM   1464  CB  LEU A 102     -41.059 -19.273  52.745  1.00 47.50           C  
ATOM   1465  HB2 LEU A 102     -41.084 -20.354  52.608  1.00 47.50           H  
ATOM   1466  HB3 LEU A 102     -42.084 -18.921  52.629  1.00 47.50           H  
ATOM   1467  O   LEU A 102     -41.796 -18.979  49.865  1.00 47.50           O  
ATOM   1468  CG  LEU A 102     -40.592 -18.973  54.179  1.00 47.50           C  
ATOM   1469  HG  LEU A 102     -40.276 -17.933  54.260  1.00 47.50           H  
ATOM   1470  CD1 LEU A 102     -41.739 -19.201  55.164  1.00 47.50           C  
ATOM   1471 HD11 LEU A 102     -42.089 -20.232  55.099  1.00 47.50           H  
ATOM   1472 HD12 LEU A 102     -41.401 -19.000  56.180  1.00 47.50           H  
ATOM   1473 HD13 LEU A 102     -42.565 -18.529  54.933  1.00 47.50           H  
ATOM   1474  CD2 LEU A 102     -39.429 -19.884  54.571  1.00 47.50           C  
ATOM   1475 HD21 LEU A 102     -38.588 -19.728  53.896  1.00 47.50           H  
ATOM   1476 HD22 LEU A 102     -39.107 -19.649  55.586  1.00 47.50           H  
ATOM   1477 HD23 LEU A 102     -39.737 -20.929  54.531  1.00 47.50           H  
ATOM   1478  N   SER A 103     -39.856 -20.119  49.691  1.00 42.89           N  
ATOM   1479  H   SER A 103     -38.878 -20.029  49.924  1.00 42.89           H  
ATOM   1480  CA  SER A 103     -40.223 -21.402  49.035  1.00 42.89           C  
ATOM   1481  HA  SER A 103     -40.407 -22.140  49.816  1.00 42.89           H  
ATOM   1482  C   SER A 103     -39.020 -21.881  48.196  1.00 42.89           C  
ATOM   1483  CB  SER A 103     -41.496 -21.337  48.165  1.00 42.89           C  
ATOM   1484  HB2 SER A 103     -42.367 -21.435  48.814  1.00 42.89           H  
ATOM   1485  HB3 SER A 103     -41.506 -22.168  47.460  1.00 42.89           H  
ATOM   1486  O   SER A 103     -38.600 -21.210  47.266  1.00 42.89           O  
ATOM   1487  OG  SER A 103     -41.625 -20.139  47.439  1.00 42.89           O  
ATOM   1488  HG  SER A 103     -41.731 -19.444  48.092  1.00 42.89           H  
ATOM   1489  N   SER A 104     -38.212 -22.848  48.643  1.00 40.81           N  
ATOM   1490  H   SER A 104     -37.288 -22.647  48.286  1.00 40.81           H  
ATOM   1491  CA  SER A 104     -38.427 -24.308  48.728  1.00 40.81           C  
ATOM   1492  HA  SER A 104     -37.709 -24.666  49.466  1.00 40.81           H  
ATOM   1493  C   SER A 104     -38.104 -25.066  47.429  1.00 40.81           C  
ATOM   1494  CB  SER A 104     -39.796 -24.731  49.285  1.00 40.81           C  
ATOM   1495  HB2 SER A 104     -39.955 -24.268  50.258  1.00 40.81           H  
ATOM   1496  HB3 SER A 104     -39.808 -25.813  49.416  1.00 40.81           H  
ATOM   1497  O   SER A 104     -38.967 -25.187  46.571  1.00 40.81           O  
ATOM   1498  OG  SER A 104     -40.842 -24.372  48.411  1.00 40.81           O  
ATOM   1499  HG  SER A 104     -40.580 -24.631  47.524  1.00 40.81           H  
ATOM   1500  N   SER A 105     -36.893 -25.639  47.359  1.00 43.43           N  
ATOM   1501  H   SER A 105     -36.186 -25.255  47.970  1.00 43.43           H  
ATOM   1502  CA  SER A 105     -36.577 -26.985  46.820  1.00 43.43           C  
ATOM   1503  HA  SER A 105     -37.048 -27.730  47.461  1.00 43.43           H  
ATOM   1504  C   SER A 105     -35.047 -27.181  46.860  1.00 43.43           C  
ATOM   1505  CB  SER A 105     -37.100 -27.211  45.391  1.00 43.43           C  
ATOM   1506  HB2 SER A 105     -38.187 -27.290  45.409  1.00 43.43           H  
ATOM   1507  HB3 SER A 105     -36.701 -28.149  45.005  1.00 43.43           H  
ATOM   1508  O   SER A 105     -34.325 -26.558  46.093  1.00 43.43           O  
ATOM   1509  OG  SER A 105     -36.734 -26.159  44.528  1.00 43.43           O  
ATOM   1510  HG  SER A 105     -35.783 -26.041  44.591  1.00 43.43           H  
ATOM   1511  N   MET A 106     -34.482 -27.773  47.918  1.00 39.83           N  
ATOM   1512  H   MET A 106     -33.714 -27.201  48.240  1.00 39.83           H  
ATOM   1513  CA  MET A 106     -34.116 -29.201  48.007  1.00 39.83           C  
ATOM   1514  HA  MET A 106     -33.477 -29.290  48.886  1.00 39.83           H  
ATOM   1515  C   MET A 106     -33.262 -29.702  46.828  1.00 39.83           C  
ATOM   1516  CB  MET A 106     -35.341 -30.117  48.260  1.00 39.83           C  
ATOM   1517  HB2 MET A 106     -36.266 -29.553  48.142  1.00 39.83           H  
ATOM   1518  HB3 MET A 106     -35.365 -30.932  47.537  1.00 39.83           H  
ATOM   1519  O   MET A 106     -33.797 -29.940  45.754  1.00 39.83           O  
ATOM   1520  CG  MET A 106     -35.337 -30.730  49.664  1.00 39.83           C  
ATOM   1521  HG2 MET A 106     -35.148 -29.934  50.384  1.00 39.83           H  
ATOM   1522  HG3 MET A 106     -34.529 -31.457  49.741  1.00 39.83           H  
ATOM   1523  SD  MET A 106     -36.910 -31.512  50.126  1.00 39.83           S  
ATOM   1524  CE  MET A 106     -36.465 -33.270  50.093  1.00 39.83           C  
ATOM   1525  HE1 MET A 106     -35.679 -33.464  50.822  1.00 39.83           H  
ATOM   1526  HE2 MET A 106     -37.342 -33.869  50.341  1.00 39.83           H  
ATOM   1527  HE3 MET A 106     -36.116 -33.541  49.096  1.00 39.83           H  
ATOM   1528  N   MET A 107     -31.964 -29.945  47.067  1.00 43.99           N  
ATOM   1529  H   MET A 107     -31.515 -29.298  47.698  1.00 43.99           H  
ATOM   1530  CA  MET A 107     -31.356 -31.295  47.097  1.00 43.99           C  
ATOM   1531  HA  MET A 107     -31.431 -31.653  48.123  1.00 43.99           H  
ATOM   1532  C   MET A 107     -29.858 -31.275  46.724  1.00 43.99           C  
ATOM   1533  CB  MET A 107     -32.115 -32.309  46.213  1.00 43.99           C  
ATOM   1534  HB2 MET A 107     -33.167 -32.300  46.496  1.00 43.99           H  
ATOM   1535  HB3 MET A 107     -32.033 -32.031  45.162  1.00 43.99           H  
ATOM   1536  O   MET A 107     -29.488 -30.771  45.671  1.00 43.99           O  
ATOM   1537  CG  MET A 107     -31.634 -33.750  46.400  1.00 43.99           C  
ATOM   1538  HG2 MET A 107     -31.421 -33.927  47.454  1.00 43.99           H  
ATOM   1539  HG3 MET A 107     -30.712 -33.889  45.837  1.00 43.99           H  
ATOM   1540  SD  MET A 107     -32.852 -34.977  45.845  1.00 43.99           S  
ATOM   1541  CE  MET A 107     -33.311 -35.743  47.423  1.00 43.99           C  
ATOM   1542  HE1 MET A 107     -34.061 -36.514  47.244  1.00 43.99           H  
ATOM   1543  HE2 MET A 107     -33.723 -34.989  48.094  1.00 43.99           H  
ATOM   1544  HE3 MET A 107     -32.432 -36.199  47.878  1.00 43.99           H  
ATOM   1545  N   GLY A 108     -29.021 -31.883  47.578  1.00 42.15           N  
ATOM   1546  H   GLY A 108     -29.401 -32.244  48.442  1.00 42.15           H  
ATOM   1547  CA  GLY A 108     -27.644 -32.286  47.249  1.00 42.15           C  
ATOM   1548  HA2 GLY A 108     -27.591 -33.373  47.196  1.00 42.15           H  
ATOM   1549  HA3 GLY A 108     -27.369 -31.902  46.266  1.00 42.15           H  
ATOM   1550  C   GLY A 108     -26.583 -31.803  48.239  1.00 42.15           C  
ATOM   1551  O   GLY A 108     -25.863 -30.851  47.962  1.00 42.15           O  
ATOM   1552  N   MET A 109     -26.511 -32.455  49.399  1.00 44.27           N  
ATOM   1553  H   MET A 109     -27.027 -33.320  49.469  1.00 44.27           H  
ATOM   1554  CA  MET A 109     -25.536 -32.227  50.464  1.00 44.27           C  
ATOM   1555  HA  MET A 109     -25.015 -31.283  50.304  1.00 44.27           H  
ATOM   1556  C   MET A 109     -24.511 -33.361  50.439  1.00 44.27           C  
ATOM   1557  CB  MET A 109     -26.304 -32.150  51.799  1.00 44.27           C  
ATOM   1558  HB2 MET A 109     -26.932 -33.035  51.905  1.00 44.27           H  
ATOM   1559  HB3 MET A 109     -26.961 -31.281  51.754  1.00 44.27           H  
ATOM   1560  O   MET A 109     -24.722 -34.376  51.092  1.00 44.27           O  
ATOM   1561  CG  MET A 109     -25.439 -32.029  53.060  1.00 44.27           C  
ATOM   1562  HG2 MET A 109     -24.682 -31.259  52.913  1.00 44.27           H  
ATOM   1563  HG3 MET A 109     -24.938 -32.981  53.235  1.00 44.27           H  
ATOM   1564  SD  MET A 109     -26.432 -31.605  54.523  1.00 44.27           S  
ATOM   1565  CE  MET A 109     -25.420 -32.335  55.835  1.00 44.27           C  
ATOM   1566  HE1 MET A 109     -24.425 -31.891  55.822  1.00 44.27           H  
ATOM   1567  HE2 MET A 109     -25.337 -33.410  55.675  1.00 44.27           H  
ATOM   1568  HE3 MET A 109     -25.889 -32.150  56.802  1.00 44.27           H  
ATOM   1569  N   ASP A 110     -23.395 -33.157  49.739  1.00 52.16           N  
ATOM   1570  H   ASP A 110     -23.347 -32.358  49.123  1.00 52.16           H  
ATOM   1571  CA  ASP A 110     -22.287 -34.115  49.698  1.00 52.16           C  
ATOM   1572  HA  ASP A 110     -22.471 -34.918  50.412  1.00 52.16           H  
ATOM   1573  C   ASP A 110     -21.008 -33.386  50.139  1.00 52.16           C  
ATOM   1574  CB  ASP A 110     -22.165 -34.787  48.322  1.00 52.16           C  
ATOM   1575  HB2 ASP A 110     -21.955 -34.018  47.579  1.00 52.16           H  
ATOM   1576  HB3 ASP A 110     -21.307 -35.459  48.353  1.00 52.16           H  
ATOM   1577  O   ASP A 110     -20.201 -32.879  49.361  1.00 52.16           O  
ATOM   1578  CG  ASP A 110     -23.388 -35.591  47.839  1.00 52.16           C  
ATOM   1579  OD1 ASP A 110     -24.488 -35.499  48.428  1.00 52.16           O  
ATOM   1580  OD2 ASP A 110     -23.215 -36.276  46.811  1.00 52.16           O  
ATOM   1581  N   THR A 111     -20.876 -33.256  51.454  1.00 47.98           N  
ATOM   1582  H   THR A 111     -21.606 -33.657  52.024  1.00 47.98           H  
ATOM   1583  CA  THR A 111     -19.653 -32.865  52.157  1.00 47.98           C  
ATOM   1584  HA  THR A 111     -19.343 -31.864  51.858  1.00 47.98           H  
ATOM   1585  C   THR A 111     -18.536 -33.863  51.875  1.00 47.98           C  
ATOM   1586  CB  THR A 111     -19.922 -32.924  53.675  1.00 47.98           C  
ATOM   1587  HB  THR A 111     -18.973 -32.990  54.207  1.00 47.98           H  
ATOM   1588  O   THR A 111     -18.761 -35.031  52.130  1.00 47.98           O  
ATOM   1589  CG2 THR A 111     -20.673 -31.699  54.187  1.00 47.98           C  
ATOM   1590 HG21 THR A 111     -20.090 -30.800  53.987  1.00 47.98           H  
ATOM   1591 HG22 THR A 111     -21.640 -31.622  53.690  1.00 47.98           H  
ATOM   1592 HG23 THR A 111     -20.833 -31.793  55.261  1.00 47.98           H  
ATOM   1593  OG1 THR A 111     -20.716 -34.049  53.996  1.00 47.98           O  
ATOM   1594  HG1 THR A 111     -20.281 -34.811  53.608  1.00 47.98           H  
ATOM   1595  N   TYR A 112     -17.344 -33.424  51.456  1.00 36.71           N  
ATOM   1596  H   TYR A 112     -17.348 -32.570  50.917  1.00 36.71           H  
ATOM   1597  CA  TYR A 112     -16.047 -33.817  52.041  1.00 36.71           C  
ATOM   1598  HA  TYR A 112     -16.080 -33.576  53.104  1.00 36.71           H  
ATOM   1599  C   TYR A 112     -14.915 -32.985  51.411  1.00 36.71           C  
ATOM   1600  CB  TYR A 112     -15.725 -35.330  51.939  1.00 36.71           C  
ATOM   1601  HB2 TYR A 112     -16.194 -35.740  51.044  1.00 36.71           H  
ATOM   1602  HB3 TYR A 112     -14.649 -35.457  51.817  1.00 36.71           H  
ATOM   1603  O   TYR A 112     -14.545 -33.173  50.262  1.00 36.71           O  
ATOM   1604  CG  TYR A 112     -16.129 -36.145  53.168  1.00 36.71           C  
ATOM   1605  CD1 TYR A 112     -15.438 -35.997  54.389  1.00 36.71           C  
ATOM   1606  HD1 TYR A 112     -14.575 -35.350  54.442  1.00 36.71           H  
ATOM   1607  CD2 TYR A 112     -17.215 -37.039  53.105  1.00 36.71           C  
ATOM   1608  HD2 TYR A 112     -17.724 -37.201  52.166  1.00 36.71           H  
ATOM   1609  CE1 TYR A 112     -15.881 -36.677  55.545  1.00 36.71           C  
ATOM   1610  HE1 TYR A 112     -15.353 -36.556  56.479  1.00 36.71           H  
ATOM   1611  CE2 TYR A 112     -17.701 -37.669  54.263  1.00 36.71           C  
ATOM   1612  HE2 TYR A 112     -18.572 -38.306  54.216  1.00 36.71           H  
ATOM   1613  OH  TYR A 112     -17.500 -38.118  56.600  1.00 36.71           O  
ATOM   1614  HH  TYR A 112     -16.957 -37.940  57.372  1.00 36.71           H  
ATOM   1615  CZ  TYR A 112     -17.036 -37.490  55.487  1.00 36.71           C  
ATOM   1616  N   GLY A 113     -14.371 -32.063  52.210  1.00 36.46           N  
ATOM   1617  H   GLY A 113     -14.893 -31.876  53.054  1.00 36.46           H  
ATOM   1618  CA  GLY A 113     -12.940 -31.762  52.303  1.00 36.46           C  
ATOM   1619  HA2 GLY A 113     -12.815 -30.976  53.047  1.00 36.46           H  
ATOM   1620  HA3 GLY A 113     -12.450 -32.647  52.709  1.00 36.46           H  
ATOM   1621  C   GLY A 113     -12.135 -31.380  51.051  1.00 36.46           C  
ATOM   1622  O   GLY A 113     -11.752 -32.227  50.258  1.00 36.46           O  
ATOM   1623  N   SER A 114     -11.640 -30.137  51.098  1.00 47.11           N  
ATOM   1624  H   SER A 114     -12.145 -29.503  51.700  1.00 47.11           H  
ATOM   1625  CA  SER A 114     -10.280 -29.701  50.724  1.00 47.11           C  
ATOM   1626  HA  SER A 114     -10.063 -28.963  51.497  1.00 47.11           H  
ATOM   1627  C   SER A 114     -10.076 -28.930  49.403  1.00 47.11           C  
ATOM   1628  CB  SER A 114      -9.194 -30.761  50.997  1.00 47.11           C  
ATOM   1629  HB2 SER A 114      -9.352 -31.188  51.988  1.00 47.11           H  
ATOM   1630  HB3 SER A 114      -8.217 -30.278  50.992  1.00 47.11           H  
ATOM   1631  O   SER A 114     -10.219 -29.436  48.299  1.00 47.11           O  
ATOM   1632  OG  SER A 114      -9.181 -31.803  50.050  1.00 47.11           O  
ATOM   1633  HG  SER A 114     -10.087 -32.087  49.905  1.00 47.11           H  
ATOM   1634  N   ASN A 115      -9.601 -27.693  49.600  1.00 47.78           N  
ATOM   1635  H   ASN A 115      -9.545 -27.422  50.571  1.00 47.78           H  
ATOM   1636  CA  ASN A 115      -8.762 -26.869  48.722  1.00 47.78           C  
ATOM   1637  HA  ASN A 115      -8.383 -26.090  49.383  1.00 47.78           H  
ATOM   1638  C   ASN A 115      -9.415 -26.055  47.587  1.00 47.78           C  
ATOM   1639  CB  ASN A 115      -7.490 -27.646  48.345  1.00 47.78           C  
ATOM   1640  HB2 ASN A 115      -7.760 -28.543  47.787  1.00 47.78           H  
ATOM   1641  HB3 ASN A 115      -6.863 -27.027  47.704  1.00 47.78           H  
ATOM   1642  O   ASN A 115      -9.517 -26.463  46.438  1.00 47.78           O  
ATOM   1643  CG  ASN A 115      -6.677 -28.030  49.573  1.00 47.78           C  
ATOM   1644  ND2 ASN A 115      -5.747 -28.942  49.436  1.00 47.78           N  
ATOM   1645 HD21 ASN A 115      -5.640 -29.425  48.555  1.00 47.78           H  
ATOM   1646 HD22 ASN A 115      -5.245 -29.212  50.270  1.00 47.78           H  
ATOM   1647  OD1 ASN A 115      -6.864 -27.521  50.669  1.00 47.78           O  
ATOM   1648  N   MET A 116      -9.741 -24.807  47.952  1.00 40.37           N  
ATOM   1649  H   MET A 116      -9.781 -24.670  48.952  1.00 40.37           H  
ATOM   1650  CA  MET A 116      -9.565 -23.562  47.185  1.00 40.37           C  
ATOM   1651  HA  MET A 116     -10.507 -23.015  47.197  1.00 40.37           H  
ATOM   1652  C   MET A 116      -9.119 -23.688  45.712  1.00 40.37           C  
ATOM   1653  CB  MET A 116      -8.494 -22.710  47.912  1.00 40.37           C  
ATOM   1654  HB2 MET A 116      -8.164 -21.915  47.243  1.00 40.37           H  
ATOM   1655  HB3 MET A 116      -7.625 -23.329  48.140  1.00 40.37           H  
ATOM   1656  O   MET A 116      -7.923 -23.780  45.453  1.00 40.37           O  
ATOM   1657  CG  MET A 116      -8.972 -22.021  49.191  1.00 40.37           C  
ATOM   1658  HG2 MET A 116      -9.824 -21.389  48.940  1.00 40.37           H  
ATOM   1659  HG3 MET A 116      -9.302 -22.768  49.913  1.00 40.37           H  
ATOM   1660  SD  MET A 116      -7.703 -20.969  49.952  1.00 40.37           S  
ATOM   1661  CE  MET A 116      -6.889 -22.162  51.049  1.00 40.37           C  
ATOM   1662  HE1 MET A 116      -7.610 -22.555  51.767  1.00 40.37           H  
ATOM   1663  HE2 MET A 116      -6.474 -22.982  50.463  1.00 40.37           H  
ATOM   1664  HE3 MET A 116      -6.084 -21.664  51.589  1.00 40.37           H  
ATOM   1665  N   TYR A 117     -10.045 -23.476  44.763  1.00 38.92           N  
ATOM   1666  H   TYR A 117     -10.999 -23.712  44.995  1.00 38.92           H  
ATOM   1667  CA  TYR A 117      -9.848 -22.575  43.610  1.00 38.92           C  
ATOM   1668  HA  TYR A 117      -9.457 -21.635  44.000  1.00 38.92           H  
ATOM   1669  C   TYR A 117     -11.185 -22.288  42.884  1.00 38.92           C  
ATOM   1670  CB  TYR A 117      -8.809 -23.115  42.603  1.00 38.92           C  
ATOM   1671  HB2 TYR A 117      -7.947 -23.544  43.114  1.00 38.92           H  
ATOM   1672  HB3 TYR A 117      -9.250 -23.929  42.028  1.00 38.92           H  
ATOM   1673  O   TYR A 117     -11.751 -23.166  42.250  1.00 38.92           O  
ATOM   1674  CG  TYR A 117      -8.261 -22.054  41.665  1.00 38.92           C  
ATOM   1675  CD1 TYR A 117      -8.677 -22.026  40.322  1.00 38.92           C  
ATOM   1676  HD1 TYR A 117      -9.399 -22.751  39.974  1.00 38.92           H  
ATOM   1677  CD2 TYR A 117      -7.304 -21.125  42.123  1.00 38.92           C  
ATOM   1678  HD2 TYR A 117      -6.960 -21.179  43.145  1.00 38.92           H  
ATOM   1679  CE1 TYR A 117      -8.139 -21.075  39.434  1.00 38.92           C  
ATOM   1680  HE1 TYR A 117      -8.437 -21.070  38.397  1.00 38.92           H  
ATOM   1681  CE2 TYR A 117      -6.756 -20.175  41.238  1.00 38.92           C  
ATOM   1682  HE2 TYR A 117      -5.998 -19.491  41.590  1.00 38.92           H  
ATOM   1683  OH  TYR A 117      -6.648 -19.240  39.028  1.00 38.92           O  
ATOM   1684  HH  TYR A 117      -5.832 -18.877  39.380  1.00 38.92           H  
ATOM   1685  CZ  TYR A 117      -7.172 -20.154  39.888  1.00 38.92           C  
ATOM   1686  N   LYS A 118     -11.670 -21.039  42.999  1.00 44.29           N  
ATOM   1687  H   LYS A 118     -11.146 -20.457  43.637  1.00 44.29           H  
ATOM   1688  CA  LYS A 118     -12.728 -20.332  42.229  1.00 44.29           C  
ATOM   1689  HA  LYS A 118     -13.139 -19.571  42.891  1.00 44.29           H  
ATOM   1690  C   LYS A 118     -13.935 -21.138  41.679  1.00 44.29           C  
ATOM   1691  CB  LYS A 118     -12.072 -19.585  41.052  1.00 44.29           C  
ATOM   1692  HB2 LYS A 118     -11.424 -20.270  40.506  1.00 44.29           H  
ATOM   1693  HB3 LYS A 118     -12.853 -19.242  40.373  1.00 44.29           H  
ATOM   1694  O   LYS A 118     -13.779 -21.831  40.673  1.00 44.29           O  
ATOM   1695  CG  LYS A 118     -11.273 -18.357  41.505  1.00 44.29           C  
ATOM   1696  HG2 LYS A 118     -11.942 -17.661  42.011  1.00 44.29           H  
ATOM   1697  HG3 LYS A 118     -10.491 -18.665  42.200  1.00 44.29           H  
ATOM   1698  CD  LYS A 118     -10.626 -17.658  40.304  1.00 44.29           C  
ATOM   1699  HD2 LYS A 118      -9.933 -18.350  39.826  1.00 44.29           H  
ATOM   1700  HD3 LYS A 118     -11.399 -17.371  39.591  1.00 44.29           H  
ATOM   1701  CE  LYS A 118      -9.871 -16.412  40.783  1.00 44.29           C  
ATOM   1702  HE2 LYS A 118     -10.588 -15.714  41.214  1.00 44.29           H  
ATOM   1703  HE3 LYS A 118      -9.184 -16.712  41.574  1.00 44.29           H  
ATOM   1704  NZ  LYS A 118      -9.119 -15.769  39.678  1.00 44.29           N  
ATOM   1705  HZ1 LYS A 118      -8.455 -16.419  39.282  1.00 44.29           H  
ATOM   1706  HZ2 LYS A 118      -9.749 -15.459  38.952  1.00 44.29           H  
ATOM   1707  HZ3 LYS A 118      -8.612 -14.965  40.022  1.00 44.29           H  
ATOM   1708  N   PRO A 119     -15.180 -20.872  42.138  1.00 40.76           N  
ATOM   1709  CA  PRO A 119     -16.353 -21.175  41.324  1.00 40.76           C  
ATOM   1710  HA  PRO A 119     -16.337 -22.214  40.997  1.00 40.76           H  
ATOM   1711  C   PRO A 119     -16.329 -20.252  40.096  1.00 40.76           C  
ATOM   1712  CB  PRO A 119     -17.567 -20.958  42.236  1.00 40.76           C  
ATOM   1713  HB2 PRO A 119     -18.447 -20.632  41.681  1.00 40.76           H  
ATOM   1714  HB3 PRO A 119     -17.782 -21.882  42.773  1.00 40.76           H  
ATOM   1715  O   PRO A 119     -16.568 -19.047  40.192  1.00 40.76           O  
ATOM   1716  CG  PRO A 119     -17.092 -19.897  43.228  1.00 40.76           C  
ATOM   1717  HG2 PRO A 119     -17.291 -18.905  42.823  1.00 40.76           H  
ATOM   1718  HG3 PRO A 119     -17.575 -20.011  44.198  1.00 40.76           H  
ATOM   1719  CD  PRO A 119     -15.578 -20.115  43.322  1.00 40.76           C  
ATOM   1720  HD2 PRO A 119     -15.086 -19.144  43.370  1.00 40.76           H  
ATOM   1721  HD3 PRO A 119     -15.348 -20.698  44.214  1.00 40.76           H  
ATOM   1722  N   ARG A 120     -15.995 -20.794  38.918  1.00 45.98           N  
ATOM   1723  H   ARG A 120     -15.748 -21.774  38.915  1.00 45.98           H  
ATOM   1724  CA  ARG A 120     -16.453 -20.177  37.670  1.00 45.98           C  
ATOM   1725  HA  ARG A 120     -16.131 -19.137  37.626  1.00 45.98           H  
ATOM   1726  C   ARG A 120     -17.970 -20.205  37.745  1.00 45.98           C  
ATOM   1727  CB  ARG A 120     -15.970 -20.942  36.428  1.00 45.98           C  
ATOM   1728  HB2 ARG A 120     -16.045 -22.015  36.604  1.00 45.98           H  
ATOM   1729  HB3 ARG A 120     -16.627 -20.692  35.594  1.00 45.98           H  
ATOM   1730  O   ARG A 120     -18.533 -21.277  37.930  1.00 45.98           O  
ATOM   1731  CG  ARG A 120     -14.536 -20.570  36.033  1.00 45.98           C  
ATOM   1732  HG2 ARG A 120     -14.483 -19.497  35.852  1.00 45.98           H  
ATOM   1733  HG3 ARG A 120     -13.853 -20.835  36.840  1.00 45.98           H  
ATOM   1734  CD  ARG A 120     -14.141 -21.321  34.755  1.00 45.98           C  
ATOM   1735  HD2 ARG A 120     -14.103 -22.388  34.972  1.00 45.98           H  
ATOM   1736  HD3 ARG A 120     -14.912 -21.146  34.005  1.00 45.98           H  
ATOM   1737  NE  ARG A 120     -12.835 -20.870  34.233  1.00 45.98           N  
ATOM   1738  HE  ARG A 120     -12.253 -20.338  34.864  1.00 45.98           H  
ATOM   1739  NH1 ARG A 120     -13.010 -21.841  32.159  1.00 45.98           N  
ATOM   1740 HH11 ARG A 120     -12.633 -22.038  31.243  1.00 45.98           H  
ATOM   1741 HH12 ARG A 120     -13.897 -22.240  32.430  1.00 45.98           H  
ATOM   1742  NH2 ARG A 120     -11.196 -20.647  32.661  1.00 45.98           N  
ATOM   1743 HH21 ARG A 120     -10.835 -20.866  31.743  1.00 45.98           H  
ATOM   1744 HH22 ARG A 120     -10.641 -20.099  33.302  1.00 45.98           H  
ATOM   1745  CZ  ARG A 120     -12.356 -21.120  33.026  1.00 45.98           C  
ATOM   1746  N   PHE A 121     -18.578 -19.029  37.647  1.00 42.93           N  
ATOM   1747  H   PHE A 121     -18.005 -18.198  37.675  1.00 42.93           H  
ATOM   1748  CA  PHE A 121     -19.997 -18.832  37.406  1.00 42.93           C  
ATOM   1749  HA  PHE A 121     -20.527 -18.761  38.356  1.00 42.93           H  
ATOM   1750  C   PHE A 121     -20.563 -20.003  36.602  1.00 42.93           C  
ATOM   1751  CB  PHE A 121     -20.161 -17.509  36.645  1.00 42.93           C  
ATOM   1752  HB2 PHE A 121     -21.205 -17.407  36.347  1.00 42.93           H  
ATOM   1753  HB3 PHE A 121     -19.565 -17.533  35.732  1.00 42.93           H  
ATOM   1754  O   PHE A 121     -20.249 -20.174  35.423  1.00 42.93           O  
ATOM   1755  CG  PHE A 121     -19.771 -16.298  37.469  1.00 42.93           C  
ATOM   1756  CD1 PHE A 121     -20.746 -15.653  38.250  1.00 42.93           C  
ATOM   1757  HD1 PHE A 121     -21.768 -16.003  38.242  1.00 42.93           H  
ATOM   1758  CD2 PHE A 121     -18.441 -15.829  37.484  1.00 42.93           C  
ATOM   1759  HD2 PHE A 121     -17.691 -16.305  36.869  1.00 42.93           H  
ATOM   1760  CE1 PHE A 121     -20.398 -14.548  39.043  1.00 42.93           C  
ATOM   1761  HE1 PHE A 121     -21.152 -14.054  39.638  1.00 42.93           H  
ATOM   1762  CE2 PHE A 121     -18.090 -14.730  38.289  1.00 42.93           C  
ATOM   1763  HE2 PHE A 121     -17.074 -14.366  38.301  1.00 42.93           H  
ATOM   1764  CZ  PHE A 121     -19.070 -14.089  39.067  1.00 42.93           C  
ATOM   1765  HZ  PHE A 121     -18.808 -13.239  39.680  1.00 42.93           H  
ATOM   1766  N   ALA A 122     -21.344 -20.835  37.286  1.00 39.92           N  
ATOM   1767  H   ALA A 122     -21.474 -20.680  38.276  1.00 39.92           H  
ATOM   1768  CA  ALA A 122     -22.255 -21.753  36.651  1.00 39.92           C  
ATOM   1769  HA  ALA A 122     -21.713 -22.396  35.957  1.00 39.92           H  
ATOM   1770  C   ALA A 122     -23.239 -20.869  35.880  1.00 39.92           C  
ATOM   1771  CB  ALA A 122     -22.900 -22.620  37.740  1.00 39.92           C  
ATOM   1772  HB1 ALA A 122     -22.131 -23.161  38.291  1.00 39.92           H  
ATOM   1773  HB2 ALA A 122     -23.473 -22.001  38.431  1.00 39.92           H  
ATOM   1774  HB3 ALA A 122     -23.570 -23.344  37.277  1.00 39.92           H  
ATOM   1775  O   ALA A 122     -24.115 -20.234  36.461  1.00 39.92           O  
ATOM   1776  N   ALA A 123     -23.004 -20.740  34.576  1.00 44.93           N  
ATOM   1777  H   ALA A 123     -22.177 -21.189  34.208  1.00 44.93           H  
ATOM   1778  CA  ALA A 123     -23.872 -20.066  33.622  1.00 44.93           C  
ATOM   1779  HA  ALA A 123     -24.196 -19.116  34.047  1.00 44.93           H  
ATOM   1780  C   ALA A 123     -25.131 -20.917  33.372  1.00 44.93           C  
ATOM   1781  CB  ALA A 123     -23.053 -19.781  32.354  1.00 44.93           C  
ATOM   1782  HB1 ALA A 123     -23.672 -19.243  31.636  1.00 44.93           H  
ATOM   1783  HB2 ALA A 123     -22.724 -20.717  31.903  1.00 44.93           H  
ATOM   1784  HB3 ALA A 123     -22.185 -19.168  32.601  1.00 44.93           H  
ATOM   1785  O   ALA A 123     -25.437 -21.280  32.239  1.00 44.93           O  
ATOM   1786  N   SER A 124     -25.827 -21.286  34.447  1.00 44.17           N  
ATOM   1787  H   SER A 124     -25.509 -20.978  35.354  1.00 44.17           H  
ATOM   1788  CA  SER A 124     -26.984 -22.183  34.414  1.00 44.17           C  
ATOM   1789  HA  SER A 124     -26.847 -22.888  33.593  1.00 44.17           H  
ATOM   1790  C   SER A 124     -28.305 -21.461  34.133  1.00 44.17           C  
ATOM   1791  CB  SER A 124     -27.071 -23.016  35.694  1.00 44.17           C  
ATOM   1792  HB2 SER A 124     -27.341 -22.367  36.527  1.00 44.17           H  
ATOM   1793  HB3 SER A 124     -27.847 -23.773  35.577  1.00 44.17           H  
ATOM   1794  O   SER A 124     -29.329 -22.122  34.079  1.00 44.17           O  
ATOM   1795  OG  SER A 124     -25.831 -23.648  35.975  1.00 44.17           O  
ATOM   1796  HG  SER A 124     -25.980 -24.235  36.720  1.00 44.17           H  
ATOM   1797  N   ASP A 125     -28.265 -20.151  33.857  1.00 41.75           N  
ATOM   1798  H   ASP A 125     -27.391 -19.669  34.011  1.00 41.75           H  
ATOM   1799  CA  ASP A 125     -29.406 -19.342  33.390  1.00 41.75           C  
ATOM   1800  HA  ASP A 125     -30.282 -19.988  33.323  1.00 41.75           H  
ATOM   1801  C   ASP A 125     -29.201 -18.799  31.960  1.00 41.75           C  
ATOM   1802  CB  ASP A 125     -29.751 -18.241  34.405  1.00 41.75           C  
ATOM   1803  HB2 ASP A 125     -30.467 -17.550  33.961  1.00 41.75           H  
ATOM   1804  HB3 ASP A 125     -28.847 -17.680  34.643  1.00 41.75           H  
ATOM   1805  O   ASP A 125     -29.706 -17.747  31.579  1.00 41.75           O  
ATOM   1806  CG  ASP A 125     -30.393 -18.773  35.688  1.00 41.75           C  
ATOM   1807  OD1 ASP A 125     -31.081 -19.814  35.622  1.00 41.75           O  
ATOM   1808  OD2 ASP A 125     -30.189 -18.110  36.727  1.00 41.75           O  
ATOM   1809  N   MET A 126     -28.462 -19.536  31.126  1.00 44.43           N  
ATOM   1810  H   MET A 126     -28.002 -20.348  31.511  1.00 44.43           H  
ATOM   1811  CA  MET A 126     -28.593 -19.444  29.664  1.00 44.43           C  
ATOM   1812  HA  MET A 126     -29.405 -18.757  29.426  1.00 44.43           H  
ATOM   1813  C   MET A 126     -29.041 -20.793  29.092  1.00 44.43           C  
ATOM   1814  CB  MET A 126     -27.329 -18.881  28.994  1.00 44.43           C  
ATOM   1815  HB2 MET A 126     -26.460 -19.467  29.293  1.00 44.43           H  
ATOM   1816  HB3 MET A 126     -27.442 -18.956  27.913  1.00 44.43           H  
ATOM   1817  O   MET A 126     -28.490 -21.287  28.114  1.00 44.43           O  
ATOM   1818  CG  MET A 126     -27.096 -17.406  29.328  1.00 44.43           C  
ATOM   1819  HG2 MET A 126     -28.019 -16.858  29.140  1.00 44.43           H  
ATOM   1820  HG3 MET A 126     -26.854 -17.313  30.386  1.00 44.43           H  
ATOM   1821  SD  MET A 126     -25.770 -16.653  28.341  1.00 44.43           S  
ATOM   1822  CE  MET A 126     -25.923 -14.939  28.901  1.00 44.43           C  
ATOM   1823  HE1 MET A 126     -25.767 -14.891  29.979  1.00 44.43           H  
ATOM   1824  HE2 MET A 126     -26.920 -14.566  28.666  1.00 44.43           H  
ATOM   1825  HE3 MET A 126     -25.178 -14.322  28.398  1.00 44.43           H  
ATOM   1826  N   MET A 127     -30.038 -21.420  29.717  1.00 50.77           N  
ATOM   1827  H   MET A 127     -30.421 -21.006  30.554  1.00 50.77           H  
ATOM   1828  CA  MET A 127     -30.771 -22.530  29.109  1.00 50.77           C  
ATOM   1829  HA  MET A 127     -30.237 -22.886  28.228  1.00 50.77           H  
ATOM   1830  C   MET A 127     -32.128 -22.038  28.606  1.00 50.77           C  
ATOM   1831  CB  MET A 127     -30.885 -23.732  30.058  1.00 50.77           C  
ATOM   1832  HB2 MET A 127     -31.215 -23.407  31.045  1.00 50.77           H  
ATOM   1833  HB3 MET A 127     -31.628 -24.421  29.656  1.00 50.77           H  
ATOM   1834  O   MET A 127     -33.152 -22.209  29.257  1.00 50.77           O  
ATOM   1835  CG  MET A 127     -29.561 -24.493  30.176  1.00 50.77           C  
ATOM   1836  HG2 MET A 127     -29.140 -24.641  29.181  1.00 50.77           H  
ATOM   1837  HG3 MET A 127     -28.866 -23.889  30.759  1.00 50.77           H  
ATOM   1838  SD  MET A 127     -29.742 -26.116  30.962  1.00 50.77           S  
ATOM   1839  CE  MET A 127     -28.004 -26.498  31.289  1.00 50.77           C  
ATOM   1840  HE1 MET A 127     -27.581 -25.734  31.942  1.00 50.77           H  
ATOM   1841  HE2 MET A 127     -27.451 -26.523  30.350  1.00 50.77           H  
ATOM   1842  HE3 MET A 127     -27.933 -27.469  31.779  1.00 50.77           H  
ATOM   1843  N   MET A 128     -32.138 -21.477  27.396  1.00 45.72           N  
ATOM   1844  H   MET A 128     -31.251 -21.278  26.955  1.00 45.72           H  
ATOM   1845  CA  MET A 128     -33.307 -21.554  26.525  1.00 45.72           C  
ATOM   1846  HA  MET A 128     -34.019 -22.250  26.968  1.00 45.72           H  
ATOM   1847  C   MET A 128     -32.862 -22.129  25.178  1.00 45.72           C  
ATOM   1848  CB  MET A 128     -34.028 -20.200  26.401  1.00 45.72           C  
ATOM   1849  HB2 MET A 128     -33.459 -19.521  25.765  1.00 45.72           H  
ATOM   1850  HB3 MET A 128     -34.120 -19.753  27.390  1.00 45.72           H  
ATOM   1851  O   MET A 128     -32.261 -21.432  24.371  1.00 45.72           O  
ATOM   1852  CG  MET A 128     -35.441 -20.397  25.833  1.00 45.72           C  
ATOM   1853  HG2 MET A 128     -35.973 -21.090  26.485  1.00 45.72           H  
ATOM   1854  HG3 MET A 128     -35.373 -20.841  24.840  1.00 45.72           H  
ATOM   1855  SD  MET A 128     -36.420 -18.874  25.717  1.00 45.72           S  
ATOM   1856  CE  MET A 128     -38.088 -19.574  25.585  1.00 45.72           C  
ATOM   1857  HE1 MET A 128     -38.311 -20.157  26.478  1.00 45.72           H  
ATOM   1858  HE2 MET A 128     -38.812 -18.765  25.493  1.00 45.72           H  
ATOM   1859  HE3 MET A 128     -38.149 -20.214  24.705  1.00 45.72           H  
ATOM   1860  N   GLY A 129     -33.172 -23.411  24.968  1.00 47.89           N  
ATOM   1861  H   GLY A 129     -33.589 -23.911  25.740  1.00 47.89           H  
ATOM   1862  CA  GLY A 129     -33.175 -24.072  23.660  1.00 47.89           C  
ATOM   1863  HA2 GLY A 129     -33.605 -23.394  22.923  1.00 47.89           H  
ATOM   1864  HA3 GLY A 129     -33.822 -24.947  23.716  1.00 47.89           H  
ATOM   1865  C   GLY A 129     -31.803 -24.500  23.133  1.00 47.89           C  
ATOM   1866  O   GLY A 129     -30.880 -23.704  23.033  1.00 47.89           O  
ATOM   1867  N   GLY A 130     -31.681 -25.784  22.783  1.00 52.09           N  
ATOM   1868  H   GLY A 130     -32.502 -26.367  22.862  1.00 52.09           H  
ATOM   1869  CA  GLY A 130     -30.460 -26.415  22.281  1.00 52.09           C  
ATOM   1870  HA2 GLY A 130     -29.799 -26.613  23.125  1.00 52.09           H  
ATOM   1871  HA3 GLY A 130     -30.712 -27.370  21.818  1.00 52.09           H  
ATOM   1872  C   GLY A 130     -29.716 -25.572  21.244  1.00 52.09           C  
ATOM   1873  O   GLY A 130     -30.274 -25.190  20.217  1.00 52.09           O  
ATOM   1874  N   GLY A 131     -28.447 -25.290  21.549  1.00 53.58           N  
ATOM   1875  H   GLY A 131     -28.101 -25.613  22.441  1.00 53.58           H  
ATOM   1876  CA  GLY A 131     -27.562 -24.440  20.765  1.00 53.58           C  
ATOM   1877  HA2 GLY A 131     -27.987 -23.439  20.708  1.00 53.58           H  
ATOM   1878  HA3 GLY A 131     -26.591 -24.373  21.256  1.00 53.58           H  
ATOM   1879  C   GLY A 131     -27.352 -24.975  19.357  1.00 53.58           C  
ATOM   1880  O   GLY A 131     -26.450 -25.774  19.107  1.00 53.58           O  
ATOM   1881  N   GLN A 132     -28.166 -24.494  18.425  1.00 52.30           N  
ATOM   1882  H   GLN A 132     -28.962 -23.945  18.717  1.00 52.30           H  
ATOM   1883  CA  GLN A 132     -27.825 -24.548  17.018  1.00 52.30           C  
ATOM   1884  HA  GLN A 132     -27.561 -25.580  16.788  1.00 52.30           H  
ATOM   1885  C   GLN A 132     -26.610 -23.621  16.832  1.00 52.30           C  
ATOM   1886  CB  GLN A 132     -29.046 -24.142  16.172  1.00 52.30           C  
ATOM   1887  HB2 GLN A 132     -29.944 -24.165  16.789  1.00 52.30           H  
ATOM   1888  HB3 GLN A 132     -28.922 -23.127  15.793  1.00 52.30           H  
ATOM   1889  O   GLN A 132     -26.707 -22.433  17.157  1.00 52.30           O  
ATOM   1890  CG  GLN A 132     -29.254 -25.110  14.999  1.00 52.30           C  
ATOM   1891  HG2 GLN A 132     -29.334 -26.126  15.387  1.00 52.30           H  
ATOM   1892  HG3 GLN A 132     -28.393 -25.061  14.332  1.00 52.30           H  
ATOM   1893  CD  GLN A 132     -30.517 -24.809  14.197  1.00 52.30           C  
ATOM   1894  NE2 GLN A 132     -30.874 -25.654  13.253  1.00 52.30           N  
ATOM   1895 HE21 GLN A 132     -31.725 -25.416  12.765  1.00 52.30           H  
ATOM   1896 HE22 GLN A 132     -30.344 -26.494  13.073  1.00 52.30           H  
ATOM   1897  OE1 GLN A 132     -31.209 -23.827  14.383  1.00 52.30           O  
ATOM   1898  N   PRO A 133     -25.441 -24.127  16.392  1.00 56.64           N  
ATOM   1899  CA  PRO A 133     -24.296 -23.265  16.135  1.00 56.64           C  
ATOM   1900  HA  PRO A 133     -23.998 -22.750  17.049  1.00 56.64           H  
ATOM   1901  C   PRO A 133     -24.707 -22.240  15.080  1.00 56.64           C  
ATOM   1902  CB  PRO A 133     -23.167 -24.189  15.666  1.00 56.64           C  
ATOM   1903  HB2 PRO A 133     -22.530 -23.717  14.918  1.00 56.64           H  
ATOM   1904  HB3 PRO A 133     -22.574 -24.499  16.527  1.00 56.64           H  
ATOM   1905  O   PRO A 133     -25.322 -22.603  14.078  1.00 56.64           O  
ATOM   1906  CG  PRO A 133     -23.908 -25.401  15.099  1.00 56.64           C  
ATOM   1907  HG2 PRO A 133     -24.188 -25.205  14.064  1.00 56.64           H  
ATOM   1908  HG3 PRO A 133     -23.310 -26.310  15.167  1.00 56.64           H  
ATOM   1909  CD  PRO A 133     -25.168 -25.487  15.959  1.00 56.64           C  
ATOM   1910  HD2 PRO A 133     -24.981 -26.114  16.832  1.00 56.64           H  
ATOM   1911  HD3 PRO A 133     -25.986 -25.895  15.366  1.00 56.64           H  
ATOM   1912  N   LEU A 134     -24.392 -20.964  15.305  1.00 64.02           N  
ATOM   1913  H   LEU A 134     -23.917 -20.727  16.165  1.00 64.02           H  
ATOM   1914  CA  LEU A 134     -24.657 -19.908  14.332  1.00 64.02           C  
ATOM   1915  HA  LEU A 134     -25.732 -19.835  14.168  1.00 64.02           H  
ATOM   1916  C   LEU A 134     -23.993 -20.299  13.001  1.00 64.02           C  
ATOM   1917  CB  LEU A 134     -24.134 -18.567  14.885  1.00 64.02           C  
ATOM   1918  HB2 LEU A 134     -24.022 -17.859  14.064  1.00 64.02           H  
ATOM   1919  HB3 LEU A 134     -23.142 -18.734  15.305  1.00 64.02           H  
ATOM   1920  O   LEU A 134     -22.766 -20.367  12.909  1.00 64.02           O  
ATOM   1921  CG  LEU A 134     -25.057 -17.947  15.955  1.00 64.02           C  
ATOM   1922  HG  LEU A 134     -25.477 -18.735  16.580  1.00 64.02           H  
ATOM   1923  CD1 LEU A 134     -24.270 -16.997  16.858  1.00 64.02           C  
ATOM   1924 HD11 LEU A 134     -23.480 -17.548  17.369  1.00 64.02           H  
ATOM   1925 HD12 LEU A 134     -23.832 -16.194  16.266  1.00 64.02           H  
ATOM   1926 HD13 LEU A 134     -24.937 -16.571  17.608  1.00 64.02           H  
ATOM   1927  CD2 LEU A 134     -26.196 -17.154  15.308  1.00 64.02           C  
ATOM   1928 HD21 LEU A 134     -26.794 -17.812  14.677  1.00 64.02           H  
ATOM   1929 HD22 LEU A 134     -26.844 -16.745  16.084  1.00 64.02           H  
ATOM   1930 HD23 LEU A 134     -25.800 -16.338  14.704  1.00 64.02           H  
ATOM   1931  N   LEU A 135     -24.806 -20.614  11.991  1.00 63.50           N  
ATOM   1932  H   LEU A 135     -25.802 -20.618  12.162  1.00 63.50           H  
ATOM   1933  CA  LEU A 135     -24.337 -20.945  10.650  1.00 63.50           C  
ATOM   1934  HA  LEU A 135     -23.344 -21.389  10.721  1.00 63.50           H  
ATOM   1935  C   LEU A 135     -24.235 -19.650   9.843  1.00 63.50           C  
ATOM   1936  CB  LEU A 135     -25.278 -21.960   9.960  1.00 63.50           C  
ATOM   1937  HB2 LEU A 135     -26.262 -21.501   9.865  1.00 63.50           H  
ATOM   1938  HB3 LEU A 135     -24.899 -22.137   8.954  1.00 63.50           H  
ATOM   1939  O   LEU A 135     -25.237 -18.959   9.668  1.00 63.50           O  
ATOM   1940  CG  LEU A 135     -25.457 -23.326  10.653  1.00 63.50           C  
ATOM   1941  HG  LEU A 135     -25.884 -23.175  11.644  1.00 63.50           H  
ATOM   1942  CD1 LEU A 135     -26.426 -24.199   9.858  1.00 63.50           C  
ATOM   1943 HD11 LEU A 135     -26.017 -24.418   8.872  1.00 63.50           H  
ATOM   1944 HD12 LEU A 135     -26.597 -25.134  10.390  1.00 63.50           H  
ATOM   1945 HD13 LEU A 135     -27.380 -23.683   9.750  1.00 63.50           H  
ATOM   1946  CD2 LEU A 135     -24.143 -24.090  10.782  1.00 63.50           C  
ATOM   1947 HD21 LEU A 135     -24.329 -25.083  11.190  1.00 63.50           H  
ATOM   1948 HD22 LEU A 135     -23.516 -23.543  11.486  1.00 63.50           H  
ATOM   1949 HD23 LEU A 135     -23.652 -24.177   9.813  1.00 63.50           H  
ATOM   1950  N   LEU A 136     -23.058 -19.335   9.303  1.00 55.42           N  
ATOM   1951  H   LEU A 136     -22.276 -19.951   9.470  1.00 55.42           H  
ATOM   1952  CA  LEU A 136     -22.935 -18.323   8.250  1.00 55.42           C  
ATOM   1953  HA  LEU A 136     -23.844 -17.721   8.222  1.00 55.42           H  
ATOM   1954  C   LEU A 136     -22.820 -19.072   6.918  1.00 55.42           C  
ATOM   1955  CB  LEU A 136     -21.755 -17.378   8.552  1.00 55.42           C  
ATOM   1956  HB2 LEU A 136     -21.831 -17.034   9.583  1.00 55.42           H  
ATOM   1957  HB3 LEU A 136     -20.829 -17.944   8.457  1.00 55.42           H  
ATOM   1958  O   LEU A 136     -21.834 -19.767   6.687  1.00 55.42           O  
ATOM   1959  CG  LEU A 136     -21.694 -16.146   7.625  1.00 55.42           C  
ATOM   1960  HG  LEU A 136     -21.741 -16.471   6.586  1.00 55.42           H  
ATOM   1961  CD1 LEU A 136     -22.834 -15.156   7.889  1.00 55.42           C  
ATOM   1962 HD11 LEU A 136     -23.796 -15.612   7.654  1.00 55.42           H  
ATOM   1963 HD12 LEU A 136     -22.830 -14.848   8.935  1.00 55.42           H  
ATOM   1964 HD13 LEU A 136     -22.715 -14.278   7.255  1.00 55.42           H  
ATOM   1965  CD2 LEU A 136     -20.375 -15.402   7.835  1.00 55.42           C  
ATOM   1966 HD21 LEU A 136     -20.297 -15.063   8.868  1.00 55.42           H  
ATOM   1967 HD22 LEU A 136     -20.322 -14.544   7.166  1.00 55.42           H  
ATOM   1968 HD23 LEU A 136     -19.541 -16.069   7.615  1.00 55.42           H  
ATOM   1969  N   ASN A 137     -23.850 -18.992   6.070  1.00 60.46           N  
ATOM   1970  H   ASN A 137     -24.622 -18.388   6.314  1.00 60.46           H  
ATOM   1971  CA  ASN A 137     -23.931 -19.714   4.789  1.00 60.46           C  
ATOM   1972  HA  ASN A 137     -24.947 -19.589   4.414  1.00 60.46           H  
ATOM   1973  C   ASN A 137     -23.731 -21.244   4.902  1.00 60.46           C  
ATOM   1974  CB  ASN A 137     -22.990 -19.053   3.762  1.00 60.46           C  
ATOM   1975  HB2 ASN A 137     -21.959 -19.142   4.104  1.00 60.46           H  
ATOM   1976  HB3 ASN A 137     -23.072 -19.574   2.808  1.00 60.46           H  
ATOM   1977  O   ASN A 137     -23.084 -21.855   4.057  1.00 60.46           O  
ATOM   1978  CG  ASN A 137     -23.323 -17.598   3.509  1.00 60.46           C  
ATOM   1979  ND2 ASN A 137     -22.336 -16.779   3.230  1.00 60.46           N  
ATOM   1980 HD21 ASN A 137     -22.597 -15.822   3.039  1.00 60.46           H  
ATOM   1981 HD22 ASN A 137     -21.390 -17.125   3.163  1.00 60.46           H  
ATOM   1982  OD1 ASN A 137     -24.462 -17.173   3.562  1.00 60.46           O  
ATOM   1983  N   GLY A 138     -24.269 -21.868   5.957  1.00 60.94           N  
ATOM   1984  H   GLY A 138     -24.775 -21.311   6.630  1.00 60.94           H  
ATOM   1985  CA  GLY A 138     -24.239 -23.327   6.143  1.00 60.94           C  
ATOM   1986  HA2 GLY A 138     -25.111 -23.624   6.726  1.00 60.94           H  
ATOM   1987  HA3 GLY A 138     -24.311 -23.812   5.169  1.00 60.94           H  
ATOM   1988  C   GLY A 138     -22.996 -23.890   6.844  1.00 60.94           C  
ATOM   1989  O   GLY A 138     -22.969 -25.084   7.129  1.00 60.94           O  
ATOM   1990  N   TYR A 139     -22.004 -23.060   7.185  1.00 51.62           N  
ATOM   1991  H   TYR A 139     -22.060 -22.090   6.909  1.00 51.62           H  
ATOM   1992  CA  TYR A 139     -20.814 -23.492   7.930  1.00 51.62           C  
ATOM   1993  HA  TYR A 139     -20.743 -24.577   7.846  1.00 51.62           H  
ATOM   1994  C   TYR A 139     -20.902 -23.114   9.420  1.00 51.62           C  
ATOM   1995  CB  TYR A 139     -19.550 -22.923   7.281  1.00 51.62           C  
ATOM   1996  HB2 TYR A 139     -19.623 -21.837   7.241  1.00 51.62           H  
ATOM   1997  HB3 TYR A 139     -18.693 -23.170   7.908  1.00 51.62           H  
ATOM   1998  O   TYR A 139     -21.274 -21.977   9.728  1.00 51.62           O  
ATOM   1999  CG  TYR A 139     -19.294 -23.470   5.890  1.00 51.62           C  
ATOM   2000  CD1 TYR A 139     -18.707 -24.741   5.731  1.00 51.62           C  
ATOM   2001  HD1 TYR A 139     -18.430 -25.319   6.600  1.00 51.62           H  
ATOM   2002  CD2 TYR A 139     -19.674 -22.724   4.758  1.00 51.62           C  
ATOM   2003  HD2 TYR A 139     -20.156 -21.764   4.878  1.00 51.62           H  
ATOM   2004  CE1 TYR A 139     -18.491 -25.265   4.442  1.00 51.62           C  
ATOM   2005  HE1 TYR A 139     -18.046 -26.241   4.322  1.00 51.62           H  
ATOM   2006  CE2 TYR A 139     -19.454 -23.241   3.468  1.00 51.62           C  
ATOM   2007  HE2 TYR A 139     -19.757 -22.683   2.595  1.00 51.62           H  
ATOM   2008  OH  TYR A 139     -18.654 -25.006   2.059  1.00 51.62           O  
ATOM   2009  HH  TYR A 139     -18.287 -25.893   2.083  1.00 51.62           H  
ATOM   2010  CZ  TYR A 139     -18.863 -24.511   3.307  1.00 51.62           C  
ATOM   2011  N   PRO A 140     -20.554 -24.023  10.354  1.00 58.19           N  
ATOM   2012  CA  PRO A 140     -20.611 -23.758  11.791  1.00 58.19           C  
ATOM   2013  HA  PRO A 140     -21.594 -23.383  12.074  1.00 58.19           H  
ATOM   2014  C   PRO A 140     -19.586 -22.702  12.211  1.00 58.19           C  
ATOM   2015  CB  PRO A 140     -20.390 -25.116  12.471  1.00 58.19           C  
ATOM   2016  HB2 PRO A 140     -21.354 -25.601  12.626  1.00 58.19           H  
ATOM   2017  HB3 PRO A 140     -19.858 -25.023  13.418  1.00 58.19           H  
ATOM   2018  O   PRO A 140     -18.381 -22.893  12.045  1.00 58.19           O  
ATOM   2019  CG  PRO A 140     -19.584 -25.913  11.445  1.00 58.19           C  
ATOM   2020  HG2 PRO A 140     -19.749 -26.986  11.545  1.00 58.19           H  
ATOM   2021  HG3 PRO A 140     -18.526 -25.677  11.551  1.00 58.19           H  
ATOM   2022  CD  PRO A 140     -20.095 -25.383  10.107  1.00 58.19           C  
ATOM   2023  HD2 PRO A 140     -19.291 -25.404   9.370  1.00 58.19           H  
ATOM   2024  HD3 PRO A 140     -20.934 -25.990   9.768  1.00 58.19           H  
ATOM   2025  N   MET A 141     -20.057 -21.596  12.796  1.00 52.07           N  
ATOM   2026  H   MET A 141     -21.053 -21.438  12.842  1.00 52.07           H  
ATOM   2027  CA  MET A 141     -19.183 -20.642  13.475  1.00 52.07           C  
ATOM   2028  HA  MET A 141     -18.212 -20.638  12.980  1.00 52.07           H  
ATOM   2029  C   MET A 141     -18.964 -21.075  14.923  1.00 52.07           C  
ATOM   2030  CB  MET A 141     -19.723 -19.207  13.404  1.00 52.07           C  
ATOM   2031  HB2 MET A 141     -19.068 -18.583  14.012  1.00 52.07           H  
ATOM   2032  HB3 MET A 141     -20.725 -19.148  13.829  1.00 52.07           H  
ATOM   2033  O   MET A 141     -19.882 -21.054  15.743  1.00 52.07           O  
ATOM   2034  CG  MET A 141     -19.721 -18.654  11.973  1.00 52.07           C  
ATOM   2035  HG2 MET A 141     -19.059 -19.262  11.357  1.00 52.07           H  
ATOM   2036  HG3 MET A 141     -20.726 -18.736  11.557  1.00 52.07           H  
ATOM   2037  SD  MET A 141     -19.145 -16.935  11.849  1.00 52.07           S  
ATOM   2038  CE  MET A 141     -20.473 -16.082  12.739  1.00 52.07           C  
ATOM   2039  HE1 MET A 141     -20.509 -16.428  13.772  1.00 52.07           H  
ATOM   2040  HE2 MET A 141     -20.289 -15.008  12.722  1.00 52.07           H  
ATOM   2041  HE3 MET A 141     -21.427 -16.290  12.255  1.00 52.07           H  
ATOM   2042  N   TYR A 142     -17.727 -21.441  15.251  1.00 51.99           N  
ATOM   2043  H   TYR A 142     -17.026 -21.493  14.526  1.00 51.99           H  
ATOM   2044  CA  TYR A 142     -17.334 -21.708  16.629  1.00 51.99           C  
ATOM   2045  HA  TYR A 142     -18.148 -22.261  17.098  1.00 51.99           H  
ATOM   2046  C   TYR A 142     -17.107 -20.379  17.367  1.00 51.99           C  
ATOM   2047  CB  TYR A 142     -16.101 -22.613  16.676  1.00 51.99           C  
ATOM   2048  HB2 TYR A 142     -15.281 -22.139  16.136  1.00 51.99           H  
ATOM   2049  HB3 TYR A 142     -15.790 -22.727  17.714  1.00 51.99           H  
ATOM   2050  O   TYR A 142     -16.330 -19.541  16.894  1.00 51.99           O  
ATOM   2051  CG  TYR A 142     -16.368 -23.987  16.096  1.00 51.99           C  
ATOM   2052  CD1 TYR A 142     -16.967 -24.983  16.894  1.00 51.99           C  
ATOM   2053  HD1 TYR A 142     -17.211 -24.775  17.925  1.00 51.99           H  
ATOM   2054  CD2 TYR A 142     -16.063 -24.255  14.748  1.00 51.99           C  
ATOM   2055  HD2 TYR A 142     -15.624 -23.491  14.123  1.00 51.99           H  
ATOM   2056  CE1 TYR A 142     -17.254 -26.249  16.347  1.00 51.99           C  
ATOM   2057  HE1 TYR A 142     -17.712 -27.012  16.959  1.00 51.99           H  
ATOM   2058  CE2 TYR A 142     -16.351 -25.518  14.198  1.00 51.99           C  
ATOM   2059  HE2 TYR A 142     -16.130 -25.730  13.163  1.00 51.99           H  
ATOM   2060  OH  TYR A 142     -17.216 -27.733  14.456  1.00 51.99           O  
ATOM   2061  HH  TYR A 142     -17.613 -28.332  15.092  1.00 51.99           H  
ATOM   2062  CZ  TYR A 142     -16.943 -26.517  14.996  1.00 51.99           C  
ATOM   2063  N   PRO A 143     -17.764 -20.149  18.515  1.00 49.65           N  
ATOM   2064  CA  PRO A 143     -17.565 -18.934  19.288  1.00 49.65           C  
ATOM   2065  HA  PRO A 143     -17.760 -18.074  18.647  1.00 49.65           H  
ATOM   2066  C   PRO A 143     -16.120 -18.853  19.799  1.00 49.65           C  
ATOM   2067  CB  PRO A 143     -18.621 -18.961  20.396  1.00 49.65           C  
ATOM   2068  HB2 PRO A 143     -19.515 -18.438  20.055  1.00 49.65           H  
ATOM   2069  HB3 PRO A 143     -18.256 -18.522  21.325  1.00 49.65           H  
ATOM   2070  O   PRO A 143     -15.540 -19.818  20.292  1.00 49.65           O  
ATOM   2071  CG  PRO A 143     -18.938 -20.446  20.558  1.00 49.65           C  
ATOM   2072  HG2 PRO A 143     -18.219 -20.898  21.241  1.00 49.65           H  
ATOM   2073  HG3 PRO A 143     -19.956 -20.608  20.915  1.00 49.65           H  
ATOM   2074  CD  PRO A 143     -18.734 -21.018  19.159  1.00 49.65           C  
ATOM   2075  HD2 PRO A 143     -19.672 -20.988  18.604  1.00 49.65           H  
ATOM   2076  HD3 PRO A 143     -18.369 -22.043  19.233  1.00 49.65           H  
ATOM   2077  N   LYS A 144     -15.533 -17.666  19.643  1.00 46.78           N  
ATOM   2078  H   LYS A 144     -16.111 -16.945  19.238  1.00 46.78           H  
ATOM   2079  CA  LYS A 144     -14.120 -17.343  19.866  1.00 46.78           C  
ATOM   2080  HA  LYS A 144     -13.510 -18.047  19.299  1.00 46.78           H  
ATOM   2081  C   LYS A 144     -13.747 -17.476  21.351  1.00 46.78           C  
ATOM   2082  CB  LYS A 144     -13.927 -15.919  19.300  1.00 46.78           C  
ATOM   2083  HB2 LYS A 144     -14.362 -15.198  19.991  1.00 46.78           H  
ATOM   2084  HB3 LYS A 144     -14.491 -15.849  18.370  1.00 46.78           H  
ATOM   2085  O   LYS A 144     -13.823 -16.503  22.097  1.00 46.78           O  
ATOM   2086  CG  LYS A 144     -12.488 -15.507  18.967  1.00 46.78           C  
ATOM   2087  HG2 LYS A 144     -12.112 -16.138  18.161  1.00 46.78           H  
ATOM   2088  HG3 LYS A 144     -11.852 -15.622  19.845  1.00 46.78           H  
ATOM   2089  CD  LYS A 144     -12.499 -14.036  18.520  1.00 46.78           C  
ATOM   2090  HD2 LYS A 144     -13.266 -13.909  17.756  1.00 46.78           H  
ATOM   2091  HD3 LYS A 144     -12.757 -13.411  19.375  1.00 46.78           H  
ATOM   2092  CE  LYS A 144     -11.147 -13.598  17.953  1.00 46.78           C  
ATOM   2093  HE2 LYS A 144     -10.868 -14.296  17.163  1.00 46.78           H  
ATOM   2094  HE3 LYS A 144     -10.400 -13.689  18.741  1.00 46.78           H  
ATOM   2095  NZ  LYS A 144     -11.204 -12.201  17.442  1.00 46.78           N  
ATOM   2096  HZ1 LYS A 144     -11.482 -11.573  18.183  1.00 46.78           H  
ATOM   2097  HZ2 LYS A 144     -10.302 -11.899  17.102  1.00 46.78           H  
ATOM   2098  HZ3 LYS A 144     -11.881 -12.116  16.698  1.00 46.78           H  
ATOM   2099  N   THR A 145     -13.313 -18.653  21.801  1.00 49.40           N  
ATOM   2100  H   THR A 145     -13.419 -19.474  21.222  1.00 49.40           H  
ATOM   2101  CA  THR A 145     -12.611 -18.773  23.087  1.00 49.40           C  
ATOM   2102  HA  THR A 145     -13.200 -18.254  23.843  1.00 49.40           H  
ATOM   2103  C   THR A 145     -11.260 -18.067  22.978  1.00 49.40           C  
ATOM   2104  CB  THR A 145     -12.451 -20.224  23.561  1.00 49.40           C  
ATOM   2105  HB  THR A 145     -11.672 -20.271  24.322  1.00 49.40           H  
ATOM   2106  O   THR A 145     -10.445 -18.374  22.107  1.00 49.40           O  
ATOM   2107  CG2 THR A 145     -13.753 -20.744  24.170  1.00 49.40           C  
ATOM   2108 HG21 THR A 145     -14.034 -20.138  25.032  1.00 49.40           H  
ATOM   2109 HG22 THR A 145     -14.549 -20.710  23.427  1.00 49.40           H  
ATOM   2110 HG23 THR A 145     -13.614 -21.776  24.491  1.00 49.40           H  
ATOM   2111  OG1 THR A 145     -12.105 -21.064  22.488  1.00 49.40           O  
ATOM   2112  HG1 THR A 145     -11.279 -20.750  22.114  1.00 49.40           H  
ATOM   2113  N   SER A 146     -11.076 -17.069  23.840  1.00 51.04           N  
ATOM   2114  H   SER A 146     -11.809 -16.922  24.519  1.00 51.04           H  
ATOM   2115  CA  SER A 146      -9.938 -16.154  23.952  1.00 51.04           C  
ATOM   2116  HA  SER A 146     -10.051 -15.353  23.221  1.00 51.04           H  
ATOM   2117  C   SER A 146      -8.581 -16.835  23.739  1.00 51.04           C  
ATOM   2118  CB  SER A 146      -9.986 -15.538  25.358  1.00 51.04           C  
ATOM   2119  HB2 SER A 146      -9.117 -14.897  25.509  1.00 51.04           H  
ATOM   2120  HB3 SER A 146     -10.888 -14.936  25.462  1.00 51.04           H  
ATOM   2121  O   SER A 146      -8.044 -17.467  24.646  1.00 51.04           O  
ATOM   2122  OG  SER A 146      -9.996 -16.567  26.331  1.00 51.04           O  
ATOM   2123  HG  SER A 146      -9.234 -17.122  26.148  1.00 51.04           H  
ATOM   2124  N   GLY A 147      -8.023 -16.695  22.540  1.00 48.61           N  
ATOM   2125  H   GLY A 147      -8.553 -16.238  21.813  1.00 48.61           H  
ATOM   2126  CA  GLY A 147      -6.679 -17.182  22.225  1.00 48.61           C  
ATOM   2127  HA2 GLY A 147      -6.501 -18.118  22.754  1.00 48.61           H  
ATOM   2128  HA3 GLY A 147      -5.940 -16.455  22.562  1.00 48.61           H  
ATOM   2129  C   GLY A 147      -6.449 -17.455  20.745  1.00 48.61           C  
ATOM   2130  O   GLY A 147      -5.332 -17.280  20.273  1.00 48.61           O  
ATOM   2131  N   TYR A 148      -7.499 -17.786  19.989  1.00 45.69           N  
ATOM   2132  H   TYR A 148      -8.391 -17.949  20.432  1.00 45.69           H  
ATOM   2133  CA  TYR A 148      -7.387 -18.034  18.551  1.00 45.69           C  
ATOM   2134  HA  TYR A 148      -6.335 -17.965  18.274  1.00 45.69           H  
ATOM   2135  C   TYR A 148      -8.153 -16.965  17.750  1.00 45.69           C  
ATOM   2136  CB  TYR A 148      -7.791 -19.482  18.249  1.00 45.69           C  
ATOM   2137  HB2 TYR A 148      -8.796 -19.668  18.628  1.00 45.69           H  
ATOM   2138  HB3 TYR A 148      -7.812 -19.624  17.168  1.00 45.69           H  
ATOM   2139  O   TYR A 148      -9.288 -16.620  18.105  1.00 45.69           O  
ATOM   2140  CG  TYR A 148      -6.816 -20.484  18.852  1.00 45.69           C  
ATOM   2141  CD1 TYR A 148      -5.613 -20.780  18.179  1.00 45.69           C  
ATOM   2142  HD1 TYR A 148      -5.403 -20.330  17.220  1.00 45.69           H  
ATOM   2143  CD2 TYR A 148      -7.077 -21.074  20.106  1.00 45.69           C  
ATOM   2144  HD2 TYR A 148      -7.995 -20.849  20.627  1.00 45.69           H  
ATOM   2145  CE1 TYR A 148      -4.678 -21.663  18.753  1.00 45.69           C  
ATOM   2146  HE1 TYR A 148      -3.755 -21.898  18.244  1.00 45.69           H  
ATOM   2147  CE2 TYR A 148      -6.143 -21.960  20.683  1.00 45.69           C  
ATOM   2148  HE2 TYR A 148      -6.348 -22.415  21.641  1.00 45.69           H  
ATOM   2149  OH  TYR A 148      -4.031 -23.106  20.548  1.00 45.69           O  
ATOM   2150  HH  TYR A 148      -4.326 -23.472  21.385  1.00 45.69           H  
ATOM   2151  CZ  TYR A 148      -4.940 -22.255  20.004  1.00 45.69           C  
ATOM   2152  N   PRO A 149      -7.542 -16.351  16.715  1.00 45.81           N  
ATOM   2153  CA  PRO A 149      -8.217 -15.355  15.893  1.00 45.81           C  
ATOM   2154  HA  PRO A 149      -8.554 -14.535  16.527  1.00 45.81           H  
ATOM   2155  C   PRO A 149      -9.433 -15.981  15.203  1.00 45.81           C  
ATOM   2156  CB  PRO A 149      -7.167 -14.826  14.911  1.00 45.81           C  
ATOM   2157  HB2 PRO A 149      -6.667 -13.959  15.344  1.00 45.81           H  
ATOM   2158  HB3 PRO A 149      -7.596 -14.573  13.941  1.00 45.81           H  
ATOM   2159  O   PRO A 149      -9.446 -17.163  14.882  1.00 45.81           O  
ATOM   2160  CG  PRO A 149      -6.172 -15.980  14.804  1.00 45.81           C  
ATOM   2161  HG2 PRO A 149      -5.170 -15.632  14.551  1.00 45.81           H  
ATOM   2162  HG3 PRO A 149      -6.526 -16.696  14.062  1.00 45.81           H  
ATOM   2163  CD  PRO A 149      -6.213 -16.624  16.188  1.00 45.81           C  
ATOM   2164  HD2 PRO A 149      -6.031 -17.695  16.099  1.00 45.81           H  
ATOM   2165  HD3 PRO A 149      -5.465 -16.166  16.834  1.00 45.81           H  
ATOM   2166  N   MET A 150     -10.474 -15.173  15.006  1.00 46.65           N  
ATOM   2167  H   MET A 150     -10.323 -14.181  15.121  1.00 46.65           H  
ATOM   2168  CA  MET A 150     -11.696 -15.589  14.324  1.00 46.65           C  
ATOM   2169  HA  MET A 150     -12.085 -16.499  14.781  1.00 46.65           H  
ATOM   2170  C   MET A 150     -11.322 -15.871  12.868  1.00 46.65           C  
ATOM   2171  CB  MET A 150     -12.729 -14.459  14.471  1.00 46.65           C  
ATOM   2172  HB2 MET A 150     -12.353 -13.561  13.981  1.00 46.65           H  
ATOM   2173  HB3 MET A 150     -12.846 -14.239  15.533  1.00 46.65           H  
ATOM   2174  O   MET A 150     -11.057 -14.935  12.117  1.00 46.65           O  
ATOM   2175  CG  MET A 150     -14.116 -14.774  13.906  1.00 46.65           C  
ATOM   2176  HG2 MET A 150     -14.549 -15.618  14.443  1.00 46.65           H  
ATOM   2177  HG3 MET A 150     -14.011 -15.055  12.858  1.00 46.65           H  
ATOM   2178  SD  MET A 150     -15.253 -13.359  13.992  1.00 46.65           S  
ATOM   2179  CE  MET A 150     -15.592 -13.237  15.768  1.00 46.65           C  
ATOM   2180  HE1 MET A 150     -15.924 -14.205  16.144  1.00 46.65           H  
ATOM   2181  HE2 MET A 150     -16.383 -12.505  15.928  1.00 46.65           H  
ATOM   2182  HE3 MET A 150     -14.695 -12.915  16.297  1.00 46.65           H  
ATOM   2183  N   VAL A 151     -11.217 -17.146  12.498  1.00 51.37           N  
ATOM   2184  H   VAL A 151     -11.350 -17.873  13.187  1.00 51.37           H  
ATOM   2185  CA  VAL A 151     -10.916 -17.547  11.123  1.00 51.37           C  
ATOM   2186  HA  VAL A 151     -10.288 -16.789  10.656  1.00 51.37           H  
ATOM   2187  C   VAL A 151     -12.239 -17.599  10.374  1.00 51.37           C  
ATOM   2188  CB  VAL A 151     -10.142 -18.881  11.052  1.00 51.37           C  
ATOM   2189  HB  VAL A 151     -10.756 -19.687  11.452  1.00 51.37           H  
ATOM   2190  O   VAL A 151     -12.989 -18.560  10.494  1.00 51.37           O  
ATOM   2191  CG1 VAL A 151      -9.766 -19.208   9.601  1.00 51.37           C  
ATOM   2192 HG11 VAL A 151      -9.201 -20.139   9.566  1.00 51.37           H  
ATOM   2193 HG12 VAL A 151     -10.667 -19.341   9.001  1.00 51.37           H  
ATOM   2194 HG13 VAL A 151      -9.165 -18.406   9.172  1.00 51.37           H  
ATOM   2195  CG2 VAL A 151      -8.840 -18.819  11.864  1.00 51.37           C  
ATOM   2196 HG21 VAL A 151      -8.238 -17.966  11.549  1.00 51.37           H  
ATOM   2197 HG22 VAL A 151      -9.067 -18.734  12.926  1.00 51.37           H  
ATOM   2198 HG23 VAL A 151      -8.270 -19.737  11.718  1.00 51.37           H  
ATOM   2199  N   ILE A 152     -12.543 -16.533   9.636  1.00 55.03           N  
ATOM   2200  H   ILE A 152     -11.899 -15.754   9.636  1.00 55.03           H  
ATOM   2201  CA  ILE A 152     -13.605 -16.538   8.630  1.00 55.03           C  
ATOM   2202  HA  ILE A 152     -14.455 -17.112   9.000  1.00 55.03           H  
ATOM   2203  C   ILE A 152     -13.000 -17.215   7.394  1.00 55.03           C  
ATOM   2204  CB  ILE A 152     -14.089 -15.101   8.320  1.00 55.03           C  
ATOM   2205  HB  ILE A 152     -13.239 -14.521   7.960  1.00 55.03           H  
ATOM   2206  O   ILE A 152     -12.076 -16.643   6.808  1.00 55.03           O  
ATOM   2207  CG1 ILE A 152     -14.635 -14.415   9.595  1.00 55.03           C  
ATOM   2208 HG12 ILE A 152     -15.553 -14.910   9.913  1.00 55.03           H  
ATOM   2209 HG13 ILE A 152     -13.908 -14.509  10.402  1.00 55.03           H  
ATOM   2210  CG2 ILE A 152     -15.159 -15.132   7.210  1.00 55.03           C  
ATOM   2211 HG21 ILE A 152     -15.508 -14.125   6.984  1.00 55.03           H  
ATOM   2212 HG22 ILE A 152     -14.746 -15.545   6.290  1.00 55.03           H  
ATOM   2213 HG23 ILE A 152     -16.008 -15.740   7.523  1.00 55.03           H  
ATOM   2214  CD1 ILE A 152     -14.904 -12.914   9.424  1.00 55.03           C  
ATOM   2215 HD11 ILE A 152     -15.147 -12.480  10.394  1.00 55.03           H  
ATOM   2216 HD12 ILE A 152     -14.018 -12.419   9.027  1.00 55.03           H  
ATOM   2217 HD13 ILE A 152     -15.747 -12.749   8.753  1.00 55.03           H  
ATOM   2218  N   PRO A 153     -13.448 -18.414   6.985  1.00 47.86           N  
ATOM   2219  CA  PRO A 153     -13.004 -18.979   5.724  1.00 47.86           C  
ATOM   2220  HA  PRO A 153     -11.918 -18.943   5.645  1.00 47.86           H  
ATOM   2221  C   PRO A 153     -13.623 -18.145   4.597  1.00 47.86           C  
ATOM   2222  CB  PRO A 153     -13.452 -20.444   5.752  1.00 47.86           C  
ATOM   2223  HB2 PRO A 153     -12.678 -21.048   6.224  1.00 47.86           H  
ATOM   2224  HB3 PRO A 153     -13.674 -20.827   4.755  1.00 47.86           H  
ATOM   2225  O   PRO A 153     -14.795 -18.294   4.259  1.00 47.86           O  
ATOM   2226  CG  PRO A 153     -14.693 -20.427   6.645  1.00 47.86           C  
ATOM   2227  HG2 PRO A 153     -14.829 -21.374   7.166  1.00 47.86           H  
ATOM   2228  HG3 PRO A 153     -15.574 -20.199   6.044  1.00 47.86           H  
ATOM   2229  CD  PRO A 153     -14.434 -19.278   7.621  1.00 47.86           C  
ATOM   2230  HD2 PRO A 153     -15.362 -18.744   7.821  1.00 47.86           H  
ATOM   2231  HD3 PRO A 153     -14.024 -19.683   8.547  1.00 47.86           H  
ATOM   2232  N   LEU A 154     -12.843 -17.226   4.025  1.00 52.19           N  
ATOM   2233  H   LEU A 154     -11.928 -17.066   4.420  1.00 52.19           H  
ATOM   2234  CA  LEU A 154     -13.162 -16.631   2.731  1.00 52.19           C  
ATOM   2235  HA  LEU A 154     -14.189 -16.265   2.734  1.00 52.19           H  
ATOM   2236  C   LEU A 154     -13.054 -17.754   1.698  1.00 52.19           C  
ATOM   2237  CB  LEU A 154     -12.204 -15.462   2.430  1.00 52.19           C  
ATOM   2238  HB2 LEU A 154     -12.205 -15.264   1.358  1.00 52.19           H  
ATOM   2239  HB3 LEU A 154     -11.194 -15.767   2.702  1.00 52.19           H  
ATOM   2240  O   LEU A 154     -11.958 -18.128   1.286  1.00 52.19           O  
ATOM   2241  CG  LEU A 154     -12.569 -14.161   3.170  1.00 52.19           C  
ATOM   2242  HG  LEU A 154     -12.862 -14.390   4.194  1.00 52.19           H  
ATOM   2243  CD1 LEU A 154     -11.359 -13.228   3.217  1.00 52.19           C  
ATOM   2244 HD11 LEU A 154     -11.624 -12.309   3.739  1.00 52.19           H  
ATOM   2245 HD12 LEU A 154     -10.544 -13.714   3.755  1.00 52.19           H  
ATOM   2246 HD13 LEU A 154     -11.031 -12.989   2.205  1.00 52.19           H  
ATOM   2247  CD2 LEU A 154     -13.712 -13.418   2.473  1.00 52.19           C  
ATOM   2248 HD21 LEU A 154     -14.606 -14.042   2.450  1.00 52.19           H  
ATOM   2249 HD22 LEU A 154     -13.429 -13.161   1.452  1.00 52.19           H  
ATOM   2250 HD23 LEU A 154     -13.944 -12.504   3.020  1.00 52.19           H  
ATOM   2251  N   ALA A 155     -14.194 -18.332   1.329  1.00 46.28           N  
ATOM   2252  H   ALA A 155     -15.041 -18.073   1.813  1.00 46.28           H  
ATOM   2253  CA  ALA A 155     -14.288 -19.294   0.245  1.00 46.28           C  
ATOM   2254  HA  ALA A 155     -13.578 -20.103   0.420  1.00 46.28           H  
ATOM   2255  C   ALA A 155     -13.914 -18.599  -1.076  1.00 46.28           C  
ATOM   2256  CB  ALA A 155     -15.706 -19.885   0.238  1.00 46.28           C  
ATOM   2257  HB1 ALA A 155     -15.904 -20.385   1.187  1.00 46.28           H  
ATOM   2258  HB2 ALA A 155     -16.443 -19.097   0.086  1.00 46.28           H  
ATOM   2259  HB3 ALA A 155     -15.794 -20.611  -0.570  1.00 46.28           H  
ATOM   2260  O   ALA A 155     -14.762 -18.024  -1.755  1.00 46.28           O  
ATOM   2261  N   MET A 156     -12.635 -18.634  -1.450  1.00 44.13           N  
ATOM   2262  H   MET A 156     -11.958 -19.011  -0.803  1.00 44.13           H  
ATOM   2263  CA  MET A 156     -12.265 -18.511  -2.855  1.00 44.13           C  
ATOM   2264  HA  MET A 156     -12.889 -17.756  -3.332  1.00 44.13           H  
ATOM   2265  C   MET A 156     -12.550 -19.855  -3.515  1.00 44.13           C  
ATOM   2266  CB  MET A 156     -10.799 -18.092  -3.043  1.00 44.13           C  
ATOM   2267  HB2 MET A 156     -10.494 -18.328  -4.062  1.00 44.13           H  
ATOM   2268  HB3 MET A 156     -10.159 -18.642  -2.354  1.00 44.13           H  
ATOM   2269  O   MET A 156     -11.991 -20.866  -3.109  1.00 44.13           O  
ATOM   2270  CG  MET A 156     -10.626 -16.584  -2.827  1.00 44.13           C  
ATOM   2271  HG2 MET A 156     -11.301 -16.041  -3.488  1.00 44.13           H  
ATOM   2272  HG3 MET A 156     -10.912 -16.360  -1.800  1.00 44.13           H  
ATOM   2273  SD  MET A 156      -8.939 -15.960  -3.082  1.00 44.13           S  
ATOM   2274  CE  MET A 156      -8.878 -15.807  -4.888  1.00 44.13           C  
ATOM   2275  HE1 MET A 156      -7.902 -15.423  -5.185  1.00 44.13           H  
ATOM   2276  HE2 MET A 156      -9.654 -15.120  -5.226  1.00 44.13           H  
ATOM   2277  HE3 MET A 156      -9.032 -16.784  -5.347  1.00 44.13           H  
ATOM   2278  N   GLY A 157     -13.443 -19.823  -4.505  1.00 40.79           N  
ATOM   2279  H   GLY A 157     -13.959 -18.960  -4.603  1.00 40.79           H  
ATOM   2280  CA  GLY A 157     -13.507 -20.738  -5.643  1.00 40.79           C  
ATOM   2281  HA2 GLY A 157     -12.787 -20.406  -6.390  1.00 40.79           H  
ATOM   2282  HA3 GLY A 157     -14.497 -20.665  -6.093  1.00 40.79           H  
ATOM   2283  C   GLY A 157     -13.207 -22.207  -5.361  1.00 40.79           C  
ATOM   2284  O   GLY A 157     -12.060 -22.638  -5.336  1.00 40.79           O  
ATOM   2285  N   SER A 158     -14.269 -22.998  -5.284  1.00 48.13           N  
ATOM   2286  H   SER A 158     -15.182 -22.570  -5.343  1.00 48.13           H  
ATOM   2287  CA  SER A 158     -14.238 -24.442  -5.485  1.00 48.13           C  
ATOM   2288  HA  SER A 158     -13.796 -24.934  -4.619  1.00 48.13           H  
ATOM   2289  C   SER A 158     -13.465 -24.822  -6.752  1.00 48.13           C  
ATOM   2290  CB  SER A 158     -15.698 -24.897  -5.659  1.00 48.13           C  
ATOM   2291  HB2 SER A 158     -16.229 -24.778  -4.714  1.00 48.13           H  
ATOM   2292  HB3 SER A 158     -15.725 -25.948  -5.946  1.00 48.13           H  
ATOM   2293  O   SER A 158     -13.981 -24.593  -7.838  1.00 48.13           O  
ATOM   2294  OG  SER A 158     -16.338 -24.110  -6.654  1.00 48.13           O  
ATOM   2295  HG  SER A 158     -15.786 -24.172  -7.437  1.00 48.13           H  
ATOM   2296  N   TYR A 159     -12.307 -25.467  -6.628  1.00 42.00           N  
ATOM   2297  H   TYR A 159     -11.822 -25.422  -5.744  1.00 42.00           H  
ATOM   2298  CA  TYR A 159     -11.869 -26.510  -7.561  1.00 42.00           C  
ATOM   2299  HA  TYR A 159     -12.761 -27.022  -7.922  1.00 42.00           H  
ATOM   2300  C   TYR A 159     -11.048 -27.540  -6.780  1.00 42.00           C  
ATOM   2301  CB  TYR A 159     -11.147 -25.953  -8.802  1.00 42.00           C  
ATOM   2302  HB2 TYR A 159     -10.392 -26.671  -9.124  1.00 42.00           H  
ATOM   2303  HB3 TYR A 159     -10.627 -25.030  -8.545  1.00 42.00           H  
ATOM   2304  O   TYR A 159     -10.175 -27.196  -5.990  1.00 42.00           O  
ATOM   2305  CG  TYR A 159     -12.096 -25.718  -9.971  1.00 42.00           C  
ATOM   2306  CD1 TYR A 159     -12.522 -26.804 -10.764  1.00 42.00           C  
ATOM   2307  HD1 TYR A 159     -12.115 -27.789 -10.593  1.00 42.00           H  
ATOM   2308  CD2 TYR A 159     -12.617 -24.433 -10.222  1.00 42.00           C  
ATOM   2309  HD2 TYR A 159     -12.301 -23.603  -9.608  1.00 42.00           H  
ATOM   2310  CE1 TYR A 159     -13.495 -26.611 -11.766  1.00 42.00           C  
ATOM   2311  HE1 TYR A 159     -13.837 -27.438 -12.371  1.00 42.00           H  
ATOM   2312  CE2 TYR A 159     -13.619 -24.243 -11.192  1.00 42.00           C  
ATOM   2313  HE2 TYR A 159     -14.046 -23.262 -11.339  1.00 42.00           H  
ATOM   2314  OH  TYR A 159     -15.022 -25.161 -12.911  1.00 42.00           O  
ATOM   2315  HH  TYR A 159     -15.336 -24.254 -12.938  1.00 42.00           H  
ATOM   2316  CZ  TYR A 159     -14.061 -25.335 -11.966  1.00 42.00           C  
ATOM   2317  N   GLY A 160     -11.444 -28.804  -6.920  1.00 43.90           N  
ATOM   2318  H   GLY A 160     -12.141 -29.001  -7.623  1.00 43.90           H  
ATOM   2319  CA  GLY A 160     -11.018 -29.905  -6.067  1.00 43.90           C  
ATOM   2320  HA2 GLY A 160     -11.639 -30.775  -6.280  1.00 43.90           H  
ATOM   2321  HA3 GLY A 160     -11.187 -29.618  -5.030  1.00 43.90           H  
ATOM   2322  C   GLY A 160      -9.553 -30.323  -6.202  1.00 43.90           C  
ATOM   2323  O   GLY A 160      -8.817 -29.860  -7.066  1.00 43.90           O  
ATOM   2324  N   SER A 161      -9.223 -31.307  -5.363  1.00 46.25           N  
ATOM   2325  H   SER A 161      -9.947 -31.565  -4.708  1.00 46.25           H  
ATOM   2326  CA  SER A 161      -7.969 -32.062  -5.222  1.00 46.25           C  
ATOM   2327  HA  SER A 161      -8.288 -32.983  -4.735  1.00 46.25           H  
ATOM   2328  C   SER A 161      -6.913 -31.471  -4.267  1.00 46.25           C  
ATOM   2329  CB  SER A 161      -7.420 -32.583  -6.561  1.00 46.25           C  
ATOM   2330  HB2 SER A 161      -8.226 -33.073  -7.107  1.00 46.25           H  
ATOM   2331  HB3 SER A 161      -6.649 -33.327  -6.359  1.00 46.25           H  
ATOM   2332  O   SER A 161      -6.277 -30.465  -4.536  1.00 46.25           O  
ATOM   2333  OG  SER A 161      -6.866 -31.579  -7.379  1.00 46.25           O  
ATOM   2334  HG  SER A 161      -7.416 -30.796  -7.308  1.00 46.25           H  
ATOM   2335  N   SER A 162      -6.784 -32.160  -3.124  1.00 41.52           N  
ATOM   2336  H   SER A 162      -7.443 -32.919  -3.027  1.00 41.52           H  
ATOM   2337  CA  SER A 162      -5.600 -32.376  -2.273  1.00 41.52           C  
ATOM   2338  HA  SER A 162      -5.977 -32.717  -1.309  1.00 41.52           H  
ATOM   2339  C   SER A 162      -4.639 -31.194  -2.023  1.00 41.52           C  
ATOM   2340  CB  SER A 162      -4.824 -33.561  -2.859  1.00 41.52           C  
ATOM   2341  HB2 SER A 162      -4.354 -33.258  -3.795  1.00 41.52           H  
ATOM   2342  HB3 SER A 162      -4.049 -33.873  -2.158  1.00 41.52           H  
ATOM   2343  O   SER A 162      -3.911 -30.802  -2.931  1.00 41.52           O  
ATOM   2344  OG  SER A 162      -5.712 -34.643  -3.111  1.00 41.52           O  
ATOM   2345  HG  SER A 162      -5.210 -35.354  -3.518  1.00 41.52           H  
ATOM   2346  N   PRO A 163      -4.502 -30.683  -0.779  1.00 42.87           N  
ATOM   2347  CA  PRO A 163      -3.535 -29.634  -0.480  1.00 42.87           C  
ATOM   2348  HA  PRO A 163      -3.572 -28.859  -1.246  1.00 42.87           H  
ATOM   2349  C   PRO A 163      -2.114 -30.213  -0.438  1.00 42.87           C  
ATOM   2350  CB  PRO A 163      -3.986 -29.030   0.854  1.00 42.87           C  
ATOM   2351  HB2 PRO A 163      -3.159 -28.603   1.421  1.00 42.87           H  
ATOM   2352  HB3 PRO A 163      -4.746 -28.272   0.667  1.00 42.87           H  
ATOM   2353  O   PRO A 163      -1.622 -30.647   0.602  1.00 42.87           O  
ATOM   2354  CG  PRO A 163      -4.622 -30.220   1.572  1.00 42.87           C  
ATOM   2355  HG2 PRO A 163      -3.852 -30.793   2.090  1.00 42.87           H  
ATOM   2356  HG3 PRO A 163      -5.390 -29.900   2.276  1.00 42.87           H  
ATOM   2357  CD  PRO A 163      -5.212 -31.063   0.436  1.00 42.87           C  
ATOM   2358  HD2 PRO A 163      -6.271 -30.831   0.322  1.00 42.87           H  
ATOM   2359  HD3 PRO A 163      -5.079 -32.123   0.655  1.00 42.87           H  
ATOM   2360  N   THR A 164      -1.415 -30.191  -1.567  1.00 46.63           N  
ATOM   2361  H   THR A 164      -1.895 -30.008  -2.436  1.00 46.63           H  
ATOM   2362  CA  THR A 164       0.050 -30.148  -1.559  1.00 46.63           C  
ATOM   2363  HA  THR A 164       0.426 -30.919  -0.887  1.00 46.63           H  
ATOM   2364  C   THR A 164       0.477 -28.790  -1.010  1.00 46.63           C  
ATOM   2365  CB  THR A 164       0.659 -30.385  -2.952  1.00 46.63           C  
ATOM   2366  HB  THR A 164       1.568 -29.793  -3.059  1.00 46.63           H  
ATOM   2367  O   THR A 164       0.257 -27.758  -1.641  1.00 46.63           O  
ATOM   2368  CG2 THR A 164       1.029 -31.854  -3.141  1.00 46.63           C  
ATOM   2369 HG21 THR A 164       1.434 -31.998  -4.142  1.00 46.63           H  
ATOM   2370 HG22 THR A 164       1.781 -32.146  -2.408  1.00 46.63           H  
ATOM   2371 HG23 THR A 164       0.141 -32.475  -3.022  1.00 46.63           H  
ATOM   2372  OG1 THR A 164      -0.240 -30.044  -3.982  1.00 46.63           O  
ATOM   2373  HG1 THR A 164      -0.374 -29.094  -3.956  1.00 46.63           H  
ATOM   2374  N   VAL A 165       1.067 -28.783   0.186  1.00 45.48           N  
ATOM   2375  H   VAL A 165       1.139 -29.659   0.683  1.00 45.48           H  
ATOM   2376  CA  VAL A 165       1.664 -27.592   0.801  1.00 45.48           C  
ATOM   2377  HA  VAL A 165       0.927 -26.789   0.817  1.00 45.48           H  
ATOM   2378  C   VAL A 165       2.848 -27.149  -0.059  1.00 45.48           C  
ATOM   2379  CB  VAL A 165       2.099 -27.885   2.255  1.00 45.48           C  
ATOM   2380  HB  VAL A 165       2.814 -28.708   2.261  1.00 45.48           H  
ATOM   2381  O   VAL A 165       3.944 -27.695   0.051  1.00 45.48           O  
ATOM   2382  CG1 VAL A 165       2.752 -26.667   2.924  1.00 45.48           C  
ATOM   2383 HG11 VAL A 165       3.668 -26.392   2.401  1.00 45.48           H  
ATOM   2384 HG12 VAL A 165       3.012 -26.908   3.955  1.00 45.48           H  
ATOM   2385 HG13 VAL A 165       2.065 -25.821   2.916  1.00 45.48           H  
ATOM   2386  CG2 VAL A 165       0.896 -28.297   3.116  1.00 45.48           C  
ATOM   2387 HG21 VAL A 165       1.221 -28.489   4.139  1.00 45.48           H  
ATOM   2388 HG22 VAL A 165       0.442 -29.208   2.729  1.00 45.48           H  
ATOM   2389 HG23 VAL A 165       0.150 -27.502   3.121  1.00 45.48           H  
ATOM   2390  N   TYR A 166       2.636 -26.169  -0.934  1.00 38.89           N  
ATOM   2391  H   TYR A 166       1.693 -25.841  -1.082  1.00 38.89           H  
ATOM   2392  CA  TYR A 166       3.729 -25.512  -1.642  1.00 38.89           C  
ATOM   2393  HA  TYR A 166       4.493 -26.254  -1.875  1.00 38.89           H  
ATOM   2394  C   TYR A 166       4.339 -24.466  -0.704  1.00 38.89           C  
ATOM   2395  CB  TYR A 166       3.233 -24.939  -2.979  1.00 38.89           C  
ATOM   2396  HB2 TYR A 166       2.683 -24.014  -2.805  1.00 38.89           H  
ATOM   2397  HB3 TYR A 166       2.536 -25.649  -3.425  1.00 38.89           H  
ATOM   2398  O   TYR A 166       3.736 -23.423  -0.443  1.00 38.89           O  
ATOM   2399  CG  TYR A 166       4.345 -24.700  -3.985  1.00 38.89           C  
ATOM   2400  CD1 TYR A 166       4.892 -23.414  -4.162  1.00 38.89           C  
ATOM   2401  HD1 TYR A 166       4.525 -22.588  -3.569  1.00 38.89           H  
ATOM   2402  CD2 TYR A 166       4.832 -25.780  -4.749  1.00 38.89           C  
ATOM   2403  HD2 TYR A 166       4.415 -26.767  -4.616  1.00 38.89           H  
ATOM   2404  CE1 TYR A 166       5.917 -23.205  -5.107  1.00 38.89           C  
ATOM   2405  HE1 TYR A 166       6.337 -22.219  -5.240  1.00 38.89           H  
ATOM   2406  CE2 TYR A 166       5.856 -25.576  -5.692  1.00 38.89           C  
ATOM   2407  HE2 TYR A 166       6.234 -26.396  -6.284  1.00 38.89           H  
ATOM   2408  OH  TYR A 166       7.384 -24.100  -6.792  1.00 38.89           O  
ATOM   2409  HH  TYR A 166       7.685 -23.189  -6.820  1.00 38.89           H  
ATOM   2410  CZ  TYR A 166       6.399 -24.288  -5.876  1.00 38.89           C  
ATOM   2411  N   GLN A 167       5.520 -24.756  -0.151  1.00 45.53           N  
ATOM   2412  H   GLN A 167       5.940 -25.650  -0.365  1.00 45.53           H  
ATOM   2413  CA  GLN A 167       6.342 -23.755   0.528  1.00 45.53           C  
ATOM   2414  HA  GLN A 167       5.751 -23.251   1.293  1.00 45.53           H  
ATOM   2415  C   GLN A 167       6.777 -22.706  -0.505  1.00 45.53           C  
ATOM   2416  CB  GLN A 167       7.573 -24.398   1.197  1.00 45.53           C  
ATOM   2417  HB2 GLN A 167       8.046 -25.094   0.505  1.00 45.53           H  
ATOM   2418  HB3 GLN A 167       8.287 -23.603   1.412  1.00 45.53           H  
ATOM   2419  O   GLN A 167       7.760 -22.884  -1.219  1.00 45.53           O  
ATOM   2420  CG  GLN A 167       7.271 -25.118   2.520  1.00 45.53           C  
ATOM   2421  HG2 GLN A 167       6.776 -24.428   3.203  1.00 45.53           H  
ATOM   2422  HG3 GLN A 167       6.599 -25.953   2.325  1.00 45.53           H  
ATOM   2423  CD  GLN A 167       8.534 -25.650   3.203  1.00 45.53           C  
ATOM   2424  NE2 GLN A 167       8.401 -26.422   4.259  1.00 45.53           N  
ATOM   2425 HE21 GLN A 167       9.266 -26.758   4.658  1.00 45.53           H  
ATOM   2426 HE22 GLN A 167       7.488 -26.702   4.590  1.00 45.53           H  
ATOM   2427  OE1 GLN A 167       9.662 -25.389   2.825  1.00 45.53           O  
ATOM   2428  N   GLY A 168       6.021 -21.614  -0.615  1.00 50.38           N  
ATOM   2429  H   GLY A 168       5.158 -21.577  -0.092  1.00 50.38           H  
ATOM   2430  CA  GLY A 168       6.488 -20.415  -1.306  1.00 50.38           C  
ATOM   2431  HA2 GLY A 168       6.827 -20.695  -2.303  1.00 50.38           H  
ATOM   2432  HA3 GLY A 168       5.676 -19.694  -1.399  1.00 50.38           H  
ATOM   2433  C   GLY A 168       7.641 -19.766  -0.526  1.00 50.38           C  
ATOM   2434  O   GLY A 168       7.688 -19.894   0.701  1.00 50.38           O  
ATOM   2435  N   PRO A 169       8.576 -19.076  -1.201  1.00 48.97           N  
ATOM   2436  CA  PRO A 169       9.721 -18.460  -0.546  1.00 48.97           C  
ATOM   2437  HA  PRO A 169      10.316 -19.230  -0.056  1.00 48.97           H  
ATOM   2438  C   PRO A 169       9.247 -17.449   0.500  1.00 48.97           C  
ATOM   2439  CB  PRO A 169      10.550 -17.817  -1.663  1.00 48.97           C  
ATOM   2440  HB2 PRO A 169      11.299 -18.528  -2.010  1.00 48.97           H  
ATOM   2441  HB3 PRO A 169      11.026 -16.890  -1.343  1.00 48.97           H  
ATOM   2442  O   PRO A 169       8.415 -16.583   0.224  1.00 48.97           O  
ATOM   2443  CG  PRO A 169       9.527 -17.576  -2.774  1.00 48.97           C  
ATOM   2444  HG2 PRO A 169       9.007 -16.635  -2.594  1.00 48.97           H  
ATOM   2445  HG3 PRO A 169       9.992 -17.573  -3.760  1.00 48.97           H  
ATOM   2446  CD  PRO A 169       8.550 -18.738  -2.613  1.00 48.97           C  
ATOM   2447  HD2 PRO A 169       8.893 -19.594  -3.194  1.00 48.97           H  
ATOM   2448  HD3 PRO A 169       7.554 -18.435  -2.936  1.00 48.97           H  
ATOM   2449  N   THR A 170       9.783 -17.577   1.712  1.00 51.06           N  
ATOM   2450  H   THR A 170      10.376 -18.375   1.892  1.00 51.06           H  
ATOM   2451  CA  THR A 170       9.533 -16.694   2.850  1.00 51.06           C  
ATOM   2452  HA  THR A 170       8.530 -16.889   3.229  1.00 51.06           H  
ATOM   2453  C   THR A 170       9.650 -15.240   2.402  1.00 51.06           C  
ATOM   2454  CB  THR A 170      10.563 -16.981   3.960  1.00 51.06           C  
ATOM   2455  HB  THR A 170      11.517 -16.518   3.709  1.00 51.06           H  
ATOM   2456  O   THR A 170      10.728 -14.803   1.997  1.00 51.06           O  
ATOM   2457  CG2 THR A 170      10.100 -16.482   5.327  1.00 51.06           C  
ATOM   2458 HG21 THR A 170       9.942 -15.404   5.290  1.00 51.06           H  
ATOM   2459 HG22 THR A 170       9.169 -16.976   5.605  1.00 51.06           H  
ATOM   2460 HG23 THR A 170      10.863 -16.700   6.074  1.00 51.06           H  
ATOM   2461  OG1 THR A 170      10.772 -18.371   4.082  1.00 51.06           O  
ATOM   2462  HG1 THR A 170      11.488 -18.521   4.704  1.00 51.06           H  
ATOM   2463  N   VAL A 171       8.551 -14.482   2.458  1.00 43.51           N  
ATOM   2464  H   VAL A 171       7.670 -14.924   2.680  1.00 43.51           H  
ATOM   2465  CA  VAL A 171       8.562 -13.049   2.144  1.00 43.51           C  
ATOM   2466  HA  VAL A 171       8.995 -12.921   1.152  1.00 43.51           H  
ATOM   2467  C   VAL A 171       9.468 -12.366   3.165  1.00 43.51           C  
ATOM   2468  CB  VAL A 171       7.145 -12.438   2.117  1.00 43.51           C  
ATOM   2469  HB  VAL A 171       6.695 -12.518   3.106  1.00 43.51           H  
ATOM   2470  O   VAL A 171       9.088 -12.135   4.315  1.00 43.51           O  
ATOM   2471  CG1 VAL A 171       7.181 -10.959   1.705  1.00 43.51           C  
ATOM   2472 HG11 VAL A 171       7.636 -10.854   0.720  1.00 43.51           H  
ATOM   2473 HG12 VAL A 171       7.755 -10.379   2.428  1.00 43.51           H  
ATOM   2474 HG13 VAL A 171       6.167 -10.559   1.673  1.00 43.51           H  
ATOM   2475  CG2 VAL A 171       6.242 -13.174   1.117  1.00 43.51           C  
ATOM   2476 HG21 VAL A 171       6.683 -13.145   0.121  1.00 43.51           H  
ATOM   2477 HG22 VAL A 171       6.112 -14.215   1.412  1.00 43.51           H  
ATOM   2478 HG23 VAL A 171       5.259 -12.704   1.086  1.00 43.51           H  
ATOM   2479  N   SER A 172      10.703 -12.095   2.744  1.00 45.52           N  
ATOM   2480  H   SER A 172      10.978 -12.491   1.856  1.00 45.52           H  
ATOM   2481  CA  SER A 172      11.639 -11.224   3.440  1.00 45.52           C  
ATOM   2482  HA  SER A 172      11.977 -11.705   4.358  1.00 45.52           H  
ATOM   2483  C   SER A 172      10.907  -9.927   3.767  1.00 45.52           C  
ATOM   2484  CB  SER A 172      12.848 -10.962   2.537  1.00 45.52           C  
ATOM   2485  HB2 SER A 172      12.500 -10.641   1.554  1.00 45.52           H  
ATOM   2486  HB3 SER A 172      13.424 -11.880   2.426  1.00 45.52           H  
ATOM   2487  O   SER A 172      10.381  -9.257   2.877  1.00 45.52           O  
ATOM   2488  OG  SER A 172      13.663  -9.947   3.082  1.00 45.52           O  
ATOM   2489  HG  SER A 172      14.407  -9.807   2.492  1.00 45.52           H  
ATOM   2490  N   ARG A 173      10.805  -9.608   5.061  1.00 56.46           N  
ATOM   2491  H   ARG A 173      11.248 -10.233   5.719  1.00 56.46           H  
ATOM   2492  CA  ARG A 173      10.189  -8.378   5.562  1.00 56.46           C  
ATOM   2493  HA  ARG A 173       9.180  -8.284   5.161  1.00 56.46           H  
ATOM   2494  C   ARG A 173      11.002  -7.189   5.054  1.00 56.46           C  
ATOM   2495  CB  ARG A 173      10.137  -8.399   7.100  1.00 56.46           C  
ATOM   2496  HB2 ARG A 173       9.856  -7.405   7.447  1.00 56.46           H  
ATOM   2497  HB3 ARG A 173      11.132  -8.621   7.486  1.00 56.46           H  
ATOM   2498  O   ARG A 173      11.920  -6.731   5.731  1.00 56.46           O  
ATOM   2499  CG  ARG A 173       9.132  -9.406   7.677  1.00 56.46           C  
ATOM   2500  HG2 ARG A 173       8.125  -9.128   7.367  1.00 56.46           H  
ATOM   2501  HG3 ARG A 173       9.357 -10.409   7.312  1.00 56.46           H  
ATOM   2502  CD  ARG A 173       9.230  -9.387   9.209  1.00 56.46           C  
ATOM   2503  HD2 ARG A 173      10.228  -9.719   9.495  1.00 56.46           H  
ATOM   2504  HD3 ARG A 173       9.089  -8.363   9.555  1.00 56.46           H  
ATOM   2505  NE  ARG A 173       8.219 -10.255   9.842  1.00 56.46           N  
ATOM   2506  HE  ARG A 173       7.560 -10.707   9.225  1.00 56.46           H  
ATOM   2507  NH1 ARG A 173       8.932 -10.004  12.014  1.00 56.46           N  
ATOM   2508 HH11 ARG A 173       9.698  -9.432  11.690  1.00 56.46           H  
ATOM   2509 HH12 ARG A 173       8.846 -10.232  12.994  1.00 56.46           H  
ATOM   2510  NH2 ARG A 173       7.147 -11.268  11.580  1.00 56.46           N  
ATOM   2511 HH21 ARG A 173       7.069 -11.467  12.567  1.00 56.46           H  
ATOM   2512 HH22 ARG A 173       6.497 -11.695  10.936  1.00 56.46           H  
ATOM   2513  CZ  ARG A 173       8.105 -10.503  11.136  1.00 56.46           C  
ATOM   2514  N   LEU A 174      10.665  -6.687   3.869  1.00 47.34           N  
ATOM   2515  H   LEU A 174      10.032  -7.224   3.293  1.00 47.34           H  
ATOM   2516  CA  LEU A 174      11.154  -5.401   3.394  1.00 47.34           C  
ATOM   2517  HA  LEU A 174      12.237  -5.482   3.292  1.00 47.34           H  
ATOM   2518  C   LEU A 174      10.802  -4.348   4.460  1.00 47.34           C  
ATOM   2519  CB  LEU A 174      10.541  -5.066   2.023  1.00 47.34           C  
ATOM   2520  HB2 LEU A 174      10.543  -3.985   1.881  1.00 47.34           H  
ATOM   2521  HB3 LEU A 174       9.501  -5.393   2.016  1.00 47.34           H  
ATOM   2522  O   LEU A 174       9.637  -4.242   4.855  1.00 47.34           O  
ATOM   2523  CG  LEU A 174      11.300  -5.714   0.850  1.00 47.34           C  
ATOM   2524  HG  LEU A 174      11.538  -6.749   1.094  1.00 47.34           H  
ATOM   2525  CD1 LEU A 174      10.430  -5.700  -0.405  1.00 47.34           C  
ATOM   2526 HD11 LEU A 174      10.165  -4.678  -0.673  1.00 47.34           H  
ATOM   2527 HD12 LEU A 174      10.971  -6.160  -1.232  1.00 47.34           H  
ATOM   2528 HD13 LEU A 174       9.522  -6.276  -0.229  1.00 47.34           H  
ATOM   2529  CD2 LEU A 174      12.594  -4.954   0.539  1.00 47.34           C  
ATOM   2530 HD21 LEU A 174      12.374  -3.916   0.287  1.00 47.34           H  
ATOM   2531 HD22 LEU A 174      13.271  -4.988   1.393  1.00 47.34           H  
ATOM   2532 HD23 LEU A 174      13.094  -5.424  -0.308  1.00 47.34           H  
ATOM   2533  N   PRO A 175      11.787  -3.601   4.984  1.00 42.89           N  
ATOM   2534  CA  PRO A 175      11.552  -2.674   6.076  1.00 42.89           C  
ATOM   2535  HA  PRO A 175      11.090  -3.207   6.907  1.00 42.89           H  
ATOM   2536  C   PRO A 175      10.615  -1.553   5.611  1.00 42.89           C  
ATOM   2537  CB  PRO A 175      12.942  -2.187   6.506  1.00 42.89           C  
ATOM   2538  HB2 PRO A 175      13.314  -2.828   7.306  1.00 42.89           H  
ATOM   2539  HB3 PRO A 175      12.933  -1.146   6.829  1.00 42.89           H  
ATOM   2540  O   PRO A 175      10.873  -0.878   4.614  1.00 42.89           O  
ATOM   2541  CG  PRO A 175      13.805  -2.387   5.259  1.00 42.89           C  
ATOM   2542  HG2 PRO A 175      14.852  -2.553   5.511  1.00 42.89           H  
ATOM   2543  HG3 PRO A 175      13.701  -1.524   4.601  1.00 42.89           H  
ATOM   2544  CD  PRO A 175      13.185  -3.609   4.593  1.00 42.89           C  
ATOM   2545  HD2 PRO A 175      13.299  -3.539   3.511  1.00 42.89           H  
ATOM   2546  HD3 PRO A 175      13.660  -4.516   4.967  1.00 42.89           H  
ATOM   2547  N   PHE A 176       9.550  -1.321   6.383  1.00 52.45           N  
ATOM   2548  H   PHE A 176       9.392  -2.004   7.110  1.00 52.45           H  
ATOM   2549  CA  PHE A 176       8.456  -0.350   6.197  1.00 52.45           C  
ATOM   2550  HA  PHE A 176       7.900  -0.632   5.303  1.00 52.45           H  
ATOM   2551  C   PHE A 176       8.864   1.131   6.010  1.00 52.45           C  
ATOM   2552  CB  PHE A 176       7.521  -0.489   7.414  1.00 52.45           C  
ATOM   2553  HB2 PHE A 176       8.092  -0.320   8.327  1.00 52.45           H  
ATOM   2554  HB3 PHE A 176       6.758   0.287   7.371  1.00 52.45           H  
ATOM   2555  O   PHE A 176       8.015   2.020   6.032  1.00 52.45           O  
ATOM   2556  CG  PHE A 176       6.802  -1.821   7.513  1.00 52.45           C  
ATOM   2557  CD1 PHE A 176       5.553  -1.977   6.885  1.00 52.45           C  
ATOM   2558  HD1 PHE A 176       5.115  -1.158   6.335  1.00 52.45           H  
ATOM   2559  CD2 PHE A 176       7.358  -2.896   8.236  1.00 52.45           C  
ATOM   2560  HD2 PHE A 176       8.306  -2.783   8.741  1.00 52.45           H  
ATOM   2561  CE1 PHE A 176       4.863  -3.198   6.974  1.00 52.45           C  
ATOM   2562  HE1 PHE A 176       3.903  -3.315   6.493  1.00 52.45           H  
ATOM   2563  CE2 PHE A 176       6.671  -4.121   8.318  1.00 52.45           C  
ATOM   2564  HE2 PHE A 176       7.097  -4.945   8.871  1.00 52.45           H  
ATOM   2565  CZ  PHE A 176       5.423  -4.271   7.688  1.00 52.45           C  
ATOM   2566  HZ  PHE A 176       4.891  -5.209   7.754  1.00 52.45           H  
ATOM   2567  N   ARG A 177      10.152   1.438   5.831  1.00 45.90           N  
ATOM   2568  H   ARG A 177      10.785   0.659   5.717  1.00 45.90           H  
ATOM   2569  CA  ARG A 177      10.652   2.796   5.576  1.00 45.90           C  
ATOM   2570  HA  ARG A 177       9.937   3.517   5.972  1.00 45.90           H  
ATOM   2571  C   ARG A 177      10.744   3.150   4.090  1.00 45.90           C  
ATOM   2572  CB  ARG A 177      11.987   3.008   6.307  1.00 45.90           C  
ATOM   2573  HB2 ARG A 177      12.480   3.882   5.883  1.00 45.90           H  
ATOM   2574  HB3 ARG A 177      12.636   2.144   6.164  1.00 45.90           H  
ATOM   2575  O   ARG A 177      10.672   4.330   3.764  1.00 45.90           O  
ATOM   2576  CG  ARG A 177      11.761   3.267   7.805  1.00 45.90           C  
ATOM   2577  HG2 ARG A 177      11.325   2.384   8.272  1.00 45.90           H  
ATOM   2578  HG3 ARG A 177      11.073   4.104   7.920  1.00 45.90           H  
ATOM   2579  CD  ARG A 177      13.084   3.615   8.498  1.00 45.90           C  
ATOM   2580  HD2 ARG A 177      13.736   2.742   8.473  1.00 45.90           H  
ATOM   2581  HD3 ARG A 177      13.561   4.425   7.946  1.00 45.90           H  
ATOM   2582  NE  ARG A 177      12.875   4.042   9.896  1.00 45.90           N  
ATOM   2583  HE  ARG A 177      11.932   3.995  10.253  1.00 45.90           H  
ATOM   2584  NH1 ARG A 177      15.052   4.619  10.360  1.00 45.90           N  
ATOM   2585 HH11 ARG A 177      15.329   4.330   9.433  1.00 45.90           H  
ATOM   2586 HH12 ARG A 177      15.742   4.979  11.004  1.00 45.90           H  
ATOM   2587  NH2 ARG A 177      13.488   4.893  11.922  1.00 45.90           N  
ATOM   2588 HH21 ARG A 177      14.200   5.250  12.543  1.00 45.90           H  
ATOM   2589 HH22 ARG A 177      12.533   4.846  12.248  1.00 45.90           H  
ATOM   2590  CZ  ARG A 177      13.801   4.513  10.715  1.00 45.90           C  
ATOM   2591  N   ALA A 178      10.849   2.175   3.184  1.00 44.29           N  
ATOM   2592  H   ALA A 178      10.890   1.215   3.495  1.00 44.29           H  
ATOM   2593  CA  ALA A 178      10.944   2.457   1.745  1.00 44.29           C  
ATOM   2594  HA  ALA A 178      11.606   3.311   1.600  1.00 44.29           H  
ATOM   2595  C   ALA A 178       9.589   2.835   1.108  1.00 44.29           C  
ATOM   2596  CB  ALA A 178      11.594   1.253   1.058  1.00 44.29           C  
ATOM   2597  HB1 ALA A 178      10.968   0.369   1.176  1.00 44.29           H  
ATOM   2598  HB2 ALA A 178      11.714   1.459  -0.005  1.00 44.29           H  
ATOM   2599  HB3 ALA A 178      12.576   1.059   1.491  1.00 44.29           H  
ATOM   2600  O   ALA A 178       9.541   3.598   0.143  1.00 44.29           O  
ATOM   2601  N   THR A 179       8.474   2.370   1.677  1.00 51.59           N  
ATOM   2602  H   THR A 179       8.549   1.713   2.441  1.00 51.59           H  
ATOM   2603  CA  THR A 179       7.124   2.554   1.121  1.00 51.59           C  
ATOM   2604  HA  THR A 179       7.180   2.362   0.049  1.00 51.59           H  
ATOM   2605  C   THR A 179       6.593   3.985   1.259  1.00 51.59           C  
ATOM   2606  CB  THR A 179       6.127   1.544   1.735  1.00 51.59           C  
ATOM   2607  HB  THR A 179       5.304   2.079   2.209  1.00 51.59           H  
ATOM   2608  O   THR A 179       5.807   4.427   0.427  1.00 51.59           O  
ATOM   2609  CG2 THR A 179       5.554   0.616   0.666  1.00 51.59           C  
ATOM   2610 HG21 THR A 179       4.836  -0.073   1.111  1.00 51.59           H  
ATOM   2611 HG22 THR A 179       6.355   0.047   0.194  1.00 51.59           H  
ATOM   2612 HG23 THR A 179       5.040   1.206  -0.093  1.00 51.59           H  
ATOM   2613  OG1 THR A 179       6.739   0.709   2.703  1.00 51.59           O  
ATOM   2614  HG1 THR A 179       6.144  -0.030   2.849  1.00 51.59           H  
ATOM   2615  N   GLN A 180       7.050   4.767   2.243  1.00 51.57           N  
ATOM   2616  H   GLN A 180       7.712   4.380   2.900  1.00 51.57           H  
ATOM   2617  CA  GLN A 180       6.560   6.141   2.443  1.00 51.57           C  
ATOM   2618  HA  GLN A 180       5.475   6.143   2.339  1.00 51.57           H  
ATOM   2619  C   GLN A 180       7.092   7.137   1.399  1.00 51.57           C  
ATOM   2620  CB  GLN A 180       6.896   6.617   3.862  1.00 51.57           C  
ATOM   2621  HB2 GLN A 180       6.635   7.672   3.943  1.00 51.57           H  
ATOM   2622  HB3 GLN A 180       7.966   6.511   4.041  1.00 51.57           H  
ATOM   2623  O   GLN A 180       6.375   8.061   1.010  1.00 51.57           O  
ATOM   2624  CG  GLN A 180       6.111   5.840   4.932  1.00 51.57           C  
ATOM   2625  HG2 GLN A 180       6.406   4.791   4.918  1.00 51.57           H  
ATOM   2626  HG3 GLN A 180       5.046   5.901   4.709  1.00 51.57           H  
ATOM   2627  CD  GLN A 180       6.338   6.383   6.339  1.00 51.57           C  
ATOM   2628  NE2 GLN A 180       5.620   5.889   7.324  1.00 51.57           N  
ATOM   2629 HE21 GLN A 180       5.783   6.290   8.236  1.00 51.57           H  
ATOM   2630 HE22 GLN A 180       4.936   5.164   7.158  1.00 51.57           H  
ATOM   2631  OE1 GLN A 180       7.156   7.252   6.588  1.00 51.57           O  
ATOM   2632  N   ARG A 181       8.321   6.942   0.897  1.00 45.95           N  
ATOM   2633  H   ARG A 181       8.852   6.146   1.223  1.00 45.95           H  
ATOM   2634  CA  ARG A 181       8.891   7.811  -0.148  1.00 45.95           C  
ATOM   2635  HA  ARG A 181       8.683   8.845   0.131  1.00 45.95           H  
ATOM   2636  C   ARG A 181       8.192   7.599  -1.495  1.00 45.95           C  
ATOM   2637  CB  ARG A 181      10.418   7.623  -0.219  1.00 45.95           C  
ATOM   2638  HB2 ARG A 181      10.652   6.721  -0.785  1.00 45.95           H  
ATOM   2639  HB3 ARG A 181      10.803   7.500   0.794  1.00 45.95           H  
ATOM   2640  O   ARG A 181       7.938   8.574  -2.192  1.00 45.95           O  
ATOM   2641  CG  ARG A 181      11.123   8.838  -0.849  1.00 45.95           C  
ATOM   2642  HG2 ARG A 181      10.861   9.731  -0.281  1.00 45.95           H  
ATOM   2643  HG3 ARG A 181      10.790   8.965  -1.879  1.00 45.95           H  
ATOM   2644  CD  ARG A 181      12.650   8.661  -0.826  1.00 45.95           C  
ATOM   2645  HD2 ARG A 181      12.915   7.852  -1.506  1.00 45.95           H  
ATOM   2646  HD3 ARG A 181      12.955   8.385   0.183  1.00 45.95           H  
ATOM   2647  NE  ARG A 181      13.358   9.898  -1.218  1.00 45.95           N  
ATOM   2648  HE  ARG A 181      12.788  10.700  -1.445  1.00 45.95           H  
ATOM   2649  NH1 ARG A 181      15.502   9.071  -1.125  1.00 45.95           N  
ATOM   2650 HH11 ARG A 181      15.138   8.149  -0.929  1.00 45.95           H  
ATOM   2651 HH12 ARG A 181      16.496   9.207  -1.243  1.00 45.95           H  
ATOM   2652  NH2 ARG A 181      15.176  11.212  -1.643  1.00 45.95           N  
ATOM   2653 HH21 ARG A 181      14.579  11.999  -1.849  1.00 45.95           H  
ATOM   2654 HH22 ARG A 181      16.175  11.318  -1.748  1.00 45.95           H  
ATOM   2655  CZ  ARG A 181      14.669  10.054  -1.325  1.00 45.95           C  
ATOM   2656  N   ALA A 182       7.807   6.356  -1.797  1.00 50.10           N  
ATOM   2657  H   ALA A 182       8.064   5.610  -1.167  1.00 50.10           H  
ATOM   2658  CA  ALA A 182       7.081   5.992  -3.014  1.00 50.10           C  
ATOM   2659  HA  ALA A 182       7.582   6.444  -3.870  1.00 50.10           H  
ATOM   2660  C   ALA A 182       5.620   6.492  -3.029  1.00 50.10           C  
ATOM   2661  CB  ALA A 182       7.162   4.468  -3.164  1.00 50.10           C  
ATOM   2662  HB1 ALA A 182       6.671   4.169  -4.091  1.00 50.10           H  
ATOM   2663  HB2 ALA A 182       6.664   3.978  -2.327  1.00 50.10           H  
ATOM   2664  HB3 ALA A 182       8.204   4.150  -3.204  1.00 50.10           H  
ATOM   2665  O   ALA A 182       5.120   6.912  -4.070  1.00 50.10           O  
ATOM   2666  N   VAL A 183       4.942   6.529  -1.874  1.00 51.75           N  
ATOM   2667  H   VAL A 183       5.349   6.093  -1.059  1.00 51.75           H  
ATOM   2668  CA  VAL A 183       3.575   7.085  -1.779  1.00 51.75           C  
ATOM   2669  HA  VAL A 183       2.977   6.676  -2.592  1.00 51.75           H  
ATOM   2670  C   VAL A 183       3.571   8.608  -1.963  1.00 51.75           C  
ATOM   2671  CB  VAL A 183       2.907   6.669  -0.452  1.00 51.75           C  
ATOM   2672  HB  VAL A 183       3.564   6.937   0.376  1.00 51.75           H  
ATOM   2673  O   VAL A 183       2.649   9.154  -2.567  1.00 51.75           O  
ATOM   2674  CG1 VAL A 183       1.543   7.336  -0.229  1.00 51.75           C  
ATOM   2675 HG11 VAL A 183       0.893   7.151  -1.085  1.00 51.75           H  
ATOM   2676 HG12 VAL A 183       1.662   8.411  -0.096  1.00 51.75           H  
ATOM   2677 HG13 VAL A 183       1.074   6.932   0.669  1.00 51.75           H  
ATOM   2678  CG2 VAL A 183       2.666   5.154  -0.423  1.00 51.75           C  
ATOM   2679 HG21 VAL A 183       3.581   4.606  -0.643  1.00 51.75           H  
ATOM   2680 HG22 VAL A 183       2.307   4.853   0.561  1.00 51.75           H  
ATOM   2681 HG23 VAL A 183       1.922   4.882  -1.173  1.00 51.75           H  
ATOM   2682  N   ARG A 184       4.610   9.317  -1.497  1.00 45.55           N  
ATOM   2683  H   ARG A 184       5.346   8.827  -1.009  1.00 45.55           H  
ATOM   2684  CA  ARG A 184       4.687  10.778  -1.650  1.00 45.55           C  
ATOM   2685  HA  ARG A 184       3.712  11.185  -1.384  1.00 45.55           H  
ATOM   2686  C   ARG A 184       4.912  11.202  -3.104  1.00 45.55           C  
ATOM   2687  CB  ARG A 184       5.735  11.355  -0.684  1.00 45.55           C  
ATOM   2688  HB2 ARG A 184       5.661  10.833   0.270  1.00 45.55           H  
ATOM   2689  HB3 ARG A 184       6.734  11.195  -1.089  1.00 45.55           H  
ATOM   2690  O   ARG A 184       4.335  12.201  -3.509  1.00 45.55           O  
ATOM   2691  CG  ARG A 184       5.501  12.853  -0.428  1.00 45.55           C  
ATOM   2692  HG2 ARG A 184       5.604  13.397  -1.367  1.00 45.55           H  
ATOM   2693  HG3 ARG A 184       4.484  12.997  -0.064  1.00 45.55           H  
ATOM   2694  CD  ARG A 184       6.509  13.425   0.584  1.00 45.55           C  
ATOM   2695  HD2 ARG A 184       7.170  12.632   0.933  1.00 45.55           H  
ATOM   2696  HD3 ARG A 184       7.117  14.164   0.061  1.00 45.55           H  
ATOM   2697  NE  ARG A 184       5.846  14.043   1.753  1.00 45.55           N  
ATOM   2698  HE  ARG A 184       4.945  13.668   2.011  1.00 45.55           H  
ATOM   2699  NH1 ARG A 184       7.434  15.640   2.226  1.00 45.55           N  
ATOM   2700 HH11 ARG A 184       7.952  15.368   1.403  1.00 45.55           H  
ATOM   2701 HH12 ARG A 184       7.736  16.437   2.770  1.00 45.55           H  
ATOM   2702  NH2 ARG A 184       5.616  15.493   3.501  1.00 45.55           N  
ATOM   2703 HH21 ARG A 184       5.950  16.288   4.027  1.00 45.55           H  
ATOM   2704 HH22 ARG A 184       4.723  15.086   3.737  1.00 45.55           H  
ATOM   2705  CZ  ARG A 184       6.300  15.049   2.483  1.00 45.55           C  
ATOM   2706  N   SER A 185       5.673  10.442  -3.895  1.00 42.67           N  
ATOM   2707  H   SER A 185       6.134   9.627  -3.517  1.00 42.67           H  
ATOM   2708  CA  SER A 185       5.858  10.727  -5.328  1.00 42.67           C  
ATOM   2709  HA  SER A 185       6.067  11.790  -5.445  1.00 42.67           H  
ATOM   2710  C   SER A 185       4.614  10.444  -6.181  1.00 42.67           C  
ATOM   2711  CB  SER A 185       7.072   9.970  -5.879  1.00 42.67           C  
ATOM   2712  HB2 SER A 185       7.098  10.051  -6.966  1.00 42.67           H  
ATOM   2713  HB3 SER A 185       7.976  10.432  -5.480  1.00 42.67           H  
ATOM   2714  O   SER A 185       4.443  11.087  -7.208  1.00 42.67           O  
ATOM   2715  OG  SER A 185       7.064   8.608  -5.494  1.00 42.67           O  
ATOM   2716  HG  SER A 185       6.354   8.143  -5.942  1.00 42.67           H  
ATOM   2717  N   ALA A 186       3.718   9.546  -5.756  1.00 47.66           N  
ATOM   2718  H   ALA A 186       3.911   9.015  -4.919  1.00 47.66           H  
ATOM   2719  CA  ALA A 186       2.492   9.230  -6.500  1.00 47.66           C  
ATOM   2720  HA  ALA A 186       2.734   9.172  -7.561  1.00 47.66           H  
ATOM   2721  C   ALA A 186       1.380  10.294  -6.360  1.00 47.66           C  
ATOM   2722  CB  ALA A 186       2.015   7.843  -6.056  1.00 47.66           C  
ATOM   2723  HB1 ALA A 186       2.804   7.108  -6.214  1.00 47.66           H  
ATOM   2724  HB2 ALA A 186       1.145   7.555  -6.646  1.00 47.66           H  
ATOM   2725  HB3 ALA A 186       1.740   7.860  -5.001  1.00 47.66           H  
ATOM   2726  O   ALA A 186       0.505  10.375  -7.212  1.00 47.66           O  
ATOM   2727  N   ARG A 187       1.415  11.140  -5.317  1.00 50.75           N  
ATOM   2728  H   ARG A 187       2.165  11.028  -4.650  1.00 50.75           H  
ATOM   2729  CA  ARG A 187       0.424  12.217  -5.097  1.00 50.75           C  
ATOM   2730  HA  ARG A 187      -0.548  11.860  -5.438  1.00 50.75           H  
ATOM   2731  C   ARG A 187       0.639  13.482  -5.933  1.00 50.75           C  
ATOM   2732  CB  ARG A 187       0.335  12.570  -3.599  1.00 50.75           C  
ATOM   2733  HB2 ARG A 187       1.207  12.183  -3.071  1.00 50.75           H  
ATOM   2734  HB3 ARG A 187       0.326  13.652  -3.470  1.00 50.75           H  
ATOM   2735  O   ARG A 187      -0.234  14.334  -5.920  1.00 50.75           O  
ATOM   2736  CG  ARG A 187      -0.943  12.004  -2.973  1.00 50.75           C  
ATOM   2737  HG2 ARG A 187      -1.815  12.387  -3.505  1.00 50.75           H  
ATOM   2738  HG3 ARG A 187      -0.921  10.917  -3.059  1.00 50.75           H  
ATOM   2739  CD  ARG A 187      -1.036  12.403  -1.497  1.00 50.75           C  
ATOM   2740  HD2 ARG A 187      -0.074  12.212  -1.022  1.00 50.75           H  
ATOM   2741  HD3 ARG A 187      -1.256  13.469  -1.442  1.00 50.75           H  
ATOM   2742  NE  ARG A 187      -2.078  11.627  -0.801  1.00 50.75           N  
ATOM   2743  HE  ARG A 187      -2.563  10.937  -1.357  1.00 50.75           H  
ATOM   2744  NH1 ARG A 187      -1.946  12.680   1.232  1.00 50.75           N  
ATOM   2745 HH11 ARG A 187      -2.308  12.819   2.164  1.00 50.75           H  
ATOM   2746 HH12 ARG A 187      -1.335  13.364   0.810  1.00 50.75           H  
ATOM   2747  NH2 ARG A 187      -3.347  10.961   0.966  1.00 50.75           N  
ATOM   2748 HH21 ARG A 187      -3.666  11.086   1.916  1.00 50.75           H  
ATOM   2749 HH22 ARG A 187      -3.802  10.280   0.376  1.00 50.75           H  
ATOM   2750  CZ  ARG A 187      -2.449  11.758   0.458  1.00 50.75           C  
ATOM   2751  N   TYR A 188       1.774  13.618  -6.618  1.00 40.41           N  
ATOM   2752  H   TYR A 188       2.446  12.864  -6.592  1.00 40.41           H  
ATOM   2753  CA  TYR A 188       2.073  14.783  -7.467  1.00 40.41           C  
ATOM   2754  HA  TYR A 188       1.470  15.630  -7.139  1.00 40.41           H  
ATOM   2755  C   TYR A 188       1.709  14.576  -8.946  1.00 40.41           C  
ATOM   2756  CB  TYR A 188       3.549  15.176  -7.301  1.00 40.41           C  
ATOM   2757  HB2 TYR A 188       3.820  15.882  -8.086  1.00 40.41           H  
ATOM   2758  HB3 TYR A 188       4.176  14.294  -7.437  1.00 40.41           H  
ATOM   2759  O   TYR A 188       1.901  15.486  -9.742  1.00 40.41           O  
ATOM   2760  CG  TYR A 188       3.868  15.838  -5.975  1.00 40.41           C  
ATOM   2761  CD1 TYR A 188       3.594  17.207  -5.794  1.00 40.41           C  
ATOM   2762  HD1 TYR A 188       3.147  17.772  -6.599  1.00 40.41           H  
ATOM   2763  CD2 TYR A 188       4.447  15.096  -4.931  1.00 40.41           C  
ATOM   2764  HD2 TYR A 188       4.663  14.049  -5.086  1.00 40.41           H  
ATOM   2765  CE1 TYR A 188       3.901  17.837  -4.573  1.00 40.41           C  
ATOM   2766  HE1 TYR A 188       3.687  18.888  -4.448  1.00 40.41           H  
ATOM   2767  CE2 TYR A 188       4.748  15.717  -3.703  1.00 40.41           C  
ATOM   2768  HE2 TYR A 188       5.191  15.148  -2.899  1.00 40.41           H  
ATOM   2769  OH  TYR A 188       4.779  17.691  -2.342  1.00 40.41           O  
ATOM   2770  HH  TYR A 188       4.551  18.622  -2.384  1.00 40.41           H  
ATOM   2771  CZ  TYR A 188       4.479  17.090  -3.524  1.00 40.41           C  
ATOM   2772  N   TYR A 189       1.212  13.391  -9.315  1.00 43.85           N  
ATOM   2773  H   TYR A 189       1.025  12.702  -8.600  1.00 43.85           H  
ATOM   2774  CA  TYR A 189       0.855  13.034 -10.693  1.00 43.85           C  
ATOM   2775  HA  TYR A 189       1.265  13.786 -11.368  1.00 43.85           H  
ATOM   2776  C   TYR A 189      -0.662  13.065 -10.969  1.00 43.85           C  
ATOM   2777  CB  TYR A 189       1.520  11.691 -11.056  1.00 43.85           C  
ATOM   2778  HB2 TYR A 189       1.560  11.049 -10.176  1.00 43.85           H  
ATOM   2779  HB3 TYR A 189       0.919  11.161 -11.795  1.00 43.85           H  
ATOM   2780  O   TYR A 189      -1.097  12.524 -11.983  1.00 43.85           O  
ATOM   2781  CG  TYR A 189       2.907  11.845 -11.648  1.00 43.85           C  
ATOM   2782  CD1 TYR A 189       3.041  12.119 -13.023  1.00 43.85           C  
ATOM   2783  HD1 TYR A 189       2.159  12.225 -13.637  1.00 43.85           H  
ATOM   2784  CD2 TYR A 189       4.053  11.722 -10.840  1.00 43.85           C  
ATOM   2785  HD2 TYR A 189       3.945  11.525  -9.783  1.00 43.85           H  
ATOM   2786  CE1 TYR A 189       4.318  12.261 -13.596  1.00 43.85           C  
ATOM   2787  HE1 TYR A 189       4.428  12.475 -14.649  1.00 43.85           H  
ATOM   2788  CE2 TYR A 189       5.335  11.865 -11.409  1.00 43.85           C  
ATOM   2789  HE2 TYR A 189       6.214  11.775 -10.787  1.00 43.85           H  
ATOM   2790  OH  TYR A 189       6.699  12.267 -13.347  1.00 43.85           O  
ATOM   2791  HH  TYR A 189       7.401  12.180 -12.699  1.00 43.85           H  
ATOM   2792  CZ  TYR A 189       5.467  12.133 -12.790  1.00 43.85           C  
ATOM   2793  N   TYR A 190      -1.459  13.679 -10.088  1.00 36.96           N  
ATOM   2794  H   TYR A 190      -1.044  14.249  -9.364  1.00 36.96           H  
ATOM   2795  CA  TYR A 190      -2.909  13.842 -10.242  1.00 36.96           C  
ATOM   2796  HA  TYR A 190      -3.193  13.596 -11.266  1.00 36.96           H  
ATOM   2797  C   TYR A 190      -3.324  15.297 -10.046  1.00 36.96           C  
ATOM   2798  CB  TYR A 190      -3.666  12.906  -9.286  1.00 36.96           C  
ATOM   2799  HB2 TYR A 190      -2.957  12.288  -8.734  1.00 36.96           H  
ATOM   2800  HB3 TYR A 190      -4.204  13.501  -8.548  1.00 36.96           H  
ATOM   2801  O   TYR A 190      -2.744  15.938  -9.140  1.00 36.96           O  
ATOM   2802  CG  TYR A 190      -4.652  12.002  -9.994  1.00 36.96           C  
ATOM   2803  CD1 TYR A 190      -5.922  12.488 -10.358  1.00 36.96           C  
ATOM   2804  HD1 TYR A 190      -6.167  13.520 -10.157  1.00 36.96           H  
ATOM   2805  CD2 TYR A 190      -4.279  10.686 -10.323  1.00 36.96           C  
ATOM   2806  HD2 TYR A 190      -3.283  10.340 -10.088  1.00 36.96           H  
ATOM   2807  CE1 TYR A 190      -6.835  11.646 -11.026  1.00 36.96           C  
ATOM   2808  HE1 TYR A 190      -7.802  12.030 -11.319  1.00 36.96           H  
ATOM   2809  CE2 TYR A 190      -5.187   9.840 -10.988  1.00 36.96           C  
ATOM   2810  HE2 TYR A 190      -4.907   8.833 -11.259  1.00 36.96           H  
ATOM   2811  OH  TYR A 190      -7.333   9.502 -11.990  1.00 36.96           O  
ATOM   2812  HH  TYR A 190      -8.132   9.976 -12.235  1.00 36.96           H  
ATOM   2813  CZ  TYR A 190      -6.465  10.320 -11.339  1.00 36.96           C  
ATOM   2814  OXT TYR A 190      -4.236  15.707 -10.790  1.00 36.96           O  
TER    2815      TYR A 190                                                       
END   
