# Supplementary material for: A glutamine-based single α-helix scaffold to target globular proteins
Source: Nat Commun. 2022 Nov 18;13:7073. doi: 10.1038/s41467-022-34793-6 (PMC9674830; doi:10.1038/s41467-022-34793-6)
Supplement: Supplementary file 7 — Supplementary Data 4 [file 41467_2022_34793_MOESM7_ESM.zip › ColabFold_p37n/p37n_with_MSAs/Q6NS15.pdb]

ATOM      1  N   MET A   1      -3.573  43.008 -28.175  1.00 47.74           N  
ATOM      2  H   MET A   1      -3.927  43.722 -28.796  1.00 47.74           H  
ATOM      3  H2  MET A   1      -2.664  42.700 -28.489  1.00 47.74           H  
ATOM      4  H3  MET A   1      -3.502  43.417 -27.254  1.00 47.74           H  
ATOM      5  CA  MET A   1      -4.533  41.885 -28.120  1.00 47.74           C  
ATOM      6  HA  MET A   1      -4.730  41.491 -29.117  1.00 47.74           H  
ATOM      7  C   MET A   1      -5.816  42.473 -27.587  1.00 47.74           C  
ATOM      8  CB  MET A   1      -4.081  40.743 -27.184  1.00 47.74           C  
ATOM      9  HB2 MET A   1      -3.659  41.162 -26.271  1.00 47.74           H  
ATOM     10  HB3 MET A   1      -4.960  40.161 -26.906  1.00 47.74           H  
ATOM     11  O   MET A   1      -5.791  42.941 -26.455  1.00 47.74           O  
ATOM     12  CG  MET A   1      -3.075  39.767 -27.803  1.00 47.74           C  
ATOM     13  HG2 MET A   1      -2.164  40.303 -28.071  1.00 47.74           H  
ATOM     14  HG3 MET A   1      -3.512  39.342 -28.707  1.00 47.74           H  
ATOM     15  SD  MET A   1      -2.647  38.411 -26.674  1.00 47.74           S  
ATOM     16  CE  MET A   1      -1.715  37.306 -27.768  1.00 47.74           C  
ATOM     17  HE1 MET A   1      -0.842  37.826 -28.161  1.00 47.74           H  
ATOM     18  HE2 MET A   1      -2.351  36.980 -28.591  1.00 47.74           H  
ATOM     19  HE3 MET A   1      -1.387  36.433 -27.203  1.00 47.74           H  
ATOM     20  N   ASP A   2      -6.868  42.528 -28.397  1.00 40.44           N  
ATOM     21  H   ASP A   2      -6.836  42.214 -29.356  1.00 40.44           H  
ATOM     22  CA  ASP A   2      -8.122  43.160 -27.983  1.00 40.44           C  
ATOM     23  HA  ASP A   2      -7.888  44.143 -27.574  1.00 40.44           H  
ATOM     24  C   ASP A   2      -8.814  42.361 -26.883  1.00 40.44           C  
ATOM     25  CB  ASP A   2      -9.028  43.388 -29.195  1.00 40.44           C  
ATOM     26  HB2 ASP A   2      -9.970  43.831 -28.871  1.00 40.44           H  
ATOM     27  HB3 ASP A   2      -9.234  42.440 -29.691  1.00 40.44           H  
ATOM     28  O   ASP A   2      -8.864  41.128 -26.921  1.00 40.44           O  
ATOM     29  CG  ASP A   2      -8.310  44.348 -30.135  1.00 40.44           C  
ATOM     30  OD1 ASP A   2      -8.098  45.498 -29.700  1.00 40.44           O  
ATOM     31  OD2 ASP A   2      -7.790  43.854 -31.160  1.00 40.44           O  
ATOM     32  N   ALA A   3      -9.323  43.078 -25.881  1.00 41.17           N  
ATOM     33  H   ALA A   3      -9.301  44.086 -25.950  1.00 41.17           H  
ATOM     34  CA  ALA A   3      -9.805  42.493 -24.636  1.00 41.17           C  
ATOM     35  HA  ALA A   3      -9.013  41.856 -24.241  1.00 41.17           H  
ATOM     36  C   ALA A   3     -11.052  41.604 -24.809  1.00 41.17           C  
ATOM     37  CB  ALA A   3     -10.046  43.634 -23.641  1.00 41.17           C  
ATOM     38  HB1 ALA A   3     -10.834  44.288 -24.015  1.00 41.17           H  
ATOM     39  HB2 ALA A   3     -10.362  43.229 -22.680  1.00 41.17           H  
ATOM     40  HB3 ALA A   3      -9.133  44.214 -23.503  1.00 41.17           H  
ATOM     41  O   ALA A   3     -11.305  40.769 -23.936  1.00 41.17           O  
ATOM     42  N   ASP A   4     -11.762  41.741 -25.930  1.00 49.64           N  
ATOM     43  H   ASP A   4     -11.521  42.514 -26.534  1.00 49.64           H  
ATOM     44  CA  ASP A   4     -13.020  41.051 -26.243  1.00 49.64           C  
ATOM     45  HA  ASP A   4     -13.431  40.633 -25.324  1.00 49.64           H  
ATOM     46  C   ASP A   4     -12.859  39.879 -27.224  1.00 49.64           C  
ATOM     47  CB  ASP A   4     -14.030  42.082 -26.762  1.00 49.64           C  
ATOM     48  HB2 ASP A   4     -14.990  41.597 -26.935  1.00 49.64           H  
ATOM     49  HB3 ASP A   4     -13.672  42.488 -27.708  1.00 49.64           H  
ATOM     50  O   ASP A   4     -13.835  39.212 -27.566  1.00 49.64           O  
ATOM     51  CG  ASP A   4     -14.225  43.210 -25.749  1.00 49.64           C  
ATOM     52  OD1 ASP A   4     -14.406  42.885 -24.552  1.00 49.64           O  
ATOM     53  OD2 ASP A   4     -14.097  44.379 -26.167  1.00 49.64           O  
ATOM     54  N   SER A   5     -11.631  39.582 -27.670  1.00 56.85           N  
ATOM     55  H   SER A   5     -10.851  40.116 -27.312  1.00 56.85           H  
ATOM     56  CA  SER A   5     -11.377  38.365 -28.450  1.00 56.85           C  
ATOM     57  HA  SER A   5     -12.008  38.370 -29.339  1.00 56.85           H  
ATOM     58  C   SER A   5     -11.718  37.137 -27.604  1.00 56.85           C  
ATOM     59  CB  SER A   5      -9.913  38.283 -28.887  1.00 56.85           C  
ATOM     60  HB2 SER A   5      -9.728  37.311 -29.344  1.00 56.85           H  
ATOM     61  HB3 SER A   5      -9.265  38.392 -28.017  1.00 56.85           H  
ATOM     62  O   SER A   5     -11.117  36.943 -26.545  1.00 56.85           O  
ATOM     63  OG  SER A   5      -9.613  39.292 -29.830  1.00 56.85           O  
ATOM     64  HG  SER A   5      -9.928  40.129 -29.480  1.00 56.85           H  
ATOM     65  N   ASP A   6     -12.652  36.299 -28.071  1.00 65.04           N  
ATOM     66  H   ASP A   6     -13.182  36.574 -28.886  1.00 65.04           H  
ATOM     67  CA  ASP A   6     -13.029  35.063 -27.382  1.00 65.04           C  
ATOM     68  HA  ASP A   6     -13.425  35.328 -26.402  1.00 65.04           H  
ATOM     69  C   ASP A   6     -11.781  34.192 -27.177  1.00 65.04           C  
ATOM     70  CB  ASP A   6     -14.151  34.323 -28.133  1.00 65.04           C  
ATOM     71  HB2 ASP A   6     -15.028  34.970 -28.177  1.00 65.04           H  
ATOM     72  HB3 ASP A   6     -13.825  34.127 -29.154  1.00 65.04           H  
ATOM     73  O   ASP A   6     -11.233  33.587 -28.104  1.00 65.04           O  
ATOM     74  CG  ASP A   6     -14.553  32.994 -27.467  1.00 65.04           C  
ATOM     75  OD1 ASP A   6     -14.048  32.697 -26.355  1.00 65.04           O  
ATOM     76  OD2 ASP A   6     -15.310  32.235 -28.106  1.00 65.04           O  
ATOM     77  N   TRP A   7     -11.316  34.157 -25.930  1.00 66.76           N  
ATOM     78  H   TRP A   7     -11.818  34.707 -25.247  1.00 66.76           H  
ATOM     79  CA  TRP A   7     -10.080  33.514 -25.496  1.00 66.76           C  
ATOM     80  HA  TRP A   7      -9.272  33.846 -26.149  1.00 66.76           H  
ATOM     81  C   TRP A   7     -10.148  31.983 -25.604  1.00 66.76           C  
ATOM     82  CB  TRP A   7      -9.780  33.992 -24.069  1.00 66.76           C  
ATOM     83  HB2 TRP A   7      -8.859  33.520 -23.726  1.00 66.76           H  
ATOM     84  HB3 TRP A   7      -9.606  35.068 -24.093  1.00 66.76           H  
ATOM     85  O   TRP A   7      -9.123  31.308 -25.488  1.00 66.76           O  
ATOM     86  CG  TRP A   7     -10.869  33.705 -23.077  1.00 66.76           C  
ATOM     87  CD1 TRP A   7     -11.933  34.500 -22.816  1.00 66.76           C  
ATOM     88  HD1 TRP A   7     -12.119  35.455 -23.284  1.00 66.76           H  
ATOM     89  CD2 TRP A   7     -11.058  32.506 -22.266  1.00 66.76           C  
ATOM     90  CE2 TRP A   7     -12.274  32.642 -21.533  1.00 66.76           C  
ATOM     91  CE3 TRP A   7     -10.338  31.303 -22.102  1.00 66.76           C  
ATOM     92  HE3 TRP A   7      -9.428  31.156 -22.664  1.00 66.76           H  
ATOM     93  NE1 TRP A   7     -12.773  33.869 -21.918  1.00 66.76           N  
ATOM     94  HE1 TRP A   7     -13.670  34.246 -21.646  1.00 66.76           H  
ATOM     95  CH2 TRP A   7     -11.965  30.488 -20.473  1.00 66.76           C  
ATOM     96  HH2 TRP A   7     -12.272  29.736 -19.761  1.00 66.76           H  
ATOM     97  CZ2 TRP A   7     -12.733  31.652 -20.650  1.00 66.76           C  
ATOM     98  HZ2 TRP A   7     -13.651  31.800 -20.101  1.00 66.76           H  
ATOM     99  CZ3 TRP A   7     -10.789  30.304 -21.219  1.00 66.76           C  
ATOM    100  HZ3 TRP A   7     -10.213  29.397 -21.100  1.00 66.76           H  
ATOM    101  N   ARG A   8     -11.342  31.429 -25.870  1.00 66.25           N  
ATOM    102  H   ARG A   8     -12.139  32.047 -25.925  1.00 66.25           H  
ATOM    103  CA  ARG A   8     -11.568  30.021 -26.218  1.00 66.25           C  
ATOM    104  HA  ARG A   8     -10.711  29.431 -25.893  1.00 66.25           H  
ATOM    105  C   ARG A   8     -11.716  29.764 -27.714  1.00 66.25           C  
ATOM    106  CB  ARG A   8     -12.826  29.522 -25.513  1.00 66.25           C  
ATOM    107  HB2 ARG A   8     -13.664  30.185 -25.730  1.00 66.25           H  
ATOM    108  HB3 ARG A   8     -13.073  28.529 -25.889  1.00 66.25           H  
ATOM    109  O   ARG A   8     -11.831  28.598 -28.099  1.00 66.25           O  
ATOM    110  CG  ARG A   8     -12.614  29.424 -24.009  1.00 66.25           C  
ATOM    111  HG2 ARG A   8     -11.737  28.811 -23.806  1.00 66.25           H  
ATOM    112  HG3 ARG A   8     -12.486  30.419 -23.582  1.00 66.25           H  
ATOM    113  CD  ARG A   8     -13.856  28.775 -23.416  1.00 66.25           C  
ATOM    114  HD2 ARG A   8     -14.184  27.953 -24.052  1.00 66.25           H  
ATOM    115  HD3 ARG A   8     -14.645  29.526 -23.377  1.00 66.25           H  
ATOM    116  NE  ARG A   8     -13.572  28.238 -22.085  1.00 66.25           N  
ATOM    117  HE  ARG A   8     -12.602  28.100 -21.838  1.00 66.25           H  
ATOM    118  NH1 ARG A   8     -15.737  28.212 -21.325  1.00 66.25           N  
ATOM    119 HH11 ARG A   8     -16.054  28.565 -22.217  1.00 66.25           H  
ATOM    120 HH12 ARG A   8     -16.388  28.028 -20.575  1.00 66.25           H  
ATOM    121  NH2 ARG A   8     -14.079  27.589 -19.998  1.00 66.25           N  
ATOM    122 HH21 ARG A   8     -13.110  27.340 -19.860  1.00 66.25           H  
ATOM    123 HH22 ARG A   8     -14.664  27.766 -19.194  1.00 66.25           H  
ATOM    124  CZ  ARG A   8     -14.462  28.012 -21.151  1.00 66.25           C  
ATOM    125  N   SER A   9     -11.710  30.788 -28.560  1.00 72.72           N  
ATOM    126  H   SER A   9     -11.630  31.727 -28.196  1.00 72.72           H  
ATOM    127  CA  SER A   9     -11.799  30.592 -30.006  1.00 72.72           C  
ATOM    128  HA  SER A   9     -12.692  30.000 -30.201  1.00 72.72           H  
ATOM    129  C   SER A   9     -10.581  29.809 -30.513  1.00 72.72           C  
ATOM    130  CB  SER A   9     -11.987  31.925 -30.738  1.00 72.72           C  
ATOM    131  HB2 SER A   9     -12.843  32.450 -30.314  1.00 72.72           H  
ATOM    132  HB3 SER A   9     -12.201  31.729 -31.789  1.00 72.72           H  
ATOM    133  O   SER A   9      -9.433  30.109 -30.175  1.00 72.72           O  
ATOM    134  OG  SER A   9     -10.837  32.739 -30.638  1.00 72.72           O  
ATOM    135  HG  SER A   9     -10.872  33.156 -29.774  1.00 72.72           H  
ATOM    136  N   ALA A  10     -10.818  28.780 -31.333  1.00 70.06           N  
ATOM    137  H   ALA A  10     -11.773  28.554 -31.570  1.00 70.06           H  
ATOM    138  CA  ALA A  10      -9.741  27.959 -31.891  1.00 70.06           C  
ATOM    139  HA  ALA A  10      -9.235  27.473 -31.057  1.00 70.06           H  
ATOM    140  C   ALA A  10      -8.653  28.781 -32.629  1.00 70.06           C  
ATOM    141  CB  ALA A  10     -10.348  26.851 -32.764  1.00 70.06           C  
ATOM    142  HB1 ALA A  10      -9.550  26.209 -33.136  1.00 70.06           H  
ATOM    143  HB2 ALA A  10     -10.880  27.273 -33.617  1.00 70.06           H  
ATOM    144  HB3 ALA A  10     -11.039  26.248 -32.176  1.00 70.06           H  
ATOM    145  O   ALA A  10      -7.476  28.489 -32.411  1.00 70.06           O  
ATOM    146  N   PRO A  11      -8.977  29.851 -33.395  1.00 73.30           N  
ATOM    147  CA  PRO A  11      -7.961  30.706 -34.015  1.00 73.30           C  
ATOM    148  HA  PRO A  11      -7.351  30.093 -34.679  1.00 73.30           H  
ATOM    149  C   PRO A  11      -7.040  31.402 -33.004  1.00 73.30           C  
ATOM    150  CB  PRO A  11      -8.735  31.733 -34.853  1.00 73.30           C  
ATOM    151  HB2 PRO A  11      -8.935  32.630 -34.268  1.00 73.30           H  
ATOM    152  HB3 PRO A  11      -8.199  31.989 -35.768  1.00 73.30           H  
ATOM    153  O   PRO A  11      -5.834  31.490 -33.234  1.00 73.30           O  
ATOM    154  CG  PRO A  11     -10.055  31.029 -35.153  1.00 73.30           C  
ATOM    155  HG2 PRO A  11     -10.858  31.737 -35.359  1.00 73.30           H  
ATOM    156  HG3 PRO A  11      -9.926  30.334 -35.983  1.00 73.30           H  
ATOM    157  CD  PRO A  11     -10.297  30.254 -33.865  1.00 73.30           C  
ATOM    158  HD2 PRO A  11     -10.947  29.402 -34.065  1.00 73.30           H  
ATOM    159  HD3 PRO A  11     -10.753  30.918 -33.131  1.00 73.30           H  
ATOM    160  N   PHE A  12      -7.572  31.865 -31.864  1.00 71.04           N  
ATOM    161  H   PHE A  12      -8.560  31.749 -31.691  1.00 71.04           H  
ATOM    162  CA  PHE A  12      -6.755  32.473 -30.811  1.00 71.04           C  
ATOM    163  HA  PHE A  12      -6.117  33.237 -31.257  1.00 71.04           H  
ATOM    164  C   PHE A  12      -5.829  31.444 -30.153  1.00 71.04           C  
ATOM    165  CB  PHE A  12      -7.660  33.151 -29.776  1.00 71.04           C  
ATOM    166  HB2 PHE A  12      -8.367  32.421 -29.382  1.00 71.04           H  
ATOM    167  HB3 PHE A  12      -8.237  33.935 -30.268  1.00 71.04           H  
ATOM    168  O   PHE A  12      -4.644  31.725 -29.957  1.00 71.04           O  
ATOM    169  CG  PHE A  12      -6.897  33.764 -28.619  1.00 71.04           C  
ATOM    170  CD1 PHE A  12      -6.861  33.107 -27.376  1.00 71.04           C  
ATOM    171  HD1 PHE A  12      -7.387  32.174 -27.240  1.00 71.04           H  
ATOM    172  CD2 PHE A  12      -6.214  34.984 -28.785  1.00 71.04           C  
ATOM    173  HD2 PHE A  12      -6.251  35.495 -29.735  1.00 71.04           H  
ATOM    174  CE1 PHE A  12      -6.165  33.681 -26.300  1.00 71.04           C  
ATOM    175  HE1 PHE A  12      -6.198  33.196 -25.336  1.00 71.04           H  
ATOM    176  CE2 PHE A  12      -5.495  35.543 -27.712  1.00 71.04           C  
ATOM    177  HE2 PHE A  12      -4.982  36.485 -27.836  1.00 71.04           H  
ATOM    178  CZ  PHE A  12      -5.471  34.892 -26.467  1.00 71.04           C  
ATOM    179  HZ  PHE A  12      -4.942  35.335 -25.636  1.00 71.04           H  
ATOM    180  N   ARG A  13      -6.340  30.235 -29.876  1.00 70.03           N  
ATOM    181  H   ARG A  13      -7.318  30.082 -30.077  1.00 70.03           H  
ATOM    182  CA  ARG A  13      -5.540  29.138 -29.306  1.00 70.03           C  
ATOM    183  HA  ARG A  13      -5.100  29.476 -28.368  1.00 70.03           H  
ATOM    184  C   ARG A  13      -4.372  28.759 -30.203  1.00 70.03           C  
ATOM    185  CB  ARG A  13      -6.392  27.893 -29.038  1.00 70.03           C  
ATOM    186  HB2 ARG A  13      -6.815  27.511 -29.968  1.00 70.03           H  
ATOM    187  HB3 ARG A  13      -5.729  27.128 -28.634  1.00 70.03           H  
ATOM    188  O   ARG A  13      -3.229  28.783 -29.753  1.00 70.03           O  
ATOM    189  CG  ARG A  13      -7.524  28.159 -28.042  1.00 70.03           C  
ATOM    190  HG2 ARG A  13      -7.185  28.859 -27.279  1.00 70.03           H  
ATOM    191  HG3 ARG A  13      -8.380  28.607 -28.546  1.00 70.03           H  
ATOM    192  CD  ARG A  13      -7.950  26.847 -27.384  1.00 70.03           C  
ATOM    193  HD2 ARG A  13      -8.519  27.094 -26.487  1.00 70.03           H  
ATOM    194  HD3 ARG A  13      -7.059  26.293 -27.089  1.00 70.03           H  
ATOM    195  NE  ARG A  13      -8.736  25.999 -28.292  1.00 70.03           N  
ATOM    196  HE  ARG A  13      -8.218  25.536 -29.025  1.00 70.03           H  
ATOM    197  NH1 ARG A  13     -10.762  26.236 -27.232  1.00 70.03           N  
ATOM    198 HH11 ARG A  13     -10.266  26.638 -26.449  1.00 70.03           H  
ATOM    199 HH12 ARG A  13     -11.686  26.587 -27.439  1.00 70.03           H  
ATOM    200  NH2 ARG A  13     -10.678  25.285 -29.232  1.00 70.03           N  
ATOM    201 HH21 ARG A  13     -10.141  24.909 -30.001  1.00 70.03           H  
ATOM    202 HH22 ARG A  13     -11.671  25.114 -29.154  1.00 70.03           H  
ATOM    203  CZ  ARG A  13     -10.045  25.842 -28.246  1.00 70.03           C  
ATOM    204  N   GLN A  14      -4.654  28.492 -31.476  1.00 68.71           N  
ATOM    205  H   GLN A  14      -5.623  28.499 -31.763  1.00 68.71           H  
ATOM    206  CA  GLN A  14      -3.637  28.144 -32.466  1.00 68.71           C  
ATOM    207  HA  GLN A  14      -3.109  27.250 -32.134  1.00 68.71           H  
ATOM    208  C   GLN A  14      -2.595  29.257 -32.600  1.00 68.71           C  
ATOM    209  CB  GLN A  14      -4.313  27.841 -33.809  1.00 68.71           C  
ATOM    210  HB2 GLN A  14      -4.999  28.650 -34.065  1.00 68.71           H  
ATOM    211  HB3 GLN A  14      -3.550  27.773 -34.585  1.00 68.71           H  
ATOM    212  O   GLN A  14      -1.401  28.980 -32.512  1.00 68.71           O  
ATOM    213  CG  GLN A  14      -5.073  26.506 -33.752  1.00 68.71           C  
ATOM    214  HG2 GLN A  14      -5.791  26.516 -32.933  1.00 68.71           H  
ATOM    215  HG3 GLN A  14      -4.362  25.702 -33.559  1.00 68.71           H  
ATOM    216  CD  GLN A  14      -5.826  26.185 -35.037  1.00 68.71           C  
ATOM    217  NE2 GLN A  14      -6.454  25.032 -35.106  1.00 68.71           N  
ATOM    218 HE21 GLN A  14      -6.931  24.838 -35.975  1.00 68.71           H  
ATOM    219 HE22 GLN A  14      -6.414  24.391 -34.327  1.00 68.71           H  
ATOM    220  OE1 GLN A  14      -5.879  26.941 -35.992  1.00 68.71           O  
ATOM    221  N   LYS A  15      -3.022  30.526 -32.696  1.00 77.66           N  
ATOM    222  H   LYS A  15      -4.015  30.695 -32.764  1.00 77.66           H  
ATOM    223  CA  LYS A  15      -2.100  31.670 -32.768  1.00 77.66           C  
ATOM    224  HA  LYS A  15      -1.437  31.505 -33.617  1.00 77.66           H  
ATOM    225  C   LYS A  15      -1.192  31.776 -31.536  1.00 77.66           C  
ATOM    226  CB  LYS A  15      -2.909  32.953 -33.014  1.00 77.66           C  
ATOM    227  HB2 LYS A  15      -3.569  32.783 -33.865  1.00 77.66           H  
ATOM    228  HB3 LYS A  15      -3.521  33.175 -32.140  1.00 77.66           H  
ATOM    229  O   LYS A  15      -0.007  32.061 -31.697  1.00 77.66           O  
ATOM    230  CG  LYS A  15      -2.007  34.156 -33.334  1.00 77.66           C  
ATOM    231  HG2 LYS A  15      -1.341  33.890 -34.155  1.00 77.66           H  
ATOM    232  HG3 LYS A  15      -1.407  34.411 -32.460  1.00 77.66           H  
ATOM    233  CD  LYS A  15      -2.844  35.375 -33.746  1.00 77.66           C  
ATOM    234  HD2 LYS A  15      -3.469  35.683 -32.907  1.00 77.66           H  
ATOM    235  HD3 LYS A  15      -3.482  35.096 -34.583  1.00 77.66           H  
ATOM    236  CE  LYS A  15      -1.923  36.529 -34.168  1.00 77.66           C  
ATOM    237  HE2 LYS A  15      -1.328  36.836 -33.308  1.00 77.66           H  
ATOM    238  HE3 LYS A  15      -1.237  36.156 -34.929  1.00 77.66           H  
ATOM    239  NZ  LYS A  15      -2.695  37.678 -34.709  1.00 77.66           N  
ATOM    240  HZ1 LYS A  15      -2.074  38.419 -35.000  1.00 77.66           H  
ATOM    241  HZ2 LYS A  15      -3.337  38.042 -34.020  1.00 77.66           H  
ATOM    242  HZ3 LYS A  15      -3.231  37.391 -35.516  1.00 77.66           H  
ATOM    243  N   LEU A  16      -1.709  31.534 -30.327  1.00 72.70           N  
ATOM    244  H   LEU A  16      -2.693  31.319 -30.255  1.00 72.70           H  
ATOM    245  CA  LEU A  16      -0.897  31.555 -29.105  1.00 72.70           C  
ATOM    246  HA  LEU A  16      -0.307  32.472 -29.120  1.00 72.70           H  
ATOM    247  C   LEU A  16       0.099  30.386 -29.058  1.00 72.70           C  
ATOM    248  CB  LEU A  16      -1.813  31.582 -27.866  1.00 72.70           C  
ATOM    249  HB2 LEU A  16      -2.498  32.425 -27.953  1.00 72.70           H  
ATOM    250  HB3 LEU A  16      -2.407  30.668 -27.849  1.00 72.70           H  
ATOM    251  O   LEU A  16       1.268  30.604 -28.747  1.00 72.70           O  
ATOM    252  CG  LEU A  16      -1.042  31.698 -26.532  1.00 72.70           C  
ATOM    253  HG  LEU A  16      -0.372  30.845 -26.420  1.00 72.70           H  
ATOM    254  CD1 LEU A  16      -0.227  32.989 -26.431  1.00 72.70           C  
ATOM    255 HD11 LEU A  16      -0.867  33.854 -26.604  1.00 72.70           H  
ATOM    256 HD12 LEU A  16       0.582  32.977 -27.162  1.00 72.70           H  
ATOM    257 HD13 LEU A  16       0.225  33.064 -25.442  1.00 72.70           H  
ATOM    258  CD2 LEU A  16      -2.013  31.689 -25.354  1.00 72.70           C  
ATOM    259 HD21 LEU A  16      -1.459  31.761 -24.419  1.00 72.70           H  
ATOM    260 HD22 LEU A  16      -2.564  30.748 -25.345  1.00 72.70           H  
ATOM    261 HD23 LEU A  16      -2.709  32.524 -25.434  1.00 72.70           H  
ATOM    262  N   VAL A  17      -0.335  29.171 -29.405  1.00 72.78           N  
ATOM    263  H   VAL A  17      -1.307  29.059 -29.658  1.00 72.78           H  
ATOM    264  CA  VAL A  17       0.542  27.990 -29.465  1.00 72.78           C  
ATOM    265  HA  VAL A  17       1.031  27.867 -28.499  1.00 72.78           H  
ATOM    266  C   VAL A  17       1.660  28.193 -30.492  1.00 72.78           C  
ATOM    267  CB  VAL A  17      -0.272  26.712 -29.749  1.00 72.78           C  
ATOM    268  HB  VAL A  17      -0.886  26.861 -30.637  1.00 72.78           H  
ATOM    269  O   VAL A  17       2.826  28.019 -30.149  1.00 72.78           O  
ATOM    270  CG1 VAL A  17       0.618  25.490 -29.969  1.00 72.78           C  
ATOM    271 HG11 VAL A  17       1.211  25.612 -30.875  1.00 72.78           H  
ATOM    272 HG12 VAL A  17      -0.006  24.604 -30.086  1.00 72.78           H  
ATOM    273 HG13 VAL A  17       1.291  25.350 -29.123  1.00 72.78           H  
ATOM    274  CG2 VAL A  17      -1.183  26.367 -28.564  1.00 72.78           C  
ATOM    275 HG21 VAL A  17      -1.770  25.478 -28.797  1.00 72.78           H  
ATOM    276 HG22 VAL A  17      -1.877  27.186 -28.374  1.00 72.78           H  
ATOM    277 HG23 VAL A  17      -0.587  26.181 -27.671  1.00 72.78           H  
ATOM    278  N   SER A  18       1.343  28.660 -31.706  1.00 74.43           N  
ATOM    279  H   SER A  18       0.369  28.775 -31.949  1.00 74.43           H  
ATOM    280  CA  SER A  18       2.350  28.936 -32.740  1.00 74.43           C  
ATOM    281  HA  SER A  18       2.909  28.020 -32.932  1.00 74.43           H  
ATOM    282  C   SER A  18       3.367  30.002 -32.321  1.00 74.43           C  
ATOM    283  CB  SER A  18       1.685  29.379 -34.045  1.00 74.43           C  
ATOM    284  HB2 SER A  18       2.457  29.580 -34.787  1.00 74.43           H  
ATOM    285  HB3 SER A  18       1.113  30.292 -33.876  1.00 74.43           H  
ATOM    286  O   SER A  18       4.544  29.866 -32.641  1.00 74.43           O  
ATOM    287  OG  SER A  18       0.824  28.374 -34.540  1.00 74.43           O  
ATOM    288  HG  SER A  18       1.217  27.517 -34.361  1.00 74.43           H  
ATOM    289  N   GLN A  19       2.954  31.034 -31.577  1.00 74.43           N  
ATOM    290  H   GLN A  19       1.974  31.104 -31.342  1.00 74.43           H  
ATOM    291  CA  GLN A  19       3.880  32.042 -31.041  1.00 74.43           C  
ATOM    292  HA  GLN A  19       4.522  32.397 -31.847  1.00 74.43           H  
ATOM    293  C   GLN A  19       4.819  31.465 -29.968  1.00 74.43           C  
ATOM    294  CB  GLN A  19       3.078  33.233 -30.487  1.00 74.43           C  
ATOM    295  HB2 GLN A  19       2.257  32.860 -29.875  1.00 74.43           H  
ATOM    296  HB3 GLN A  19       3.721  33.835 -29.845  1.00 74.43           H  
ATOM    297  O   GLN A  19       5.992  31.837 -29.925  1.00 74.43           O  
ATOM    298  CG  GLN A  19       2.511  34.131 -31.600  1.00 74.43           C  
ATOM    299  HG2 GLN A  19       1.981  33.521 -32.331  1.00 74.43           H  
ATOM    300  HG3 GLN A  19       1.798  34.828 -31.161  1.00 74.43           H  
ATOM    301  CD  GLN A  19       3.591  34.942 -32.311  1.00 74.43           C  
ATOM    302  NE2 GLN A  19       3.637  34.930 -33.624  1.00 74.43           N  
ATOM    303 HE21 GLN A  19       3.114  34.237 -34.140  1.00 74.43           H  
ATOM    304 HE22 GLN A  19       4.492  35.294 -34.020  1.00 74.43           H  
ATOM    305  OE1 GLN A  19       4.406  35.608 -31.700  1.00 74.43           O  
ATOM    306  N   ILE A  20       4.345  30.533 -29.132  1.00 68.41           N  
ATOM    307  H   ILE A  20       3.378  30.251 -29.215  1.00 68.41           H  
ATOM    308  CA  ILE A  20       5.199  29.844 -28.150  1.00 68.41           C  
ATOM    309  HA  ILE A  20       5.812  30.595 -27.652  1.00 68.41           H  
ATOM    310  C   ILE A  20       6.175  28.893 -28.861  1.00 68.41           C  
ATOM    311  CB  ILE A  20       4.361  29.135 -27.060  1.00 68.41           C  
ATOM    312  HB  ILE A  20       3.688  28.424 -27.541  1.00 68.41           H  
ATOM    313  O   ILE A  20       7.367  28.923 -28.556  1.00 68.41           O  
ATOM    314  CG1 ILE A  20       3.524  30.154 -26.248  1.00 68.41           C  
ATOM    315 HG12 ILE A  20       3.068  30.882 -26.918  1.00 68.41           H  
ATOM    316 HG13 ILE A  20       4.177  30.703 -25.571  1.00 68.41           H  
ATOM    317  CG2 ILE A  20       5.303  28.368 -26.107  1.00 68.41           C  
ATOM    318 HG21 ILE A  20       4.776  28.010 -25.223  1.00 68.41           H  
ATOM    319 HG22 ILE A  20       6.114  29.018 -25.779  1.00 68.41           H  
ATOM    320 HG23 ILE A  20       5.729  27.504 -26.617  1.00 68.41           H  
ATOM    321  CD1 ILE A  20       2.386  29.512 -25.440  1.00 68.41           C  
ATOM    322 HD11 ILE A  20       1.730  28.952 -26.106  1.00 68.41           H  
ATOM    323 HD12 ILE A  20       1.807  30.295 -24.951  1.00 68.41           H  
ATOM    324 HD13 ILE A  20       2.785  28.844 -24.676  1.00 68.41           H  
ATOM    325  N   ASP A  21       5.712  28.115 -29.845  1.00 70.16           N  
ATOM    326  H   ASP A  21       4.718  28.100 -30.020  1.00 70.16           H  
ATOM    327  CA  ASP A  21       6.570  27.248 -30.669  1.00 70.16           C  
ATOM    328  HA  ASP A  21       7.067  26.517 -30.032  1.00 70.16           H  
ATOM    329  C   ASP A  21       7.662  28.059 -31.395  1.00 70.16           C  
ATOM    330  CB  ASP A  21       5.722  26.498 -31.717  1.00 70.16           C  
ATOM    331  HB2 ASP A  21       6.400  26.087 -32.466  1.00 70.16           H  
ATOM    332  HB3 ASP A  21       5.072  27.209 -32.225  1.00 70.16           H  
ATOM    333  O   ASP A  21       8.834  27.674 -31.405  1.00 70.16           O  
ATOM    334  CG  ASP A  21       4.877  25.329 -31.192  1.00 70.16           C  
ATOM    335  OD1 ASP A  21       5.153  24.819 -30.082  1.00 70.16           O  
ATOM    336  OD2 ASP A  21       4.006  24.870 -31.969  1.00 70.16           O  
ATOM    337  N   GLU A  22       7.308  29.211 -31.974  1.00 73.88           N  
ATOM    338  H   GLU A  22       6.330  29.466 -31.978  1.00 73.88           H  
ATOM    339  CA  GLU A  22       8.256  30.092 -32.664  1.00 73.88           C  
ATOM    340  HA  GLU A  22       8.814  29.488 -33.380  1.00 73.88           H  
ATOM    341  C   GLU A  22       9.281  30.707 -31.694  1.00 73.88           C  
ATOM    342  CB  GLU A  22       7.487  31.172 -33.446  1.00 73.88           C  
ATOM    343  HB2 GLU A  22       6.671  30.702 -33.994  1.00 73.88           H  
ATOM    344  HB3 GLU A  22       7.074  31.899 -32.746  1.00 73.88           H  
ATOM    345  O   GLU A  22      10.474  30.750 -32.009  1.00 73.88           O  
ATOM    346  CG  GLU A  22       8.395  31.880 -34.463  1.00 73.88           C  
ATOM    347  HG2 GLU A  22       9.284  32.240 -33.946  1.00 73.88           H  
ATOM    348  HG3 GLU A  22       8.718  31.156 -35.211  1.00 73.88           H  
ATOM    349  CD  GLU A  22       7.734  33.078 -35.165  1.00 73.88           C  
ATOM    350  OE1 GLU A  22       8.519  33.933 -35.641  1.00 73.88           O  
ATOM    351  OE2 GLU A  22       6.490  33.185 -35.184  1.00 73.88           O  
ATOM    352  N   ALA A  23       8.855  31.125 -30.497  1.00 65.69           N  
ATOM    353  H   ALA A  23       7.867  31.083 -30.293  1.00 65.69           H  
ATOM    354  CA  ALA A  23       9.755  31.624 -29.456  1.00 65.69           C  
ATOM    355  HA  ALA A  23      10.359  32.429 -29.875  1.00 65.69           H  
ATOM    356  C   ALA A  23      10.724  30.536 -28.957  1.00 65.69           C  
ATOM    357  CB  ALA A  23       8.910  32.202 -28.314  1.00 65.69           C  
ATOM    358  HB1 ALA A  23       9.564  32.607 -27.542  1.00 65.69           H  
ATOM    359  HB2 ALA A  23       8.283  31.423 -27.879  1.00 65.69           H  
ATOM    360  HB3 ALA A  23       8.272  32.999 -28.695  1.00 65.69           H  
ATOM    361  O   ALA A  23      11.926  30.783 -28.845  1.00 65.69           O  
ATOM    362  N   MET A  24      10.231  29.315 -28.725  1.00 64.12           N  
ATOM    363  H   MET A  24       9.237  29.178 -28.836  1.00 64.12           H  
ATOM    364  CA  MET A  24      11.046  28.167 -28.304  1.00 64.12           C  
ATOM    365  HA  MET A  24      11.620  28.445 -27.420  1.00 64.12           H  
ATOM    366  C   MET A  24      12.059  27.754 -29.380  1.00 64.12           C  
ATOM    367  CB  MET A  24      10.118  26.997 -27.944  1.00 64.12           C  
ATOM    368  HB2 MET A  24       9.397  26.845 -28.747  1.00 64.12           H  
ATOM    369  HB3 MET A  24      10.706  26.085 -27.841  1.00 64.12           H  
ATOM    370  O   MET A  24      13.214  27.460 -29.060  1.00 64.12           O  
ATOM    371  CG  MET A  24       9.365  27.260 -26.632  1.00 64.12           C  
ATOM    372  HG2 MET A  24       8.573  26.518 -26.530  1.00 64.12           H  
ATOM    373  HG3 MET A  24       8.887  28.238 -26.685  1.00 64.12           H  
ATOM    374  SD  MET A  24      10.391  27.222 -25.134  1.00 64.12           S  
ATOM    375  CE  MET A  24      10.603  25.432 -24.984  1.00 64.12           C  
ATOM    376  HE1 MET A  24       9.624  24.953 -24.969  1.00 64.12           H  
ATOM    377  HE2 MET A  24      11.132  25.206 -24.058  1.00 64.12           H  
ATOM    378  HE3 MET A  24      11.169  25.054 -25.835  1.00 64.12           H  
ATOM    379  N   ARG A  25      11.661  27.812 -30.660  1.00 73.37           N  
ATOM    380  H   ARG A  25      10.686  28.003 -30.838  1.00 73.37           H  
ATOM    381  CA  ARG A  25      12.553  27.585 -31.806  1.00 73.37           C  
ATOM    382  HA  ARG A  25      13.071  26.638 -31.654  1.00 73.37           H  
ATOM    383  C   ARG A  25      13.638  28.659 -31.908  1.00 73.37           C  
ATOM    384  CB  ARG A  25      11.708  27.496 -33.085  1.00 73.37           C  
ATOM    385  HB2 ARG A  25      10.923  26.758 -32.921  1.00 73.37           H  
ATOM    386  HB3 ARG A  25      11.237  28.460 -33.277  1.00 73.37           H  
ATOM    387  O   ARG A  25      14.805  28.309 -32.055  1.00 73.37           O  
ATOM    388  CG  ARG A  25      12.542  27.082 -34.311  1.00 73.37           C  
ATOM    389  HG2 ARG A  25      12.978  26.098 -34.137  1.00 73.37           H  
ATOM    390  HG3 ARG A  25      13.350  27.797 -34.464  1.00 73.37           H  
ATOM    391  CD  ARG A  25      11.692  27.044 -35.587  1.00 73.37           C  
ATOM    392  HD2 ARG A  25      12.332  26.763 -36.423  1.00 73.37           H  
ATOM    393  HD3 ARG A  25      11.299  28.044 -35.768  1.00 73.37           H  
ATOM    394  NE  ARG A  25      10.580  26.080 -35.472  1.00 73.37           N  
ATOM    395  HE  ARG A  25      10.584  25.481 -34.659  1.00 73.37           H  
ATOM    396  NH1 ARG A  25       9.377  26.737 -37.313  1.00 73.37           N  
ATOM    397 HH11 ARG A  25      10.102  27.403 -37.542  1.00 73.37           H  
ATOM    398 HH12 ARG A  25       8.548  26.667 -37.886  1.00 73.37           H  
ATOM    399  NH2 ARG A  25       8.578  25.139 -35.968  1.00 73.37           N  
ATOM    400 HH21 ARG A  25       7.744  25.090 -36.535  1.00 73.37           H  
ATOM    401 HH22 ARG A  25       8.605  24.626 -35.099  1.00 73.37           H  
ATOM    402  CZ  ARG A  25       9.523  25.989 -36.254  1.00 73.37           C  
ATOM    403  N   LYS A  26      13.282  29.945 -31.786  1.00 72.23           N  
ATOM    404  H   LYS A  26      12.300  30.155 -31.679  1.00 72.23           H  
ATOM    405  CA  LYS A  26      14.253  31.061 -31.771  1.00 72.23           C  
ATOM    406  HA  LYS A  26      14.882  31.002 -32.659  1.00 72.23           H  
ATOM    407  C   LYS A  26      15.224  30.974 -30.590  1.00 72.23           C  
ATOM    408  CB  LYS A  26      13.517  32.412 -31.771  1.00 72.23           C  
ATOM    409  HB2 LYS A  26      14.219  33.201 -31.501  1.00 72.23           H  
ATOM    410  HB3 LYS A  26      12.721  32.392 -31.027  1.00 72.23           H  
ATOM    411  O   LYS A  26      16.375  31.364 -30.729  1.00 72.23           O  
ATOM    412  CG  LYS A  26      12.939  32.737 -33.156  1.00 72.23           C  
ATOM    413  HG2 LYS A  26      13.757  32.851 -33.867  1.00 72.23           H  
ATOM    414  HG3 LYS A  26      12.307  31.914 -33.488  1.00 72.23           H  
ATOM    415  CD  LYS A  26      12.106  34.025 -33.132  1.00 72.23           C  
ATOM    416  HD2 LYS A  26      11.322  33.920 -32.382  1.00 72.23           H  
ATOM    417  HD3 LYS A  26      12.741  34.875 -32.881  1.00 72.23           H  
ATOM    418  CE  LYS A  26      11.468  34.226 -34.511  1.00 72.23           C  
ATOM    419  HE2 LYS A  26      10.976  33.294 -34.789  1.00 72.23           H  
ATOM    420  HE3 LYS A  26      12.241  34.424 -35.254  1.00 72.23           H  
ATOM    421  NZ  LYS A  26      10.447  35.299 -34.516  1.00 72.23           N  
ATOM    422  HZ1 LYS A  26       9.885  35.266 -33.677  1.00 72.23           H  
ATOM    423  HZ2 LYS A  26      10.834  36.220 -34.664  1.00 72.23           H  
ATOM    424  HZ3 LYS A  26       9.777  35.082 -35.240  1.00 72.23           H  
ATOM    425  N   ALA A  27      14.790  30.411 -29.464  1.00 59.33           N  
ATOM    426  H   ALA A  27      13.805  30.200 -29.389  1.00 59.33           H  
ATOM    427  CA  ALA A  27      15.629  30.154 -28.296  1.00 59.33           C  
ATOM    428  HA  ALA A  27      16.347  30.969 -28.208  1.00 59.33           H  
ATOM    429  C   ALA A  27      16.463  28.852 -28.373  1.00 59.33           C  
ATOM    430  CB  ALA A  27      14.727  30.199 -27.060  1.00 59.33           C  
ATOM    431  HB1 ALA A  27      14.021  29.369 -27.080  1.00 59.33           H  
ATOM    432  HB2 ALA A  27      14.180  31.141 -27.029  1.00 59.33           H  
ATOM    433  HB3 ALA A  27      15.354  30.126 -26.171  1.00 59.33           H  
ATOM    434  O   ALA A  27      17.054  28.447 -27.371  1.00 59.33           O  
ATOM    435  N   GLY A  28      16.497  28.161 -29.521  1.00 58.11           N  
ATOM    436  H   GLY A  28      15.989  28.515 -30.318  1.00 58.11           H  
ATOM    437  CA  GLY A  28      17.307  26.950 -29.714  1.00 58.11           C  
ATOM    438  HA2 GLY A  28      18.345  27.173 -29.465  1.00 58.11           H  
ATOM    439  HA3 GLY A  28      17.260  26.666 -30.765  1.00 58.11           H  
ATOM    440  C   GLY A  28      16.863  25.742 -28.877  1.00 58.11           C  
ATOM    441  O   GLY A  28      17.653  24.828 -28.632  1.00 58.11           O  
ATOM    442  N   VAL A  29      15.616  25.713 -28.395  1.00 63.29           N  
ATOM    443  H   VAL A  29      14.982  26.459 -28.643  1.00 63.29           H  
ATOM    444  CA  VAL A  29      15.109  24.603 -27.577  1.00 63.29           C  
ATOM    445  HA  VAL A  29      15.960  24.133 -27.083  1.00 63.29           H  
ATOM    446  C   VAL A  29      14.458  23.548 -28.471  1.00 63.29           C  
ATOM    447  CB  VAL A  29      14.165  25.086 -26.460  1.00 63.29           C  
ATOM    448  HB  VAL A  29      13.250  25.491 -26.893  1.00 63.29           H  
ATOM    449  O   VAL A  29      13.423  23.792 -29.083  1.00 63.29           O  
ATOM    450  CG1 VAL A  29      13.809  23.912 -25.534  1.00 63.29           C  
ATOM    451 HG11 VAL A  29      14.709  23.415 -25.173  1.00 63.29           H  
ATOM    452 HG12 VAL A  29      13.195  23.191 -26.075  1.00 63.29           H  
ATOM    453 HG13 VAL A  29      13.234  24.270 -24.680  1.00 63.29           H  
ATOM    454  CG2 VAL A  29      14.817  26.171 -25.590  1.00 63.29           C  
ATOM    455 HG21 VAL A  29      14.971  27.071 -26.186  1.00 63.29           H  
ATOM    456 HG22 VAL A  29      15.782  25.839 -25.207  1.00 63.29           H  
ATOM    457 HG23 VAL A  29      14.156  26.435 -24.764  1.00 63.29           H  
ATOM    458  N   ALA A  30      15.053  22.353 -28.526  1.00 56.16           N  
ATOM    459  H   ALA A  30      15.957  22.240 -28.090  1.00 56.16           H  
ATOM    460  CA  ALA A  30      14.528  21.235 -29.307  1.00 56.16           C  
ATOM    461  HA  ALA A  30      14.505  21.541 -30.353  1.00 56.16           H  
ATOM    462  C   ALA A  30      13.090  20.849 -28.891  1.00 56.16           C  
ATOM    463  CB  ALA A  30      15.495  20.049 -29.184  1.00 56.16           C  
ATOM    464  HB1 ALA A  30      15.556  19.720 -28.147  1.00 56.16           H  
ATOM    465  HB2 ALA A  30      15.135  19.221 -29.795  1.00 56.16           H  
ATOM    466  HB3 ALA A  30      16.486  20.338 -29.535  1.00 56.16           H  
ATOM    467  O   ALA A  30      12.808  20.629 -27.707  1.00 56.16           O  
ATOM    468  N   HIS A  31      12.194  20.728 -29.879  1.00 52.28           N  
ATOM    469  H   HIS A  31      12.494  20.927 -30.822  1.00 52.28           H  
ATOM    470  CA  HIS A  31      10.820  20.248 -29.692  1.00 52.28           C  
ATOM    471  HA  HIS A  31      10.299  20.907 -28.997  1.00 52.28           H  
ATOM    472  C   HIS A  31      10.832  18.828 -29.112  1.00 52.28           C  
ATOM    473  CB  HIS A  31      10.058  20.236 -31.032  1.00 52.28           C  
ATOM    474  HB2 HIS A  31       9.361  19.398 -31.030  1.00 52.28           H  
ATOM    475  HB3 HIS A  31      10.753  20.058 -31.853  1.00 52.28           H  
ATOM    476  O   HIS A  31      11.255  17.888 -29.778  1.00 52.28           O  
ATOM    477  CG  HIS A  31       9.234  21.464 -31.321  1.00 52.28           C  
ATOM    478  CD2 HIS A  31       9.565  22.481 -32.174  1.00 52.28           C  
ATOM    479  HD2 HIS A  31      10.498  22.572 -32.711  1.00 52.28           H  
ATOM    480  ND1 HIS A  31       7.940  21.695 -30.903  1.00 52.28           N  
ATOM    481  HD1 HIS A  31       7.393  21.134 -30.266  1.00 52.28           H  
ATOM    482  CE1 HIS A  31       7.509  22.826 -31.489  1.00 52.28           C  
ATOM    483  HE1 HIS A  31       6.530  23.259 -31.346  1.00 52.28           H  
ATOM    484  NE2 HIS A  31       8.464  23.334 -32.292  1.00 52.28           N  
ATOM    485  N   THR A  32      10.339  18.665 -27.884  1.00 48.27           N  
ATOM    486  H   THR A  32      10.099  19.490 -27.354  1.00 48.27           H  
ATOM    487  CA  THR A  32      10.324  17.365 -27.180  1.00 48.27           C  
ATOM    488  HA  THR A  32      10.712  16.595 -27.848  1.00 48.27           H  
ATOM    489  C   THR A  32       8.927  16.865 -26.809  1.00 48.27           C  
ATOM    490  CB  THR A  32      11.250  17.386 -25.951  1.00 48.27           C  
ATOM    491  HB  THR A  32      10.969  16.590 -25.262  1.00 48.27           H  
ATOM    492  O   THR A  32       8.799  15.728 -26.364  1.00 48.27           O  
ATOM    493  CG2 THR A  32      12.712  17.188 -26.350  1.00 48.27           C  
ATOM    494 HG21 THR A  32      13.041  17.990 -27.011  1.00 48.27           H  
ATOM    495 HG22 THR A  32      13.336  17.172 -25.457  1.00 48.27           H  
ATOM    496 HG23 THR A  32      12.823  16.236 -26.869  1.00 48.27           H  
ATOM    497  OG1 THR A  32      11.182  18.630 -25.288  1.00 48.27           O  
ATOM    498  HG1 THR A  32      11.776  19.218 -25.761  1.00 48.27           H  
ATOM    499  N   LYS A  33       7.874  17.670 -27.018  1.00 53.99           N  
ATOM    500  H   LYS A  33       8.057  18.576 -27.424  1.00 53.99           H  
ATOM    501  CA  LYS A  33       6.450  17.280 -26.932  1.00 53.99           C  
ATOM    502  HA  LYS A  33       6.363  16.218 -27.163  1.00 53.99           H  
ATOM    503  C   LYS A  33       5.661  18.028 -28.009  1.00 53.99           C  
ATOM    504  CB  LYS A  33       5.882  17.518 -25.516  1.00 53.99           C  
ATOM    505  HB2 LYS A  33       4.826  17.249 -25.510  1.00 53.99           H  
ATOM    506  HB3 LYS A  33       5.980  18.570 -25.247  1.00 53.99           H  
ATOM    507  O   LYS A  33       6.108  19.090 -28.452  1.00 53.99           O  
ATOM    508  CG  LYS A  33       6.629  16.643 -24.497  1.00 53.99           C  
ATOM    509  HG2 LYS A  33       6.634  15.617 -24.865  1.00 53.99           H  
ATOM    510  HG3 LYS A  33       7.657  16.998 -24.421  1.00 53.99           H  
ATOM    511  CD  LYS A  33       6.059  16.628 -23.081  1.00 53.99           C  
ATOM    512  HD2 LYS A  33       6.075  17.637 -22.669  1.00 53.99           H  
ATOM    513  HD3 LYS A  33       5.039  16.245 -23.101  1.00 53.99           H  
ATOM    514  CE  LYS A  33       6.976  15.694 -22.276  1.00 53.99           C  
ATOM    515  HE2 LYS A  33       7.996  16.072 -22.341  1.00 53.99           H  
ATOM    516  HE3 LYS A  33       6.962  14.712 -22.749  1.00 53.99           H  
ATOM    517  NZ  LYS A  33       6.561  15.582 -20.858  1.00 53.99           N  
ATOM    518  HZ1 LYS A  33       6.598  16.485 -20.409  1.00 53.99           H  
ATOM    519  HZ2 LYS A  33       5.619  15.223 -20.800  1.00 53.99           H  
ATOM    520  HZ3 LYS A  33       7.176  14.948 -20.367  1.00 53.99           H  
ATOM    521  N   SER A  34       4.546  17.468 -28.479  1.00 48.63           N  
ATOM    522  H   SER A  34       4.117  16.697 -27.988  1.00 48.63           H  
ATOM    523  CA  SER A  34       3.814  18.065 -29.599  1.00 48.63           C  
ATOM    524  HA  SER A  34       4.548  18.395 -30.335  1.00 48.63           H  
ATOM    525  C   SER A  34       3.036  19.300 -29.142  1.00 48.63           C  
ATOM    526  CB  SER A  34       2.920  17.038 -30.305  1.00 48.63           C  
ATOM    527  HB2 SER A  34       2.705  17.399 -31.311  1.00 48.63           H  
ATOM    528  HB3 SER A  34       3.444  16.086 -30.387  1.00 48.63           H  
ATOM    529  O   SER A  34       2.536  19.365 -28.019  1.00 48.63           O  
ATOM    530  OG  SER A  34       1.694  16.851 -29.631  1.00 48.63           O  
ATOM    531  HG  SER A  34       1.868  16.452 -28.776  1.00 48.63           H  
ATOM    532  N   SER A  35       2.885  20.284 -30.024  1.00 52.00           N  
ATOM    533  H   SER A  35       3.305  20.222 -30.940  1.00 52.00           H  
ATOM    534  CA  SER A  35       2.122  21.500 -29.729  1.00 52.00           C  
ATOM    535  HA  SER A  35       2.529  21.955 -28.826  1.00 52.00           H  
ATOM    536  C   SER A  35       0.632  21.225 -29.453  1.00 52.00           C  
ATOM    537  CB  SER A  35       2.350  22.488 -30.869  1.00 52.00           C  
ATOM    538  HB2 SER A  35       1.692  23.349 -30.754  1.00 52.00           H  
ATOM    539  HB3 SER A  35       3.384  22.829 -30.804  1.00 52.00           H  
ATOM    540  O   SER A  35      -0.000  21.945 -28.678  1.00 52.00           O  
ATOM    541  OG  SER A  35       2.148  21.903 -32.143  1.00 52.00           O  
ATOM    542  HG  SER A  35       2.452  22.575 -32.758  1.00 52.00           H  
ATOM    543  N   LYS A  36       0.101  20.100 -29.964  1.00 54.27           N  
ATOM    544  H   LYS A  36       0.700  19.551 -30.563  1.00 54.27           H  
ATOM    545  CA  LYS A  36      -1.222  19.552 -29.609  1.00 54.27           C  
ATOM    546  HA  LYS A  36      -1.981  20.317 -29.773  1.00 54.27           H  
ATOM    547  C   LYS A  36      -1.344  19.147 -28.137  1.00 54.27           C  
ATOM    548  CB  LYS A  36      -1.538  18.328 -30.485  1.00 54.27           C  
ATOM    549  HB2 LYS A  36      -2.350  17.772 -30.015  1.00 54.27           H  
ATOM    550  HB3 LYS A  36      -0.669  17.672 -30.536  1.00 54.27           H  
ATOM    551  O   LYS A  36      -2.412  19.330 -27.553  1.00 54.27           O  
ATOM    552  CG  LYS A  36      -1.989  18.711 -31.900  1.00 54.27           C  
ATOM    553  HG2 LYS A  36      -2.856  19.368 -31.828  1.00 54.27           H  
ATOM    554  HG3 LYS A  36      -1.186  19.238 -32.415  1.00 54.27           H  
ATOM    555  CD  LYS A  36      -2.371  17.451 -32.689  1.00 54.27           C  
ATOM    556  HD2 LYS A  36      -3.081  16.866 -32.105  1.00 54.27           H  
ATOM    557  HD3 LYS A  36      -1.476  16.855 -32.864  1.00 54.27           H  
ATOM    558  CE  LYS A  36      -3.017  17.843 -34.023  1.00 54.27           C  
ATOM    559  HE2 LYS A  36      -2.306  18.445 -34.589  1.00 54.27           H  
ATOM    560  HE3 LYS A  36      -3.885  18.467 -33.814  1.00 54.27           H  
ATOM    561  NZ  LYS A  36      -3.421  16.647 -34.805  1.00 54.27           N  
ATOM    562  HZ1 LYS A  36      -3.854  16.925 -35.674  1.00 54.27           H  
ATOM    563  HZ2 LYS A  36      -2.616  16.075 -35.016  1.00 54.27           H  
ATOM    564  HZ3 LYS A  36      -4.083  16.092 -34.282  1.00 54.27           H  
ATOM    565  N   ASP A  37      -0.280  18.630 -27.519  1.00 59.58           N  
ATOM    566  H   ASP A  37       0.579  18.509 -28.037  1.00 59.58           H  
ATOM    567  CA  ASP A  37      -0.303  18.246 -26.100  1.00 59.58           C  
ATOM    568  HA  ASP A  37      -1.165  17.602 -25.922  1.00 59.58           H  
ATOM    569  C   ASP A  37      -0.447  19.486 -25.207  1.00 59.58           C  
ATOM    570  CB  ASP A  37       0.962  17.457 -25.723  1.00 59.58           C  
ATOM    571  HB2 ASP A  37       0.900  17.179 -24.671  1.00 59.58           H  
ATOM    572  HB3 ASP A  37       1.840  18.093 -25.843  1.00 59.58           H  
ATOM    573  O   ASP A  37      -1.193  19.476 -24.225  1.00 59.58           O  
ATOM    574  CG  ASP A  37       1.126  16.183 -26.552  1.00 59.58           C  
ATOM    575  OD1 ASP A  37       0.171  15.380 -26.562  1.00 59.58           O  
ATOM    576  OD2 ASP A  37       2.195  16.039 -27.198  1.00 59.58           O  
ATOM    577  N   MET A  38       0.209  20.587 -25.592  1.00 54.80           N  
ATOM    578  H   MET A  38       0.782  20.521 -26.421  1.00 54.80           H  
ATOM    579  CA  MET A  38       0.060  21.891 -24.944  1.00 54.80           C  
ATOM    580  HA  MET A  38       0.170  21.750 -23.869  1.00 54.80           H  
ATOM    581  C   MET A  38      -1.335  22.495 -25.152  1.00 54.80           C  
ATOM    582  CB  MET A  38       1.151  22.855 -25.437  1.00 54.80           C  
ATOM    583  HB2 MET A  38       0.692  23.814 -25.679  1.00 54.80           H  
ATOM    584  HB3 MET A  38       1.632  22.473 -26.338  1.00 54.80           H  
ATOM    585  O   MET A  38      -1.916  22.993 -24.182  1.00 54.80           O  
ATOM    586  CG  MET A  38       2.203  23.072 -24.344  1.00 54.80           C  
ATOM    587  HG2 MET A  38       2.628  22.105 -24.076  1.00 54.80           H  
ATOM    588  HG3 MET A  38       1.703  23.477 -23.464  1.00 54.80           H  
ATOM    589  SD  MET A  38       3.570  24.186 -24.765  1.00 54.80           S  
ATOM    590  CE  MET A  38       2.676  25.601 -25.467  1.00 54.80           C  
ATOM    591  HE1 MET A  38       1.878  25.918 -24.796  1.00 54.80           H  
ATOM    592  HE2 MET A  38       3.372  26.425 -25.628  1.00 54.80           H  
ATOM    593  HE3 MET A  38       2.253  25.324 -26.433  1.00 54.80           H  
ATOM    594  N   GLU A  39      -1.895  22.419 -26.367  1.00 56.29           N  
ATOM    595  H   GLU A  39      -1.352  22.057 -27.138  1.00 56.29           H  
ATOM    596  CA  GLU A  39      -3.268  22.876 -26.628  1.00 56.29           C  
ATOM    597  HA  GLU A  39      -3.311  23.936 -26.377  1.00 56.29           H  
ATOM    598  C   GLU A  39      -4.274  22.132 -25.728  1.00 56.29           C  
ATOM    599  CB  GLU A  39      -3.635  22.772 -28.123  1.00 56.29           C  
ATOM    600  HB2 GLU A  39      -3.751  21.726 -28.407  1.00 56.29           H  
ATOM    601  HB3 GLU A  39      -2.836  23.217 -28.717  1.00 56.29           H  
ATOM    602  O   GLU A  39      -5.086  22.751 -25.033  1.00 56.29           O  
ATOM    603  CG  GLU A  39      -4.946  23.543 -28.385  1.00 56.29           C  
ATOM    604  HG2 GLU A  39      -5.745  23.080 -27.806  1.00 56.29           H  
ATOM    605  HG3 GLU A  39      -4.824  24.561 -28.014  1.00 56.29           H  
ATOM    606  CD  GLU A  39      -5.406  23.617 -29.852  1.00 56.29           C  
ATOM    607  OE1 GLU A  39      -6.406  24.350 -30.080  1.00 56.29           O  
ATOM    608  OE2 GLU A  39      -4.803  22.944 -30.719  1.00 56.29           O  
ATOM    609  N   SER A  40      -4.148  20.804 -25.654  1.00 58.36           N  
ATOM    610  H   SER A  40      -3.457  20.365 -26.245  1.00 58.36           H  
ATOM    611  CA  SER A  40      -5.015  19.946 -24.842  1.00 58.36           C  
ATOM    612  HA  SER A  40      -6.048  20.138 -25.133  1.00 58.36           H  
ATOM    613  C   SER A  40      -4.897  20.224 -23.336  1.00 58.36           C  
ATOM    614  CB  SER A  40      -4.694  18.484 -25.165  1.00 58.36           C  
ATOM    615  HB2 SER A  40      -3.675  18.254 -24.853  1.00 58.36           H  
ATOM    616  HB3 SER A  40      -4.772  18.334 -26.242  1.00 58.36           H  
ATOM    617  O   SER A  40      -5.908  20.366 -22.645  1.00 58.36           O  
ATOM    618  OG  SER A  40      -5.600  17.616 -24.515  1.00 58.36           O  
ATOM    619  HG  SER A  40      -5.452  16.728 -24.848  1.00 58.36           H  
ATOM    620  N   HIS A  41      -3.679  20.357 -22.798  1.00 58.01           N  
ATOM    621  H   HIS A  41      -2.869  20.235 -23.389  1.00 58.01           H  
ATOM    622  CA  HIS A  41      -3.495  20.510 -21.350  1.00 58.01           C  
ATOM    623  HA  HIS A  41      -4.198  19.837 -20.859  1.00 58.01           H  
ATOM    624  C   HIS A  41      -3.822  21.904 -20.802  1.00 58.01           C  
ATOM    625  CB  HIS A  41      -2.077  20.085 -20.937  1.00 58.01           C  
ATOM    626  HB2 HIS A  41      -1.651  20.834 -20.270  1.00 58.01           H  
ATOM    627  HB3 HIS A  41      -1.420  20.023 -21.804  1.00 58.01           H  
ATOM    628  O   HIS A  41      -4.315  21.998 -19.676  1.00 58.01           O  
ATOM    629  CG  HIS A  41      -2.076  18.764 -20.216  1.00 58.01           C  
ATOM    630  CD2 HIS A  41      -2.401  17.543 -20.743  1.00 58.01           C  
ATOM    631  HD2 HIS A  41      -2.694  17.348 -21.764  1.00 58.01           H  
ATOM    632  ND1 HIS A  41      -1.768  18.572 -18.888  1.00 58.01           N  
ATOM    633  HD1 HIS A  41      -1.347  19.265 -18.287  1.00 58.01           H  
ATOM    634  CE1 HIS A  41      -1.875  17.259 -18.627  1.00 58.01           C  
ATOM    635  HE1 HIS A  41      -1.609  16.782 -17.695  1.00 58.01           H  
ATOM    636  NE2 HIS A  41      -2.300  16.601 -19.712  1.00 58.01           N  
ATOM    637  N   VAL A  42      -3.525  22.972 -21.549  1.00 57.71           N  
ATOM    638  H   VAL A  42      -3.111  22.823 -22.459  1.00 57.71           H  
ATOM    639  CA  VAL A  42      -3.626  24.353 -21.040  1.00 57.71           C  
ATOM    640  HA  VAL A  42      -3.554  24.340 -19.952  1.00 57.71           H  
ATOM    641  C   VAL A  42      -4.981  24.974 -21.373  1.00 57.71           C  
ATOM    642  CB  VAL A  42      -2.451  25.209 -21.560  1.00 57.71           C  
ATOM    643  HB  VAL A  42      -2.470  25.219 -22.650  1.00 57.71           H  
ATOM    644  O   VAL A  42      -5.582  25.634 -20.527  1.00 57.71           O  
ATOM    645  CG1 VAL A  42      -2.503  26.660 -21.064  1.00 57.71           C  
ATOM    646 HG11 VAL A  42      -3.394  27.159 -21.445  1.00 57.71           H  
ATOM    647 HG12 VAL A  42      -1.633  27.207 -21.428  1.00 57.71           H  
ATOM    648 HG13 VAL A  42      -2.515  26.687 -19.975  1.00 57.71           H  
ATOM    649  CG2 VAL A  42      -1.113  24.605 -21.106  1.00 57.71           C  
ATOM    650 HG21 VAL A  42      -1.005  23.587 -21.480  1.00 57.71           H  
ATOM    651 HG22 VAL A  42      -1.048  24.604 -20.018  1.00 57.71           H  
ATOM    652 HG23 VAL A  42      -0.290  25.188 -21.519  1.00 57.71           H  
ATOM    653  N   PHE A  43      -5.499  24.736 -22.579  1.00 57.19           N  
ATOM    654  H   PHE A  43      -5.006  24.131 -23.221  1.00 57.19           H  
ATOM    655  CA  PHE A  43      -6.647  25.483 -23.087  1.00 57.19           C  
ATOM    656  HA  PHE A  43      -6.710  26.438 -22.565  1.00 57.19           H  
ATOM    657  C   PHE A  43      -7.989  24.772 -22.865  1.00 57.19           C  
ATOM    658  CB  PHE A  43      -6.454  25.795 -24.569  1.00 57.19           C  
ATOM    659  HB2 PHE A  43      -7.319  26.396 -24.848  1.00 57.19           H  
ATOM    660  HB3 PHE A  43      -6.504  24.870 -25.143  1.00 57.19           H  
ATOM    661  O   PHE A  43      -9.007  25.447 -22.725  1.00 57.19           O  
ATOM    662  CG  PHE A  43      -5.198  26.554 -24.979  1.00 57.19           C  
ATOM    663  CD1 PHE A  43      -5.296  27.871 -25.459  1.00 57.19           C  
ATOM    664  HD1 PHE A  43      -6.243  28.389 -25.429  1.00 57.19           H  
ATOM    665  CD2 PHE A  43      -3.936  25.932 -24.965  1.00 57.19           C  
ATOM    666  HD2 PHE A  43      -3.833  24.923 -24.593  1.00 57.19           H  
ATOM    667  CE1 PHE A  43      -4.163  28.534 -25.959  1.00 57.19           C  
ATOM    668  HE1 PHE A  43      -4.253  29.538 -26.346  1.00 57.19           H  
ATOM    669  CE2 PHE A  43      -2.795  26.604 -25.435  1.00 57.19           C  
ATOM    670  HE2 PHE A  43      -1.835  26.109 -25.422  1.00 57.19           H  
ATOM    671  CZ  PHE A  43      -2.910  27.907 -25.940  1.00 57.19           C  
ATOM    672  HZ  PHE A  43      -2.038  28.423 -26.314  1.00 57.19           H  
ATOM    673  N   LEU A  44      -8.011  23.433 -22.806  1.00 58.19           N  
ATOM    674  H   LEU A  44      -7.159  22.926 -22.999  1.00 58.19           H  
ATOM    675  CA  LEU A  44      -9.245  22.668 -22.561  1.00 58.19           C  
ATOM    676  HA  LEU A  44     -10.083  23.204 -23.007  1.00 58.19           H  
ATOM    677  C   LEU A  44      -9.594  22.531 -21.068  1.00 58.19           C  
ATOM    678  CB  LEU A  44      -9.168  21.283 -23.232  1.00 58.19           C  
ATOM    679  HB2 LEU A  44      -8.375  20.708 -22.752  1.00 58.19           H  
ATOM    680  HB3 LEU A  44     -10.104  20.759 -23.037  1.00 58.19           H  
ATOM    681  O   LEU A  44     -10.731  22.200 -20.738  1.00 58.19           O  
ATOM    682  CG  LEU A  44      -8.931  21.287 -24.754  1.00 58.19           C  
ATOM    683  HG  LEU A  44      -7.983  21.778 -24.975  1.00 58.19           H  
ATOM    684  CD1 LEU A  44      -8.862  19.848 -25.265  1.00 58.19           C  
ATOM    685 HD11 LEU A  44      -9.826  19.355 -25.139  1.00 58.19           H  
ATOM    686 HD12 LEU A  44      -8.106  19.292 -24.709  1.00 58.19           H  
ATOM    687 HD13 LEU A  44      -8.590  19.846 -26.321  1.00 58.19           H  
ATOM    688  CD2 LEU A  44     -10.053  22.003 -25.512  1.00 58.19           C  
ATOM    689 HD21 LEU A  44      -9.882  21.910 -26.584  1.00 58.19           H  
ATOM    690 HD22 LEU A  44     -10.057  23.063 -25.257  1.00 58.19           H  
ATOM    691 HD23 LEU A  44     -11.017  21.560 -25.261  1.00 58.19           H  
ATOM    692  N   LYS A  45      -8.644  22.785 -20.155  1.00 64.33           N  
ATOM    693  H   LYS A  45      -7.724  23.030 -20.492  1.00 64.33           H  
ATOM    694  CA  LYS A  45      -8.875  22.672 -18.701  1.00 64.33           C  
ATOM    695  HA  LYS A  45      -9.651  21.925 -18.535  1.00 64.33           H  
ATOM    696  C   LYS A  45      -9.436  23.938 -18.053  1.00 64.33           C  
ATOM    697  CB  LYS A  45      -7.602  22.192 -17.984  1.00 64.33           C  
ATOM    698  HB2 LYS A  45      -7.746  22.306 -16.909  1.00 64.33           H  
ATOM    699  HB3 LYS A  45      -6.746  22.797 -18.284  1.00 64.33           H  
ATOM    700  O   LYS A  45     -10.175  23.821 -17.080  1.00 64.33           O  
ATOM    701  CG  LYS A  45      -7.340  20.710 -18.288  1.00 64.33           C  
ATOM    702  HG2 LYS A  45      -8.259  20.147 -18.128  1.00 64.33           H  
ATOM    703  HG3 LYS A  45      -7.044  20.604 -19.332  1.00 64.33           H  
ATOM    704  CD  LYS A  45      -6.248  20.120 -17.388  1.00 64.33           C  
ATOM    705  HD2 LYS A  45      -6.531  20.248 -16.343  1.00 64.33           H  
ATOM    706  HD3 LYS A  45      -5.307  20.638 -17.577  1.00 64.33           H  
ATOM    707  CE  LYS A  45      -6.110  18.629 -17.716  1.00 64.33           C  
ATOM    708  HE2 LYS A  45      -5.859  18.536 -18.772  1.00 64.33           H  
ATOM    709  HE3 LYS A  45      -7.075  18.146 -17.563  1.00 64.33           H  
ATOM    710  NZ  LYS A  45      -5.070  17.967 -16.892  1.00 64.33           N  
ATOM    711  HZ1 LYS A  45      -5.302  18.017 -15.911  1.00 64.33           H  
ATOM    712  HZ2 LYS A  45      -4.984  16.998 -17.162  1.00 64.33           H  
ATOM    713  HZ3 LYS A  45      -4.178  18.413 -17.053  1.00 64.33           H  
ATOM    714  N   ALA A  46      -9.114  25.119 -18.579  1.00 65.63           N  
ATOM    715  H   ALA A  46      -8.529  25.141 -19.402  1.00 65.63           H  
ATOM    716  CA  ALA A  46      -9.505  26.388 -17.973  1.00 65.63           C  
ATOM    717  HA  ALA A  46      -9.271  26.348 -16.909  1.00 65.63           H  
ATOM    718  C   ALA A  46     -11.009  26.677 -18.126  1.00 65.63           C  
ATOM    719  CB  ALA A  46      -8.665  27.496 -18.600  1.00 65.63           C  
ATOM    720  HB1 ALA A  46      -8.928  27.617 -19.651  1.00 65.63           H  
ATOM    721  HB2 ALA A  46      -8.873  28.420 -18.061  1.00 65.63           H  
ATOM    722  HB3 ALA A  46      -7.603  27.260 -18.526  1.00 65.63           H  
ATOM    723  O   ALA A  46     -11.524  26.821 -19.242  1.00 65.63           O  
ATOM    724  N   LYS A  47     -11.725  26.806 -17.006  1.00 68.97           N  
ATOM    725  H   LYS A  47     -11.237  26.718 -16.126  1.00 68.97           H  
ATOM    726  CA  LYS A  47     -13.175  27.043 -16.951  1.00 68.97           C  
ATOM    727  HA  LYS A  47     -13.630  26.558 -17.814  1.00 68.97           H  
ATOM    728  C   LYS A  47     -13.559  28.519 -17.016  1.00 68.97           C  
ATOM    729  CB  LYS A  47     -13.775  26.371 -15.715  1.00 68.97           C  
ATOM    730  HB2 LYS A  47     -13.227  26.668 -14.822  1.00 68.97           H  
ATOM    731  HB3 LYS A  47     -14.814  26.685 -15.610  1.00 68.97           H  
ATOM    732  O   LYS A  47     -14.629  28.804 -17.557  1.00 68.97           O  
ATOM    733  CG  LYS A  47     -13.733  24.848 -15.887  1.00 68.97           C  
ATOM    734  HG2 LYS A  47     -14.224  24.571 -16.820  1.00 68.97           H  
ATOM    735  HG3 LYS A  47     -12.696  24.514 -15.918  1.00 68.97           H  
ATOM    736  CD  LYS A  47     -14.446  24.158 -14.726  1.00 68.97           C  
ATOM    737  HD2 LYS A  47     -15.490  24.471 -14.699  1.00 68.97           H  
ATOM    738  HD3 LYS A  47     -13.955  24.440 -13.794  1.00 68.97           H  
ATOM    739  CE  LYS A  47     -14.350  22.646 -14.932  1.00 68.97           C  
ATOM    740  HE2 LYS A  47     -14.842  22.387 -15.870  1.00 68.97           H  
ATOM    741  HE3 LYS A  47     -13.296  22.384 -15.024  1.00 68.97           H  
ATOM    742  NZ  LYS A  47     -14.963  21.916 -13.798  1.00 68.97           N  
ATOM    743  HZ1 LYS A  47     -14.491  22.166 -12.941  1.00 68.97           H  
ATOM    744  HZ2 LYS A  47     -15.941  22.154 -13.712  1.00 68.97           H  
ATOM    745  HZ3 LYS A  47     -14.875  20.920 -13.935  1.00 68.97           H  
ATOM    746  N   THR A  48     -12.700  29.431 -16.564  1.00 74.80           N  
ATOM    747  H   THR A  48     -11.852  29.108 -16.120  1.00 74.80           H  
ATOM    748  CA  THR A  48     -12.899  30.889 -16.674  1.00 74.80           C  
ATOM    749  HA  THR A  48     -13.753  31.075 -17.326  1.00 74.80           H  
ATOM    750  C   THR A  48     -11.702  31.583 -17.330  1.00 74.80           C  
ATOM    751  CB  THR A  48     -13.238  31.554 -15.325  1.00 74.80           C  
ATOM    752  HB  THR A  48     -13.716  32.509 -15.548  1.00 74.80           H  
ATOM    753  O   THR A  48     -10.642  30.977 -17.517  1.00 74.80           O  
ATOM    754  CG2 THR A  48     -14.205  30.749 -14.456  1.00 74.80           C  
ATOM    755 HG21 THR A  48     -13.722  29.839 -14.100  1.00 74.80           H  
ATOM    756 HG22 THR A  48     -14.493  31.353 -13.595  1.00 74.80           H  
ATOM    757 HG23 THR A  48     -15.098  30.498 -15.028  1.00 74.80           H  
ATOM    758  OG1 THR A  48     -12.078  31.828 -14.581  1.00 74.80           O  
ATOM    759  HG1 THR A  48     -12.111  32.774 -14.424  1.00 74.80           H  
ATOM    760  N   ARG A  49     -11.873  32.860 -17.697  1.00 68.78           N  
ATOM    761  H   ARG A  49     -12.715  33.334 -17.401  1.00 68.78           H  
ATOM    762  CA  ARG A  49     -10.839  33.672 -18.359  1.00 68.78           C  
ATOM    763  HA  ARG A  49     -10.486  33.155 -19.251  1.00 68.78           H  
ATOM    764  C   ARG A  49      -9.632  33.884 -17.447  1.00 68.78           C  
ATOM    765  CB  ARG A  49     -11.475  35.015 -18.755  1.00 68.78           C  
ATOM    766  HB2 ARG A  49     -11.793  35.535 -17.851  1.00 68.78           H  
ATOM    767  HB3 ARG A  49     -12.363  34.825 -19.358  1.00 68.78           H  
ATOM    768  O   ARG A  49      -8.497  33.866 -17.907  1.00 68.78           O  
ATOM    769  CG  ARG A  49     -10.529  35.932 -19.544  1.00 68.78           C  
ATOM    770  HG2 ARG A  49     -10.262  35.455 -20.487  1.00 68.78           H  
ATOM    771  HG3 ARG A  49      -9.624  36.118 -18.966  1.00 68.78           H  
ATOM    772  CD  ARG A  49     -11.219  37.273 -19.814  1.00 68.78           C  
ATOM    773  HD2 ARG A  49     -12.134  37.090 -20.379  1.00 68.78           H  
ATOM    774  HD3 ARG A  49     -11.483  37.730 -18.860  1.00 68.78           H  
ATOM    775  NE  ARG A  49     -10.350  38.190 -20.574  1.00 68.78           N  
ATOM    776  HE  ARG A  49      -9.403  37.898 -20.769  1.00 68.78           H  
ATOM    777  NH1 ARG A  49     -11.846  39.919 -20.914  1.00 68.78           N  
ATOM    778 HH11 ARG A  49     -12.550  39.456 -20.358  1.00 68.78           H  
ATOM    779 HH12 ARG A  49     -12.112  40.689 -21.511  1.00 68.78           H  
ATOM    780  NH2 ARG A  49      -9.819  40.016 -21.781  1.00 68.78           N  
ATOM    781 HH21 ARG A  49     -10.067  39.957 -22.759  1.00 68.78           H  
ATOM    782 HH22 ARG A  49      -9.788  41.002 -21.563  1.00 68.78           H  
ATOM    783  CZ  ARG A  49     -10.680  39.365 -21.070  1.00 68.78           C  
ATOM    784  N   GLU A  50      -9.876  34.051 -16.156  1.00 73.30           N  
ATOM    785  H   GLU A  50     -10.845  34.063 -15.871  1.00 73.30           H  
ATOM    786  CA  GLU A  50      -8.877  34.304 -15.118  1.00 73.30           C  
ATOM    787  HA  GLU A  50      -8.202  35.094 -15.448  1.00 73.30           H  
ATOM    788  C   GLU A  50      -8.044  33.045 -14.863  1.00 73.30           C  
ATOM    789  CB  GLU A  50      -9.554  34.752 -13.805  1.00 73.30           C  
ATOM    790  HB2 GLU A  50      -8.765  35.020 -13.102  1.00 73.30           H  
ATOM    791  HB3 GLU A  50     -10.096  33.911 -13.371  1.00 73.30           H  
ATOM    792  O   GLU A  50      -6.819  33.119 -14.795  1.00 73.30           O  
ATOM    793  CG  GLU A  50     -10.511  35.957 -13.917  1.00 73.30           C  
ATOM    794  HG2 GLU A  50      -9.964  36.789 -14.361  1.00 73.30           H  
ATOM    795  HG3 GLU A  50     -10.810  36.251 -12.911  1.00 73.30           H  
ATOM    796  CD  GLU A  50     -11.778  35.660 -14.742  1.00 73.30           C  
ATOM    797  OE1 GLU A  50     -12.205  36.553 -15.500  1.00 73.30           O  
ATOM    798  OE2 GLU A  50     -12.225  34.482 -14.749  1.00 73.30           O  
ATOM    799  N   GLU A  51      -8.690  31.876 -14.797  1.00 72.54           N  
ATOM    800  H   GLU A  51      -9.699  31.879 -14.848  1.00 72.54           H  
ATOM    801  CA  GLU A  51      -8.005  30.583 -14.704  1.00 72.54           C  
ATOM    802  HA  GLU A  51      -7.345  30.592 -13.836  1.00 72.54           H  
ATOM    803  C   GLU A  51      -7.141  30.331 -15.946  1.00 72.54           C  
ATOM    804  CB  GLU A  51      -9.050  29.473 -14.517  1.00 72.54           C  
ATOM    805  HB2 GLU A  51      -9.671  29.718 -13.655  1.00 72.54           H  
ATOM    806  HB3 GLU A  51      -9.684  29.430 -15.402  1.00 72.54           H  
ATOM    807  O   GLU A  51      -5.984  29.927 -15.828  1.00 72.54           O  
ATOM    808  CG  GLU A  51      -8.401  28.099 -14.280  1.00 72.54           C  
ATOM    809  HG2 GLU A  51      -7.749  28.167 -13.410  1.00 72.54           H  
ATOM    810  HG3 GLU A  51      -7.791  27.838 -15.144  1.00 72.54           H  
ATOM    811  CD  GLU A  51      -9.432  26.981 -14.067  1.00 72.54           C  
ATOM    812  OE1 GLU A  51      -9.061  25.951 -13.465  1.00 72.54           O  
ATOM    813  OE2 GLU A  51     -10.573  27.121 -14.568  1.00 72.54           O  
ATOM    814  N   TYR A  52      -7.667  30.642 -17.133  1.00 74.33           N  
ATOM    815  H   TYR A  52      -8.625  30.960 -17.162  1.00 74.33           H  
ATOM    816  CA  TYR A  52      -6.937  30.531 -18.392  1.00 74.33           C  
ATOM    817  HA  TYR A  52      -6.577  29.508 -18.504  1.00 74.33           H  
ATOM    818  C   TYR A  52      -5.709  31.446 -18.436  1.00 74.33           C  
ATOM    819  CB  TYR A  52      -7.901  30.838 -19.538  1.00 74.33           C  
ATOM    820  HB2 TYR A  52      -8.384  31.801 -19.369  1.00 74.33           H  
ATOM    821  HB3 TYR A  52      -8.688  30.085 -19.555  1.00 74.33           H  
ATOM    822  O   TYR A  52      -4.599  30.978 -18.691  1.00 74.33           O  
ATOM    823  CG  TYR A  52      -7.214  30.863 -20.876  1.00 74.33           C  
ATOM    824  CD1 TYR A  52      -6.924  32.101 -21.478  1.00 74.33           C  
ATOM    825  HD1 TYR A  52      -7.239  33.019 -21.006  1.00 74.33           H  
ATOM    826  CD2 TYR A  52      -6.791  29.659 -21.466  1.00 74.33           C  
ATOM    827  HD2 TYR A  52      -6.984  28.714 -20.980  1.00 74.33           H  
ATOM    828  CE1 TYR A  52      -6.206  32.140 -22.683  1.00 74.33           C  
ATOM    829  HE1 TYR A  52      -5.968  33.093 -23.132  1.00 74.33           H  
ATOM    830  CE2 TYR A  52      -6.068  29.697 -22.669  1.00 74.33           C  
ATOM    831  HE2 TYR A  52      -5.693  28.783 -23.105  1.00 74.33           H  
ATOM    832  OH  TYR A  52      -5.081  30.971 -24.437  1.00 74.33           O  
ATOM    833  HH  TYR A  52      -4.924  31.868 -24.744  1.00 74.33           H  
ATOM    834  CZ  TYR A  52      -5.786  30.934 -23.283  1.00 74.33           C  
ATOM    835  N   LEU A  53      -5.878  32.732 -18.118  1.00 72.53           N  
ATOM    836  H   LEU A  53      -6.813  33.055 -17.911  1.00 72.53           H  
ATOM    837  CA  LEU A  53      -4.776  33.692 -18.041  1.00 72.53           C  
ATOM    838  HA  LEU A  53      -4.235  33.678 -18.986  1.00 72.53           H  
ATOM    839  C   LEU A  53      -3.760  33.299 -16.958  1.00 72.53           C  
ATOM    840  CB  LEU A  53      -5.341  35.104 -17.800  1.00 72.53           C  
ATOM    841  HB2 LEU A  53      -6.024  35.061 -16.951  1.00 72.53           H  
ATOM    842  HB3 LEU A  53      -4.519  35.766 -17.527  1.00 72.53           H  
ATOM    843  O   LEU A  53      -2.562  33.449 -17.180  1.00 72.53           O  
ATOM    844  CG  LEU A  53      -6.074  35.720 -19.009  1.00 72.53           C  
ATOM    845  HG  LEU A  53      -6.839  35.035 -19.377  1.00 72.53           H  
ATOM    846  CD1 LEU A  53      -6.752  37.023 -18.586  1.00 72.53           C  
ATOM    847 HD11 LEU A  53      -7.470  36.819 -17.791  1.00 72.53           H  
ATOM    848 HD12 LEU A  53      -7.282  37.460 -19.432  1.00 72.53           H  
ATOM    849 HD13 LEU A  53      -6.008  37.732 -18.221  1.00 72.53           H  
ATOM    850  CD2 LEU A  53      -5.130  36.033 -20.173  1.00 72.53           C  
ATOM    851 HD21 LEU A  53      -5.683  36.522 -20.975  1.00 72.53           H  
ATOM    852 HD22 LEU A  53      -4.702  35.112 -20.567  1.00 72.53           H  
ATOM    853 HD23 LEU A  53      -4.329  36.691 -19.837  1.00 72.53           H  
ATOM    854  N   SER A  54      -4.199  32.735 -15.827  1.00 72.24           N  
ATOM    855  H   SER A  54      -5.197  32.674 -15.681  1.00 72.24           H  
ATOM    856  CA  SER A  54      -3.305  32.226 -14.778  1.00 72.24           C  
ATOM    857  HA  SER A  54      -2.593  33.014 -14.531  1.00 72.24           H  
ATOM    858  C   SER A  54      -2.504  31.005 -15.241  1.00 72.24           C  
ATOM    859  CB  SER A  54      -4.099  31.882 -13.512  1.00 72.24           C  
ATOM    860  HB2 SER A  54      -4.800  32.687 -13.292  1.00 72.24           H  
ATOM    861  HB3 SER A  54      -4.659  30.960 -13.666  1.00 72.24           H  
ATOM    862  O   SER A  54      -1.300  30.934 -14.995  1.00 72.24           O  
ATOM    863  OG  SER A  54      -3.218  31.739 -12.406  1.00 72.24           O  
ATOM    864  HG  SER A  54      -3.012  32.628 -12.110  1.00 72.24           H  
ATOM    865  N   LEU A  55      -3.128  30.062 -15.953  1.00 71.61           N  
ATOM    866  H   LEU A  55      -4.121  30.160 -16.113  1.00 71.61           H  
ATOM    867  CA  LEU A  55      -2.450  28.891 -16.519  1.00 71.61           C  
ATOM    868  HA  LEU A  55      -1.860  28.417 -15.735  1.00 71.61           H  
ATOM    869  C   LEU A  55      -1.456  29.286 -17.618  1.00 71.61           C  
ATOM    870  CB  LEU A  55      -3.499  27.890 -17.037  1.00 71.61           C  
ATOM    871  HB2 LEU A  55      -4.237  28.432 -17.628  1.00 71.61           H  
ATOM    872  HB3 LEU A  55      -3.010  27.174 -17.698  1.00 71.61           H  
ATOM    873  O   LEU A  55      -0.323  28.805 -17.605  1.00 71.61           O  
ATOM    874  CG  LEU A  55      -4.214  27.104 -15.921  1.00 71.61           C  
ATOM    875  HG  LEU A  55      -4.564  27.786 -15.147  1.00 71.61           H  
ATOM    876  CD1 LEU A  55      -5.418  26.366 -16.501  1.00 71.61           C  
ATOM    877 HD11 LEU A  55      -6.122  27.105 -16.883  1.00 71.61           H  
ATOM    878 HD12 LEU A  55      -5.112  25.703 -17.310  1.00 71.61           H  
ATOM    879 HD13 LEU A  55      -5.921  25.796 -15.719  1.00 71.61           H  
ATOM    880  CD2 LEU A  55      -3.294  26.063 -15.273  1.00 71.61           C  
ATOM    881 HD21 LEU A  55      -2.924  25.372 -16.030  1.00 71.61           H  
ATOM    882 HD22 LEU A  55      -3.855  25.507 -14.521  1.00 71.61           H  
ATOM    883 HD23 LEU A  55      -2.454  26.555 -14.783  1.00 71.61           H  
ATOM    884  N   VAL A  56      -1.831  30.207 -18.510  1.00 71.66           N  
ATOM    885  H   VAL A  56      -2.785  30.537 -18.480  1.00 71.66           H  
ATOM    886  CA  VAL A  56      -0.929  30.768 -19.529  1.00 71.66           C  
ATOM    887  HA  VAL A  56      -0.477  29.946 -20.083  1.00 71.66           H  
ATOM    888  C   VAL A  56       0.224  31.538 -18.874  1.00 71.66           C  
ATOM    889  CB  VAL A  56      -1.719  31.633 -20.533  1.00 71.66           C  
ATOM    890  HB  VAL A  56      -2.341  32.341 -19.985  1.00 71.66           H  
ATOM    891  O   VAL A  56       1.374  31.330 -19.251  1.00 71.66           O  
ATOM    892  CG1 VAL A  56      -0.814  32.426 -21.484  1.00 71.66           C  
ATOM    893 HG11 VAL A  56      -1.424  32.972 -22.203  1.00 71.66           H  
ATOM    894 HG12 VAL A  56      -0.142  31.753 -22.016  1.00 71.66           H  
ATOM    895 HG13 VAL A  56      -0.230  33.156 -20.924  1.00 71.66           H  
ATOM    896  CG2 VAL A  56      -2.620  30.748 -21.406  1.00 71.66           C  
ATOM    897 HG21 VAL A  56      -3.309  30.172 -20.789  1.00 71.66           H  
ATOM    898 HG22 VAL A  56      -3.208  31.373 -22.079  1.00 71.66           H  
ATOM    899 HG23 VAL A  56      -2.017  30.059 -21.997  1.00 71.66           H  
ATOM    900  N   ALA A  57      -0.030  32.352 -17.845  1.00 71.99           N  
ATOM    901  H   ALA A  57      -0.989  32.531 -17.585  1.00 71.99           H  
ATOM    902  CA  ALA A  57       1.025  33.053 -17.110  1.00 71.99           C  
ATOM    903  HA  ALA A  57       1.613  33.633 -17.821  1.00 71.99           H  
ATOM    904  C   ALA A  57       1.989  32.080 -16.409  1.00 71.99           C  
ATOM    905  CB  ALA A  57       0.386  34.030 -16.116  1.00 71.99           C  
ATOM    906  HB1 ALA A  57       1.167  34.555 -15.566  1.00 71.99           H  
ATOM    907  HB2 ALA A  57      -0.248  33.492 -15.412  1.00 71.99           H  
ATOM    908  HB3 ALA A  57      -0.215  34.761 -16.655  1.00 71.99           H  
ATOM    909  O   ALA A  57       3.203  32.241 -16.523  1.00 71.99           O  
ATOM    910  N   ARG A  58       1.481  31.028 -15.749  1.00 73.31           N  
ATOM    911  H   ARG A  58       0.476  30.958 -15.681  1.00 73.31           H  
ATOM    912  CA  ARG A  58       2.314  29.966 -15.150  1.00 73.31           C  
ATOM    913  HA  ARG A  58       3.027  30.412 -14.458  1.00 73.31           H  
ATOM    914  C   ARG A  58       3.149  29.233 -16.198  1.00 73.31           C  
ATOM    915  CB  ARG A  58       1.435  28.956 -14.400  1.00 73.31           C  
ATOM    916  HB2 ARG A  58       2.028  28.069 -14.175  1.00 73.31           H  
ATOM    917  HB3 ARG A  58       0.609  28.656 -15.044  1.00 73.31           H  
ATOM    918  O   ARG A  58       4.309  28.937 -15.931  1.00 73.31           O  
ATOM    919  CG  ARG A  58       0.890  29.508 -13.077  1.00 73.31           C  
ATOM    920  HG2 ARG A  58       0.394  30.464 -13.243  1.00 73.31           H  
ATOM    921  HG3 ARG A  58       1.712  29.662 -12.377  1.00 73.31           H  
ATOM    922  CD  ARG A  58      -0.108  28.504 -12.489  1.00 73.31           C  
ATOM    923  HD2 ARG A  58      -0.821  28.225 -13.265  1.00 73.31           H  
ATOM    924  HD3 ARG A  58       0.442  27.616 -12.178  1.00 73.31           H  
ATOM    925  NE  ARG A  58      -0.856  29.080 -11.358  1.00 73.31           N  
ATOM    926  HE  ARG A  58      -1.056  30.068 -11.419  1.00 73.31           H  
ATOM    927  NH1 ARG A  58      -1.320  27.129 -10.233  1.00 73.31           N  
ATOM    928 HH11 ARG A  58      -0.815  26.612 -10.939  1.00 73.31           H  
ATOM    929 HH12 ARG A  58      -1.756  26.652  -9.457  1.00 73.31           H  
ATOM    930  NH2 ARG A  58      -2.077  29.069  -9.442  1.00 73.31           N  
ATOM    931 HH21 ARG A  58      -2.216  30.065  -9.536  1.00 73.31           H  
ATOM    932 HH22 ARG A  58      -2.510  28.576  -8.674  1.00 73.31           H  
ATOM    933  CZ  ARG A  58      -1.408  28.425 -10.354  1.00 73.31           C  
ATOM    934  N   LEU A  59       2.591  28.973 -17.380  1.00 71.73           N  
ATOM    935  H   LEU A  59       1.617  29.205 -17.511  1.00 71.73           H  
ATOM    936  CA  LEU A  59       3.310  28.355 -18.494  1.00 71.73           C  
ATOM    937  HA  LEU A  59       3.770  27.434 -18.136  1.00 71.73           H  
ATOM    938  C   LEU A  59       4.436  29.266 -19.012  1.00 71.73           C  
ATOM    939  CB  LEU A  59       2.291  28.017 -19.595  1.00 71.73           C  
ATOM    940  HB2 LEU A  59       1.440  27.494 -19.159  1.00 71.73           H  
ATOM    941  HB3 LEU A  59       1.923  28.949 -20.024  1.00 71.73           H  
ATOM    942  O   LEU A  59       5.561  28.806 -19.189  1.00 71.73           O  
ATOM    943  CG  LEU A  59       2.874  27.153 -20.721  1.00 71.73           C  
ATOM    944  HG  LEU A  59       3.849  27.544 -21.014  1.00 71.73           H  
ATOM    945  CD1 LEU A  59       3.027  25.692 -20.292  1.00 71.73           C  
ATOM    946 HD11 LEU A  59       2.061  25.287 -19.991  1.00 71.73           H  
ATOM    947 HD12 LEU A  59       3.418  25.106 -21.124  1.00 71.73           H  
ATOM    948 HD13 LEU A  59       3.731  25.619 -19.464  1.00 71.73           H  
ATOM    949  CD2 LEU A  59       1.960  27.227 -21.939  1.00 71.73           C  
ATOM    950 HD21 LEU A  59       2.307  26.529 -22.701  1.00 71.73           H  
ATOM    951 HD22 LEU A  59       1.984  28.236 -22.351  1.00 71.73           H  
ATOM    952 HD23 LEU A  59       0.934  26.989 -21.656  1.00 71.73           H  
ATOM    953  N   ILE A  60       4.158  30.562 -19.194  1.00 69.88           N  
ATOM    954  H   ILE A  60       3.205  30.865 -19.056  1.00 69.88           H  
ATOM    955  CA  ILE A  60       5.152  31.566 -19.604  1.00 69.88           C  
ATOM    956  HA  ILE A  60       5.630  31.227 -20.523  1.00 69.88           H  
ATOM    957  C   ILE A  60       6.262  31.695 -18.553  1.00 69.88           C  
ATOM    958  CB  ILE A  60       4.457  32.920 -19.895  1.00 69.88           C  
ATOM    959  HB  ILE A  60       3.810  33.162 -19.053  1.00 69.88           H  
ATOM    960  O   ILE A  60       7.433  31.724 -18.920  1.00 69.88           O  
ATOM    961  CG1 ILE A  60       3.593  32.809 -21.175  1.00 69.88           C  
ATOM    962 HG12 ILE A  60       4.242  32.752 -22.049  1.00 69.88           H  
ATOM    963 HG13 ILE A  60       3.008  31.890 -21.149  1.00 69.88           H  
ATOM    964  CG2 ILE A  60       5.479  34.064 -20.058  1.00 69.88           C  
ATOM    965 HG21 ILE A  60       4.973  35.001 -20.292  1.00 69.88           H  
ATOM    966 HG22 ILE A  60       6.031  34.221 -19.132  1.00 69.88           H  
ATOM    967 HG23 ILE A  60       6.181  33.828 -20.858  1.00 69.88           H  
ATOM    968  CD1 ILE A  60       2.610  33.973 -21.359  1.00 69.88           C  
ATOM    969 HD11 ILE A  60       1.997  34.087 -20.464  1.00 69.88           H  
ATOM    970 HD12 ILE A  60       3.144  34.902 -21.556  1.00 69.88           H  
ATOM    971 HD13 ILE A  60       1.962  33.763 -22.210  1.00 69.88           H  
ATOM    972  N   ILE A  61       5.926  31.717 -17.258  1.00 71.65           N  
ATOM    973  H   ILE A  61       4.944  31.726 -17.020  1.00 71.65           H  
ATOM    974  CA  ILE A  61       6.911  31.730 -16.163  1.00 71.65           C  
ATOM    975  HA  ILE A  61       7.603  32.556 -16.325  1.00 71.65           H  
ATOM    976  C   ILE A  61       7.752  30.447 -16.185  1.00 71.65           C  
ATOM    977  CB  ILE A  61       6.214  31.956 -14.799  1.00 71.65           C  
ATOM    978  HB  ILE A  61       5.397  31.240 -14.709  1.00 71.65           H  
ATOM    979  O   ILE A  61       8.973  30.527 -16.142  1.00 71.65           O  
ATOM    980  CG1 ILE A  61       5.641  33.391 -14.721  1.00 71.65           C  
ATOM    981 HG12 ILE A  61       5.167  33.657 -15.667  1.00 71.65           H  
ATOM    982 HG13 ILE A  61       6.454  34.099 -14.560  1.00 71.65           H  
ATOM    983  CG2 ILE A  61       7.186  31.730 -13.623  1.00 71.65           C  
ATOM    984 HG21 ILE A  61       6.701  31.936 -12.669  1.00 71.65           H  
ATOM    985 HG22 ILE A  61       8.061  32.373 -13.723  1.00 71.65           H  
ATOM    986 HG23 ILE A  61       7.527  30.695 -13.591  1.00 71.65           H  
ATOM    987  CD1 ILE A  61       4.590  33.574 -13.617  1.00 71.65           C  
ATOM    988 HD11 ILE A  61       5.041  33.446 -12.632  1.00 71.65           H  
ATOM    989 HD12 ILE A  61       3.785  32.851 -13.745  1.00 71.65           H  
ATOM    990 HD13 ILE A  61       4.175  34.580 -13.680  1.00 71.65           H  
ATOM    991  N   HIS A  62       7.133  29.275 -16.340  1.00 69.14           N  
ATOM    992  H   HIS A  62       6.123  29.257 -16.364  1.00 69.14           H  
ATOM    993  CA  HIS A  62       7.849  28.000 -16.401  1.00 69.14           C  
ATOM    994  HA  HIS A  62       8.447  27.901 -15.494  1.00 69.14           H  
ATOM    995  C   HIS A  62       8.818  27.924 -17.593  1.00 69.14           C  
ATOM    996  CB  HIS A  62       6.825  26.861 -16.441  1.00 69.14           C  
ATOM    997  HB2 HIS A  62       6.150  26.962 -15.591  1.00 69.14           H  
ATOM    998  HB3 HIS A  62       6.234  26.933 -17.354  1.00 69.14           H  
ATOM    999  O   HIS A  62       9.963  27.499 -17.432  1.00 69.14           O  
ATOM   1000  CG  HIS A  62       7.459  25.498 -16.372  1.00 69.14           C  
ATOM   1001  CD2 HIS A  62       7.483  24.550 -17.359  1.00 69.14           C  
ATOM   1002  HD2 HIS A  62       7.053  24.649 -18.345  1.00 69.14           H  
ATOM   1003  ND1 HIS A  62       8.127  24.977 -15.289  1.00 69.14           N  
ATOM   1004  HD1 HIS A  62       8.310  25.458 -14.420  1.00 69.14           H  
ATOM   1005  CE1 HIS A  62       8.535  23.739 -15.612  1.00 69.14           C  
ATOM   1006  HE1 HIS A  62       9.092  23.079 -14.963  1.00 69.14           H  
ATOM   1007  NE2 HIS A  62       8.155  23.429 -16.860  1.00 69.14           N  
ATOM   1008  N   PHE A  63       8.408  28.392 -18.777  1.00 66.61           N  
ATOM   1009  H   PHE A  63       7.451  28.696 -18.883  1.00 66.61           H  
ATOM   1010  CA  PHE A  63       9.318  28.500 -19.919  1.00 66.61           C  
ATOM   1011  HA  PHE A  63       9.852  27.555 -20.015  1.00 66.61           H  
ATOM   1012  C   PHE A  63      10.396  29.563 -19.703  1.00 66.61           C  
ATOM   1013  CB  PHE A  63       8.543  28.745 -21.219  1.00 66.61           C  
ATOM   1014  HB2 PHE A  63       9.239  29.109 -21.975  1.00 66.61           H  
ATOM   1015  HB3 PHE A  63       7.799  29.525 -21.057  1.00 66.61           H  
ATOM   1016  O   PHE A  63      11.551  29.311 -20.039  1.00 66.61           O  
ATOM   1017  CG  PHE A  63       7.888  27.498 -21.781  1.00 66.61           C  
ATOM   1018  CD1 PHE A  63       8.675  26.371 -22.089  1.00 66.61           C  
ATOM   1019  HD1 PHE A  63       9.744  26.396 -21.932  1.00 66.61           H  
ATOM   1020  CD2 PHE A  63       6.505  27.468 -22.032  1.00 66.61           C  
ATOM   1021  HD2 PHE A  63       5.901  28.338 -21.821  1.00 66.61           H  
ATOM   1022  CE1 PHE A  63       8.080  25.212 -22.615  1.00 66.61           C  
ATOM   1023  HE1 PHE A  63       8.684  24.346 -22.840  1.00 66.61           H  
ATOM   1024  CE2 PHE A  63       5.914  26.316 -22.583  1.00 66.61           C  
ATOM   1025  HE2 PHE A  63       4.858  26.302 -22.808  1.00 66.61           H  
ATOM   1026  CZ  PHE A  63       6.699  25.187 -22.868  1.00 66.61           C  
ATOM   1027  HZ  PHE A  63       6.242  24.308 -23.298  1.00 66.61           H  
ATOM   1028  N   ARG A  64      10.075  30.705 -19.081  1.00 69.72           N  
ATOM   1029  H   ARG A  64       9.109  30.866 -18.836  1.00 69.72           H  
ATOM   1030  CA  ARG A  64      11.075  31.712 -18.699  1.00 69.72           C  
ATOM   1031  HA  ARG A  64      11.627  31.996 -19.595  1.00 69.72           H  
ATOM   1032  C   ARG A  64      12.104  31.138 -17.728  1.00 69.72           C  
ATOM   1033  CB  ARG A  64      10.385  32.960 -18.129  1.00 69.72           C  
ATOM   1034  HB2 ARG A  64       9.596  33.272 -18.813  1.00 69.72           H  
ATOM   1035  HB3 ARG A  64       9.941  32.726 -17.162  1.00 69.72           H  
ATOM   1036  O   ARG A  64      13.279  31.432 -17.892  1.00 69.72           O  
ATOM   1037  CG  ARG A  64      11.375  34.121 -17.968  1.00 69.72           C  
ATOM   1038  HG2 ARG A  64      12.179  33.836 -17.290  1.00 69.72           H  
ATOM   1039  HG3 ARG A  64      11.802  34.363 -18.941  1.00 69.72           H  
ATOM   1040  CD  ARG A  64      10.670  35.355 -17.399  1.00 69.72           C  
ATOM   1041  HD2 ARG A  64       9.801  35.580 -18.016  1.00 69.72           H  
ATOM   1042  HD3 ARG A  64      10.341  35.128 -16.385  1.00 69.72           H  
ATOM   1043  NE  ARG A  64      11.572  36.522 -17.387  1.00 69.72           N  
ATOM   1044  HE  ARG A  64      12.478  36.394 -17.815  1.00 69.72           H  
ATOM   1045  NH1 ARG A  64      10.167  37.982 -16.312  1.00 69.72           N  
ATOM   1046 HH11 ARG A  64       9.498  37.234 -16.198  1.00 69.72           H  
ATOM   1047 HH12 ARG A  64       9.976  38.904 -15.946  1.00 69.72           H  
ATOM   1048  NH2 ARG A  64      12.174  38.680 -16.993  1.00 69.72           N  
ATOM   1049 HH21 ARG A  64      13.054  38.524 -17.463  1.00 69.72           H  
ATOM   1050 HH22 ARG A  64      11.985  39.586 -16.588  1.00 69.72           H  
ATOM   1051  CZ  ARG A  64      11.301  37.718 -16.899  1.00 69.72           C  
ATOM   1052  N   ASP A  65      11.709  30.280 -16.793  1.00 68.23           N  
ATOM   1053  H   ASP A  65      10.716  30.170 -16.640  1.00 68.23           H  
ATOM   1054  CA  ASP A  65      12.629  29.586 -15.888  1.00 68.23           C  
ATOM   1055  HA  ASP A  65      13.311  30.315 -15.449  1.00 68.23           H  
ATOM   1056  C   ASP A  65      13.490  28.548 -16.614  1.00 68.23           C  
ATOM   1057  CB  ASP A  65      11.859  28.907 -14.748  1.00 68.23           C  
ATOM   1058  HB2 ASP A  65      11.010  28.357 -15.155  1.00 68.23           H  
ATOM   1059  HB3 ASP A  65      12.520  28.184 -14.270  1.00 68.23           H  
ATOM   1060  O   ASP A  65      14.674  28.430 -16.311  1.00 68.23           O  
ATOM   1061  CG  ASP A  65      11.373  29.866 -13.661  1.00 68.23           C  
ATOM   1062  OD1 ASP A  65      11.792  31.048 -13.669  1.00 68.23           O  
ATOM   1063  OD2 ASP A  65      10.634  29.358 -12.789  1.00 68.23           O  
ATOM   1064  N   ILE A  66      12.948  27.816 -17.593  1.00 65.16           N  
ATOM   1065  H   ILE A  66      11.958  27.914 -17.765  1.00 65.16           H  
ATOM   1066  CA  ILE A  66      13.738  26.900 -18.437  1.00 65.16           C  
ATOM   1067  HA  ILE A  66      14.309  26.235 -17.789  1.00 65.16           H  
ATOM   1068  C   ILE A  66      14.761  27.685 -19.271  1.00 65.16           C  
ATOM   1069  CB  ILE A  66      12.808  26.032 -19.318  1.00 65.16           C  
ATOM   1070  HB  ILE A  66      12.092  26.685 -19.818  1.00 65.16           H  
ATOM   1071  O   ILE A  66      15.926  27.291 -19.345  1.00 65.16           O  
ATOM   1072  CG1 ILE A  66      12.034  25.025 -18.435  1.00 65.16           C  
ATOM   1073 HG12 ILE A  66      11.648  25.528 -17.549  1.00 65.16           H  
ATOM   1074 HG13 ILE A  66      12.715  24.245 -18.095  1.00 65.16           H  
ATOM   1075  CG2 ILE A  66      13.601  25.272 -20.403  1.00 65.16           C  
ATOM   1076 HG21 ILE A  66      14.066  25.974 -21.095  1.00 65.16           H  
ATOM   1077 HG22 ILE A  66      14.373  24.657 -19.939  1.00 65.16           H  
ATOM   1078 HG23 ILE A  66      12.937  24.637 -20.990  1.00 65.16           H  
ATOM   1079  CD1 ILE A  66      10.840  24.371 -19.143  1.00 65.16           C  
ATOM   1080 HD11 ILE A  66      10.341  23.698 -18.446  1.00 65.16           H  
ATOM   1081 HD12 ILE A  66      10.133  25.136 -19.464  1.00 65.16           H  
ATOM   1082 HD13 ILE A  66      11.165  23.787 -20.004  1.00 65.16           H  
ATOM   1083  N   LEU A  67      14.350  28.807 -19.867  1.00 64.95           N  
ATOM   1084  H   LEU A  67      13.377  29.063 -19.777  1.00 64.95           H  
ATOM   1085  CA  LEU A  67      15.224  29.683 -20.648  1.00 64.95           C  
ATOM   1086  HA  LEU A  67      15.791  29.078 -21.354  1.00 64.95           H  
ATOM   1087  C   LEU A  67      16.266  30.378 -19.766  1.00 64.95           C  
ATOM   1088  CB  LEU A  67      14.371  30.698 -21.430  1.00 64.95           C  
ATOM   1089  HB2 LEU A  67      15.038  31.441 -21.869  1.00 64.95           H  
ATOM   1090  HB3 LEU A  67      13.713  31.216 -20.733  1.00 64.95           H  
ATOM   1091  O   LEU A  67      17.438  30.386 -20.125  1.00 64.95           O  
ATOM   1092  CG  LEU A  67      13.523  30.082 -22.561  1.00 64.95           C  
ATOM   1093  HG  LEU A  67      12.846  29.328 -22.160  1.00 64.95           H  
ATOM   1094  CD1 LEU A  67      12.686  31.174 -23.228  1.00 64.95           C  
ATOM   1095 HD11 LEU A  67      12.056  30.733 -24.000  1.00 64.95           H  
ATOM   1096 HD12 LEU A  67      13.337  31.922 -23.681  1.00 64.95           H  
ATOM   1097 HD13 LEU A  67      12.045  31.649 -22.485  1.00 64.95           H  
ATOM   1098  CD2 LEU A  67      14.388  29.410 -23.625  1.00 64.95           C  
ATOM   1099 HD21 LEU A  67      14.844  28.505 -23.224  1.00 64.95           H  
ATOM   1100 HD22 LEU A  67      13.770  29.128 -24.477  1.00 64.95           H  
ATOM   1101 HD23 LEU A  67      15.171  30.096 -23.947  1.00 64.95           H  
ATOM   1102  N   ASN A  68      15.886  30.869 -18.585  1.00 65.76           N  
ATOM   1103  H   ASN A  68      14.900  30.877 -18.366  1.00 65.76           H  
ATOM   1104  CA  ASN A  68      16.811  31.422 -17.596  1.00 65.76           C  
ATOM   1105  HA  ASN A  68      17.403  32.210 -18.061  1.00 65.76           H  
ATOM   1106  C   ASN A  68      17.793  30.359 -17.099  1.00 65.76           C  
ATOM   1107  CB  ASN A  68      16.042  32.016 -16.404  1.00 65.76           C  
ATOM   1108  HB2 ASN A  68      16.729  32.118 -15.564  1.00 65.76           H  
ATOM   1109  HB3 ASN A  68      15.252  31.331 -16.097  1.00 65.76           H  
ATOM   1110  O   ASN A  68      18.969  30.663 -16.990  1.00 65.76           O  
ATOM   1111  CG  ASN A  68      15.455  33.395 -16.641  1.00 65.76           C  
ATOM   1112  ND2 ASN A  68      14.600  33.836 -15.747  1.00 65.76           N  
ATOM   1113 HD21 ASN A  68      14.292  33.231 -14.999  1.00 65.76           H  
ATOM   1114 HD22 ASN A  68      14.292  34.793 -15.843  1.00 65.76           H  
ATOM   1115  OD1 ASN A  68      15.774  34.120 -17.569  1.00 65.76           O  
ATOM   1116  N   LYS A  69      17.363  29.116 -16.848  1.00 64.65           N  
ATOM   1117  H   LYS A  69      16.371  28.934 -16.897  1.00 64.65           H  
ATOM   1118  CA  LYS A  69      18.261  28.023 -16.434  1.00 64.65           C  
ATOM   1119  HA  LYS A  69      18.899  28.380 -15.625  1.00 64.65           H  
ATOM   1120  C   LYS A  69      19.216  27.602 -17.545  1.00 64.65           C  
ATOM   1121  CB  LYS A  69      17.454  26.823 -15.924  1.00 64.65           C  
ATOM   1122  HB2 LYS A  69      18.098  25.945 -15.886  1.00 64.65           H  
ATOM   1123  HB3 LYS A  69      16.631  26.618 -16.609  1.00 64.65           H  
ATOM   1124  O   LYS A  69      20.374  27.336 -17.254  1.00 64.65           O  
ATOM   1125  CG  LYS A  69      16.926  27.092 -14.508  1.00 64.65           C  
ATOM   1126  HG2 LYS A  69      16.428  28.061 -14.473  1.00 64.65           H  
ATOM   1127  HG3 LYS A  69      17.769  27.119 -13.817  1.00 64.65           H  
ATOM   1128  CD  LYS A  69      15.939  26.008 -14.067  1.00 64.65           C  
ATOM   1129  HD2 LYS A  69      16.445  25.043 -14.047  1.00 64.65           H  
ATOM   1130  HD3 LYS A  69      15.107  25.975 -14.770  1.00 64.65           H  
ATOM   1131  CE  LYS A  69      15.426  26.371 -12.671  1.00 64.65           C  
ATOM   1132  HE2 LYS A  69      16.277  26.433 -11.993  1.00 64.65           H  
ATOM   1133  HE3 LYS A  69      14.974  27.362 -12.721  1.00 64.65           H  
ATOM   1134  NZ  LYS A  69      14.436  25.389 -12.169  1.00 64.65           N  
ATOM   1135  HZ1 LYS A  69      14.115  25.667 -11.253  1.00 64.65           H  
ATOM   1136  HZ2 LYS A  69      14.850  24.469 -12.105  1.00 64.65           H  
ATOM   1137  HZ3 LYS A  69      13.637  25.361 -12.786  1.00 64.65           H  
ATOM   1138  N   LYS A  70      18.781  27.584 -18.810  1.00 61.45           N  
ATOM   1139  H   LYS A  70      17.802  27.765 -18.981  1.00 61.45           H  
ATOM   1140  CA  LYS A  70      19.686  27.360 -19.952  1.00 61.45           C  
ATOM   1141  HA  LYS A  70      20.336  26.514 -19.727  1.00 61.45           H  
ATOM   1142  C   LYS A  70      20.640  28.534 -20.181  1.00 61.45           C  
ATOM   1143  CB  LYS A  70      18.896  27.046 -21.228  1.00 61.45           C  
ATOM   1144  HB2 LYS A  70      18.059  27.736 -21.334  1.00 61.45           H  
ATOM   1145  HB3 LYS A  70      19.565  27.192 -22.076  1.00 61.45           H  
ATOM   1146  O   LYS A  70      21.815  28.300 -20.428  1.00 61.45           O  
ATOM   1147  CG  LYS A  70      18.398  25.593 -21.250  1.00 61.45           C  
ATOM   1148  HG2 LYS A  70      19.221  24.931 -20.982  1.00 61.45           H  
ATOM   1149  HG3 LYS A  70      17.587  25.461 -20.533  1.00 61.45           H  
ATOM   1150  CD  LYS A  70      17.917  25.235 -22.661  1.00 61.45           C  
ATOM   1151  HD2 LYS A  70      18.706  25.488 -23.369  1.00 61.45           H  
ATOM   1152  HD3 LYS A  70      17.029  25.819 -22.902  1.00 61.45           H  
ATOM   1153  CE  LYS A  70      17.611  23.738 -22.772  1.00 61.45           C  
ATOM   1154  HE2 LYS A  70      16.696  23.523 -22.220  1.00 61.45           H  
ATOM   1155  HE3 LYS A  70      18.426  23.185 -22.305  1.00 61.45           H  
ATOM   1156  NZ  LYS A  70      17.484  23.338 -24.196  1.00 61.45           N  
ATOM   1157  HZ1 LYS A  70      16.758  23.873 -24.650  1.00 61.45           H  
ATOM   1158  HZ2 LYS A  70      18.348  23.524 -24.684  1.00 61.45           H  
ATOM   1159  HZ3 LYS A  70      17.283  22.351 -24.278  1.00 61.45           H  
ATOM   1160  N   SER A  71      20.163  29.770 -20.052  1.00 57.71           N  
ATOM   1161  H   SER A  71      19.170  29.882 -19.900  1.00 57.71           H  
ATOM   1162  CA  SER A  71      20.983  30.984 -20.151  1.00 57.71           C  
ATOM   1163  HA  SER A  71      21.552  30.953 -21.080  1.00 57.71           H  
ATOM   1164  C   SER A  71      21.986  31.087 -18.996  1.00 57.71           C  
ATOM   1165  CB  SER A  71      20.066  32.210 -20.197  1.00 57.71           C  
ATOM   1166  HB2 SER A  71      19.328  32.075 -20.988  1.00 57.71           H  
ATOM   1167  HB3 SER A  71      19.550  32.321 -19.244  1.00 57.71           H  
ATOM   1168  O   SER A  71      23.145  31.412 -19.214  1.00 57.71           O  
ATOM   1169  OG  SER A  71      20.815  33.371 -20.473  1.00 57.71           O  
ATOM   1170  HG  SER A  71      20.229  34.127 -20.552  1.00 57.71           H  
ATOM   1171  N   GLN A  72      21.589  30.704 -17.779  1.00 53.83           N  
ATOM   1172  H   GLN A  72      20.612  30.492 -17.634  1.00 53.83           H  
ATOM   1173  CA  GLN A  72      22.487  30.577 -16.632  1.00 53.83           C  
ATOM   1174  HA  GLN A  72      23.082  31.487 -16.556  1.00 53.83           H  
ATOM   1175  C   GLN A  72      23.476  29.432 -16.823  1.00 53.83           C  
ATOM   1176  CB  GLN A  72      21.711  30.405 -15.319  1.00 53.83           C  
ATOM   1177  HB2 GLN A  72      20.910  29.678 -15.455  1.00 53.83           H  
ATOM   1178  HB3 GLN A  72      22.389  30.023 -14.556  1.00 53.83           H  
ATOM   1179  O   GLN A  72      24.649  29.661 -16.591  1.00 53.83           O  
ATOM   1180  CG  GLN A  72      21.147  31.745 -14.822  1.00 53.83           C  
ATOM   1181  HG2 GLN A  72      20.523  32.196 -15.594  1.00 53.83           H  
ATOM   1182  HG3 GLN A  72      21.977  32.425 -14.628  1.00 53.83           H  
ATOM   1183  CD  GLN A  72      20.322  31.616 -13.546  1.00 53.83           C  
ATOM   1184  NE2 GLN A  72      19.880  32.719 -12.981  1.00 53.83           N  
ATOM   1185 HE21 GLN A  72      19.394  32.596 -12.104  1.00 53.83           H  
ATOM   1186 HE22 GLN A  72      20.145  33.622 -13.347  1.00 53.83           H  
ATOM   1187  OE1 GLN A  72      20.037  30.549 -13.029  1.00 53.83           O  
ATOM   1188  N   ALA A  73      23.065  28.259 -17.318  1.00 50.23           N  
ATOM   1189  H   ALA A  73      22.077  28.092 -17.444  1.00 50.23           H  
ATOM   1190  CA  ALA A  73      23.997  27.175 -17.644  1.00 50.23           C  
ATOM   1191  HA  ALA A  73      24.546  26.910 -16.740  1.00 50.23           H  
ATOM   1192  C   ALA A  73      25.034  27.603 -18.703  1.00 50.23           C  
ATOM   1193  CB  ALA A  73      23.201  25.944 -18.094  1.00 50.23           C  
ATOM   1194  HB1 ALA A  73      22.656  26.163 -19.011  1.00 50.23           H  
ATOM   1195  HB2 ALA A  73      23.892  25.121 -18.278  1.00 50.23           H  
ATOM   1196  HB3 ALA A  73      22.503  25.649 -17.310  1.00 50.23           H  
ATOM   1197  O   ALA A  73      26.209  27.272 -18.578  1.00 50.23           O  
ATOM   1198  N   ALA A  74      24.615  28.398 -19.694  1.00 47.80           N  
ATOM   1199  H   ALA A  74      23.626  28.587 -19.773  1.00 47.80           H  
ATOM   1200  CA  ALA A  74      25.497  29.018 -20.682  1.00 47.80           C  
ATOM   1201  HA  ALA A  74      26.193  28.262 -21.045  1.00 47.80           H  
ATOM   1202  C   ALA A  74      26.354  30.173 -20.116  1.00 47.80           C  
ATOM   1203  CB  ALA A  74      24.634  29.483 -21.863  1.00 47.80           C  
ATOM   1204  HB1 ALA A  74      23.941  30.258 -21.537  1.00 47.80           H  
ATOM   1205  HB2 ALA A  74      25.278  29.890 -22.642  1.00 47.80           H  
ATOM   1206  HB3 ALA A  74      24.075  28.639 -22.269  1.00 47.80           H  
ATOM   1207  O   ALA A  74      27.360  30.518 -20.722  1.00 47.80           O  
ATOM   1208  N   ALA A  75      25.990  30.760 -18.970  1.00 46.81           N  
ATOM   1209  H   ALA A  75      25.111  30.482 -18.558  1.00 46.81           H  
ATOM   1210  CA  ALA A  75      26.745  31.823 -18.296  1.00 46.81           C  
ATOM   1211  HA  ALA A  75      27.403  32.303 -19.020  1.00 46.81           H  
ATOM   1212  C   ALA A  75      27.647  31.312 -17.152  1.00 46.81           C  
ATOM   1213  CB  ALA A  75      25.749  32.880 -17.802  1.00 46.81           C  
ATOM   1214  HB1 ALA A  75      25.094  32.450 -17.045  1.00 46.81           H  
ATOM   1215  HB2 ALA A  75      26.297  33.716 -17.366  1.00 46.81           H  
ATOM   1216  HB3 ALA A  75      25.153  33.244 -18.639  1.00 46.81           H  
ATOM   1217  O   ALA A  75      28.628  31.967 -16.809  1.00 46.81           O  
ATOM   1218  N   THR A  76      27.345  30.148 -16.566  1.00 45.16           N  
ATOM   1219  H   THR A  76      26.470  29.707 -16.812  1.00 45.16           H  
ATOM   1220  CA  THR A  76      28.169  29.473 -15.546  1.00 45.16           C  
ATOM   1221  HA  THR A  76      28.640  30.236 -14.926  1.00 45.16           H  
ATOM   1222  C   THR A  76      29.314  28.661 -16.139  1.00 45.16           C  
ATOM   1223  CB  THR A  76      27.340  28.571 -14.617  1.00 45.16           C  
ATOM   1224  HB  THR A  76      28.015  27.974 -14.003  1.00 45.16           H  
ATOM   1225  O   THR A  76      30.143  28.156 -15.388  1.00 45.16           O  
ATOM   1226  CG2 THR A  76      26.464  29.393 -13.672  1.00 45.16           C  
ATOM   1227 HG21 THR A  76      25.788  30.029 -14.244  1.00 45.16           H  
ATOM   1228 HG22 THR A  76      25.881  28.720 -13.045  1.00 45.16           H  
ATOM   1229 HG23 THR A  76      27.096  30.015 -13.038  1.00 45.16           H  
ATOM   1230  OG1 THR A  76      26.503  27.697 -15.342  1.00 45.16           O  
ATOM   1231  HG1 THR A  76      27.018  27.305 -16.051  1.00 45.16           H  
ATOM   1232  N   ASP A  77      29.392  28.566 -17.465  1.00 44.21           N  
ATOM   1233  H   ASP A  77      28.649  28.963 -18.023  1.00 44.21           H  
ATOM   1234  CA  ASP A  77      30.603  28.165 -18.171  1.00 44.21           C  
ATOM   1235  HA  ASP A  77      31.339  27.801 -17.454  1.00 44.21           H  
ATOM   1236  C   ASP A  77      31.212  29.388 -18.885  1.00 44.21           C  
ATOM   1237  CB  ASP A  77      30.310  26.979 -19.093  1.00 44.21           C  
ATOM   1238  HB2 ASP A  77      29.744  26.234 -18.534  1.00 44.21           H  
ATOM   1239  HB3 ASP A  77      29.703  27.300 -19.940  1.00 44.21           H  
ATOM   1240  O   ASP A  77      31.033  29.565 -20.095  1.00 44.21           O  
ATOM   1241  CG  ASP A  77      31.602  26.327 -19.592  1.00 44.21           C  
ATOM   1242  OD1 ASP A  77      32.670  26.984 -19.554  1.00 44.21           O  
ATOM   1243  OD2 ASP A  77      31.509  25.175 -20.063  1.00 44.21           O  
ATOM   1244  N   PRO A  78      31.923  30.272 -18.153  1.00 42.75           N  
ATOM   1245  CA  PRO A  78      32.574  31.427 -18.759  1.00 42.75           C  
ATOM   1246  HA  PRO A  78      31.827  32.041 -19.262  1.00 42.75           H  
ATOM   1247  C   PRO A  78      33.632  31.023 -19.796  1.00 42.75           C  
ATOM   1248  CB  PRO A  78      33.171  32.225 -17.593  1.00 42.75           C  
ATOM   1249  HB2 PRO A  78      32.440  32.958 -17.249  1.00 42.75           H  
ATOM   1250  HB3 PRO A  78      34.103  32.720 -17.863  1.00 42.75           H  
ATOM   1251  O   PRO A  78      33.957  31.841 -20.650  1.00 42.75           O  
ATOM   1252  CG  PRO A  78      33.381  31.174 -16.505  1.00 42.75           C  
ATOM   1253  HG2 PRO A  78      33.367  31.612 -15.507  1.00 42.75           H  
ATOM   1254  HG3 PRO A  78      34.317  30.643 -16.682  1.00 42.75           H  
ATOM   1255  CD  PRO A  78      32.204  30.227 -16.724  1.00 42.75           C  
ATOM   1256  HD2 PRO A  78      31.336  30.592 -16.176  1.00 42.75           H  
ATOM   1257  HD3 PRO A  78      32.473  29.226 -16.388  1.00 42.75           H  
ATOM   1258  N   MET A  79      34.134  29.779 -19.778  1.00 41.36           N  
ATOM   1259  H   MET A  79      33.720  29.099 -19.157  1.00 41.36           H  
ATOM   1260  CA  MET A  79      35.100  29.284 -20.762  1.00 41.36           C  
ATOM   1261  HA  MET A  79      35.798  30.088 -20.997  1.00 41.36           H  
ATOM   1262  C   MET A  79      34.425  28.907 -22.088  1.00 41.36           C  
ATOM   1263  CB  MET A  79      35.913  28.122 -20.170  1.00 41.36           C  
ATOM   1264  HB2 MET A  79      35.237  27.389 -19.728  1.00 41.36           H  
ATOM   1265  HB3 MET A  79      36.465  27.626 -20.969  1.00 41.36           H  
ATOM   1266  O   MET A  79      34.884  29.372 -23.130  1.00 41.36           O  
ATOM   1267  CG  MET A  79      36.906  28.599 -19.099  1.00 41.36           C  
ATOM   1268  HG2 MET A  79      37.327  27.721 -18.609  1.00 41.36           H  
ATOM   1269  HG3 MET A  79      36.358  29.163 -18.344  1.00 41.36           H  
ATOM   1270  SD  MET A  79      38.281  29.629 -19.696  1.00 41.36           S  
ATOM   1271  CE  MET A  79      39.253  28.395 -20.603  1.00 41.36           C  
ATOM   1272  HE1 MET A  79      39.517  27.574 -19.936  1.00 41.36           H  
ATOM   1273  HE2 MET A  79      38.676  28.012 -21.444  1.00 41.36           H  
ATOM   1274  HE3 MET A  79      40.164  28.859 -20.981  1.00 41.36           H  
ATOM   1275  N   ASN A  80      33.304  28.173 -22.089  1.00 47.55           N  
ATOM   1276  H   ASN A  80      32.982  27.780 -21.216  1.00 47.55           H  
ATOM   1277  CA  ASN A  80      32.535  27.926 -23.324  1.00 47.55           C  
ATOM   1278  HA  ASN A  80      33.232  27.643 -24.113  1.00 47.55           H  
ATOM   1279  C   ASN A  80      31.806  29.179 -23.838  1.00 47.55           C  
ATOM   1280  CB  ASN A  80      31.536  26.771 -23.137  1.00 47.55           C  
ATOM   1281  HB2 ASN A  80      30.684  26.920 -23.801  1.00 47.55           H  
ATOM   1282  HB3 ASN A  80      31.148  26.756 -22.118  1.00 47.55           H  
ATOM   1283  O   ASN A  80      31.640  29.335 -25.053  1.00 47.55           O  
ATOM   1284  CG  ASN A  80      32.128  25.429 -23.517  1.00 47.55           C  
ATOM   1285  ND2 ASN A  80      32.160  24.471 -22.629  1.00 47.55           N  
ATOM   1286 HD21 ASN A  80      31.908  24.667 -21.671  1.00 47.55           H  
ATOM   1287 HD22 ASN A  80      32.625  23.615 -22.896  1.00 47.55           H  
ATOM   1288  OD1 ASN A  80      32.536  25.218 -24.645  1.00 47.55           O  
ATOM   1289  N   ALA A  81      31.394  30.088 -22.947  1.00 41.31           N  
ATOM   1290  H   ALA A  81      31.460  29.873 -21.963  1.00 41.31           H  
ATOM   1291  CA  ALA A  81      30.838  31.380 -23.343  1.00 41.31           C  
ATOM   1292  HA  ALA A  81      30.042  31.208 -24.067  1.00 41.31           H  
ATOM   1293  C   ALA A  81      31.900  32.259 -24.019  1.00 41.31           C  
ATOM   1294  CB  ALA A  81      30.225  32.070 -22.122  1.00 41.31           C  
ATOM   1295  HB1 ALA A  81      29.501  31.405 -21.652  1.00 41.31           H  
ATOM   1296  HB2 ALA A  81      31.004  32.311 -21.398  1.00 41.31           H  
ATOM   1297  HB3 ALA A  81      29.722  32.987 -22.430  1.00 41.31           H  
ATOM   1298  O   ALA A  81      31.640  32.784 -25.101  1.00 41.31           O  
ATOM   1299  N   LEU A  82      33.111  32.362 -23.452  1.00 40.10           N  
ATOM   1300  H   LEU A  82      33.275  31.934 -22.552  1.00 40.10           H  
ATOM   1301  CA  LEU A  82      34.229  33.056 -24.101  1.00 40.10           C  
ATOM   1302  HA  LEU A  82      33.893  34.056 -24.377  1.00 40.10           H  
ATOM   1303  C   LEU A  82      34.641  32.380 -25.411  1.00 40.10           C  
ATOM   1304  CB  LEU A  82      35.431  33.179 -23.142  1.00 40.10           C  
ATOM   1305  HB2 LEU A  82      35.542  32.247 -22.588  1.00 40.10           H  
ATOM   1306  HB3 LEU A  82      36.342  33.310 -23.726  1.00 40.10           H  
ATOM   1307  O   LEU A  82      34.923  33.090 -26.368  1.00 40.10           O  
ATOM   1308  CG  LEU A  82      35.311  34.370 -22.171  1.00 40.10           C  
ATOM   1309  HG  LEU A  82      34.304  34.407 -21.754  1.00 40.10           H  
ATOM   1310  CD1 LEU A  82      36.311  34.244 -21.021  1.00 40.10           C  
ATOM   1311 HD11 LEU A  82      37.329  34.222 -21.410  1.00 40.10           H  
ATOM   1312 HD12 LEU A  82      36.197  35.085 -20.337  1.00 40.10           H  
ATOM   1313 HD13 LEU A  82      36.121  33.321 -20.473  1.00 40.10           H  
ATOM   1314  CD2 LEU A  82      35.609  35.695 -22.884  1.00 40.10           C  
ATOM   1315 HD21 LEU A  82      34.891  35.865 -23.686  1.00 40.10           H  
ATOM   1316 HD22 LEU A  82      36.615  35.678 -23.303  1.00 40.10           H  
ATOM   1317 HD23 LEU A  82      35.532  36.518 -22.174  1.00 40.10           H  
ATOM   1318  N   GLN A  83      34.618  31.047 -25.498  1.00 43.68           N  
ATOM   1319  H   GLN A  83      34.452  30.510 -24.658  1.00 43.68           H  
ATOM   1320  CA  GLN A  83      34.986  30.323 -26.720  1.00 43.68           C  
ATOM   1321  HA  GLN A  83      35.914  30.761 -27.088  1.00 43.68           H  
ATOM   1322  C   GLN A  83      33.957  30.476 -27.859  1.00 43.68           C  
ATOM   1323  CB  GLN A  83      35.270  28.857 -26.356  1.00 43.68           C  
ATOM   1324  HB2 GLN A  83      35.859  28.838 -25.439  1.00 43.68           H  
ATOM   1325  HB3 GLN A  83      34.334  28.328 -26.180  1.00 43.68           H  
ATOM   1326  O   GLN A  83      34.338  30.428 -29.025  1.00 43.68           O  
ATOM   1327  CG  GLN A  83      36.092  28.127 -27.427  1.00 43.68           C  
ATOM   1328  HG2 GLN A  83      36.935  28.755 -27.717  1.00 43.68           H  
ATOM   1329  HG3 GLN A  83      35.477  27.950 -28.310  1.00 43.68           H  
ATOM   1330  CD  GLN A  83      36.624  26.788 -26.922  1.00 43.68           C  
ATOM   1331  NE2 GLN A  83      37.861  26.444 -27.210  1.00 43.68           N  
ATOM   1332 HE21 GLN A  83      38.446  27.045 -27.773  1.00 43.68           H  
ATOM   1333 HE22 GLN A  83      38.152  25.546 -26.851  1.00 43.68           H  
ATOM   1334  OE1 GLN A  83      35.960  26.018 -26.256  1.00 43.68           O  
ATOM   1335  N   ASN A  84      32.676  30.721 -27.551  1.00 47.42           N  
ATOM   1336  H   ASN A  84      32.404  30.691 -26.579  1.00 47.42           H  
ATOM   1337  CA  ASN A  84      31.664  31.056 -28.564  1.00 47.42           C  
ATOM   1338  HA  ASN A  84      31.974  30.634 -29.520  1.00 47.42           H  
ATOM   1339  C   ASN A  84      31.530  32.569 -28.829  1.00 47.42           C  
ATOM   1340  CB  ASN A  84      30.325  30.393 -28.206  1.00 47.42           C  
ATOM   1341  HB2 ASN A  84      30.092  30.549 -27.152  1.00 47.42           H  
ATOM   1342  HB3 ASN A  84      29.534  30.845 -28.804  1.00 47.42           H  
ATOM   1343  O   ASN A  84      31.130  32.950 -29.927  1.00 47.42           O  
ATOM   1344  CG  ASN A  84      30.336  28.912 -28.536  1.00 47.42           C  
ATOM   1345  ND2 ASN A  84      30.461  28.059 -27.548  1.00 47.42           N  
ATOM   1346 HD21 ASN A  84      30.709  28.404 -26.632  1.00 47.42           H  
ATOM   1347 HD22 ASN A  84      30.582  27.089 -27.802  1.00 47.42           H  
ATOM   1348  OD1 ASN A  84      30.247  28.508 -29.682  1.00 47.42           O  
ATOM   1349  N   LEU A  85      31.910  33.447 -27.890  1.00 39.28           N  
ATOM   1350  H   LEU A  85      32.166  33.096 -26.978  1.00 39.28           H  
ATOM   1351  CA  LEU A  85      31.959  34.903 -28.116  1.00 39.28           C  
ATOM   1352  HA  LEU A  85      31.159  35.160 -28.810  1.00 39.28           H  
ATOM   1353  C   LEU A  85      33.240  35.377 -28.821  1.00 39.28           C  
ATOM   1354  CB  LEU A  85      31.696  35.660 -26.800  1.00 39.28           C  
ATOM   1355  HB2 LEU A  85      32.217  36.617 -26.817  1.00 39.28           H  
ATOM   1356  HB3 LEU A  85      32.105  35.092 -25.965  1.00 39.28           H  
ATOM   1357  O   LEU A  85      33.200  36.412 -29.483  1.00 39.28           O  
ATOM   1358  CG  LEU A  85      30.191  35.922 -26.595  1.00 39.28           C  
ATOM   1359  HG  LEU A  85      29.615  35.073 -26.964  1.00 39.28           H  
ATOM   1360  CD1 LEU A  85      29.854  36.107 -25.116  1.00 39.28           C  
ATOM   1361 HD11 LEU A  85      30.428  36.937 -24.703  1.00 39.28           H  
ATOM   1362 HD12 LEU A  85      30.104  35.194 -24.576  1.00 39.28           H  
ATOM   1363 HD13 LEU A  85      28.788  36.303 -25.000  1.00 39.28           H  
ATOM   1364  CD2 LEU A  85      29.755  37.188 -27.341  1.00 39.28           C  
ATOM   1365 HD21 LEU A  85      30.285  38.056 -26.950  1.00 39.28           H  
ATOM   1366 HD22 LEU A  85      28.682  37.334 -27.222  1.00 39.28           H  
ATOM   1367 HD23 LEU A  85      29.978  37.086 -28.403  1.00 39.28           H  
ATOM   1368  N   THR A  86      34.336  34.612 -28.783  1.00 41.80           N  
ATOM   1369  H   THR A  86      34.376  33.826 -28.151  1.00 41.80           H  
ATOM   1370  CA  THR A  86      35.484  34.809 -29.692  1.00 41.80           C  
ATOM   1371  HA  THR A  86      35.613  35.879 -29.857  1.00 41.80           H  
ATOM   1372  C   THR A  86      35.260  34.210 -31.087  1.00 41.80           C  
ATOM   1373  CB  THR A  86      36.800  34.293 -29.091  1.00 41.80           C  
ATOM   1374  HB  THR A  86      37.589  34.359 -29.841  1.00 41.80           H  
ATOM   1375  O   THR A  86      36.085  34.412 -31.973  1.00 41.80           O  
ATOM   1376  CG2 THR A  86      37.238  35.117 -27.879  1.00 41.80           C  
ATOM   1377 HG21 THR A  86      37.358  36.159 -28.177  1.00 41.80           H  
ATOM   1378 HG22 THR A  86      38.193  34.746 -27.507  1.00 41.80           H  
ATOM   1379 HG23 THR A  86      36.491  35.059 -27.088  1.00 41.80           H  
ATOM   1380  OG1 THR A  86      36.680  32.954 -28.679  1.00 41.80           O  
ATOM   1381  HG1 THR A  86      37.297  32.821 -27.956  1.00 41.80           H  
ATOM   1382  N   GLY A  87      34.132  33.524 -31.320  1.00 46.44           N  
ATOM   1383  H   GLY A  87      33.507  33.360 -30.544  1.00 46.44           H  
ATOM   1384  CA  GLY A  87      33.781  32.943 -32.619  1.00 46.44           C  
ATOM   1385  HA2 GLY A  87      33.037  32.164 -32.453  1.00 46.44           H  
ATOM   1386  HA3 GLY A  87      34.665  32.480 -33.056  1.00 46.44           H  
ATOM   1387  C   GLY A  87      33.201  33.928 -33.643  1.00 46.44           C  
ATOM   1388  O   GLY A  87      33.327  33.688 -34.842  1.00 46.44           O  
ATOM   1389  N   THR A  88      32.566  35.030 -33.214  1.00 44.50           N  
ATOM   1390  H   THR A  88      32.455  35.151 -32.217  1.00 44.50           H  
ATOM   1391  CA  THR A  88      31.887  35.983 -34.126  1.00 44.50           C  
ATOM   1392  HA  THR A  88      32.429  35.969 -35.072  1.00 44.50           H  
ATOM   1393  C   THR A  88      31.931  37.450 -33.669  1.00 44.50           C  
ATOM   1394  CB  THR A  88      30.433  35.576 -34.451  1.00 44.50           C  
ATOM   1395  HB  THR A  88      29.998  36.336 -35.100  1.00 44.50           H  
ATOM   1396  O   THR A  88      30.929  38.162 -33.753  1.00 44.50           O  
ATOM   1397  CG2 THR A  88      30.290  34.250 -35.193  1.00 44.50           C  
ATOM   1398 HG21 THR A  88      30.583  33.424 -34.545  1.00 44.50           H  
ATOM   1399 HG22 THR A  88      29.250  34.112 -35.488  1.00 44.50           H  
ATOM   1400 HG23 THR A  88      30.918  34.253 -36.084  1.00 44.50           H  
ATOM   1401  OG1 THR A  88      29.662  35.501 -33.276  1.00 44.50           O  
ATOM   1402  HG1 THR A  88      29.629  36.391 -32.916  1.00 44.50           H  
ATOM   1403  N   ALA A  89      33.083  37.941 -33.214  1.00 36.75           N  
ATOM   1404  H   ALA A  89      33.870  37.321 -33.087  1.00 36.75           H  
ATOM   1405  CA  ALA A  89      33.331  39.379 -33.092  1.00 36.75           C  
ATOM   1406  HA  ALA A  89      32.693  39.914 -33.796  1.00 36.75           H  
ATOM   1407  C   ALA A  89      34.792  39.691 -33.445  1.00 36.75           C  
ATOM   1408  CB  ALA A  89      32.964  39.849 -31.677  1.00 36.75           C  
ATOM   1409  HB1 ALA A  89      31.909  39.655 -31.485  1.00 36.75           H  
ATOM   1410  HB2 ALA A  89      33.156  40.918 -31.581  1.00 36.75           H  
ATOM   1411  HB3 ALA A  89      33.562  39.311 -30.942  1.00 36.75           H  
ATOM   1412  O   ALA A  89      35.687  39.223 -32.753  1.00 36.75           O  
ATOM   1413  N   VAL A  90      35.004  40.519 -34.484  1.00 31.95           N  
ATOM   1414  H   VAL A  90      34.184  40.868 -34.958  1.00 31.95           H  
ATOM   1415  CA  VAL A  90      36.323  40.882 -35.056  1.00 31.95           C  
ATOM   1416  HA  VAL A  90      36.137  41.632 -35.825  1.00 31.95           H  
ATOM   1417  C   VAL A  90      36.986  39.658 -35.740  1.00 31.95           C  
ATOM   1418  CB  VAL A  90      37.210  41.566 -33.975  1.00 31.95           C  
ATOM   1419  HB  VAL A  90      37.555  40.830 -33.249  1.00 31.95           H  
ATOM   1420  O   VAL A  90      37.421  38.731 -35.081  1.00 31.95           O  
ATOM   1421  CG1 VAL A  90      38.450  42.234 -34.568  1.00 31.95           C  
ATOM   1422 HG11 VAL A  90      39.152  41.454 -34.865  1.00 31.95           H  
ATOM   1423 HG12 VAL A  90      38.183  42.865 -35.415  1.00 31.95           H  
ATOM   1424 HG13 VAL A  90      38.954  42.837 -33.813  1.00 31.95           H  
ATOM   1425  CG2 VAL A  90      36.455  42.669 -33.209  1.00 31.95           C  
ATOM   1426 HG21 VAL A  90      36.065  43.412 -33.903  1.00 31.95           H  
ATOM   1427 HG22 VAL A  90      37.126  43.154 -32.499  1.00 31.95           H  
ATOM   1428 HG23 VAL A  90      35.637  42.240 -32.631  1.00 31.95           H  
ATOM   1429  N   VAL A  91      37.068  39.530 -37.070  1.00 35.87           N  
ATOM   1430  H   VAL A  91      37.344  38.598 -37.345  1.00 35.87           H  
ATOM   1431  CA  VAL A  91      37.276  40.554 -38.106  1.00 35.87           C  
ATOM   1432  HA  VAL A  91      37.056  41.549 -37.718  1.00 35.87           H  
ATOM   1433  C   VAL A  91      36.409  40.292 -39.349  1.00 35.87           C  
ATOM   1434  CB  VAL A  91      38.767  40.525 -38.536  1.00 35.87           C  
ATOM   1435  HB  VAL A  91      39.010  39.531 -38.912  1.00 35.87           H  
ATOM   1436  O   VAL A  91      36.626  39.335 -40.088  1.00 35.87           O  
ATOM   1437  CG1 VAL A  91      39.065  41.540 -39.636  1.00 35.87           C  
ATOM   1438 HG11 VAL A  91      38.693  42.529 -39.371  1.00 35.87           H  
ATOM   1439 HG12 VAL A  91      38.603  41.191 -40.559  1.00 35.87           H  
ATOM   1440 HG13 VAL A  91      40.138  41.596 -39.821  1.00 35.87           H  
ATOM   1441  CG2 VAL A  91      39.749  40.838 -37.407  1.00 35.87           C  
ATOM   1442 HG21 VAL A  91      39.603  41.860 -37.056  1.00 35.87           H  
ATOM   1443 HG22 VAL A  91      39.634  40.121 -36.595  1.00 35.87           H  
ATOM   1444 HG23 VAL A  91      40.770  40.743 -37.777  1.00 35.87           H  
ATOM   1445  N   GLY A  92      35.500  41.220 -39.658  1.00 38.55           N  
ATOM   1446  H   GLY A  92      35.357  41.972 -39.000  1.00 38.55           H  
ATOM   1447  CA  GLY A  92      35.174  41.519 -41.052  1.00 38.55           C  
ATOM   1448  HA2 GLY A  92      34.175  41.950 -41.117  1.00 38.55           H  
ATOM   1449  HA3 GLY A  92      35.213  40.620 -41.667  1.00 38.55           H  
ATOM   1450  C   GLY A  92      36.183  42.548 -41.554  1.00 38.55           C  
ATOM   1451  O   GLY A  92      36.136  43.692 -41.114  1.00 38.55           O  
ATOM   1452  N   GLY A  93      37.116  42.145 -42.421  1.00 32.75           N  
ATOM   1453  H   GLY A  93      37.170  41.162 -42.644  1.00 32.75           H  
ATOM   1454  CA  GLY A  93      38.193  43.023 -42.886  1.00 32.75           C  
ATOM   1455  HA2 GLY A  93      38.486  43.695 -42.079  1.00 32.75           H  
ATOM   1456  HA3 GLY A  93      37.821  43.638 -43.706  1.00 32.75           H  
ATOM   1457  C   GLY A  93      39.458  42.284 -43.328  1.00 32.75           C  
ATOM   1458  O   GLY A  93      40.157  41.737 -42.496  1.00 32.75           O  
ATOM   1459  N   GLN A  94      39.729  42.326 -44.638  1.00 28.95           N  
ATOM   1460  H   GLN A  94      38.964  42.642 -45.216  1.00 28.95           H  
ATOM   1461  CA  GLN A  94      41.055  42.443 -45.283  1.00 28.95           C  
ATOM   1462  HA  GLN A  94      40.932  42.111 -46.313  1.00 28.95           H  
ATOM   1463  C   GLN A  94      42.224  41.615 -44.681  1.00 28.95           C  
ATOM   1464  CB  GLN A  94      41.425  43.940 -45.330  1.00 28.95           C  
ATOM   1465  HB2 GLN A  94      42.319  44.055 -45.943  1.00 28.95           H  
ATOM   1466  HB3 GLN A  94      41.667  44.274 -44.321  1.00 28.95           H  
ATOM   1467  O   GLN A  94      42.643  41.817 -43.554  1.00 28.95           O  
ATOM   1468  CG  GLN A  94      40.312  44.855 -45.887  1.00 28.95           C  
ATOM   1469  HG2 GLN A  94      39.411  44.761 -45.280  1.00 28.95           H  
ATOM   1470  HG3 GLN A  94      40.073  44.562 -46.909  1.00 28.95           H  
ATOM   1471  CD  GLN A  94      40.706  46.328 -45.886  1.00 28.95           C  
ATOM   1472  NE2 GLN A  94      39.767  47.238 -45.742  1.00 28.95           N  
ATOM   1473 HE21 GLN A  94      40.094  48.194 -45.739  1.00 28.95           H  
ATOM   1474 HE22 GLN A  94      38.798  46.988 -45.608  1.00 28.95           H  
ATOM   1475  OE1 GLN A  94      41.854  46.699 -46.030  1.00 28.95           O  
ATOM   1476  N   GLY A  95      42.911  40.749 -45.418  1.00 36.06           N  
ATOM   1477  H   GLY A  95      43.556  40.190 -44.878  1.00 36.06           H  
ATOM   1478  CA  GLY A  95      43.252  40.840 -46.833  1.00 36.06           C  
ATOM   1479  HA2 GLY A  95      42.448  40.424 -47.441  1.00 36.06           H  
ATOM   1480  HA3 GLY A  95      43.416  41.883 -47.107  1.00 36.06           H  
ATOM   1481  C   GLY A  95      44.541  40.046 -47.099  1.00 36.06           C  
ATOM   1482  O   GLY A  95      44.952  39.221 -46.288  1.00 36.06           O  
ATOM   1483  N   MET A  96      45.169  40.273 -48.251  1.00 42.34           N  
ATOM   1484  H   MET A  96      44.841  41.034 -48.829  1.00 42.34           H  
ATOM   1485  CA  MET A  96      46.356  39.539 -48.717  1.00 42.34           C  
ATOM   1486  HA  MET A  96      46.167  38.468 -48.643  1.00 42.34           H  
ATOM   1487  C   MET A  96      47.616  39.879 -47.891  1.00 42.34           C  
ATOM   1488  CB  MET A  96      46.609  39.913 -50.191  1.00 42.34           C  
ATOM   1489  HB2 MET A  96      47.437  39.319 -50.576  1.00 42.34           H  
ATOM   1490  HB3 MET A  96      46.906  40.962 -50.227  1.00 42.34           H  
ATOM   1491  O   MET A  96      47.826  41.047 -47.576  1.00 42.34           O  
ATOM   1492  CG  MET A  96      45.398  39.734 -51.121  1.00 42.34           C  
ATOM   1493  HG2 MET A  96      44.507  40.153 -50.653  1.00 42.34           H  
ATOM   1494  HG3 MET A  96      45.228  38.671 -51.291  1.00 42.34           H  
ATOM   1495  SD  MET A  96      45.602  40.573 -52.715  1.00 42.34           S  
ATOM   1496  CE  MET A  96      43.918  40.436 -53.371  1.00 42.34           C  
ATOM   1497  HE1 MET A  96      43.641  39.385 -53.454  1.00 42.34           H  
ATOM   1498  HE2 MET A  96      43.875  40.898 -54.357  1.00 42.34           H  
ATOM   1499  HE3 MET A  96      43.221  40.945 -52.705  1.00 42.34           H  
ATOM   1500  N   GLY A  97      48.508  38.913 -47.620  1.00 37.50           N  
ATOM   1501  H   GLY A  97      48.280  37.949 -47.817  1.00 37.50           H  
ATOM   1502  CA  GLY A  97      49.805  39.198 -46.980  1.00 37.50           C  
ATOM   1503  HA2 GLY A  97      49.627  39.627 -45.994  1.00 37.50           H  
ATOM   1504  HA3 GLY A  97      50.327  39.948 -47.574  1.00 37.50           H  
ATOM   1505  C   GLY A  97      50.725  37.981 -46.801  1.00 37.50           C  
ATOM   1506  O   GLY A  97      50.258  36.887 -46.503  1.00 37.50           O  
ATOM   1507  N   MET A  98      52.036  38.170 -46.998  1.00 42.20           N  
ATOM   1508  H   MET A  98      52.352  39.119 -47.135  1.00 42.20           H  
ATOM   1509  CA  MET A  98      53.085  37.136 -46.897  1.00 42.20           C  
ATOM   1510  HA  MET A  98      52.633  36.149 -46.991  1.00 42.20           H  
ATOM   1511  C   MET A  98      53.862  37.187 -45.563  1.00 42.20           C  
ATOM   1512  CB  MET A  98      54.114  37.328 -48.030  1.00 42.20           C  
ATOM   1513  HB2 MET A  98      54.529  38.333 -47.966  1.00 42.20           H  
ATOM   1514  HB3 MET A  98      54.932  36.624 -47.877  1.00 42.20           H  
ATOM   1515  O   MET A  98      54.026  38.260 -44.992  1.00 42.20           O  
ATOM   1516  CG  MET A  98      53.588  37.106 -49.450  1.00 42.20           C  
ATOM   1517  HG2 MET A  98      52.805  37.832 -49.671  1.00 42.20           H  
ATOM   1518  HG3 MET A  98      53.153  36.108 -49.503  1.00 42.20           H  
ATOM   1519  SD  MET A  98      54.900  37.222 -50.704  1.00 42.20           S  
ATOM   1520  CE  MET A  98      54.547  38.844 -51.434  1.00 42.20           C  
ATOM   1521  HE1 MET A  98      55.284  39.061 -52.207  1.00 42.20           H  
ATOM   1522  HE2 MET A  98      53.552  38.838 -51.878  1.00 42.20           H  
ATOM   1523  HE3 MET A  98      54.597  39.613 -50.663  1.00 42.20           H  
ATOM   1524  N   GLY A  99      54.484  36.059 -45.176  1.00 34.19           N  
ATOM   1525  H   GLY A  99      54.230  35.205 -45.651  1.00 34.19           H  
ATOM   1526  CA  GLY A  99      55.584  35.986 -44.189  1.00 34.19           C  
ATOM   1527  HA2 GLY A  99      56.186  36.887 -44.312  1.00 34.19           H  
ATOM   1528  HA3 GLY A  99      56.215  35.131 -44.430  1.00 34.19           H  
ATOM   1529  C   GLY A  99      55.157  35.859 -42.709  1.00 34.19           C  
ATOM   1530  O   GLY A  99      53.973  35.923 -42.415  1.00 34.19           O  
ATOM   1531  N   VAL A 100      56.032  35.626 -41.713  1.00 35.76           N  
ATOM   1532  H   VAL A 100      55.570  35.541 -40.819  1.00 35.76           H  
ATOM   1533  CA  VAL A 100      57.509  35.461 -41.639  1.00 35.76           C  
ATOM   1534  HA  VAL A 100      57.877  34.993 -42.552  1.00 35.76           H  
ATOM   1535  C   VAL A 100      57.857  34.531 -40.432  1.00 35.76           C  
ATOM   1536  CB  VAL A 100      58.186  36.853 -41.469  1.00 35.76           C  
ATOM   1537  HB  VAL A 100      57.712  37.375 -40.638  1.00 35.76           H  
ATOM   1538  O   VAL A 100      57.079  34.443 -39.487  1.00 35.76           O  
ATOM   1539  CG1 VAL A 100      59.689  36.798 -41.181  1.00 35.76           C  
ATOM   1540 HG11 VAL A 100      60.129  37.794 -41.232  1.00 35.76           H  
ATOM   1541 HG12 VAL A 100      59.837  36.463 -40.154  1.00 35.76           H  
ATOM   1542 HG13 VAL A 100      60.202  36.141 -41.883  1.00 35.76           H  
ATOM   1543  CG2 VAL A 100      58.048  37.730 -42.720  1.00 35.76           C  
ATOM   1544 HG21 VAL A 100      58.370  37.190 -43.610  1.00 35.76           H  
ATOM   1545 HG22 VAL A 100      57.014  38.062 -42.813  1.00 35.76           H  
ATOM   1546 HG23 VAL A 100      58.644  38.637 -42.621  1.00 35.76           H  
ATOM   1547  N   ARG A 101      59.009  33.826 -40.441  1.00 39.08           N  
ATOM   1548  H   ARG A 101      59.639  34.022 -41.207  1.00 39.08           H  
ATOM   1549  CA  ARG A 101      59.557  33.020 -39.304  1.00 39.08           C  
ATOM   1550  HA  ARG A 101      58.760  32.430 -38.851  1.00 39.08           H  
ATOM   1551  C   ARG A 101      60.161  33.910 -38.193  1.00 39.08           C  
ATOM   1552  CB  ARG A 101      60.698  32.112 -39.794  1.00 39.08           C  
ATOM   1553  HB2 ARG A 101      61.484  32.757 -40.187  1.00 39.08           H  
ATOM   1554  HB3 ARG A 101      61.107  31.590 -38.929  1.00 39.08           H  
ATOM   1555  O   ARG A 101      60.636  34.990 -38.521  1.00 39.08           O  
ATOM   1556  CG  ARG A 101      60.373  31.046 -40.849  1.00 39.08           C  
ATOM   1557  HG2 ARG A 101      59.895  31.499 -41.717  1.00 39.08           H  
ATOM   1558  HG3 ARG A 101      59.716  30.292 -40.415  1.00 39.08           H  
ATOM   1559  CD  ARG A 101      61.716  30.417 -41.261  1.00 39.08           C  
ATOM   1560  HD2 ARG A 101      62.256  30.129 -40.359  1.00 39.08           H  
ATOM   1561  HD3 ARG A 101      62.301  31.170 -41.789  1.00 39.08           H  
ATOM   1562  NE  ARG A 101      61.566  29.224 -42.115  1.00 39.08           N  
ATOM   1563  HE  ARG A 101      60.626  28.900 -42.288  1.00 39.08           H  
ATOM   1564  NH1 ARG A 101      63.810  28.858 -42.472  1.00 39.08           N  
ATOM   1565 HH11 ARG A 101      64.551  28.312 -42.886  1.00 39.08           H  
ATOM   1566 HH12 ARG A 101      64.023  29.713 -41.977  1.00 39.08           H  
ATOM   1567  NH2 ARG A 101      62.318  27.427 -43.300  1.00 39.08           N  
ATOM   1568 HH21 ARG A 101      61.367  27.117 -43.443  1.00 39.08           H  
ATOM   1569 HH22 ARG A 101      63.077  26.887 -43.689  1.00 39.08           H  
ATOM   1570  CZ  ARG A 101      62.560  28.513 -42.623  1.00 39.08           C  
ATOM   1571  N   PRO A 102      60.299  33.447 -36.933  1.00 42.92           N  
ATOM   1572  CA  PRO A 102      61.635  33.013 -36.436  1.00 42.92           C  
ATOM   1573  HA  PRO A 102      62.272  32.715 -37.269  1.00 42.92           H  
ATOM   1574  C   PRO A 102      61.552  31.803 -35.450  1.00 42.92           C  
ATOM   1575  CB  PRO A 102      62.228  34.289 -35.823  1.00 42.92           C  
ATOM   1576  HB2 PRO A 102      62.916  34.096 -35.000  1.00 42.92           H  
ATOM   1577  HB3 PRO A 102      62.745  34.852 -36.599  1.00 42.92           H  
ATOM   1578  O   PRO A 102      60.472  31.470 -34.984  1.00 42.92           O  
ATOM   1579  CG  PRO A 102      61.024  35.096 -35.340  1.00 42.92           C  
ATOM   1580  HG2 PRO A 102      60.984  35.119 -34.251  1.00 42.92           H  
ATOM   1581  HG3 PRO A 102      61.068  36.108 -35.741  1.00 42.92           H  
ATOM   1582  CD  PRO A 102      59.809  34.351 -35.895  1.00 42.92           C  
ATOM   1583  HD2 PRO A 102      59.340  33.772 -35.099  1.00 42.92           H  
ATOM   1584  HD3 PRO A 102      59.082  35.061 -36.288  1.00 42.92           H  
ATOM   1585  N   GLN A 103      62.563  30.935 -35.241  1.00 31.24           N  
ATOM   1586  H   GLN A 103      62.148  30.044 -35.008  1.00 31.24           H  
ATOM   1587  CA  GLN A 103      63.835  31.110 -34.486  1.00 31.24           C  
ATOM   1588  HA  GLN A 103      64.219  30.108 -34.296  1.00 31.24           H  
ATOM   1589  C   GLN A 103      63.642  31.751 -33.085  1.00 31.24           C  
ATOM   1590  CB  GLN A 103      64.919  31.841 -35.305  1.00 31.24           C  
ATOM   1591  HB2 GLN A 103      64.545  32.817 -35.614  1.00 31.24           H  
ATOM   1592  HB3 GLN A 103      65.778  32.012 -34.656  1.00 31.24           H  
ATOM   1593  O   GLN A 103      62.939  32.743 -32.978  1.00 31.24           O  
ATOM   1594  CG  GLN A 103      65.414  31.085 -36.549  1.00 31.24           C  
ATOM   1595  HG2 GLN A 103      64.570  30.860 -37.201  1.00 31.24           H  
ATOM   1596  HG3 GLN A 103      65.868  30.145 -36.234  1.00 31.24           H  
ATOM   1597  CD  GLN A 103      66.438  31.891 -37.353  1.00 31.24           C  
ATOM   1598  NE2 GLN A 103      67.214  31.265 -38.211  1.00 31.24           N  
ATOM   1599 HE21 GLN A 103      67.898  31.856 -38.662  1.00 31.24           H  
ATOM   1600 HE22 GLN A 103      67.232  30.257 -38.267  1.00 31.24           H  
ATOM   1601  OE1 GLN A 103      66.558  33.095 -37.256  1.00 31.24           O  
ATOM   1602  N   GLY A 104      64.238  31.308 -31.968  1.00 33.63           N  
ATOM   1603  H   GLY A 104      64.072  31.923 -31.185  1.00 33.63           H  
ATOM   1604  CA  GLY A 104      65.101  30.153 -31.660  1.00 33.63           C  
ATOM   1605  HA2 GLY A 104      65.797  29.973 -32.480  1.00 33.63           H  
ATOM   1606  HA3 GLY A 104      64.481  29.268 -31.517  1.00 33.63           H  
ATOM   1607  C   GLY A 104      65.926  30.409 -30.372  1.00 33.63           C  
ATOM   1608  O   GLY A 104      66.442  31.507 -30.211  1.00 33.63           O  
ATOM   1609  N   ALA A 105      66.066  29.424 -29.470  1.00 35.31           N  
ATOM   1610  H   ALA A 105      65.547  28.568 -29.604  1.00 35.31           H  
ATOM   1611  CA  ALA A 105      66.941  29.441 -28.273  1.00 35.31           C  
ATOM   1612  HA  ALA A 105      67.888  29.924 -28.516  1.00 35.31           H  
ATOM   1613  C   ALA A 105      67.209  27.973 -27.840  1.00 35.31           C  
ATOM   1614  CB  ALA A 105      66.242  30.241 -27.161  1.00 35.31           C  
ATOM   1615  HB1 ALA A 105      66.101  31.275 -27.476  1.00 35.31           H  
ATOM   1616  HB2 ALA A 105      65.272  29.796 -26.936  1.00 35.31           H  
ATOM   1617  HB3 ALA A 105      66.849  30.228 -26.256  1.00 35.31           H  
ATOM   1618  O   ALA A 105      66.259  27.199 -27.791  1.00 35.31           O  
ATOM   1619  N   GLN A 106      68.452  27.456 -27.787  1.00 29.60           N  
ATOM   1620  H   GLN A 106      68.400  26.497 -28.100  1.00 29.60           H  
ATOM   1621  CA  GLN A 106      69.451  27.559 -26.688  1.00 29.60           C  
ATOM   1622  HA  GLN A 106      70.303  26.938 -26.965  1.00 29.60           H  
ATOM   1623  C   GLN A 106      68.936  27.002 -25.336  1.00 29.60           C  
ATOM   1624  CB  GLN A 106      69.977  28.995 -26.509  1.00 29.60           C  
ATOM   1625  HB2 GLN A 106      69.143  29.670 -26.318  1.00 29.60           H  
ATOM   1626  HB3 GLN A 106      70.607  29.004 -25.619  1.00 29.60           H  
ATOM   1627  O   GLN A 106      67.806  27.297 -24.983  1.00 29.60           O  
ATOM   1628  CG  GLN A 106      70.814  29.538 -27.679  1.00 29.60           C  
ATOM   1629  HG2 GLN A 106      71.607  28.828 -27.914  1.00 29.60           H  
ATOM   1630  HG3 GLN A 106      70.183  29.651 -28.561  1.00 29.60           H  
ATOM   1631  CD  GLN A 106      71.457  30.888 -27.352  1.00 29.60           C  
ATOM   1632  NE2 GLN A 106      72.161  31.499 -28.279  1.00 29.60           N  
ATOM   1633 HE21 GLN A 106      72.251  31.122 -29.212  1.00 29.60           H  
ATOM   1634 HE22 GLN A 106      72.548  32.391 -28.005  1.00 29.60           H  
ATOM   1635  OE1 GLN A 106      71.379  31.412 -26.258  1.00 29.60           O  
ATOM   1636  N   MET A 107      69.660  26.267 -24.474  1.00 35.07           N  
ATOM   1637  H   MET A 107      69.130  26.080 -23.634  1.00 35.07           H  
ATOM   1638  CA  MET A 107      70.967  25.555 -24.457  1.00 35.07           C  
ATOM   1639  HA  MET A 107      71.097  24.977 -25.371  1.00 35.07           H  
ATOM   1640  C   MET A 107      70.927  24.568 -23.240  1.00 35.07           C  
ATOM   1641  CB  MET A 107      72.121  26.567 -24.274  1.00 35.07           C  
ATOM   1642  HB2 MET A 107      72.673  26.341 -23.362  1.00 35.07           H  
ATOM   1643  HB3 MET A 107      71.729  27.579 -24.167  1.00 35.07           H  
ATOM   1644  O   MET A 107      69.989  24.656 -22.456  1.00 35.07           O  
ATOM   1645  CG  MET A 107      73.099  26.527 -25.452  1.00 35.07           C  
ATOM   1646  HG2 MET A 107      72.589  26.849 -26.359  1.00 35.07           H  
ATOM   1647  HG3 MET A 107      73.421  25.495 -25.592  1.00 35.07           H  
ATOM   1648  SD  MET A 107      74.593  27.531 -25.232  1.00 35.07           S  
ATOM   1649  CE  MET A 107      73.941  29.206 -25.475  1.00 35.07           C  
ATOM   1650  HE1 MET A 107      73.114  29.398 -24.792  1.00 35.07           H  
ATOM   1651  HE2 MET A 107      73.598  29.315 -26.504  1.00 35.07           H  
ATOM   1652  HE3 MET A 107      74.730  29.934 -25.288  1.00 35.07           H  
ATOM   1653  N   GLY A 108      71.846  23.631 -22.952  1.00 29.01           N  
ATOM   1654  H   GLY A 108      71.650  23.171 -22.075  1.00 29.01           H  
ATOM   1655  CA  GLY A 108      73.105  23.175 -23.569  1.00 29.01           C  
ATOM   1656  HA2 GLY A 108      72.884  22.613 -24.476  1.00 29.01           H  
ATOM   1657  HA3 GLY A 108      73.732  24.031 -23.819  1.00 29.01           H  
ATOM   1658  C   GLY A 108      73.901  22.261 -22.590  1.00 29.01           C  
ATOM   1659  O   GLY A 108      73.664  22.336 -21.391  1.00 29.01           O  
ATOM   1660  N   ALA A 109      74.867  21.463 -23.088  1.00 28.89           N  
ATOM   1661  H   ALA A 109      74.983  21.470 -24.092  1.00 28.89           H  
ATOM   1662  CA  ALA A 109      75.756  20.531 -22.339  1.00 28.89           C  
ATOM   1663  HA  ALA A 109      76.447  20.138 -23.085  1.00 28.89           H  
ATOM   1664  C   ALA A 109      75.082  19.271 -21.707  1.00 28.89           C  
ATOM   1665  CB  ALA A 109      76.618  21.339 -21.352  1.00 28.89           C  
ATOM   1666  HB1 ALA A 109      77.463  20.742 -21.009  1.00 28.89           H  
ATOM   1667  HB2 ALA A 109      77.006  22.234 -21.838  1.00 28.89           H  
ATOM   1668  HB3 ALA A 109      76.019  21.632 -20.489  1.00 28.89           H  
ATOM   1669  O   ALA A 109      73.892  19.279 -21.429  1.00 28.89           O  
ATOM   1670  N   MET A 110      75.764  18.131 -21.488  1.00 34.68           N  
ATOM   1671  H   MET A 110      75.185  17.370 -21.162  1.00 34.68           H  
ATOM   1672  CA  MET A 110      77.205  17.819 -21.583  1.00 34.68           C  
ATOM   1673  HA  MET A 110      77.683  18.528 -22.259  1.00 34.68           H  
ATOM   1674  C   MET A 110      77.463  16.390 -22.133  1.00 34.68           C  
ATOM   1675  CB  MET A 110      77.825  17.975 -20.180  1.00 34.68           C  
ATOM   1676  HB2 MET A 110      77.534  17.128 -19.558  1.00 34.68           H  
ATOM   1677  HB3 MET A 110      77.430  18.876 -19.711  1.00 34.68           H  
ATOM   1678  O   MET A 110      76.611  15.514 -22.022  1.00 34.68           O  
ATOM   1679  CG  MET A 110      79.355  18.079 -20.203  1.00 34.68           C  
ATOM   1680  HG2 MET A 110      79.655  18.851 -20.911  1.00 34.68           H  
ATOM   1681  HG3 MET A 110      79.762  17.126 -20.542  1.00 34.68           H  
ATOM   1682  SD  MET A 110      80.116  18.442 -18.598  1.00 34.68           S  
ATOM   1683  CE  MET A 110      79.788  20.218 -18.436  1.00 34.68           C  
ATOM   1684  HE1 MET A 110      80.232  20.753 -19.275  1.00 34.68           H  
ATOM   1685  HE2 MET A 110      78.713  20.396 -18.415  1.00 34.68           H  
ATOM   1686  HE3 MET A 110      80.226  20.581 -17.506  1.00 34.68           H  
ATOM   1687  N   SER A 111      78.645  16.165 -22.722  1.00 33.38           N  
ATOM   1688  H   SER A 111      79.315  16.920 -22.729  1.00 33.38           H  
ATOM   1689  CA  SER A 111      79.043  14.946 -23.456  1.00 33.38           C  
ATOM   1690  HA  SER A 111      78.152  14.371 -23.707  1.00 33.38           H  
ATOM   1691  C   SER A 111      80.024  14.035 -22.690  1.00 33.38           C  
ATOM   1692  CB  SER A 111      79.755  15.353 -24.758  1.00 33.38           C  
ATOM   1693  HB2 SER A 111      79.862  14.477 -25.397  1.00 33.38           H  
ATOM   1694  HB3 SER A 111      80.749  15.728 -24.516  1.00 33.38           H  
ATOM   1695  O   SER A 111      80.782  14.523 -21.857  1.00 33.38           O  
ATOM   1696  OG  SER A 111      79.058  16.364 -25.465  1.00 33.38           O  
ATOM   1697  HG  SER A 111      79.510  16.535 -26.294  1.00 33.38           H  
ATOM   1698  N   GLY A 112      80.136  12.761 -23.107  1.00 30.91           N  
ATOM   1699  H   GLY A 112      79.402  12.402 -23.701  1.00 30.91           H  
ATOM   1700  CA  GLY A 112      81.281  11.860 -22.833  1.00 30.91           C  
ATOM   1701  HA2 GLY A 112      81.671  11.508 -23.788  1.00 30.91           H  
ATOM   1702  HA3 GLY A 112      82.075  12.419 -22.339  1.00 30.91           H  
ATOM   1703  C   GLY A 112      80.960  10.639 -21.945  1.00 30.91           C  
ATOM   1704  O   GLY A 112      80.137  10.749 -21.050  1.00 30.91           O  
ATOM   1705  N   MET A 113      81.560   9.449 -22.121  1.00 32.48           N  
ATOM   1706  H   MET A 113      81.256   8.745 -21.464  1.00 32.48           H  
ATOM   1707  CA  MET A 113      82.550   8.967 -23.111  1.00 32.48           C  
ATOM   1708  HA  MET A 113      82.409   9.463 -24.071  1.00 32.48           H  
ATOM   1709  C   MET A 113      82.454   7.434 -23.303  1.00 32.48           C  
ATOM   1710  CB  MET A 113      83.991   9.182 -22.604  1.00 32.48           C  
ATOM   1711  HB2 MET A 113      84.677   8.825 -23.372  1.00 32.48           H  
ATOM   1712  HB3 MET A 113      84.144   8.565 -21.719  1.00 32.48           H  
ATOM   1713  O   MET A 113      82.146   6.744 -22.338  1.00 32.48           O  
ATOM   1714  CG  MET A 113      84.409  10.604 -22.243  1.00 32.48           C  
ATOM   1715  HG2 MET A 113      84.243  11.267 -23.092  1.00 32.48           H  
ATOM   1716  HG3 MET A 113      83.810  10.944 -21.399  1.00 32.48           H  
ATOM   1717  SD  MET A 113      86.159  10.666 -21.774  1.00 32.48           S  
ATOM   1718  CE  MET A 113      86.212  12.282 -20.962  1.00 32.48           C  
ATOM   1719  HE1 MET A 113      87.224  12.477 -20.608  1.00 32.48           H  
ATOM   1720  HE2 MET A 113      85.919  13.060 -21.666  1.00 32.48           H  
ATOM   1721  HE3 MET A 113      85.529  12.287 -20.112  1.00 32.48           H  
ATOM   1722  N   ALA A 114      82.804   6.930 -24.501  1.00 35.21           N  
ATOM   1723  H   ALA A 114      82.778   7.588 -25.267  1.00 35.21           H  
ATOM   1724  CA  ALA A 114      83.576   5.695 -24.811  1.00 35.21           C  
ATOM   1725  HA  ALA A 114      84.632   5.915 -24.657  1.00 35.21           H  
ATOM   1726  C   ALA A 114      83.335   5.329 -26.304  1.00 35.21           C  
ATOM   1727  CB  ALA A 114      83.190   4.509 -23.912  1.00 35.21           C  
ATOM   1728  HB1 ALA A 114      83.511   4.689 -22.886  1.00 35.21           H  
ATOM   1729  HB2 ALA A 114      83.683   3.605 -24.269  1.00 35.21           H  
ATOM   1730  HB3 ALA A 114      82.112   4.355 -23.937  1.00 35.21           H  
ATOM   1731  O   ALA A 114      82.188   5.147 -26.692  1.00 35.21           O  
ATOM   1732  N   GLN A 115      84.283   5.411 -27.255  1.00 35.70           N  
ATOM   1733  H   GLN A 115      83.822   5.541 -28.144  1.00 35.70           H  
ATOM   1734  CA  GLN A 115      85.543   4.644 -27.424  1.00 35.70           C  
ATOM   1735  HA  GLN A 115      85.978   4.966 -28.371  1.00 35.70           H  
ATOM   1736  C   GLN A 115      85.303   3.127 -27.568  1.00 35.70           C  
ATOM   1737  CB  GLN A 115      86.588   4.948 -26.336  1.00 35.70           C  
ATOM   1738  HB2 GLN A 115      86.184   4.727 -25.348  1.00 35.70           H  
ATOM   1739  HB3 GLN A 115      87.431   4.269 -26.467  1.00 35.70           H  
ATOM   1740  O   GLN A 115      84.622   2.562 -26.726  1.00 35.70           O  
ATOM   1741  CG  GLN A 115      87.110   6.394 -26.396  1.00 35.70           C  
ATOM   1742  HG2 GLN A 115      86.304   7.084 -26.144  1.00 35.70           H  
ATOM   1743  HG3 GLN A 115      87.445   6.612 -27.410  1.00 35.70           H  
ATOM   1744  CD  GLN A 115      88.279   6.641 -25.444  1.00 35.70           C  
ATOM   1745  NE2 GLN A 115      88.879   7.810 -25.467  1.00 35.70           N  
ATOM   1746 HE21 GLN A 115      89.626   7.918 -24.797  1.00 35.70           H  
ATOM   1747 HE22 GLN A 115      88.566   8.558 -26.069  1.00 35.70           H  
ATOM   1748  OE1 GLN A 115      88.697   5.798 -24.677  1.00 35.70           O  
ATOM   1749  N   MET A 116      85.818   2.384 -28.561  1.00 41.28           N  
ATOM   1750  H   MET A 116      85.539   1.416 -28.474  1.00 41.28           H  
ATOM   1751  CA  MET A 116      86.664   2.619 -29.760  1.00 41.28           C  
ATOM   1752  HA  MET A 116      86.515   3.617 -30.174  1.00 41.28           H  
ATOM   1753  C   MET A 116      86.225   1.564 -30.816  1.00 41.28           C  
ATOM   1754  CB  MET A 116      88.144   2.393 -29.384  1.00 41.28           C  
ATOM   1755  HB2 MET A 116      88.196   1.682 -28.560  1.00 41.28           H  
ATOM   1756  HB3 MET A 116      88.674   1.938 -30.221  1.00 41.28           H  
ATOM   1757  O   MET A 116      85.813   0.475 -30.440  1.00 41.28           O  
ATOM   1758  CG  MET A 116      88.913   3.660 -28.999  1.00 41.28           C  
ATOM   1759  HG2 MET A 116      88.285   4.287 -28.366  1.00 41.28           H  
ATOM   1760  HG3 MET A 116      89.151   4.225 -29.901  1.00 41.28           H  
ATOM   1761  SD  MET A 116      90.450   3.287 -28.112  1.00 41.28           S  
ATOM   1762  CE  MET A 116      90.922   4.927 -27.508  1.00 41.28           C  
ATOM   1763  HE1 MET A 116      91.761   4.828 -26.819  1.00 41.28           H  
ATOM   1764  HE2 MET A 116      90.083   5.378 -26.979  1.00 41.28           H  
ATOM   1765  HE3 MET A 116      91.214   5.559 -28.346  1.00 41.28           H  
ATOM   1766  N   ALA A 117      86.112   1.824 -32.122  1.00 31.00           N  
ATOM   1767  H   ALA A 117      85.362   1.265 -32.502  1.00 31.00           H  
ATOM   1768  CA  ALA A 117      87.188   2.001 -33.106  1.00 31.00           C  
ATOM   1769  HA  ALA A 117      86.702   1.985 -34.082  1.00 31.00           H  
ATOM   1770  C   ALA A 117      88.238   0.864 -33.152  1.00 31.00           C  
ATOM   1771  CB  ALA A 117      87.821   3.397 -32.986  1.00 31.00           C  
ATOM   1772  HB1 ALA A 117      87.045   4.162 -33.010  1.00 31.00           H  
ATOM   1773  HB2 ALA A 117      88.386   3.482 -32.057  1.00 31.00           H  
ATOM   1774  HB3 ALA A 117      88.504   3.559 -33.820  1.00 31.00           H  
ATOM   1775  O   ALA A 117      89.224   0.944 -32.429  1.00 31.00           O  
ATOM   1776  N   GLN A 118      88.090  -0.113 -34.067  1.00 30.98           N  
ATOM   1777  H   GLN A 118      87.143  -0.390 -34.283  1.00 30.98           H  
ATOM   1778  CA  GLN A 118      89.053  -0.400 -35.161  1.00 30.98           C  
ATOM   1779  HA  GLN A 118      88.932   0.385 -35.907  1.00 30.98           H  
ATOM   1780  C   GLN A 118      88.794  -1.734 -35.911  1.00 30.98           C  
ATOM   1781  CB  GLN A 118      90.525  -0.400 -34.683  1.00 30.98           C  
ATOM   1782  HB2 GLN A 118      91.079  -1.145 -35.254  1.00 30.98           H  
ATOM   1783  HB3 GLN A 118      90.609  -0.712 -33.642  1.00 30.98           H  
ATOM   1784  O   GLN A 118      88.243  -2.661 -35.335  1.00 30.98           O  
ATOM   1785  CG  GLN A 118      91.200   0.970 -34.908  1.00 30.98           C  
ATOM   1786  HG2 GLN A 118      90.914   1.362 -35.884  1.00 30.98           H  
ATOM   1787  HG3 GLN A 118      90.864   1.680 -34.152  1.00 30.98           H  
ATOM   1788  CD  GLN A 118      92.723   0.910 -34.889  1.00 30.98           C  
ATOM   1789  NE2 GLN A 118      93.391   2.011 -34.626  1.00 30.98           N  
ATOM   1790 HE21 GLN A 118      92.911   2.855 -34.347  1.00 30.98           H  
ATOM   1791 HE22 GLN A 118      94.397   1.925 -34.617  1.00 30.98           H  
ATOM   1792  OE1 GLN A 118      93.348  -0.099 -35.174  1.00 30.98           O  
ATOM   1793  N   GLN A 119      89.327  -1.815 -37.150  1.00 35.63           N  
ATOM   1794  H   GLN A 119      89.716  -0.957 -37.514  1.00 35.63           H  
ATOM   1795  CA  GLN A 119      89.642  -3.032 -37.942  1.00 35.63           C  
ATOM   1796  HA  GLN A 119      90.162  -2.683 -38.835  1.00 35.63           H  
ATOM   1797  C   GLN A 119      88.439  -3.865 -38.477  1.00 35.63           C  
ATOM   1798  CB  GLN A 119      90.676  -3.860 -37.145  1.00 35.63           C  
ATOM   1799  HB2 GLN A 119      90.294  -4.038 -36.140  1.00 35.63           H  
ATOM   1800  HB3 GLN A 119      90.808  -4.841 -37.600  1.00 35.63           H  
ATOM   1801  O   GLN A 119      87.404  -3.951 -37.835  1.00 35.63           O  
ATOM   1802  CG  GLN A 119      92.059  -3.182 -37.050  1.00 35.63           C  
ATOM   1803  HG2 GLN A 119      91.954  -2.105 -36.915  1.00 35.63           H  
ATOM   1804  HG3 GLN A 119      92.600  -3.323 -37.986  1.00 35.63           H  
ATOM   1805  CD  GLN A 119      92.908  -3.748 -35.913  1.00 35.63           C  
ATOM   1806  NE2 GLN A 119      93.648  -2.935 -35.193  1.00 35.63           N  
ATOM   1807 HE21 GLN A 119      94.168  -3.366 -34.443  1.00 35.63           H  
ATOM   1808 HE22 GLN A 119      93.611  -1.932 -35.309  1.00 35.63           H  
ATOM   1809  OE1 GLN A 119      92.938  -4.939 -35.664  1.00 35.63           O  
ATOM   1810  N   MET A 120      88.477  -4.501 -39.663  1.00 35.55           N  
ATOM   1811  H   MET A 120      87.633  -5.017 -39.867  1.00 35.55           H  
ATOM   1812  CA  MET A 120      89.501  -4.560 -40.728  1.00 35.55           C  
ATOM   1813  HA  MET A 120      89.974  -3.583 -40.830  1.00 35.55           H  
ATOM   1814  C   MET A 120      88.879  -4.954 -42.098  1.00 35.55           C  
ATOM   1815  CB  MET A 120      90.562  -5.630 -40.374  1.00 35.55           C  
ATOM   1816  HB2 MET A 120      90.415  -6.516 -40.992  1.00 35.55           H  
ATOM   1817  HB3 MET A 120      90.442  -5.966 -39.345  1.00 35.55           H  
ATOM   1818  O   MET A 120      87.886  -5.665 -42.132  1.00 35.55           O  
ATOM   1819  CG  MET A 120      91.999  -5.136 -40.578  1.00 35.55           C  
ATOM   1820  HG2 MET A 120      92.178  -4.267 -39.945  1.00 35.55           H  
ATOM   1821  HG3 MET A 120      92.106  -4.819 -41.616  1.00 35.55           H  
ATOM   1822  SD  MET A 120      93.278  -6.383 -40.250  1.00 35.55           S  
ATOM   1823  CE  MET A 120      93.363  -6.377 -38.437  1.00 35.55           C  
ATOM   1824  HE1 MET A 120      93.732  -5.411 -38.094  1.00 35.55           H  
ATOM   1825  HE2 MET A 120      94.051  -7.153 -38.102  1.00 35.55           H  
ATOM   1826  HE3 MET A 120      92.379  -6.571 -38.010  1.00 35.55           H  
ATOM   1827  N   ASN A 121      89.553  -4.579 -43.194  1.00 36.35           N  
ATOM   1828  H   ASN A 121      90.315  -3.936 -43.031  1.00 36.35           H  
ATOM   1829  CA  ASN A 121      89.654  -5.276 -44.497  1.00 36.35           C  
ATOM   1830  HA  ASN A 121      90.248  -4.590 -45.101  1.00 36.35           H  
ATOM   1831  C   ASN A 121      88.438  -5.570 -45.427  1.00 36.35           C  
ATOM   1832  CB  ASN A 121      90.555  -6.512 -44.312  1.00 36.35           C  
ATOM   1833  HB2 ASN A 121      90.483  -7.158 -45.187  1.00 36.35           H  
ATOM   1834  HB3 ASN A 121      90.212  -7.095 -43.457  1.00 36.35           H  
ATOM   1835  O   ASN A 121      87.592  -6.424 -45.190  1.00 36.35           O  
ATOM   1836  CG  ASN A 121      92.020  -6.154 -44.150  1.00 36.35           C  
ATOM   1837  ND2 ASN A 121      92.830  -7.077 -43.697  1.00 36.35           N  
ATOM   1838 HD21 ASN A 121      92.482  -7.999 -43.473  1.00 36.35           H  
ATOM   1839 HD22 ASN A 121      93.793  -6.809 -43.552  1.00 36.35           H  
ATOM   1840  OD1 ASN A 121      92.455  -5.042 -44.404  1.00 36.35           O  
ATOM   1841  N   LEU A 122      88.541  -4.948 -46.614  1.00 40.04           N  
ATOM   1842  H   LEU A 122      89.190  -4.174 -46.597  1.00 40.04           H  
ATOM   1843  CA  LEU A 122      88.328  -5.475 -47.986  1.00 40.04           C  
ATOM   1844  HA  LEU A 122      87.289  -5.347 -48.288  1.00 40.04           H  
ATOM   1845  C   LEU A 122      88.717  -6.970 -48.164  1.00 40.04           C  
ATOM   1846  CB  LEU A 122      89.271  -4.596 -48.844  1.00 40.04           C  
ATOM   1847  HB2 LEU A 122      89.501  -5.064 -49.802  1.00 40.04           H  
ATOM   1848  HB3 LEU A 122      90.231  -4.530 -48.331  1.00 40.04           H  
ATOM   1849  O   LEU A 122      89.627  -7.409 -47.462  1.00 40.04           O  
ATOM   1850  CG  LEU A 122      88.734  -3.176 -49.102  1.00 40.04           C  
ATOM   1851  HG  LEU A 122      88.140  -2.838 -48.253  1.00 40.04           H  
ATOM   1852  CD1 LEU A 122      89.891  -2.194 -49.288  1.00 40.04           C  
ATOM   1853 HD11 LEU A 122      89.499  -1.196 -49.483  1.00 40.04           H  
ATOM   1854 HD12 LEU A 122      90.495  -2.158 -48.381  1.00 40.04           H  
ATOM   1855 HD13 LEU A 122      90.518  -2.505 -50.123  1.00 40.04           H  
ATOM   1856  CD2 LEU A 122      87.867  -3.152 -50.361  1.00 40.04           C  
ATOM   1857 HD21 LEU A 122      87.039  -3.853 -50.250  1.00 40.04           H  
ATOM   1858 HD22 LEU A 122      87.456  -2.152 -50.501  1.00 40.04           H  
ATOM   1859 HD23 LEU A 122      88.458  -3.423 -51.235  1.00 40.04           H  
ATOM   1860  N   PRO A 123      88.140  -7.749 -49.118  1.00 43.84           N  
ATOM   1861  CA  PRO A 123      88.128  -7.444 -50.567  1.00 43.84           C  
ATOM   1862  HA  PRO A 123      88.343  -6.394 -50.766  1.00 43.84           H  
ATOM   1863  C   PRO A 123      86.796  -7.776 -51.299  1.00 43.84           C  
ATOM   1864  CB  PRO A 123      89.286  -8.315 -51.076  1.00 43.84           C  
ATOM   1865  HB2 PRO A 123      90.231  -7.819 -50.855  1.00 43.84           H  
ATOM   1866  HB3 PRO A 123      89.225  -8.538 -52.141  1.00 43.84           H  
ATOM   1867  O   PRO A 123      85.871  -8.306 -50.703  1.00 43.84           O  
ATOM   1868  CG  PRO A 123      89.183  -9.594 -50.240  1.00 43.84           C  
ATOM   1869  HG2 PRO A 123      88.699 -10.388 -50.809  1.00 43.84           H  
ATOM   1870  HG3 PRO A 123      90.171  -9.911 -49.907  1.00 43.84           H  
ATOM   1871  CD  PRO A 123      88.306  -9.202 -49.049  1.00 43.84           C  
ATOM   1872  HD2 PRO A 123      87.332  -9.685 -49.135  1.00 43.84           H  
ATOM   1873  HD3 PRO A 123      88.767  -9.531 -48.118  1.00 43.84           H  
ATOM   1874  N   GLY A 124      86.612  -7.480 -52.593  1.00 31.56           N  
ATOM   1875  H   GLY A 124      85.691  -7.696 -52.946  1.00 31.56           H  
ATOM   1876  CA  GLY A 124      87.552  -6.926 -53.573  1.00 31.56           C  
ATOM   1877  HA2 GLY A 124      88.177  -6.173 -53.095  1.00 31.56           H  
ATOM   1878  HA3 GLY A 124      88.193  -7.724 -53.949  1.00 31.56           H  
ATOM   1879  C   GLY A 124      86.863  -6.282 -54.788  1.00 31.56           C  
ATOM   1880  O   GLY A 124      85.668  -6.441 -55.012  1.00 31.56           O  
ATOM   1881  N   GLN A 125      87.655  -5.515 -55.534  1.00 40.34           N  
ATOM   1882  H   GLN A 125      88.639  -5.531 -55.308  1.00 40.34           H  
ATOM   1883  CA  GLN A 125      87.288  -4.718 -56.714  1.00 40.34           C  
ATOM   1884  HA  GLN A 125      86.336  -4.225 -56.516  1.00 40.34           H  
ATOM   1885  C   GLN A 125      87.076  -5.585 -57.986  1.00 40.34           C  
ATOM   1886  CB  GLN A 125      88.406  -3.663 -56.857  1.00 40.34           C  
ATOM   1887  HB2 GLN A 125      89.272  -3.926 -56.250  1.00 40.34           H  
ATOM   1888  HB3 GLN A 125      88.790  -3.656 -57.877  1.00 40.34           H  
ATOM   1889  O   GLN A 125      87.540  -6.726 -58.001  1.00 40.34           O  
ATOM   1890  CG  GLN A 125      87.952  -2.254 -56.451  1.00 40.34           C  
ATOM   1891  HG2 GLN A 125      88.051  -2.137 -55.372  1.00 40.34           H  
ATOM   1892  HG3 GLN A 125      86.906  -2.105 -56.719  1.00 40.34           H  
ATOM   1893  CD  GLN A 125      88.755  -1.189 -57.184  1.00 40.34           C  
ATOM   1894  NE2 GLN A 125      89.405  -0.273 -56.501  1.00 40.34           N  
ATOM   1895 HE21 GLN A 125      89.932   0.388 -57.054  1.00 40.34           H  
ATOM   1896 HE22 GLN A 125      89.397  -0.263 -55.492  1.00 40.34           H  
ATOM   1897  OE1 GLN A 125      88.802  -1.163 -58.401  1.00 40.34           O  
ATOM   1898  N   PRO A 126      86.384  -5.085 -59.040  1.00 39.93           N  
ATOM   1899  CA  PRO A 126      87.047  -4.206 -60.023  1.00 39.93           C  
ATOM   1900  HA  PRO A 126      87.991  -3.813 -59.647  1.00 39.93           H  
ATOM   1901  C   PRO A 126      86.229  -3.000 -60.536  1.00 39.93           C  
ATOM   1902  CB  PRO A 126      87.412  -5.141 -61.180  1.00 39.93           C  
ATOM   1903  HB2 PRO A 126      88.357  -5.637 -60.956  1.00 39.93           H  
ATOM   1904  HB3 PRO A 126      87.483  -4.618 -62.133  1.00 39.93           H  
ATOM   1905  O   PRO A 126      85.054  -3.112 -60.880  1.00 39.93           O  
ATOM   1906  CG  PRO A 126      86.291  -6.180 -61.194  1.00 39.93           C  
ATOM   1907  HG2 PRO A 126      85.594  -5.981 -62.007  1.00 39.93           H  
ATOM   1908  HG3 PRO A 126      86.707  -7.184 -61.285  1.00 39.93           H  
ATOM   1909  CD  PRO A 126      85.582  -6.006 -59.848  1.00 39.93           C  
ATOM   1910  HD2 PRO A 126      85.461  -6.973 -59.359  1.00 39.93           H  
ATOM   1911  HD3 PRO A 126      84.596  -5.571 -60.011  1.00 39.93           H  
ATOM   1912  N   GLN A 127      86.904  -1.853 -60.687  1.00 42.34           N  
ATOM   1913  H   GLN A 127      87.835  -1.801 -60.299  1.00 42.34           H  
ATOM   1914  CA  GLN A 127      86.551  -0.824 -61.680  1.00 42.34           C  
ATOM   1915  HA  GLN A 127      85.517  -0.510 -61.537  1.00 42.34           H  
ATOM   1916  C   GLN A 127      86.687  -1.376 -63.117  1.00 42.34           C  
ATOM   1917  CB  GLN A 127      87.489   0.386 -61.514  1.00 42.34           C  
ATOM   1918  HB2 GLN A 127      88.519   0.031 -61.484  1.00 42.34           H  
ATOM   1919  HB3 GLN A 127      87.383   1.040 -62.379  1.00 42.34           H  
ATOM   1920  O   GLN A 127      87.451  -2.316 -63.349  1.00 42.34           O  
ATOM   1921  CG  GLN A 127      87.207   1.248 -60.276  1.00 42.34           C  
ATOM   1922  HG2 GLN A 127      86.198   1.653 -60.353  1.00 42.34           H  
ATOM   1923  HG3 GLN A 127      87.261   0.639 -59.373  1.00 42.34           H  
ATOM   1924  CD  GLN A 127      88.198   2.406 -60.146  1.00 42.34           C  
ATOM   1925  NE2 GLN A 127      87.895   3.408 -59.351  1.00 42.34           N  
ATOM   1926 HE21 GLN A 127      88.575   4.154 -59.316  1.00 42.34           H  
ATOM   1927 HE22 GLN A 127      87.023   3.421 -58.841  1.00 42.34           H  
ATOM   1928  OE1 GLN A 127      89.254   2.458 -60.750  1.00 42.34           O  
ATOM   1929  N   PRO A 128      86.019  -0.757 -64.105  1.00 36.60           N  
ATOM   1930  CA  PRO A 128      86.795   0.140 -64.971  1.00 36.60           C  
ATOM   1931  HA  PRO A 128      87.743   0.402 -64.501  1.00 36.60           H  
ATOM   1932  C   PRO A 128      86.063   1.446 -65.328  1.00 36.60           C  
ATOM   1933  CB  PRO A 128      87.099  -0.683 -66.222  1.00 36.60           C  
ATOM   1934  HB2 PRO A 128      87.311  -0.060 -67.091  1.00 36.60           H  
ATOM   1935  HB3 PRO A 128      87.934  -1.356 -66.025  1.00 36.60           H  
ATOM   1936  O   PRO A 128      84.841   1.548 -65.247  1.00 36.60           O  
ATOM   1937  CG  PRO A 128      85.823  -1.501 -66.404  1.00 36.60           C  
ATOM   1938  HG2 PRO A 128      85.141  -0.976 -67.073  1.00 36.60           H  
ATOM   1939  HG3 PRO A 128      86.049  -2.494 -66.791  1.00 36.60           H  
ATOM   1940  CD  PRO A 128      85.208  -1.580 -65.002  1.00 36.60           C  
ATOM   1941  HD2 PRO A 128      84.187  -1.199 -65.027  1.00 36.60           H  
ATOM   1942  HD3 PRO A 128      85.192  -2.617 -64.667  1.00 36.60           H  
ATOM   1943  N   GLY A 129      86.834   2.452 -65.747  1.00 33.34           N  
ATOM   1944  H   GLY A 129      87.824   2.271 -65.842  1.00 33.34           H  
ATOM   1945  CA  GLY A 129      86.319   3.678 -66.363  1.00 33.34           C  
ATOM   1946  HA2 GLY A 129      85.246   3.772 -66.193  1.00 33.34           H  
ATOM   1947  HA3 GLY A 129      86.809   4.531 -65.893  1.00 33.34           H  
ATOM   1948  C   GLY A 129      86.572   3.733 -67.876  1.00 33.34           C  
ATOM   1949  O   GLY A 129      86.804   2.710 -68.510  1.00 33.34           O  
ATOM   1950  N   ALA A 130      86.621   4.967 -68.390  1.00 30.35           N  
ATOM   1951  H   ALA A 130      86.407   5.717 -67.748  1.00 30.35           H  
ATOM   1952  CA  ALA A 130      87.022   5.383 -69.741  1.00 30.35           C  
ATOM   1953  HA  ALA A 130      87.140   6.464 -69.670  1.00 30.35           H  
ATOM   1954  C   ALA A 130      86.025   5.165 -70.904  1.00 30.35           C  
ATOM   1955  CB  ALA A 130      88.437   4.881 -70.066  1.00 30.35           C  
ATOM   1956  HB1 ALA A 130      88.791   5.357 -70.980  1.00 30.35           H  
ATOM   1957  HB2 ALA A 130      89.121   5.121 -69.252  1.00 30.35           H  
ATOM   1958  HB3 ALA A 130      88.425   3.803 -70.223  1.00 30.35           H  
ATOM   1959  O   ALA A 130      85.880   4.087 -71.471  1.00 30.35           O  
ATOM   1960  N   SER A 131      85.471   6.287 -71.375  1.00 38.27           N  
ATOM   1961  H   SER A 131      85.565   7.127 -70.822  1.00 38.27           H  
ATOM   1962  CA  SER A 131      85.197   6.499 -72.801  1.00 38.27           C  
ATOM   1963  HA  SER A 131      84.565   5.697 -73.181  1.00 38.27           H  
ATOM   1964  C   SER A 131      86.524   6.545 -73.573  1.00 38.27           C  
ATOM   1965  CB  SER A 131      84.504   7.856 -73.007  1.00 38.27           C  
ATOM   1966  HB2 SER A 131      84.240   7.966 -74.059  1.00 38.27           H  
ATOM   1967  HB3 SER A 131      85.190   8.658 -72.733  1.00 38.27           H  
ATOM   1968  O   SER A 131      87.427   7.268 -73.152  1.00 38.27           O  
ATOM   1969  OG  SER A 131      83.335   7.971 -72.219  1.00 38.27           O  
ATOM   1970  HG  SER A 131      82.917   8.816 -72.396  1.00 38.27           H  
ATOM   1971  N   GLY A 132      86.649   5.856 -74.715  1.00 28.97           N  
ATOM   1972  H   GLY A 132      85.939   5.183 -74.965  1.00 28.97           H  
ATOM   1973  CA  GLY A 132      87.891   5.906 -75.506  1.00 28.97           C  
ATOM   1974  HA2 GLY A 132      88.104   6.942 -75.771  1.00 28.97           H  
ATOM   1975  HA3 GLY A 132      88.712   5.563 -74.877  1.00 28.97           H  
ATOM   1976  C   GLY A 132      87.921   5.059 -76.786  1.00 28.97           C  
ATOM   1977  O   GLY A 132      88.385   3.933 -76.761  1.00 28.97           O  
ATOM   1978  N   MET A 133      87.445   5.644 -77.890  1.00 31.72           N  
ATOM   1979  H   MET A 133      86.972   6.519 -77.715  1.00 31.72           H  
ATOM   1980  CA  MET A 133      87.891   5.473 -79.292  1.00 31.72           C  
ATOM   1981  HA  MET A 133      87.023   5.670 -79.922  1.00 31.72           H  
ATOM   1982  C   MET A 133      88.502   4.136 -79.803  1.00 31.72           C  
ATOM   1983  CB  MET A 133      88.915   6.588 -79.589  1.00 31.72           C  
ATOM   1984  HB2 MET A 133      89.746   6.512 -78.888  1.00 31.72           H  
ATOM   1985  HB3 MET A 133      89.312   6.448 -80.594  1.00 31.72           H  
ATOM   1986  O   MET A 133      89.651   3.841 -79.511  1.00 31.72           O  
ATOM   1987  CG  MET A 133      88.328   8.001 -79.519  1.00 31.72           C  
ATOM   1988  HG2 MET A 133      87.944   8.190 -78.517  1.00 31.72           H  
ATOM   1989  HG3 MET A 133      87.505   8.073 -80.230  1.00 31.72           H  
ATOM   1990  SD  MET A 133      89.545   9.282 -79.915  1.00 31.72           S  
ATOM   1991  CE  MET A 133      88.476  10.743 -79.943  1.00 31.72           C  
ATOM   1992  HE1 MET A 133      89.078  11.625 -80.162  1.00 31.72           H  
ATOM   1993  HE2 MET A 133      87.716  10.627 -80.716  1.00 31.72           H  
ATOM   1994  HE3 MET A 133      87.997  10.867 -78.972  1.00 31.72           H  
ATOM   1995  N   ALA A 134      87.827   3.561 -80.819  1.00 29.07           N  
ATOM   1996  H   ALA A 134      86.841   3.775 -80.856  1.00 29.07           H  
ATOM   1997  CA  ALA A 134      88.405   3.091 -82.106  1.00 29.07           C  
ATOM   1998  HA  ALA A 134      87.556   2.797 -82.724  1.00 29.07           H  
ATOM   1999  C   ALA A 134      89.375   1.863 -82.134  1.00 29.07           C  
ATOM   2000  CB  ALA A 134      89.015   4.345 -82.767  1.00 29.07           C  
ATOM   2001  HB1 ALA A 134      89.888   4.668 -82.199  1.00 29.07           H  
ATOM   2002  HB2 ALA A 134      89.344   4.145 -83.787  1.00 29.07           H  
ATOM   2003  HB3 ALA A 134      88.284   5.154 -82.795  1.00 29.07           H  
ATOM   2004  O   ALA A 134      89.975   1.513 -81.128  1.00 29.07           O  
ATOM   2005  N   PRO A 135      89.648   1.253 -83.315  1.00 44.87           N  
ATOM   2006  CA  PRO A 135      88.697   0.815 -84.355  1.00 44.87           C  
ATOM   2007  HA  PRO A 135      87.674   0.819 -83.980  1.00 44.87           H  
ATOM   2008  C   PRO A 135      89.014  -0.587 -84.974  1.00 44.87           C  
ATOM   2009  CB  PRO A 135      88.876   1.880 -85.437  1.00 44.87           C  
ATOM   2010  HB2 PRO A 135      88.503   1.557 -86.409  1.00 44.87           H  
ATOM   2011  HB3 PRO A 135      88.354   2.793 -85.151  1.00 44.87           H  
ATOM   2012  O   PRO A 135      90.062  -1.160 -84.721  1.00 44.87           O  
ATOM   2013  CG  PRO A 135      90.398   2.095 -85.433  1.00 44.87           C  
ATOM   2014  HG2 PRO A 135      90.874   1.430 -86.153  1.00 44.87           H  
ATOM   2015  HG3 PRO A 135      90.647   3.132 -85.656  1.00 44.87           H  
ATOM   2016  CD  PRO A 135      90.847   1.699 -84.018  1.00 44.87           C  
ATOM   2017  HD2 PRO A 135      91.301   2.555 -83.517  1.00 44.87           H  
ATOM   2018  HD3 PRO A 135      91.573   0.888 -84.065  1.00 44.87           H  
ATOM   2019  N   HIS A 136      88.145  -1.054 -85.891  1.00 36.56           N  
ATOM   2020  H   HIS A 136      87.304  -0.505 -85.996  1.00 36.56           H  
ATOM   2021  CA  HIS A 136      88.357  -2.083 -86.948  1.00 36.56           C  
ATOM   2022  HA  HIS A 136      87.387  -2.199 -87.430  1.00 36.56           H  
ATOM   2023  C   HIS A 136      88.798  -3.530 -86.592  1.00 36.56           C  
ATOM   2024  CB  HIS A 136      89.300  -1.527 -88.035  1.00 36.56           C  
ATOM   2025  HB2 HIS A 136      89.546  -2.328 -88.732  1.00 36.56           H  
ATOM   2026  HB3 HIS A 136      90.233  -1.207 -87.571  1.00 36.56           H  
ATOM   2027  O   HIS A 136      89.857  -3.751 -86.024  1.00 36.56           O  
ATOM   2028  CG  HIS A 136      88.718  -0.392 -88.837  1.00 36.56           C  
ATOM   2029  CD2 HIS A 136      89.138   0.911 -88.840  1.00 36.56           C  
ATOM   2030  HD2 HIS A 136      89.964   1.314 -88.273  1.00 36.56           H  
ATOM   2031  ND1 HIS A 136      87.681  -0.481 -89.740  1.00 36.56           N  
ATOM   2032  HD1 HIS A 136      87.214  -1.325 -90.036  1.00 36.56           H  
ATOM   2033  CE1 HIS A 136      87.461   0.745 -90.244  1.00 36.56           C  
ATOM   2034  HE1 HIS A 136      86.718   0.991 -90.987  1.00 36.56           H  
ATOM   2035  NE2 HIS A 136      88.312   1.629 -89.708  1.00 36.56           N  
ATOM   2036  N   GLY A 137      88.077  -4.542 -87.125  1.00 29.38           N  
ATOM   2037  H   GLY A 137      87.183  -4.337 -87.547  1.00 29.38           H  
ATOM   2038  CA  GLY A 137      88.641  -5.903 -87.278  1.00 29.38           C  
ATOM   2039  HA2 GLY A 137      89.277  -5.910 -88.163  1.00 29.38           H  
ATOM   2040  HA3 GLY A 137      89.292  -6.107 -86.428  1.00 29.38           H  
ATOM   2041  C   GLY A 137      87.686  -7.111 -87.386  1.00 29.38           C  
ATOM   2042  O   GLY A 137      87.723  -7.964 -86.515  1.00 29.38           O  
ATOM   2043  N   ILE A 138      86.853  -7.184 -88.438  1.00 42.07           N  
ATOM   2044  H   ILE A 138      86.797  -6.329 -88.972  1.00 42.07           H  
ATOM   2045  CA  ILE A 138      86.459  -8.394 -89.222  1.00 42.07           C  
ATOM   2046  HA  ILE A 138      85.392  -8.318 -89.430  1.00 42.07           H  
ATOM   2047  C   ILE A 138      86.705  -9.769 -88.513  1.00 42.07           C  
ATOM   2048  CB  ILE A 138      87.238  -8.326 -90.580  1.00 42.07           C  
ATOM   2049  HB  ILE A 138      88.263  -8.637 -90.379  1.00 42.07           H  
ATOM   2050  O   ILE A 138      87.850 -10.158 -88.324  1.00 42.07           O  
ATOM   2051  CG1 ILE A 138      87.332  -6.913 -91.230  1.00 42.07           C  
ATOM   2052 HG12 ILE A 138      87.639  -6.163 -90.501  1.00 42.07           H  
ATOM   2053 HG13 ILE A 138      86.357  -6.622 -91.620  1.00 42.07           H  
ATOM   2054  CG2 ILE A 138      86.640  -9.299 -91.615  1.00 42.07           C  
ATOM   2055 HG21 ILE A 138      86.475  -8.826 -92.583  1.00 42.07           H  
ATOM   2056 HG22 ILE A 138      85.678  -9.683 -91.276  1.00 42.07           H  
ATOM   2057 HG23 ILE A 138      87.329 -10.131 -91.765  1.00 42.07           H  
ATOM   2058  CD1 ILE A 138      88.383  -6.820 -92.348  1.00 42.07           C  
ATOM   2059 HD11 ILE A 138      88.133  -7.477 -93.181  1.00 42.07           H  
ATOM   2060 HD12 ILE A 138      88.426  -5.795 -92.717  1.00 42.07           H  
ATOM   2061 HD13 ILE A 138      89.363  -7.093 -91.958  1.00 42.07           H  
ATOM   2062  N   THR A 139      85.733 -10.632 -88.164  1.00 38.04           N  
ATOM   2063  H   THR A 139      86.001 -11.199 -87.372  1.00 38.04           H  
ATOM   2064  CA  THR A 139      84.781 -11.343 -89.056  1.00 38.04           C  
ATOM   2065  HA  THR A 139      84.249 -10.634 -89.690  1.00 38.04           H  
ATOM   2066  C   THR A 139      83.776 -12.192 -88.240  1.00 38.04           C  
ATOM   2067  CB  THR A 139      85.511 -12.415 -89.921  1.00 38.04           C  
ATOM   2068  HB  THR A 139      85.537 -13.363 -89.384  1.00 38.04           H  
ATOM   2069  O   THR A 139      84.190 -12.839 -87.287  1.00 38.04           O  
ATOM   2070  CG2 THR A 139      84.816 -12.642 -91.266  1.00 38.04           C  
ATOM   2071 HG21 THR A 139      83.814 -13.039 -91.107  1.00 38.04           H  
ATOM   2072 HG22 THR A 139      85.386 -13.369 -91.845  1.00 38.04           H  
ATOM   2073 HG23 THR A 139      84.757 -11.711 -91.830  1.00 38.04           H  
ATOM   2074  OG1 THR A 139      86.845 -12.106 -90.235  1.00 38.04           O  
ATOM   2075  HG1 THR A 139      87.311 -11.852 -89.434  1.00 38.04           H  
ATOM   2076  N   GLY A 140      82.525 -12.339 -88.704  1.00 37.62           N  
ATOM   2077  H   GLY A 140      82.230 -11.721 -89.447  1.00 37.62           H  
ATOM   2078  CA  GLY A 140      81.712 -13.557 -88.488  1.00 37.62           C  
ATOM   2079  HA2 GLY A 140      82.384 -14.415 -88.486  1.00 37.62           H  
ATOM   2080  HA3 GLY A 140      81.062 -13.677 -89.354  1.00 37.62           H  
ATOM   2081  C   GLY A 140      80.847 -13.689 -87.214  1.00 37.62           C  
ATOM   2082  O   GLY A 140      81.313 -13.527 -86.099  1.00 37.62           O  
ATOM   2083  N   VAL A 141      79.595 -14.133 -87.422  1.00 37.06           N  
ATOM   2084  H   VAL A 141      79.337 -14.254 -88.391  1.00 37.06           H  
ATOM   2085  CA  VAL A 141      78.627 -14.669 -86.430  1.00 37.06           C  
ATOM   2086  HA  VAL A 141      77.783 -15.016 -87.026  1.00 37.06           H  
ATOM   2087  C   VAL A 141      78.016 -13.686 -85.409  1.00 37.06           C  
ATOM   2088  CB  VAL A 141      79.153 -15.948 -85.722  1.00 37.06           C  
ATOM   2089  HB  VAL A 141      79.879 -15.679 -84.955  1.00 37.06           H  
ATOM   2090  O   VAL A 141      78.470 -13.588 -84.278  1.00 37.06           O  
ATOM   2091  CG1 VAL A 141      77.991 -16.712 -85.065  1.00 37.06           C  
ATOM   2092 HG11 VAL A 141      78.373 -17.603 -84.567  1.00 37.06           H  
ATOM   2093 HG12 VAL A 141      77.508 -16.094 -84.308  1.00 37.06           H  
ATOM   2094 HG13 VAL A 141      77.258 -17.011 -85.814  1.00 37.06           H  
ATOM   2095  CG2 VAL A 141      79.828 -16.937 -86.687  1.00 37.06           C  
ATOM   2096 HG21 VAL A 141      79.147 -17.209 -87.493  1.00 37.06           H  
ATOM   2097 HG22 VAL A 141      80.737 -16.501 -87.101  1.00 37.06           H  
ATOM   2098 HG23 VAL A 141      80.119 -17.836 -86.143  1.00 37.06           H  
ATOM   2099  N   ALA A 142      76.888 -13.062 -85.786  1.00 37.38           N  
ATOM   2100  H   ALA A 142      76.752 -12.988 -86.784  1.00 37.38           H  
ATOM   2101  CA  ALA A 142      75.639 -12.979 -84.992  1.00 37.38           C  
ATOM   2102  HA  ALA A 142      75.196 -13.974 -84.935  1.00 37.38           H  
ATOM   2103  C   ALA A 142      74.626 -12.040 -85.684  1.00 37.38           C  
ATOM   2104  CB  ALA A 142      75.871 -12.494 -83.550  1.00 37.38           C  
ATOM   2105  HB1 ALA A 142      74.915 -12.287 -83.070  1.00 37.38           H  
ATOM   2106  HB2 ALA A 142      76.472 -11.584 -83.553  1.00 37.38           H  
ATOM   2107  HB3 ALA A 142      76.381 -13.261 -82.967  1.00 37.38           H  
ATOM   2108  O   ALA A 142      74.746 -10.817 -85.618  1.00 37.38           O  
ATOM   2109  N   ALA A 143      73.609 -12.592 -86.350  1.00 48.87           N  
ATOM   2110  H   ALA A 143      73.488 -13.595 -86.326  1.00 48.87           H  
ATOM   2111  CA  ALA A 143      72.530 -11.793 -86.933  1.00 48.87           C  
ATOM   2112  HA  ALA A 143      72.933 -10.838 -87.271  1.00 48.87           H  
ATOM   2113  C   ALA A 143      71.434 -11.515 -85.889  1.00 48.87           C  
ATOM   2114  CB  ALA A 143      71.976 -12.524 -88.164  1.00 48.87           C  
ATOM   2115  HB1 ALA A 143      71.189 -11.926 -88.622  1.00 48.87           H  
ATOM   2116  HB2 ALA A 143      71.562 -13.488 -87.871  1.00 48.87           H  
ATOM   2117  HB3 ALA A 143      72.772 -12.679 -88.893  1.00 48.87           H  
ATOM   2118  O   ALA A 143      70.886 -12.456 -85.322  1.00 48.87           O  
ATOM   2119  N   GLY A 144      71.075 -10.241 -85.676  1.00 44.16           N  
ATOM   2120  H   GLY A 144      71.627  -9.512 -86.104  1.00 44.16           H  
ATOM   2121  CA  GLY A 144      69.890  -9.880 -84.883  1.00 44.16           C  
ATOM   2122  HA2 GLY A 144      69.032  -9.804 -85.551  1.00 44.16           H  
ATOM   2123  HA3 GLY A 144      69.675 -10.673 -84.167  1.00 44.16           H  
ATOM   2124  C   GLY A 144      69.995  -8.579 -84.086  1.00 44.16           C  
ATOM   2125  O   GLY A 144      70.016  -8.629 -82.861  1.00 44.16           O  
ATOM   2126  N   ASN A 145      70.037  -7.409 -84.745  1.00 49.98           N  
ATOM   2127  H   ASN A 145      70.075  -7.401 -85.754  1.00 49.98           H  
ATOM   2128  CA  ASN A 145      69.983  -6.134 -84.009  1.00 49.98           C  
ATOM   2129  HA  ASN A 145      69.209  -6.281 -83.256  1.00 49.98           H  
ATOM   2130  C   ASN A 145      69.475  -4.902 -84.797  1.00 49.98           C  
ATOM   2131  CB  ASN A 145      71.330  -5.910 -83.265  1.00 49.98           C  
ATOM   2132  HB2 ASN A 145      71.989  -6.766 -83.417  1.00 49.98           H  
ATOM   2133  HB3 ASN A 145      71.864  -5.039 -83.644  1.00 49.98           H  
ATOM   2134  O   ASN A 145      70.114  -3.855 -84.799  1.00 49.98           O  
ATOM   2135  CG  ASN A 145      71.148  -5.747 -81.762  1.00 49.98           C  
ATOM   2136  ND2 ASN A 145      72.216  -5.852 -81.008  1.00 49.98           N  
ATOM   2137 HD21 ASN A 145      72.068  -5.784 -80.011  1.00 49.98           H  
ATOM   2138 HD22 ASN A 145      73.114  -6.072 -81.413  1.00 49.98           H  
ATOM   2139  OD1 ASN A 145      70.067  -5.526 -81.237  1.00 49.98           O  
ATOM   2140  N   GLN A 146      68.303  -4.998 -85.443  1.00 43.80           N  
ATOM   2141  H   GLN A 146      67.851  -5.901 -85.468  1.00 43.80           H  
ATOM   2142  CA  GLN A 146      67.520  -3.797 -85.825  1.00 43.80           C  
ATOM   2143  HA  GLN A 146      67.868  -2.969 -85.206  1.00 43.80           H  
ATOM   2144  C   GLN A 146      66.017  -3.864 -85.490  1.00 43.80           C  
ATOM   2145  CB  GLN A 146      67.768  -3.371 -87.287  1.00 43.80           C  
ATOM   2146  HB2 GLN A 146      66.997  -2.650 -87.560  1.00 43.80           H  
ATOM   2147  HB3 GLN A 146      67.688  -4.228 -87.955  1.00 43.80           H  
ATOM   2148  O   GLN A 146      65.403  -2.819 -85.313  1.00 43.80           O  
ATOM   2149  CG  GLN A 146      69.141  -2.686 -87.456  1.00 43.80           C  
ATOM   2150  HG2 GLN A 146      69.312  -2.015 -86.614  1.00 43.80           H  
ATOM   2151  HG3 GLN A 146      69.924  -3.444 -87.450  1.00 43.80           H  
ATOM   2152  CD  GLN A 146      69.286  -1.847 -88.722  1.00 43.80           C  
ATOM   2153  NE2 GLN A 146      70.429  -1.231 -88.932  1.00 43.80           N  
ATOM   2154 HE21 GLN A 146      70.473  -0.669 -89.769  1.00 43.80           H  
ATOM   2155 HE22 GLN A 146      71.181  -1.289 -88.260  1.00 43.80           H  
ATOM   2156  OE1 GLN A 146      68.397  -1.715 -89.542  1.00 43.80           O  
ATOM   2157  N   ALA A 147      65.429  -5.048 -85.271  1.00 46.19           N  
ATOM   2158  H   ALA A 147      65.918  -5.902 -85.498  1.00 46.19           H  
ATOM   2159  CA  ALA A 147      64.096  -5.157 -84.656  1.00 46.19           C  
ATOM   2160  HA  ALA A 147      63.456  -4.364 -85.042  1.00 46.19           H  
ATOM   2161  C   ALA A 147      64.134  -5.003 -83.115  1.00 46.19           C  
ATOM   2162  CB  ALA A 147      63.486  -6.499 -85.078  1.00 46.19           C  
ATOM   2163  HB1 ALA A 147      62.479  -6.582 -84.669  1.00 46.19           H  
ATOM   2164  HB2 ALA A 147      64.088  -7.325 -84.701  1.00 46.19           H  
ATOM   2165  HB3 ALA A 147      63.426  -6.556 -86.165  1.00 46.19           H  
ATOM   2166  O   ALA A 147      63.171  -4.560 -82.492  1.00 46.19           O  
ATOM   2167  N   THR A 148      65.265  -5.344 -82.491  1.00 50.93           N  
ATOM   2168  H   THR A 148      65.998  -5.769 -83.041  1.00 50.93           H  
ATOM   2169  CA  THR A 148      65.387  -5.548 -81.038  1.00 50.93           C  
ATOM   2170  HA  THR A 148      64.539  -6.149 -80.710  1.00 50.93           H  
ATOM   2171  C   THR A 148      65.373  -4.251 -80.220  1.00 50.93           C  
ATOM   2172  CB  THR A 148      66.679  -6.333 -80.730  1.00 50.93           C  
ATOM   2173  HB  THR A 148      67.494  -5.626 -80.572  1.00 50.93           H  
ATOM   2174  O   THR A 148      64.924  -4.247 -79.076  1.00 50.93           O  
ATOM   2175  CG2 THR A 148      66.530  -7.207 -79.488  1.00 50.93           C  
ATOM   2176 HG21 THR A 148      65.740  -7.943 -79.642  1.00 50.93           H  
ATOM   2177 HG22 THR A 148      66.279  -6.590 -78.625  1.00 50.93           H  
ATOM   2178 HG23 THR A 148      67.469  -7.723 -79.287  1.00 50.93           H  
ATOM   2179  OG1 THR A 148      67.039  -7.181 -81.809  1.00 50.93           O  
ATOM   2180  HG1 THR A 148      67.849  -7.628 -81.553  1.00 50.93           H  
ATOM   2181  N   GLN A 149      65.825  -3.126 -80.787  1.00 43.72           N  
ATOM   2182  H   GLN A 149      66.167  -3.165 -81.737  1.00 43.72           H  
ATOM   2183  CA  GLN A 149      65.939  -1.864 -80.042  1.00 43.72           C  
ATOM   2184  HA  GLN A 149      66.313  -2.108 -79.048  1.00 43.72           H  
ATOM   2185  C   GLN A 149      64.576  -1.171 -79.836  1.00 43.72           C  
ATOM   2186  CB  GLN A 149      66.988  -0.966 -80.722  1.00 43.72           C  
ATOM   2187  HB2 GLN A 149      67.789  -1.590 -81.119  1.00 43.72           H  
ATOM   2188  HB3 GLN A 149      66.531  -0.423 -81.549  1.00 43.72           H  
ATOM   2189  O   GLN A 149      64.345  -0.568 -78.790  1.00 43.72           O  
ATOM   2190  CG  GLN A 149      67.617   0.021 -79.727  1.00 43.72           C  
ATOM   2191  HG2 GLN A 149      68.043  -0.529 -78.888  1.00 43.72           H  
ATOM   2192  HG3 GLN A 149      66.848   0.692 -79.342  1.00 43.72           H  
ATOM   2193  CD  GLN A 149      68.708   0.862 -80.380  1.00 43.72           C  
ATOM   2194  NE2 GLN A 149      69.972   0.553 -80.182  1.00 43.72           N  
ATOM   2195 HE21 GLN A 149      70.640   1.148 -80.650  1.00 43.72           H  
ATOM   2196 HE22 GLN A 149      70.237  -0.227 -79.598  1.00 43.72           H  
ATOM   2197  OE1 GLN A 149      68.446   1.805 -81.100  1.00 43.72           O  
ATOM   2198  N   LEU A 150      63.638  -1.345 -80.777  1.00 50.61           N  
ATOM   2199  H   LEU A 150      63.886  -1.864 -81.607  1.00 50.61           H  
ATOM   2200  CA  LEU A 150      62.241  -0.903 -80.640  1.00 50.61           C  
ATOM   2201  HA  LEU A 150      62.238   0.070 -80.149  1.00 50.61           H  
ATOM   2202  C   LEU A 150      61.417  -1.822 -79.719  1.00 50.61           C  
ATOM   2203  CB  LEU A 150      61.630  -0.748 -82.050  1.00 50.61           C  
ATOM   2204  HB2 LEU A 150      60.634  -1.191 -82.076  1.00 50.61           H  
ATOM   2205  HB3 LEU A 150      62.237  -1.292 -82.773  1.00 50.61           H  
ATOM   2206  O   LEU A 150      60.480  -1.356 -79.072  1.00 50.61           O  
ATOM   2207  CG  LEU A 150      61.533   0.735 -82.466  1.00 50.61           C  
ATOM   2208  HG  LEU A 150      62.366   1.291 -82.036  1.00 50.61           H  
ATOM   2209  CD1 LEU A 150      61.610   0.893 -83.983  1.00 50.61           C  
ATOM   2210 HD11 LEU A 150      60.799   0.343 -84.459  1.00 50.61           H  
ATOM   2211 HD12 LEU A 150      61.534   1.948 -84.246  1.00 50.61           H  
ATOM   2212 HD13 LEU A 150      62.565   0.513 -84.344  1.00 50.61           H  
ATOM   2213  CD2 LEU A 150      60.217   1.345 -81.981  1.00 50.61           C  
ATOM   2214 HD21 LEU A 150      60.138   1.238 -80.899  1.00 50.61           H  
ATOM   2215 HD22 LEU A 150      60.191   2.406 -82.228  1.00 50.61           H  
ATOM   2216 HD23 LEU A 150      59.371   0.846 -82.453  1.00 50.61           H  
ATOM   2217  N   GLN A 151      61.806  -3.094 -79.575  1.00 48.52           N  
ATOM   2218  H   GLN A 151      62.551  -3.445 -80.159  1.00 48.52           H  
ATOM   2219  CA  GLN A 151      61.241  -3.975 -78.548  1.00 48.52           C  
ATOM   2220  HA  GLN A 151      60.163  -3.816 -78.520  1.00 48.52           H  
ATOM   2221  C   GLN A 151      61.740  -3.637 -77.138  1.00 48.52           C  
ATOM   2222  CB  GLN A 151      61.500  -5.451 -78.893  1.00 48.52           C  
ATOM   2223  HB2 GLN A 151      61.695  -6.011 -77.979  1.00 48.52           H  
ATOM   2224  HB3 GLN A 151      62.370  -5.541 -79.543  1.00 48.52           H  
ATOM   2225  O   GLN A 151      60.929  -3.624 -76.216  1.00 48.52           O  
ATOM   2226  CG  GLN A 151      60.264  -6.064 -79.570  1.00 48.52           C  
ATOM   2227  HG2 GLN A 151      60.041  -5.516 -80.486  1.00 48.52           H  
ATOM   2228  HG3 GLN A 151      59.411  -5.970 -78.898  1.00 48.52           H  
ATOM   2229  CD  GLN A 151      60.443  -7.537 -79.922  1.00 48.52           C  
ATOM   2230  NE2 GLN A 151      59.368  -8.266 -80.127  1.00 48.52           N  
ATOM   2231 HE21 GLN A 151      58.445  -7.862 -80.056  1.00 48.52           H  
ATOM   2232 HE22 GLN A 151      59.533  -9.234 -80.361  1.00 48.52           H  
ATOM   2233  OE1 GLN A 151      61.536  -8.064 -80.029  1.00 48.52           O  
ATOM   2234  N   LEU A 152      63.025  -3.307 -76.942  1.00 47.60           N  
ATOM   2235  H   LEU A 152      63.671  -3.378 -77.715  1.00 47.60           H  
ATOM   2236  CA  LEU A 152      63.549  -3.019 -75.597  1.00 47.60           C  
ATOM   2237  HA  LEU A 152      63.338  -3.893 -74.980  1.00 47.60           H  
ATOM   2238  C   LEU A 152      62.841  -1.833 -74.917  1.00 47.60           C  
ATOM   2239  CB  LEU A 152      65.077  -2.794 -75.637  1.00 47.60           C  
ATOM   2240  HB2 LEU A 152      65.465  -2.935 -76.645  1.00 47.60           H  
ATOM   2241  HB3 LEU A 152      65.285  -1.762 -75.356  1.00 47.60           H  
ATOM   2242  O   LEU A 152      62.628  -1.859 -73.706  1.00 47.60           O  
ATOM   2243  CG  LEU A 152      65.814  -3.737 -74.665  1.00 47.60           C  
ATOM   2244  HG  LEU A 152      65.214  -3.881 -73.766  1.00 47.60           H  
ATOM   2245  CD1 LEU A 152      66.067  -5.094 -75.325  1.00 47.60           C  
ATOM   2246 HD11 LEU A 152      65.120  -5.539 -75.631  1.00 47.60           H  
ATOM   2247 HD12 LEU A 152      66.703  -4.975 -76.202  1.00 47.60           H  
ATOM   2248 HD13 LEU A 152      66.554  -5.763 -74.616  1.00 47.60           H  
ATOM   2249  CD2 LEU A 152      67.156  -3.149 -74.236  1.00 47.60           C  
ATOM   2250 HD21 LEU A 152      66.993  -2.206 -73.716  1.00 47.60           H  
ATOM   2251 HD22 LEU A 152      67.786  -2.978 -75.109  1.00 47.60           H  
ATOM   2252 HD23 LEU A 152      67.658  -3.839 -73.557  1.00 47.60           H  
ATOM   2253  N   GLN A 153      62.425  -0.821 -75.686  1.00 51.79           N  
ATOM   2254  H   GLN A 153      62.647  -0.845 -76.671  1.00 51.79           H  
ATOM   2255  CA  GLN A 153      61.720   0.345 -75.145  1.00 51.79           C  
ATOM   2256  HA  GLN A 153      62.221   0.626 -74.219  1.00 51.79           H  
ATOM   2257  C   GLN A 153      60.254   0.037 -74.780  1.00 51.79           C  
ATOM   2258  CB  GLN A 153      61.867   1.514 -76.132  1.00 51.79           C  
ATOM   2259  HB2 GLN A 153      62.877   1.507 -76.542  1.00 51.79           H  
ATOM   2260  HB3 GLN A 153      61.162   1.392 -76.955  1.00 51.79           H  
ATOM   2261  O   GLN A 153      59.770   0.517 -73.754  1.00 51.79           O  
ATOM   2262  CG  GLN A 153      61.650   2.870 -75.446  1.00 51.79           C  
ATOM   2263  HG2 GLN A 153      62.311   2.945 -74.582  1.00 51.79           H  
ATOM   2264  HG3 GLN A 153      60.620   2.948 -75.099  1.00 51.79           H  
ATOM   2265  CD  GLN A 153      61.933   4.030 -76.396  1.00 51.79           C  
ATOM   2266  NE2 GLN A 153      62.889   4.886 -76.104  1.00 51.79           N  
ATOM   2267 HE21 GLN A 153      63.038   5.616 -76.785  1.00 51.79           H  
ATOM   2268 HE22 GLN A 153      63.439   4.791 -75.263  1.00 51.79           H  
ATOM   2269  OE1 GLN A 153      61.309   4.186 -77.428  1.00 51.79           O  
ATOM   2270  N   GLN A 154      59.566  -0.823 -75.545  1.00 51.91           N  
ATOM   2271  H   GLN A 154      60.005  -1.204 -76.371  1.00 51.91           H  
ATOM   2272  CA  GLN A 154      58.230  -1.313 -75.171  1.00 51.91           C  
ATOM   2273  HA  GLN A 154      57.631  -0.468 -74.831  1.00 51.91           H  
ATOM   2274  C   GLN A 154      58.280  -2.302 -73.994  1.00 51.91           C  
ATOM   2275  CB  GLN A 154      57.519  -1.935 -76.384  1.00 51.91           C  
ATOM   2276  HB2 GLN A 154      58.163  -2.678 -76.856  1.00 51.91           H  
ATOM   2277  HB3 GLN A 154      56.619  -2.435 -76.027  1.00 51.91           H  
ATOM   2278  O   GLN A 154      57.409  -2.266 -73.124  1.00 51.91           O  
ATOM   2279  CG  GLN A 154      57.104  -0.869 -77.413  1.00 51.91           C  
ATOM   2280  HG2 GLN A 154      56.599  -0.053 -76.895  1.00 51.91           H  
ATOM   2281  HG3 GLN A 154      57.992  -0.465 -77.899  1.00 51.91           H  
ATOM   2282  CD  GLN A 154      56.156  -1.400 -78.486  1.00 51.91           C  
ATOM   2283  NE2 GLN A 154      55.614  -0.540 -79.321  1.00 51.91           N  
ATOM   2284 HE21 GLN A 154      55.828   0.445 -79.260  1.00 51.91           H  
ATOM   2285 HE22 GLN A 154      54.988  -0.931 -80.010  1.00 51.91           H  
ATOM   2286  OE1 GLN A 154      55.868  -2.579 -78.601  1.00 51.91           O  
ATOM   2287  N   ILE A 155      59.326  -3.132 -73.903  1.00 52.81           N  
ATOM   2288  H   ILE A 155      59.986  -3.155 -74.668  1.00 52.81           H  
ATOM   2289  CA  ILE A 155      59.554  -4.023 -72.756  1.00 52.81           C  
ATOM   2290  HA  ILE A 155      58.639  -4.586 -72.572  1.00 52.81           H  
ATOM   2291  C   ILE A 155      59.818  -3.204 -71.484  1.00 52.81           C  
ATOM   2292  CB  ILE A 155      60.678  -5.041 -73.070  1.00 52.81           C  
ATOM   2293  HB  ILE A 155      61.544  -4.494 -73.440  1.00 52.81           H  
ATOM   2294  O   ILE A 155      59.258  -3.531 -70.442  1.00 52.81           O  
ATOM   2295  CG1 ILE A 155      60.202  -6.035 -74.159  1.00 52.81           C  
ATOM   2296 HG12 ILE A 155      59.687  -5.497 -74.955  1.00 52.81           H  
ATOM   2297 HG13 ILE A 155      59.484  -6.732 -73.727  1.00 52.81           H  
ATOM   2298  CG2 ILE A 155      61.102  -5.825 -71.811  1.00 52.81           C  
ATOM   2299 HG21 ILE A 155      61.529  -5.152 -71.068  1.00 52.81           H  
ATOM   2300 HG22 ILE A 155      60.241  -6.335 -71.378  1.00 52.81           H  
ATOM   2301 HG23 ILE A 155      61.867  -6.561 -72.057  1.00 52.81           H  
ATOM   2302  CD1 ILE A 155      61.339  -6.833 -74.813  1.00 52.81           C  
ATOM   2303 HD11 ILE A 155      61.805  -7.504 -74.090  1.00 52.81           H  
ATOM   2304 HD12 ILE A 155      62.090  -6.152 -75.214  1.00 52.81           H  
ATOM   2305 HD13 ILE A 155      60.935  -7.431 -75.629  1.00 52.81           H  
ATOM   2306  N   ALA A 156      60.585  -2.109 -71.554  1.00 52.32           N  
ATOM   2307  H   ALA A 156      61.069  -1.907 -72.417  1.00 52.32           H  
ATOM   2308  CA  ALA A 156      60.841  -1.247 -70.398  1.00 52.32           C  
ATOM   2309  HA  ALA A 156      61.261  -1.861 -69.601  1.00 52.32           H  
ATOM   2310  C   ALA A 156      59.561  -0.594 -69.831  1.00 52.32           C  
ATOM   2311  CB  ALA A 156      61.894  -0.203 -70.791  1.00 52.32           C  
ATOM   2312  HB1 ALA A 156      62.803  -0.704 -71.126  1.00 52.32           H  
ATOM   2313  HB2 ALA A 156      61.514   0.428 -71.594  1.00 52.32           H  
ATOM   2314  HB3 ALA A 156      62.131   0.419 -69.928  1.00 52.32           H  
ATOM   2315  O   ALA A 156      59.373  -0.583 -68.613  1.00 52.32           O  
ATOM   2316  N   GLN A 157      58.644  -0.112 -70.684  1.00 51.10           N  
ATOM   2317  H   GLN A 157      58.839  -0.128 -71.675  1.00 51.10           H  
ATOM   2318  CA  GLN A 157      57.345   0.403 -70.216  1.00 51.10           C  
ATOM   2319  HA  GLN A 157      57.524   1.093 -69.392  1.00 51.10           H  
ATOM   2320  C   GLN A 157      56.444  -0.701 -69.645  1.00 51.10           C  
ATOM   2321  CB  GLN A 157      56.610   1.165 -71.332  1.00 51.10           C  
ATOM   2322  HB2 GLN A 157      56.759   0.671 -72.292  1.00 51.10           H  
ATOM   2323  HB3 GLN A 157      55.544   1.157 -71.107  1.00 51.10           H  
ATOM   2324  O   GLN A 157      55.841  -0.512 -68.586  1.00 51.10           O  
ATOM   2325  CG  GLN A 157      57.056   2.634 -71.412  1.00 51.10           C  
ATOM   2326  HG2 GLN A 157      58.082   2.683 -71.777  1.00 51.10           H  
ATOM   2327  HG3 GLN A 157      57.026   3.071 -70.414  1.00 51.10           H  
ATOM   2328  CD  GLN A 157      56.165   3.481 -72.321  1.00 51.10           C  
ATOM   2329  NE2 GLN A 157      56.308   4.788 -72.295  1.00 51.10           N  
ATOM   2330 HE21 GLN A 157      56.982   5.226 -71.684  1.00 51.10           H  
ATOM   2331 HE22 GLN A 157      55.696   5.304 -72.911  1.00 51.10           H  
ATOM   2332  OE1 GLN A 157      55.326   3.008 -73.066  1.00 51.10           O  
ATOM   2333  N   HIS A 158      56.379  -1.870 -70.291  1.00 58.13           N  
ATOM   2334  H   HIS A 158      56.867  -1.978 -71.169  1.00 58.13           H  
ATOM   2335  CA  HIS A 158      55.553  -2.978 -69.803  1.00 58.13           C  
ATOM   2336  HA  HIS A 158      54.552  -2.589 -69.619  1.00 58.13           H  
ATOM   2337  C   HIS A 158      56.087  -3.537 -68.469  1.00 58.13           C  
ATOM   2338  CB  HIS A 158      55.455  -4.046 -70.905  1.00 58.13           C  
ATOM   2339  HB2 HIS A 158      56.370  -4.638 -70.915  1.00 58.13           H  
ATOM   2340  HB3 HIS A 158      55.382  -3.539 -71.868  1.00 58.13           H  
ATOM   2341  O   HIS A 158      55.309  -3.837 -67.563  1.00 58.13           O  
ATOM   2342  CG  HIS A 158      54.263  -4.974 -70.822  1.00 58.13           C  
ATOM   2343  CD2 HIS A 158      53.377  -5.140 -69.787  1.00 58.13           C  
ATOM   2344  HD2 HIS A 158      53.390  -4.623 -68.838  1.00 58.13           H  
ATOM   2345  ND1 HIS A 158      53.831  -5.790 -71.844  1.00 58.13           N  
ATOM   2346  HD1 HIS A 158      54.249  -5.862 -72.760  1.00 58.13           H  
ATOM   2347  CE1 HIS A 158      52.727  -6.435 -71.432  1.00 58.13           C  
ATOM   2348  HE1 HIS A 158      52.158  -7.136 -72.024  1.00 58.13           H  
ATOM   2349  NE2 HIS A 158      52.420  -6.083 -70.176  1.00 58.13           N  
ATOM   2350  N   GLN A 159      57.411  -3.597 -68.291  1.00 51.03           N  
ATOM   2351  H   GLN A 159      58.015  -3.363 -69.066  1.00 51.03           H  
ATOM   2352  CA  GLN A 159      58.031  -4.059 -67.049  1.00 51.03           C  
ATOM   2353  HA  GLN A 159      57.565  -5.009 -66.784  1.00 51.03           H  
ATOM   2354  C   GLN A 159      57.775  -3.091 -65.881  1.00 51.03           C  
ATOM   2355  CB  GLN A 159      59.526  -4.320 -67.292  1.00 51.03           C  
ATOM   2356  HB2 GLN A 159      60.061  -3.372 -67.357  1.00 51.03           H  
ATOM   2357  HB3 GLN A 159      59.641  -4.851 -68.237  1.00 51.03           H  
ATOM   2358  O   GLN A 159      57.534  -3.549 -64.766  1.00 51.03           O  
ATOM   2359  CG  GLN A 159      60.143  -5.196 -66.193  1.00 51.03           C  
ATOM   2360  HG2 GLN A 159      59.594  -6.135 -66.124  1.00 51.03           H  
ATOM   2361  HG3 GLN A 159      60.073  -4.684 -65.233  1.00 51.03           H  
ATOM   2362  CD  GLN A 159      61.610  -5.498 -66.474  1.00 51.03           C  
ATOM   2363  NE2 GLN A 159      61.920  -6.458 -67.320  1.00 51.03           N  
ATOM   2364 HE21 GLN A 159      62.907  -6.614 -67.460  1.00 51.03           H  
ATOM   2365 HE22 GLN A 159      61.199  -7.009 -67.763  1.00 51.03           H  
ATOM   2366  OE1 GLN A 159      62.510  -4.867 -65.953  1.00 51.03           O  
ATOM   2367  N   GLN A 160      57.728  -1.772 -66.118  1.00 53.63           N  
ATOM   2368  H   GLN A 160      57.948  -1.431 -67.043  1.00 53.63           H  
ATOM   2369  CA  GLN A 160      57.400  -0.802 -65.064  1.00 53.63           C  
ATOM   2370  HA  GLN A 160      58.009  -1.057 -64.197  1.00 53.63           H  
ATOM   2371  C   GLN A 160      55.927  -0.895 -64.613  1.00 53.63           C  
ATOM   2372  CB  GLN A 160      57.794   0.617 -65.517  1.00 53.63           C  
ATOM   2373  HB2 GLN A 160      58.737   0.572 -66.062  1.00 53.63           H  
ATOM   2374  HB3 GLN A 160      57.028   1.013 -66.183  1.00 53.63           H  
ATOM   2375  O   GLN A 160      55.650  -0.762 -63.418  1.00 53.63           O  
ATOM   2376  CG  GLN A 160      57.987   1.553 -64.311  1.00 53.63           C  
ATOM   2377  HG2 GLN A 160      58.736   1.119 -63.648  1.00 53.63           H  
ATOM   2378  HG3 GLN A 160      57.050   1.635 -63.759  1.00 53.63           H  
ATOM   2379  CD  GLN A 160      58.429   2.960 -64.707  1.00 53.63           C  
ATOM   2380  NE2 GLN A 160      59.445   3.511 -64.077  1.00 53.63           N  
ATOM   2381 HE21 GLN A 160      59.952   3.004 -63.365  1.00 53.63           H  
ATOM   2382 HE22 GLN A 160      59.707   4.434 -64.392  1.00 53.63           H  
ATOM   2383  OE1 GLN A 160      57.867   3.604 -65.573  1.00 53.63           O  
ATOM   2384  N   GLN A 161      54.987  -1.199 -65.521  1.00 52.47           N  
ATOM   2385  H   GLN A 161      55.253  -1.273 -66.492  1.00 52.47           H  
ATOM   2386  CA  GLN A 161      53.591  -1.477 -65.144  1.00 52.47           C  
ATOM   2387  HA  GLN A 161      53.280  -0.730 -64.414  1.00 52.47           H  
ATOM   2388  C   GLN A 161      53.422  -2.830 -64.434  1.00 52.47           C  
ATOM   2389  CB  GLN A 161      52.655  -1.364 -66.359  1.00 52.47           C  
ATOM   2390  HB2 GLN A 161      51.755  -1.946 -66.160  1.00 52.47           H  
ATOM   2391  HB3 GLN A 161      53.137  -1.770 -67.248  1.00 52.47           H  
ATOM   2392  O   GLN A 161      52.702  -2.895 -63.434  1.00 52.47           O  
ATOM   2393  CG  GLN A 161      52.232   0.096 -66.596  1.00 52.47           C  
ATOM   2394  HG2 GLN A 161      53.102   0.681 -66.892  1.00 52.47           H  
ATOM   2395  HG3 GLN A 161      51.843   0.509 -65.665  1.00 52.47           H  
ATOM   2396  CD  GLN A 161      51.151   0.251 -67.663  1.00 52.47           C  
ATOM   2397  NE2 GLN A 161      50.517   1.400 -67.748  1.00 52.47           N  
ATOM   2398 HE21 GLN A 161      49.819   1.457 -68.476  1.00 52.47           H  
ATOM   2399 HE22 GLN A 161      50.739   2.164 -67.127  1.00 52.47           H  
ATOM   2400  OE1 GLN A 161      50.845  -0.636 -68.438  1.00 52.47           O  
ATOM   2401  N   GLN A 162      54.124  -3.887 -64.861  1.00 51.96           N  
ATOM   2402  H   GLN A 162      54.674  -3.812 -65.705  1.00 51.96           H  
ATOM   2403  CA  GLN A 162      54.112  -5.158 -64.122  1.00 51.96           C  
ATOM   2404  HA  GLN A 162      53.073  -5.453 -63.972  1.00 51.96           H  
ATOM   2405  C   GLN A 162      54.711  -5.016 -62.715  1.00 51.96           C  
ATOM   2406  CB  GLN A 162      54.810  -6.277 -64.912  1.00 51.96           C  
ATOM   2407  HB2 GLN A 162      55.763  -5.925 -65.306  1.00 51.96           H  
ATOM   2408  HB3 GLN A 162      55.002  -7.103 -64.227  1.00 51.96           H  
ATOM   2409  O   GLN A 162      54.183  -5.611 -61.776  1.00 51.96           O  
ATOM   2410  CG  GLN A 162      53.921  -6.801 -66.052  1.00 51.96           C  
ATOM   2411  HG2 GLN A 162      53.843  -6.045 -66.833  1.00 51.96           H  
ATOM   2412  HG3 GLN A 162      52.920  -6.990 -65.665  1.00 51.96           H  
ATOM   2413  CD  GLN A 162      54.429  -8.101 -66.673  1.00 51.96           C  
ATOM   2414  NE2 GLN A 162      53.669  -8.699 -67.563  1.00 51.96           N  
ATOM   2415 HE21 GLN A 162      54.038  -9.550 -67.961  1.00 51.96           H  
ATOM   2416 HE22 GLN A 162      52.820  -8.259 -67.889  1.00 51.96           H  
ATOM   2417  OE1 GLN A 162      55.499  -8.609 -66.385  1.00 51.96           O  
ATOM   2418  N   PHE A 163      55.740  -4.181 -62.523  1.00 54.07           N  
ATOM   2419  H   PHE A 163      56.187  -3.763 -63.326  1.00 54.07           H  
ATOM   2420  CA  PHE A 163      56.332  -3.973 -61.197  1.00 54.07           C  
ATOM   2421  HA  PHE A 163      56.535  -4.960 -60.779  1.00 54.07           H  
ATOM   2422  C   PHE A 163      55.377  -3.272 -60.215  1.00 54.07           C  
ATOM   2423  CB  PHE A 163      57.676  -3.237 -61.317  1.00 54.07           C  
ATOM   2424  HB2 PHE A 163      57.534  -2.171 -61.140  1.00 54.07           H  
ATOM   2425  HB3 PHE A 163      58.068  -3.344 -62.329  1.00 54.07           H  
ATOM   2426  O   PHE A 163      55.333  -3.641 -59.041  1.00 54.07           O  
ATOM   2427  CG  PHE A 163      58.728  -3.789 -60.376  1.00 54.07           C  
ATOM   2428  CD1 PHE A 163      58.970  -3.186 -59.128  1.00 54.07           C  
ATOM   2429  HD1 PHE A 163      58.407  -2.313 -58.831  1.00 54.07           H  
ATOM   2430  CD2 PHE A 163      59.447  -4.941 -60.748  1.00 54.07           C  
ATOM   2431  HD2 PHE A 163      59.254  -5.415 -61.699  1.00 54.07           H  
ATOM   2432  CE1 PHE A 163      59.938  -3.728 -58.261  1.00 54.07           C  
ATOM   2433  HE1 PHE A 163      60.127  -3.264 -57.305  1.00 54.07           H  
ATOM   2434  CE2 PHE A 163      60.409  -5.486 -59.880  1.00 54.07           C  
ATOM   2435  HE2 PHE A 163      60.952  -6.374 -60.166  1.00 54.07           H  
ATOM   2436  CZ  PHE A 163      60.656  -4.878 -58.637  1.00 54.07           C  
ATOM   2437  HZ  PHE A 163      61.394  -5.298 -57.970  1.00 54.07           H  
ATOM   2438  N   GLN A 164      54.552  -2.320 -60.676  1.00 52.17           N  
ATOM   2439  H   GLN A 164      54.617  -2.042 -61.645  1.00 52.17           H  
ATOM   2440  CA  GLN A 164      53.507  -1.729 -59.825  1.00 52.17           C  
ATOM   2441  HA  GLN A 164      53.953  -1.454 -58.869  1.00 52.17           H  
ATOM   2442  C   GLN A 164      52.391  -2.730 -59.493  1.00 52.17           C  
ATOM   2443  CB  GLN A 164      52.916  -0.458 -60.456  1.00 52.17           C  
ATOM   2444  HB2 GLN A 164      52.693  -0.627 -61.509  1.00 52.17           H  
ATOM   2445  HB3 GLN A 164      51.985  -0.225 -59.939  1.00 52.17           H  
ATOM   2446  O   GLN A 164      51.966  -2.809 -58.339  1.00 52.17           O  
ATOM   2447  CG  GLN A 164      53.860   0.745 -60.301  1.00 52.17           C  
ATOM   2448  HG2 GLN A 164      54.192   0.810 -59.265  1.00 52.17           H  
ATOM   2449  HG3 GLN A 164      54.736   0.597 -60.932  1.00 52.17           H  
ATOM   2450  CD  GLN A 164      53.209   2.079 -60.666  1.00 52.17           C  
ATOM   2451  NE2 GLN A 164      53.928   3.174 -60.550  1.00 52.17           N  
ATOM   2452 HE21 GLN A 164      54.889   3.134 -60.241  1.00 52.17           H  
ATOM   2453 HE22 GLN A 164      53.458   4.031 -60.803  1.00 52.17           H  
ATOM   2454  OE1 GLN A 164      52.057   2.186 -61.046  1.00 52.17           O  
ATOM   2455  N   GLN A 165      51.947  -3.533 -60.465  1.00 51.65           N  
ATOM   2456  H   GLN A 165      52.316  -3.429 -61.399  1.00 51.65           H  
ATOM   2457  CA  GLN A 165      50.869  -4.498 -60.231  1.00 51.65           C  
ATOM   2458  HA  GLN A 165      50.071  -3.969 -59.710  1.00 51.65           H  
ATOM   2459  C   GLN A 165      51.316  -5.648 -59.305  1.00 51.65           C  
ATOM   2460  CB  GLN A 165      50.317  -4.971 -61.586  1.00 51.65           C  
ATOM   2461  HB2 GLN A 165      50.334  -4.136 -62.286  1.00 51.65           H  
ATOM   2462  HB3 GLN A 165      50.943  -5.768 -61.988  1.00 51.65           H  
ATOM   2463  O   GLN A 165      50.561  -6.058 -58.420  1.00 51.65           O  
ATOM   2464  CG  GLN A 165      48.862  -5.447 -61.466  1.00 51.65           C  
ATOM   2465  HG2 GLN A 165      48.272  -4.680 -60.965  1.00 51.65           H  
ATOM   2466  HG3 GLN A 165      48.822  -6.357 -60.868  1.00 51.65           H  
ATOM   2467  CD  GLN A 165      48.249  -5.732 -62.834  1.00 51.65           C  
ATOM   2468  NE2 GLN A 165      47.228  -5.009 -63.244  1.00 51.65           N  
ATOM   2469 HE21 GLN A 165      46.882  -5.230 -64.167  1.00 51.65           H  
ATOM   2470 HE22 GLN A 165      46.853  -4.267 -62.670  1.00 51.65           H  
ATOM   2471  OE1 GLN A 165      48.678  -6.600 -63.569  1.00 51.65           O  
ATOM   2472  N   GLN A 166      52.571  -6.102 -59.416  1.00 50.20           N  
ATOM   2473  H   GLN A 166      53.143  -5.764 -60.177  1.00 50.20           H  
ATOM   2474  CA  GLN A 166      53.131  -7.123 -58.527  1.00 50.20           C  
ATOM   2475  HA  GLN A 166      52.400  -7.927 -58.448  1.00 50.20           H  
ATOM   2476  C   GLN A 166      53.376  -6.593 -57.103  1.00 50.20           C  
ATOM   2477  CB  GLN A 166      54.405  -7.705 -59.160  1.00 50.20           C  
ATOM   2478  HB2 GLN A 166      55.213  -6.976 -59.104  1.00 50.20           H  
ATOM   2479  HB3 GLN A 166      54.208  -7.922 -60.210  1.00 50.20           H  
ATOM   2480  O   GLN A 166      53.101  -7.305 -56.135  1.00 50.20           O  
ATOM   2481  CG  GLN A 166      54.829  -9.015 -58.477  1.00 50.20           C  
ATOM   2482  HG2 GLN A 166      53.981  -9.701 -58.468  1.00 50.20           H  
ATOM   2483  HG3 GLN A 166      55.121  -8.820 -57.446  1.00 50.20           H  
ATOM   2484  CD  GLN A 166      56.001  -9.680 -59.191  1.00 50.20           C  
ATOM   2485  NE2 GLN A 166      55.897 -10.940 -59.554  1.00 50.20           N  
ATOM   2486 HE21 GLN A 166      56.697 -11.320 -60.040  1.00 50.20           H  
ATOM   2487 HE22 GLN A 166      55.048 -11.462 -59.387  1.00 50.20           H  
ATOM   2488  OE1 GLN A 166      57.036  -9.089 -59.435  1.00 50.20           O  
ATOM   2489  N   GLN A 167      53.813  -5.337 -56.940  1.00 52.34           N  
ATOM   2490  H   GLN A 167      54.065  -4.792 -57.752  1.00 52.34           H  
ATOM   2491  CA  GLN A 167      53.997  -4.746 -55.608  1.00 52.34           C  
ATOM   2492  HA  GLN A 167      54.594  -5.444 -55.021  1.00 52.34           H  
ATOM   2493  C   GLN A 167      52.657  -4.568 -54.866  1.00 52.34           C  
ATOM   2494  CB  GLN A 167      54.795  -3.436 -55.733  1.00 52.34           C  
ATOM   2495  HB2 GLN A 167      55.618  -3.594 -56.429  1.00 52.34           H  
ATOM   2496  HB3 GLN A 167      54.154  -2.646 -56.125  1.00 52.34           H  
ATOM   2497  O   GLN A 167      52.588  -4.792 -53.656  1.00 52.34           O  
ATOM   2498  CG  GLN A 167      55.402  -3.006 -54.390  1.00 52.34           C  
ATOM   2499  HG2 GLN A 167      56.006  -3.819 -53.987  1.00 52.34           H  
ATOM   2500  HG3 GLN A 167      54.604  -2.787 -53.681  1.00 52.34           H  
ATOM   2501  CD  GLN A 167      56.273  -1.762 -54.534  1.00 52.34           C  
ATOM   2502  NE2 GLN A 167      57.570  -1.898 -54.705  1.00 52.34           N  
ATOM   2503 HE21 GLN A 167      57.992  -2.814 -54.765  1.00 52.34           H  
ATOM   2504 HE22 GLN A 167      58.091  -1.038 -54.802  1.00 52.34           H  
ATOM   2505  OE1 GLN A 167      55.804  -0.640 -54.502  1.00 52.34           O  
ATOM   2506  N   GLN A 168      51.572  -4.260 -55.586  1.00 52.76           N  
ATOM   2507  H   GLN A 168      51.684  -4.052 -56.568  1.00 52.76           H  
ATOM   2508  CA  GLN A 168      50.234  -4.158 -54.996  1.00 52.76           C  
ATOM   2509  HA  GLN A 168      50.328  -3.573 -54.081  1.00 52.76           H  
ATOM   2510  C   GLN A 168      49.660  -5.532 -54.590  1.00 52.76           C  
ATOM   2511  CB  GLN A 168      49.328  -3.380 -55.966  1.00 52.76           C  
ATOM   2512  HB2 GLN A 168      49.911  -2.581 -56.425  1.00 52.76           H  
ATOM   2513  HB3 GLN A 168      48.971  -4.039 -56.757  1.00 52.76           H  
ATOM   2514  O   GLN A 168      49.006  -5.641 -53.552  1.00 52.76           O  
ATOM   2515  CG  GLN A 168      48.139  -2.726 -55.247  1.00 52.76           C  
ATOM   2516  HG2 GLN A 168      47.440  -3.495 -54.917  1.00 52.76           H  
ATOM   2517  HG3 GLN A 168      48.503  -2.192 -54.369  1.00 52.76           H  
ATOM   2518  CD  GLN A 168      47.403  -1.746 -56.157  1.00 52.76           C  
ATOM   2519  NE2 GLN A 168      47.211  -0.510 -55.747  1.00 52.76           N  
ATOM   2520 HE21 GLN A 168      47.557  -0.198 -54.850  1.00 52.76           H  
ATOM   2521 HE22 GLN A 168      46.734   0.094 -56.400  1.00 52.76           H  
ATOM   2522  OE1 GLN A 168      46.987  -2.063 -57.256  1.00 52.76           O  
ATOM   2523  N   GLN A 169      49.960  -6.599 -55.340  1.00 52.57           N  
ATOM   2524  H   GLN A 169      50.462  -6.458 -56.205  1.00 52.57           H  
ATOM   2525  CA  GLN A 169      49.519  -7.959 -54.999  1.00 52.57           C  
ATOM   2526  HA  GLN A 169      48.497  -7.879 -54.629  1.00 52.57           H  
ATOM   2527  C   GLN A 169      50.353  -8.591 -53.862  1.00 52.57           C  
ATOM   2528  CB  GLN A 169      49.487  -8.810 -56.281  1.00 52.57           C  
ATOM   2529  HB2 GLN A 169      50.471  -9.239 -56.467  1.00 52.57           H  
ATOM   2530  HB3 GLN A 169      49.228  -8.170 -57.124  1.00 52.57           H  
ATOM   2531  O   GLN A 169      49.799  -9.296 -53.015  1.00 52.57           O  
ATOM   2532  CG  GLN A 169      48.425  -9.921 -56.204  1.00 52.57           C  
ATOM   2533  HG2 GLN A 169      48.716 -10.656 -55.453  1.00 52.57           H  
ATOM   2534  HG3 GLN A 169      47.475  -9.480 -55.901  1.00 52.57           H  
ATOM   2535  CD  GLN A 169      48.213 -10.634 -57.539  1.00 52.57           C  
ATOM   2536  NE2 GLN A 169      47.055 -11.212 -57.772  1.00 52.57           N  
ATOM   2537 HE21 GLN A 169      46.969 -11.651 -58.678  1.00 52.57           H  
ATOM   2538 HE22 GLN A 169      46.301 -11.169 -57.102  1.00 52.57           H  
ATOM   2539  OE1 GLN A 169      49.072 -10.699 -58.398  1.00 52.57           O  
ATOM   2540  N   ALA A 170      51.652  -8.276 -53.773  1.00 52.41           N  
ATOM   2541  H   ALA A 170      52.073  -7.749 -54.524  1.00 52.41           H  
ATOM   2542  CA  ALA A 170      52.512  -8.683 -52.656  1.00 52.41           C  
ATOM   2543  HA  ALA A 170      52.416  -9.759 -52.514  1.00 52.41           H  
ATOM   2544  C   ALA A 170      52.116  -8.005 -51.328  1.00 52.41           C  
ATOM   2545  CB  ALA A 170      53.967  -8.378 -53.035  1.00 52.41           C  
ATOM   2546  HB1 ALA A 170      54.631  -8.707 -52.235  1.00 52.41           H  
ATOM   2547  HB2 ALA A 170      54.098  -7.308 -53.193  1.00 52.41           H  
ATOM   2548  HB3 ALA A 170      54.229  -8.908 -53.951  1.00 52.41           H  
ATOM   2549  O   ALA A 170      52.068  -8.663 -50.285  1.00 52.41           O  
ATOM   2550  N   ALA A 171      51.752  -6.716 -51.362  1.00 54.80           N  
ATOM   2551  H   ALA A 171      51.854  -6.204 -52.227  1.00 54.80           H  
ATOM   2552  CA  ALA A 171      51.256  -5.997 -50.186  1.00 54.80           C  
ATOM   2553  HA  ALA A 171      52.011  -6.048 -49.402  1.00 54.80           H  
ATOM   2554  C   ALA A 171      49.961  -6.616 -49.615  1.00 54.80           C  
ATOM   2555  CB  ALA A 171      51.059  -4.526 -50.574  1.00 54.80           C  
ATOM   2556  HB1 ALA A 171      50.723  -3.960 -49.705  1.00 54.80           H  
ATOM   2557  HB2 ALA A 171      50.313  -4.442 -51.365  1.00 54.80           H  
ATOM   2558  HB3 ALA A 171      52.001  -4.107 -50.927  1.00 54.80           H  
ATOM   2559  O   ALA A 171      49.786  -6.679 -48.397  1.00 54.80           O  
ATOM   2560  N   LEU A 172      49.080  -7.129 -50.483  1.00 54.02           N  
ATOM   2561  H   LEU A 172      49.275  -7.026 -51.468  1.00 54.02           H  
ATOM   2562  CA  LEU A 172      47.822  -7.771 -50.089  1.00 54.02           C  
ATOM   2563  HA  LEU A 172      47.363  -7.160 -49.312  1.00 54.02           H  
ATOM   2564  C   LEU A 172      48.008  -9.159 -49.453  1.00 54.02           C  
ATOM   2565  CB  LEU A 172      46.882  -7.795 -51.311  1.00 54.02           C  
ATOM   2566  HB2 LEU A 172      47.476  -7.800 -52.225  1.00 54.02           H  
ATOM   2567  HB3 LEU A 172      46.290  -8.711 -51.306  1.00 54.02           H  
ATOM   2568  O   LEU A 172      47.312  -9.471 -48.484  1.00 54.02           O  
ATOM   2569  CG  LEU A 172      45.929  -6.584 -51.313  1.00 54.02           C  
ATOM   2570  HG  LEU A 172      46.454  -5.703 -50.941  1.00 54.02           H  
ATOM   2571  CD1 LEU A 172      45.432  -6.272 -52.722  1.00 54.02           C  
ATOM   2572 HD11 LEU A 172      44.909  -7.135 -53.136  1.00 54.02           H  
ATOM   2573 HD12 LEU A 172      46.281  -6.025 -53.360  1.00 54.02           H  
ATOM   2574 HD13 LEU A 172      44.758  -5.417 -52.695  1.00 54.02           H  
ATOM   2575  CD2 LEU A 172      44.711  -6.859 -50.426  1.00 54.02           C  
ATOM   2576 HD21 LEU A 172      44.068  -5.978 -50.404  1.00 54.02           H  
ATOM   2577 HD22 LEU A 172      44.145  -7.706 -50.812  1.00 54.02           H  
ATOM   2578 HD23 LEU A 172      45.033  -7.074 -49.407  1.00 54.02           H  
ATOM   2579  N   GLN A 173      48.963  -9.976 -49.919  1.00 51.21           N  
ATOM   2580  H   GLN A 173      49.506  -9.693 -50.722  1.00 51.21           H  
ATOM   2581  CA  GLN A 173      49.264 -11.254 -49.252  1.00 51.21           C  
ATOM   2582  HA  GLN A 173      48.326 -11.776 -49.063  1.00 51.21           H  
ATOM   2583  C   GLN A 173      49.912 -11.051 -47.877  1.00 51.21           C  
ATOM   2584  CB  GLN A 173      50.138 -12.161 -50.132  1.00 51.21           C  
ATOM   2585  HB2 GLN A 173      50.977 -11.597 -50.540  1.00 51.21           H  
ATOM   2586  HB3 GLN A 173      50.532 -12.956 -49.500  1.00 51.21           H  
ATOM   2587  O   GLN A 173      49.507 -11.698 -46.908  1.00 51.21           O  
ATOM   2588  CG  GLN A 173      49.334 -12.811 -51.271  1.00 51.21           C  
ATOM   2589  HG2 GLN A 173      49.101 -12.058 -52.024  1.00 51.21           H  
ATOM   2590  HG3 GLN A 173      48.395 -13.196 -50.872  1.00 51.21           H  
ATOM   2591  CD  GLN A 173      50.065 -13.975 -51.938  1.00 51.21           C  
ATOM   2592  NE2 GLN A 173      49.432 -14.666 -52.860  1.00 51.21           N  
ATOM   2593 HE21 GLN A 173      48.485 -14.440 -53.127  1.00 51.21           H  
ATOM   2594 HE22 GLN A 173      49.959 -15.427 -53.266  1.00 51.21           H  
ATOM   2595  OE1 GLN A 173      51.200 -14.306 -51.651  1.00 51.21           O  
ATOM   2596  N   HIS A 174      50.858 -10.114 -47.753  1.00 54.13           N  
ATOM   2597  H   HIS A 174      51.170  -9.613 -48.573  1.00 54.13           H  
ATOM   2598  CA  HIS A 174      51.532  -9.874 -46.474  1.00 54.13           C  
ATOM   2599  HA  HIS A 174      51.865 -10.840 -46.095  1.00 54.13           H  
ATOM   2600  C   HIS A 174      50.583  -9.281 -45.414  1.00 54.13           C  
ATOM   2601  CB  HIS A 174      52.778  -9.007 -46.708  1.00 54.13           C  
ATOM   2602  HB2 HIS A 174      52.518  -7.952 -46.621  1.00 54.13           H  
ATOM   2603  HB3 HIS A 174      53.151  -9.174 -47.718  1.00 54.13           H  
ATOM   2604  O   HIS A 174      50.710  -9.593 -44.228  1.00 54.13           O  
ATOM   2605  CG  HIS A 174      53.901  -9.345 -45.760  1.00 54.13           C  
ATOM   2606  CD2 HIS A 174      54.777 -10.391 -45.889  1.00 54.13           C  
ATOM   2607  HD2 HIS A 174      54.781 -11.123 -46.683  1.00 54.13           H  
ATOM   2608  ND1 HIS A 174      54.246  -8.668 -44.612  1.00 54.13           N  
ATOM   2609  HD1 HIS A 174      53.770  -7.863 -44.230  1.00 54.13           H  
ATOM   2610  CE1 HIS A 174      55.314  -9.283 -44.076  1.00 54.13           C  
ATOM   2611  HE1 HIS A 174      55.821  -8.975 -43.173  1.00 54.13           H  
ATOM   2612  NE2 HIS A 174      55.672 -10.340 -44.816  1.00 54.13           N  
ATOM   2613  N   GLN A 175      49.579  -8.493 -45.827  1.00 45.97           N  
ATOM   2614  H   GLN A 175      49.539  -8.222 -46.799  1.00 45.97           H  
ATOM   2615  CA  GLN A 175      48.561  -7.973 -44.911  1.00 45.97           C  
ATOM   2616  HA  GLN A 175      49.079  -7.579 -44.037  1.00 45.97           H  
ATOM   2617  C   GLN A 175      47.607  -9.070 -44.402  1.00 45.97           C  
ATOM   2618  CB  GLN A 175      47.813  -6.803 -45.571  1.00 45.97           C  
ATOM   2619  HB2 GLN A 175      48.537  -6.131 -46.032  1.00 45.97           H  
ATOM   2620  HB3 GLN A 175      47.148  -7.183 -46.346  1.00 45.97           H  
ATOM   2621  O   GLN A 175      47.326  -9.101 -43.203  1.00 45.97           O  
ATOM   2622  CG  GLN A 175      47.008  -6.000 -44.537  1.00 45.97           C  
ATOM   2623  HG2 GLN A 175      46.286  -6.651 -44.045  1.00 45.97           H  
ATOM   2624  HG3 GLN A 175      47.684  -5.604 -43.779  1.00 45.97           H  
ATOM   2625  CD  GLN A 175      46.242  -4.854 -45.182  1.00 45.97           C  
ATOM   2626  NE2 GLN A 175      46.766  -3.647 -45.182  1.00 45.97           N  
ATOM   2627 HE21 GLN A 175      47.672  -3.475 -44.770  1.00 45.97           H  
ATOM   2628 HE22 GLN A 175      46.213  -2.931 -45.632  1.00 45.97           H  
ATOM   2629  OE1 GLN A 175      45.159  -5.021 -45.709  1.00 45.97           O  
ATOM   2630  N   GLN A 176      47.160 -10.011 -45.250  1.00 48.62           N  
ATOM   2631  H   GLN A 176      47.407  -9.961 -46.228  1.00 48.62           H  
ATOM   2632  CA  GLN A 176      46.356 -11.147 -44.765  1.00 48.62           C  
ATOM   2633  HA  GLN A 176      45.535 -10.755 -44.165  1.00 48.62           H  
ATOM   2634  C   GLN A 176      47.154 -12.070 -43.837  1.00 48.62           C  
ATOM   2635  CB  GLN A 176      45.755 -11.970 -45.916  1.00 48.62           C  
ATOM   2636  HB2 GLN A 176      45.474 -12.940 -45.506  1.00 48.62           H  
ATOM   2637  HB3 GLN A 176      46.499 -12.136 -46.696  1.00 48.62           H  
ATOM   2638  O   GLN A 176      46.630 -12.497 -42.807  1.00 48.62           O  
ATOM   2639  CG  GLN A 176      44.498 -11.314 -46.510  1.00 48.62           C  
ATOM   2640  HG2 GLN A 176      43.893 -10.889 -45.709  1.00 48.62           H  
ATOM   2641  HG3 GLN A 176      44.802 -10.504 -47.172  1.00 48.62           H  
ATOM   2642  CD  GLN A 176      43.610 -12.302 -47.269  1.00 48.62           C  
ATOM   2643  NE2 GLN A 176      42.909 -11.862 -48.290  1.00 48.62           N  
ATOM   2644 HE21 GLN A 176      42.967 -10.896 -48.579  1.00 48.62           H  
ATOM   2645 HE22 GLN A 176      42.325 -12.549 -48.745  1.00 48.62           H  
ATOM   2646  OE1 GLN A 176      43.490 -13.472 -46.953  1.00 48.62           O  
ATOM   2647  N   GLN A 177      48.424 -12.347 -44.150  1.00 45.02           N  
ATOM   2648  H   GLN A 177      48.803 -12.006 -45.022  1.00 45.02           H  
ATOM   2649  CA  GLN A 177      49.236 -13.243 -43.323  1.00 45.02           C  
ATOM   2650  HA  GLN A 177      48.633 -14.130 -43.130  1.00 45.02           H  
ATOM   2651  C   GLN A 177      49.564 -12.626 -41.951  1.00 45.02           C  
ATOM   2652  CB  GLN A 177      50.478 -13.686 -44.112  1.00 45.02           C  
ATOM   2653  HB2 GLN A 177      50.205 -13.807 -45.161  1.00 45.02           H  
ATOM   2654  HB3 GLN A 177      51.257 -12.928 -44.045  1.00 45.02           H  
ATOM   2655  O   GLN A 177      49.506 -13.327 -40.940  1.00 45.02           O  
ATOM   2656  CG  GLN A 177      51.005 -15.039 -43.608  1.00 45.02           C  
ATOM   2657  HG2 GLN A 177      50.181 -15.750 -43.565  1.00 45.02           H  
ATOM   2658  HG3 GLN A 177      51.413 -14.926 -42.604  1.00 45.02           H  
ATOM   2659  CD  GLN A 177      52.094 -15.604 -44.516  1.00 45.02           C  
ATOM   2660  NE2 GLN A 177      52.143 -16.903 -44.716  1.00 45.02           N  
ATOM   2661 HE21 GLN A 177      51.473 -17.524 -44.284  1.00 45.02           H  
ATOM   2662 HE22 GLN A 177      52.882 -17.220 -45.327  1.00 45.02           H  
ATOM   2663  OE1 GLN A 177      52.924 -14.900 -45.058  1.00 45.02           O  
ATOM   2664  N   GLN A 178      49.790 -11.307 -41.873  1.00 48.80           N  
ATOM   2665  H   GLN A 178      49.861 -10.766 -42.723  1.00 48.80           H  
ATOM   2666  CA  GLN A 178      49.900 -10.615 -40.582  1.00 48.80           C  
ATOM   2667  HA  GLN A 178      50.611 -11.165 -39.964  1.00 48.80           H  
ATOM   2668  C   GLN A 178      48.581 -10.616 -39.795  1.00 48.80           C  
ATOM   2669  CB  GLN A 178      50.438  -9.187 -40.764  1.00 48.80           C  
ATOM   2670  HB2 GLN A 178      50.247  -8.625 -39.850  1.00 48.80           H  
ATOM   2671  HB3 GLN A 178      49.925  -8.693 -41.589  1.00 48.80           H  
ATOM   2672  O   GLN A 178      48.612 -10.840 -38.585  1.00 48.80           O  
ATOM   2673  CG  GLN A 178      51.956  -9.201 -41.008  1.00 48.80           C  
ATOM   2674  HG2 GLN A 178      52.434  -9.789 -40.224  1.00 48.80           H  
ATOM   2675  HG3 GLN A 178      52.170  -9.679 -41.964  1.00 48.80           H  
ATOM   2676  CD  GLN A 178      52.588  -7.813 -41.004  1.00 48.80           C  
ATOM   2677  NE2 GLN A 178      53.900  -7.730 -40.958  1.00 48.80           N  
ATOM   2678 HE21 GLN A 178      54.277  -6.795 -40.896  1.00 48.80           H  
ATOM   2679 HE22 GLN A 178      54.463  -8.564 -40.874  1.00 48.80           H  
ATOM   2680  OE1 GLN A 178      51.945  -6.779 -41.040  1.00 48.80           O  
ATOM   2681  N   PHE A 179      47.423 -10.453 -40.448  1.00 52.80           N  
ATOM   2682  H   PHE A 179      47.436 -10.246 -41.437  1.00 52.80           H  
ATOM   2683  CA  PHE A 179      46.128 -10.540 -39.759  1.00 52.80           C  
ATOM   2684  HA  PHE A 179      46.168  -9.874 -38.898  1.00 52.80           H  
ATOM   2685  C   PHE A 179      45.847 -11.947 -39.202  1.00 52.80           C  
ATOM   2686  CB  PHE A 179      44.990 -10.060 -40.678  1.00 52.80           C  
ATOM   2687  HB2 PHE A 179      44.311 -10.887 -40.889  1.00 52.80           H  
ATOM   2688  HB3 PHE A 179      45.389  -9.732 -41.638  1.00 52.80           H  
ATOM   2689  O   PHE A 179      45.283 -12.081 -38.115  1.00 52.80           O  
ATOM   2690  CG  PHE A 179      44.203  -8.915 -40.072  1.00 52.80           C  
ATOM   2691  CD1 PHE A 179      43.058  -9.170 -39.293  1.00 52.80           C  
ATOM   2692  HD1 PHE A 179      42.724 -10.186 -39.144  1.00 52.80           H  
ATOM   2693  CD2 PHE A 179      44.650  -7.591 -40.247  1.00 52.80           C  
ATOM   2694  HD2 PHE A 179      45.533  -7.395 -40.837  1.00 52.80           H  
ATOM   2695  CE1 PHE A 179      42.358  -8.103 -38.699  1.00 52.80           C  
ATOM   2696  HE1 PHE A 179      41.480  -8.298 -38.102  1.00 52.80           H  
ATOM   2697  CE2 PHE A 179      43.952  -6.526 -39.649  1.00 52.80           C  
ATOM   2698  HE2 PHE A 179      44.296  -5.511 -39.786  1.00 52.80           H  
ATOM   2699  CZ  PHE A 179      42.806  -6.782 -38.876  1.00 52.80           C  
ATOM   2700  HZ  PHE A 179      42.270  -5.963 -38.418  1.00 52.80           H  
ATOM   2701  N   GLN A 180      46.276 -12.998 -39.906  1.00 46.36           N  
ATOM   2702  H   GLN A 180      46.680 -12.829 -40.816  1.00 46.36           H  
ATOM   2703  CA  GLN A 180      46.045 -14.384 -39.494  1.00 46.36           C  
ATOM   2704  HA  GLN A 180      45.029 -14.440 -39.103  1.00 46.36           H  
ATOM   2705  C   GLN A 180      46.983 -14.832 -38.354  1.00 46.36           C  
ATOM   2706  CB  GLN A 180      46.116 -15.272 -40.748  1.00 46.36           C  
ATOM   2707  HB2 GLN A 180      45.687 -14.724 -41.587  1.00 46.36           H  
ATOM   2708  HB3 GLN A 180      47.155 -15.499 -40.986  1.00 46.36           H  
ATOM   2709  O   GLN A 180      46.539 -15.524 -37.435  1.00 46.36           O  
ATOM   2710  CG  GLN A 180      45.311 -16.570 -40.600  1.00 46.36           C  
ATOM   2711  HG2 GLN A 180      44.321 -16.337 -40.209  1.00 46.36           H  
ATOM   2712  HG3 GLN A 180      45.812 -17.237 -39.899  1.00 46.36           H  
ATOM   2713  CD  GLN A 180      45.162 -17.278 -41.945  1.00 46.36           C  
ATOM   2714  NE2 GLN A 180      43.958 -17.501 -42.425  1.00 46.36           N  
ATOM   2715 HE21 GLN A 180      43.928 -17.936 -43.336  1.00 46.36           H  
ATOM   2716 HE22 GLN A 180      43.132 -17.191 -41.933  1.00 46.36           H  
ATOM   2717  OE1 GLN A 180      46.125 -17.631 -42.600  1.00 46.36           O  
ATOM   2718  N   VAL A 181      48.244 -14.375 -38.341  1.00 50.60           N  
ATOM   2719  H   VAL A 181      48.570 -13.845 -39.138  1.00 50.60           H  
ATOM   2720  CA  VAL A 181      49.181 -14.616 -37.221  1.00 50.60           C  
ATOM   2721  HA  VAL A 181      49.105 -15.663 -36.929  1.00 50.60           H  
ATOM   2722  C   VAL A 181      48.804 -13.793 -35.981  1.00 50.60           C  
ATOM   2723  CB  VAL A 181      50.641 -14.362 -37.655  1.00 50.60           C  
ATOM   2724  HB  VAL A 181      50.721 -13.358 -38.071  1.00 50.60           H  
ATOM   2725  O   VAL A 181      48.841 -14.321 -34.867  1.00 50.60           O  
ATOM   2726  CG1 VAL A 181      51.638 -14.491 -36.493  1.00 50.60           C  
ATOM   2727 HG11 VAL A 181      52.656 -14.376 -36.863  1.00 50.60           H  
ATOM   2728 HG12 VAL A 181      51.460 -13.713 -35.751  1.00 50.60           H  
ATOM   2729 HG13 VAL A 181      51.536 -15.467 -36.018  1.00 50.60           H  
ATOM   2730  CG2 VAL A 181      51.072 -15.380 -38.722  1.00 50.60           C  
ATOM   2731 HG21 VAL A 181      51.048 -16.389 -38.310  1.00 50.60           H  
ATOM   2732 HG22 VAL A 181      52.082 -15.154 -39.061  1.00 50.60           H  
ATOM   2733 HG23 VAL A 181      50.407 -15.337 -39.584  1.00 50.60           H  
ATOM   2734  N   ALA A 182      48.373 -12.536 -36.154  1.00 49.60           N  
ATOM   2735  H   ALA A 182      48.381 -12.133 -37.080  1.00 49.60           H  
ATOM   2736  CA  ALA A 182      47.923 -11.691 -35.045  1.00 49.60           C  
ATOM   2737  HA  ALA A 182      48.728 -11.618 -34.314  1.00 49.60           H  
ATOM   2738  C   ALA A 182      46.700 -12.279 -34.318  1.00 49.60           C  
ATOM   2739  CB  ALA A 182      47.630 -10.285 -35.582  1.00 49.60           C  
ATOM   2740  HB1 ALA A 182      46.843 -10.326 -36.334  1.00 49.60           H  
ATOM   2741  HB2 ALA A 182      48.532  -9.864 -36.028  1.00 49.60           H  
ATOM   2742  HB3 ALA A 182      47.308  -9.641 -34.764  1.00 49.60           H  
ATOM   2743  O   ALA A 182      46.628 -12.222 -33.088  1.00 49.60           O  
ATOM   2744  N   GLN A 183      45.768 -12.897 -35.054  1.00 45.38           N  
ATOM   2745  H   GLN A 183      45.848 -12.878 -36.061  1.00 45.38           H  
ATOM   2746  CA  GLN A 183      44.578 -13.494 -34.449  1.00 45.38           C  
ATOM   2747  HA  GLN A 183      44.201 -12.776 -33.721  1.00 45.38           H  
ATOM   2748  C   GLN A 183      44.898 -14.783 -33.666  1.00 45.38           C  
ATOM   2749  CB  GLN A 183      43.489 -13.686 -35.521  1.00 45.38           C  
ATOM   2750  HB2 GLN A 183      43.612 -12.941 -36.307  1.00 45.38           H  
ATOM   2751  HB3 GLN A 183      43.577 -14.676 -35.967  1.00 45.38           H  
ATOM   2752  O   GLN A 183      44.392 -14.951 -32.557  1.00 45.38           O  
ATOM   2753  CG  GLN A 183      42.090 -13.494 -34.922  1.00 45.38           C  
ATOM   2754  HG2 GLN A 183      41.945 -14.201 -34.105  1.00 45.38           H  
ATOM   2755  HG3 GLN A 183      42.001 -12.484 -34.521  1.00 45.38           H  
ATOM   2756  CD  GLN A 183      40.993 -13.720 -35.955  1.00 45.38           C  
ATOM   2757  NE2 GLN A 183      40.548 -12.701 -36.659  1.00 45.38           N  
ATOM   2758 HE21 GLN A 183      39.827 -12.916 -37.332  1.00 45.38           H  
ATOM   2759 HE22 GLN A 183      40.938 -11.778 -36.534  1.00 45.38           H  
ATOM   2760  OE1 GLN A 183      40.522 -14.821 -36.160  1.00 45.38           O  
ATOM   2761  N   GLN A 184      45.777 -15.668 -34.163  1.00 47.61           N  
ATOM   2762  H   GLN A 184      46.190 -15.506 -35.070  1.00 47.61           H  
ATOM   2763  CA  GLN A 184      46.136 -16.882 -33.408  1.00 47.61           C  
ATOM   2764  HA  GLN A 184      45.212 -17.337 -33.052  1.00 47.61           H  
ATOM   2765  C   GLN A 184      46.948 -16.593 -32.136  1.00 47.61           C  
ATOM   2766  CB  GLN A 184      46.859 -17.922 -34.280  1.00 47.61           C  
ATOM   2767  HB2 GLN A 184      47.533 -17.432 -34.983  1.00 47.61           H  
ATOM   2768  HB3 GLN A 184      47.457 -18.551 -33.620  1.00 47.61           H  
ATOM   2769  O   GLN A 184      46.664 -17.198 -31.099  1.00 47.61           O  
ATOM   2770  CG  GLN A 184      45.868 -18.829 -35.031  1.00 47.61           C  
ATOM   2771  HG2 GLN A 184      45.420 -18.261 -35.846  1.00 47.61           H  
ATOM   2772  HG3 GLN A 184      45.071 -19.140 -34.355  1.00 47.61           H  
ATOM   2773  CD  GLN A 184      46.509 -20.100 -35.588  1.00 47.61           C  
ATOM   2774  NE2 GLN A 184      45.901 -20.732 -36.567  1.00 47.61           N  
ATOM   2775 HE21 GLN A 184      46.364 -21.566 -36.900  1.00 47.61           H  
ATOM   2776 HE22 GLN A 184      45.044 -20.376 -36.966  1.00 47.61           H  
ATOM   2777  OE1 GLN A 184      47.540 -20.578 -35.149  1.00 47.61           O  
ATOM   2778  N   GLN A 185      47.910 -15.661 -32.161  1.00 47.08           N  
ATOM   2779  H   GLN A 185      48.124 -15.182 -33.024  1.00 47.08           H  
ATOM   2780  CA  GLN A 185      48.696 -15.371 -30.951  1.00 47.08           C  
ATOM   2781  HA  GLN A 185      49.002 -16.323 -30.518  1.00 47.08           H  
ATOM   2782  C   GLN A 185      47.870 -14.679 -29.854  1.00 47.08           C  
ATOM   2783  CB  GLN A 185      49.980 -14.594 -31.278  1.00 47.08           C  
ATOM   2784  HB2 GLN A 185      49.748 -13.713 -31.876  1.00 47.08           H  
ATOM   2785  HB3 GLN A 185      50.420 -14.267 -30.336  1.00 47.08           H  
ATOM   2786  O   GLN A 185      48.056 -14.998 -28.678  1.00 47.08           O  
ATOM   2787  CG  GLN A 185      50.999 -15.481 -32.017  1.00 47.08           C  
ATOM   2788  HG2 GLN A 185      50.666 -15.623 -33.045  1.00 47.08           H  
ATOM   2789  HG3 GLN A 185      51.046 -16.458 -31.538  1.00 47.08           H  
ATOM   2790  CD  GLN A 185      52.415 -14.905 -32.034  1.00 47.08           C  
ATOM   2791  NE2 GLN A 185      53.329 -15.514 -32.756  1.00 47.08           N  
ATOM   2792 HE21 GLN A 185      53.108 -16.350 -33.279  1.00 47.08           H  
ATOM   2793 HE22 GLN A 185      54.251 -15.102 -32.729  1.00 47.08           H  
ATOM   2794  OE1 GLN A 185      52.745 -13.916 -31.405  1.00 47.08           O  
ATOM   2795  N   GLN A 186      46.901 -13.817 -30.197  1.00 44.61           N  
ATOM   2796  H   GLN A 186      46.774 -13.565 -31.167  1.00 44.61           H  
ATOM   2797  CA  GLN A 186      46.002 -13.242 -29.185  1.00 44.61           C  
ATOM   2798  HA  GLN A 186      46.616 -12.813 -28.392  1.00 44.61           H  
ATOM   2799  C   GLN A 186      45.129 -14.300 -28.494  1.00 44.61           C  
ATOM   2800  CB  GLN A 186      45.131 -12.122 -29.778  1.00 44.61           C  
ATOM   2801  HB2 GLN A 186      44.210 -12.055 -29.200  1.00 44.61           H  
ATOM   2802  HB3 GLN A 186      44.869 -12.348 -30.812  1.00 44.61           H  
ATOM   2803  O   GLN A 186      44.986 -14.260 -27.272  1.00 44.61           O  
ATOM   2804  CG  GLN A 186      45.839 -10.761 -29.685  1.00 44.61           C  
ATOM   2805  HG2 GLN A 186      46.698 -10.752 -30.356  1.00 44.61           H  
ATOM   2806  HG3 GLN A 186      46.199 -10.618 -28.666  1.00 44.61           H  
ATOM   2807  CD  GLN A 186      44.929  -9.586 -30.032  1.00 44.61           C  
ATOM   2808  NE2 GLN A 186      45.289  -8.380 -29.647  1.00 44.61           N  
ATOM   2809 HE21 GLN A 186      44.657  -7.636 -29.903  1.00 44.61           H  
ATOM   2810 HE22 GLN A 186      46.155  -8.230 -29.149  1.00 44.61           H  
ATOM   2811  OE1 GLN A 186      43.881  -9.707 -30.639  1.00 44.61           O  
ATOM   2812  N   PHE A 187      44.591 -15.280 -29.227  1.00 48.30           N  
ATOM   2813  H   PHE A 187      44.717 -15.278 -30.229  1.00 48.30           H  
ATOM   2814  CA  PHE A 187      43.770 -16.328 -28.609  1.00 48.30           C  
ATOM   2815  HA  PHE A 187      43.090 -15.851 -27.903  1.00 48.30           H  
ATOM   2816  C   PHE A 187      44.582 -17.326 -27.770  1.00 48.30           C  
ATOM   2817  CB  PHE A 187      42.904 -17.011 -29.676  1.00 48.30           C  
ATOM   2818  HB2 PHE A 187      43.441 -17.062 -30.623  1.00 48.30           H  
ATOM   2819  HB3 PHE A 187      42.699 -18.035 -29.364  1.00 48.30           H  
ATOM   2820  O   PHE A 187      44.082 -17.818 -26.756  1.00 48.30           O  
ATOM   2821  CG  PHE A 187      41.574 -16.305 -29.864  1.00 48.30           C  
ATOM   2822  CD1 PHE A 187      40.487 -16.639 -29.033  1.00 48.30           C  
ATOM   2823  HD1 PHE A 187      40.596 -17.415 -28.289  1.00 48.30           H  
ATOM   2824  CD2 PHE A 187      41.428 -15.279 -30.815  1.00 48.30           C  
ATOM   2825  HD2 PHE A 187      42.258 -15.004 -31.448  1.00 48.30           H  
ATOM   2826  CE1 PHE A 187      39.264 -15.956 -29.157  1.00 48.30           C  
ATOM   2827  HE1 PHE A 187      38.434 -16.214 -28.516  1.00 48.30           H  
ATOM   2828  CE2 PHE A 187      40.205 -14.596 -30.943  1.00 48.30           C  
ATOM   2829  HE2 PHE A 187      40.101 -13.810 -31.675  1.00 48.30           H  
ATOM   2830  CZ  PHE A 187      39.122 -14.935 -30.113  1.00 48.30           C  
ATOM   2831  HZ  PHE A 187      38.184 -14.409 -30.209  1.00 48.30           H  
ATOM   2832  N   GLN A 188      45.841 -17.596 -28.128  1.00 38.57           N  
ATOM   2833  H   GLN A 188      46.200 -17.197 -28.984  1.00 38.57           H  
ATOM   2834  CA  GLN A 188      46.664 -18.573 -27.408  1.00 38.57           C  
ATOM   2835  HA  GLN A 188      46.016 -19.412 -27.152  1.00 38.57           H  
ATOM   2836  C   GLN A 188      47.215 -18.032 -26.073  1.00 38.57           C  
ATOM   2837  CB  GLN A 188      47.742 -19.101 -28.368  1.00 38.57           C  
ATOM   2838  HB2 GLN A 188      48.584 -18.410 -28.406  1.00 38.57           H  
ATOM   2839  HB3 GLN A 188      47.311 -19.165 -29.367  1.00 38.57           H  
ATOM   2840  O   GLN A 188      47.263 -18.773 -25.091  1.00 38.57           O  
ATOM   2841  CG  GLN A 188      48.229 -20.508 -27.996  1.00 38.57           C  
ATOM   2842  HG2 GLN A 188      47.375 -21.145 -27.763  1.00 38.57           H  
ATOM   2843  HG3 GLN A 188      48.870 -20.453 -27.117  1.00 38.57           H  
ATOM   2844  CD  GLN A 188      49.007 -21.130 -29.152  1.00 38.57           C  
ATOM   2845  NE2 GLN A 188      48.409 -22.004 -29.934  1.00 38.57           N  
ATOM   2846 HE21 GLN A 188      47.445 -22.266 -29.787  1.00 38.57           H  
ATOM   2847 HE22 GLN A 188      48.964 -22.346 -30.706  1.00 38.57           H  
ATOM   2848  OE1 GLN A 188      50.155 -20.817 -29.399  1.00 38.57           O  
ATOM   2849  N   VAL A 189      47.536 -16.732 -25.987  1.00 51.97           N  
ATOM   2850  H   VAL A 189      47.504 -16.171 -26.825  1.00 51.97           H  
ATOM   2851  CA  VAL A 189      47.963 -16.097 -24.721  1.00 51.97           C  
ATOM   2852  HA  VAL A 189      48.698 -16.745 -24.244  1.00 51.97           H  
ATOM   2853  C   VAL A 189      46.797 -15.966 -23.734  1.00 51.97           C  
ATOM   2854  CB  VAL A 189      48.648 -14.739 -24.985  1.00 51.97           C  
ATOM   2855  HB  VAL A 189      47.967 -14.098 -25.545  1.00 51.97           H  
ATOM   2856  O   VAL A 189      46.972 -16.234 -22.545  1.00 51.97           O  
ATOM   2857  CG1 VAL A 189      49.049 -14.014 -23.691  1.00 51.97           C  
ATOM   2858 HG11 VAL A 189      49.583 -13.095 -23.931  1.00 51.97           H  
ATOM   2859 HG12 VAL A 189      49.692 -14.654 -23.086  1.00 51.97           H  
ATOM   2860 HG13 VAL A 189      48.163 -13.750 -23.114  1.00 51.97           H  
ATOM   2861  CG2 VAL A 189      49.935 -14.930 -25.800  1.00 51.97           C  
ATOM   2862 HG21 VAL A 189      50.648 -15.537 -25.241  1.00 51.97           H  
ATOM   2863 HG22 VAL A 189      49.722 -15.423 -26.748  1.00 51.97           H  
ATOM   2864 HG23 VAL A 189      50.384 -13.960 -26.017  1.00 51.97           H  
ATOM   2865  N   VAL A 190      45.590 -15.626 -24.205  1.00 51.83           N  
ATOM   2866  H   VAL A 190      45.495 -15.411 -25.187  1.00 51.83           H  
ATOM   2867  CA  VAL A 190      44.406 -15.492 -23.333  1.00 51.83           C  
ATOM   2868  HA  VAL A 190      44.686 -14.888 -22.470  1.00 51.83           H  
ATOM   2869  C   VAL A 190      43.954 -16.846 -22.774  1.00 51.83           C  
ATOM   2870  CB  VAL A 190      43.264 -14.753 -24.060  1.00 51.83           C  
ATOM   2871  HB  VAL A 190      43.048 -15.261 -25.000  1.00 51.83           H  
ATOM   2872  O   VAL A 190      43.612 -16.924 -21.596  1.00 51.83           O  
ATOM   2873  CG1 VAL A 190      41.973 -14.684 -23.232  1.00 51.83           C  
ATOM   2874 HG11 VAL A 190      42.175 -14.239 -22.257  1.00 51.83           H  
ATOM   2875 HG12 VAL A 190      41.228 -14.083 -23.754  1.00 51.83           H  
ATOM   2876 HG13 VAL A 190      41.561 -15.683 -23.090  1.00 51.83           H  
ATOM   2877  CG2 VAL A 190      43.673 -13.303 -24.359  1.00 51.83           C  
ATOM   2878 HG21 VAL A 190      42.888 -12.809 -24.932  1.00 51.83           H  
ATOM   2879 HG22 VAL A 190      43.836 -12.758 -23.429  1.00 51.83           H  
ATOM   2880 HG23 VAL A 190      44.590 -13.275 -24.947  1.00 51.83           H  
ATOM   2881  N   ALA A 191      44.005 -17.927 -23.562  1.00 49.82           N  
ATOM   2882  H   ALA A 191      44.272 -17.817 -24.530  1.00 49.82           H  
ATOM   2883  CA  ALA A 191      43.615 -19.260 -23.095  1.00 49.82           C  
ATOM   2884  HA  ALA A 191      42.609 -19.200 -22.679  1.00 49.82           H  
ATOM   2885  C   ALA A 191      44.533 -19.800 -21.979  1.00 49.82           C  
ATOM   2886  CB  ALA A 191      43.574 -20.203 -24.304  1.00 49.82           C  
ATOM   2887  HB1 ALA A 191      42.868 -19.825 -25.043  1.00 49.82           H  
ATOM   2888  HB2 ALA A 191      44.562 -20.274 -24.757  1.00 49.82           H  
ATOM   2889  HB3 ALA A 191      43.255 -21.194 -23.983  1.00 49.82           H  
ATOM   2890  O   ALA A 191      44.042 -20.335 -20.983  1.00 49.82           O  
ATOM   2891  N   VAL A 192      45.855 -19.620 -22.102  1.00 51.66           N  
ATOM   2892  H   VAL A 192      46.209 -19.183 -22.940  1.00 51.66           H  
ATOM   2893  CA  VAL A 192      46.815 -20.076 -21.079  1.00 51.66           C  
ATOM   2894  HA  VAL A 192      46.498 -21.060 -20.730  1.00 51.66           H  
ATOM   2895  C   VAL A 192      46.800 -19.161 -19.848  1.00 51.66           C  
ATOM   2896  CB  VAL A 192      48.228 -20.243 -21.672  1.00 51.66           C  
ATOM   2897  HB  VAL A 192      48.565 -19.286 -22.072  1.00 51.66           H  
ATOM   2898  O   VAL A 192      46.819 -19.664 -18.726  1.00 51.66           O  
ATOM   2899  CG1 VAL A 192      49.242 -20.726 -20.626  1.00 51.66           C  
ATOM   2900 HG11 VAL A 192      50.212 -20.887 -21.097  1.00 51.66           H  
ATOM   2901 HG12 VAL A 192      48.902 -21.658 -20.175  1.00 51.66           H  
ATOM   2902 HG13 VAL A 192      49.367 -19.976 -19.846  1.00 51.66           H  
ATOM   2903  CG2 VAL A 192      48.222 -21.282 -22.805  1.00 51.66           C  
ATOM   2904 HG21 VAL A 192      47.567 -20.960 -23.614  1.00 51.66           H  
ATOM   2905 HG22 VAL A 192      47.881 -22.247 -22.430  1.00 51.66           H  
ATOM   2906 HG23 VAL A 192      49.228 -21.389 -23.212  1.00 51.66           H  
ATOM   2907  N   ALA A 193      46.673 -17.840 -20.023  1.00 50.30           N  
ATOM   2908  H   ALA A 193      46.673 -17.459 -20.958  1.00 50.30           H  
ATOM   2909  CA  ALA A 193      46.538 -16.907 -18.899  1.00 50.30           C  
ATOM   2910  HA  ALA A 193      47.373 -17.065 -18.216  1.00 50.30           H  
ATOM   2911  C   ALA A 193      45.241 -17.137 -18.096  1.00 50.30           C  
ATOM   2912  CB  ALA A 193      46.626 -15.474 -19.437  1.00 50.30           C  
ATOM   2913  HB1 ALA A 193      46.569 -14.769 -18.608  1.00 50.30           H  
ATOM   2914  HB2 ALA A 193      45.804 -15.281 -20.127  1.00 50.30           H  
ATOM   2915  HB3 ALA A 193      47.573 -15.331 -19.958  1.00 50.30           H  
ATOM   2916  O   ALA A 193      45.269 -17.114 -16.864  1.00 50.30           O  
ATOM   2917  N   ALA A 194      44.121 -17.429 -18.768  1.00 49.63           N  
ATOM   2918  H   ALA A 194      44.132 -17.392 -19.778  1.00 49.63           H  
ATOM   2919  CA  ALA A 194      42.863 -17.784 -18.109  1.00 49.63           C  
ATOM   2920  HA  ALA A 194      42.632 -17.020 -17.368  1.00 49.63           H  
ATOM   2921  C   ALA A 194      42.956 -19.130 -17.365  1.00 49.63           C  
ATOM   2922  CB  ALA A 194      41.742 -17.789 -19.156  1.00 49.63           C  
ATOM   2923  HB1 ALA A 194      41.952 -18.531 -19.926  1.00 49.63           H  
ATOM   2924  HB2 ALA A 194      41.664 -16.805 -19.617  1.00 49.63           H  
ATOM   2925  HB3 ALA A 194      40.795 -18.031 -18.674  1.00 49.63           H  
ATOM   2926  O   ALA A 194      42.481 -19.236 -16.233  1.00 49.63           O  
ATOM   2927  N   ALA A 195      43.617 -20.137 -17.950  1.00 46.09           N  
ATOM   2928  H   ALA A 195      43.950 -20.021 -18.896  1.00 46.09           H  
ATOM   2929  CA  ALA A 195      43.839 -21.426 -17.292  1.00 46.09           C  
ATOM   2930  HA  ALA A 195      42.877 -21.812 -16.954  1.00 46.09           H  
ATOM   2931  C   ALA A 195      44.743 -21.306 -16.047  1.00 46.09           C  
ATOM   2932  CB  ALA A 195      44.410 -22.407 -18.324  1.00 46.09           C  
ATOM   2933  HB1 ALA A 195      45.374 -22.052 -18.687  1.00 46.09           H  
ATOM   2934  HB2 ALA A 195      44.541 -23.386 -17.862  1.00 46.09           H  
ATOM   2935  HB3 ALA A 195      43.722 -22.502 -19.164  1.00 46.09           H  
ATOM   2936  O   ALA A 195      44.468 -21.936 -15.024  1.00 46.09           O  
ATOM   2937  N   GLN A 196      45.779 -20.458 -16.089  1.00 45.39           N  
ATOM   2938  H   GLN A 196      45.997 -19.999 -16.962  1.00 45.39           H  
ATOM   2939  CA  GLN A 196      46.653 -20.227 -14.932  1.00 45.39           C  
ATOM   2940  HA  GLN A 196      46.861 -21.202 -14.492  1.00 45.39           H  
ATOM   2941  C   GLN A 196      45.962 -19.396 -13.832  1.00 45.39           C  
ATOM   2942  CB  GLN A 196      47.992 -19.615 -15.390  1.00 45.39           C  
ATOM   2943  HB2 GLN A 196      48.007 -18.548 -15.167  1.00 45.39           H  
ATOM   2944  HB3 GLN A 196      48.113 -19.738 -16.466  1.00 45.39           H  
ATOM   2945  O   GLN A 196      46.118 -19.705 -12.649  1.00 45.39           O  
ATOM   2946  CG  GLN A 196      49.178 -20.317 -14.708  1.00 45.39           C  
ATOM   2947  HG2 GLN A 196      49.142 -21.379 -14.952  1.00 45.39           H  
ATOM   2948  HG3 GLN A 196      49.093 -20.212 -13.626  1.00 45.39           H  
ATOM   2949  CD  GLN A 196      50.531 -19.758 -15.143  1.00 45.39           C  
ATOM   2950  NE2 GLN A 196      51.544 -20.585 -15.288  1.00 45.39           N  
ATOM   2951 HE21 GLN A 196      51.437 -21.575 -15.116  1.00 45.39           H  
ATOM   2952 HE22 GLN A 196      52.416 -20.160 -15.569  1.00 45.39           H  
ATOM   2953  OE1 GLN A 196      50.719 -18.574 -15.349  1.00 45.39           O  
ATOM   2954  N   GLN A 197      45.127 -18.408 -14.190  1.00 46.85           N  
ATOM   2955  H   GLN A 197      45.054 -18.153 -15.164  1.00 46.85           H  
ATOM   2956  CA  GLN A 197      44.310 -17.680 -13.205  1.00 46.85           C  
ATOM   2957  HA  GLN A 197      44.965 -17.357 -12.396  1.00 46.85           H  
ATOM   2958  C   GLN A 197      43.239 -18.559 -12.540  1.00 46.85           C  
ATOM   2959  CB  GLN A 197      43.659 -16.431 -13.823  1.00 46.85           C  
ATOM   2960  HB2 GLN A 197      43.280 -16.650 -14.821  1.00 46.85           H  
ATOM   2961  HB3 GLN A 197      42.814 -16.147 -13.194  1.00 46.85           H  
ATOM   2962  O   GLN A 197      42.974 -18.380 -11.348  1.00 46.85           O  
ATOM   2963  CG  GLN A 197      44.626 -15.238 -13.870  1.00 46.85           C  
ATOM   2964  HG2 GLN A 197      45.368 -15.404 -14.651  1.00 46.85           H  
ATOM   2965  HG3 GLN A 197      45.147 -15.162 -12.916  1.00 46.85           H  
ATOM   2966  CD  GLN A 197      43.924 -13.904 -14.124  1.00 46.85           C  
ATOM   2967  NE2 GLN A 197      44.609 -12.795 -13.943  1.00 46.85           N  
ATOM   2968 HE21 GLN A 197      44.109 -11.936 -14.120  1.00 46.85           H  
ATOM   2969 HE22 GLN A 197      45.575 -12.828 -13.649  1.00 46.85           H  
ATOM   2970  OE1 GLN A 197      42.759 -13.810 -14.469  1.00 46.85           O  
ATOM   2971  N   GLN A 198      42.657 -19.539 -13.244  1.00 44.50           N  
ATOM   2972  H   GLN A 198      42.852 -19.622 -14.231  1.00 44.50           H  
ATOM   2973  CA  GLN A 198      41.678 -20.445 -12.629  1.00 44.50           C  
ATOM   2974  HA  GLN A 198      40.938 -19.831 -12.115  1.00 44.50           H  
ATOM   2975  C   GLN A 198      42.278 -21.341 -11.531  1.00 44.50           C  
ATOM   2976  CB  GLN A 198      40.939 -21.271 -13.694  1.00 44.50           C  
ATOM   2977  HB2 GLN A 198      40.504 -22.147 -13.211  1.00 44.50           H  
ATOM   2978  HB3 GLN A 198      41.632 -21.611 -14.464  1.00 44.50           H  
ATOM   2979  O   GLN A 198      41.587 -21.617 -10.549  1.00 44.50           O  
ATOM   2980  CG  GLN A 198      39.792 -20.461 -14.322  1.00 44.50           C  
ATOM   2981  HG2 GLN A 198      39.198 -20.012 -13.525  1.00 44.50           H  
ATOM   2982  HG3 GLN A 198      40.201 -19.655 -14.931  1.00 44.50           H  
ATOM   2983  CD  GLN A 198      38.850 -21.299 -15.183  1.00 44.50           C  
ATOM   2984  NE2 GLN A 198      37.699 -20.772 -15.538  1.00 44.50           N  
ATOM   2985 HE21 GLN A 198      37.109 -21.359 -16.110  1.00 44.50           H  
ATOM   2986 HE22 GLN A 198      37.456 -19.832 -15.259  1.00 44.50           H  
ATOM   2987  OE1 GLN A 198      39.100 -22.434 -15.547  1.00 44.50           O  
ATOM   2988  N   GLN A 199      43.558 -21.731 -11.615  1.00 41.13           N  
ATOM   2989  H   GLN A 199      44.095 -21.496 -12.438  1.00 41.13           H  
ATOM   2990  CA  GLN A 199      44.198 -22.478 -10.520  1.00 41.13           C  
ATOM   2991  HA  GLN A 199      43.473 -23.200 -10.145  1.00 41.13           H  
ATOM   2992  C   GLN A 199      44.537 -21.610  -9.297  1.00 41.13           C  
ATOM   2993  CB  GLN A 199      45.416 -23.279 -11.012  1.00 41.13           C  
ATOM   2994  HB2 GLN A 199      45.994 -22.694 -11.728  1.00 41.13           H  
ATOM   2995  HB3 GLN A 199      46.049 -23.499 -10.153  1.00 41.13           H  
ATOM   2996  O   GLN A 199      44.427 -22.103  -8.174  1.00 41.13           O  
ATOM   2997  CG  GLN A 199      44.980 -24.619 -11.633  1.00 41.13           C  
ATOM   2998  HG2 GLN A 199      44.504 -24.437 -12.597  1.00 41.13           H  
ATOM   2999  HG3 GLN A 199      44.249 -25.094 -10.979  1.00 41.13           H  
ATOM   3000  CD  GLN A 199      46.129 -25.607 -11.825  1.00 41.13           C  
ATOM   3001  NE2 GLN A 199      45.835 -26.861 -12.091  1.00 41.13           N  
ATOM   3002 HE21 GLN A 199      46.624 -27.481 -12.207  1.00 41.13           H  
ATOM   3003 HE22 GLN A 199      44.874 -27.161 -12.171  1.00 41.13           H  
ATOM   3004  OE1 GLN A 199      47.303 -25.295 -11.737  1.00 41.13           O  
ATOM   3005  N   GLN A 200      44.863 -20.319  -9.457  1.00 43.53           N  
ATOM   3006  H   GLN A 200      44.953 -19.942 -10.389  1.00 43.53           H  
ATOM   3007  CA  GLN A 200      45.040 -19.432  -8.293  1.00 43.53           C  
ATOM   3008  HA  GLN A 200      45.553 -20.001  -7.517  1.00 43.53           H  
ATOM   3009  C   GLN A 200      43.713 -19.009  -7.639  1.00 43.53           C  
ATOM   3010  CB  GLN A 200      45.932 -18.224  -8.628  1.00 43.53           C  
ATOM   3011  HB2 GLN A 200      45.687 -17.410  -7.947  1.00 43.53           H  
ATOM   3012  HB3 GLN A 200      45.752 -17.888  -9.649  1.00 43.53           H  
ATOM   3013  O   GLN A 200      43.671 -18.855  -6.417  1.00 43.53           O  
ATOM   3014  CG  GLN A 200      47.418 -18.577  -8.431  1.00 43.53           C  
ATOM   3015  HG2 GLN A 200      47.553 -19.013  -7.441  1.00 43.53           H  
ATOM   3016  HG3 GLN A 200      47.713 -19.319  -9.173  1.00 43.53           H  
ATOM   3017  CD  GLN A 200      48.356 -17.377  -8.537  1.00 43.53           C  
ATOM   3018  NE2 GLN A 200      49.629 -17.555  -8.258  1.00 43.53           N  
ATOM   3019 HE21 GLN A 200      50.215 -16.737  -8.346  1.00 43.53           H  
ATOM   3020 HE22 GLN A 200      49.980 -18.462  -7.985  1.00 43.53           H  
ATOM   3021  OE1 GLN A 200      47.984 -16.264  -8.861  1.00 43.53           O  
ATOM   3022  N   GLN A 201      42.608 -18.896  -8.389  1.00 44.74           N  
ATOM   3023  H   GLN A 201      42.680 -18.971  -9.393  1.00 44.74           H  
ATOM   3024  CA  GLN A 201      41.303 -18.596  -7.779  1.00 44.74           C  
ATOM   3025  HA  GLN A 201      41.452 -17.788  -7.063  1.00 44.74           H  
ATOM   3026  C   GLN A 201      40.728 -19.753  -6.944  1.00 44.74           C  
ATOM   3027  CB  GLN A 201      40.296 -18.101  -8.831  1.00 44.74           C  
ATOM   3028  HB2 GLN A 201      40.411 -18.655  -9.762  1.00 44.74           H  
ATOM   3029  HB3 GLN A 201      39.287 -18.267  -8.452  1.00 44.74           H  
ATOM   3030  O   GLN A 201      40.069 -19.486  -5.936  1.00 44.74           O  
ATOM   3031  CG  GLN A 201      40.467 -16.593  -9.080  1.00 44.74           C  
ATOM   3032  HG2 GLN A 201      40.467 -16.069  -8.124  1.00 44.74           H  
ATOM   3033  HG3 GLN A 201      41.429 -16.418  -9.563  1.00 44.74           H  
ATOM   3034  CD  GLN A 201      39.367 -15.981  -9.943  1.00 44.74           C  
ATOM   3035  NE2 GLN A 201      39.362 -14.676 -10.106  1.00 44.74           N  
ATOM   3036 HE21 GLN A 201      38.635 -14.309 -10.703  1.00 44.74           H  
ATOM   3037 HE22 GLN A 201      40.079 -14.101  -9.687  1.00 44.74           H  
ATOM   3038  OE1 GLN A 201      38.491 -16.636 -10.480  1.00 44.74           O  
ATOM   3039  N   GLN A 202      41.002 -21.023  -7.273  1.00 43.73           N  
ATOM   3040  H   GLN A 202      41.520 -21.218  -8.118  1.00 43.73           H  
ATOM   3041  CA  GLN A 202      40.488 -22.141  -6.464  1.00 43.73           C  
ATOM   3042  HA  GLN A 202      39.436 -21.939  -6.262  1.00 43.73           H  
ATOM   3043  C   GLN A 202      41.128 -22.256  -5.068  1.00 43.73           C  
ATOM   3044  CB  GLN A 202      40.555 -23.473  -7.232  1.00 43.73           C  
ATOM   3045  HB2 GLN A 202      41.474 -23.531  -7.815  1.00 43.73           H  
ATOM   3046  HB3 GLN A 202      40.551 -24.290  -6.510  1.00 43.73           H  
ATOM   3047  O   GLN A 202      40.434 -22.656  -4.132  1.00 43.73           O  
ATOM   3048  CG  GLN A 202      39.325 -23.642  -8.141  1.00 43.73           C  
ATOM   3049  HG2 GLN A 202      38.423 -23.441  -7.563  1.00 43.73           H  
ATOM   3050  HG3 GLN A 202      39.375 -22.916  -8.953  1.00 43.73           H  
ATOM   3051  CD  GLN A 202      39.184 -25.040  -8.740  1.00 43.73           C  
ATOM   3052  NE2 GLN A 202      38.100 -25.310  -9.435  1.00 43.73           N  
ATOM   3053 HE21 GLN A 202      37.397 -24.602  -9.589  1.00 43.73           H  
ATOM   3054 HE22 GLN A 202      38.050 -26.241  -9.821  1.00 43.73           H  
ATOM   3055  OE1 GLN A 202      40.014 -25.920  -8.599  1.00 43.73           O  
ATOM   3056  N   GLN A 203      42.393 -21.854  -4.870  1.00 43.02           N  
ATOM   3057  H   GLN A 203      42.938 -21.528  -5.656  1.00 43.02           H  
ATOM   3058  CA  GLN A 203      42.998 -21.877  -3.526  1.00 43.02           C  
ATOM   3059  HA  GLN A 203      42.664 -22.787  -3.028  1.00 43.02           H  
ATOM   3060  C   GLN A 203      42.511 -20.742  -2.610  1.00 43.02           C  
ATOM   3061  CB  GLN A 203      44.534 -21.941  -3.594  1.00 43.02           C  
ATOM   3062  HB2 GLN A 203      44.906 -21.339  -4.423  1.00 43.02           H  
ATOM   3063  HB3 GLN A 203      44.939 -21.540  -2.666  1.00 43.02           H  
ATOM   3064  O   GLN A 203      42.318 -20.980  -1.417  1.00 43.02           O  
ATOM   3065  CG  GLN A 203      45.011 -23.398  -3.729  1.00 43.02           C  
ATOM   3066  HG2 GLN A 203      44.710 -23.785  -4.703  1.00 43.02           H  
ATOM   3067  HG3 GLN A 203      44.535 -24.005  -2.959  1.00 43.02           H  
ATOM   3068  CD  GLN A 203      46.521 -23.570  -3.578  1.00 43.02           C  
ATOM   3069  NE2 GLN A 203      47.016 -24.787  -3.631  1.00 43.02           N  
ATOM   3070 HE21 GLN A 203      46.415 -25.586  -3.778  1.00 43.02           H  
ATOM   3071 HE22 GLN A 203      48.018 -24.856  -3.529  1.00 43.02           H  
ATOM   3072  OE1 GLN A 203      47.288 -22.641  -3.401  1.00 43.02           O  
ATOM   3073  N   GLN A 204      42.224 -19.541  -3.131  1.00 45.43           N  
ATOM   3074  H   GLN A 204      42.396 -19.367  -4.111  1.00 45.43           H  
ATOM   3075  CA  GLN A 204      41.620 -18.484  -2.301  1.00 45.43           C  
ATOM   3076  HA  GLN A 204      42.152 -18.454  -1.350  1.00 45.43           H  
ATOM   3077  C   GLN A 204      40.159 -18.779  -1.931  1.00 45.43           C  
ATOM   3078  CB  GLN A 204      41.764 -17.102  -2.960  1.00 45.43           C  
ATOM   3079  HB2 GLN A 204      41.667 -17.182  -4.042  1.00 45.43           H  
ATOM   3080  HB3 GLN A 204      40.970 -16.453  -2.589  1.00 45.43           H  
ATOM   3081  O   GLN A 204      39.726 -18.433  -0.829  1.00 45.43           O  
ATOM   3082  CG  GLN A 204      43.111 -16.462  -2.583  1.00 45.43           C  
ATOM   3083  HG2 GLN A 204      43.224 -16.478  -1.499  1.00 45.43           H  
ATOM   3084  HG3 GLN A 204      43.920 -17.048  -3.019  1.00 45.43           H  
ATOM   3085  CD  GLN A 204      43.253 -15.013  -3.042  1.00 45.43           C  
ATOM   3086  NE2 GLN A 204      44.342 -14.360  -2.701  1.00 45.43           N  
ATOM   3087 HE21 GLN A 204      44.400 -13.405  -3.026  1.00 45.43           H  
ATOM   3088 HE22 GLN A 204      45.064 -14.804  -2.153  1.00 45.43           H  
ATOM   3089  OE1 GLN A 204      42.408 -14.433  -3.701  1.00 45.43           O  
ATOM   3090  N   GLN A 205      39.405 -19.469  -2.793  1.00 45.84           N  
ATOM   3091  H   GLN A 205      39.780 -19.700  -3.702  1.00 45.84           H  
ATOM   3092  CA  GLN A 205      37.998 -19.762  -2.511  1.00 45.84           C  
ATOM   3093  HA  GLN A 205      37.558 -18.837  -2.137  1.00 45.84           H  
ATOM   3094  C   GLN A 205      37.812 -20.805  -1.387  1.00 45.84           C  
ATOM   3095  CB  GLN A 205      37.276 -20.118  -3.823  1.00 45.84           C  
ATOM   3096  HB2 GLN A 205      37.332 -21.191  -4.006  1.00 45.84           H  
ATOM   3097  HB3 GLN A 205      37.765 -19.604  -4.650  1.00 45.84           H  
ATOM   3098  O   GLN A 205      36.848 -20.704  -0.627  1.00 45.84           O  
ATOM   3099  CG  GLN A 205      35.812 -19.655  -3.801  1.00 45.84           C  
ATOM   3100  HG2 GLN A 205      35.767 -18.609  -3.500  1.00 45.84           H  
ATOM   3101  HG3 GLN A 205      35.251 -20.245  -3.076  1.00 45.84           H  
ATOM   3102  CD  GLN A 205      35.156 -19.802  -5.170  1.00 45.84           C  
ATOM   3103  NE2 GLN A 205      34.811 -18.720  -5.835  1.00 45.84           N  
ATOM   3104 HE21 GLN A 205      34.987 -17.801  -5.456  1.00 45.84           H  
ATOM   3105 HE22 GLN A 205      34.406 -18.873  -6.748  1.00 45.84           H  
ATOM   3106  OE1 GLN A 205      34.946 -20.890  -5.674  1.00 45.84           O  
ATOM   3107  N   GLN A 206      38.754 -21.744  -1.195  1.00 45.03           N  
ATOM   3108  H   GLN A 206      39.523 -21.805  -1.847  1.00 45.03           H  
ATOM   3109  CA  GLN A 206      38.709 -22.676  -0.053  1.00 45.03           C  
ATOM   3110  HA  GLN A 206      37.682 -23.026   0.046  1.00 45.03           H  
ATOM   3111  C   GLN A 206      39.032 -22.014   1.297  1.00 45.03           C  
ATOM   3112  CB  GLN A 206      39.599 -23.910  -0.289  1.00 45.03           C  
ATOM   3113  HB2 GLN A 206      40.499 -23.634  -0.839  1.00 45.03           H  
ATOM   3114  HB3 GLN A 206      39.899 -24.311   0.680  1.00 45.03           H  
ATOM   3115  O   GLN A 206      38.348 -22.309   2.278  1.00 45.03           O  
ATOM   3116  CG  GLN A 206      38.832 -25.014  -1.036  1.00 45.03           C  
ATOM   3117  HG2 GLN A 206      38.628 -24.681  -2.053  1.00 45.03           H  
ATOM   3118  HG3 GLN A 206      37.878 -25.188  -0.537  1.00 45.03           H  
ATOM   3119  CD  GLN A 206      39.571 -26.350  -1.095  1.00 45.03           C  
ATOM   3120  NE2 GLN A 206      38.975 -27.364  -1.685  1.00 45.03           N  
ATOM   3121 HE21 GLN A 206      39.502 -28.225  -1.707  1.00 45.03           H  
ATOM   3122 HE22 GLN A 206      38.063 -27.257  -2.104  1.00 45.03           H  
ATOM   3123  OE1 GLN A 206      40.678 -26.529  -0.619  1.00 45.03           O  
ATOM   3124  N   GLN A 207      39.997 -21.086   1.374  1.00 45.25           N  
ATOM   3125  H   GLN A 207      40.544 -20.866   0.554  1.00 45.25           H  
ATOM   3126  CA  GLN A 207      40.251 -20.360   2.631  1.00 45.25           C  
ATOM   3127  HA  GLN A 207      40.325 -21.090   3.437  1.00 45.25           H  
ATOM   3128  C   GLN A 207      39.081 -19.445   3.016  1.00 45.25           C  
ATOM   3129  CB  GLN A 207      41.572 -19.571   2.573  1.00 45.25           C  
ATOM   3130  HB2 GLN A 207      41.472 -18.673   3.182  1.00 45.25           H  
ATOM   3131  HB3 GLN A 207      41.793 -19.267   1.549  1.00 45.25           H  
ATOM   3132  O   GLN A 207      38.691 -19.404   4.185  1.00 45.25           O  
ATOM   3133  CG  GLN A 207      42.730 -20.403   3.146  1.00 45.25           C  
ATOM   3134  HG2 GLN A 207      42.897 -21.270   2.507  1.00 45.25           H  
ATOM   3135  HG3 GLN A 207      42.459 -20.759   4.140  1.00 45.25           H  
ATOM   3136  CD  GLN A 207      44.039 -19.627   3.274  1.00 45.25           C  
ATOM   3137  NE2 GLN A 207      45.094 -20.261   3.736  1.00 45.25           N  
ATOM   3138 HE21 GLN A 207      45.937 -19.709   3.807  1.00 45.25           H  
ATOM   3139 HE22 GLN A 207      45.043 -21.235   3.997  1.00 45.25           H  
ATOM   3140  OE1 GLN A 207      44.153 -18.451   2.977  1.00 45.25           O  
ATOM   3141  N   GLN A 208      38.460 -18.769   2.044  1.00 46.66           N  
ATOM   3142  H   GLN A 208      38.830 -18.800   1.105  1.00 46.66           H  
ATOM   3143  CA  GLN A 208      37.316 -17.901   2.328  1.00 46.66           C  
ATOM   3144  HA  GLN A 208      37.597 -17.247   3.154  1.00 46.66           H  
ATOM   3145  C   GLN A 208      36.082 -18.698   2.791  1.00 46.66           C  
ATOM   3146  CB  GLN A 208      37.045 -17.021   1.100  1.00 46.66           C  
ATOM   3147  HB2 GLN A 208      37.993 -16.616   0.747  1.00 46.66           H  
ATOM   3148  HB3 GLN A 208      36.606 -17.618   0.301  1.00 46.66           H  
ATOM   3149  O   GLN A 208      35.386 -18.271   3.713  1.00 46.66           O  
ATOM   3150  CG  GLN A 208      36.122 -15.842   1.439  1.00 46.66           C  
ATOM   3151  HG2 GLN A 208      35.115 -16.207   1.640  1.00 46.66           H  
ATOM   3152  HG3 GLN A 208      36.489 -15.338   2.333  1.00 46.66           H  
ATOM   3153  CD  GLN A 208      36.065 -14.844   0.290  1.00 46.66           C  
ATOM   3154  NE2 GLN A 208      36.620 -13.661   0.443  1.00 46.66           N  
ATOM   3155 HE21 GLN A 208      37.084 -13.413   1.305  1.00 46.66           H  
ATOM   3156 HE22 GLN A 208      36.574 -13.045  -0.356  1.00 46.66           H  
ATOM   3157  OE1 GLN A 208      35.541 -15.114  -0.775  1.00 46.66           O  
ATOM   3158  N   GLN A 209      35.837 -19.890   2.233  1.00 47.35           N  
ATOM   3159  H   GLN A 209      36.417 -20.203   1.468  1.00 47.35           H  
ATOM   3160  CA  GLN A 209      34.701 -20.724   2.642  1.00 47.35           C  
ATOM   3161  HA  GLN A 209      33.816 -20.088   2.642  1.00 47.35           H  
ATOM   3162  C   GLN A 209      34.847 -21.274   4.076  1.00 47.35           C  
ATOM   3163  CB  GLN A 209      34.488 -21.825   1.591  1.00 47.35           C  
ATOM   3164  HB2 GLN A 209      34.552 -21.375   0.600  1.00 47.35           H  
ATOM   3165  HB3 GLN A 209      35.270 -22.579   1.679  1.00 47.35           H  
ATOM   3166  O   GLN A 209      33.850 -21.377   4.794  1.00 47.35           O  
ATOM   3167  CG  GLN A 209      33.108 -22.485   1.717  1.00 47.35           C  
ATOM   3168  HG2 GLN A 209      33.061 -23.059   2.643  1.00 47.35           H  
ATOM   3169  HG3 GLN A 209      32.336 -21.716   1.748  1.00 47.35           H  
ATOM   3170  CD  GLN A 209      32.828 -23.420   0.547  1.00 47.35           C  
ATOM   3171  NE2 GLN A 209      32.243 -22.942  -0.530  1.00 47.35           N  
ATOM   3172 HE21 GLN A 209      32.118 -23.599  -1.287  1.00 47.35           H  
ATOM   3173 HE22 GLN A 209      32.012 -21.962  -0.605  1.00 47.35           H  
ATOM   3174  OE1 GLN A 209      33.140 -24.596   0.569  1.00 47.35           O  
ATOM   3175  N   GLN A 210      36.074 -21.553   4.534  1.00 48.98           N  
ATOM   3176  H   GLN A 210      36.861 -21.471   3.906  1.00 48.98           H  
ATOM   3177  CA  GLN A 210      36.319 -22.007   5.909  1.00 48.98           C  
ATOM   3178  HA  GLN A 210      35.567 -22.761   6.140  1.00 48.98           H  
ATOM   3179  C   GLN A 210      36.141 -20.875   6.942  1.00 48.98           C  
ATOM   3180  CB  GLN A 210      37.706 -22.674   5.980  1.00 48.98           C  
ATOM   3181  HB2 GLN A 210      37.978 -23.049   4.993  1.00 48.98           H  
ATOM   3182  HB3 GLN A 210      38.458 -21.945   6.284  1.00 48.98           H  
ATOM   3183  O   GLN A 210      35.612 -21.107   8.031  1.00 48.98           O  
ATOM   3184  CG  GLN A 210      37.703 -23.872   6.941  1.00 48.98           C  
ATOM   3185  HG2 GLN A 210      36.891 -24.545   6.666  1.00 48.98           H  
ATOM   3186  HG3 GLN A 210      37.530 -23.525   7.960  1.00 48.98           H  
ATOM   3187  CD  GLN A 210      39.018 -24.646   6.903  1.00 48.98           C  
ATOM   3188  NE2 GLN A 210      38.985 -25.955   6.768  1.00 48.98           N  
ATOM   3189 HE21 GLN A 210      38.106 -26.445   6.681  1.00 48.98           H  
ATOM   3190 HE22 GLN A 210      39.884 -26.413   6.737  1.00 48.98           H  
ATOM   3191  OE1 GLN A 210      40.102 -24.101   6.997  1.00 48.98           O  
ATOM   3192  N   GLN A 211      36.491 -19.633   6.583  1.00 47.34           N  
ATOM   3193  H   GLN A 211      36.950 -19.499   5.693  1.00 47.34           H  
ATOM   3194  CA  GLN A 211      36.296 -18.466   7.452  1.00 47.34           C  
ATOM   3195  HA  GLN A 211      36.644 -18.736   8.448  1.00 47.34           H  
ATOM   3196  C   GLN A 211      34.810 -18.072   7.582  1.00 47.34           C  
ATOM   3197  CB  GLN A 211      37.175 -17.315   6.933  1.00 47.34           C  
ATOM   3198  HB2 GLN A 211      36.691 -16.835   6.083  1.00 47.34           H  
ATOM   3199  HB3 GLN A 211      38.128 -17.724   6.597  1.00 47.34           H  
ATOM   3200  O   GLN A 211      34.351 -17.727   8.673  1.00 47.34           O  
ATOM   3201  CG  GLN A 211      37.472 -16.279   8.028  1.00 47.34           C  
ATOM   3202  HG2 GLN A 211      37.871 -16.795   8.902  1.00 47.34           H  
ATOM   3203  HG3 GLN A 211      36.551 -15.774   8.319  1.00 47.34           H  
ATOM   3204  CD  GLN A 211      38.486 -15.230   7.576  1.00 47.34           C  
ATOM   3205  NE2 GLN A 211      39.327 -14.740   8.461  1.00 47.34           N  
ATOM   3206 HE21 GLN A 211      39.320 -15.060   9.419  1.00 47.34           H  
ATOM   3207 HE22 GLN A 211      39.985 -14.061   8.108  1.00 47.34           H  
ATOM   3208  OE1 GLN A 211      38.547 -14.821   6.431  1.00 47.34           O  
ATOM   3209  N   VAL A 212      34.026 -18.205   6.502  1.00 61.53           N  
ATOM   3210  H   VAL A 212      34.463 -18.444   5.623  1.00 61.53           H  
ATOM   3211  CA  VAL A 212      32.568 -17.974   6.526  1.00 61.53           C  
ATOM   3212  HA  VAL A 212      32.384 -17.010   7.000  1.00 61.53           H  
ATOM   3213  C   VAL A 212      31.834 -19.017   7.386  1.00 61.53           C  
ATOM   3214  CB  VAL A 212      32.009 -17.897   5.088  1.00 61.53           C  
ATOM   3215  HB  VAL A 212      32.338 -18.773   4.530  1.00 61.53           H  
ATOM   3216  O   VAL A 212      30.885 -18.657   8.084  1.00 61.53           O  
ATOM   3217  CG1 VAL A 212      30.476 -17.834   5.032  1.00 61.53           C  
ATOM   3218 HG11 VAL A 212      30.046 -18.761   5.411  1.00 61.53           H  
ATOM   3219 HG12 VAL A 212      30.115 -16.998   5.632  1.00 61.53           H  
ATOM   3220 HG13 VAL A 212      30.148 -17.704   4.001  1.00 61.53           H  
ATOM   3221  CG2 VAL A 212      32.524 -16.633   4.381  1.00 61.53           C  
ATOM   3222 HG21 VAL A 212      33.613 -16.602   4.392  1.00 61.53           H  
ATOM   3223 HG22 VAL A 212      32.191 -16.626   3.343  1.00 61.53           H  
ATOM   3224 HG23 VAL A 212      32.149 -15.743   4.886  1.00 61.53           H  
ATOM   3225  N   GLN A 213      32.283 -20.281   7.420  1.00 49.14           N  
ATOM   3226  H   GLN A 213      33.053 -20.546   6.824  1.00 49.14           H  
ATOM   3227  CA  GLN A 213      31.675 -21.298   8.295  1.00 49.14           C  
ATOM   3228  HA  GLN A 213      30.599 -21.282   8.124  1.00 49.14           H  
ATOM   3229  C   GLN A 213      31.847 -20.991   9.792  1.00 49.14           C  
ATOM   3230  CB  GLN A 213      32.193 -22.710   7.964  1.00 49.14           C  
ATOM   3231  HB2 GLN A 213      33.193 -22.660   7.534  1.00 49.14           H  
ATOM   3232  HB3 GLN A 213      32.247 -23.290   8.885  1.00 49.14           H  
ATOM   3233  O   GLN A 213      30.870 -21.095  10.536  1.00 49.14           O  
ATOM   3234  CG  GLN A 213      31.237 -23.437   7.003  1.00 49.14           C  
ATOM   3235  HG2 GLN A 213      31.230 -22.911   6.049  1.00 49.14           H  
ATOM   3236  HG3 GLN A 213      30.228 -23.415   7.415  1.00 49.14           H  
ATOM   3237  CD  GLN A 213      31.606 -24.899   6.760  1.00 49.14           C  
ATOM   3238  NE2 GLN A 213      30.955 -25.555   5.824  1.00 49.14           N  
ATOM   3239 HE21 GLN A 213      31.239 -26.515   5.688  1.00 49.14           H  
ATOM   3240 HE22 GLN A 213      30.240 -25.103   5.273  1.00 49.14           H  
ATOM   3241  OE1 GLN A 213      32.461 -25.492   7.392  1.00 49.14           O  
ATOM   3242  N   GLN A 214      33.033 -20.556  10.242  1.00 51.42           N  
ATOM   3243  H   GLN A 214      33.811 -20.488   9.602  1.00 51.42           H  
ATOM   3244  CA  GLN A 214      33.211 -20.154  11.648  1.00 51.42           C  
ATOM   3245  HA  GLN A 214      32.863 -20.966  12.287  1.00 51.42           H  
ATOM   3246  C   GLN A 214      32.353 -18.936  12.015  1.00 51.42           C  
ATOM   3247  CB  GLN A 214      34.689 -19.876  11.972  1.00 51.42           C  
ATOM   3248  HB2 GLN A 214      35.194 -19.440  11.110  1.00 51.42           H  
ATOM   3249  HB3 GLN A 214      34.731 -19.157  12.791  1.00 51.42           H  
ATOM   3250  O   GLN A 214      31.720 -18.924  13.074  1.00 51.42           O  
ATOM   3251  CG  GLN A 214      35.419 -21.148  12.430  1.00 51.42           C  
ATOM   3252  HG2 GLN A 214      35.500 -21.836  11.589  1.00 51.42           H  
ATOM   3253  HG3 GLN A 214      34.838 -21.634  13.214  1.00 51.42           H  
ATOM   3254  CD  GLN A 214      36.814 -20.876  12.989  1.00 51.42           C  
ATOM   3255  NE2 GLN A 214      37.545 -21.903  13.363  1.00 51.42           N  
ATOM   3256 HE21 GLN A 214      37.196 -22.847  13.278  1.00 51.42           H  
ATOM   3257 HE22 GLN A 214      38.460 -21.678  13.727  1.00 51.42           H  
ATOM   3258  OE1 GLN A 214      37.281 -19.758  13.116  1.00 51.42           O  
ATOM   3259  N   GLN A 215      32.272 -17.935  11.134  1.00 50.09           N  
ATOM   3260  H   GLN A 215      32.820 -17.978  10.287  1.00 50.09           H  
ATOM   3261  CA  GLN A 215      31.487 -16.730  11.410  1.00 50.09           C  
ATOM   3262  HA  GLN A 215      31.783 -16.361  12.391  1.00 50.09           H  
ATOM   3263  C   GLN A 215      29.976 -17.021  11.474  1.00 50.09           C  
ATOM   3264  CB  GLN A 215      31.847 -15.660  10.371  1.00 50.09           C  
ATOM   3265  HB2 GLN A 215      31.433 -15.931   9.400  1.00 50.09           H  
ATOM   3266  HB3 GLN A 215      32.933 -15.610  10.281  1.00 50.09           H  
ATOM   3267  O   GLN A 215      29.280 -16.482  12.338  1.00 50.09           O  
ATOM   3268  CG  GLN A 215      31.339 -14.274  10.788  1.00 50.09           C  
ATOM   3269  HG2 GLN A 215      30.249 -14.256  10.766  1.00 50.09           H  
ATOM   3270  HG3 GLN A 215      31.666 -14.059  11.805  1.00 50.09           H  
ATOM   3271  CD  GLN A 215      31.861 -13.192   9.852  1.00 50.09           C  
ATOM   3272  NE2 GLN A 215      32.765 -12.345  10.293  1.00 50.09           N  
ATOM   3273 HE21 GLN A 215      33.083 -11.656   9.626  1.00 50.09           H  
ATOM   3274 HE22 GLN A 215      33.113 -12.403  11.240  1.00 50.09           H  
ATOM   3275  OE1 GLN A 215      31.481 -13.098   8.700  1.00 50.09           O  
ATOM   3276  N   GLN A 216      29.461 -17.920  10.628  1.00 51.29           N  
ATOM   3277  H   GLN A 216      30.061 -18.322   9.922  1.00 51.29           H  
ATOM   3278  CA  GLN A 216      28.041 -18.291  10.637  1.00 51.29           C  
ATOM   3279  HA  GLN A 216      27.460 -17.369  10.625  1.00 51.29           H  
ATOM   3280  C   GLN A 216      27.637 -19.059  11.910  1.00 51.29           C  
ATOM   3281  CB  GLN A 216      27.722 -19.072   9.352  1.00 51.29           C  
ATOM   3282  HB2 GLN A 216      28.159 -20.069   9.408  1.00 51.29           H  
ATOM   3283  HB3 GLN A 216      28.163 -18.547   8.505  1.00 51.29           H  
ATOM   3284  O   GLN A 216      26.546 -18.836  12.441  1.00 51.29           O  
ATOM   3285  CG  GLN A 216      26.209 -19.178   9.112  1.00 51.29           C  
ATOM   3286  HG2 GLN A 216      25.750 -19.750   9.918  1.00 51.29           H  
ATOM   3287  HG3 GLN A 216      25.770 -18.181   9.102  1.00 51.29           H  
ATOM   3288  CD  GLN A 216      25.893 -19.869   7.792  1.00 51.29           C  
ATOM   3289  NE2 GLN A 216      25.932 -19.171   6.677  1.00 51.29           N  
ATOM   3290 HE21 GLN A 216      25.722 -19.684   5.833  1.00 51.29           H  
ATOM   3291 HE22 GLN A 216      26.188 -18.194   6.685  1.00 51.29           H  
ATOM   3292  OE1 GLN A 216      25.609 -21.050   7.730  1.00 51.29           O  
ATOM   3293  N   GLN A 217      28.521 -19.906  12.449  1.00 57.04           N  
ATOM   3294  H   GLN A 217      29.397 -20.068  11.971  1.00 57.04           H  
ATOM   3295  CA  GLN A 217      28.250 -20.652  13.683  1.00 57.04           C  
ATOM   3296  HA  GLN A 217      27.260 -21.099  13.587  1.00 57.04           H  
ATOM   3297  C   GLN A 217      28.215 -19.731  14.919  1.00 57.04           C  
ATOM   3298  CB  GLN A 217      29.280 -21.786  13.811  1.00 57.04           C  
ATOM   3299  HB2 GLN A 217      29.473 -22.201  12.821  1.00 57.04           H  
ATOM   3300  HB3 GLN A 217      30.218 -21.395  14.206  1.00 57.04           H  
ATOM   3301  O   GLN A 217      27.373 -19.904  15.803  1.00 57.04           O  
ATOM   3302  CG  GLN A 217      28.764 -22.928  14.698  1.00 57.04           C  
ATOM   3303  HG2 GLN A 217      28.661 -22.579  15.726  1.00 57.04           H  
ATOM   3304  HG3 GLN A 217      27.781 -23.236  14.341  1.00 57.04           H  
ATOM   3305  CD  GLN A 217      29.697 -24.136  14.682  1.00 57.04           C  
ATOM   3306  NE2 GLN A 217      29.175 -25.341  14.592  1.00 57.04           N  
ATOM   3307 HE21 GLN A 217      28.176 -25.468  14.520  1.00 57.04           H  
ATOM   3308 HE22 GLN A 217      29.838 -26.103  14.576  1.00 57.04           H  
ATOM   3309  OE1 GLN A 217      30.907 -24.033  14.752  1.00 57.04           O  
ATOM   3310  N   GLN A 218      29.059 -18.694  14.949  1.00 57.94           N  
ATOM   3311  H   GLN A 218      29.750 -18.612  14.216  1.00 57.94           H  
ATOM   3312  CA  GLN A 218      29.040 -17.681  16.010  1.00 57.94           C  
ATOM   3313  HA  GLN A 218      29.008 -18.207  16.964  1.00 57.94           H  
ATOM   3314  C   GLN A 218      27.783 -16.790  15.936  1.00 57.94           C  
ATOM   3315  CB  GLN A 218      30.349 -16.875  15.943  1.00 57.94           C  
ATOM   3316  HB2 GLN A 218      30.245 -16.059  15.228  1.00 57.94           H  
ATOM   3317  HB3 GLN A 218      31.150 -17.528  15.598  1.00 57.94           H  
ATOM   3318  O   GLN A 218      27.198 -16.455  16.969  1.00 57.94           O  
ATOM   3319  CG  GLN A 218      30.764 -16.329  17.319  1.00 57.94           C  
ATOM   3320  HG2 GLN A 218      30.028 -15.604  17.667  1.00 57.94           H  
ATOM   3321  HG3 GLN A 218      30.794 -17.155  18.030  1.00 57.94           H  
ATOM   3322  CD  GLN A 218      32.139 -15.663  17.292  1.00 57.94           C  
ATOM   3323  NE2 GLN A 218      32.868 -15.671  18.387  1.00 57.94           N  
ATOM   3324 HE21 GLN A 218      33.772 -15.227  18.309  1.00 57.94           H  
ATOM   3325 HE22 GLN A 218      32.541 -16.118  19.232  1.00 57.94           H  
ATOM   3326  OE1 GLN A 218      32.589 -15.117  16.302  1.00 57.94           O  
ATOM   3327  N   LEU A 219      27.308 -16.474  14.722  1.00 67.16           N  
ATOM   3328  H   LEU A 219      27.853 -16.733  13.912  1.00 67.16           H  
ATOM   3329  CA  LEU A 219      26.068 -15.718  14.515  1.00 67.16           C  
ATOM   3330  HA  LEU A 219      26.130 -14.815  15.122  1.00 67.16           H  
ATOM   3331  C   LEU A 219      24.821 -16.498  14.979  1.00 67.16           C  
ATOM   3332  CB  LEU A 219      25.953 -15.313  13.031  1.00 67.16           C  
ATOM   3333  HB2 LEU A 219      26.944 -15.220  12.586  1.00 67.16           H  
ATOM   3334  HB3 LEU A 219      25.430 -16.104  12.492  1.00 67.16           H  
ATOM   3335  O   LEU A 219      23.930 -15.918  15.600  1.00 67.16           O  
ATOM   3336  CG  LEU A 219      25.207 -13.975  12.856  1.00 67.16           C  
ATOM   3337  HG  LEU A 219      24.440 -13.877  13.625  1.00 67.16           H  
ATOM   3338  CD1 LEU A 219      26.181 -12.798  12.963  1.00 67.16           C  
ATOM   3339 HD11 LEU A 219      25.634 -11.860  12.871  1.00 67.16           H  
ATOM   3340 HD12 LEU A 219      26.682 -12.818  13.931  1.00 67.16           H  
ATOM   3341 HD13 LEU A 219      26.930 -12.854  12.172  1.00 67.16           H  
ATOM   3342  CD2 LEU A 219      24.519 -13.902  11.495  1.00 67.16           C  
ATOM   3343 HD21 LEU A 219      23.994 -12.951  11.400  1.00 67.16           H  
ATOM   3344 HD22 LEU A 219      23.793 -14.710  11.407  1.00 67.16           H  
ATOM   3345 HD23 LEU A 219      25.257 -13.987  10.697  1.00 67.16           H  
ATOM   3346  N   GLN A 220      24.771 -17.817  14.745  1.00 60.52           N  
ATOM   3347  H   GLN A 220      25.510 -18.238  14.201  1.00 60.52           H  
ATOM   3348  CA  GLN A 220      23.680 -18.670  15.242  1.00 60.52           C  
ATOM   3349  HA  GLN A 220      22.731 -18.239  14.920  1.00 60.52           H  
ATOM   3350  C   GLN A 220      23.625 -18.726  16.775  1.00 60.52           C  
ATOM   3351  CB  GLN A 220      23.790 -20.091  14.666  1.00 60.52           C  
ATOM   3352  HB2 GLN A 220      23.228 -20.770  15.307  1.00 60.52           H  
ATOM   3353  HB3 GLN A 220      24.831 -20.412  14.658  1.00 60.52           H  
ATOM   3354  O   GLN A 220      22.532 -18.669  17.343  1.00 60.52           O  
ATOM   3355  CG  GLN A 220      23.194 -20.187  13.253  1.00 60.52           C  
ATOM   3356  HG2 GLN A 220      23.781 -19.575  12.568  1.00 60.52           H  
ATOM   3357  HG3 GLN A 220      22.175 -19.800  13.270  1.00 60.52           H  
ATOM   3358  CD  GLN A 220      23.155 -21.618  12.720  1.00 60.52           C  
ATOM   3359  NE2 GLN A 220      22.405 -21.875  11.671  1.00 60.52           N  
ATOM   3360 HE21 GLN A 220      21.902 -21.139  11.196  1.00 60.52           H  
ATOM   3361 HE22 GLN A 220      22.448 -22.824  11.327  1.00 60.52           H  
ATOM   3362  OE1 GLN A 220      23.781 -22.534  13.222  1.00 60.52           O  
ATOM   3363  N   ALA A 221      24.775 -18.778  17.456  1.00 61.58           N  
ATOM   3364  H   ALA A 221      25.642 -18.858  16.945  1.00 61.58           H  
ATOM   3365  CA  ALA A 221      24.822 -18.743  18.919  1.00 61.58           C  
ATOM   3366  HA  ALA A 221      24.186 -19.540  19.305  1.00 61.58           H  
ATOM   3367  C   ALA A 221      24.283 -17.411  19.484  1.00 61.58           C  
ATOM   3368  CB  ALA A 221      26.262 -19.023  19.364  1.00 61.58           C  
ATOM   3369  HB1 ALA A 221      26.591 -19.984  18.969  1.00 61.58           H  
ATOM   3370  HB2 ALA A 221      26.928 -18.240  18.999  1.00 61.58           H  
ATOM   3371  HB3 ALA A 221      26.309 -19.052  20.453  1.00 61.58           H  
ATOM   3372  O   ALA A 221      23.497 -17.414  20.435  1.00 61.58           O  
ATOM   3373  N   ALA A 222      24.636 -16.278  18.866  1.00 59.08           N  
ATOM   3374  H   ALA A 222      25.298 -16.330  18.104  1.00 59.08           H  
ATOM   3375  CA  ALA A 222      24.127 -14.960  19.256  1.00 59.08           C  
ATOM   3376  HA  ALA A 222      24.305 -14.821  20.322  1.00 59.08           H  
ATOM   3377  C   ALA A 222      22.608 -14.820  19.022  1.00 59.08           C  
ATOM   3378  CB  ALA A 222      24.926 -13.895  18.494  1.00 59.08           C  
ATOM   3379  HB1 ALA A 222      25.988 -14.001  18.715  1.00 59.08           H  
ATOM   3380  HB2 ALA A 222      24.597 -12.903  18.801  1.00 59.08           H  
ATOM   3381  HB3 ALA A 222      24.772 -14.005  17.420  1.00 59.08           H  
ATOM   3382  O   ALA A 222      21.887 -14.321  19.891  1.00 59.08           O  
ATOM   3383  N   ALA A 223      22.103 -15.318  17.887  1.00 65.97           N  
ATOM   3384  H   ALA A 223      22.741 -15.677  17.191  1.00 65.97           H  
ATOM   3385  CA  ALA A 223      20.672 -15.324  17.582  1.00 65.97           C  
ATOM   3386  HA  ALA A 223      20.293 -14.306  17.670  1.00 65.97           H  
ATOM   3387  C   ALA A 223      19.870 -16.199  18.566  1.00 65.97           C  
ATOM   3388  CB  ALA A 223      20.489 -15.778  16.129  1.00 65.97           C  
ATOM   3389  HB1 ALA A 223      20.860 -16.795  16.002  1.00 65.97           H  
ATOM   3390  HB2 ALA A 223      19.432 -15.747  15.867  1.00 65.97           H  
ATOM   3391  HB3 ALA A 223      21.037 -15.112  15.462  1.00 65.97           H  
ATOM   3392  O   ALA A 223      18.816 -15.778  19.050  1.00 65.97           O  
ATOM   3393  N   GLN A 224      20.386 -17.380  18.937  1.00 66.36           N  
ATOM   3394  H   GLN A 224      21.241 -17.700  18.504  1.00 66.36           H  
ATOM   3395  CA  GLN A 224      19.751 -18.217  19.960  1.00 66.36           C  
ATOM   3396  HA  GLN A 224      18.707 -18.361  19.681  1.00 66.36           H  
ATOM   3397  C   GLN A 224      19.732 -17.543  21.337  1.00 66.36           C  
ATOM   3398  CB  GLN A 224      20.411 -19.600  20.051  1.00 66.36           C  
ATOM   3399  HB2 GLN A 224      20.093 -20.062  20.986  1.00 66.36           H  
ATOM   3400  HB3 GLN A 224      21.496 -19.500  20.069  1.00 66.36           H  
ATOM   3401  O   GLN A 224      18.706 -17.616  22.013  1.00 66.36           O  
ATOM   3402  CG  GLN A 224      19.984 -20.522  18.896  1.00 66.36           C  
ATOM   3403  HG2 GLN A 224      18.898 -20.509  18.808  1.00 66.36           H  
ATOM   3404  HG3 GLN A 224      20.406 -20.153  17.962  1.00 66.36           H  
ATOM   3405  CD  GLN A 224      20.418 -21.973  19.098  1.00 66.36           C  
ATOM   3406  NE2 GLN A 224      20.184 -22.835  18.134  1.00 66.36           N  
ATOM   3407 HE21 GLN A 224      19.774 -22.540  17.260  1.00 66.36           H  
ATOM   3408 HE22 GLN A 224      20.505 -23.777  18.305  1.00 66.36           H  
ATOM   3409  OE1 GLN A 224      20.949 -22.377  20.117  1.00 66.36           O  
ATOM   3410  N   GLN A 225      20.793 -16.836  21.747  1.00 62.66           N  
ATOM   3411  H   GLN A 225      21.628 -16.819  21.179  1.00 62.66           H  
ATOM   3412  CA  GLN A 225      20.773 -16.099  23.018  1.00 62.66           C  
ATOM   3413  HA  GLN A 225      20.479 -16.791  23.807  1.00 62.66           H  
ATOM   3414  C   GLN A 225      19.727 -14.975  23.034  1.00 62.66           C  
ATOM   3415  CB  GLN A 225      22.158 -15.544  23.377  1.00 62.66           C  
ATOM   3416  HB2 GLN A 225      22.023 -14.809  24.171  1.00 62.66           H  
ATOM   3417  HB3 GLN A 225      22.602 -15.043  22.517  1.00 62.66           H  
ATOM   3418  O   GLN A 225      19.004 -14.854  24.023  1.00 62.66           O  
ATOM   3419  CG  GLN A 225      23.102 -16.641  23.896  1.00 62.66           C  
ATOM   3420  HG2 GLN A 225      23.389 -17.294  23.071  1.00 62.66           H  
ATOM   3421  HG3 GLN A 225      22.582 -17.243  24.640  1.00 62.66           H  
ATOM   3422  CD  GLN A 225      24.362 -16.081  24.552  1.00 62.66           C  
ATOM   3423  NE2 GLN A 225      25.306 -16.922  24.912  1.00 62.66           N  
ATOM   3424 HE21 GLN A 225      25.215 -17.912  24.737  1.00 62.66           H  
ATOM   3425 HE22 GLN A 225      26.116 -16.506  25.349  1.00 62.66           H  
ATOM   3426  OE1 GLN A 225      24.527 -14.896  24.781  1.00 62.66           O  
ATOM   3427  N   GLN A 226      19.570 -14.201  21.951  1.00 60.20           N  
ATOM   3428  H   GLN A 226      20.194 -14.319  21.166  1.00 60.20           H  
ATOM   3429  CA  GLN A 226      18.485 -13.209  21.878  1.00 60.20           C  
ATOM   3430  HA  GLN A 226      18.548 -12.559  22.750  1.00 60.20           H  
ATOM   3431  C   GLN A 226      17.097 -13.860  21.926  1.00 60.20           C  
ATOM   3432  CB  GLN A 226      18.584 -12.342  20.616  1.00 60.20           C  
ATOM   3433  HB2 GLN A 226      17.622 -11.843  20.497  1.00 60.20           H  
ATOM   3434  HB3 GLN A 226      18.753 -12.964  19.737  1.00 60.20           H  
ATOM   3435  O   GLN A 226      16.203 -13.353  22.607  1.00 60.20           O  
ATOM   3436  CG  GLN A 226      19.675 -11.265  20.714  1.00 60.20           C  
ATOM   3437  HG2 GLN A 226      19.695 -10.857  21.725  1.00 60.20           H  
ATOM   3438  HG3 GLN A 226      20.645 -11.718  20.509  1.00 60.20           H  
ATOM   3439  CD  GLN A 226      19.447 -10.103  19.747  1.00 60.20           C  
ATOM   3440  NE2 GLN A 226      20.324  -9.124  19.725  1.00 60.20           N  
ATOM   3441 HE21 GLN A 226      20.143  -8.399  19.045  1.00 60.20           H  
ATOM   3442 HE22 GLN A 226      21.155  -9.154  20.297  1.00 60.20           H  
ATOM   3443  OE1 GLN A 226      18.481 -10.024  19.009  1.00 60.20           O  
ATOM   3444  N   HIS A 227      16.911 -14.996  21.248  1.00 69.58           N  
ATOM   3445  H   HIS A 227      17.660 -15.344  20.667  1.00 69.58           H  
ATOM   3446  CA  HIS A 227      15.644 -15.724  21.271  1.00 69.58           C  
ATOM   3447  HA  HIS A 227      14.848 -15.034  20.992  1.00 69.58           H  
ATOM   3448  C   HIS A 227      15.309 -16.261  22.675  1.00 69.58           C  
ATOM   3449  CB  HIS A 227      15.697 -16.840  20.222  1.00 69.58           C  
ATOM   3450  HB2 HIS A 227      16.470 -17.559  20.491  1.00 69.58           H  
ATOM   3451  HB3 HIS A 227      15.958 -16.409  19.255  1.00 69.58           H  
ATOM   3452  O   HIS A 227      14.185 -16.086  23.150  1.00 69.58           O  
ATOM   3453  CG  HIS A 227      14.382 -17.556  20.085  1.00 69.58           C  
ATOM   3454  CD2 HIS A 227      13.251 -17.072  19.485  1.00 69.58           C  
ATOM   3455  HD2 HIS A 227      13.151 -16.111  19.003  1.00 69.58           H  
ATOM   3456  ND1 HIS A 227      14.081 -18.808  20.569  1.00 69.58           N  
ATOM   3457  HD1 HIS A 227      14.712 -19.428  21.056  1.00 69.58           H  
ATOM   3458  CE1 HIS A 227      12.800 -19.072  20.260  1.00 69.58           C  
ATOM   3459  HE1 HIS A 227      12.278 -19.987  20.500  1.00 69.58           H  
ATOM   3460  NE2 HIS A 227      12.249 -18.037  19.610  1.00 69.58           N  
ATOM   3461  N   ILE A 228      16.294 -16.840  23.375  1.00 77.64           N  
ATOM   3462  H   ILE A 228      17.191 -16.953  22.925  1.00 77.64           H  
ATOM   3463  CA  ILE A 228      16.157 -17.296  24.767  1.00 77.64           C  
ATOM   3464  HA  ILE A 228      15.314 -17.984  24.827  1.00 77.64           H  
ATOM   3465  C   ILE A 228      15.829 -16.116  25.688  1.00 77.64           C  
ATOM   3466  CB  ILE A 228      17.430 -18.058  25.214  1.00 77.64           C  
ATOM   3467  HB  ILE A 228      18.300 -17.450  24.964  1.00 77.64           H  
ATOM   3468  O   ILE A 228      14.881 -16.209  26.465  1.00 77.64           O  
ATOM   3469  CG1 ILE A 228      17.526 -19.409  24.464  1.00 77.64           C  
ATOM   3470 HG12 ILE A 228      16.789 -20.103  24.868  1.00 77.64           H  
ATOM   3471 HG13 ILE A 228      17.291 -19.266  23.410  1.00 77.64           H  
ATOM   3472  CG2 ILE A 228      17.439 -18.311  26.735  1.00 77.64           C  
ATOM   3473 HG21 ILE A 228      17.474 -17.368  27.282  1.00 77.64           H  
ATOM   3474 HG22 ILE A 228      18.324 -18.879  27.024  1.00 77.64           H  
ATOM   3475 HG23 ILE A 228      16.547 -18.861  27.032  1.00 77.64           H  
ATOM   3476  CD1 ILE A 228      18.916 -20.057  24.534  1.00 77.64           C  
ATOM   3477 HD11 ILE A 228      19.671 -19.358  24.175  1.00 77.64           H  
ATOM   3478 HD12 ILE A 228      19.152 -20.357  25.556  1.00 77.64           H  
ATOM   3479 HD13 ILE A 228      18.930 -20.945  23.901  1.00 77.64           H  
ATOM   3480  N   LEU A 229      16.538 -14.989  25.566  1.00 72.28           N  
ATOM   3481  H   LEU A 229      17.318 -14.975  24.925  1.00 72.28           H  
ATOM   3482  CA  LEU A 229      16.287 -13.791  26.374  1.00 72.28           C  
ATOM   3483  HA  LEU A 229      16.363 -14.074  27.424  1.00 72.28           H  
ATOM   3484  C   LEU A 229      14.871 -13.233  26.148  1.00 72.28           C  
ATOM   3485  CB  LEU A 229      17.377 -12.750  26.055  1.00 72.28           C  
ATOM   3486  HB2 LEU A 229      18.354 -13.209  26.204  1.00 72.28           H  
ATOM   3487  HB3 LEU A 229      17.295 -12.474  25.004  1.00 72.28           H  
ATOM   3488  O   LEU A 229      14.190 -12.881  27.110  1.00 72.28           O  
ATOM   3489  CG  LEU A 229      17.303 -11.468  26.907  1.00 72.28           C  
ATOM   3490  HG  LEU A 229      16.321 -11.009  26.795  1.00 72.28           H  
ATOM   3491  CD1 LEU A 229      17.559 -11.741  28.391  1.00 72.28           C  
ATOM   3492 HD11 LEU A 229      18.518 -12.243  28.523  1.00 72.28           H  
ATOM   3493 HD12 LEU A 229      16.767 -12.368  28.801  1.00 72.28           H  
ATOM   3494 HD13 LEU A 229      17.567 -10.801  28.944  1.00 72.28           H  
ATOM   3495  CD2 LEU A 229      18.350 -10.469  26.416  1.00 72.28           C  
ATOM   3496 HD21 LEU A 229      18.171 -10.234  25.367  1.00 72.28           H  
ATOM   3497 HD22 LEU A 229      18.283  -9.549  26.998  1.00 72.28           H  
ATOM   3498 HD23 LEU A 229      19.349 -10.891  26.525  1.00 72.28           H  
ATOM   3499  N   LYS A 230      14.393 -13.208  24.896  1.00 82.56           N  
ATOM   3500  H   LYS A 230      15.017 -13.487  24.153  1.00 82.56           H  
ATOM   3501  CA  LYS A 230      13.027 -12.778  24.544  1.00 82.56           C  
ATOM   3502  HA  LYS A 230      12.859 -11.791  24.974  1.00 82.56           H  
ATOM   3503  C   LYS A 230      11.964 -13.703  25.148  1.00 82.56           C  
ATOM   3504  CB  LYS A 230      12.923 -12.677  23.013  1.00 82.56           C  
ATOM   3505  HB2 LYS A 230      13.034 -13.670  22.578  1.00 82.56           H  
ATOM   3506  HB3 LYS A 230      13.744 -12.056  22.654  1.00 82.56           H  
ATOM   3507  O   LYS A 230      10.991 -13.210  25.717  1.00 82.56           O  
ATOM   3508  CG  LYS A 230      11.601 -12.056  22.530  1.00 82.56           C  
ATOM   3509  HG2 LYS A 230      11.482 -11.069  22.975  1.00 82.56           H  
ATOM   3510  HG3 LYS A 230      10.766 -12.687  22.835  1.00 82.56           H  
ATOM   3511  CD  LYS A 230      11.605 -11.928  20.998  1.00 82.56           C  
ATOM   3512  HD2 LYS A 230      12.452 -11.311  20.697  1.00 82.56           H  
ATOM   3513  HD3 LYS A 230      11.724 -12.920  20.563  1.00 82.56           H  
ATOM   3514  CE  LYS A 230      10.305 -11.296  20.481  1.00 82.56           C  
ATOM   3515  HE2 LYS A 230       9.467 -11.913  20.805  1.00 82.56           H  
ATOM   3516  HE3 LYS A 230      10.194 -10.311  20.934  1.00 82.56           H  
ATOM   3517  NZ  LYS A 230      10.310 -11.180  18.996  1.00 82.56           N  
ATOM   3518  HZ1 LYS A 230       9.455 -10.761  18.659  1.00 82.56           H  
ATOM   3519  HZ2 LYS A 230      10.402 -12.088  18.564  1.00 82.56           H  
ATOM   3520  HZ3 LYS A 230      11.083 -10.613  18.679  1.00 82.56           H  
ATOM   3521  N   LEU A 231      12.172 -15.022  25.088  1.00 73.71           N  
ATOM   3522  H   LEU A 231      12.989 -15.347  24.592  1.00 73.71           H  
ATOM   3523  CA  LEU A 231      11.325 -16.020  25.756  1.00 73.71           C  
ATOM   3524  HA  LEU A 231      10.296 -15.896  25.416  1.00 73.71           H  
ATOM   3525  C   LEU A 231      11.310 -15.833  27.280  1.00 73.71           C  
ATOM   3526  CB  LEU A 231      11.825 -17.431  25.383  1.00 73.71           C  
ATOM   3527  HB2 LEU A 231      12.890 -17.386  25.155  1.00 73.71           H  
ATOM   3528  HB3 LEU A 231      11.712 -18.100  26.235  1.00 73.71           H  
ATOM   3529  O   LEU A 231      10.244 -15.882  27.893  1.00 73.71           O  
ATOM   3530  CG  LEU A 231      11.066 -18.030  24.189  1.00 73.71           C  
ATOM   3531  HG  LEU A 231      10.880 -17.257  23.444  1.00 73.71           H  
ATOM   3532  CD1 LEU A 231      11.892 -19.137  23.540  1.00 73.71           C  
ATOM   3533 HD11 LEU A 231      12.115 -19.918  24.267  1.00 73.71           H  
ATOM   3534 HD12 LEU A 231      11.334 -19.563  22.706  1.00 73.71           H  
ATOM   3535 HD13 LEU A 231      12.823 -18.712  23.166  1.00 73.71           H  
ATOM   3536  CD2 LEU A 231       9.735 -18.636  24.644  1.00 73.71           C  
ATOM   3537 HD21 LEU A 231       9.909 -19.438  25.361  1.00 73.71           H  
ATOM   3538 HD22 LEU A 231       9.202 -19.033  23.780  1.00 73.71           H  
ATOM   3539 HD23 LEU A 231       9.116 -17.867  25.106  1.00 73.71           H  
ATOM   3540  N   GLN A 232      12.469 -15.568  27.886  1.00 68.15           N  
ATOM   3541  H   GLN A 232      13.312 -15.586  27.331  1.00 68.15           H  
ATOM   3542  CA  GLN A 232      12.597 -15.347  29.328  1.00 68.15           C  
ATOM   3543  HA  GLN A 232      12.124 -16.190  29.831  1.00 68.15           H  
ATOM   3544  C   GLN A 232      11.862 -14.070  29.771  1.00 68.15           C  
ATOM   3545  CB  GLN A 232      14.093 -15.321  29.697  1.00 68.15           C  
ATOM   3546  HB2 GLN A 232      14.658 -15.888  28.958  1.00 68.15           H  
ATOM   3547  HB3 GLN A 232      14.462 -14.295  29.692  1.00 68.15           H  
ATOM   3548  O   GLN A 232      11.117 -14.097  30.753  1.00 68.15           O  
ATOM   3549  CG  GLN A 232      14.373 -15.986  31.051  1.00 68.15           C  
ATOM   3550  HG2 GLN A 232      13.879 -15.427  31.846  1.00 68.15           H  
ATOM   3551  HG3 GLN A 232      13.965 -16.997  31.033  1.00 68.15           H  
ATOM   3552  CD  GLN A 232      15.868 -16.076  31.359  1.00 68.15           C  
ATOM   3553  NE2 GLN A 232      16.278 -16.948  32.255  1.00 68.15           N  
ATOM   3554 HE21 GLN A 232      17.274 -16.968  32.422  1.00 68.15           H  
ATOM   3555 HE22 GLN A 232      15.624 -17.556  32.727  1.00 68.15           H  
ATOM   3556  OE1 GLN A 232      16.700 -15.371  30.816  1.00 68.15           O  
ATOM   3557  N   LEU A 233      11.987 -12.977  29.006  1.00 71.15           N  
ATOM   3558  H   LEU A 233      12.645 -13.006  28.240  1.00 71.15           H  
ATOM   3559  CA  LEU A 233      11.263 -11.725  29.258  1.00 71.15           C  
ATOM   3560  HA  LEU A 233      11.459 -11.435  30.290  1.00 71.15           H  
ATOM   3561  C   LEU A 233       9.743 -11.901  29.113  1.00 71.15           C  
ATOM   3562  CB  LEU A 233      11.762 -10.615  28.304  1.00 71.15           C  
ATOM   3563  HB2 LEU A 233      10.976 -10.395  27.581  1.00 71.15           H  
ATOM   3564  HB3 LEU A 233      12.620 -10.956  27.725  1.00 71.15           H  
ATOM   3565  O   LEU A 233       8.980 -11.417  29.949  1.00 71.15           O  
ATOM   3566  CG  LEU A 233      12.139  -9.323  29.055  1.00 71.15           C  
ATOM   3567  HG  LEU A 233      11.581  -9.258  29.989  1.00 71.15           H  
ATOM   3568  CD1 LEU A 233      13.638  -9.300  29.360  1.00 71.15           C  
ATOM   3569 HD11 LEU A 233      13.902 -10.176  29.952  1.00 71.15           H  
ATOM   3570 HD12 LEU A 233      13.884  -8.406  29.932  1.00 71.15           H  
ATOM   3571 HD13 LEU A 233      14.215  -9.309  28.435  1.00 71.15           H  
ATOM   3572  CD2 LEU A 233      11.793  -8.085  28.229  1.00 71.15           C  
ATOM   3573 HD21 LEU A 233      10.719  -8.059  28.040  1.00 71.15           H  
ATOM   3574 HD22 LEU A 233      12.328  -8.110  27.279  1.00 71.15           H  
ATOM   3575 HD23 LEU A 233      12.076  -7.188  28.779  1.00 71.15           H  
ATOM   3576  N   GLN A 234       9.294 -12.619  28.078  1.00 64.01           N  
ATOM   3577  H   GLN A 234       9.963 -12.966  27.405  1.00 64.01           H  
ATOM   3578  CA  GLN A 234       7.872 -12.884  27.848  1.00 64.01           C  
ATOM   3579  HA  GLN A 234       7.339 -11.933  27.869  1.00 64.01           H  
ATOM   3580  C   GLN A 234       7.276 -13.773  28.950  1.00 64.01           C  
ATOM   3581  CB  GLN A 234       7.699 -13.508  26.455  1.00 64.01           C  
ATOM   3582  HB2 GLN A 234       8.130 -14.509  26.444  1.00 64.01           H  
ATOM   3583  HB3 GLN A 234       8.225 -12.896  25.723  1.00 64.01           H  
ATOM   3584  O   GLN A 234       6.166 -13.516  29.422  1.00 64.01           O  
ATOM   3585  CG  GLN A 234       6.219 -13.577  26.048  1.00 64.01           C  
ATOM   3586  HG2 GLN A 234       5.673 -14.220  26.738  1.00 64.01           H  
ATOM   3587  HG3 GLN A 234       5.793 -12.575  26.104  1.00 64.01           H  
ATOM   3588  CD  GLN A 234       6.021 -14.123  24.638  1.00 64.01           C  
ATOM   3589  NE2 GLN A 234       4.956 -13.748  23.965  1.00 64.01           N  
ATOM   3590 HE21 GLN A 234       4.294 -13.095  24.362  1.00 64.01           H  
ATOM   3591 HE22 GLN A 234       4.858 -14.143  23.041  1.00 64.01           H  
ATOM   3592  OE1 GLN A 234       6.795 -14.902  24.113  1.00 64.01           O  
ATOM   3593  N   GLN A 235       8.019 -14.782  29.416  1.00 73.52           N  
ATOM   3594  H   GLN A 235       8.908 -14.975  28.977  1.00 73.52           H  
ATOM   3595  CA  GLN A 235       7.602 -15.618  30.541  1.00 73.52           C  
ATOM   3596  HA  GLN A 235       6.604 -16.000  30.323  1.00 73.52           H  
ATOM   3597  C   GLN A 235       7.503 -14.802  31.842  1.00 73.52           C  
ATOM   3598  CB  GLN A 235       8.560 -16.814  30.659  1.00 73.52           C  
ATOM   3599  HB2 GLN A 235       9.531 -16.471  31.016  1.00 73.52           H  
ATOM   3600  HB3 GLN A 235       8.693 -17.263  29.675  1.00 73.52           H  
ATOM   3601  O   GLN A 235       6.532 -14.960  32.585  1.00 73.52           O  
ATOM   3602  CG  GLN A 235       8.014 -17.894  31.603  1.00 73.52           C  
ATOM   3603  HG2 GLN A 235       7.039 -18.228  31.247  1.00 73.52           H  
ATOM   3604  HG3 GLN A 235       7.892 -17.480  32.604  1.00 73.52           H  
ATOM   3605  CD  GLN A 235       8.959 -19.086  31.695  1.00 73.52           C  
ATOM   3606  NE2 GLN A 235       8.630 -20.221  31.116  1.00 73.52           N  
ATOM   3607 HE21 GLN A 235       9.308 -20.964  31.202  1.00 73.52           H  
ATOM   3608 HE22 GLN A 235       7.772 -20.313  30.591  1.00 73.52           H  
ATOM   3609  OE1 GLN A 235      10.020 -19.022  32.286  1.00 73.52           O  
ATOM   3610  N   GLN A 236       8.439 -13.876  32.086  1.00 72.20           N  
ATOM   3611  H   GLN A 236       9.232 -13.815  31.463  1.00 72.20           H  
ATOM   3612  CA  GLN A 236       8.407 -12.985  33.250  1.00 72.20           C  
ATOM   3613  HA  GLN A 236       8.280 -13.603  34.139  1.00 72.20           H  
ATOM   3614  C   GLN A 236       7.221 -12.000  33.207  1.00 72.20           C  
ATOM   3615  CB  GLN A 236       9.762 -12.267  33.360  1.00 72.20           C  
ATOM   3616  HB2 GLN A 236       9.870 -11.559  32.539  1.00 72.20           H  
ATOM   3617  HB3 GLN A 236      10.561 -13.005  33.285  1.00 72.20           H  
ATOM   3618  O   GLN A 236       6.540 -11.826  34.219  1.00 72.20           O  
ATOM   3619  CG  GLN A 236       9.918 -11.528  34.696  1.00 72.20           C  
ATOM   3620  HG2 GLN A 236       9.149 -10.761  34.786  1.00 72.20           H  
ATOM   3621  HG3 GLN A 236       9.798 -12.234  35.517  1.00 72.20           H  
ATOM   3622  CD  GLN A 236      11.279 -10.849  34.800  1.00 72.20           C  
ATOM   3623  NE2 GLN A 236      12.181 -11.338  35.623  1.00 72.20           N  
ATOM   3624 HE21 GLN A 236      13.071 -10.861  35.631  1.00 72.20           H  
ATOM   3625 HE22 GLN A 236      11.991 -12.164  36.173  1.00 72.20           H  
ATOM   3626  OE1 GLN A 236      11.560  -9.868  34.138  1.00 72.20           O  
ATOM   3627  N   GLN A 237       6.912 -11.410  32.044  1.00 68.52           N  
ATOM   3628  H   GLN A 237       7.521 -11.557  31.252  1.00 68.52           H  
ATOM   3629  CA  GLN A 237       5.732 -10.547  31.880  1.00 68.52           C  
ATOM   3630  HA  GLN A 237       5.769  -9.753  32.626  1.00 68.52           H  
ATOM   3631  C   GLN A 237       4.421 -11.311  32.120  1.00 68.52           C  
ATOM   3632  CB  GLN A 237       5.721  -9.900  30.485  1.00 68.52           C  
ATOM   3633  HB2 GLN A 237       5.908 -10.657  29.724  1.00 68.52           H  
ATOM   3634  HB3 GLN A 237       4.732  -9.477  30.311  1.00 68.52           H  
ATOM   3635  O   GLN A 237       3.564 -10.841  32.870  1.00 68.52           O  
ATOM   3636  CG  GLN A 237       6.754  -8.767  30.362  1.00 68.52           C  
ATOM   3637  HG2 GLN A 237       7.758  -9.170  30.491  1.00 68.52           H  
ATOM   3638  HG3 GLN A 237       6.579  -8.039  31.154  1.00 68.52           H  
ATOM   3639  CD  GLN A 237       6.690  -8.036  29.023  1.00 68.52           C  
ATOM   3640  NE2 GLN A 237       7.533  -7.049  28.814  1.00 68.52           N  
ATOM   3641 HE21 GLN A 237       8.216  -6.797  29.514  1.00 68.52           H  
ATOM   3642 HE22 GLN A 237       7.458  -6.590  27.918  1.00 68.52           H  
ATOM   3643  OE1 GLN A 237       5.894  -8.312  28.142  1.00 68.52           O  
ATOM   3644  N   ASN A 238       4.285 -12.518  31.561  1.00 76.33           N  
ATOM   3645  H   ASN A 238       5.001 -12.838  30.924  1.00 76.33           H  
ATOM   3646  CA  ASN A 238       3.101 -13.357  31.769  1.00 76.33           C  
ATOM   3647  HA  ASN A 238       2.213 -12.783  31.503  1.00 76.33           H  
ATOM   3648  C   ASN A 238       2.931 -13.769  33.243  1.00 76.33           C  
ATOM   3649  CB  ASN A 238       3.195 -14.583  30.844  1.00 76.33           C  
ATOM   3650  HB2 ASN A 238       2.449 -15.316  31.151  1.00 76.33           H  
ATOM   3651  HB3 ASN A 238       4.181 -15.038  30.938  1.00 76.33           H  
ATOM   3652  O   ASN A 238       1.812 -13.765  33.759  1.00 76.33           O  
ATOM   3653  CG  ASN A 238       2.924 -14.255  29.385  1.00 76.33           C  
ATOM   3654  ND2 ASN A 238       3.332 -15.109  28.476  1.00 76.33           N  
ATOM   3655 HD21 ASN A 238       3.876 -15.919  28.737  1.00 76.33           H  
ATOM   3656 HD22 ASN A 238       3.119 -14.862  27.520  1.00 76.33           H  
ATOM   3657  OD1 ASN A 238       2.311 -13.267  29.028  1.00 76.33           O  
ATOM   3658  N   GLN A 239       4.029 -14.067  33.947  1.00 71.76           N  
ATOM   3659  H   GLN A 239       4.920 -14.091  33.472  1.00 71.76           H  
ATOM   3660  CA  GLN A 239       3.995 -14.383  35.378  1.00 71.76           C  
ATOM   3661  HA  GLN A 239       3.255 -15.168  35.533  1.00 71.76           H  
ATOM   3662  C   GLN A 239       3.556 -13.170  36.219  1.00 71.76           C  
ATOM   3663  CB  GLN A 239       5.370 -14.927  35.795  1.00 71.76           C  
ATOM   3664  HB2 GLN A 239       5.662 -15.710  35.095  1.00 71.76           H  
ATOM   3665  HB3 GLN A 239       6.111 -14.129  35.747  1.00 71.76           H  
ATOM   3666  O   GLN A 239       2.724 -13.313  37.116  1.00 71.76           O  
ATOM   3667  CG  GLN A 239       5.360 -15.532  37.205  1.00 71.76           C  
ATOM   3668  HG2 GLN A 239       5.127 -14.758  37.937  1.00 71.76           H  
ATOM   3669  HG3 GLN A 239       4.594 -16.305  37.264  1.00 71.76           H  
ATOM   3670  CD  GLN A 239       6.716 -16.134  37.551  1.00 71.76           C  
ATOM   3671  NE2 GLN A 239       6.920 -17.418  37.345  1.00 71.76           N  
ATOM   3672 HE21 GLN A 239       7.843 -17.757  37.575  1.00 71.76           H  
ATOM   3673 HE22 GLN A 239       6.192 -18.008  36.969  1.00 71.76           H  
ATOM   3674  OE1 GLN A 239       7.627 -15.458  37.989  1.00 71.76           O  
ATOM   3675  N   GLN A 240       4.036 -11.963  35.895  1.00 63.44           N  
ATOM   3676  H   GLN A 240       4.728 -11.896  35.162  1.00 63.44           H  
ATOM   3677  CA  GLN A 240       3.605 -10.734  36.569  1.00 63.44           C  
ATOM   3678  HA  GLN A 240       3.712 -10.888  37.643  1.00 63.44           H  
ATOM   3679  C   GLN A 240       2.119 -10.419  36.303  1.00 63.44           C  
ATOM   3680  CB  GLN A 240       4.537  -9.582  36.157  1.00 63.44           C  
ATOM   3681  HB2 GLN A 240       5.571  -9.919  36.232  1.00 63.44           H  
ATOM   3682  HB3 GLN A 240       4.340  -9.302  35.122  1.00 63.44           H  
ATOM   3683  O   GLN A 240       1.403 -10.010  37.219  1.00 63.44           O  
ATOM   3684  CG  GLN A 240       4.365  -8.354  37.064  1.00 63.44           C  
ATOM   3685  HG2 GLN A 240       4.540  -8.641  38.101  1.00 63.44           H  
ATOM   3686  HG3 GLN A 240       3.347  -7.975  36.980  1.00 63.44           H  
ATOM   3687  CD  GLN A 240       5.324  -7.232  36.685  1.00 63.44           C  
ATOM   3688  NE2 GLN A 240       6.475  -7.126  37.313  1.00 63.44           N  
ATOM   3689 HE21 GLN A 240       6.746  -7.791  38.023  1.00 63.44           H  
ATOM   3690 HE22 GLN A 240       7.077  -6.379  36.998  1.00 63.44           H  
ATOM   3691  OE1 GLN A 240       5.061  -6.430  35.808  1.00 63.44           O  
ATOM   3692  N   GLN A 241       1.624 -10.670  35.086  1.00 69.30           N  
ATOM   3693  H   GLN A 241       2.261 -10.962  34.358  1.00 69.30           H  
ATOM   3694  CA  GLN A 241       0.222 -10.435  34.731  1.00 69.30           C  
ATOM   3695  HA  GLN A 241      -0.046  -9.447  35.107  1.00 69.30           H  
ATOM   3696  C   GLN A 241      -0.738 -11.442  35.400  1.00 69.30           C  
ATOM   3697  CB  GLN A 241       0.098 -10.403  33.198  1.00 69.30           C  
ATOM   3698  HB2 GLN A 241       0.951  -9.866  32.785  1.00 69.30           H  
ATOM   3699  HB3 GLN A 241       0.109 -11.420  32.805  1.00 69.30           H  
ATOM   3700  O   GLN A 241      -1.807 -11.044  35.872  1.00 69.30           O  
ATOM   3701  CG  GLN A 241      -1.174  -9.675  32.744  1.00 69.30           C  
ATOM   3702  HG2 GLN A 241      -2.053 -10.238  33.060  1.00 69.30           H  
ATOM   3703  HG3 GLN A 241      -1.211  -8.691  33.212  1.00 69.30           H  
ATOM   3704  CD  GLN A 241      -1.221  -9.513  31.227  1.00 69.30           C  
ATOM   3705  NE2 GLN A 241      -1.282  -8.305  30.711  1.00 69.30           N  
ATOM   3706 HE21 GLN A 241      -1.252  -7.488  31.304  1.00 69.30           H  
ATOM   3707 HE22 GLN A 241      -1.266  -8.267  29.702  1.00 69.30           H  
ATOM   3708  OE1 GLN A 241      -1.213 -10.466  30.472  1.00 69.30           O  
ATOM   3709  N   GLN A 242      -0.346 -12.718  35.540  1.00 69.24           N  
ATOM   3710  H   GLN A 242       0.515 -13.013  35.102  1.00 69.24           H  
ATOM   3711  CA  GLN A 242      -1.106 -13.697  36.336  1.00 69.24           C  
ATOM   3712  HA  GLN A 242      -2.141 -13.697  35.994  1.00 69.24           H  
ATOM   3713  C   GLN A 242      -1.146 -13.334  37.826  1.00 69.24           C  
ATOM   3714  CB  GLN A 242      -0.534 -15.115  36.175  1.00 69.24           C  
ATOM   3715  HB2 GLN A 242      -0.812 -15.698  37.054  1.00 69.24           H  
ATOM   3716  HB3 GLN A 242       0.554 -15.081  36.121  1.00 69.24           H  
ATOM   3717  O   GLN A 242      -2.218 -13.383  38.433  1.00 69.24           O  
ATOM   3718  CG  GLN A 242      -1.105 -15.837  34.947  1.00 69.24           C  
ATOM   3719  HG2 GLN A 242      -0.728 -15.365  34.040  1.00 69.24           H  
ATOM   3720  HG3 GLN A 242      -2.192 -15.749  34.954  1.00 69.24           H  
ATOM   3721  CD  GLN A 242      -0.751 -17.323  34.919  1.00 69.24           C  
ATOM   3722  NE2 GLN A 242      -1.398 -18.105  34.083  1.00 69.24           N  
ATOM   3723 HE21 GLN A 242      -1.131 -19.079  34.099  1.00 69.24           H  
ATOM   3724 HE22 GLN A 242      -2.104 -17.730  33.465  1.00 69.24           H  
ATOM   3725  OE1 GLN A 242       0.094 -17.824  35.640  1.00 69.24           O  
ATOM   3726  N   LEU A 243      -0.015 -12.922  38.412  1.00 73.52           N  
ATOM   3727  H   LEU A 243       0.842 -12.935  37.878  1.00 73.52           H  
ATOM   3728  CA  LEU A 243       0.035 -12.470  39.809  1.00 73.52           C  
ATOM   3729  HA  LEU A 243      -0.336 -13.270  40.449  1.00 73.52           H  
ATOM   3730  C   LEU A 243      -0.887 -11.263  40.049  1.00 73.52           C  
ATOM   3731  CB  LEU A 243       1.495 -12.150  40.187  1.00 73.52           C  
ATOM   3732  HB2 LEU A 243       1.504 -11.532  41.085  1.00 73.52           H  
ATOM   3733  HB3 LEU A 243       1.943 -11.566  39.383  1.00 73.52           H  
ATOM   3734  O   LEU A 243      -1.578 -11.211  41.067  1.00 73.52           O  
ATOM   3735  CG  LEU A 243       2.355 -13.402  40.451  1.00 73.52           C  
ATOM   3736  HG  LEU A 243       2.202 -14.132  39.656  1.00 73.52           H  
ATOM   3737  CD1 LEU A 243       3.836 -13.023  40.483  1.00 73.52           C  
ATOM   3738 HD11 LEU A 243       4.125 -12.602  39.520  1.00 73.52           H  
ATOM   3739 HD12 LEU A 243       4.440 -13.912  40.665  1.00 73.52           H  
ATOM   3740 HD13 LEU A 243       4.022 -12.292  41.270  1.00 73.52           H  
ATOM   3741  CD2 LEU A 243       2.008 -14.051  41.794  1.00 73.52           C  
ATOM   3742 HD21 LEU A 243       0.975 -14.399  41.794  1.00 73.52           H  
ATOM   3743 HD22 LEU A 243       2.654 -14.913  41.961  1.00 73.52           H  
ATOM   3744 HD23 LEU A 243       2.147 -13.338  42.607  1.00 73.52           H  
ATOM   3745  N   GLN A 244      -0.966 -10.333  39.092  1.00 67.80           N  
ATOM   3746  H   GLN A 244      -0.345 -10.405  38.299  1.00 67.80           H  
ATOM   3747  CA  GLN A 244      -1.860  -9.178  39.181  1.00 67.80           C  
ATOM   3748  HA  GLN A 244      -1.698  -8.712  40.152  1.00 67.80           H  
ATOM   3749  C   GLN A 244      -3.348  -9.572  39.115  1.00 67.80           C  
ATOM   3750  CB  GLN A 244      -1.465  -8.161  38.100  1.00 67.80           C  
ATOM   3751  HB2 GLN A 244      -0.384  -8.021  38.127  1.00 67.80           H  
ATOM   3752  HB3 GLN A 244      -1.740  -8.541  37.116  1.00 67.80           H  
ATOM   3753  O   GLN A 244      -4.138  -9.077  39.923  1.00 67.80           O  
ATOM   3754  CG  GLN A 244      -2.127  -6.796  38.330  1.00 67.80           C  
ATOM   3755  HG2 GLN A 244      -1.910  -6.456  39.343  1.00 67.80           H  
ATOM   3756  HG3 GLN A 244      -3.208  -6.885  38.222  1.00 67.80           H  
ATOM   3757  CD  GLN A 244      -1.626  -5.762  37.330  1.00 67.80           C  
ATOM   3758  NE2 GLN A 244      -0.913  -4.744  37.763  1.00 67.80           N  
ATOM   3759 HE21 GLN A 244      -0.676  -4.654  38.741  1.00 67.80           H  
ATOM   3760 HE22 GLN A 244      -0.574  -4.112  37.053  1.00 67.80           H  
ATOM   3761  OE1 GLN A 244      -1.856  -5.851  36.137  1.00 67.80           O  
ATOM   3762  N   GLN A 245      -3.743 -10.502  38.232  1.00 76.29           N  
ATOM   3763  H   GLN A 245      -3.069 -10.874  37.578  1.00 76.29           H  
ATOM   3764  CA  GLN A 245      -5.118 -11.030  38.224  1.00 76.29           C  
ATOM   3765  HA  GLN A 245      -5.812 -10.193  38.155  1.00 76.29           H  
ATOM   3766  C   GLN A 245      -5.464 -11.767  39.523  1.00 76.29           C  
ATOM   3767  CB  GLN A 245      -5.358 -11.972  37.030  1.00 76.29           C  
ATOM   3768  HB2 GLN A 245      -4.444 -12.507  36.774  1.00 76.29           H  
ATOM   3769  HB3 GLN A 245      -6.108 -12.708  37.321  1.00 76.29           H  
ATOM   3770  O   GLN A 245      -6.539 -11.548  40.084  1.00 76.29           O  
ATOM   3771  CG  GLN A 245      -5.894 -11.224  35.801  1.00 76.29           C  
ATOM   3772  HG2 GLN A 245      -6.729 -10.590  36.098  1.00 76.29           H  
ATOM   3773  HG3 GLN A 245      -5.106 -10.588  35.397  1.00 76.29           H  
ATOM   3774  CD  GLN A 245      -6.392 -12.162  34.701  1.00 76.29           C  
ATOM   3775  NE2 GLN A 245      -6.848 -11.630  33.590  1.00 76.29           N  
ATOM   3776 HE21 GLN A 245      -7.153 -12.287  32.886  1.00 76.29           H  
ATOM   3777 HE22 GLN A 245      -6.846 -10.629  33.453  1.00 76.29           H  
ATOM   3778  OE1 GLN A 245      -6.404 -13.376  34.806  1.00 76.29           O  
ATOM   3779  N   GLN A 246      -4.557 -12.605  40.032  1.00 75.63           N  
ATOM   3780  H   GLN A 246      -3.699 -12.761  39.522  1.00 75.63           H  
ATOM   3781  CA  GLN A 246      -4.803 -13.383  41.246  1.00 75.63           C  
ATOM   3782  HA  GLN A 246      -5.753 -13.901  41.119  1.00 75.63           H  
ATOM   3783  C   GLN A 246      -4.939 -12.476  42.483  1.00 75.63           C  
ATOM   3784  CB  GLN A 246      -3.696 -14.437  41.390  1.00 75.63           C  
ATOM   3785  HB2 GLN A 246      -3.519 -14.899  40.419  1.00 75.63           H  
ATOM   3786  HB3 GLN A 246      -2.772 -13.961  41.718  1.00 75.63           H  
ATOM   3787  O   GLN A 246      -5.839 -12.686  43.301  1.00 75.63           O  
ATOM   3788  CG  GLN A 246      -4.092 -15.546  42.373  1.00 75.63           C  
ATOM   3789  HG2 GLN A 246      -5.033 -15.994  42.053  1.00 75.63           H  
ATOM   3790  HG3 GLN A 246      -4.229 -15.125  43.369  1.00 75.63           H  
ATOM   3791  CD  GLN A 246      -3.019 -16.625  42.450  1.00 75.63           C  
ATOM   3792  NE2 GLN A 246      -3.203 -17.765  41.819  1.00 75.63           N  
ATOM   3793 HE21 GLN A 246      -4.026 -17.921  41.255  1.00 75.63           H  
ATOM   3794 HE22 GLN A 246      -2.435 -18.419  41.872  1.00 75.63           H  
ATOM   3795  OE1 GLN A 246      -1.988 -16.461  43.073  1.00 75.63           O  
ATOM   3796  N   GLN A 247      -4.130 -11.413  42.578  1.00 72.10           N  
ATOM   3797  H   GLN A 247      -3.386 -11.312  41.904  1.00 72.10           H  
ATOM   3798  CA  GLN A 247      -4.262 -10.393  43.623  1.00 72.10           C  
ATOM   3799  HA  GLN A 247      -4.247 -10.892  44.592  1.00 72.10           H  
ATOM   3800  C   GLN A 247      -5.592  -9.625  43.514  1.00 72.10           C  
ATOM   3801  CB  GLN A 247      -3.055  -9.445  43.552  1.00 72.10           C  
ATOM   3802  HB2 GLN A 247      -2.139 -10.037  43.561  1.00 72.10           H  
ATOM   3803  HB3 GLN A 247      -3.090  -8.879  42.621  1.00 72.10           H  
ATOM   3804  O   GLN A 247      -6.248  -9.387  44.528  1.00 72.10           O  
ATOM   3805  CG  GLN A 247      -3.014  -8.473  44.740  1.00 72.10           C  
ATOM   3806  HG2 GLN A 247      -2.953  -9.038  45.671  1.00 72.10           H  
ATOM   3807  HG3 GLN A 247      -3.923  -7.872  44.761  1.00 72.10           H  
ATOM   3808  CD  GLN A 247      -1.828  -7.524  44.644  1.00 72.10           C  
ATOM   3809  NE2 GLN A 247      -0.680  -7.875  45.183  1.00 72.10           N  
ATOM   3810 HE21 GLN A 247       0.079  -7.219  45.071  1.00 72.10           H  
ATOM   3811 HE22 GLN A 247      -0.577  -8.765  45.649  1.00 72.10           H  
ATOM   3812  OE1 GLN A 247      -1.904  -6.455  44.067  1.00 72.10           O  
ATOM   3813  N   GLN A 248      -6.035  -9.279  42.300  1.00 72.18           N  
ATOM   3814  H   GLN A 248      -5.455  -9.469  41.496  1.00 72.18           H  
ATOM   3815  CA  GLN A 248      -7.305  -8.573  42.097  1.00 72.18           C  
ATOM   3816  HA  GLN A 248      -7.316  -7.719  42.774  1.00 72.18           H  
ATOM   3817  C   GLN A 248      -8.519  -9.452  42.458  1.00 72.18           C  
ATOM   3818  CB  GLN A 248      -7.354  -8.035  40.658  1.00 72.18           C  
ATOM   3819  HB2 GLN A 248      -7.559  -8.851  39.965  1.00 72.18           H  
ATOM   3820  HB3 GLN A 248      -6.384  -7.606  40.409  1.00 72.18           H  
ATOM   3821  O   GLN A 248      -9.462  -8.966  43.088  1.00 72.18           O  
ATOM   3822  CG  GLN A 248      -8.410  -6.933  40.495  1.00 72.18           C  
ATOM   3823  HG2 GLN A 248      -9.402  -7.344  40.684  1.00 72.18           H  
ATOM   3824  HG3 GLN A 248      -8.222  -6.139  41.218  1.00 72.18           H  
ATOM   3825  CD  GLN A 248      -8.391  -6.348  39.088  1.00 72.18           C  
ATOM   3826  NE2 GLN A 248      -7.744  -5.224  38.865  1.00 72.18           N  
ATOM   3827 HE21 GLN A 248      -7.744  -4.903  37.907  1.00 72.18           H  
ATOM   3828 HE22 GLN A 248      -7.244  -4.753  39.605  1.00 72.18           H  
ATOM   3829  OE1 GLN A 248      -8.950  -6.896  38.158  1.00 72.18           O  
ATOM   3830  N   GLN A 249      -8.469 -10.757  42.162  1.00 75.22           N  
ATOM   3831  H   GLN A 249      -7.695 -11.093  41.607  1.00 75.22           H  
ATOM   3832  CA  GLN A 249      -9.483 -11.720  42.608  1.00 75.22           C  
ATOM   3833  HA  GLN A 249     -10.461 -11.314  42.349  1.00 75.22           H  
ATOM   3834  C   GLN A 249      -9.475 -11.912  44.134  1.00 75.22           C  
ATOM   3835  CB  GLN A 249      -9.297 -13.068  41.883  1.00 75.22           C  
ATOM   3836  HB2 GLN A 249      -9.105 -13.854  42.614  1.00 75.22           H  
ATOM   3837  HB3 GLN A 249      -8.441 -13.027  41.209  1.00 75.22           H  
ATOM   3838  O   GLN A 249     -10.542 -11.985  44.744  1.00 75.22           O  
ATOM   3839  CG  GLN A 249     -10.547 -13.435  41.068  1.00 75.22           C  
ATOM   3840  HG2 GLN A 249     -10.709 -12.669  40.310  1.00 75.22           H  
ATOM   3841  HG3 GLN A 249     -11.416 -13.455  41.726  1.00 75.22           H  
ATOM   3842  CD  GLN A 249     -10.438 -14.793  40.380  1.00 75.22           C  
ATOM   3843  NE2 GLN A 249     -11.272 -15.066  39.400  1.00 75.22           N  
ATOM   3844 HE21 GLN A 249     -11.146 -15.962  38.952  1.00 75.22           H  
ATOM   3845 HE22 GLN A 249     -11.941 -14.379  39.083  1.00 75.22           H  
ATOM   3846  OE1 GLN A 249      -9.631 -15.644  40.713  1.00 75.22           O  
ATOM   3847  N   GLN A 250      -8.299 -11.940  44.775  1.00 64.63           N  
ATOM   3848  H   GLN A 250      -7.448 -11.928  44.232  1.00 64.63           H  
ATOM   3849  CA  GLN A 250      -8.197 -11.958  46.240  1.00 64.63           C  
ATOM   3850  HA  GLN A 250      -8.786 -12.796  46.612  1.00 64.63           H  
ATOM   3851  C   GLN A 250      -8.798 -10.697  46.872  1.00 64.63           C  
ATOM   3852  CB  GLN A 250      -6.737 -12.134  46.694  1.00 64.63           C  
ATOM   3853  HB2 GLN A 250      -6.053 -11.909  45.875  1.00 64.63           H  
ATOM   3854  HB3 GLN A 250      -6.526 -11.432  47.501  1.00 64.63           H  
ATOM   3855  O   GLN A 250      -9.560 -10.814  47.828  1.00 64.63           O  
ATOM   3856  CG  GLN A 250      -6.466 -13.551  47.221  1.00 64.63           C  
ATOM   3857  HG2 GLN A 250      -7.182 -13.781  48.010  1.00 64.63           H  
ATOM   3858  HG3 GLN A 250      -6.596 -14.268  46.411  1.00 64.63           H  
ATOM   3859  CD  GLN A 250      -5.058 -13.705  47.795  1.00 64.63           C  
ATOM   3860  NE2 GLN A 250      -4.741 -14.827  48.403  1.00 64.63           N  
ATOM   3861 HE21 GLN A 250      -3.790 -14.875  48.738  1.00 64.63           H  
ATOM   3862 HE22 GLN A 250      -5.386 -15.602  48.463  1.00 64.63           H  
ATOM   3863  OE1 GLN A 250      -4.215 -12.830  47.728  1.00 64.63           O  
ATOM   3864  N   LEU A 251      -8.521  -9.510  46.325  1.00 71.68           N  
ATOM   3865  H   LEU A 251      -7.852  -9.476  45.569  1.00 71.68           H  
ATOM   3866  CA  LEU A 251      -9.083  -8.247  46.815  1.00 71.68           C  
ATOM   3867  HA  LEU A 251      -8.881  -8.170  47.884  1.00 71.68           H  
ATOM   3868  C   LEU A 251     -10.609  -8.196  46.670  1.00 71.68           C  
ATOM   3869  CB  LEU A 251      -8.404  -7.072  46.091  1.00 71.68           C  
ATOM   3870  HB2 LEU A 251      -9.033  -6.185  46.172  1.00 71.68           H  
ATOM   3871  HB3 LEU A 251      -8.317  -7.315  45.032  1.00 71.68           H  
ATOM   3872  O   LEU A 251     -11.291  -7.836  47.628  1.00 71.68           O  
ATOM   3873  CG  LEU A 251      -7.015  -6.738  46.665  1.00 71.68           C  
ATOM   3874  HG  LEU A 251      -6.451  -7.657  46.830  1.00 71.68           H  
ATOM   3875  CD1 LEU A 251      -6.236  -5.867  45.680  1.00 71.68           C  
ATOM   3876 HD11 LEU A 251      -5.252  -5.637  46.089  1.00 71.68           H  
ATOM   3877 HD12 LEU A 251      -6.774  -4.938  45.491  1.00 71.68           H  
ATOM   3878 HD13 LEU A 251      -6.102  -6.407  44.743  1.00 71.68           H  
ATOM   3879  CD2 LEU A 251      -7.128  -5.973  47.988  1.00 71.68           C  
ATOM   3880 HD21 LEU A 251      -7.688  -5.049  47.844  1.00 71.68           H  
ATOM   3881 HD22 LEU A 251      -7.628  -6.584  48.740  1.00 71.68           H  
ATOM   3882 HD23 LEU A 251      -6.131  -5.731  48.355  1.00 71.68           H  
ATOM   3883  N   GLN A 252     -11.162  -8.635  45.532  1.00 72.33           N  
ATOM   3884  H   GLN A 252     -10.560  -8.894  44.764  1.00 72.33           H  
ATOM   3885  CA  GLN A 252     -12.616  -8.785  45.383  1.00 72.33           C  
ATOM   3886  HA  GLN A 252     -13.094  -7.827  45.588  1.00 72.33           H  
ATOM   3887  C   GLN A 252     -13.193  -9.788  46.390  1.00 72.33           C  
ATOM   3888  CB  GLN A 252     -12.976  -9.218  43.956  1.00 72.33           C  
ATOM   3889  HB2 GLN A 252     -12.331 -10.040  43.646  1.00 72.33           H  
ATOM   3890  HB3 GLN A 252     -14.007  -9.572  43.955  1.00 72.33           H  
ATOM   3891  O   GLN A 252     -14.237  -9.524  46.984  1.00 72.33           O  
ATOM   3892  CG  GLN A 252     -12.875  -8.062  42.950  1.00 72.33           C  
ATOM   3893  HG2 GLN A 252     -13.492  -7.232  43.294  1.00 72.33           H  
ATOM   3894  HG3 GLN A 252     -11.843  -7.716  42.888  1.00 72.33           H  
ATOM   3895  CD  GLN A 252     -13.343  -8.458  41.551  1.00 72.33           C  
ATOM   3896  NE2 GLN A 252     -13.381  -7.531  40.619  1.00 72.33           N  
ATOM   3897 HE21 GLN A 252     -13.678  -7.840  39.705  1.00 72.33           H  
ATOM   3898 HE22 GLN A 252     -13.091  -6.583  40.812  1.00 72.33           H  
ATOM   3899  OE1 GLN A 252     -13.687  -9.590  41.259  1.00 72.33           O  
ATOM   3900  N   ARG A 253     -12.504 -10.909  46.643  1.00 78.57           N  
ATOM   3901  H   ARG A 253     -11.673 -11.090  46.098  1.00 78.57           H  
ATOM   3902  CA  ARG A 253     -12.931 -11.904  47.638  1.00 78.57           C  
ATOM   3903  HA  ARG A 253     -13.968 -12.163  47.424  1.00 78.57           H  
ATOM   3904  C   ARG A 253     -12.910 -11.346  49.061  1.00 78.57           C  
ATOM   3905  CB  ARG A 253     -12.061 -13.161  47.511  1.00 78.57           C  
ATOM   3906  HB2 ARG A 253     -11.933 -13.395  46.454  1.00 78.57           H  
ATOM   3907  HB3 ARG A 253     -11.080 -12.979  47.948  1.00 78.57           H  
ATOM   3908  O   ARG A 253     -13.837 -11.619  49.814  1.00 78.57           O  
ATOM   3909  CG  ARG A 253     -12.715 -14.373  48.185  1.00 78.57           C  
ATOM   3910  HG2 ARG A 253     -12.906 -14.171  49.239  1.00 78.57           H  
ATOM   3911  HG3 ARG A 253     -13.662 -14.573  47.685  1.00 78.57           H  
ATOM   3912  CD  ARG A 253     -11.797 -15.596  48.062  1.00 78.57           C  
ATOM   3913  HD2 ARG A 253     -11.282 -15.552  47.102  1.00 78.57           H  
ATOM   3914  HD3 ARG A 253     -11.055 -15.561  48.860  1.00 78.57           H  
ATOM   3915  NE  ARG A 253     -12.564 -16.854  48.123  1.00 78.57           N  
ATOM   3916  HE  ARG A 253     -13.567 -16.768  48.196  1.00 78.57           H  
ATOM   3917  NH1 ARG A 253     -10.792 -18.301  47.928  1.00 78.57           N  
ATOM   3918 HH11 ARG A 253     -10.157 -17.519  47.989  1.00 78.57           H  
ATOM   3919 HH12 ARG A 253     -10.437 -19.240  47.819  1.00 78.57           H  
ATOM   3920  NH2 ARG A 253     -12.874 -19.098  47.903  1.00 78.57           N  
ATOM   3921 HH21 ARG A 253     -13.875 -18.969  47.936  1.00 78.57           H  
ATOM   3922 HH22 ARG A 253     -12.499 -20.030  47.797  1.00 78.57           H  
ATOM   3923  CZ  ARG A 253     -12.075 -18.073  47.988  1.00 78.57           C  
ATOM   3924  N   ILE A 254     -11.896 -10.559  49.423  1.00 76.10           N  
ATOM   3925  H   ILE A 254     -11.156 -10.410  48.752  1.00 76.10           H  
ATOM   3926  CA  ILE A 254     -11.794  -9.901  50.735  1.00 76.10           C  
ATOM   3927  HA  ILE A 254     -11.951 -10.647  51.514  1.00 76.10           H  
ATOM   3928  C   ILE A 254     -12.911  -8.865  50.893  1.00 76.10           C  
ATOM   3929  CB  ILE A 254     -10.383  -9.298  50.934  1.00 76.10           C  
ATOM   3930  HB  ILE A 254     -10.135  -8.702  50.056  1.00 76.10           H  
ATOM   3931  O   ILE A 254     -13.625  -8.910  51.891  1.00 76.10           O  
ATOM   3932  CG1 ILE A 254      -9.339 -10.431  51.089  1.00 76.10           C  
ATOM   3933 HG12 ILE A 254      -9.536 -11.221  50.365  1.00 76.10           H  
ATOM   3934 HG13 ILE A 254      -9.428 -10.875  52.081  1.00 76.10           H  
ATOM   3935  CG2 ILE A 254     -10.330  -8.379  52.172  1.00 76.10           C  
ATOM   3936 HG21 ILE A 254     -10.982  -7.516  52.038  1.00 76.10           H  
ATOM   3937 HG22 ILE A 254      -9.321  -7.996  52.324  1.00 76.10           H  
ATOM   3938 HG23 ILE A 254     -10.643  -8.924  53.062  1.00 76.10           H  
ATOM   3939  CD1 ILE A 254      -7.892  -9.967  50.876  1.00 76.10           C  
ATOM   3940 HD11 ILE A 254      -7.228 -10.831  50.917  1.00 76.10           H  
ATOM   3941 HD12 ILE A 254      -7.594  -9.263  51.652  1.00 76.10           H  
ATOM   3942 HD13 ILE A 254      -7.793  -9.495  49.898  1.00 76.10           H  
ATOM   3943  N   ALA A 255     -13.131  -8.002  49.896  1.00 72.52           N  
ATOM   3944  H   ALA A 255     -12.509  -8.004  49.100  1.00 72.52           H  
ATOM   3945  CA  ALA A 255     -14.222  -7.025  49.913  1.00 72.52           C  
ATOM   3946  HA  ALA A 255     -14.104  -6.382  50.785  1.00 72.52           H  
ATOM   3947  C   ALA A 255     -15.603  -7.703  50.022  1.00 72.52           C  
ATOM   3948  CB  ALA A 255     -14.109  -6.161  48.651  1.00 72.52           C  
ATOM   3949  HB1 ALA A 255     -14.893  -5.403  48.658  1.00 72.52           H  
ATOM   3950  HB2 ALA A 255     -13.139  -5.665  48.629  1.00 72.52           H  
ATOM   3951  HB3 ALA A 255     -14.217  -6.779  47.759  1.00 72.52           H  
ATOM   3952  O   ALA A 255     -16.443  -7.287  50.818  1.00 72.52           O  
ATOM   3953  N   HIS A 256     -15.820  -8.797  49.286  1.00 83.01           N  
ATOM   3954  H   HIS A 256     -15.118  -9.069  48.613  1.00 83.01           H  
ATOM   3955  CA  HIS A 256     -17.061  -9.570  49.338  1.00 83.01           C  
ATOM   3956  HA  HIS A 256     -17.901  -8.887  49.216  1.00 83.01           H  
ATOM   3957  C   HIS A 256     -17.254 -10.295  50.684  1.00 83.01           C  
ATOM   3958  CB  HIS A 256     -17.065 -10.548  48.158  1.00 83.01           C  
ATOM   3959  HB2 HIS A 256     -16.899  -9.990  47.236  1.00 83.01           H  
ATOM   3960  HB3 HIS A 256     -16.248 -11.261  48.273  1.00 83.01           H  
ATOM   3961  O   HIS A 256     -18.355 -10.297  51.230  1.00 83.01           O  
ATOM   3962  CG  HIS A 256     -18.358 -11.303  48.021  1.00 83.01           C  
ATOM   3963  CD2 HIS A 256     -18.705 -12.446  48.685  1.00 83.01           C  
ATOM   3964  HD2 HIS A 256     -18.092 -12.970  49.403  1.00 83.01           H  
ATOM   3965  ND1 HIS A 256     -19.425 -10.955  47.227  1.00 83.01           N  
ATOM   3966  HD1 HIS A 256     -19.508 -10.113  46.674  1.00 83.01           H  
ATOM   3967  CE1 HIS A 256     -20.391 -11.871  47.407  1.00 83.01           C  
ATOM   3968  HE1 HIS A 256     -21.364 -11.851  46.937  1.00 83.01           H  
ATOM   3969  NE2 HIS A 256     -19.992 -12.807  48.282  1.00 83.01           N  
ATOM   3970  N   LEU A 257     -16.196 -10.875  51.264  1.00 75.23           N  
ATOM   3971  H   LEU A 257     -15.311 -10.867  50.777  1.00 75.23           H  
ATOM   3972  CA  LEU A 257     -16.251 -11.478  52.603  1.00 75.23           C  
ATOM   3973  HA  LEU A 257     -17.093 -12.169  52.643  1.00 75.23           H  
ATOM   3974  C   LEU A 257     -16.514 -10.426  53.688  1.00 75.23           C  
ATOM   3975  CB  LEU A 257     -14.947 -12.246  52.889  1.00 75.23           C  
ATOM   3976  HB2 LEU A 257     -14.104 -11.616  52.607  1.00 75.23           H  
ATOM   3977  HB3 LEU A 257     -14.873 -12.426  53.962  1.00 75.23           H  
ATOM   3978  O   LEU A 257     -17.302 -10.680  54.595  1.00 75.23           O  
ATOM   3979  CG  LEU A 257     -14.844 -13.603  52.168  1.00 75.23           C  
ATOM   3980  HG  LEU A 257     -15.089 -13.486  51.112  1.00 75.23           H  
ATOM   3981  CD1 LEU A 257     -13.416 -14.142  52.279  1.00 75.23           C  
ATOM   3982 HD11 LEU A 257     -12.727 -13.435  51.817  1.00 75.23           H  
ATOM   3983 HD12 LEU A 257     -13.340 -15.101  51.768  1.00 75.23           H  
ATOM   3984 HD13 LEU A 257     -13.148 -14.268  53.328  1.00 75.23           H  
ATOM   3985  CD2 LEU A 257     -15.786 -14.649  52.770  1.00 75.23           C  
ATOM   3986 HD21 LEU A 257     -16.823 -14.337  52.645  1.00 75.23           H  
ATOM   3987 HD22 LEU A 257     -15.579 -14.773  53.833  1.00 75.23           H  
ATOM   3988 HD23 LEU A 257     -15.652 -15.605  52.265  1.00 75.23           H  
ATOM   3989  N   GLN A 258     -15.925  -9.234  53.570  1.00 67.55           N  
ATOM   3990  H   GLN A 258     -15.258  -9.098  52.823  1.00 67.55           H  
ATOM   3991  CA  GLN A 258     -16.189  -8.106  54.465  1.00 67.55           C  
ATOM   3992  HA  GLN A 258     -16.027  -8.437  55.491  1.00 67.55           H  
ATOM   3993  C   GLN A 258     -17.648  -7.627  54.354  1.00 67.55           C  
ATOM   3994  CB  GLN A 258     -15.176  -6.996  54.142  1.00 67.55           C  
ATOM   3995  HB2 GLN A 258     -15.407  -6.559  53.170  1.00 67.55           H  
ATOM   3996  HB3 GLN A 258     -14.181  -7.436  54.093  1.00 67.55           H  
ATOM   3997  O   GLN A 258     -18.288  -7.355  55.371  1.00 67.55           O  
ATOM   3998  CG  GLN A 258     -15.144  -5.890  55.204  1.00 67.55           C  
ATOM   3999  HG2 GLN A 258     -16.101  -5.371  55.231  1.00 67.55           H  
ATOM   4000  HG3 GLN A 258     -14.972  -6.346  56.180  1.00 67.55           H  
ATOM   4001  CD  GLN A 258     -14.044  -4.867  54.930  1.00 67.55           C  
ATOM   4002  NE2 GLN A 258     -13.439  -4.303  55.952  1.00 67.55           N  
ATOM   4003 HE21 GLN A 258     -12.723  -3.630  55.718  1.00 67.55           H  
ATOM   4004 HE22 GLN A 258     -13.692  -4.545  56.899  1.00 67.55           H  
ATOM   4005  OE1 GLN A 258     -13.700  -4.546  53.806  1.00 67.55           O  
ATOM   4006  N   GLN A 259     -18.210  -7.608  53.140  1.00 70.14           N  
ATOM   4007  H   GLN A 259     -17.620  -7.773  52.337  1.00 70.14           H  
ATOM   4008  CA  GLN A 259     -19.621  -7.295  52.904  1.00 70.14           C  
ATOM   4009  HA  GLN A 259     -19.847  -6.359  53.414  1.00 70.14           H  
ATOM   4010  C   GLN A 259     -20.560  -8.371  53.478  1.00 70.14           C  
ATOM   4011  CB  GLN A 259     -19.840  -7.089  51.397  1.00 70.14           C  
ATOM   4012  HB2 GLN A 259     -19.074  -6.415  51.015  1.00 70.14           H  
ATOM   4013  HB3 GLN A 259     -19.749  -8.045  50.882  1.00 70.14           H  
ATOM   4014  O   GLN A 259     -21.537  -8.031  54.146  1.00 70.14           O  
ATOM   4015  CG  GLN A 259     -21.215  -6.472  51.098  1.00 70.14           C  
ATOM   4016  HG2 GLN A 259     -22.003  -7.130  51.464  1.00 70.14           H  
ATOM   4017  HG3 GLN A 259     -21.294  -5.519  51.622  1.00 70.14           H  
ATOM   4018  CD  GLN A 259     -21.450  -6.233  49.608  1.00 70.14           C  
ATOM   4019  NE2 GLN A 259     -22.343  -5.333  49.257  1.00 70.14           N  
ATOM   4020 HE21 GLN A 259     -22.842  -4.799  49.954  1.00 70.14           H  
ATOM   4021 HE22 GLN A 259     -22.473  -5.204  48.263  1.00 70.14           H  
ATOM   4022  OE1 GLN A 259     -20.865  -6.846  48.732  1.00 70.14           O  
ATOM   4023  N   MET A 260     -20.258  -9.663  53.293  1.00 72.39           N  
ATOM   4024  H   MET A 260     -19.479  -9.899  52.696  1.00 72.39           H  
ATOM   4025  CA  MET A 260     -21.026 -10.745  53.926  1.00 72.39           C  
ATOM   4026  HA  MET A 260     -22.081 -10.602  53.692  1.00 72.39           H  
ATOM   4027  C   MET A 260     -20.927 -10.709  55.457  1.00 72.39           C  
ATOM   4028  CB  MET A 260     -20.603 -12.126  53.399  1.00 72.39           C  
ATOM   4029  HB2 MET A 260     -19.516 -12.203  53.352  1.00 72.39           H  
ATOM   4030  HB3 MET A 260     -20.965 -12.876  54.102  1.00 72.39           H  
ATOM   4031  O   MET A 260     -21.923 -10.963  56.131  1.00 72.39           O  
ATOM   4032  CG  MET A 260     -21.218 -12.447  52.030  1.00 72.39           C  
ATOM   4033  HG2 MET A 260     -22.190 -11.959  51.962  1.00 72.39           H  
ATOM   4034  HG3 MET A 260     -20.586 -12.042  51.239  1.00 72.39           H  
ATOM   4035  SD  MET A 260     -21.504 -14.219  51.745  1.00 72.39           S  
ATOM   4036  CE  MET A 260     -19.812 -14.811  51.507  1.00 72.39           C  
ATOM   4037  HE1 MET A 260     -19.213 -14.571  52.385  1.00 72.39           H  
ATOM   4038  HE2 MET A 260     -19.827 -15.891  51.361  1.00 72.39           H  
ATOM   4039  HE3 MET A 260     -19.386 -14.334  50.625  1.00 72.39           H  
ATOM   4040  N   GLN A 261     -19.775 -10.335  56.022  1.00 61.13           N  
ATOM   4041  H   GLN A 261     -18.969 -10.189  55.431  1.00 61.13           H  
ATOM   4042  CA  GLN A 261     -19.610 -10.194  57.471  1.00 61.13           C  
ATOM   4043  HA  GLN A 261     -19.979 -11.108  57.937  1.00 61.13           H  
ATOM   4044  C   GLN A 261     -20.444  -9.030  58.038  1.00 61.13           C  
ATOM   4045  CB  GLN A 261     -18.112 -10.071  57.791  1.00 61.13           C  
ATOM   4046  HB2 GLN A 261     -17.741  -9.106  57.445  1.00 61.13           H  
ATOM   4047  HB3 GLN A 261     -17.574 -10.858  57.263  1.00 61.13           H  
ATOM   4048  O   GLN A 261     -21.083  -9.196  59.079  1.00 61.13           O  
ATOM   4049  CG  GLN A 261     -17.823 -10.228  59.289  1.00 61.13           C  
ATOM   4050  HG2 GLN A 261     -18.236 -11.174  59.639  1.00 61.13           H  
ATOM   4051  HG3 GLN A 261     -18.298  -9.420  59.846  1.00 61.13           H  
ATOM   4052  CD  GLN A 261     -16.325 -10.189  59.570  1.00 61.13           C  
ATOM   4053  NE2 GLN A 261     -15.733 -11.265  60.042  1.00 61.13           N  
ATOM   4054 HE21 GLN A 261     -14.742 -11.182  60.219  1.00 61.13           H  
ATOM   4055 HE22 GLN A 261     -16.263 -12.103  60.234  1.00 61.13           H  
ATOM   4056  OE1 GLN A 261     -15.651  -9.196  59.362  1.00 61.13           O  
ATOM   4057  N   GLN A 262     -20.533  -7.891  57.335  1.00 58.97           N  
ATOM   4058  H   GLN A 262     -19.962  -7.782  56.509  1.00 58.97           H  
ATOM   4059  CA  GLN A 262     -21.479  -6.819  57.689  1.00 58.97           C  
ATOM   4060  HA  GLN A 262     -21.317  -6.536  58.729  1.00 58.97           H  
ATOM   4061  C   GLN A 262     -22.940  -7.273  57.587  1.00 58.97           C  
ATOM   4062  CB  GLN A 262     -21.276  -5.582  56.799  1.00 58.97           C  
ATOM   4063  HB2 GLN A 262     -21.039  -5.883  55.779  1.00 58.97           H  
ATOM   4064  HB3 GLN A 262     -22.210  -5.021  56.777  1.00 58.97           H  
ATOM   4065  O   GLN A 262     -23.740  -6.968  58.471  1.00 58.97           O  
ATOM   4066  CG  GLN A 262     -20.190  -4.644  57.338  1.00 58.97           C  
ATOM   4067  HG2 GLN A 262     -19.214  -5.118  57.234  1.00 58.97           H  
ATOM   4068  HG3 GLN A 262     -20.371  -4.458  58.397  1.00 58.97           H  
ATOM   4069  CD  GLN A 262     -20.169  -3.297  56.616  1.00 58.97           C  
ATOM   4070  NE2 GLN A 262     -19.492  -2.309  57.157  1.00 58.97           N  
ATOM   4071 HE21 GLN A 262     -19.019  -2.430  58.041  1.00 58.97           H  
ATOM   4072 HE22 GLN A 262     -19.519  -1.435  56.653  1.00 58.97           H  
ATOM   4073  OE1 GLN A 262     -20.752  -3.089  55.566  1.00 58.97           O  
ATOM   4074  N   MET A 263     -23.295  -8.028  56.544  1.00 64.53           N  
ATOM   4075  H   MET A 263     -22.611  -8.209  55.824  1.00 64.53           H  
ATOM   4076  CA  MET A 263     -24.664  -8.520  56.355  1.00 64.53           C  
ATOM   4077  HA  MET A 263     -25.338  -7.667  56.435  1.00 64.53           H  
ATOM   4078  C   MET A 263     -25.068  -9.528  57.445  1.00 64.53           C  
ATOM   4079  CB  MET A 263     -24.783  -9.097  54.937  1.00 64.53           C  
ATOM   4080  HB2 MET A 263     -24.365 -10.103  54.906  1.00 64.53           H  
ATOM   4081  HB3 MET A 263     -24.214  -8.464  54.257  1.00 64.53           H  
ATOM   4082  O   MET A 263     -26.203  -9.501  57.924  1.00 64.53           O  
ATOM   4083  CG  MET A 263     -26.237  -9.122  54.454  1.00 64.53           C  
ATOM   4084  HG2 MET A 263     -26.814  -9.759  55.125  1.00 64.53           H  
ATOM   4085  HG3 MET A 263     -26.645  -8.114  54.513  1.00 64.53           H  
ATOM   4086  SD  MET A 263     -26.466  -9.732  52.758  1.00 64.53           S  
ATOM   4087  CE  MET A 263     -25.531  -8.506  51.800  1.00 64.53           C  
ATOM   4088  HE1 MET A 263     -25.691  -8.682  50.736  1.00 64.53           H  
ATOM   4089  HE2 MET A 263     -25.873  -7.503  52.054  1.00 64.53           H  
ATOM   4090  HE3 MET A 263     -24.467  -8.596  52.018  1.00 64.53           H  
ATOM   4091  N   GLN A 264     -24.127 -10.357  57.910  1.00 53.49           N  
ATOM   4092  H   GLN A 264     -23.231 -10.373  57.445  1.00 53.49           H  
ATOM   4093  CA  GLN A 264     -24.345 -11.280  59.027  1.00 53.49           C  
ATOM   4094  HA  GLN A 264     -25.295 -11.785  58.852  1.00 53.49           H  
ATOM   4095  C   GLN A 264     -24.473 -10.543  60.377  1.00 53.49           C  
ATOM   4096  CB  GLN A 264     -23.235 -12.345  59.018  1.00 53.49           C  
ATOM   4097  HB2 GLN A 264     -23.050 -12.657  57.990  1.00 53.49           H  
ATOM   4098  HB3 GLN A 264     -22.315 -11.921  59.420  1.00 53.49           H  
ATOM   4099  O   GLN A 264     -25.323 -10.916  61.188  1.00 53.49           O  
ATOM   4100  CG  GLN A 264     -23.631 -13.593  59.820  1.00 53.49           C  
ATOM   4101  HG2 GLN A 264     -24.564 -13.996  59.426  1.00 53.49           H  
ATOM   4102  HG3 GLN A 264     -23.789 -13.322  60.864  1.00 53.49           H  
ATOM   4103  CD  GLN A 264     -22.551 -14.668  59.763  1.00 53.49           C  
ATOM   4104  NE2 GLN A 264     -22.734 -15.729  59.005  1.00 53.49           N  
ATOM   4105 HE21 GLN A 264     -23.590 -15.848  58.481  1.00 53.49           H  
ATOM   4106 HE22 GLN A 264     -21.991 -16.412  59.019  1.00 53.49           H  
ATOM   4107  OE1 GLN A 264     -21.509 -14.572  60.385  1.00 53.49           O  
ATOM   4108  N   GLN A 265     -23.726  -9.450  60.602  1.00 54.67           N  
ATOM   4109  H   GLN A 265     -23.014  -9.196  59.932  1.00 54.67           H  
ATOM   4110  CA  GLN A 265     -23.945  -8.577  61.769  1.00 54.67           C  
ATOM   4111  HA  GLN A 265     -23.979  -9.203  62.660  1.00 54.67           H  
ATOM   4112  C   GLN A 265     -25.299  -7.850  61.726  1.00 54.67           C  
ATOM   4113  CB  GLN A 265     -22.801  -7.558  61.936  1.00 54.67           C  
ATOM   4114  HB2 GLN A 265     -22.390  -7.281  60.965  1.00 54.67           H  
ATOM   4115  HB3 GLN A 265     -23.202  -6.659  62.403  1.00 54.67           H  
ATOM   4116  O   GLN A 265     -25.964  -7.756  62.759  1.00 54.67           O  
ATOM   4117  CG  GLN A 265     -21.688  -8.098  62.848  1.00 54.67           C  
ATOM   4118  HG2 GLN A 265     -21.181  -8.922  62.346  1.00 54.67           H  
ATOM   4119  HG3 GLN A 265     -22.134  -8.481  63.766  1.00 54.67           H  
ATOM   4120  CD  GLN A 265     -20.654  -7.043  63.240  1.00 54.67           C  
ATOM   4121  NE2 GLN A 265     -19.703  -7.388  64.079  1.00 54.67           N  
ATOM   4122 HE21 GLN A 265     -19.675  -8.319  64.472  1.00 54.67           H  
ATOM   4123 HE22 GLN A 265     -19.054  -6.657  64.331  1.00 54.67           H  
ATOM   4124  OE1 GLN A 265     -20.666  -5.897  62.822  1.00 54.67           O  
ATOM   4125  N   GLN A 266     -25.754  -7.383  60.556  1.00 56.66           N  
ATOM   4126  H   GLN A 266     -25.159  -7.432  59.742  1.00 56.66           H  
ATOM   4127  CA  GLN A 266     -27.077  -6.754  60.442  1.00 56.66           C  
ATOM   4128  HA  GLN A 266     -27.160  -6.003  61.227  1.00 56.66           H  
ATOM   4129  C   GLN A 266     -28.228  -7.737  60.701  1.00 56.66           C  
ATOM   4130  CB  GLN A 266     -27.250  -6.043  59.090  1.00 56.66           C  
ATOM   4131  HB2 GLN A 266     -26.823  -6.643  58.287  1.00 56.66           H  
ATOM   4132  HB3 GLN A 266     -28.317  -5.924  58.900  1.00 56.66           H  
ATOM   4133  O   GLN A 266     -29.199  -7.349  61.353  1.00 56.66           O  
ATOM   4134  CG  GLN A 266     -26.616  -4.643  59.112  1.00 56.66           C  
ATOM   4135  HG2 GLN A 266     -26.953  -4.112  60.002  1.00 56.66           H  
ATOM   4136  HG3 GLN A 266     -25.531  -4.738  59.163  1.00 56.66           H  
ATOM   4137  CD  GLN A 266     -26.981  -3.793  57.897  1.00 56.66           C  
ATOM   4138  NE2 GLN A 266     -26.635  -2.525  57.899  1.00 56.66           N  
ATOM   4139 HE21 GLN A 266     -26.900  -1.997  57.079  1.00 56.66           H  
ATOM   4140 HE22 GLN A 266     -26.152  -2.123  58.690  1.00 56.66           H  
ATOM   4141  OE1 GLN A 266     -27.580  -4.226  56.928  1.00 56.66           O  
ATOM   4142  N   GLN A 267     -28.122  -9.007  60.286  1.00 52.93           N  
ATOM   4143  H   GLN A 267     -27.337  -9.280  59.713  1.00 52.93           H  
ATOM   4144  CA  GLN A 267     -29.141 -10.005  60.646  1.00 52.93           C  
ATOM   4145  HA  GLN A 267     -30.117  -9.577  60.420  1.00 52.93           H  
ATOM   4146  C   GLN A 267     -29.184 -10.305  62.152  1.00 52.93           C  
ATOM   4147  CB  GLN A 267     -28.994 -11.302  59.832  1.00 52.93           C  
ATOM   4148  HB2 GLN A 267     -29.370 -12.127  60.438  1.00 52.93           H  
ATOM   4149  HB3 GLN A 267     -27.946 -11.498  59.603  1.00 52.93           H  
ATOM   4150  O   GLN A 267     -30.280 -10.448  62.694  1.00 52.93           O  
ATOM   4151  CG  GLN A 267     -29.826 -11.244  58.540  1.00 52.93           C  
ATOM   4152  HG2 GLN A 267     -30.824 -10.870  58.766  1.00 52.93           H  
ATOM   4153  HG3 GLN A 267     -29.352 -10.551  57.845  1.00 52.93           H  
ATOM   4154  CD  GLN A 267     -29.999 -12.601  57.860  1.00 52.93           C  
ATOM   4155  NE2 GLN A 267     -30.467 -12.626  56.632  1.00 52.93           N  
ATOM   4156 HE21 GLN A 267     -30.586 -13.544  56.228  1.00 52.93           H  
ATOM   4157 HE22 GLN A 267     -30.711 -11.771  56.154  1.00 52.93           H  
ATOM   4158  OE1 GLN A 267     -29.741 -13.663  58.399  1.00 52.93           O  
ATOM   4159  N   GLN A 268     -28.045 -10.335  62.858  1.00 50.27           N  
ATOM   4160  H   GLN A 268     -27.158 -10.237  62.384  1.00 50.27           H  
ATOM   4161  CA  GLN A 268     -28.071 -10.496  64.320  1.00 50.27           C  
ATOM   4162  HA  GLN A 268     -28.779 -11.291  64.553  1.00 50.27           H  
ATOM   4163  C   GLN A 268     -28.623  -9.263  65.055  1.00 50.27           C  
ATOM   4164  CB  GLN A 268     -26.701 -10.927  64.869  1.00 50.27           C  
ATOM   4165  HB2 GLN A 268     -26.654 -10.666  65.926  1.00 50.27           H  
ATOM   4166  HB3 GLN A 268     -25.898 -10.405  64.347  1.00 50.27           H  
ATOM   4167  O   GLN A 268     -29.327  -9.431  66.050  1.00 50.27           O  
ATOM   4168  CG  GLN A 268     -26.522 -12.450  64.748  1.00 50.27           C  
ATOM   4169  HG2 GLN A 268     -27.405 -12.946  65.150  1.00 50.27           H  
ATOM   4170  HG3 GLN A 268     -26.430 -12.720  63.696  1.00 50.27           H  
ATOM   4171  CD  GLN A 268     -25.308 -12.989  65.502  1.00 50.27           C  
ATOM   4172  NE2 GLN A 268     -25.179 -14.293  65.622  1.00 50.27           N  
ATOM   4173 HE21 GLN A 268     -25.878 -14.918  65.246  1.00 50.27           H  
ATOM   4174 HE22 GLN A 268     -24.374 -14.607  66.144  1.00 50.27           H  
ATOM   4175  OE1 GLN A 268     -24.455 -12.275  65.999  1.00 50.27           O  
ATOM   4176  N   GLN A 269     -28.401  -8.036  64.565  1.00 49.45           N  
ATOM   4177  H   GLN A 269     -27.786  -7.923  63.772  1.00 49.45           H  
ATOM   4178  CA  GLN A 269     -29.008  -6.850  65.189  1.00 49.45           C  
ATOM   4179  HA  GLN A 269     -28.945  -6.976  66.270  1.00 49.45           H  
ATOM   4180  C   GLN A 269     -30.514  -6.706  64.907  1.00 49.45           C  
ATOM   4181  CB  GLN A 269     -28.224  -5.574  64.844  1.00 49.45           C  
ATOM   4182  HB2 GLN A 269     -27.989  -5.548  63.780  1.00 49.45           H  
ATOM   4183  HB3 GLN A 269     -28.843  -4.711  65.087  1.00 49.45           H  
ATOM   4184  O   GLN A 269     -31.246  -6.266  65.797  1.00 49.45           O  
ATOM   4185  CG  GLN A 269     -26.937  -5.496  65.684  1.00 49.45           C  
ATOM   4186  HG2 GLN A 269     -27.183  -5.672  66.731  1.00 49.45           H  
ATOM   4187  HG3 GLN A 269     -26.247  -6.276  65.362  1.00 49.45           H  
ATOM   4188  CD  GLN A 269     -26.224  -4.149  65.598  1.00 49.45           C  
ATOM   4189  NE2 GLN A 269     -25.234  -3.918  66.433  1.00 49.45           N  
ATOM   4190 HE21 GLN A 269     -24.970  -4.606  67.123  1.00 49.45           H  
ATOM   4191 HE22 GLN A 269     -24.797  -3.011  66.354  1.00 49.45           H  
ATOM   4192  OE1 GLN A 269     -26.525  -3.279  64.799  1.00 49.45           O  
ATOM   4193  N   GLN A 270     -31.023  -7.142  63.746  1.00 49.57           N  
ATOM   4194  H   GLN A 270     -30.401  -7.467  63.020  1.00 49.57           H  
ATOM   4195  CA  GLN A 270     -32.473  -7.114  63.493  1.00 49.57           C  
ATOM   4196  HA  GLN A 270     -32.842  -6.146  63.830  1.00 49.57           H  
ATOM   4197  C   GLN A 270     -33.280  -8.129  64.323  1.00 49.57           C  
ATOM   4198  CB  GLN A 270     -32.796  -7.223  61.992  1.00 49.57           C  
ATOM   4199  HB2 GLN A 270     -33.820  -7.583  61.884  1.00 49.57           H  
ATOM   4200  HB3 GLN A 270     -32.128  -7.934  61.506  1.00 49.57           H  
ATOM   4201  O   GLN A 270     -34.465  -7.886  64.544  1.00 49.57           O  
ATOM   4202  CG  GLN A 270     -32.704  -5.845  61.314  1.00 49.57           C  
ATOM   4203  HG2 GLN A 270     -31.659  -5.540  61.267  1.00 49.57           H  
ATOM   4204  HG3 GLN A 270     -33.245  -5.113  61.914  1.00 49.57           H  
ATOM   4205  CD  GLN A 270     -33.296  -5.804  59.907  1.00 49.57           C  
ATOM   4206  NE2 GLN A 270     -33.297  -4.654  59.270  1.00 49.57           N  
ATOM   4207 HE21 GLN A 270     -32.913  -3.825  59.701  1.00 49.57           H  
ATOM   4208 HE22 GLN A 270     -33.701  -4.667  58.345  1.00 49.57           H  
ATOM   4209  OE1 GLN A 270     -33.775  -6.774  59.346  1.00 49.57           O  
ATOM   4210  N   GLN A 271     -32.673  -9.197  64.858  1.00 47.55           N  
ATOM   4211  H   GLN A 271     -31.710  -9.389  64.621  1.00 47.55           H  
ATOM   4212  CA  GLN A 271     -33.359 -10.078  65.820  1.00 47.55           C  
ATOM   4213  HA  GLN A 271     -34.423 -10.064  65.582  1.00 47.55           H  
ATOM   4214  C   GLN A 271     -33.319  -9.596  67.281  1.00 47.55           C  
ATOM   4215  CB  GLN A 271     -32.905 -11.542  65.677  1.00 47.55           C  
ATOM   4216  HB2 GLN A 271     -33.149 -12.074  66.596  1.00 47.55           H  
ATOM   4217  HB3 GLN A 271     -31.827 -11.595  65.525  1.00 47.55           H  
ATOM   4218  O   GLN A 271     -34.085 -10.117  68.087  1.00 47.55           O  
ATOM   4219  CG  GLN A 271     -33.646 -12.232  64.517  1.00 47.55           C  
ATOM   4220  HG2 GLN A 271     -34.710 -12.008  64.587  1.00 47.55           H  
ATOM   4221  HG3 GLN A 271     -33.276 -11.835  63.571  1.00 47.55           H  
ATOM   4222  CD  GLN A 271     -33.503 -13.752  64.508  1.00 47.55           C  
ATOM   4223  NE2 GLN A 271     -34.117 -14.427  63.561  1.00 47.55           N  
ATOM   4224 HE21 GLN A 271     -34.008 -15.430  63.602  1.00 47.55           H  
ATOM   4225 HE22 GLN A 271     -34.666 -13.951  62.859  1.00 47.55           H  
ATOM   4226  OE1 GLN A 271     -32.861 -14.376  65.334  1.00 47.55           O  
ATOM   4227  N   GLN A 272     -32.518  -8.581  67.638  1.00 44.84           N  
ATOM   4228  H   GLN A 272     -31.880  -8.199  66.954  1.00 44.84           H  
ATOM   4229  CA  GLN A 272     -32.585  -7.961  68.975  1.00 44.84           C  
ATOM   4230  HA  GLN A 272     -33.168  -8.607  69.631  1.00 44.84           H  
ATOM   4231  C   GLN A 272     -33.359  -6.632  69.013  1.00 44.84           C  
ATOM   4232  CB  GLN A 272     -31.188  -7.873  69.614  1.00 44.84           C  
ATOM   4233  HB2 GLN A 272     -31.237  -7.188  70.461  1.00 44.84           H  
ATOM   4234  HB3 GLN A 272     -30.464  -7.489  68.895  1.00 44.84           H  
ATOM   4235  O   GLN A 272     -33.927  -6.299  70.051  1.00 44.84           O  
ATOM   4236  CG  GLN A 272     -30.749  -9.255  70.138  1.00 44.84           C  
ATOM   4237  HG2 GLN A 272     -30.578  -9.922  69.293  1.00 44.84           H  
ATOM   4238  HG3 GLN A 272     -31.552  -9.677  70.742  1.00 44.84           H  
ATOM   4239  CD  GLN A 272     -29.490  -9.229  71.001  1.00 44.84           C  
ATOM   4240  NE2 GLN A 272     -29.146 -10.331  71.632  1.00 44.84           N  
ATOM   4241 HE21 GLN A 272     -28.320 -10.265  72.209  1.00 44.84           H  
ATOM   4242 HE22 GLN A 272     -29.717 -11.162  71.565  1.00 44.84           H  
ATOM   4243  OE1 GLN A 272     -28.785  -8.244  71.133  1.00 44.84           O  
ATOM   4244  N   GLN A 273     -33.501  -5.900  67.901  1.00 42.96           N  
ATOM   4245  H   GLN A 273     -32.990  -6.167  67.071  1.00 42.96           H  
ATOM   4246  CA  GLN A 273     -34.231  -4.617  67.901  1.00 42.96           C  
ATOM   4247  HA  GLN A 273     -34.071  -4.169  68.881  1.00 42.96           H  
ATOM   4248  C   GLN A 273     -35.772  -4.699  67.830  1.00 42.96           C  
ATOM   4249  CB  GLN A 273     -33.620  -3.631  66.890  1.00 42.96           C  
ATOM   4250  HB2 GLN A 273     -33.379  -4.140  65.957  1.00 42.96           H  
ATOM   4251  HB3 GLN A 273     -34.338  -2.840  66.676  1.00 42.96           H  
ATOM   4252  O   GLN A 273     -36.425  -3.657  67.835  1.00 42.96           O  
ATOM   4253  CG  GLN A 273     -32.361  -2.977  67.486  1.00 42.96           C  
ATOM   4254  HG2 GLN A 273     -31.569  -3.722  67.561  1.00 42.96           H  
ATOM   4255  HG3 GLN A 273     -32.583  -2.613  68.489  1.00 42.96           H  
ATOM   4256  CD  GLN A 273     -31.846  -1.789  66.679  1.00 42.96           C  
ATOM   4257  NE2 GLN A 273     -30.817  -1.123  67.153  1.00 42.96           N  
ATOM   4258 HE21 GLN A 273     -30.514  -0.331  66.604  1.00 42.96           H  
ATOM   4259 HE22 GLN A 273     -30.406  -1.372  68.041  1.00 42.96           H  
ATOM   4260  OE1 GLN A 273     -32.340  -1.425  65.625  1.00 42.96           O  
ATOM   4261  N   GLN A 274     -36.387  -5.889  67.872  1.00 45.67           N  
ATOM   4262  H   GLN A 274     -35.825  -6.727  67.841  1.00 45.67           H  
ATOM   4263  CA  GLN A 274     -37.822  -6.008  68.211  1.00 45.67           C  
ATOM   4264  HA  GLN A 274     -38.301  -5.061  67.960  1.00 45.67           H  
ATOM   4265  C   GLN A 274     -38.109  -6.124  69.722  1.00 45.67           C  
ATOM   4266  CB  GLN A 274     -38.541  -7.072  67.360  1.00 45.67           C  
ATOM   4267  HB2 GLN A 274     -37.888  -7.927  67.186  1.00 45.67           H  
ATOM   4268  HB3 GLN A 274     -39.421  -7.419  67.900  1.00 45.67           H  
ATOM   4269  O   GLN A 274     -39.275  -6.149  70.109  1.00 45.67           O  
ATOM   4270  CG  GLN A 274     -39.012  -6.469  66.022  1.00 45.67           C  
ATOM   4271  HG2 GLN A 274     -39.494  -5.509  66.206  1.00 45.67           H  
ATOM   4272  HG3 GLN A 274     -38.145  -6.293  65.385  1.00 45.67           H  
ATOM   4273  CD  GLN A 274     -40.021  -7.331  65.265  1.00 45.67           C  
ATOM   4274  NE2 GLN A 274     -40.345  -6.976  64.041  1.00 45.67           N  
ATOM   4275 HE21 GLN A 274     -41.016  -7.575  63.581  1.00 45.67           H  
ATOM   4276 HE22 GLN A 274     -39.912  -6.177  63.601  1.00 45.67           H  
ATOM   4277  OE1 GLN A 274     -40.560  -8.314  65.739  1.00 45.67           O  
ATOM   4278  N   GLN A 275     -37.086  -6.097  70.588  1.00 41.58           N  
ATOM   4279  H   GLN A 275     -36.139  -6.121  70.238  1.00 41.58           H  
ATOM   4280  CA  GLN A 275     -37.262  -5.896  72.034  1.00 41.58           C  
ATOM   4281  HA  GLN A 275     -38.253  -5.476  72.206  1.00 41.58           H  
ATOM   4282  C   GLN A 275     -36.293  -4.851  72.609  1.00 41.58           C  
ATOM   4283  CB  GLN A 275     -37.206  -7.220  72.818  1.00 41.58           C  
ATOM   4284  HB2 GLN A 275     -36.302  -7.770  72.560  1.00 41.58           H  
ATOM   4285  HB3 GLN A 275     -37.168  -6.975  73.880  1.00 41.58           H  
ATOM   4286  O   GLN A 275     -35.490  -5.155  73.483  1.00 41.58           O  
ATOM   4287  CG  GLN A 275     -38.437  -8.113  72.607  1.00 41.58           C  
ATOM   4288  HG2 GLN A 275     -38.406  -8.533  71.602  1.00 41.58           H  
ATOM   4289  HG3 GLN A 275     -39.342  -7.512  72.699  1.00 41.58           H  
ATOM   4290  CD  GLN A 275     -38.524  -9.251  73.623  1.00 41.58           C  
ATOM   4291  NE2 GLN A 275     -39.405 -10.203  73.418  1.00 41.58           N  
ATOM   4292 HE21 GLN A 275     -39.429 -10.933  74.115  1.00 41.58           H  
ATOM   4293 HE22 GLN A 275     -40.000 -10.188  72.602  1.00 41.58           H  
ATOM   4294  OE1 GLN A 275     -37.836  -9.314  74.627  1.00 41.58           O  
ATOM   4295  N   GLN A 276     -36.419  -3.598  72.164  1.00 37.43           N  
ATOM   4296  H   GLN A 276     -36.794  -3.504  71.231  1.00 37.43           H  
ATOM   4297  CA  GLN A 276     -36.774  -2.483  73.062  1.00 37.43           C  
ATOM   4298  HA  GLN A 276     -37.760  -2.706  73.471  1.00 37.43           H  
ATOM   4299  C   GLN A 276     -36.925  -1.176  72.271  1.00 37.43           C  
ATOM   4300  CB  GLN A 276     -35.814  -2.309  74.263  1.00 37.43           C  
ATOM   4301  HB2 GLN A 276     -34.830  -2.716  74.028  1.00 37.43           H  
ATOM   4302  HB3 GLN A 276     -35.691  -1.250  74.492  1.00 37.43           H  
ATOM   4303  O   GLN A 276     -35.974  -0.623  71.726  1.00 37.43           O  
ATOM   4304  CG  GLN A 276     -36.415  -3.000  75.509  1.00 37.43           C  
ATOM   4305  HG2 GLN A 276     -37.255  -2.407  75.871  1.00 37.43           H  
ATOM   4306  HG3 GLN A 276     -36.808  -3.980  75.238  1.00 37.43           H  
ATOM   4307  CD  GLN A 276     -35.436  -3.186  76.664  1.00 37.43           C  
ATOM   4308  NE2 GLN A 276     -35.578  -4.236  77.444  1.00 37.43           N  
ATOM   4309 HE21 GLN A 276     -36.245  -4.960  77.216  1.00 37.43           H  
ATOM   4310 HE22 GLN A 276     -34.892  -4.322  78.180  1.00 37.43           H  
ATOM   4311  OE1 GLN A 276     -34.552  -2.392  76.924  1.00 37.43           O  
ATOM   4312  N   GLN A 277     -38.166  -0.687  72.220  1.00 33.69           N  
ATOM   4313  H   GLN A 277     -38.880  -1.202  72.715  1.00 33.69           H  
ATOM   4314  CA  GLN A 277     -38.469   0.714  71.933  1.00 33.69           C  
ATOM   4315  HA  GLN A 277     -37.927   1.035  71.043  1.00 33.69           H  
ATOM   4316  C   GLN A 277     -38.040   1.597  73.120  1.00 33.69           C  
ATOM   4317  CB  GLN A 277     -39.983   0.865  71.711  1.00 33.69           C  
ATOM   4318  HB2 GLN A 277     -40.223   1.925  71.616  1.00 33.69           H  
ATOM   4319  HB3 GLN A 277     -40.499   0.483  72.592  1.00 33.69           H  
ATOM   4320  O   GLN A 277     -37.866   1.082  74.221  1.00 33.69           O  
ATOM   4321  CG  GLN A 277     -40.524   0.150  70.463  1.00 33.69           C  
ATOM   4322  HG2 GLN A 277     -40.065   0.581  69.574  1.00 33.69           H  
ATOM   4323  HG3 GLN A 277     -40.267  -0.909  70.503  1.00 33.69           H  
ATOM   4324  CD  GLN A 277     -42.044   0.267  70.346  1.00 33.69           C  
ATOM   4325  NE2 GLN A 277     -42.630  -0.172  69.255  1.00 33.69           N  
ATOM   4326 HE21 GLN A 277     -42.097  -0.604  68.513  1.00 33.69           H  
ATOM   4327 HE22 GLN A 277     -43.637  -0.095  69.241  1.00 33.69           H  
ATOM   4328  OE1 GLN A 277     -42.741   0.749  71.221  1.00 33.69           O  
ATOM   4329  N   GLN A 278     -38.024   2.921  72.899  1.00 31.66           N  
ATOM   4330  H   GLN A 278     -38.253   3.200  71.956  1.00 31.66           H  
ATOM   4331  CA  GLN A 278     -37.481   3.993  73.761  1.00 31.66           C  
ATOM   4332  HA  GLN A 278     -37.954   4.913  73.420  1.00 31.66           H  
ATOM   4333  C   GLN A 278     -35.954   4.167  73.584  1.00 31.66           C  
ATOM   4334  CB  GLN A 278     -37.902   3.846  75.243  1.00 31.66           C  
ATOM   4335  HB2 GLN A 278     -37.426   2.973  75.690  1.00 31.66           H  
ATOM   4336  HB3 GLN A 278     -37.523   4.702  75.802  1.00 31.66           H  
ATOM   4337  O   GLN A 278     -35.198   3.261  73.895  1.00 31.66           O  
ATOM   4338  CG  GLN A 278     -39.427   3.759  75.438  1.00 31.66           C  
ATOM   4339  HG2 GLN A 278     -39.798   2.834  74.997  1.00 31.66           H  
ATOM   4340  HG3 GLN A 278     -39.906   4.594  74.928  1.00 31.66           H  
ATOM   4341  CD  GLN A 278     -39.846   3.801  76.905  1.00 31.66           C  
ATOM   4342  NE2 GLN A 278     -40.991   3.253  77.249  1.00 31.66           N  
ATOM   4343 HE21 GLN A 278     -41.546   2.745  76.576  1.00 31.66           H  
ATOM   4344 HE22 GLN A 278     -41.218   3.300  78.232  1.00 31.66           H  
ATOM   4345  OE1 GLN A 278     -39.199   4.376  77.761  1.00 31.66           O  
ATOM   4346  N   GLN A 279     -35.421   5.286  73.068  1.00 34.97           N  
ATOM   4347  H   GLN A 279     -34.422   5.221  72.936  1.00 34.97           H  
ATOM   4348  CA  GLN A 279     -36.003   6.596  72.707  1.00 34.97           C  
ATOM   4349  HA  GLN A 279     -37.068   6.496  72.496  1.00 34.97           H  
ATOM   4350  C   GLN A 279     -35.365   7.189  71.420  1.00 34.97           C  
ATOM   4351  CB  GLN A 279     -35.816   7.564  73.901  1.00 34.97           C  
ATOM   4352  HB2 GLN A 279     -34.934   7.259  74.464  1.00 34.97           H  
ATOM   4353  HB3 GLN A 279     -35.629   8.575  73.539  1.00 34.97           H  
ATOM   4354  O   GLN A 279     -34.325   6.737  70.953  1.00 34.97           O  
ATOM   4355  CG  GLN A 279     -37.039   7.626  74.836  1.00 34.97           C  
ATOM   4356  HG2 GLN A 279     -37.804   8.253  74.378  1.00 34.97           H  
ATOM   4357  HG3 GLN A 279     -37.464   6.629  74.952  1.00 34.97           H  
ATOM   4358  CD  GLN A 279     -36.734   8.169  76.234  1.00 34.97           C  
ATOM   4359  NE2 GLN A 279     -37.705   8.210  77.120  1.00 34.97           N  
ATOM   4360 HE21 GLN A 279     -37.430   8.524  78.040  1.00 34.97           H  
ATOM   4361 HE22 GLN A 279     -38.608   7.797  76.937  1.00 34.97           H  
ATOM   4362  OE1 GLN A 279     -35.634   8.562  76.571  1.00 34.97           O  
ATOM   4363  N   GLN A 280     -36.041   8.198  70.852  1.00 32.14           N  
ATOM   4364  H   GLN A 280     -36.856   8.504  71.364  1.00 32.14           H  
ATOM   4365  CA  GLN A 280     -35.639   9.101  69.744  1.00 32.14           C  
ATOM   4366  HA  GLN A 280     -35.485   8.539  68.823  1.00 32.14           H  
ATOM   4367  C   GLN A 280     -34.354   9.930  70.058  1.00 32.14           C  
ATOM   4368  CB  GLN A 280     -36.828  10.075  69.606  1.00 32.14           C  
ATOM   4369  HB2 GLN A 280     -36.983  10.548  70.576  1.00 32.14           H  
ATOM   4370  HB3 GLN A 280     -36.590  10.875  68.905  1.00 32.14           H  
ATOM   4371  O   GLN A 280     -33.888   9.822  71.193  1.00 32.14           O  
ATOM   4372  CG  GLN A 280     -38.154   9.469  69.124  1.00 32.14           C  
ATOM   4373  HG2 GLN A 280     -38.037   9.124  68.097  1.00 32.14           H  
ATOM   4374  HG3 GLN A 280     -38.436   8.619  69.746  1.00 32.14           H  
ATOM   4375  CD  GLN A 280     -39.275  10.504  69.203  1.00 32.14           C  
ATOM   4376  NE2 GLN A 280     -40.121  10.622  68.204  1.00 32.14           N  
ATOM   4377 HE21 GLN A 280     -40.067  10.025  67.391  1.00 32.14           H  
ATOM   4378 HE22 GLN A 280     -40.843  11.317  68.332  1.00 32.14           H  
ATOM   4379  OE1 GLN A 280     -39.416  11.232  70.166  1.00 32.14           O  
ATOM   4380  N   PRO A 281     -33.840  10.856  69.192  1.00 48.86           N  
ATOM   4381  CA  PRO A 281     -34.231  11.262  67.816  1.00 48.86           C  
ATOM   4382  HA  PRO A 281     -35.022  10.613  67.440  1.00 48.86           H  
ATOM   4383  C   PRO A 281     -33.075  11.277  66.747  1.00 48.86           C  
ATOM   4384  CB  PRO A 281     -34.774  12.701  68.014  1.00 48.86           C  
ATOM   4385  HB2 PRO A 281     -34.285  13.404  67.339  1.00 48.86           H  
ATOM   4386  HB3 PRO A 281     -35.854  12.749  67.872  1.00 48.86           H  
ATOM   4387  O   PRO A 281     -31.938  10.943  67.068  1.00 48.86           O  
ATOM   4388  CG  PRO A 281     -34.403  13.104  69.441  1.00 48.86           C  
ATOM   4389  HG2 PRO A 281     -34.023  14.125  69.491  1.00 48.86           H  
ATOM   4390  HG3 PRO A 281     -35.257  12.972  70.106  1.00 48.86           H  
ATOM   4391  CD  PRO A 281     -33.322  12.087  69.776  1.00 48.86           C  
ATOM   4392  HD2 PRO A 281     -33.175  12.038  70.855  1.00 48.86           H  
ATOM   4393  HD3 PRO A 281     -32.381  12.362  69.298  1.00 48.86           H  
ATOM   4394  N   PRO A 282     -33.353  11.652  65.467  1.00 58.39           N  
ATOM   4395  CA  PRO A 282     -32.390  11.772  64.331  1.00 58.39           C  
ATOM   4396  HA  PRO A 282     -31.620  11.005  64.409  1.00 58.39           H  
ATOM   4397  C   PRO A 282     -31.675  13.176  64.316  1.00 58.39           C  
ATOM   4398  CB  PRO A 282     -33.322  11.433  63.149  1.00 58.39           C  
ATOM   4399  HB2 PRO A 282     -33.510  10.360  63.147  1.00 58.39           H  
ATOM   4400  HB3 PRO A 282     -32.990  11.727  62.154  1.00 58.39           H  
ATOM   4401  O   PRO A 282     -31.882  13.878  65.307  1.00 58.39           O  
ATOM   4402  CG  PRO A 282     -34.611  12.162  63.488  1.00 58.39           C  
ATOM   4403  HG2 PRO A 282     -35.467  11.742  62.960  1.00 58.39           H  
ATOM   4404  HG3 PRO A 282     -34.507  13.226  63.279  1.00 58.39           H  
ATOM   4405  CD  PRO A 282     -34.707  11.937  64.987  1.00 58.39           C  
ATOM   4406  HD2 PRO A 282     -35.352  11.080  65.182  1.00 58.39           H  
ATOM   4407  HD3 PRO A 282     -35.125  12.834  65.444  1.00 58.39           H  
ATOM   4408  N   PRO A 283     -30.888  13.675  63.300  1.00 52.53           N  
ATOM   4409  CA  PRO A 283     -30.899  13.355  61.854  1.00 52.53           C  
ATOM   4410  HA  PRO A 283     -31.253  12.343  61.657  1.00 52.53           H  
ATOM   4411  C   PRO A 283     -29.583  13.483  61.022  1.00 52.53           C  
ATOM   4412  CB  PRO A 283     -31.886  14.434  61.369  1.00 52.53           C  
ATOM   4413  HB2 PRO A 283     -31.896  14.588  60.290  1.00 52.53           H  
ATOM   4414  HB3 PRO A 283     -32.893  14.190  61.707  1.00 52.53           H  
ATOM   4415  O   PRO A 283     -28.477  13.669  61.518  1.00 52.53           O  
ATOM   4416  CG  PRO A 283     -31.385  15.681  62.114  1.00 52.53           C  
ATOM   4417  HG2 PRO A 283     -32.227  16.279  62.463  1.00 52.53           H  
ATOM   4418  HG3 PRO A 283     -30.730  16.276  61.478  1.00 52.53           H  
ATOM   4419  CD  PRO A 283     -30.586  15.111  63.294  1.00 52.53           C  
ATOM   4420  HD2 PRO A 283     -30.869  15.629  64.210  1.00 52.53           H  
ATOM   4421  HD3 PRO A 283     -29.519  15.269  63.135  1.00 52.53           H  
ATOM   4422  N   GLN A 284     -29.749  13.374  59.695  1.00 51.23           N  
ATOM   4423  H   GLN A 284     -30.701  13.243  59.385  1.00 51.23           H  
ATOM   4424  CA  GLN A 284     -28.784  13.712  58.635  1.00 51.23           C  
ATOM   4425  HA  GLN A 284     -27.906  13.070  58.714  1.00 51.23           H  
ATOM   4426  C   GLN A 284     -28.351  15.197  58.663  1.00 51.23           C  
ATOM   4427  CB  GLN A 284     -29.489  13.504  57.275  1.00 51.23           C  
ATOM   4428  HB2 GLN A 284     -30.317  14.211  57.229  1.00 51.23           H  
ATOM   4429  HB3 GLN A 284     -28.795  13.763  56.476  1.00 51.23           H  
ATOM   4430  O   GLN A 284     -29.168  16.034  59.032  1.00 51.23           O  
ATOM   4431  CG  GLN A 284     -30.047  12.097  56.981  1.00 51.23           C  
ATOM   4432  HG2 GLN A 284     -29.215  11.405  56.851  1.00 51.23           H  
ATOM   4433  HG3 GLN A 284     -30.653  11.748  57.818  1.00 51.23           H  
ATOM   4434  CD  GLN A 284     -30.931  12.066  55.729  1.00 51.23           C  
ATOM   4435  NE2 GLN A 284     -31.232  10.904  55.194  1.00 51.23           N  
ATOM   4436 HE21 GLN A 284     -31.830  10.943  54.380  1.00 51.23           H  
ATOM   4437 HE22 GLN A 284     -30.895  10.038  55.588  1.00 51.23           H  
ATOM   4438  OE1 GLN A 284     -31.385  13.071  55.214  1.00 51.23           O  
ATOM   4439  N   GLN A 285     -27.138  15.515  58.161  1.00 45.38           N  
ATOM   4440  H   GLN A 285     -26.501  14.733  58.118  1.00 45.38           H  
ATOM   4441  CA  GLN A 285     -26.836  16.579  57.153  1.00 45.38           C  
ATOM   4442  HA  GLN A 285     -27.019  16.136  56.174  1.00 45.38           H  
ATOM   4443  C   GLN A 285     -25.350  17.024  57.088  1.00 45.38           C  
ATOM   4444  CB  GLN A 285     -27.742  17.835  57.244  1.00 45.38           C  
ATOM   4445  HB2 GLN A 285     -27.986  18.070  58.280  1.00 45.38           H  
ATOM   4446  HB3 GLN A 285     -27.209  18.696  56.840  1.00 45.38           H  
ATOM   4447  O   GLN A 285     -24.939  17.616  56.091  1.00 45.38           O  
ATOM   4448  CG  GLN A 285     -29.016  17.652  56.390  1.00 45.38           C  
ATOM   4449  HG2 GLN A 285     -28.726  17.540  55.345  1.00 45.38           H  
ATOM   4450  HG3 GLN A 285     -29.541  16.742  56.679  1.00 45.38           H  
ATOM   4451  CD  GLN A 285     -29.995  18.819  56.473  1.00 45.38           C  
ATOM   4452  NE2 GLN A 285     -31.251  18.606  56.147  1.00 45.38           N  
ATOM   4453 HE21 GLN A 285     -31.860  19.410  56.217  1.00 45.38           H  
ATOM   4454 HE22 GLN A 285     -31.572  17.686  55.884  1.00 45.38           H  
ATOM   4455  OE1 GLN A 285     -29.660  19.945  56.792  1.00 45.38           O  
ATOM   4456  N   VAL A 286     -24.500  16.722  58.079  1.00 52.06           N  
ATOM   4457  H   VAL A 286     -24.862  16.252  58.897  1.00 52.06           H  
ATOM   4458  CA  VAL A 286     -23.132  17.291  58.149  1.00 52.06           C  
ATOM   4459  HA  VAL A 286     -23.103  18.177  57.516  1.00 52.06           H  
ATOM   4460  C   VAL A 286     -22.044  16.350  57.605  1.00 52.06           C  
ATOM   4461  CB  VAL A 286     -22.807  17.814  59.568  1.00 52.06           C  
ATOM   4462  HB  VAL A 286     -22.811  16.984  60.275  1.00 52.06           H  
ATOM   4463  O   VAL A 286     -21.383  15.644  58.359  1.00 52.06           O  
ATOM   4464  CG1 VAL A 286     -21.444  18.523  59.628  1.00 52.06           C  
ATOM   4465 HG11 VAL A 286     -21.284  18.926  60.628  1.00 52.06           H  
ATOM   4466 HG12 VAL A 286     -20.634  17.822  59.425  1.00 52.06           H  
ATOM   4467 HG13 VAL A 286     -21.409  19.340  58.907  1.00 52.06           H  
ATOM   4468  CG2 VAL A 286     -23.854  18.846  60.016  1.00 52.06           C  
ATOM   4469 HG21 VAL A 286     -23.591  19.240  60.998  1.00 52.06           H  
ATOM   4470 HG22 VAL A 286     -23.905  19.670  59.305  1.00 52.06           H  
ATOM   4471 HG23 VAL A 286     -24.838  18.384  60.099  1.00 52.06           H  
ATOM   4472  N   MET A 287     -21.800  16.400  56.288  1.00 45.98           N  
ATOM   4473  H   MET A 287     -22.487  16.886  55.731  1.00 45.98           H  
ATOM   4474  CA  MET A 287     -20.440  16.185  55.736  1.00 45.98           C  
ATOM   4475  HA  MET A 287     -19.765  16.696  56.422  1.00 45.98           H  
ATOM   4476  C   MET A 287     -20.185  16.830  54.356  1.00 45.98           C  
ATOM   4477  CB  MET A 287     -20.025  14.695  55.727  1.00 45.98           C  
ATOM   4478  HB2 MET A 287     -20.592  14.135  56.471  1.00 45.98           H  
ATOM   4479  HB3 MET A 287     -20.228  14.257  54.750  1.00 45.98           H  
ATOM   4480  O   MET A 287     -19.070  16.760  53.846  1.00 45.98           O  
ATOM   4481  CG  MET A 287     -18.526  14.563  56.058  1.00 45.98           C  
ATOM   4482  HG2 MET A 287     -17.954  15.157  55.346  1.00 45.98           H  
ATOM   4483  HG3 MET A 287     -18.346  14.975  57.051  1.00 45.98           H  
ATOM   4484  SD  MET A 287     -17.844  12.884  56.008  1.00 45.98           S  
ATOM   4485  CE  MET A 287     -18.584  12.179  57.503  1.00 45.98           C  
ATOM   4486  HE1 MET A 287     -19.670  12.172  57.412  1.00 45.98           H  
ATOM   4487  HE2 MET A 287     -18.298  12.776  58.369  1.00 45.98           H  
ATOM   4488  HE3 MET A 287     -18.229  11.157  57.635  1.00 45.98           H  
ATOM   4489  N   GLN A 288     -21.156  17.528  53.754  1.00 50.13           N  
ATOM   4490  H   GLN A 288     -22.081  17.565  54.158  1.00 50.13           H  
ATOM   4491  CA  GLN A 288     -20.945  18.182  52.451  1.00 50.13           C  
ATOM   4492  HA  GLN A 288     -20.434  17.462  51.812  1.00 50.13           H  
ATOM   4493  C   GLN A 288     -20.019  19.418  52.531  1.00 50.13           C  
ATOM   4494  CB  GLN A 288     -22.311  18.483  51.807  1.00 50.13           C  
ATOM   4495  HB2 GLN A 288     -22.679  19.448  52.154  1.00 50.13           H  
ATOM   4496  HB3 GLN A 288     -23.022  17.716  52.113  1.00 50.13           H  
ATOM   4497  O   GLN A 288     -19.448  19.825  51.524  1.00 50.13           O  
ATOM   4498  CG  GLN A 288     -22.241  18.459  50.270  1.00 50.13           C  
ATOM   4499  HG2 GLN A 288     -21.753  17.538  49.951  1.00 50.13           H  
ATOM   4500  HG3 GLN A 288     -21.650  19.301  49.911  1.00 50.13           H  
ATOM   4501  CD  GLN A 288     -23.626  18.522  49.629  1.00 50.13           C  
ATOM   4502  NE2 GLN A 288     -23.876  17.780  48.572  1.00 50.13           N  
ATOM   4503 HE21 GLN A 288     -23.156  17.211  48.150  1.00 50.13           H  
ATOM   4504 HE22 GLN A 288     -24.803  17.879  48.185  1.00 50.13           H  
ATOM   4505  OE1 GLN A 288     -24.517  19.222  50.069  1.00 50.13           O  
ATOM   4506  N   LEU A 289     -19.793  19.970  53.732  1.00 49.96           N  
ATOM   4507  H   LEU A 289     -20.307  19.609  54.524  1.00 49.96           H  
ATOM   4508  CA  LEU A 289     -18.872  21.093  53.956  1.00 49.96           C  
ATOM   4509  HA  LEU A 289     -18.957  21.757  53.096  1.00 49.96           H  
ATOM   4510  C   LEU A 289     -17.386  20.684  54.038  1.00 49.96           C  
ATOM   4511  CB  LEU A 289     -19.299  21.873  55.221  1.00 49.96           C  
ATOM   4512  HB2 LEU A 289     -20.295  21.573  55.546  1.00 49.96           H  
ATOM   4513  HB3 LEU A 289     -18.610  21.631  56.030  1.00 49.96           H  
ATOM   4514  O   LEU A 289     -16.514  21.547  53.965  1.00 49.96           O  
ATOM   4515  CG  LEU A 289     -19.294  23.398  54.989  1.00 49.96           C  
ATOM   4516  HG  LEU A 289     -18.459  23.670  54.343  1.00 49.96           H  
ATOM   4517  CD1 LEU A 289     -20.604  23.842  54.333  1.00 49.96           C  
ATOM   4518 HD11 LEU A 289     -21.449  23.626  54.987  1.00 49.96           H  
ATOM   4519 HD12 LEU A 289     -20.742  23.324  53.384  1.00 49.96           H  
ATOM   4520 HD13 LEU A 289     -20.571  24.914  54.140  1.00 49.96           H  
ATOM   4521  CD2 LEU A 289     -19.137  24.152  56.307  1.00 49.96           C  
ATOM   4522 HD21 LEU A 289     -19.942  23.887  56.992  1.00 49.96           H  
ATOM   4523 HD22 LEU A 289     -19.163  25.226  56.121  1.00 49.96           H  
ATOM   4524 HD23 LEU A 289     -18.178  23.903  56.760  1.00 49.96           H  
ATOM   4525  N   GLN A 290     -17.066  19.391  54.190  1.00 45.59           N  
ATOM   4526  H   GLN A 290     -17.800  18.697  54.189  1.00 45.59           H  
ATOM   4527  CA  GLN A 290     -15.682  18.949  54.427  1.00 45.59           C  
ATOM   4528  HA  GLN A 290     -15.211  19.697  55.065  1.00 45.59           H  
ATOM   4529  C   GLN A 290     -14.829  18.886  53.142  1.00 45.59           C  
ATOM   4530  CB  GLN A 290     -15.686  17.621  55.210  1.00 45.59           C  
ATOM   4531  HB2 GLN A 290     -15.871  16.795  54.524  1.00 45.59           H  
ATOM   4532  HB3 GLN A 290     -16.490  17.642  55.946  1.00 45.59           H  
ATOM   4533  O   GLN A 290     -13.604  18.844  53.225  1.00 45.59           O  
ATOM   4534  CG  GLN A 290     -14.362  17.393  55.964  1.00 45.59           C  
ATOM   4535  HG2 GLN A 290     -13.534  17.335  55.258  1.00 45.59           H  
ATOM   4536  HG3 GLN A 290     -14.182  18.234  56.633  1.00 45.59           H  
ATOM   4537  CD  GLN A 290     -14.366  16.098  56.767  1.00 45.59           C  
ATOM   4538  NE2 GLN A 290     -14.206  16.148  58.072  1.00 45.59           N  
ATOM   4539 HE21 GLN A 290     -14.228  15.256  58.545  1.00 45.59           H  
ATOM   4540 HE22 GLN A 290     -14.083  17.028  58.552  1.00 45.59           H  
ATOM   4541  OE1 GLN A 290     -14.508  15.011  56.242  1.00 45.59           O  
ATOM   4542  N   GLN A 291     -15.438  18.926  51.949  1.00 50.08           N  
ATOM   4543  H   GLN A 291     -16.446  18.979  51.918  1.00 50.08           H  
ATOM   4544  CA  GLN A 291     -14.693  18.830  50.683  1.00 50.08           C  
ATOM   4545  HA  GLN A 291     -13.900  18.094  50.815  1.00 50.08           H  
ATOM   4546  C   GLN A 291     -13.961  20.114  50.260  1.00 50.08           C  
ATOM   4547  CB  GLN A 291     -15.605  18.335  49.545  1.00 50.08           C  
ATOM   4548  HB2 GLN A 291     -15.153  18.619  48.594  1.00 50.08           H  
ATOM   4549  HB3 GLN A 291     -16.586  18.807  49.607  1.00 50.08           H  
ATOM   4550  O   GLN A 291     -13.030  20.024  49.467  1.00 50.08           O  
ATOM   4551  CG  GLN A 291     -15.752  16.805  49.554  1.00 50.08           C  
ATOM   4552  HG2 GLN A 291     -16.379  16.510  50.396  1.00 50.08           H  
ATOM   4553  HG3 GLN A 291     -14.770  16.349  49.684  1.00 50.08           H  
ATOM   4554  CD  GLN A 291     -16.357  16.244  48.267  1.00 50.08           C  
ATOM   4555  NE2 GLN A 291     -16.501  14.942  48.161  1.00 50.08           N  
ATOM   4556 HE21 GLN A 291     -16.204  14.323  48.902  1.00 50.08           H  
ATOM   4557 HE22 GLN A 291     -16.889  14.619  47.286  1.00 50.08           H  
ATOM   4558  OE1 GLN A 291     -16.714  16.939  47.333  1.00 50.08           O  
ATOM   4559  N   MET A 292     -14.332  21.299  50.764  1.00 43.36           N  
ATOM   4560  H   MET A 292     -15.088  21.330  51.433  1.00 43.36           H  
ATOM   4561  CA  MET A 292     -13.829  22.566  50.200  1.00 43.36           C  
ATOM   4562  HA  MET A 292     -13.461  22.351  49.197  1.00 43.36           H  
ATOM   4563  C   MET A 292     -12.612  23.180  50.915  1.00 43.36           C  
ATOM   4564  CB  MET A 292     -14.986  23.572  50.038  1.00 43.36           C  
ATOM   4565  HB2 MET A 292     -14.806  24.454  50.652  1.00 43.36           H  
ATOM   4566  HB3 MET A 292     -15.925  23.122  50.357  1.00 43.36           H  
ATOM   4567  O   MET A 292     -12.029  24.124  50.394  1.00 43.36           O  
ATOM   4568  CG  MET A 292     -15.112  23.999  48.569  1.00 43.36           C  
ATOM   4569  HG2 MET A 292     -15.299  23.116  47.957  1.00 43.36           H  
ATOM   4570  HG3 MET A 292     -14.159  24.426  48.257  1.00 43.36           H  
ATOM   4571  SD  MET A 292     -16.403  25.223  48.215  1.00 43.36           S  
ATOM   4572  CE  MET A 292     -17.902  24.248  48.513  1.00 43.36           C  
ATOM   4573  HE1 MET A 292     -17.896  23.362  47.877  1.00 43.36           H  
ATOM   4574  HE2 MET A 292     -17.949  23.949  49.560  1.00 43.36           H  
ATOM   4575  HE3 MET A 292     -18.778  24.853  48.277  1.00 43.36           H  
ATOM   4576  N   GLN A 293     -12.202  22.668  52.083  1.00 43.14           N  
ATOM   4577  H   GLN A 293     -12.715  21.889  52.470  1.00 43.14           H  
ATOM   4578  CA  GLN A 293     -11.177  23.329  52.913  1.00 43.14           C  
ATOM   4579  HA  GLN A 293     -11.059  24.351  52.553  1.00 43.14           H  
ATOM   4580  C   GLN A 293      -9.770  22.701  52.827  1.00 43.14           C  
ATOM   4581  CB  GLN A 293     -11.702  23.434  54.358  1.00 43.14           C  
ATOM   4582  HB2 GLN A 293     -12.781  23.593  54.335  1.00 43.14           H  
ATOM   4583  HB3 GLN A 293     -11.505  22.503  54.888  1.00 43.14           H  
ATOM   4584  O   GLN A 293      -8.800  23.313  53.265  1.00 43.14           O  
ATOM   4585  CG  GLN A 293     -11.077  24.613  55.122  1.00 43.14           C  
ATOM   4586  HG2 GLN A 293     -10.000  24.470  55.215  1.00 43.14           H  
ATOM   4587  HG3 GLN A 293     -11.253  25.538  54.572  1.00 43.14           H  
ATOM   4588  CD  GLN A 293     -11.654  24.742  56.525  1.00 43.14           C  
ATOM   4589  NE2 GLN A 293     -12.505  25.711  56.785  1.00 43.14           N  
ATOM   4590 HE21 GLN A 293     -12.741  26.398  56.083  1.00 43.14           H  
ATOM   4591 HE22 GLN A 293     -12.838  25.760  57.737  1.00 43.14           H  
ATOM   4592  OE1 GLN A 293     -11.373  23.956  57.410  1.00 43.14           O  
ATOM   4593  N   GLN A 294      -9.614  21.499  52.257  1.00 48.36           N  
ATOM   4594  H   GLN A 294     -10.425  21.038  51.870  1.00 48.36           H  
ATOM   4595  CA  GLN A 294      -8.358  20.736  52.384  1.00 48.36           C  
ATOM   4596  HA  GLN A 294      -7.853  21.111  53.274  1.00 48.36           H  
ATOM   4597  C   GLN A 294      -7.336  20.939  51.244  1.00 48.36           C  
ATOM   4598  CB  GLN A 294      -8.675  19.253  52.665  1.00 48.36           C  
ATOM   4599  HB2 GLN A 294      -8.681  18.694  51.729  1.00 48.36           H  
ATOM   4600  HB3 GLN A 294      -9.661  19.168  53.122  1.00 48.36           H  
ATOM   4601  O   GLN A 294      -6.239  20.393  51.318  1.00 48.36           O  
ATOM   4602  CG  GLN A 294      -7.650  18.645  53.639  1.00 48.36           C  
ATOM   4603  HG2 GLN A 294      -6.646  18.737  53.226  1.00 48.36           H  
ATOM   4604  HG3 GLN A 294      -7.681  19.189  54.583  1.00 48.36           H  
ATOM   4605  CD  GLN A 294      -7.910  17.171  53.912  1.00 48.36           C  
ATOM   4606  NE2 GLN A 294      -8.803  16.834  54.818  1.00 48.36           N  
ATOM   4607 HE21 GLN A 294      -9.324  17.538  55.320  1.00 48.36           H  
ATOM   4608 HE22 GLN A 294      -8.950  15.841  54.936  1.00 48.36           H  
ATOM   4609  OE1 GLN A 294      -7.325  16.288  53.316  1.00 48.36           O  
ATOM   4610  N   GLN A 295      -7.643  21.725  50.202  1.00 47.99           N  
ATOM   4611  H   GLN A 295      -8.555  22.159  50.179  1.00 47.99           H  
ATOM   4612  CA  GLN A 295      -6.778  21.835  49.010  1.00 47.99           C  
ATOM   4613  HA  GLN A 295      -6.070  21.007  49.052  1.00 47.99           H  
ATOM   4614  C   GLN A 295      -5.886  23.094  48.947  1.00 47.99           C  
ATOM   4615  CB  GLN A 295      -7.614  21.613  47.733  1.00 47.99           C  
ATOM   4616  HB2 GLN A 295      -7.953  22.572  47.342  1.00 47.99           H  
ATOM   4617  HB3 GLN A 295      -8.491  21.011  47.975  1.00 47.99           H  
ATOM   4618  O   GLN A 295      -5.070  23.204  48.038  1.00 47.99           O  
ATOM   4619  CG  GLN A 295      -6.810  20.852  46.661  1.00 47.99           C  
ATOM   4620  HG2 GLN A 295      -6.434  19.926  47.096  1.00 47.99           H  
ATOM   4621  HG3 GLN A 295      -5.956  21.449  46.341  1.00 47.99           H  
ATOM   4622  CD  GLN A 295      -7.635  20.507  45.426  1.00 47.99           C  
ATOM   4623  NE2 GLN A 295      -7.405  19.369  44.808  1.00 47.99           N  
ATOM   4624 HE21 GLN A 295      -7.973  19.197  43.990  1.00 47.99           H  
ATOM   4625 HE22 GLN A 295      -6.686  18.737  45.131  1.00 47.99           H  
ATOM   4626  OE1 GLN A 295      -8.498  21.242  44.982  1.00 47.99           O  
ATOM   4627  N   GLN A 296      -5.981  24.027  49.906  1.00 43.18           N  
ATOM   4628  H   GLN A 296      -6.676  23.907  50.630  1.00 43.18           H  
ATOM   4629  CA  GLN A 296      -5.173  25.266  49.908  1.00 43.18           C  
ATOM   4630  HA  GLN A 296      -4.774  25.424  48.906  1.00 43.18           H  
ATOM   4631  C   GLN A 296      -3.920  25.237  50.807  1.00 43.18           C  
ATOM   4632  CB  GLN A 296      -6.066  26.483  50.217  1.00 43.18           C  
ATOM   4633  HB2 GLN A 296      -6.696  26.277  51.082  1.00 43.18           H  
ATOM   4634  HB3 GLN A 296      -5.429  27.336  50.453  1.00 43.18           H  
ATOM   4635  O   GLN A 296      -3.101  26.145  50.729  1.00 43.18           O  
ATOM   4636  CG  GLN A 296      -6.934  26.869  49.006  1.00 43.18           C  
ATOM   4637  HG2 GLN A 296      -7.658  26.078  48.809  1.00 43.18           H  
ATOM   4638  HG3 GLN A 296      -6.294  26.972  48.129  1.00 43.18           H  
ATOM   4639  CD  GLN A 296      -7.687  28.185  49.195  1.00 43.18           C  
ATOM   4640  NE2 GLN A 296      -8.318  28.699  48.163  1.00 43.18           N  
ATOM   4641 HE21 GLN A 296      -8.793  29.573  48.337  1.00 43.18           H  
ATOM   4642 HE22 GLN A 296      -8.295  28.249  47.259  1.00 43.18           H  
ATOM   4643  OE1 GLN A 296      -7.741  28.776  50.258  1.00 43.18           O  
ATOM   4644  N   VAL A 297      -3.720  24.204  51.636  1.00 52.38           N  
ATOM   4645  H   VAL A 297      -4.416  23.473  51.662  1.00 52.38           H  
ATOM   4646  CA  VAL A 297      -2.639  24.186  52.655  1.00 52.38           C  
ATOM   4647  HA  VAL A 297      -2.345  25.218  52.845  1.00 52.38           H  
ATOM   4648  C   VAL A 297      -1.353  23.484  52.167  1.00 52.38           C  
ATOM   4649  CB  VAL A 297      -3.171  23.642  54.006  1.00 52.38           C  
ATOM   4650  HB  VAL A 297      -3.324  22.566  53.920  1.00 52.38           H  
ATOM   4651  O   VAL A 297      -0.326  23.511  52.835  1.00 52.38           O  
ATOM   4652  CG1 VAL A 297      -2.230  23.916  55.188  1.00 52.38           C  
ATOM   4653 HG11 VAL A 297      -1.299  23.359  55.077  1.00 52.38           H  
ATOM   4654 HG12 VAL A 297      -2.004  24.981  55.250  1.00 52.38           H  
ATOM   4655 HG13 VAL A 297      -2.692  23.595  56.122  1.00 52.38           H  
ATOM   4656  CG2 VAL A 297      -4.516  24.292  54.384  1.00 52.38           C  
ATOM   4657 HG21 VAL A 297      -5.297  24.007  53.679  1.00 52.38           H  
ATOM   4658 HG22 VAL A 297      -4.833  23.954  55.371  1.00 52.38           H  
ATOM   4659 HG23 VAL A 297      -4.418  25.377  54.395  1.00 52.38           H  
ATOM   4660  N   ALA A 298      -1.364  22.882  50.972  1.00 47.81           N  
ATOM   4661  H   ALA A 298      -2.215  22.923  50.430  1.00 47.81           H  
ATOM   4662  CA  ALA A 298      -0.243  22.096  50.435  1.00 47.81           C  
ATOM   4663  HA  ALA A 298       0.388  21.792  51.270  1.00 47.81           H  
ATOM   4664  C   ALA A 298       0.695  22.868  49.476  1.00 47.81           C  
ATOM   4665  CB  ALA A 298      -0.804  20.805  49.826  1.00 47.81           C  
ATOM   4666  HB1 ALA A 298      -1.409  20.277  50.564  1.00 47.81           H  
ATOM   4667  HB2 ALA A 298       0.016  20.156  49.519  1.00 47.81           H  
ATOM   4668  HB3 ALA A 298      -1.416  21.039  48.955  1.00 47.81           H  
ATOM   4669  O   ALA A 298       1.496  22.250  48.780  1.00 47.81           O  
ATOM   4670  N   GLN A 299       0.616  24.205  49.427  1.00 43.17           N  
ATOM   4671  H   GLN A 299      -0.069  24.667  50.007  1.00 43.17           H  
ATOM   4672  CA  GLN A 299       1.479  25.042  48.572  1.00 43.17           C  
ATOM   4673  HA  GLN A 299       1.916  24.399  47.808  1.00 43.17           H  
ATOM   4674  C   GLN A 299       2.676  25.663  49.325  1.00 43.17           C  
ATOM   4675  CB  GLN A 299       0.614  26.089  47.839  1.00 43.17           C  
ATOM   4676  HB2 GLN A 299      -0.384  25.681  47.680  1.00 43.17           H  
ATOM   4677  HB3 GLN A 299       0.522  26.983  48.456  1.00 43.17           H  
ATOM   4678  O   GLN A 299       3.470  26.389  48.732  1.00 43.17           O  
ATOM   4679  CG  GLN A 299       1.190  26.451  46.458  1.00 43.17           C  
ATOM   4680  HG2 GLN A 299       1.297  25.538  45.873  1.00 43.17           H  
ATOM   4681  HG3 GLN A 299       2.177  26.901  46.569  1.00 43.17           H  
ATOM   4682  CD  GLN A 299       0.313  27.430  45.682  1.00 43.17           C  
ATOM   4683  NE2 GLN A 299       0.252  27.325  44.372  1.00 43.17           N  
ATOM   4684 HE21 GLN A 299       0.785  26.621  43.881  1.00 43.17           H  
ATOM   4685 HE22 GLN A 299      -0.332  28.008  43.911  1.00 43.17           H  
ATOM   4686  OE1 GLN A 299      -0.332  28.312  46.217  1.00 43.17           O  
ATOM   4687  N   SER A 300       2.823  25.390  50.628  1.00 46.52           N  
ATOM   4688  H   SER A 300       2.117  24.823  51.076  1.00 46.52           H  
ATOM   4689  CA  SER A 300       3.772  26.096  51.499  1.00 46.52           C  
ATOM   4690  HA  SER A 300       4.574  26.507  50.886  1.00 46.52           H  
ATOM   4691  C   SER A 300       4.451  25.199  52.546  1.00 46.52           C  
ATOM   4692  CB  SER A 300       3.060  27.290  52.153  1.00 46.52           C  
ATOM   4693  HB2 SER A 300       3.765  27.843  52.773  1.00 46.52           H  
ATOM   4694  HB3 SER A 300       2.684  27.955  51.375  1.00 46.52           H  
ATOM   4695  O   SER A 300       4.182  25.311  53.741  1.00 46.52           O  
ATOM   4696  OG  SER A 300       1.978  26.846  52.947  1.00 46.52           O  
ATOM   4697  HG  SER A 300       2.347  26.298  53.643  1.00 46.52           H  
ATOM   4698  N   GLN A 301       5.388  24.352  52.110  1.00 41.73           N  
ATOM   4699  H   GLN A 301       5.438  24.170  51.118  1.00 41.73           H  
ATOM   4700  CA  GLN A 301       6.626  24.103  52.865  1.00 41.73           C  
ATOM   4701  HA  GLN A 301       6.943  25.072  53.251  1.00 41.73           H  
ATOM   4702  C   GLN A 301       7.749  23.638  51.920  1.00 41.73           C  
ATOM   4703  CB  GLN A 301       6.417  23.165  54.076  1.00 41.73           C  
ATOM   4704  HB2 GLN A 301       7.114  22.329  54.024  1.00 41.73           H  
ATOM   4705  HB3 GLN A 301       5.402  22.768  54.080  1.00 41.73           H  
ATOM   4706  O   GLN A 301       7.542  22.801  51.044  1.00 41.73           O  
ATOM   4707  CG  GLN A 301       6.673  23.950  55.379  1.00 41.73           C  
ATOM   4708  HG2 GLN A 301       6.015  24.818  55.427  1.00 41.73           H  
ATOM   4709  HG3 GLN A 301       7.702  24.309  55.380  1.00 41.73           H  
ATOM   4710  CD  GLN A 301       6.462  23.124  56.638  1.00 41.73           C  
ATOM   4711  NE2 GLN A 301       5.240  22.952  57.092  1.00 41.73           N  
ATOM   4712 HE21 GLN A 301       4.454  23.364  56.610  1.00 41.73           H  
ATOM   4713 HE22 GLN A 301       5.161  22.414  57.944  1.00 41.73           H  
ATOM   4714  OE1 GLN A 301       7.390  22.629  57.247  1.00 41.73           O  
ATOM   4715  N   GLN A 302       8.914  24.274  52.062  1.00 32.20           N  
ATOM   4716  H   GLN A 302       9.015  24.868  52.872  1.00 32.20           H  
ATOM   4717  CA  GLN A 302      10.093  24.174  51.188  1.00 32.20           C  
ATOM   4718  HA  GLN A 302       9.782  24.287  50.150  1.00 32.20           H  
ATOM   4719  C   GLN A 302      10.770  22.790  51.322  1.00 32.20           C  
ATOM   4720  CB  GLN A 302      11.021  25.341  51.566  1.00 32.20           C  
ATOM   4721  HB2 GLN A 302      11.974  25.251  51.044  1.00 32.20           H  
ATOM   4722  HB3 GLN A 302      11.226  25.286  52.635  1.00 32.20           H  
ATOM   4723  O   GLN A 302      10.557  22.083  52.296  1.00 32.20           O  
ATOM   4724  CG  GLN A 302      10.421  26.721  51.224  1.00 32.20           C  
ATOM   4725  HG2 GLN A 302      10.362  26.822  50.140  1.00 32.20           H  
ATOM   4726  HG3 GLN A 302       9.414  26.809  51.631  1.00 32.20           H  
ATOM   4727  CD  GLN A 302      11.242  27.878  51.787  1.00 32.20           C  
ATOM   4728  NE2 GLN A 302      10.959  29.101  51.397  1.00 32.20           N  
ATOM   4729 HE21 GLN A 302      11.537  29.825  51.800  1.00 32.20           H  
ATOM   4730 HE22 GLN A 302      10.239  29.284  50.714  1.00 32.20           H  
ATOM   4731  OE1 GLN A 302      12.130  27.725  52.604  1.00 32.20           O  
ATOM   4732  N   GLN A 303      11.553  22.279  50.370  1.00 36.91           N  
ATOM   4733  H   GLN A 303      11.578  21.272  50.438  1.00 36.91           H  
ATOM   4734  CA  GLN A 303      12.786  22.856  49.812  1.00 36.91           C  
ATOM   4735  HA  GLN A 303      13.235  21.989  49.327  1.00 36.91           H  
ATOM   4736  C   GLN A 303      13.873  23.226  50.855  1.00 36.91           C  
ATOM   4737  CB  GLN A 303      12.559  23.872  48.663  1.00 36.91           C  
ATOM   4738  HB2 GLN A 303      11.506  23.897  48.383  1.00 36.91           H  
ATOM   4739  HB3 GLN A 303      12.847  24.875  48.979  1.00 36.91           H  
ATOM   4740  O   GLN A 303      14.549  24.237  50.726  1.00 36.91           O  
ATOM   4741  CG  GLN A 303      13.383  23.461  47.425  1.00 36.91           C  
ATOM   4742  HG2 GLN A 303      12.898  22.612  46.943  1.00 36.91           H  
ATOM   4743  HG3 GLN A 303      14.377  23.146  47.743  1.00 36.91           H  
ATOM   4744  CD  GLN A 303      13.590  24.582  46.410  1.00 36.91           C  
ATOM   4745  NE2 GLN A 303      13.214  24.404  45.162  1.00 36.91           N  
ATOM   4746 HE21 GLN A 303      12.775  23.546  44.860  1.00 36.91           H  
ATOM   4747 HE22 GLN A 303      13.405  25.179  44.543  1.00 36.91           H  
ATOM   4748  OE1 GLN A 303      14.128  25.631  46.702  1.00 36.91           O  
ATOM   4749  N   GLN A 304      14.085  22.360  51.849  1.00 44.66           N  
ATOM   4750  H   GLN A 304      13.386  21.652  52.021  1.00 44.66           H  
ATOM   4751  CA  GLN A 304      15.362  22.162  52.560  1.00 44.66           C  
ATOM   4752  HA  GLN A 304      16.186  22.568  51.974  1.00 44.66           H  
ATOM   4753  C   GLN A 304      15.522  20.637  52.692  1.00 44.66           C  
ATOM   4754  CB  GLN A 304      15.339  22.862  53.933  1.00 44.66           C  
ATOM   4755  HB2 GLN A 304      14.361  22.733  54.395  1.00 44.66           H  
ATOM   4756  HB3 GLN A 304      16.085  22.396  54.577  1.00 44.66           H  
ATOM   4757  O   GLN A 304      14.704  19.991  53.332  1.00 44.66           O  
ATOM   4758  CG  GLN A 304      15.675  24.359  53.821  1.00 44.66           C  
ATOM   4759  HG2 GLN A 304      16.680  24.469  53.412  1.00 44.66           H  
ATOM   4760  HG3 GLN A 304      14.972  24.838  53.139  1.00 44.66           H  
ATOM   4761  CD  GLN A 304      15.601  25.116  55.144  1.00 44.66           C  
ATOM   4762  NE2 GLN A 304      15.927  26.390  55.146  1.00 44.66           N  
ATOM   4763 HE21 GLN A 304      16.165  26.862  54.286  1.00 44.66           H  
ATOM   4764 HE22 GLN A 304      15.832  26.860  56.036  1.00 44.66           H  
ATOM   4765  OE1 GLN A 304      15.240  24.612  56.190  1.00 44.66           O  
ATOM   4766  N   LEU A 305      16.357  19.938  51.919  1.00 43.43           N  
ATOM   4767  H   LEU A 305      16.065  18.971  51.912  1.00 43.43           H  
ATOM   4768  CA  LEU A 305      17.798  20.098  51.699  1.00 43.43           C  
ATOM   4769  HA  LEU A 305      18.067  19.240  51.083  1.00 43.43           H  
ATOM   4770  C   LEU A 305      18.594  19.963  53.009  1.00 43.43           C  
ATOM   4771  CB  LEU A 305      18.190  21.347  50.873  1.00 43.43           C  
ATOM   4772  HB2 LEU A 305      18.400  22.165  51.562  1.00 43.43           H  
ATOM   4773  HB3 LEU A 305      17.358  21.654  50.240  1.00 43.43           H  
ATOM   4774  O   LEU A 305      18.477  20.808  53.886  1.00 43.43           O  
ATOM   4775  CG  LEU A 305      19.430  21.092  49.984  1.00 43.43           C  
ATOM   4776  HG  LEU A 305      20.044  20.309  50.429  1.00 43.43           H  
ATOM   4777  CD1 LEU A 305      19.001  20.638  48.587  1.00 43.43           C  
ATOM   4778 HD11 LEU A 305      18.432  21.428  48.095  1.00 43.43           H  
ATOM   4779 HD12 LEU A 305      18.384  19.743  48.660  1.00 43.43           H  
ATOM   4780 HD13 LEU A 305      19.883  20.411  47.988  1.00 43.43           H  
ATOM   4781  CD2 LEU A 305      20.304  22.335  49.828  1.00 43.43           C  
ATOM   4782 HD21 LEU A 305      20.651  22.666  50.807  1.00 43.43           H  
ATOM   4783 HD22 LEU A 305      21.170  22.108  49.207  1.00 43.43           H  
ATOM   4784 HD23 LEU A 305      19.730  23.139  49.368  1.00 43.43           H  
ATOM   4785  N   LEU A 306      19.479  18.955  53.022  1.00 34.54           N  
ATOM   4786  H   LEU A 306      19.415  18.319  52.240  1.00 34.54           H  
ATOM   4787  CA  LEU A 306      20.566  18.669  53.974  1.00 34.54           C  
ATOM   4788  HA  LEU A 306      21.277  18.101  53.374  1.00 34.54           H  
ATOM   4789  C   LEU A 306      20.281  17.754  55.186  1.00 34.54           C  
ATOM   4790  CB  LEU A 306      21.338  19.943  54.388  1.00 34.54           C  
ATOM   4791  HB2 LEU A 306      22.162  19.663  55.043  1.00 34.54           H  
ATOM   4792  HB3 LEU A 306      20.678  20.572  54.986  1.00 34.54           H  
ATOM   4793  O   LEU A 306      19.313  17.886  55.921  1.00 34.54           O  
ATOM   4794  CG  LEU A 306      21.905  20.764  53.214  1.00 34.54           C  
ATOM   4795  HG  LEU A 306      21.146  20.895  52.442  1.00 34.54           H  
ATOM   4796  CD1 LEU A 306      22.321  22.155  53.679  1.00 34.54           C  
ATOM   4797 HD11 LEU A 306      23.089  22.079  54.449  1.00 34.54           H  
ATOM   4798 HD12 LEU A 306      21.455  22.671  54.093  1.00 34.54           H  
ATOM   4799 HD13 LEU A 306      22.703  22.733  52.838  1.00 34.54           H  
ATOM   4800  CD2 LEU A 306      23.120  20.075  52.586  1.00 34.54           C  
ATOM   4801 HD21 LEU A 306      23.895  19.928  53.339  1.00 34.54           H  
ATOM   4802 HD22 LEU A 306      22.834  19.113  52.159  1.00 34.54           H  
ATOM   4803 HD23 LEU A 306      23.518  20.700  51.787  1.00 34.54           H  
ATOM   4804  N   SER A 307      21.284  16.891  55.401  1.00 34.88           N  
ATOM   4805  H   SER A 307      21.981  16.890  54.670  1.00 34.88           H  
ATOM   4806  CA  SER A 307      21.741  16.272  56.657  1.00 34.88           C  
ATOM   4807  HA  SER A 307      22.618  15.703  56.349  1.00 34.88           H  
ATOM   4808  C   SER A 307      20.870  15.249  57.416  1.00 34.88           C  
ATOM   4809  CB  SER A 307      22.344  17.319  57.608  1.00 34.88           C  
ATOM   4810  HB2 SER A 307      22.545  16.869  58.580  1.00 34.88           H  
ATOM   4811  HB3 SER A 307      23.293  17.663  57.197  1.00 34.88           H  
ATOM   4812  O   SER A 307      19.881  15.573  58.054  1.00 34.88           O  
ATOM   4813  OG  SER A 307      21.512  18.443  57.778  1.00 34.88           O  
ATOM   4814  HG  SER A 307      20.598  18.151  57.800  1.00 34.88           H  
ATOM   4815  N   THR A 308      21.439  14.034  57.473  1.00 40.25           N  
ATOM   4816  H   THR A 308      22.163  13.892  56.783  1.00 40.25           H  
ATOM   4817  CA  THR A 308      21.554  13.129  58.641  1.00 40.25           C  
ATOM   4818  HA  THR A 308      22.131  12.283  58.266  1.00 40.25           H  
ATOM   4819  C   THR A 308      20.310  12.494  59.281  1.00 40.25           C  
ATOM   4820  CB  THR A 308      22.445  13.727  59.749  1.00 40.25           C  
ATOM   4821  HB  THR A 308      22.448  13.053  60.606  1.00 40.25           H  
ATOM   4822  O   THR A 308      19.445  13.161  59.827  1.00 40.25           O  
ATOM   4823  CG2 THR A 308      23.888  13.918  59.275  1.00 40.25           C  
ATOM   4824 HG21 THR A 308      23.933  14.644  58.464  1.00 40.25           H  
ATOM   4825 HG22 THR A 308      24.304  12.966  58.945  1.00 40.25           H  
ATOM   4826 HG23 THR A 308      24.485  14.290  60.108  1.00 40.25           H  
ATOM   4827  OG1 THR A 308      21.987  14.987  60.157  1.00 40.25           O  
ATOM   4828  HG1 THR A 308      21.038  14.929  60.291  1.00 40.25           H  
ATOM   4829  N   GLN A 309      20.339  11.151  59.309  1.00 32.18           N  
ATOM   4830  H   GLN A 309      20.903  10.741  58.579  1.00 32.18           H  
ATOM   4831  CA  GLN A 309      20.236  10.278  60.499  1.00 32.18           C  
ATOM   4832  HA  GLN A 309      19.531   9.480  60.267  1.00 32.18           H  
ATOM   4833  C   GLN A 309      19.748  10.906  61.831  1.00 32.18           C  
ATOM   4834  CB  GLN A 309      21.645   9.672  60.713  1.00 32.18           C  
ATOM   4835  HB2 GLN A 309      21.771   9.383  61.756  1.00 32.18           H  
ATOM   4836  HB3 GLN A 309      22.407  10.430  60.533  1.00 32.18           H  
ATOM   4837  O   GLN A 309      20.264  11.952  62.218  1.00 32.18           O  
ATOM   4838  CG  GLN A 309      21.921   8.454  59.812  1.00 32.18           C  
ATOM   4839  HG2 GLN A 309      20.985   8.038  59.437  1.00 32.18           H  
ATOM   4840  HG3 GLN A 309      22.518   8.765  58.955  1.00 32.18           H  
ATOM   4841  CD  GLN A 309      22.631   7.341  60.576  1.00 32.18           C  
ATOM   4842  NE2 GLN A 309      23.854   6.996  60.237  1.00 32.18           N  
ATOM   4843 HE21 GLN A 309      24.352   7.465  59.494  1.00 32.18           H  
ATOM   4844 HE22 GLN A 309      24.270   6.266  60.798  1.00 32.18           H  
ATOM   4845  OE1 GLN A 309      22.084   6.761  61.497  1.00 32.18           O  
ATOM   4846  N   PRO A 310      18.919  10.184  62.626  1.00 41.88           N  
ATOM   4847  CA  PRO A 310      19.318   8.828  63.028  1.00 41.88           C  
ATOM   4848  HA  PRO A 310      20.062   8.404  62.354  1.00 41.88           H  
ATOM   4849  C   PRO A 310      18.226   7.758  63.178  1.00 41.88           C  
ATOM   4850  CB  PRO A 310      19.971   9.081  64.390  1.00 41.88           C  
ATOM   4851  HB2 PRO A 310      20.068   8.182  64.998  1.00 41.88           H  
ATOM   4852  HB3 PRO A 310      20.951   9.536  64.245  1.00 41.88           H  
ATOM   4853  O   PRO A 310      17.024   8.009  63.240  1.00 41.88           O  
ATOM   4854  CG  PRO A 310      19.025  10.103  65.025  1.00 41.88           C  
ATOM   4855  HG2 PRO A 310      19.583  10.823  65.625  1.00 41.88           H  
ATOM   4856  HG3 PRO A 310      18.277   9.596  65.635  1.00 41.88           H  
ATOM   4857  CD  PRO A 310      18.345  10.786  63.831  1.00 41.88           C  
ATOM   4858  HD2 PRO A 310      17.272  10.599  63.861  1.00 41.88           H  
ATOM   4859  HD3 PRO A 310      18.514  11.862  63.872  1.00 41.88           H  
ATOM   4860  N   GLN A 311      18.715   6.527  63.323  1.00 33.99           N  
ATOM   4861  H   GLN A 311      19.717   6.424  63.249  1.00 33.99           H  
ATOM   4862  CA  GLN A 311      18.014   5.441  63.999  1.00 33.99           C  
ATOM   4863  HA  GLN A 311      17.040   5.282  63.535  1.00 33.99           H  
ATOM   4864  C   GLN A 311      17.837   5.746  65.498  1.00 33.99           C  
ATOM   4865  CB  GLN A 311      18.867   4.163  63.906  1.00 33.99           C  
ATOM   4866  HB2 GLN A 311      18.373   3.366  64.461  1.00 33.99           H  
ATOM   4867  HB3 GLN A 311      19.819   4.366  64.398  1.00 33.99           H  
ATOM   4868  O   GLN A 311      18.773   6.178  66.165  1.00 33.99           O  
ATOM   4869  CG  GLN A 311      19.150   3.655  62.484  1.00 33.99           C  
ATOM   4870  HG2 GLN A 311      19.521   4.468  61.860  1.00 33.99           H  
ATOM   4871  HG3 GLN A 311      18.221   3.283  62.050  1.00 33.99           H  
ATOM   4872  CD  GLN A 311      20.201   2.544  62.469  1.00 33.99           C  
ATOM   4873  NE2 GLN A 311      20.205   1.686  61.473  1.00 33.99           N  
ATOM   4874 HE21 GLN A 311      19.540   1.756  60.716  1.00 33.99           H  
ATOM   4875 HE22 GLN A 311      20.922   0.976  61.523  1.00 33.99           H  
ATOM   4876  OE1 GLN A 311      21.044   2.411  63.337  1.00 33.99           O  
ATOM   4877  N   ALA A 312      16.683   5.382  66.045  1.00 32.23           N  
ATOM   4878  H   ALA A 312      15.911   5.178  65.427  1.00 32.23           H  
ATOM   4879  CA  ALA A 312      16.496   4.946  67.431  1.00 32.23           C  
ATOM   4880  HA  ALA A 312      17.363   4.368  67.751  1.00 32.23           H  
ATOM   4881  C   ALA A 312      15.249   4.037  67.421  1.00 32.23           C  
ATOM   4882  CB  ALA A 312      16.336   6.173  68.343  1.00 32.23           C  
ATOM   4883  HB1 ALA A 312      17.247   6.772  68.322  1.00 32.23           H  
ATOM   4884  HB2 ALA A 312      15.503   6.785  67.997  1.00 32.23           H  
ATOM   4885  HB3 ALA A 312      16.145   5.864  69.371  1.00 32.23           H  
ATOM   4886  O   ALA A 312      14.308   4.370  66.695  1.00 32.23           O  
ATOM   4887  N   PRO A 313      15.207   2.897  68.144  1.00 42.99           N  
ATOM   4888  CA  PRO A 313      15.632   2.827  69.545  1.00 42.99           C  
ATOM   4889  HA  PRO A 313      16.227   3.693  69.833  1.00 42.99           H  
ATOM   4890  C   PRO A 313      16.381   1.544  69.972  1.00 42.99           C  
ATOM   4891  CB  PRO A 313      14.280   2.864  70.267  1.00 42.99           C  
ATOM   4892  HB2 PRO A 313      14.339   2.469  71.281  1.00 42.99           H  
ATOM   4893  HB3 PRO A 313      13.909   3.889  70.287  1.00 42.99           H  
ATOM   4894  O   PRO A 313      16.137   0.453  69.463  1.00 42.99           O  
ATOM   4895  CG  PRO A 313      13.367   2.008  69.373  1.00 42.99           C  
ATOM   4896  HG2 PRO A 313      12.376   2.456  69.301  1.00 42.99           H  
ATOM   4897  HG3 PRO A 313      13.299   0.992  69.762  1.00 42.99           H  
ATOM   4898  CD  PRO A 313      14.065   1.993  68.011  1.00 42.99           C  
ATOM   4899  HD2 PRO A 313      13.363   2.299  67.236  1.00 42.99           H  
ATOM   4900  HD3 PRO A 313      14.413   0.986  67.779  1.00 42.99           H  
ATOM   4901  N   SER A 314      17.183   1.644  71.036  1.00 31.59           N  
ATOM   4902  H   SER A 314      17.398   2.556  71.412  1.00 31.59           H  
ATOM   4903  CA  SER A 314      17.395   0.516  71.951  1.00 31.59           C  
ATOM   4904  HA  SER A 314      16.489  -0.090  71.945  1.00 31.59           H  
ATOM   4905  C   SER A 314      17.605   1.000  73.386  1.00 31.59           C  
ATOM   4906  CB  SER A 314      18.541  -0.398  71.515  1.00 31.59           C  
ATOM   4907  HB2 SER A 314      19.497   0.071  71.746  1.00 31.59           H  
ATOM   4908  HB3 SER A 314      18.477  -0.583  70.443  1.00 31.59           H  
ATOM   4909  O   SER A 314      18.008   2.136  73.621  1.00 31.59           O  
ATOM   4910  OG  SER A 314      18.414  -1.630  72.207  1.00 31.59           O  
ATOM   4911  HG  SER A 314      19.215  -2.138  72.060  1.00 31.59           H  
ATOM   4912  N   LEU A 315      17.261   0.125  74.326  1.00 34.97           N  
ATOM   4913  H   LEU A 315      17.105  -0.818  73.999  1.00 34.97           H  
ATOM   4914  CA  LEU A 315      17.261   0.332  75.770  1.00 34.97           C  
ATOM   4915  HA  LEU A 315      16.584   1.150  76.017  1.00 34.97           H  
ATOM   4916  C   LEU A 315      18.655   0.652  76.335  1.00 34.97           C  
ATOM   4917  CB  LEU A 315      16.781  -0.971  76.444  1.00 34.97           C  
ATOM   4918  HB2 LEU A 315      16.793  -0.783  77.518  1.00 34.97           H  
ATOM   4919  HB3 LEU A 315      17.508  -1.762  76.258  1.00 34.97           H  
ATOM   4920  O   LEU A 315      19.648   0.156  75.813  1.00 34.97           O  
ATOM   4921  CG  LEU A 315      15.377  -1.481  76.060  1.00 34.97           C  
ATOM   4922  HG  LEU A 315      14.740  -0.639  75.789  1.00 34.97           H  
ATOM   4923  CD1 LEU A 315      15.392  -2.501  74.914  1.00 34.97           C  
ATOM   4924 HD11 LEU A 315      15.757  -2.043  73.995  1.00 34.97           H  
ATOM   4925 HD12 LEU A 315      16.033  -3.345  75.170  1.00 34.97           H  
ATOM   4926 HD13 LEU A 315      14.381  -2.865  74.730  1.00 34.97           H  
ATOM   4927  CD2 LEU A 315      14.756  -2.183  77.270  1.00 34.97           C  
ATOM   4928 HD21 LEU A 315      14.653  -1.478  78.095  1.00 34.97           H  
ATOM   4929 HD22 LEU A 315      13.765  -2.556  77.014  1.00 34.97           H  
ATOM   4930 HD23 LEU A 315      15.384  -3.017  77.584  1.00 34.97           H  
ATOM   4931  N   VAL A 316      18.694   1.340  77.487  1.00 35.98           N  
ATOM   4932  H   VAL A 316      17.987   2.053  77.591  1.00 35.98           H  
ATOM   4933  CA  VAL A 316      19.260   0.873  78.783  1.00 35.98           C  
ATOM   4934  HA  VAL A 316      18.565   0.146  79.204  1.00 35.98           H  
ATOM   4935  C   VAL A 316      19.315   2.052  79.784  1.00 35.98           C  
ATOM   4936  CB  VAL A 316      20.641   0.163  78.630  1.00 35.98           C  
ATOM   4937  HB  VAL A 316      21.194   0.615  77.807  1.00 35.98           H  
ATOM   4938  O   VAL A 316      19.465   3.193  79.370  1.00 35.98           O
[truncated: 579,483 more chars]
