# Supplementary material for: A glutamine-based single α-helix scaffold to target globular proteins
Source: Nat Commun. 2022 Nov 18;13:7073. doi: 10.1038/s41467-022-34793-6 (PMC9674830; doi:10.1038/s41467-022-34793-6)
Supplement: Supplementary file 7 — Supplementary Data 4 [file 41467_2022_34793_MOESM7_ESM.zip › ColabFold_p37n/p37n_with_MSAs/F1QMB3.pdb]

ATOM      1  N   MET A   1      -9.691   3.535 -62.698  1.00 38.03           N  
ATOM      2  H   MET A   1     -10.382   3.753 -61.994  1.00 38.03           H  
ATOM      3  H2  MET A   1      -8.779   3.588 -62.265  1.00 38.03           H  
ATOM      4  H3  MET A   1      -9.742   4.211 -63.447  1.00 38.03           H  
ATOM      5  CA  MET A   1      -9.889   2.161 -63.217  1.00 38.03           C  
ATOM      6  HA  MET A   1     -10.896   2.031 -63.614  1.00 38.03           H  
ATOM      7  C   MET A   1      -9.677   1.193 -62.064  1.00 38.03           C  
ATOM      8  CB  MET A   1      -8.849   1.820 -64.303  1.00 38.03           C  
ATOM      9  HB2 MET A   1      -8.984   0.772 -64.567  1.00 38.03           H  
ATOM     10  HB3 MET A   1      -7.841   1.937 -63.906  1.00 38.03           H  
ATOM     11  O   MET A   1      -8.628   1.284 -61.459  1.00 38.03           O  
ATOM     12  CG  MET A   1      -8.967   2.642 -65.589  1.00 38.03           C  
ATOM     13  HG2 MET A   1      -8.602   3.655 -65.420  1.00 38.03           H  
ATOM     14  HG3 MET A   1     -10.020   2.695 -65.865  1.00 38.03           H  
ATOM     15  SD  MET A   1      -8.082   1.909 -66.991  1.00 38.03           S  
ATOM     16  CE  MET A   1      -6.358   2.365 -66.647  1.00 38.03           C  
ATOM     17  HE1 MET A   1      -6.029   1.908 -65.713  1.00 38.03           H  
ATOM     18  HE2 MET A   1      -6.269   3.449 -66.577  1.00 38.03           H  
ATOM     19  HE3 MET A   1      -5.724   2.007 -67.459  1.00 38.03           H  
ATOM     20  N   GLY A   2     -10.576   0.314 -61.640  1.00 27.74           N  
ATOM     21  H   GLY A   2     -10.227  -0.287 -60.908  1.00 27.74           H  
ATOM     22  CA  GLY A   2     -11.995   0.122 -61.910  1.00 27.74           C  
ATOM     23  HA2 GLY A   2     -12.141  -0.544 -62.761  1.00 27.74           H  
ATOM     24  HA3 GLY A   2     -12.479   1.078 -62.105  1.00 27.74           H  
ATOM     25  C   GLY A   2     -12.623  -0.523 -60.663  1.00 27.74           C  
ATOM     26  O   GLY A   2     -11.963  -1.272 -59.947  1.00 27.74           O  
ATOM     27  N   CYS A   3     -13.877  -0.172 -60.386  1.00 28.17           N  
ATOM     28  H   CYS A   3     -14.346   0.475 -61.005  1.00 28.17           H  
ATOM     29  CA  CYS A   3     -14.697  -0.748 -59.327  1.00 28.17           C  
ATOM     30  HA  CYS A   3     -14.146  -0.729 -58.387  1.00 28.17           H  
ATOM     31  C   CYS A   3     -15.070  -2.196 -59.671  1.00 28.17           C  
ATOM     32  CB  CYS A   3     -15.981   0.091 -59.201  1.00 28.17           C  
ATOM     33  HB2 CYS A   3     -16.586  -0.305 -58.385  1.00 28.17           H  
ATOM     34  HB3 CYS A   3     -16.556   0.013 -60.124  1.00 28.17           H  
ATOM     35  O   CYS A   3     -15.461  -2.465 -60.806  1.00 28.17           O  
ATOM     36  SG  CYS A   3     -15.608   1.837 -58.868  1.00 28.17           S  
ATOM     37  HG  CYS A   3     -16.865   2.246 -58.672  1.00 28.17           H  
ATOM     38  N   ILE A   4     -15.048  -3.102 -58.691  1.00 33.67           N  
ATOM     39  H   ILE A   4     -14.676  -2.845 -57.788  1.00 33.67           H  
ATOM     40  CA  ILE A   4     -15.681  -4.421 -58.805  1.00 33.67           C  
ATOM     41  HA  ILE A   4     -16.286  -4.443 -59.712  1.00 33.67           H  
ATOM     42  C   ILE A   4     -16.640  -4.614 -57.627  1.00 33.67           C  
ATOM     43  CB  ILE A   4     -14.646  -5.565 -58.960  1.00 33.67           C  
ATOM     44  HB  ILE A   4     -13.950  -5.527 -58.122  1.00 33.67           H  
ATOM     45  O   ILE A   4     -16.225  -4.790 -56.488  1.00 33.67           O  
ATOM     46  CG1 ILE A   4     -13.857  -5.379 -60.280  1.00 33.67           C  
ATOM     47 HG12 ILE A   4     -14.551  -5.388 -61.121  1.00 33.67           H  
ATOM     48 HG13 ILE A   4     -13.364  -4.407 -60.264  1.00 33.67           H  
ATOM     49  CG2 ILE A   4     -15.352  -6.938 -58.950  1.00 33.67           C  
ATOM     50 HG21 ILE A   4     -16.043  -7.015 -59.790  1.00 33.67           H  
ATOM     51 HG22 ILE A   4     -15.890  -7.089 -58.015  1.00 33.67           H  
ATOM     52 HG23 ILE A   4     -14.616  -7.740 -59.017  1.00 33.67           H  
ATOM     53  CD1 ILE A   4     -12.765  -6.425 -60.535  1.00 33.67           C  
ATOM     54 HD11 ILE A   4     -13.208  -7.397 -60.749  1.00 33.67           H  
ATOM     55 HD12 ILE A   4     -12.114  -6.500 -59.664  1.00 33.67           H  
ATOM     56 HD13 ILE A   4     -12.171  -6.120 -61.396  1.00 33.67           H  
ATOM     57  N   GLY A   5     -17.935  -4.598 -57.958  1.00 28.15           N  
ATOM     58  H   GLY A   5     -18.134  -4.246 -58.884  1.00 28.15           H  
ATOM     59  CA  GLY A   5     -18.915  -5.556 -57.445  1.00 28.15           C  
ATOM     60  HA2 GLY A   5     -19.759  -5.578 -58.135  1.00 28.15           H  
ATOM     61  HA3 GLY A   5     -18.461  -6.547 -57.462  1.00 28.15           H  
ATOM     62  C   GLY A   5     -19.484  -5.351 -56.041  1.00 28.15           C  
ATOM     63  O   GLY A   5     -19.353  -6.239 -55.203  1.00 28.15           O  
ATOM     64  N   SER A   6     -20.230  -4.268 -55.807  1.00 29.78           N  
ATOM     65  H   SER A   6     -20.309  -3.561 -56.524  1.00 29.78           H  
ATOM     66  CA  SER A   6     -21.207  -4.213 -54.712  1.00 29.78           C  
ATOM     67  HA  SER A   6     -20.711  -4.459 -53.773  1.00 29.78           H  
ATOM     68  C   SER A   6     -22.331  -5.228 -54.967  1.00 29.78           C  
ATOM     69  CB  SER A   6     -21.791  -2.797 -54.590  1.00 29.78           C  
ATOM     70  HB2 SER A   6     -20.994  -2.096 -54.343  1.00 29.78           H  
ATOM     71  HB3 SER A   6     -22.534  -2.780 -53.793  1.00 29.78           H  
ATOM     72  O   SER A   6     -23.205  -4.997 -55.803  1.00 29.78           O  
ATOM     73  OG  SER A   6     -22.401  -2.409 -55.807  1.00 29.78           O  
ATOM     74  HG  SER A   6     -23.039  -3.090 -56.034  1.00 29.78           H  
ATOM     75  N   ARG A   7     -22.337  -6.356 -54.250  1.00 30.13           N  
ATOM     76  H   ARG A   7     -21.557  -6.532 -53.633  1.00 30.13           H  
ATOM     77  CA  ARG A   7     -23.556  -7.160 -54.106  1.00 30.13           C  
ATOM     78  HA  ARG A   7     -24.108  -7.159 -55.046  1.00 30.13           H  
ATOM     79  C   ARG A   7     -24.446  -6.481 -53.073  1.00 30.13           C  
ATOM     80  CB  ARG A   7     -23.256  -8.621 -53.742  1.00 30.13           C  
ATOM     81  HB2 ARG A   7     -22.544  -8.661 -52.918  1.00 30.13           H  
ATOM     82  HB3 ARG A   7     -24.185  -9.087 -53.416  1.00 30.13           H  
ATOM     83  O   ARG A   7     -24.222  -6.584 -51.872  1.00 30.13           O  
ATOM     84  CG  ARG A   7     -22.717  -9.404 -54.948  1.00 30.13           C  
ATOM     85  HG2 ARG A   7     -21.730  -9.025 -55.215  1.00 30.13           H  
ATOM     86  HG3 ARG A   7     -23.391  -9.272 -55.795  1.00 30.13           H  
ATOM     87  CD  ARG A   7     -22.628 -10.899 -54.622  1.00 30.13           C  
ATOM     88  HD2 ARG A   7     -21.960 -11.036 -53.771  1.00 30.13           H  
ATOM     89  HD3 ARG A   7     -23.622 -11.251 -54.349  1.00 30.13           H  
ATOM     90  NE  ARG A   7     -22.126 -11.676 -55.772  1.00 30.13           N  
ATOM     91  HE  ARG A   7     -21.731 -11.149 -56.537  1.00 30.13           H  
ATOM     92  NH1 ARG A   7     -22.605 -13.765 -54.942  1.00 30.13           N  
ATOM     93 HH11 ARG A   7     -22.977 -13.338 -54.105  1.00 30.13           H  
ATOM     94 HH12 ARG A   7     -22.587 -14.770 -55.036  1.00 30.13           H  
ATOM     95  NH2 ARG A   7     -21.630 -13.571 -56.937  1.00 30.13           N  
ATOM     96 HH21 ARG A   7     -21.614 -14.578 -57.004  1.00 30.13           H  
ATOM     97 HH22 ARG A   7     -21.237 -13.015 -57.684  1.00 30.13           H  
ATOM     98  CZ  ARG A   7     -22.125 -12.994 -55.879  1.00 30.13           C  
ATOM     99  N   THR A   8     -25.437  -5.761 -53.571  1.00 32.60           N  
ATOM    100  H   THR A   8     -25.481  -5.627 -54.572  1.00 32.60           H  
ATOM    101  CA  THR A   8     -26.602  -5.282 -52.833  1.00 32.60           C  
ATOM    102  HA  THR A   8     -26.277  -4.666 -51.995  1.00 32.60           H  
ATOM    103  C   THR A   8     -27.356  -6.496 -52.293  1.00 32.60           C  
ATOM    104  CB  THR A   8     -27.518  -4.450 -53.768  1.00 32.60           C  
ATOM    105  HB  THR A   8     -28.507  -4.906 -53.828  1.00 32.60           H  
ATOM    106  O   THR A   8     -27.932  -7.263 -53.060  1.00 32.60           O  
ATOM    107  CG2 THR A   8     -27.682  -3.016 -53.273  1.00 32.60           C  
ATOM    108 HG21 THR A   8     -26.713  -2.517 -53.248  1.00 32.60           H  
ATOM    109 HG22 THR A   8     -28.113  -3.023 -52.272  1.00 32.60           H  
ATOM    110 HG23 THR A   8     -28.353  -2.472 -53.937  1.00 32.60           H  
ATOM    111  OG1 THR A   8     -26.991  -4.341 -55.080  1.00 32.60           O  
ATOM    112  HG1 THR A   8     -27.627  -3.849 -55.605  1.00 32.60           H  
ATOM    113  N   ILE A   9     -27.333  -6.703 -50.976  1.00 27.12           N  
ATOM    114  H   ILE A   9     -26.787  -6.085 -50.393  1.00 27.12           H  
ATOM    115  CA  ILE A   9     -28.256  -7.629 -50.314  1.00 27.12           C  
ATOM    116  HA  ILE A   9     -28.430  -8.494 -50.954  1.00 27.12           H  
ATOM    117  C   ILE A   9     -29.571  -6.865 -50.172  1.00 27.12           C  
ATOM    118  CB  ILE A   9     -27.690  -8.147 -48.968  1.00 27.12           C  
ATOM    119  HB  ILE A   9     -27.485  -7.293 -48.323  1.00 27.12           H  
ATOM    120  O   ILE A   9     -29.704  -5.994 -49.314  1.00 27.12           O  
ATOM    121  CG1 ILE A   9     -26.367  -8.916 -49.205  1.00 27.12           C  
ATOM    122 HG12 ILE A   9     -25.676  -8.281 -49.760  1.00 27.12           H  
ATOM    123 HG13 ILE A   9     -26.565  -9.802 -49.809  1.00 27.12           H  
ATOM    124  CG2 ILE A   9     -28.722  -9.054 -48.267  1.00 27.12           C  
ATOM    125 HG21 ILE A   9     -29.646  -8.507 -48.080  1.00 27.12           H  
ATOM    126 HG22 ILE A   9     -28.346  -9.384 -47.299  1.00 27.12           H  
ATOM    127 HG23 ILE A   9     -28.945  -9.924 -48.884  1.00 27.12           H  
ATOM    128  CD1 ILE A   9     -25.642  -9.341 -47.922  1.00 27.12           C  
ATOM    129 HD11 ILE A   9     -24.670  -9.760 -48.181  1.00 27.12           H  
ATOM    130 HD12 ILE A   9     -26.214 -10.103 -47.392  1.00 27.12           H  
ATOM    131 HD13 ILE A   9     -25.494  -8.477 -47.274  1.00 27.12           H  
ATOM    132  N   THR A  10     -30.526  -7.147 -51.053  1.00 27.73           N  
ATOM    133  H   THR A  10     -30.341  -7.809 -51.793  1.00 27.73           H  
ATOM    134  CA  THR A  10     -31.927  -6.781 -50.843  1.00 27.73           C  
ATOM    135  HA  THR A  10     -32.003  -5.727 -50.576  1.00 27.73           H  
ATOM    136  C   THR A  10     -32.440  -7.616 -49.677  1.00 27.73           C  
ATOM    137  CB  THR A  10     -32.765  -7.030 -52.112  1.00 27.73           C  
ATOM    138  HB  THR A  10     -33.825  -7.032 -51.858  1.00 27.73           H  
ATOM    139  O   THR A  10     -32.673  -8.814 -49.823  1.00 27.73           O  
ATOM    140  CG2 THR A  10     -32.518  -5.947 -53.163  1.00 27.73           C  
ATOM    141 HG21 THR A  10     -31.466  -5.934 -53.449  1.00 27.73           H  
ATOM    142 HG22 THR A  10     -33.125  -6.158 -54.043  1.00 27.73           H  
ATOM    143 HG23 THR A  10     -32.801  -4.973 -52.763  1.00 27.73           H  
ATOM    144  OG1 THR A  10     -32.419  -8.263 -52.703  1.00 27.73           O  
ATOM    145  HG1 THR A  10     -32.856  -8.942 -52.184  1.00 27.73           H  
ATOM    146  N   ALA A  11     -32.563  -7.014 -48.495  1.00 30.71           N  
ATOM    147  H   ALA A  11     -32.282  -6.049 -48.398  1.00 30.71           H  
ATOM    148  CA  ALA A  11     -33.408  -7.587 -47.460  1.00 30.71           C  
ATOM    149  HA  ALA A  11     -33.206  -8.654 -47.366  1.00 30.71           H  
ATOM    150  C   ALA A  11     -34.854  -7.397 -47.929  1.00 30.71           C  
ATOM    151  CB  ALA A  11     -33.108  -6.921 -46.112  1.00 30.71           C  
ATOM    152  HB1 ALA A  11     -33.291  -5.848 -46.174  1.00 30.71           H  
ATOM    153  HB2 ALA A  11     -32.068  -7.097 -45.835  1.00 30.71           H  
ATOM    154  HB3 ALA A  11     -33.759  -7.346 -45.348  1.00 30.71           H  
ATOM    155  O   ALA A  11     -35.351  -6.270 -47.954  1.00 30.71           O  
ATOM    156  N   ASP A  12     -35.490  -8.485 -48.366  1.00 32.08           N  
ATOM    157  H   ASP A  12     -34.987  -9.359 -48.435  1.00 32.08           H  
ATOM    158  CA  ASP A  12     -36.931  -8.515 -48.588  1.00 32.08           C  
ATOM    159  HA  ASP A  12     -37.177  -7.850 -49.416  1.00 32.08           H  
ATOM    160  C   ASP A  12     -37.618  -7.985 -47.329  1.00 32.08           C  
ATOM    161  CB  ASP A  12     -37.417  -9.938 -48.920  1.00 32.08           C  
ATOM    162  HB2 ASP A  12     -36.867 -10.663 -48.319  1.00 32.08           H  
ATOM    163  HB3 ASP A  12     -38.470 -10.017 -48.649  1.00 32.08           H  
ATOM    164  O   ASP A  12     -37.360  -8.444 -46.212  1.00 32.08           O  
ATOM    165  CG  ASP A  12     -37.306 -10.288 -50.407  1.00 32.08           C  
ATOM    166  OD1 ASP A  12     -37.513  -9.374 -51.237  1.00 32.08           O  
ATOM    167  OD2 ASP A  12     -37.038 -11.475 -50.696  1.00 32.08           O  
ATOM    168  N   ALA A  13     -38.442  -6.958 -47.521  1.00 33.36           N  
ATOM    169  H   ALA A  13     -38.576  -6.631 -48.467  1.00 33.36           H  
ATOM    170  CA  ALA A  13     -39.175  -6.299 -46.461  1.00 33.36           C  
ATOM    171  HA  ALA A  13     -38.465  -5.811 -45.792  1.00 33.36           H  
ATOM    172  C   ALA A  13     -39.974  -7.341 -45.671  1.00 33.36           C  
ATOM    173  CB  ALA A  13     -40.077  -5.232 -47.096  1.00 33.36           C  
ATOM    174  HB1 ALA A  13     -40.775  -5.698 -47.791  1.00 33.36           H  
ATOM    175  HB2 ALA A  13     -40.642  -4.723 -46.315  1.00 33.36           H  
ATOM    176  HB3 ALA A  13     -39.467  -4.501 -47.628  1.00 33.36           H  
ATOM    177  O   ALA A  13     -40.886  -7.974 -46.204  1.00 33.36           O  
ATOM    178  N   VAL A  14     -39.646  -7.505 -44.389  1.00 36.02           N  
ATOM    179  H   VAL A  14     -38.835  -7.021 -44.030  1.00 36.02           H  
ATOM    180  CA  VAL A  14     -40.530  -8.201 -43.455  1.00 36.02           C  
ATOM    181  HA  VAL A  14     -40.700  -9.210 -43.830  1.00 36.02           H  
ATOM    182  C   VAL A  14     -41.836  -7.403 -43.439  1.00 36.02           C  
ATOM    183  CB  VAL A  14     -39.911  -8.300 -42.049  1.00 36.02           C  
ATOM    184  HB  VAL A  14     -39.709  -7.298 -41.668  1.00 36.02           H  
ATOM    185  O   VAL A  14     -41.799  -6.210 -43.121  1.00 36.02           O  
ATOM    186  CG1 VAL A  14     -40.854  -9.016 -41.075  1.00 36.02           C  
ATOM    187 HG11 VAL A  14     -40.381  -9.092 -40.096  1.00 36.02           H  
ATOM    188 HG12 VAL A  14     -41.087 -10.017 -41.438  1.00 36.02           H  
ATOM    189 HG13 VAL A  14     -41.779  -8.451 -40.959  1.00 36.02           H  
ATOM    190  CG2 VAL A  14     -38.588  -9.079 -42.090  1.00 36.02           C  
ATOM    191 HG21 VAL A  14     -38.181  -9.165 -41.083  1.00 36.02           H  
ATOM    192 HG22 VAL A  14     -37.860  -8.558 -42.712  1.00 36.02           H  
ATOM    193 HG23 VAL A  14     -38.753 -10.076 -42.499  1.00 36.02           H  
ATOM    194  N   PRO A  15     -42.980  -7.989 -43.834  1.00 36.78           N  
ATOM    195  CA  PRO A  15     -44.227  -7.247 -43.881  1.00 36.78           C  
ATOM    196  HA  PRO A  15     -44.107  -6.359 -44.502  1.00 36.78           H  
ATOM    197  C   PRO A  15     -44.594  -6.818 -42.462  1.00 36.78           C  
ATOM    198  CB  PRO A  15     -45.250  -8.187 -44.529  1.00 36.78           C  
ATOM    199  HB2 PRO A  15     -45.273  -8.013 -45.605  1.00 36.78           H  
ATOM    200  HB3 PRO A  15     -46.246  -8.074 -44.101  1.00 36.78           H  
ATOM    201  O   PRO A  15     -44.869  -7.650 -41.599  1.00 36.78           O  
ATOM    202  CG  PRO A  15     -44.690  -9.582 -44.261  1.00 36.78           C  
ATOM    203  HG2 PRO A  15     -45.023  -9.917 -43.278  1.00 36.78           H  
ATOM    204  HG3 PRO A  15     -44.988 -10.292 -45.032  1.00 36.78           H  
ATOM    205  CD  PRO A  15     -43.179  -9.370 -44.246  1.00 36.78           C  
ATOM    206  HD2 PRO A  15     -42.714 -10.071 -43.554  1.00 36.78           H  
ATOM    207  HD3 PRO A  15     -42.783  -9.515 -45.251  1.00 36.78           H  
ATOM    208  N   VAL A  16     -44.597  -5.506 -42.224  1.00 36.88           N  
ATOM    209  H   VAL A  16     -44.251  -4.887 -42.943  1.00 36.88           H  
ATOM    210  CA  VAL A  16     -45.148  -4.916 -41.005  1.00 36.88           C  
ATOM    211  HA  VAL A  16     -44.725  -5.423 -40.138  1.00 36.88           H  
ATOM    212  C   VAL A  16     -46.653  -5.172 -41.045  1.00 36.88           C  
ATOM    213  CB  VAL A  16     -44.813  -3.412 -40.902  1.00 36.88           C  
ATOM    214  HB  VAL A  16     -45.254  -2.882 -41.745  1.00 36.88           H  
ATOM    215  O   VAL A  16     -47.385  -4.522 -41.796  1.00 36.88           O  
ATOM    216  CG1 VAL A  16     -45.353  -2.807 -39.601  1.00 36.88           C  
ATOM    217 HG11 VAL A  16     -45.090  -1.751 -39.542  1.00 36.88           H  
ATOM    218 HG12 VAL A  16     -46.440  -2.888 -39.569  1.00 36.88           H  
ATOM    219 HG13 VAL A  16     -44.936  -3.327 -38.739  1.00 36.88           H  
ATOM    220  CG2 VAL A  16     -43.295  -3.175 -40.933  1.00 36.88           C  
ATOM    221 HG21 VAL A  16     -42.873  -3.516 -41.879  1.00 36.88           H  
ATOM    222 HG22 VAL A  16     -43.085  -2.111 -40.827  1.00 36.88           H  
ATOM    223 HG23 VAL A  16     -42.816  -3.716 -40.117  1.00 36.88           H  
ATOM    224  N   ARG A  17     -47.120  -6.176 -40.297  1.00 45.14           N  
ATOM    225  H   ARG A  17     -46.461  -6.717 -39.755  1.00 45.14           H  
ATOM    226  CA  ARG A  17     -48.555  -6.349 -40.061  1.00 45.14           C  
ATOM    227  HA  ARG A  17     -49.072  -6.227 -41.013  1.00 45.14           H  
ATOM    228  C   ARG A  17     -49.049  -5.225 -39.152  1.00 45.14           C  
ATOM    229  CB  ARG A  17     -48.895  -7.736 -39.502  1.00 45.14           C  
ATOM    230  HB2 ARG A  17     -49.911  -7.700 -39.109  1.00 45.14           H  
ATOM    231  HB3 ARG A  17     -48.226  -7.985 -38.678  1.00 45.14           H  
ATOM    232  O   ARG A  17     -48.317  -4.734 -38.298  1.00 45.14           O  
ATOM    233  CG  ARG A  17     -48.833  -8.828 -40.581  1.00 45.14           C  
ATOM    234  HG2 ARG A  17     -49.332  -8.485 -41.486  1.00 45.14           H  
ATOM    235  HG3 ARG A  17     -47.792  -9.063 -40.806  1.00 45.14           H  
ATOM    236  CD  ARG A  17     -49.559 -10.071 -40.057  1.00 45.14           C  
ATOM    237  HD2 ARG A  17     -49.102 -10.383 -39.117  1.00 45.14           H  
ATOM    238  HD3 ARG A  17     -50.595  -9.804 -39.848  1.00 45.14           H  
ATOM    239  NE  ARG A  17     -49.517 -11.194 -41.010  1.00 45.14           N  
ATOM    240  HE  ARG A  17     -48.776 -11.198 -41.696  1.00 45.14           H  
ATOM    241  NH1 ARG A  17     -51.248 -12.373 -40.040  1.00 45.14           N  
ATOM    242 HH11 ARG A  17     -51.473 -11.630 -39.395  1.00 45.14           H  
ATOM    243 HH12 ARG A  17     -51.807 -13.208 -39.934  1.00 45.14           H  
ATOM    244  NH2 ARG A  17     -50.079 -13.278 -41.722  1.00 45.14           N  
ATOM    245 HH21 ARG A  17     -49.289 -13.280 -42.350  1.00 45.14           H  
ATOM    246 HH22 ARG A  17     -50.610 -14.123 -41.567  1.00 45.14           H  
ATOM    247  CZ  ARG A  17     -50.284 -12.268 -40.918  1.00 45.14           C  
ATOM    248  N   LYS A  18     -50.283  -4.793 -39.405  1.00 40.79           N  
ATOM    249  H   LYS A  18     -50.830  -5.335 -40.059  1.00 40.79           H  
ATOM    250  CA  LYS A  18     -50.942  -3.682 -38.713  1.00 40.79           C  
ATOM    251  HA  LYS A  18     -50.282  -2.815 -38.738  1.00 40.79           H  
ATOM    252  C   LYS A  18     -51.173  -4.011 -37.236  1.00 40.79           C  
ATOM    253  CB  LYS A  18     -52.265  -3.345 -39.414  1.00 40.79           C  
ATOM    254  HB2 LYS A  18     -52.872  -4.247 -39.491  1.00 40.79           H  
ATOM    255  HB3 LYS A  18     -52.807  -2.624 -38.801  1.00 40.79           H  
ATOM    256  O   LYS A  18     -51.394  -5.166 -36.884  1.00 40.79           O  
ATOM    257  CG  LYS A  18     -52.050  -2.736 -40.808  1.00 40.79           C  
ATOM    258  HG2 LYS A  18     -51.516  -3.442 -41.444  1.00 40.79           H  
ATOM    259  HG3 LYS A  18     -51.458  -1.826 -40.714  1.00 40.79           H  
ATOM    260  CD  LYS A  18     -53.401  -2.401 -41.451  1.00 40.79           C  
ATOM    261  HD2 LYS A  18     -53.968  -3.323 -41.582  1.00 40.79           H  
ATOM    262  HD3 LYS A  18     -53.953  -1.735 -40.788  1.00 40.79           H  
ATOM    263  CE  LYS A  18     -53.188  -1.718 -42.805  1.00 40.79           C  
ATOM    264  HE2 LYS A  18     -52.603  -2.383 -43.441  1.00 40.79           H  
ATOM    265  HE3 LYS A  18     -52.605  -0.811 -42.644  1.00 40.79           H  
ATOM    266  NZ  LYS A  18     -54.484  -1.393 -43.448  1.00 40.79           N  
ATOM    267  HZ1 LYS A  18     -55.020  -2.236 -43.600  1.00 40.79           H  
ATOM    268  HZ2 LYS A  18     -54.334  -0.936 -44.336  1.00 40.79           H  
ATOM    269  HZ3 LYS A  18     -55.020  -0.778 -42.853  1.00 40.79           H  
ATOM    270  N   ASP A  19     -51.144  -2.969 -36.416  1.00 38.58           N  
ATOM    271  H   ASP A  19     -50.912  -2.065 -36.803  1.00 38.58           H  
ATOM    272  CA  ASP A  19     -51.276  -3.016 -34.962  1.00 38.58           C  
ATOM    273  HA  ASP A  19     -50.374  -3.466 -34.547  1.00 38.58           H  
ATOM    274  C   ASP A  19     -52.500  -3.835 -34.503  1.00 38.58           C  
ATOM    275  CB  ASP A  19     -51.372  -1.567 -34.444  1.00 38.58           C  
ATOM    276  HB2 ASP A  19     -51.422  -1.585 -33.356  1.00 38.58           H  
ATOM    277  HB3 ASP A  19     -52.291  -1.114 -34.816  1.00 38.58           H  
ATOM    278  O   ASP A  19     -53.628  -3.542 -34.901  1.00 38.58           O  
ATOM    279  CG  ASP A  19     -50.176  -0.705 -34.867  1.00 38.58           C  
ATOM    280  OD1 ASP A  19     -49.035  -1.145 -34.618  1.00 38.58           O  
ATOM    281  OD2 ASP A  19     -50.414   0.361 -35.478  1.00 38.58           O  
ATOM    282  N   GLY A  20     -52.282  -4.841 -33.643  1.00 50.65           N  
ATOM    283  H   GLY A  20     -51.325  -5.061 -33.406  1.00 50.65           H  
ATOM    284  CA  GLY A  20     -53.351  -5.517 -32.890  1.00 50.65           C  
ATOM    285  HA2 GLY A  20     -53.229  -5.265 -31.837  1.00 50.65           H  
ATOM    286  HA3 GLY A  20     -54.319  -5.126 -33.204  1.00 50.65           H  
ATOM    287  C   GLY A  20     -53.451  -7.049 -32.981  1.00 50.65           C  
ATOM    288  O   GLY A  20     -54.221  -7.619 -32.212  1.00 50.65           O  
ATOM    289  N   GLU A  21     -52.692  -7.743 -33.835  1.00 43.16           N  
ATOM    290  H   GLU A  21     -52.088  -7.246 -34.474  1.00 43.16           H  
ATOM    291  CA  GLU A  21     -52.620  -9.221 -33.808  1.00 43.16           C  
ATOM    292  HA  GLU A  21     -53.573  -9.618 -33.458  1.00 43.16           H  
ATOM    293  C   GLU A  21     -51.548  -9.699 -32.807  1.00 43.16           C  
ATOM    294  CB  GLU A  21     -52.384  -9.814 -35.217  1.00 43.16           C  
ATOM    295  HB2 GLU A  21     -51.625  -9.230 -35.737  1.00 43.16           H  
ATOM    296  HB3 GLU A  21     -52.010 -10.831 -35.102  1.00 43.16           H  
ATOM    297  O   GLU A  21     -50.375  -9.343 -32.929  1.00 43.16           O  
ATOM    298  CG  GLU A  21     -53.667  -9.886 -36.068  1.00 43.16           C  
ATOM    299  HG2 GLU A  21     -54.424 -10.420 -35.495  1.00 43.16           H  
ATOM    300  HG3 GLU A  21     -54.031  -8.872 -36.232  1.00 43.16           H  
ATOM    301  CD  GLU A  21     -53.492 -10.583 -37.441  1.00 43.16           C  
ATOM    302  OE1 GLU A  21     -54.509 -11.098 -37.956  1.00 43.16           O  
ATOM    303  OE2 GLU A  21     -52.374 -10.586 -38.028  1.00 43.16           O  
ATOM    304  N   GLN A  22     -51.932 -10.507 -31.809  1.00 48.83           N  
ATOM    305  H   GLN A  22     -52.899 -10.796 -31.766  1.00 48.83           H  
ATOM    306  CA  GLN A  22     -50.972 -11.183 -30.925  1.00 48.83           C  
ATOM    307  HA  GLN A  22     -50.185 -10.474 -30.668  1.00 48.83           H  
ATOM    308  C   GLN A  22     -50.317 -12.354 -31.667  1.00 48.83           C  
ATOM    309  CB  GLN A  22     -51.632 -11.663 -29.618  1.00 48.83           C  
ATOM    310  HB2 GLN A  22     -50.944 -12.340 -29.113  1.00 48.83           H  
ATOM    311  HB3 GLN A  22     -52.545 -12.212 -29.847  1.00 48.83           H  
ATOM    312  O   GLN A  22     -51.011 -13.165 -32.279  1.00 48.83           O  
ATOM    313  CG  GLN A  22     -51.968 -10.501 -28.668  1.00 48.83           C  
ATOM    314  HG2 GLN A  22     -51.074  -9.903 -28.491  1.00 48.83           H  
ATOM    315  HG3 GLN A  22     -52.714  -9.868 -29.147  1.00 48.83           H  
ATOM    316  CD  GLN A  22     -52.529 -10.959 -27.321  1.00 48.83           C  
ATOM    317  NE2 GLN A  22     -52.798 -10.047 -26.413  1.00 48.83           N  
ATOM    318 HE21 GLN A  22     -52.640  -9.067 -26.599  1.00 48.83           H  
ATOM    319 HE22 GLN A  22     -53.205 -10.400 -25.558  1.00 48.83           H  
ATOM    320  OE1 GLN A  22     -52.757 -12.123 -27.049  1.00 48.83           O  
ATOM    321  N   LEU A  23     -48.984 -12.446 -31.594  1.00 41.96           N  
ATOM    322  H   LEU A  23     -48.480 -11.741 -31.077  1.00 41.96           H  
ATOM    323  CA  LEU A  23     -48.224 -13.568 -32.148  1.00 41.96           C  
ATOM    324  HA  LEU A  23     -48.418 -13.633 -33.219  1.00 41.96           H  
ATOM    325  C   LEU A  23     -48.688 -14.887 -31.520  1.00 41.96           C  
ATOM    326  CB  LEU A  23     -46.711 -13.367 -31.911  1.00 41.96           C  
ATOM    327  HB2 LEU A  23     -46.552 -12.822 -30.980  1.00 41.96           H  
ATOM    328  HB3 LEU A  23     -46.265 -14.351 -31.762  1.00 41.96           H  
ATOM    329  O   LEU A  23     -48.627 -15.056 -30.301  1.00 41.96           O  
ATOM    330  CG  LEU A  23     -45.980 -12.677 -33.082  1.00 41.96           C  
ATOM    331  HG  LEU A  23     -46.674 -12.495 -33.903  1.00 41.96           H  
ATOM    332  CD1 LEU A  23     -45.375 -11.339 -32.657  1.00 41.96           C  
ATOM    333 HD11 LEU A  23     -44.659 -11.489 -31.849  1.00 41.96           H  
ATOM    334 HD12 LEU A  23     -46.170 -10.675 -32.318  1.00 41.96           H  
ATOM    335 HD13 LEU A  23     -44.874 -10.876 -33.507  1.00 41.96           H  
ATOM    336  CD2 LEU A  23     -44.842 -13.556 -33.606  1.00 41.96           C  
ATOM    337 HD21 LEU A  23     -44.402 -13.096 -34.491  1.00 41.96           H  
ATOM    338 HD22 LEU A  23     -45.231 -14.536 -33.883  1.00 41.96           H  
ATOM    339 HD23 LEU A  23     -44.075 -13.668 -32.840  1.00 41.96           H  
ATOM    340  N   SER A  24     -49.107 -15.833 -32.360  1.00 45.81           N  
ATOM    341  H   SER A  24     -49.110 -15.642 -33.352  1.00 45.81           H  
ATOM    342  CA  SER A  24     -49.338 -17.206 -31.924  1.00 45.81           C  
ATOM    343  HA  SER A  24     -49.953 -17.174 -31.025  1.00 45.81           H  
ATOM    344  C   SER A  24     -47.999 -17.870 -31.570  1.00 45.81           C  
ATOM    345  CB  SER A  24     -50.117 -17.988 -32.990  1.00 45.81           C  
ATOM    346  HB2 SER A  24     -50.928 -17.378 -33.388  1.00 45.81           H  
ATOM    347  HB3 SER A  24     -50.548 -18.874 -32.524  1.00 45.81           H  
ATOM    348  O   SER A  24     -46.956 -17.551 -32.146  1.00 45.81           O  
ATOM    349  OG  SER A  24     -49.270 -18.415 -34.040  1.00 45.81           O  
ATOM    350  HG  SER A  24     -49.180 -17.755 -34.732  1.00 45.81           H  
ATOM    351  N   MET A  25     -48.012 -18.803 -30.613  1.00 38.35           N  
ATOM    352  H   MET A  25     -48.893 -19.022 -30.171  1.00 38.35           H  
ATOM    353  CA  MET A  25     -46.810 -19.529 -30.172  1.00 38.35           C  
ATOM    354  HA  MET A  25     -46.069 -18.791 -29.865  1.00 38.35           H  
ATOM    355  C   MET A  25     -46.168 -20.369 -31.295  1.00 38.35           C  
ATOM    356  CB  MET A  25     -47.167 -20.423 -28.968  1.00 38.35           C  
ATOM    357  HB2 MET A  25     -47.160 -21.468 -29.275  1.00 38.35           H  
ATOM    358  HB3 MET A  25     -48.173 -20.195 -28.613  1.00 38.35           H  
ATOM    359  O   MET A  25     -45.002 -20.745 -31.195  1.00 38.35           O  
ATOM    360  CG  MET A  25     -46.210 -20.245 -27.785  1.00 38.35           C  
ATOM    361  HG2 MET A  25     -46.335 -19.238 -27.389  1.00 38.35           H  
ATOM    362  HG3 MET A  25     -45.182 -20.361 -28.129  1.00 38.35           H  
ATOM    363  SD  MET A  25     -46.518 -21.449 -26.461  1.00 38.35           S  
ATOM    364  CE  MET A  25     -45.922 -20.535 -25.016  1.00 38.35           C  
ATOM    365  HE1 MET A  25     -46.038 -21.152 -24.126  1.00 38.35           H  
ATOM    366  HE2 MET A  25     -46.500 -19.618 -24.898  1.00 38.35           H  
ATOM    367  HE3 MET A  25     -44.868 -20.287 -25.149  1.00 38.35           H  
ATOM    368  N   GLU A  26     -46.909 -20.657 -32.368  1.00 41.93           N  
ATOM    369  H   GLU A  26     -47.855 -20.306 -32.422  1.00 41.93           H  
ATOM    370  CA  GLU A  26     -46.400 -21.392 -33.527  1.00 41.93           C  
ATOM    371  HA  GLU A  26     -45.717 -22.168 -33.182  1.00 41.93           H  
ATOM    372  C   GLU A  26     -45.573 -20.494 -34.462  1.00 41.93           C  
ATOM    373  CB  GLU A  26     -47.565 -22.095 -34.248  1.00 41.93           C  
ATOM    374  HB2 GLU A  26     -48.406 -21.407 -34.339  1.00 41.93           H  
ATOM    375  HB3 GLU A  26     -47.240 -22.389 -35.246  1.00 41.93           H  
ATOM    376  O   GLU A  26     -44.530 -20.931 -34.955  1.00 41.93           O  
ATOM    377  CG  GLU A  26     -47.978 -23.364 -33.479  1.00 41.93           C  
ATOM    378  HG2 GLU A  26     -47.113 -24.025 -33.422  1.00 41.93           H  
ATOM    379  HG3 GLU A  26     -48.247 -23.086 -32.460  1.00 41.93           H  
ATOM    380  CD  GLU A  26     -49.159 -24.122 -34.105  1.00 41.93           C  
ATOM    381  OE1 GLU A  26     -49.156 -25.370 -34.004  1.00 41.93           O  
ATOM    382  OE2 GLU A  26     -50.075 -23.457 -34.639  1.00 41.93           O  
ATOM    383  N   ASP A  27     -45.927 -19.214 -34.623  1.00 40.99           N  
ATOM    384  H   ASP A  27     -46.770 -18.885 -34.174  1.00 40.99           H  
ATOM    385  CA  ASP A  27     -45.208 -18.294 -35.518  1.00 40.99           C  
ATOM    386  HA  ASP A  27     -45.089 -18.781 -36.486  1.00 40.99           H  
ATOM    387  C   ASP A  27     -43.794 -17.947 -35.015  1.00 40.99           C  
ATOM    388  CB  ASP A  27     -46.037 -17.019 -35.732  1.00 40.99           C  
ATOM    389  HB2 ASP A  27     -46.315 -16.602 -34.764  1.00 40.99           H  
ATOM    390  HB3 ASP A  27     -45.421 -16.283 -36.250  1.00 40.99           H  
ATOM    391  O   ASP A  27     -42.853 -17.814 -35.809  1.00 40.99           O  
ATOM    392  CG  ASP A  27     -47.289 -17.265 -36.579  1.00 40.99           C  
ATOM    393  OD1 ASP A  27     -47.150 -17.903 -37.645  1.00 40.99           O  
ATOM    394  OD2 ASP A  27     -48.365 -16.775 -36.162  1.00 40.99           O  
ATOM    395  N   THR A  28     -43.595 -17.878 -33.694  1.00 44.37           N  
ATOM    396  H   THR A  28     -44.385 -18.032 -33.084  1.00 44.37           H  
ATOM    397  CA  THR A  28     -42.288 -17.604 -33.067  1.00 44.37           C  
ATOM    398  HA  THR A  28     -41.872 -16.710 -33.530  1.00 44.37           H  
ATOM    399  C   THR A  28     -41.272 -18.720 -33.304  1.00 44.37           C  
ATOM    400  CB  THR A  28     -42.424 -17.351 -31.551  1.00 44.37           C  
ATOM    401  HB  THR A  28     -41.539 -17.724 -31.035  1.00 44.37           H  
ATOM    402  O   THR A  28     -40.081 -18.443 -33.482  1.00 44.37           O  
ATOM    403  CG2 THR A  28     -42.562 -15.866 -31.236  1.00 44.37           C  
ATOM    404 HG21 THR A  28     -43.492 -15.493 -31.663  1.00 44.37           H  
ATOM    405 HG22 THR A  28     -41.719 -15.316 -31.655  1.00 44.37           H  
ATOM    406 HG23 THR A  28     -42.577 -15.718 -30.156  1.00 44.37           H  
ATOM    407  OG1 THR A  28     -43.570 -17.973 -31.024  1.00 44.37           O  
ATOM    408  HG1 THR A  28     -43.763 -17.588 -30.166  1.00 44.37           H  
ATOM    409  N   THR A  29     -41.712 -19.978 -33.386  1.00 42.96           N  
ATOM    410  H   THR A  29     -42.699 -20.146 -33.255  1.00 42.96           H  
ATOM    411  CA  THR A  29     -40.799 -21.119 -33.582  1.00 42.96           C  
ATOM    412  HA  THR A  29     -39.948 -20.976 -32.917  1.00 42.96           H  
ATOM    413  C   THR A  29     -40.206 -21.206 -34.994  1.00 42.96           C  
ATOM    414  CB  THR A  29     -41.439 -22.454 -33.179  1.00 42.96           C  
ATOM    415  HB  THR A  29     -40.712 -23.243 -33.371  1.00 42.96           H  
ATOM    416  O   THR A  29     -39.147 -21.810 -35.166  1.00 42.96           O  
ATOM    417  CG2 THR A  29     -41.776 -22.507 -31.690  1.00 42.96           C  
ATOM    418 HG21 THR A  29     -40.877 -22.340 -31.097  1.00 42.96           H  
ATOM    419 HG22 THR A  29     -42.520 -21.750 -31.442  1.00 42.96           H  
ATOM    420 HG23 THR A  29     -42.183 -23.489 -31.450  1.00 42.96           H  
ATOM    421  OG1 THR A  29     -42.590 -22.744 -33.934  1.00 42.96           O  
ATOM    422  HG1 THR A  29     -43.221 -22.020 -33.935  1.00 42.96           H  
ATOM    423  N   SER A  30     -40.799 -20.540 -35.996  1.00 43.78           N  
ATOM    424  H   SER A  30     -41.673 -20.072 -35.803  1.00 43.78           H  
ATOM    425  CA  SER A  30     -40.272 -20.531 -37.374  1.00 43.78           C  
ATOM    426  HA  SER A  30     -39.792 -21.493 -37.551  1.00 43.78           H  
ATOM    427  C   SER A  30     -39.203 -19.452 -37.637  1.00 43.78           C  
ATOM    428  CB  SER A  30     -41.421 -20.431 -38.384  1.00 43.78           C  
ATOM    429  HB2 SER A  30     -42.261 -21.045 -38.061  1.00 43.78           H  
ATOM    430  HB3 SER A  30     -41.068 -20.806 -39.344  1.00 43.78           H  
ATOM    431  O   SER A  30     -38.368 -19.608 -38.535  1.00 43.78           O  
ATOM    432  OG  SER A  30     -41.837 -19.091 -38.561  1.00 43.78           O  
ATOM    433  HG  SER A  30     -42.436 -18.843 -37.854  1.00 43.78           H  
ATOM    434  N   ILE A  31     -39.178 -18.377 -36.836  1.00 40.75           N  
ATOM    435  H   ILE A  31     -39.909 -18.309 -36.143  1.00 40.75           H  
ATOM    436  CA  ILE A  31     -38.279 -17.218 -37.016  1.00 40.75           C  
ATOM    437  HA  ILE A  31     -38.027 -17.134 -38.073  1.00 40.75           H  
ATOM    438  C   ILE A  31     -36.949 -17.418 -36.264  1.00 40.75           C  
ATOM    439  CB  ILE A  31     -39.029 -15.921 -36.616  1.00 40.75           C  
ATOM    440  HB  ILE A  31     -39.397 -16.040 -35.597  1.00 40.75           H  
ATOM    441  O   ILE A  31     -35.878 -17.043 -36.752  1.00 40.75           O  
ATOM    442  CG1 ILE A  31     -40.240 -15.692 -37.558  1.00 40.75           C  
ATOM    443 HG12 ILE A  31     -39.882 -15.457 -38.560  1.00 40.75           H  
ATOM    444 HG13 ILE A  31     -40.830 -16.606 -37.625  1.00 40.75           H  
ATOM    445  CG2 ILE A  31     -38.100 -14.691 -36.649  1.00 40.75           C  
ATOM    446 HG21 ILE A  31     -37.274 -14.815 -35.948  1.00 40.75           H  
ATOM    447 HG22 ILE A  31     -37.703 -14.544 -37.653  1.00 40.75           H  
ATOM    448 HG23 ILE A  31     -38.644 -13.797 -36.344  1.00 40.75           H  
ATOM    449  CD1 ILE A  31     -41.204 -14.591 -37.100  1.00 40.75           C  
ATOM    450 HD11 ILE A  31     -40.730 -13.611 -37.163  1.00 40.75           H  
ATOM    451 HD12 ILE A  31     -42.082 -14.593 -37.745  1.00 40.75           H  
ATOM    452 HD13 ILE A  31     -41.522 -14.780 -36.075  1.00 40.75           H  
ATOM    453  N   LEU A  32     -36.986 -18.089 -35.110  1.00 35.99           N  
ATOM    454  H   LEU A  32     -37.892 -18.380 -34.772  1.00 35.99           H  
ATOM    455  CA  LEU A  32     -35.825 -18.314 -34.239  1.00 35.99           C  
ATOM    456  HA  LEU A  32     -35.363 -17.342 -34.068  1.00 35.99           H  
ATOM    457  C   LEU A  32     -34.686 -19.177 -34.836  1.00 35.99           C  
ATOM    458  CB  LEU A  32     -36.342 -18.840 -32.884  1.00 35.99           C  
ATOM    459  HB2 LEU A  32     -35.662 -19.598 -32.494  1.00 35.99           H  
ATOM    460  HB3 LEU A  32     -37.306 -19.329 -33.025  1.00 35.99           H  
ATOM    461  O   LEU A  32     -33.522 -18.851 -34.586  1.00 35.99           O  
ATOM    462  CG  LEU A  32     -36.481 -17.699 -31.851  1.00 35.99           C  
ATOM    463  HG  LEU A  32     -36.609 -16.746 -32.364  1.00 35.99           H  
ATOM    464  CD1 LEU A  32     -37.690 -17.892 -30.942  1.00 35.99           C  
ATOM    465 HD11 LEU A  32     -37.731 -17.090 -30.205  1.00 35.99           H  
ATOM    466 HD12 LEU A  32     -37.627 -18.850 -30.427  1.00 35.99           H  
ATOM    467 HD13 LEU A  32     -38.606 -17.861 -31.533  1.00 35.99           H  
ATOM    468  CD2 LEU A  32     -35.230 -17.629 -30.974  1.00 35.99           C  
ATOM    469 HD21 LEU A  32     -35.309 -16.779 -30.295  1.00 35.99           H  
ATOM    470 HD22 LEU A  32     -35.128 -18.541 -30.387  1.00 35.99           H  
ATOM    471 HD23 LEU A  32     -34.347 -17.496 -31.600  1.00 35.99           H  
ATOM    472  N   PRO A  33     -34.918 -20.196 -35.689  1.00 36.08           N  
ATOM    473  CA  PRO A  33     -33.817 -20.944 -36.301  1.00 36.08           C  
ATOM    474  HA  PRO A  33     -33.097 -21.206 -35.525  1.00 36.08           H  
ATOM    475  C   PRO A  33     -33.090 -20.156 -37.401  1.00 36.08           C  
ATOM    476  CB  PRO A  33     -34.433 -22.234 -36.857  1.00 36.08           C  
ATOM    477  HB2 PRO A  33     -34.548 -22.158 -37.938  1.00 36.08           H  
ATOM    478  HB3 PRO A  33     -33.829 -23.106 -36.606  1.00 36.08           H  
ATOM    479  O   PRO A  33     -31.981 -20.527 -37.788  1.00 36.08           O  
ATOM    480  CG  PRO A  33     -35.819 -22.314 -36.219  1.00 36.08           C  
ATOM    481  HG2 PRO A  33     -36.543 -22.802 -36.871  1.00 36.08           H  
ATOM    482  HG3 PRO A  33     -35.754 -22.831 -35.262  1.00 36.08           H  
ATOM    483  CD  PRO A  33     -36.179 -20.852 -35.979  1.00 36.08           C  
ATOM    484  HD2 PRO A  33     -36.616 -20.424 -36.881  1.00 36.08           H  
ATOM    485  HD3 PRO A  33     -36.871 -20.773 -35.141  1.00 36.08           H  
ATOM    486  N   ARG A  34     -33.692 -19.074 -37.922  1.00 39.81           N  
ATOM    487  H   ARG A  34     -34.584 -18.794 -37.540  1.00 39.81           H  
ATOM    488  CA  ARG A  34     -33.135 -18.292 -39.040  1.00 39.81           C  
ATOM    489  HA  ARG A  34     -32.433 -18.922 -39.587  1.00 39.81           H  
ATOM    490  C   ARG A  34     -32.278 -17.101 -38.605  1.00 39.81           C  
ATOM    491  CB  ARG A  34     -34.251 -17.900 -40.021  1.00 39.81           C  
ATOM    492  HB2 ARG A  34     -33.853 -17.175 -40.731  1.00 39.81           H  
ATOM    493  HB3 ARG A  34     -35.078 -17.436 -39.483  1.00 39.81           H  
ATOM    494  O   ARG A  34     -31.453 -16.652 -39.393  1.00 39.81           O  
ATOM    495  CG  ARG A  34     -34.750 -19.127 -40.804  1.00 39.81           C  
ATOM    496  HG2 ARG A  34     -33.896 -19.626 -41.262  1.00 39.81           H  
ATOM    497  HG3 ARG A  34     -35.244 -19.822 -40.125  1.00 39.81           H  
ATOM    498  CD  ARG A  34     -35.730 -18.715 -41.907  1.00 39.81           C  
ATOM    499  HD2 ARG A  34     -35.270 -17.923 -42.498  1.00 39.81           H  
ATOM    500  HD3 ARG A  34     -36.635 -18.325 -41.442  1.00 39.81           H  
ATOM    501  NE  ARG A  34     -36.071 -19.854 -42.786  1.00 39.81           N  
ATOM    502  HE  ARG A  34     -35.897 -20.777 -42.415  1.00 39.81           H  
ATOM    503  NH1 ARG A  34     -37.022 -18.640 -44.490  1.00 39.81           N  
ATOM    504 HH11 ARG A  34     -37.500 -18.597 -45.379  1.00 39.81           H  
ATOM    505 HH12 ARG A  34     -36.899 -17.796 -43.948  1.00 39.81           H  
ATOM    506  NH2 ARG A  34     -36.903 -20.860 -44.656  1.00 39.81           N  
ATOM    507 HH21 ARG A  34     -37.386 -20.791 -45.541  1.00 39.81           H  
ATOM    508 HH22 ARG A  34     -36.701 -21.769 -44.266  1.00 39.81           H  
ATOM    509  CZ  ARG A  34     -36.660 -19.779 -43.968  1.00 39.81           C  
ATOM    510  N   LEU A  35     -32.373 -16.664 -37.348  1.00 35.73           N  
ATOM    511  H   LEU A  35     -33.115 -17.037 -36.773  1.00 35.73           H  
ATOM    512  CA  LEU A  35     -31.493 -15.631 -36.778  1.00 35.73           C  
ATOM    513  HA  LEU A  35     -31.215 -14.934 -37.568  1.00 35.73           H  
ATOM    514  C   LEU A  35     -30.162 -16.186 -36.244  1.00 35.73           C  
ATOM    515  CB  LEU A  35     -32.279 -14.849 -35.710  1.00 35.73           C  
ATOM    516  HB2 LEU A  35     -31.590 -14.428 -34.978  1.00 35.73           H  
ATOM    517  HB3 LEU A  35     -32.940 -15.534 -35.178  1.00 35.73           H  
ATOM    518  O   LEU A  35     -29.178 -15.455 -36.191  1.00 35.73           O  
ATOM    519  CG  LEU A  35     -33.096 -13.701 -36.335  1.00 35.73           C  
ATOM    520  HG  LEU A  35     -33.506 -14.024 -37.292  1.00 35.73           H  
ATOM    521  CD1 LEU A  35     -34.263 -13.317 -35.431  1.00 35.73           C  
ATOM    522 HD11 LEU A  35     -33.894 -12.989 -34.459  1.00 35.73           H  
ATOM    523 HD12 LEU A  35     -34.833 -12.508 -35.888  1.00 35.73           H  
ATOM    524 HD13 LEU A  35     -34.922 -14.174 -35.296  1.00 35.73           H  
ATOM    525  CD2 LEU A  35     -32.222 -12.463 -36.556  1.00 35.73           C  
ATOM    526 HD21 LEU A  35     -31.387 -12.698 -37.216  1.00 35.73           H  
ATOM    527 HD22 LEU A  35     -31.832 -12.102 -35.605  1.00 35.73           H  
ATOM    528 HD23 LEU A  35     -32.816 -11.673 -37.015  1.00 35.73           H  
ATOM    529  N   LYS A  36     -30.080 -17.490 -35.940  1.00 36.24           N  
ATOM    530  H   LYS A  36     -30.932 -18.031 -35.974  1.00 36.24           H  
ATOM    531  CA  LYS A  36     -28.860 -18.116 -35.392  1.00 36.24           C  
ATOM    532  HA  LYS A  36     -28.422 -17.400 -34.697  1.00 36.24           H  
ATOM    533  C   LYS A  36     -27.758 -18.386 -36.427  1.00 36.24           C  
ATOM    534  CB  LYS A  36     -29.241 -19.384 -34.601  1.00 36.24           C  
ATOM    535  HB2 LYS A  36     -29.129 -20.263 -35.236  1.00 36.24           H  
ATOM    536  HB3 LYS A  36     -30.283 -19.321 -34.290  1.00 36.24           H  
ATOM    537  O   LYS A  36     -26.657 -18.765 -36.048  1.00 36.24           O  
ATOM    538  CG  LYS A  36     -28.382 -19.535 -33.333  1.00 36.24           C  
ATOM    539  HG2 LYS A  36     -27.327 -19.569 -33.604  1.00 36.24           H  
ATOM    540  HG3 LYS A  36     -28.548 -18.666 -32.696  1.00 36.24           H  
ATOM    541  CD  LYS A  36     -28.735 -20.805 -32.543  1.00 36.24           C  
ATOM    542  HD2 LYS A  36     -29.807 -20.817 -32.345  1.00 36.24           H  
ATOM    543  HD3 LYS A  36     -28.467 -21.681 -33.134  1.00 36.24           H  
ATOM    544  CE  LYS A  36     -27.970 -20.812 -31.211  1.00 36.24           C  
ATOM    545  HE2 LYS A  36     -26.902 -20.746 -31.422  1.00 36.24           H  
ATOM    546  HE3 LYS A  36     -28.245 -19.917 -30.652  1.00 36.24           H  
ATOM    547  NZ  LYS A  36     -28.251 -22.023 -30.396  1.00 36.24           N  
ATOM    548  HZ1 LYS A  36     -29.235 -22.093 -30.180  1.00 36.24           H  
ATOM    549  HZ2 LYS A  36     -27.748 -21.974 -29.522  1.00 36.24           H  
ATOM    550  HZ3 LYS A  36     -27.954 -22.860 -30.876  1.00 36.24           H  
ATOM    551  N   ARG A  37     -28.032 -18.224 -37.729  1.00 38.87           N  
ATOM    552  H   ARG A  37     -28.959 -17.909 -37.976  1.00 38.87           H  
ATOM    553  CA  ARG A  37     -27.034 -18.462 -38.792  1.00 38.87           C  
ATOM    554  HA  ARG A  37     -26.160 -18.939 -38.350  1.00 38.87           H  
ATOM    555  C   ARG A  37     -26.420 -17.198 -39.399  1.00 38.87           C  
ATOM    556  CB  ARG A  37     -27.571 -19.443 -39.854  1.00 38.87           C  
ATOM    557  HB2 ARG A  37     -28.556 -19.123 -40.191  1.00 38.87           H  
ATOM    558  HB3 ARG A  37     -26.897 -19.431 -40.711  1.00 38.87           H  
ATOM    559  O   ARG A  37     -25.460 -17.344 -40.138  1.00 38.87           O  
ATOM    560  CG  ARG A  37     -27.632 -20.886 -39.321  1.00 38.87           C  
ATOM    561  HG2 ARG A  37     -26.676 -21.144 -38.864  1.00 38.87           H  
ATOM    562  HG3 ARG A  37     -28.415 -20.959 -38.566  1.00 38.87           H  
ATOM    563  CD  ARG A  37     -27.919 -21.881 -40.455  1.00 38.87           C  
ATOM    564  HD2 ARG A  37     -28.840 -21.582 -40.955  1.00 38.87           H  
ATOM    565  HD3 ARG A  37     -27.097 -21.835 -41.170  1.00 38.87           H  
ATOM    566  NE  ARG A  37     -28.065 -23.261 -39.948  1.00 38.87           N  
ATOM    567  HE  ARG A  37     -28.013 -23.379 -38.947  1.00 38.87           H  
ATOM    568  NH1 ARG A  37     -28.322 -24.315 -41.976  1.00 38.87           N  
ATOM    569 HH11 ARG A  37     -28.161 -23.434 -42.443  1.00 38.87           H  
ATOM    570 HH12 ARG A  37     -28.443 -25.164 -42.509  1.00 38.87           H  
ATOM    571  NH2 ARG A  37     -28.415 -25.510 -40.098  1.00 38.87           N  
ATOM    572 HH21 ARG A  37     -28.361 -25.590 -39.092  1.00 38.87           H  
ATOM    573 HH22 ARG A  37     -28.538 -26.344 -40.654  1.00 38.87           H  
ATOM    574  CZ  ARG A  37     -28.267 -24.350 -40.673  1.00 38.87           C  
ATOM    575  N   ASN A  38     -26.908 -15.993 -39.078  1.00 38.12           N  
ATOM    576  H   ASN A  38     -27.651 -15.938 -38.395  1.00 38.12           H  
ATOM    577  CA  ASN A  38     -26.444 -14.740 -39.704  1.00 38.12           C  
ATOM    578  HA  ASN A  38     -25.422 -14.890 -40.053  1.00 38.12           H  
ATOM    579  C   ASN A  38     -26.326 -13.542 -38.731  1.00 38.12           C  
ATOM    580  CB  ASN A  38     -27.327 -14.436 -40.941  1.00 38.12           C  
ATOM    581  HB2 ASN A  38     -28.355 -14.739 -40.744  1.00 38.12           H  
ATOM    582  HB3 ASN A  38     -27.343 -13.366 -41.149  1.00 38.12           H  
ATOM    583  O   ASN A  38     -26.580 -12.403 -39.116  1.00 38.12           O  
ATOM    584  CG  ASN A  38     -26.848 -15.078 -42.233  1.00 38.12           C  
ATOM    585  ND2 ASN A  38     -27.675 -15.072 -43.250  1.00 38.12           N  
ATOM    586 HD21 ASN A  38     -27.306 -15.452 -44.110  1.00 38.12           H  
ATOM    587 HD22 ASN A  38     -28.583 -14.638 -43.170  1.00 38.12           H  
ATOM    588  OD1 ASN A  38     -25.739 -15.548 -42.386  1.00 38.12           O  
ATOM    589  N   SER A  39     -25.921 -13.744 -37.475  1.00 36.78           N  
ATOM    590  H   SER A  39     -25.752 -14.683 -37.143  1.00 36.78           H  
ATOM    591  CA  SER A  39     -25.743 -12.645 -36.510  1.00 36.78           C  
ATOM    592  HA  SER A  39     -26.238 -11.751 -36.892  1.00 36.78           H  
ATOM    593  C   SER A  39     -24.269 -12.253 -36.318  1.00 36.78           C  
ATOM    594  CB  SER A  39     -26.474 -12.957 -35.202  1.00 36.78           C  
ATOM    595  HB2 SER A  39     -27.534 -13.106 -35.407  1.00 36.78           H  
ATOM    596  HB3 SER A  39     -26.363 -12.125 -34.506  1.00 36.78           H  
ATOM    597  O   SER A  39     -23.727 -12.383 -35.229  1.00 36.78           O  
ATOM    598  OG  SER A  39     -25.943 -14.131 -34.630  1.00 36.78           O  
ATOM    599  HG  SER A  39     -25.058 -13.914 -34.329  1.00 36.78           H  
ATOM    600  N   ASN A  40     -23.640 -11.738 -37.381  1.00 35.96           N  
ATOM    601  H   ASN A  40     -24.125 -11.791 -38.265  1.00 35.96           H  
ATOM    602  CA  ASN A  40     -22.582 -10.713 -37.268  1.00 35.96           C  
ATOM    603  HA  ASN A  40     -22.245 -10.664 -36.233  1.00 35.96           H  
ATOM    604  C   ASN A  40     -23.148  -9.304 -37.558  1.00 35.96           C  
ATOM    605  CB  ASN A  40     -21.366 -11.079 -38.154  1.00 35.96           C  
ATOM    606  HB2 ASN A  40     -20.845 -10.171 -38.458  1.00 35.96           H  
ATOM    607  HB3 ASN A  40     -21.703 -11.585 -39.058  1.00 35.96           H  
ATOM    608  O   ASN A  40     -22.407  -8.353 -37.796  1.00 35.96           O  
ATOM    609  CG  ASN A  40     -20.328 -11.938 -37.451  1.00 35.96           C  
ATOM    610  ND2 ASN A  40     -19.375 -12.468 -38.182  1.00 35.96           N  
ATOM    611 HD21 ASN A  40     -18.699 -13.020 -37.674  1.00 35.96           H  
ATOM    612 HD22 ASN A  40     -19.331 -12.313 -39.179  1.00 35.96           H  
ATOM    613  OD1 ASN A  40     -20.323 -12.129 -36.252  1.00 35.96           O  
ATOM    614  N   ALA A  41     -24.476  -9.157 -37.559  1.00 32.89           N  
ATOM    615  H   ALA A  41     -25.054  -9.947 -37.311  1.00 32.89           H  
ATOM    616  CA  ALA A  41     -25.152  -7.891 -37.778  1.00 32.89           C  
ATOM    617  HA  ALA A  41     -24.479  -7.207 -38.295  1.00 32.89           H  
ATOM    618  C   ALA A  41     -25.540  -7.259 -36.436  1.00 32.89           C  
ATOM    619  CB  ALA A  41     -26.346  -8.118 -38.709  1.00 32.89           C  
ATOM    620  HB1 ALA A  41     -27.054  -8.805 -38.247  1.00 32.89           H  
ATOM    621  HB2 ALA A  41     -26.006  -8.534 -39.658  1.00 32.89           H  
ATOM    622  HB3 ALA A  41     -26.850  -7.169 -38.895  1.00 32.89           H  
ATOM    623  O   ALA A  41     -26.354  -7.805 -35.701  1.00 32.89           O  
ATOM    624  N   TYR A  42     -24.874  -6.140 -36.153  1.00 34.98           N  
ATOM    625  H   TYR A  42     -24.055  -5.996 -36.725  1.00 34.98           H  
ATOM    626  CA  TYR A  42     -25.341  -4.913 -35.504  1.00 34.98           C  
ATOM    627  HA  TYR A  42     -24.534  -4.610 -34.838  1.00 34.98           H  
ATOM    628  C   TYR A  42     -26.610  -4.947 -34.642  1.00 34.98           C  
ATOM    629  CB  TYR A  42     -25.451  -3.833 -36.584  1.00 34.98           C  
ATOM    630  HB2 TYR A  42     -26.018  -4.215 -37.433  1.00 34.98           H  
ATOM    631  HB3 TYR A  42     -26.001  -2.981 -36.184  1.00 34.98           H  
ATOM    632  O   TYR A  42     -27.654  -5.480 -35.002  1.00 34.98           O  
ATOM    633  CG  TYR A  42     -24.087  -3.352 -37.037  1.00 34.98           C  
ATOM    634  CD1 TYR A  42     -23.467  -2.302 -36.334  1.00 34.98           C  
ATOM    635  HD1 TYR A  42     -23.981  -1.824 -35.513  1.00 34.98           H  
ATOM    636  CD2 TYR A  42     -23.415  -3.980 -38.105  1.00 34.98           C  
ATOM    637  HD2 TYR A  42     -23.887  -4.784 -38.649  1.00 34.98           H  
ATOM    638  CE1 TYR A  42     -22.176  -1.874 -36.694  1.00 34.98           C  
ATOM    639  HE1 TYR A  42     -21.704  -1.070 -36.149  1.00 34.98           H  
ATOM    640  CE2 TYR A  42     -22.122  -3.555 -38.467  1.00 34.98           C  
ATOM    641  HE2 TYR A  42     -21.594  -4.030 -39.280  1.00 34.98           H  
ATOM    642  OH  TYR A  42     -20.258  -2.086 -38.117  1.00 34.98           O  
ATOM    643  HH  TYR A  42     -19.924  -1.412 -37.520  1.00 34.98           H  
ATOM    644  CZ  TYR A  42     -21.502  -2.501 -37.763  1.00 34.98           C  
ATOM    645  N   GLY A  43     -26.498  -4.259 -33.506  1.00 30.81           N  
ATOM    646  H   GLY A  43     -25.648  -3.737 -33.348  1.00 30.81           H  
ATOM    647  CA  GLY A  43     -27.492  -4.246 -32.450  1.00 30.81           C  
ATOM    648  HA2 GLY A  43     -27.586  -5.267 -32.080  1.00 30.81           H  
ATOM    649  HA3 GLY A  43     -27.149  -3.620 -31.626  1.00 30.81           H  
ATOM    650  C   GLY A  43     -28.874  -3.765 -32.876  1.00 30.81           C  
ATOM    651  O   GLY A  43     -29.040  -2.862 -33.693  1.00 30.81           O  
ATOM    652  N   ILE A  44     -29.868  -4.337 -32.211  1.00 33.54           N  
ATOM    653  H   ILE A  44     -29.654  -5.104 -31.591  1.00 33.54           H  
ATOM    654  CA  ILE A  44     -31.180  -3.726 -32.070  1.00 33.54           C  
ATOM    655  HA  ILE A  44     -31.301  -2.925 -32.799  1.00 33.54           H  
ATOM    656  C   ILE A  44     -31.176  -3.104 -30.681  1.00 33.54           C  
ATOM    657  CB  ILE A  44     -32.300  -4.747 -32.336  1.00 33.54           C  
ATOM    658  HB  ILE A  44     -32.184  -5.592 -31.658  1.00 33.54           H  
ATOM    659  O   ILE A  44     -31.348  -3.774 -29.664  1.00 33.54           O  
ATOM    660  CG1 ILE A  44     -32.175  -5.246 -33.797  1.00 33.54           C  
ATOM    661 HG12 ILE A  44     -32.292  -4.405 -34.481  1.00 33.54           H  
ATOM    662 HG13 ILE A  44     -31.183  -5.668 -33.956  1.00 33.54           H  
ATOM    663  CG2 ILE A  44     -33.672  -4.095 -32.087  1.00 33.54           C  
ATOM    664 HG21 ILE A  44     -33.828  -3.260 -32.770  1.00 33.54           H  
ATOM    665 HG22 ILE A  44     -34.470  -4.825 -32.224  1.00 33.54           H  
ATOM    666 HG23 ILE A  44     -33.742  -3.730 -31.062  1.00 33.54           H  
ATOM    667  CD1 ILE A  44     -33.181  -6.334 -34.181  1.00 33.54           C  
ATOM    668 HD11 ILE A  44     -32.942  -6.710 -35.176  1.00 33.54           H  
ATOM    669 HD12 ILE A  44     -33.125  -7.158 -33.469  1.00 33.54           H  
ATOM    670 HD13 ILE A  44     -34.193  -5.931 -34.197  1.00 33.54           H  
ATOM    671  N   GLY A  45     -30.854  -1.814 -30.659  1.00 30.96           N  
ATOM    672  H   GLY A  45     -30.702  -1.356 -31.546  1.00 30.96           H  
ATOM    673  CA  GLY A  45     -31.050  -0.975 -29.495  1.00 30.96           C  
ATOM    674  HA2 GLY A  45     -30.646  -1.478 -28.617  1.00 30.96           H  
ATOM    675  HA3 GLY A  45     -30.522  -0.030 -29.627  1.00 30.96           H  
ATOM    676  C   GLY A  45     -32.531  -0.678 -29.277  1.00 30.96           C  
ATOM    677  O   GLY A  45     -33.319  -0.649 -30.217  1.00 30.96           O  
ATOM    678  N   ALA A  46     -32.842  -0.422 -28.008  1.00 34.08           N  
ATOM    679  H   ALA A  46     -32.146  -0.707 -27.334  1.00 34.08           H  
ATOM    680  CA  ALA A  46     -33.716   0.648 -27.546  1.00 34.08           C  
ATOM    681  HA  ALA A  46     -33.963   0.431 -26.507  1.00 34.08           H  
ATOM    682  C   ALA A  46     -35.046   0.856 -28.289  1.00 34.08           C  
ATOM    683  CB  ALA A  46     -32.880   1.938 -27.546  1.00 34.08           C  
ATOM    684  HB1 ALA A  46     -32.584   2.194 -28.564  1.00 34.08           H  
ATOM    685  HB2 ALA A  46     -31.987   1.810 -26.933  1.00 34.08           H  
ATOM    686  HB3 ALA A  46     -33.470   2.758 -27.138  1.00 34.08           H  
ATOM    687  O   ALA A  46     -35.084   1.489 -29.339  1.00 34.08           O  
ATOM    688  N   LEU A  47     -36.158   0.501 -27.635  1.00 27.37           N  
ATOM    689  H   LEU A  47     -36.076  -0.121 -26.843  1.00 27.37           H  
ATOM    690  CA  LEU A  47     -37.408   1.253 -27.786  1.00 27.37           C  
ATOM    691  HA  LEU A  47     -37.149   2.309 -27.702  1.00 27.37           H  
ATOM    692  C   LEU A  47     -38.401   0.975 -26.646  1.00 27.37           C  
ATOM    693  CB  LEU A  47     -38.013   1.023 -29.196  1.00 27.37           C  
ATOM    694  HB2 LEU A  47     -39.042   0.669 -29.132  1.00 27.37           H  
ATOM    695  HB3 LEU A  47     -37.457   0.231 -29.697  1.00 27.37           H  
ATOM    696  O   LEU A  47     -39.225   0.074 -26.726  1.00 27.37           O  
ATOM    697  CG  LEU A  47     -37.967   2.304 -30.061  1.00 27.37           C  
ATOM    698  HG  LEU A  47     -37.193   2.983 -29.704  1.00 27.37           H  
ATOM    699  CD1 LEU A  47     -37.648   1.981 -31.517  1.00 27.37           C  
ATOM    700 HD11 LEU A  47     -36.670   1.503 -31.571  1.00 27.37           H  
ATOM    701 HD12 LEU A  47     -37.617   2.899 -32.105  1.00 27.37           H  
ATOM    702 HD13 LEU A  47     -38.399   1.305 -31.926  1.00 27.37           H  
ATOM    703  CD2 LEU A  47     -39.304   3.046 -30.004  1.00 27.37           C  
ATOM    704 HD21 LEU A  47     -39.231   3.967 -30.582  1.00 27.37           H  
ATOM    705 HD22 LEU A  47     -39.539   3.289 -28.968  1.00 27.37           H  
ATOM    706 HD23 LEU A  47     -40.092   2.419 -30.421  1.00 27.37           H  
ATOM    707  N   ALA A  48     -38.338   1.811 -25.607  1.00 26.23           N  
ATOM    708  H   ALA A  48     -37.490   2.351 -25.513  1.00 26.23           H  
ATOM    709  CA  ALA A  48     -39.492   2.317 -24.850  1.00 26.23           C  
ATOM    710  HA  ALA A  48     -40.255   2.662 -25.547  1.00 26.23           H  
ATOM    711  C   ALA A  48     -39.009   3.525 -24.017  1.00 26.23           C  
ATOM    712  CB  ALA A  48     -40.104   1.213 -23.974  1.00 26.23           C  
ATOM    713  HB1 ALA A  48     -39.338   0.781 -23.329  1.00 26.23           H  
ATOM    714  HB2 ALA A  48     -40.889   1.636 -23.347  1.00 26.23           H  
ATOM    715  HB3 ALA A  48     -40.537   0.425 -24.590  1.00 26.23           H  
ATOM    716  O   ALA A  48     -38.339   3.348 -23.008  1.00 26.23           O  
ATOM    717  N   LYS A  49     -39.045   4.732 -24.614  1.00 30.03           N  
ATOM    718  H   LYS A  49     -38.103   5.095 -24.637  1.00 30.03           H  
ATOM    719  CA  LYS A  49     -40.000   5.844 -24.346  1.00 30.03           C  
ATOM    720  HA  LYS A  49     -39.777   6.651 -25.045  1.00 30.03           H  
ATOM    721  C   LYS A  49     -39.798   6.445 -22.949  1.00 30.03           C  
ATOM    722  CB  LYS A  49     -41.466   5.421 -24.557  1.00 30.03           C  
ATOM    723  HB2 LYS A  49     -41.630   4.425 -24.147  1.00 30.03           H  
ATOM    724  HB3 LYS A  49     -42.101   6.110 -23.999  1.00 30.03           H  
ATOM    725  O   LYS A  49     -40.051   5.773 -21.968  1.00 30.03           O  
ATOM    726  CG  LYS A  49     -41.907   5.473 -26.025  1.00 30.03           C  
ATOM    727  HG2 LYS A  49     -41.300   4.787 -26.616  1.00 30.03           H  
ATOM    728  HG3 LYS A  49     -41.771   6.486 -26.403  1.00 30.03           H  
ATOM    729  CD  LYS A  49     -43.388   5.081 -26.144  1.00 30.03           C  
ATOM    730  HD2 LYS A  49     -43.980   5.708 -25.477  1.00 30.03           H  
ATOM    731  HD3 LYS A  49     -43.500   4.041 -25.840  1.00 30.03           H  
ATOM    732  CE  LYS A  49     -43.886   5.259 -27.583  1.00 30.03           C  
ATOM    733  HE2 LYS A  49     -43.239   4.684 -28.246  1.00 30.03           H  
ATOM    734  HE3 LYS A  49     -43.796   6.310 -27.858  1.00 30.03           H  
ATOM    735  NZ  LYS A  49     -45.293   4.806 -27.733  1.00 30.03           N  
ATOM    736  HZ1 LYS A  49     -45.608   4.922 -28.686  1.00 30.03           H  
ATOM    737  HZ2 LYS A  49     -45.907   5.327 -27.124  1.00 30.03           H  
ATOM    738  HZ3 LYS A  49     -45.373   3.826 -27.500  1.00 30.03           H  
ATOM    739  N   SER A  50     -39.338   7.686 -22.795  1.00 25.35           N  
ATOM    740  H   SER A  50     -38.918   7.791 -21.882  1.00 25.35           H  
ATOM    741  CA  SER A  50     -39.896   8.974 -23.271  1.00 25.35           C  
ATOM    742  HA  SER A  50     -40.199   8.931 -24.318  1.00 25.35           H  
ATOM    743  C   SER A  50     -38.820  10.066 -23.067  1.00 25.35           C  
ATOM    744  CB  SER A  50     -41.094   9.291 -22.359  1.00 25.35           C  
ATOM    745  HB2 SER A  50     -41.908   8.604 -22.592  1.00 25.35           H  
ATOM    746  HB3 SER A  50     -41.448  10.305 -22.541  1.00 25.35           H  
ATOM    747  O   SER A  50     -38.097   9.973 -22.088  1.00 25.35           O  
ATOM    748  OG  SER A  50     -40.753   9.128 -20.991  1.00 25.35           O  
ATOM    749  HG  SER A  50     -39.908   9.541 -20.802  1.00 25.35           H  
ATOM    750  N   SER A  51     -38.598  11.112 -23.869  1.00 25.52           N  
ATOM    751  H   SER A  51     -37.655  11.457 -23.769  1.00 25.52           H  
ATOM    752  CA  SER A  51     -39.490  12.207 -24.275  1.00 25.52           C  
ATOM    753  HA  SER A  51     -40.304  11.851 -24.908  1.00 25.52           H  
ATOM    754  C   SER A  51     -38.635  13.275 -25.009  1.00 25.52           C  
ATOM    755  CB  SER A  51     -40.031  12.890 -23.007  1.00 25.52           C  
ATOM    756  HB2 SER A  51     -39.210  13.370 -22.475  1.00 25.52           H  
ATOM    757  HB3 SER A  51     -40.482  12.155 -22.339  1.00 25.52           H  
ATOM    758  O   SER A  51     -37.441  13.360 -24.746  1.00 25.52           O  
ATOM    759  OG  SER A  51     -41.005  13.852 -23.340  1.00 25.52           O  
ATOM    760  HG  SER A  51     -41.167  14.399 -22.568  1.00 25.52           H  
ATOM    761  N   LEU A  52     -39.272  14.124 -25.828  1.00 28.29           N  
ATOM    762  H   LEU A  52     -40.268  13.968 -25.892  1.00 28.29           H  
ATOM    763  CA  LEU A  52     -38.819  15.442 -26.335  1.00 28.29           C  
ATOM    764  HA  LEU A  52     -39.717  15.873 -26.778  1.00 28.29           H  
ATOM    765  C   LEU A  52     -37.791  15.534 -27.495  1.00 28.29           C  
ATOM    766  CB  LEU A  52     -38.508  16.398 -25.163  1.00 28.29           C  
ATOM    767  HB2 LEU A  52     -37.856  15.902 -24.444  1.00 28.29           H  
ATOM    768  HB3 LEU A  52     -37.940  17.244 -25.549  1.00 28.29           H  
ATOM    769  O   LEU A  52     -36.583  15.594 -27.321  1.00 28.29           O  
ATOM    770  CG  LEU A  52     -39.781  16.931 -24.465  1.00 28.29           C  
ATOM    771  HG  LEU A  52     -40.657  16.380 -24.805  1.00 28.29           H  
ATOM    772  CD1 LEU A  52     -39.701  16.784 -22.947  1.00 28.29           C  
ATOM    773 HD11 LEU A  52     -38.938  17.456 -22.553  1.00 28.29           H  
ATOM    774 HD12 LEU A  52     -40.662  17.029 -22.496  1.00 28.29           H  
ATOM    775 HD13 LEU A  52     -39.415  15.766 -22.682  1.00 28.29           H  
ATOM    776  CD2 LEU A  52     -40.000  18.420 -24.741  1.00 28.29           C  
ATOM    777 HD21 LEU A  52     -40.853  18.783 -24.167  1.00 28.29           H  
ATOM    778 HD22 LEU A  52     -40.214  18.580 -25.797  1.00 28.29           H  
ATOM    779 HD23 LEU A  52     -39.116  18.992 -24.459  1.00 28.29           H  
ATOM    780  N   THR A  53     -38.353  15.642 -28.708  1.00 30.70           N  
ATOM    781  H   THR A  53     -39.294  15.276 -28.710  1.00 30.70           H  
ATOM    782  CA  THR A  53     -38.221  16.768 -29.671  1.00 30.70           C  
ATOM    783  HA  THR A  53     -38.354  16.341 -30.664  1.00 30.70           H  
ATOM    784  C   THR A  53     -36.935  17.616 -29.733  1.00 30.70           C  
ATOM    785  CB  THR A  53     -39.377  17.767 -29.453  1.00 30.70           C  
ATOM    786  HB  THR A  53     -39.204  18.662 -30.051  1.00 30.70           H  
ATOM    787  O   THR A  53     -36.613  18.321 -28.783  1.00 30.70           O  
ATOM    788  CG2 THR A  53     -40.738  17.191 -29.841  1.00 30.70           C  
ATOM    789 HG21 THR A  53     -41.500  17.961 -29.716  1.00 30.70           H  
ATOM    790 HG22 THR A  53     -40.723  16.878 -30.885  1.00 30.70           H  
ATOM    791 HG23 THR A  53     -40.989  16.342 -29.204  1.00 30.70           H  
ATOM    792  OG1 THR A  53     -39.455  18.121 -28.098  1.00 30.70           O  
ATOM    793  HG1 THR A  53     -38.594  18.470 -27.854  1.00 30.70           H  
ATOM    794  N   GLY A  54     -36.367  17.726 -30.947  1.00 25.33           N  
ATOM    795  H   GLY A  54     -36.650  17.067 -31.658  1.00 25.33           H  
ATOM    796  CA  GLY A  54     -35.503  18.841 -31.387  1.00 25.33           C  
ATOM    797  HA2 GLY A  54     -35.132  19.382 -30.516  1.00 25.33           H  
ATOM    798  HA3 GLY A  54     -36.085  19.537 -31.990  1.00 25.33           H  
ATOM    799  C   GLY A  54     -34.283  18.388 -32.201  1.00 25.33           C  
ATOM    800  O   GLY A  54     -33.206  18.221 -31.656  1.00 25.33           O  
ATOM    801  N   VAL A  55     -34.456  17.937 -33.446  1.00 28.87           N  
ATOM    802  H   VAL A  55     -34.156  16.974 -33.495  1.00 28.87           H  
ATOM    803  CA  VAL A  55     -34.066  18.669 -34.676  1.00 28.87           C  
ATOM    804  HA  VAL A  55     -34.091  17.926 -35.473  1.00 28.87           H  
ATOM    805  C   VAL A  55     -32.629  19.229 -34.682  1.00 28.87           C  
ATOM    806  CB  VAL A  55     -35.102  19.729 -35.110  1.00 28.87           C  
ATOM    807  HB  VAL A  55     -35.178  20.503 -34.346  1.00 28.87           H  
ATOM    808  O   VAL A  55     -32.357  20.299 -34.156  1.00 28.87           O  
ATOM    809  CG1 VAL A  55     -34.730  20.381 -36.452  1.00 28.87           C  
ATOM    810 HG11 VAL A  55     -33.826  20.979 -36.336  1.00 28.87           H  
ATOM    811 HG12 VAL A  55     -35.526  21.055 -36.770  1.00 28.87           H  
ATOM    812 HG13 VAL A  55     -34.576  19.619 -37.216  1.00 28.87           H  
ATOM    813  CG2 VAL A  55     -36.484  19.087 -35.305  1.00 28.87           C  
ATOM    814 HG21 VAL A  55     -36.433  18.300 -36.058  1.00 28.87           H  
ATOM    815 HG22 VAL A  55     -37.199  19.845 -35.627  1.00 28.87           H  
ATOM    816 HG23 VAL A  55     -36.841  18.667 -34.365  1.00 28.87           H  
ATOM    817  N   SER A  56     -31.773  18.501 -35.407  1.00 30.68           N  
ATOM    818  H   SER A  56     -32.107  17.574 -35.628  1.00 30.68           H  
ATOM    819  CA  SER A  56     -30.750  18.960 -36.362  1.00 30.68           C  
ATOM    820  HA  SER A  56     -30.108  18.098 -36.547  1.00 30.68           H  
ATOM    821  C   SER A  56     -29.811  20.118 -35.998  1.00 30.68           C  
ATOM    822  CB  SER A  56     -31.419  19.277 -37.704  1.00 30.68           C  
ATOM    823  HB2 SER A  56     -32.137  20.088 -37.577  1.00 30.68           H  
ATOM    824  HB3 SER A  56     -30.659  19.599 -38.415  1.00 30.68           H  
ATOM    825  O   SER A  56     -30.156  21.287 -36.141  1.00 30.68           O  
ATOM    826  OG  SER A  56     -32.070  18.128 -38.219  1.00 30.68           O  
ATOM    827  HG  SER A  56     -32.489  18.370 -39.047  1.00 30.68           H  
ATOM    828  N   GLY A  57     -28.537  19.773 -35.786  1.00 27.94           N  
ATOM    829  H   GLY A  57     -28.324  18.808 -35.578  1.00 27.94           H  
ATOM    830  CA  GLY A  57     -27.407  20.687 -35.942  1.00 27.94           C  
ATOM    831  HA2 GLY A  57     -27.586  21.354 -36.785  1.00 27.94           H  
ATOM    832  HA3 GLY A  57     -27.322  21.300 -35.044  1.00 27.94           H  
ATOM    833  C   GLY A  57     -26.078  19.949 -36.141  1.00 27.94           C  
ATOM    834  O   GLY A  57     -25.541  19.409 -35.189  1.00 27.94           O  
ATOM    835  N   VAL A  58     -25.570  19.956 -37.383  1.00 30.18           N  
ATOM    836  H   VAL A  58     -26.192  20.329 -38.086  1.00 30.18           H  
ATOM    837  CA  VAL A  58     -24.132  20.048 -37.741  1.00 30.18           C  
ATOM    838  HA  VAL A  58     -24.081  19.998 -38.829  1.00 30.18           H  
ATOM    839  C   VAL A  58     -23.216  18.917 -37.213  1.00 30.18           C  
ATOM    840  CB  VAL A  58     -23.638  21.463 -37.352  1.00 30.18           C  
ATOM    841  HB  VAL A  58     -23.641  21.554 -36.265  1.00 30.18           H  
ATOM    842  O   VAL A  58     -22.732  18.940 -36.095  1.00 30.18           O  
ATOM    843  CG1 VAL A  58     -22.228  21.788 -37.850  1.00 30.18           C  
ATOM    844 HG11 VAL A  58     -21.527  21.013 -37.540  1.00 30.18           H  
ATOM    845 HG12 VAL A  58     -21.898  22.724 -37.399  1.00 30.18           H  
ATOM    846 HG13 VAL A  58     -22.217  21.906 -38.933  1.00 30.18           H  
ATOM    847  CG2 VAL A  58     -24.563  22.556 -37.927  1.00 30.18           C  
ATOM    848 HG21 VAL A  58     -25.540  22.537 -37.444  1.00 30.18           H  
ATOM    849 HG22 VAL A  58     -24.675  22.431 -39.004  1.00 30.18           H  
ATOM    850 HG23 VAL A  58     -24.132  23.537 -37.730  1.00 30.18           H  
ATOM    851  N   THR A  59     -23.060  17.806 -37.941  1.00 32.13           N  
ATOM    852  H   THR A  59     -23.190  17.025 -37.313  1.00 32.13           H  
ATOM    853  CA  THR A  59     -21.988  17.508 -38.927  1.00 32.13           C  
ATOM    854  HA  THR A  59     -22.188  16.478 -39.223  1.00 32.13           H  
ATOM    855  C   THR A  59     -20.530  17.516 -38.435  1.00 32.13           C  
ATOM    856  CB  THR A  59     -22.041  18.296 -40.249  1.00 32.13           C  
ATOM    857  HB  THR A  59     -21.184  18.000 -40.853  1.00 32.13           H  
ATOM    858  O   THR A  59     -19.990  18.562 -38.109  1.00 32.13           O  
ATOM    859  CG2 THR A  59     -23.286  18.008 -41.081  1.00 32.13           C  
ATOM    860 HG21 THR A  59     -23.328  16.948 -41.334  1.00 32.13           H  
ATOM    861 HG22 THR A  59     -23.252  18.596 -41.998  1.00 32.13           H  
ATOM    862 HG23 THR A  59     -24.179  18.280 -40.519  1.00 32.13           H  
ATOM    863  OG1 THR A  59     -21.951  19.676 -40.059  1.00 32.13           O  
ATOM    864  HG1 THR A  59     -21.267  19.842 -39.407  1.00 32.13           H  
ATOM    865  N   ARG A  60     -19.885  16.356 -38.665  1.00 33.64           N  
ATOM    866  H   ARG A  60     -20.493  15.559 -38.785  1.00 33.64           H  
ATOM    867  CA  ARG A  60     -18.452  16.096 -38.933  1.00 33.64           C  
ATOM    868  HA  ARG A  60     -18.350  15.032 -39.151  1.00 33.64           H  
ATOM    869  C   ARG A  60     -17.455  16.356 -37.799  1.00 33.64           C  
ATOM    870  CB  ARG A  60     -17.985  16.846 -40.199  1.00 33.64           C  
ATOM    871  HB2 ARG A  60     -18.166  17.912 -40.065  1.00 33.64           H  
ATOM    872  HB3 ARG A  60     -16.908  16.709 -40.302  1.00 33.64           H  
ATOM    873  O   ARG A  60     -16.957  17.459 -37.654  1.00 33.64           O  
ATOM    874  CG  ARG A  60     -18.640  16.377 -41.503  1.00 33.64           C  
ATOM    875  HG2 ARG A  60     -19.721  16.498 -41.433  1.00 33.64           H  
ATOM    876  HG3 ARG A  60     -18.412  15.325 -41.675  1.00 33.64           H  
ATOM    877  CD  ARG A  60     -18.105  17.216 -42.669  1.00 33.64           C  
ATOM    878  HD2 ARG A  60     -17.061  16.948 -42.834  1.00 33.64           H  
ATOM    879  HD3 ARG A  60     -18.150  18.271 -42.396  1.00 33.64           H  
ATOM    880  NE  ARG A  60     -18.904  17.011 -43.894  1.00 33.64           N  
ATOM    881  HE  ARG A  60     -19.881  16.793 -43.761  1.00 33.64           H  
ATOM    882  NH1 ARG A  60     -17.262  17.479 -45.436  1.00 33.64           N  
ATOM    883 HH11 ARG A  60     -16.604  17.634 -44.686  1.00 33.64           H  
ATOM    884 HH12 ARG A  60     -16.969  17.620 -46.392  1.00 33.64           H  
ATOM    885  NH2 ARG A  60     -19.331  17.024 -46.129  1.00 33.64           N  
ATOM    886 HH21 ARG A  60     -20.305  16.821 -45.951  1.00 33.64           H  
ATOM    887 HH22 ARG A  60     -19.014  17.170 -47.077  1.00 33.64           H  
ATOM    888  CZ  ARG A  60     -18.494  17.171 -45.141  1.00 33.64           C  
ATOM    889  N   SER A  61     -17.001  15.279 -37.165  1.00 33.75           N  
ATOM    890  H   SER A  61     -17.682  14.579 -36.905  1.00 33.75           H  
ATOM    891  CA  SER A  61     -15.617  14.771 -37.240  1.00 33.75           C  
ATOM    892  HA  SER A  61     -15.469  14.304 -38.213  1.00 33.75           H  
ATOM    893  C   SER A  61     -15.425  13.703 -36.154  1.00 33.75           C  
ATOM    894  CB  SER A  61     -14.543  15.858 -37.069  1.00 33.75           C  
ATOM    895  HB2 SER A  61     -14.505  16.189 -36.031  1.00 33.75           H  
ATOM    896  HB3 SER A  61     -14.740  16.713 -37.716  1.00 33.75           H  
ATOM    897  O   SER A  61     -16.144  13.709 -35.166  1.00 33.75           O  
ATOM    898  OG  SER A  61     -13.299  15.318 -37.468  1.00 33.75           O  
ATOM    899  HG  SER A  61     -12.607  15.932 -37.211  1.00 33.75           H  
ATOM    900  N   MET A  62     -14.460  12.804 -36.342  1.00 28.49           N  
ATOM    901  H   MET A  62     -13.826  13.002 -37.103  1.00 28.49           H  
ATOM    902  CA  MET A  62     -14.098  11.684 -35.456  1.00 28.49           C  
ATOM    903  HA  MET A  62     -13.140  11.323 -35.832  1.00 28.49           H  
ATOM    904  C   MET A  62     -15.019  10.464 -35.527  1.00 28.49           C  
ATOM    905  CB  MET A  62     -13.775  12.132 -34.023  1.00 28.49           C  
ATOM    906  HB2 MET A  62     -13.300  11.297 -33.508  1.00 28.49           H  
ATOM    907  HB3 MET A  62     -14.685  12.390 -33.481  1.00 28.49           H  
ATOM    908  O   MET A  62     -15.780  10.125 -34.626  1.00 28.49           O  
ATOM    909  CG  MET A  62     -12.819  13.328 -34.013  1.00 28.49           C  
ATOM    910  HG2 MET A  62     -12.091  13.221 -34.817  1.00 28.49           H  
ATOM    911  HG3 MET A  62     -13.394  14.238 -34.185  1.00 28.49           H  
ATOM    912  SD  MET A  62     -11.898  13.481 -32.469  1.00 28.49           S  
ATOM    913  CE  MET A  62     -12.068  15.256 -32.157  1.00 28.49           C  
ATOM    914  HE1 MET A  62     -13.122  15.512 -32.050  1.00 28.49           H  
ATOM    915  HE2 MET A  62     -11.634  15.820 -32.983  1.00 28.49           H  
ATOM    916  HE3 MET A  62     -11.543  15.510 -31.236  1.00 28.49           H  
ATOM    917  N   LYS A  63     -14.869   9.736 -36.633  1.00 36.87           N  
ATOM    918  H   LYS A  63     -14.205  10.085 -37.309  1.00 36.87           H  
ATOM    919  CA  LYS A  63     -15.161   8.306 -36.691  1.00 36.87           C  
ATOM    920  HA  LYS A  63     -15.922   8.069 -35.948  1.00 36.87           H  
ATOM    921  C   LYS A  63     -13.891   7.548 -36.289  1.00 36.87           C  
ATOM    922  CB  LYS A  63     -15.695   7.961 -38.091  1.00 36.87           C  
ATOM    923  HB2 LYS A  63     -16.280   8.805 -38.457  1.00 36.87           H  
ATOM    924  HB3 LYS A  63     -14.868   7.812 -38.786  1.00 36.87           H  
ATOM    925  O   LYS A  63     -13.370   6.800 -37.096  1.00 36.87           O  
ATOM    926  CG  LYS A  63     -16.618   6.738 -38.081  1.00 36.87           C  
ATOM    927  HG2 LYS A  63     -16.123   5.895 -37.597  1.00 36.87           H  
ATOM    928  HG3 LYS A  63     -17.522   6.987 -37.524  1.00 36.87           H  
ATOM    929  CD  LYS A  63     -16.978   6.359 -39.522  1.00 36.87           C  
ATOM    930  HD2 LYS A  63     -17.186   7.264 -40.094  1.00 36.87           H  
ATOM    931  HD3 LYS A  63     -16.123   5.850 -39.966  1.00 36.87           H  
ATOM    932  CE  LYS A  63     -18.214   5.457 -39.552  1.00 36.87           C  
ATOM    933  HE2 LYS A  63     -19.059   6.018 -39.154  1.00 36.87           H  
ATOM    934  HE3 LYS A  63     -18.037   4.606 -38.894  1.00 36.87           H  
ATOM    935  NZ  LYS A  63     -18.497   4.994 -40.933  1.00 36.87           N  
ATOM    936  HZ1 LYS A  63     -18.603   5.783 -41.555  1.00 36.87           H  
ATOM    937  HZ2 LYS A  63     -19.340   4.437 -40.952  1.00 36.87           H  
ATOM    938  HZ3 LYS A  63     -17.730   4.427 -41.264  1.00 36.87           H  
ATOM    939  N   ASP A  64     -13.392   7.788 -35.080  1.00 37.42           N  
ATOM    940  H   ASP A  64     -13.863   8.443 -34.473  1.00 37.42           H  
ATOM    941  CA  ASP A  64     -12.294   7.028 -34.482  1.00 37.42           C  
ATOM    942  HA  ASP A  64     -12.307   6.017 -34.889  1.00 37.42           H  
ATOM    943  C   ASP A  64     -12.530   6.908 -32.973  1.00 37.42           C  
ATOM    944  CB  ASP A  64     -10.921   7.655 -34.798  1.00 37.42           C  
ATOM    945  HB2 ASP A  64     -10.215   7.360 -34.021  1.00 37.42           H  
ATOM    946  HB3 ASP A  64     -11.001   8.742 -34.780  1.00 37.42           H  
ATOM    947  O   ASP A  64     -12.825   7.891 -32.303  1.00 37.42           O  
ATOM    948  CG  ASP A  64     -10.347   7.179 -36.139  1.00 37.42           C  
ATOM    949  OD1 ASP A  64     -10.497   5.969 -36.425  1.00 37.42           O  
ATOM    950  OD2 ASP A  64      -9.741   8.018 -36.839  1.00 37.42           O  
ATOM    951  N   LYS A  65     -12.393   5.677 -32.465  1.00 34.72           N  
ATOM    952  H   LYS A  65     -12.105   4.972 -33.129  1.00 34.72           H  
ATOM    953  CA  LYS A  65     -12.467   5.275 -31.047  1.00 34.72           C  
ATOM    954  HA  LYS A  65     -12.205   4.217 -31.010  1.00 34.72           H  
ATOM    955  C   LYS A  65     -13.850   5.351 -30.380  1.00 34.72           C  
ATOM    956  CB  LYS A  65     -11.381   5.995 -30.225  1.00 34.72           C  
ATOM    957  HB2 LYS A  65     -11.604   7.060 -30.170  1.00 34.72           H  
ATOM    958  HB3 LYS A  65     -11.407   5.600 -29.209  1.00 34.72           H  
ATOM    959  O   LYS A  65     -14.086   6.132 -29.469  1.00 34.72           O  
ATOM    960  CG  LYS A  65      -9.965   5.805 -30.789  1.00 34.72           C  
ATOM    961  HG2 LYS A  65      -9.762   4.741 -30.908  1.00 34.72           H  
ATOM    962  HG3 LYS A  65      -9.880   6.296 -31.758  1.00 34.72           H  
ATOM    963  CD  LYS A  65      -8.930   6.412 -29.834  1.00 34.72           C  
ATOM    964  HD2 LYS A  65      -8.997   5.910 -28.869  1.00 34.72           H  
ATOM    965  HD3 LYS A  65      -9.150   7.471 -29.697  1.00 34.72           H  
ATOM    966  CE  LYS A  65      -7.515   6.253 -30.402  1.00 34.72           C  
ATOM    967  HE2 LYS A  65      -7.458   6.791 -31.348  1.00 34.72           H  
ATOM    968  HE3 LYS A  65      -7.336   5.198 -30.606  1.00 34.72           H  
ATOM    969  NZ  LYS A  65      -6.490   6.769 -29.457  1.00 34.72           N  
ATOM    970  HZ1 LYS A  65      -6.643   7.747 -29.260  1.00 34.72           H  
ATOM    971  HZ2 LYS A  65      -6.517   6.268 -28.580  1.00 34.72           H  
ATOM    972  HZ3 LYS A  65      -5.561   6.672 -29.841  1.00 34.72           H  
ATOM    973  N   VAL A  66     -14.720   4.399 -30.723  1.00 34.26           N  
ATOM    974  H   VAL A  66     -14.496   3.827 -31.524  1.00 34.26           H  
ATOM    975  CA  VAL A  66     -15.625   3.813 -29.719  1.00 34.26           C  
ATOM    976  HA  VAL A  66     -15.430   4.281 -28.754  1.00 34.26           H  
ATOM    977  C   VAL A  66     -15.257   2.345 -29.584  1.00 34.26           C  
ATOM    978  CB  VAL A  66     -17.118   4.055 -29.994  1.00 34.26           C  
ATOM    979  HB  VAL A  66     -17.385   3.645 -30.968  1.00 34.26           H  
ATOM    980  O   VAL A  66     -15.445   1.532 -30.489  1.00 34.26           O  
ATOM    981  CG1 VAL A  66     -17.994   3.398 -28.916  1.00 34.26           C  
ATOM    982 HG11 VAL A  66     -17.890   2.313 -28.953  1.00 34.26           H  
ATOM    983 HG12 VAL A  66     -17.701   3.749 -27.926  1.00 34.26           H  
ATOM    984 HG13 VAL A  66     -19.041   3.646 -29.085  1.00 34.26           H  
ATOM    985  CG2 VAL A  66     -17.423   5.558 -29.981  1.00 34.26           C  
ATOM    986 HG21 VAL A  66     -17.145   5.991 -29.020  1.00 34.26           H  
ATOM    987 HG22 VAL A  66     -18.486   5.727 -30.154  1.00 34.26           H  
ATOM    988 HG23 VAL A  66     -16.861   6.065 -30.766  1.00 34.26           H  
ATOM    989  N   THR A  67     -14.633   2.059 -28.452  1.00 38.46           N  
ATOM    990  H   THR A  67     -14.555   2.795 -27.765  1.00 38.46           H  
ATOM    991  CA  THR A  67     -14.311   0.742 -27.931  1.00 38.46           C  
ATOM    992  HA  THR A  67     -13.558   0.284 -28.573  1.00 38.46           H  
ATOM    993  C   THR A  67     -15.547  -0.154 -27.916  1.00 38.46           C  
ATOM    994  CB  THR A  67     -13.733   0.899 -26.509  1.00 38.46           C  
ATOM    995  HB  THR A  67     -13.927   0.000 -25.923  1.00 38.46           H  
ATOM    996  O   THR A  67     -16.661   0.260 -27.595  1.00 38.46           O  
ATOM    997  CG2 THR A  67     -12.227   1.151 -26.559  1.00 38.46           C  
ATOM    998 HG21 THR A  67     -11.839   1.261 -25.546  1.00 38.46           H  
ATOM    999 HG22 THR A  67     -11.724   0.307 -27.031  1.00 38.46           H  
ATOM   1000 HG23 THR A  67     -12.014   2.060 -27.122  1.00 38.46           H  
ATOM   1001  OG1 THR A  67     -14.291   2.028 -25.866  1.00 38.46           O  
ATOM   1002  HG1 THR A  67     -13.963   2.055 -24.964  1.00 38.46           H  
ATOM   1003  N   LYS A  68     -15.336  -1.417 -28.289  1.00 33.34           N  
ATOM   1004  H   LYS A  68     -14.386  -1.669 -28.524  1.00 33.34           H  
ATOM   1005  CA  LYS A  68     -16.304  -2.503 -28.131  1.00 33.34           C  
ATOM   1006  HA  LYS A  68     -17.156  -2.333 -28.789  1.00 33.34           H  
ATOM   1007  C   LYS A  68     -16.763  -2.534 -26.661  1.00 33.34           C  
ATOM   1008  CB  LYS A  68     -15.606  -3.834 -28.476  1.00 33.34           C  
ATOM   1009  HB2 LYS A  68     -16.305  -4.650 -28.293  1.00 33.34           H  
ATOM   1010  HB3 LYS A  68     -14.762  -3.965 -27.800  1.00 33.34           H  
ATOM   1011  O   LYS A  68     -15.889  -2.605 -25.798  1.00 33.34           O  
ATOM   1012  CG  LYS A  68     -15.100  -3.936 -29.927  1.00 33.34           C  
ATOM   1013  HG2 LYS A  68     -15.953  -3.988 -30.604  1.00 33.34           H  
ATOM   1014  HG3 LYS A  68     -14.502  -3.060 -30.179  1.00 33.34           H  
ATOM   1015  CD  LYS A  68     -14.222  -5.187 -30.095  1.00 33.34           C  
ATOM   1016  HD2 LYS A  68     -13.380  -5.116 -29.406  1.00 33.34           H  
ATOM   1017  HD3 LYS A  68     -14.807  -6.071 -29.841  1.00 33.34           H  
ATOM   1018  CE  LYS A  68     -13.694  -5.311 -31.530  1.00 33.34           C  
ATOM   1019  HE2 LYS A  68     -13.203  -4.376 -31.800  1.00 33.34           H  
ATOM   1020  HE3 LYS A  68     -14.540  -5.453 -32.203  1.00 33.34           H  
ATOM   1021  NZ  LYS A  68     -12.734  -6.440 -31.658  1.00 33.34           N  
ATOM   1022  HZ1 LYS A  68     -11.942  -6.303 -31.048  1.00 33.34           H  
ATOM   1023  HZ2 LYS A  68     -12.386  -6.517 -32.603  1.00 33.34           H  
ATOM   1024  HZ3 LYS A  68     -13.169  -7.316 -31.403  1.00 33.34           H  
ATOM   1025  N   PRO A  69     -18.067  -2.521 -26.337  1.00 36.40           N  
ATOM   1026  CA  PRO A  69     -18.492  -2.834 -24.980  1.00 36.40           C  
ATOM   1027  HA  PRO A  69     -17.989  -2.177 -24.271  1.00 36.40           H  
ATOM   1028  C   PRO A  69     -18.116  -4.290 -24.674  1.00 36.40           C  
ATOM   1029  CB  PRO A  69     -19.996  -2.554 -24.934  1.00 36.40           C  
ATOM   1030  HB2 PRO A  69     -20.524  -3.246 -24.278  1.00 36.40           H  
ATOM   1031  HB3 PRO A  69     -20.160  -1.526 -24.608  1.00 36.40           H  
ATOM   1032  O   PRO A  69     -18.484  -5.213 -25.401  1.00 36.40           O  
ATOM   1033  CG  PRO A  69     -20.438  -2.697 -26.391  1.00 36.40           C  
ATOM   1034  HG2 PRO A  69     -20.673  -3.742 -26.595  1.00 36.40           H  
ATOM   1035  HG3 PRO A  69     -21.297  -2.064 -26.615  1.00 36.40           H  
ATOM   1036  CD  PRO A  69     -19.208  -2.287 -27.203  1.00 36.40           C  
ATOM   1037  HD2 PRO A  69     -19.151  -2.885 -28.113  1.00 36.40           H  
ATOM   1038  HD3 PRO A  69     -19.261  -1.226 -27.447  1.00 36.40           H  
ATOM   1039  N   THR A  70     -17.336  -4.482 -23.616  1.00 39.50           N  
ATOM   1040  H   THR A  70     -17.035  -3.681 -23.080  1.00 39.50           H  
ATOM   1041  CA  THR A  70     -16.955  -5.781 -23.059  1.00 39.50           C  
ATOM   1042  HA  THR A  70     -16.465  -6.358 -23.844  1.00 39.50           H  
ATOM   1043  C   THR A  70     -18.202  -6.552 -22.614  1.00 39.50           C  
ATOM   1044  CB  THR A  70     -15.966  -5.599 -21.885  1.00 39.50           C  
ATOM   1045  HB  THR A  70     -16.166  -6.344 -21.115  1.00 39.50           H  
ATOM   1046  O   THR A  70     -19.105  -6.010 -21.973  1.00 39.50           O  
ATOM   1047  CG2 THR A  70     -14.517  -5.756 -22.337  1.00 39.50           C  
ATOM   1048 HG21 THR A  70     -13.846  -5.622 -21.488  1.00 39.50           H  
ATOM   1049 HG22 THR A  70     -14.283  -5.013 -23.100  1.00 39.50           H  
ATOM   1050 HG23 THR A  70     -14.361  -6.754 -22.746  1.00 39.50           H  
ATOM   1051  OG1 THR A  70     -16.067  -4.306 -21.324  1.00 39.50           O  
ATOM   1052  HG1 THR A  70     -15.340  -4.186 -20.709  1.00 39.50           H  
ATOM   1053  N   ALA A  71     -18.242  -7.848 -22.931  1.00 37.77           N  
ATOM   1054  H   ALA A  71     -17.471  -8.219 -23.467  1.00 37.77           H  
ATOM   1055  CA  ALA A  71     -19.367  -8.764 -22.707  1.00 37.77           C  
ATOM   1056  HA  ALA A  71     -20.221  -8.397 -23.276  1.00 37.77           H  
ATOM   1057  C   ALA A  71     -19.838  -8.897 -21.235  1.00 37.77           C  
ATOM   1058  CB  ALA A  71     -18.953 -10.121 -23.293  1.00 37.77           C  
ATOM   1059  HB1 ALA A  71     -18.695 -10.013 -24.347  1.00 37.77           H  
ATOM   1060  HB2 ALA A  71     -18.098 -10.523 -22.748  1.00 37.77           H  
ATOM   1061  HB3 ALA A  71     -19.783 -10.822 -23.208  1.00 37.77           H  
ATOM   1062  O   ALA A  71     -20.890  -9.478 -20.974  1.00 37.77           O  
ATOM   1063  N   MET A  72     -19.129  -8.307 -20.267  1.00 37.84           N  
ATOM   1064  H   MET A  72     -18.298  -7.798 -20.536  1.00 37.84           H  
ATOM   1065  CA  MET A  72     -19.529  -8.278 -18.855  1.00 37.84           C  
ATOM   1066  HA  MET A  72     -19.895  -9.268 -18.583  1.00 37.84           H  
ATOM   1067  C   MET A  72     -20.686  -7.313 -18.538  1.00 37.84           C  
ATOM   1068  CB  MET A  72     -18.304  -7.975 -17.979  1.00 37.84           C  
ATOM   1069  HB2 MET A  72     -18.644  -7.636 -17.000  1.00 37.84           H  
ATOM   1070  HB3 MET A  72     -17.699  -7.186 -18.424  1.00 37.84           H  
ATOM   1071  O   MET A  72     -21.371  -7.508 -17.534  1.00 37.84           O  
ATOM   1072  CG  MET A  72     -17.460  -9.235 -17.763  1.00 37.84           C  
ATOM   1073  HG2 MET A  72     -17.035  -9.562 -18.712  1.00 37.84           H  
ATOM   1074  HG3 MET A  72     -18.111 -10.028 -17.396  1.00 37.84           H  
ATOM   1075  SD  MET A  72     -16.137  -9.016 -16.547  1.00 37.84           S  
ATOM   1076  CE  MET A  72     -14.690  -8.932 -17.636  1.00 37.84           C  
ATOM   1077  HE1 MET A  72     -14.597  -9.860 -18.200  1.00 37.84           H  
ATOM   1078  HE2 MET A  72     -13.793  -8.792 -17.033  1.00 37.84           H  
ATOM   1079  HE3 MET A  72     -14.792  -8.093 -18.323  1.00 37.84           H  
ATOM   1080  N   ALA A  73     -20.975  -6.322 -19.390  1.00 38.86           N  
ATOM   1081  H   ALA A  73     -20.375  -6.169 -20.187  1.00 38.86           H  
ATOM   1082  CA  ALA A  73     -22.103  -5.406 -19.168  1.00 38.86           C  
ATOM   1083  HA  ALA A  73     -22.204  -5.231 -18.097  1.00 38.86           H  
ATOM   1084  C   ALA A  73     -23.462  -5.965 -19.647  1.00 38.86           C  
ATOM   1085  CB  ALA A  73     -21.766  -4.055 -19.807  1.00 38.86           C  
ATOM   1086  HB1 ALA A  73     -22.570  -3.346 -19.608  1.00 38.86           H  
ATOM   1087  HB2 ALA A  73     -20.841  -3.665 -19.384  1.00 38.86           H  
ATOM   1088  HB3 ALA A  73     -21.648  -4.169 -20.885  1.00 38.86           H  
ATOM   1089  O   ALA A  73     -24.508  -5.500 -19.200  1.00 38.86           O  
ATOM   1090  N   GLN A  74     -23.475  -6.987 -20.515  1.00 37.93           N  
ATOM   1091  H   GLN A  74     -22.591  -7.354 -20.836  1.00 37.93           H  
ATOM   1092  CA  GLN A  74     -24.716  -7.595 -21.025  1.00 37.93           C  
ATOM   1093  HA  GLN A  74     -25.512  -6.850 -20.992  1.00 37.93           H  
ATOM   1094  C   GLN A  74     -25.219  -8.763 -20.162  1.00 37.93           C  
ATOM   1095  CB  GLN A  74     -24.536  -8.000 -22.496  1.00 37.93           C  
ATOM   1096  HB2 GLN A  74     -23.612  -8.566 -22.614  1.00 37.93           H  
ATOM   1097  HB3 GLN A  74     -25.372  -8.635 -22.790  1.00 37.93           H  
ATOM   1098  O   GLN A  74     -26.428  -8.954 -20.048  1.00 37.93           O  
ATOM   1099  CG  GLN A  74     -24.524  -6.764 -23.414  1.00 37.93           C  
ATOM   1100  HG2 GLN A  74     -25.442  -6.198 -23.255  1.00 37.93           H  
ATOM   1101  HG3 GLN A  74     -23.680  -6.125 -23.156  1.00 37.93           H  
ATOM   1102  CD  GLN A  74     -24.424  -7.109 -24.898  1.00 37.93           C  
ATOM   1103  NE2 GLN A  74     -24.644  -6.156 -25.776  1.00 37.93           N  
ATOM   1104 HE21 GLN A  74     -24.561  -6.436 -26.743  1.00 37.93           H  
ATOM   1105 HE22 GLN A  74     -24.885  -5.222 -25.477  1.00 37.93           H  
ATOM   1106  OE1 GLN A  74     -24.139  -8.219 -25.308  1.00 37.93           O  
ATOM   1107  N   GLY A  75     -24.325  -9.490 -19.480  1.00 37.26           N  
ATOM   1108  H   GLY A  75     -23.342  -9.330 -19.642  1.00 37.26           H  
ATOM   1109  CA  GLY A  75     -24.719 -10.589 -18.586  1.00 37.26           C  
ATOM   1110  HA2 GLY A  75     -25.375 -11.275 -19.122  1.00 37.26           H  
ATOM   1111  HA3 GLY A  75     -23.826 -11.137 -18.285  1.00 37.26           H  
ATOM   1112  C   GLY A  75     -25.444 -10.128 -17.314  1.00 37.26           C  
ATOM   1113  O   GLY A  75     -26.370 -10.790 -16.853  1.00 37.26           O  
ATOM   1114  N   ARG A  76     -25.081  -8.960 -16.765  1.00 40.90           N  
ATOM   1115  H   ARG A  76     -24.316  -8.455 -17.190  1.00 40.90           H  
ATOM   1116  CA  ARG A  76     -25.648  -8.463 -15.496  1.00 40.90           C  
ATOM   1117  HA  ARG A  76     -25.859  -9.321 -14.857  1.00 40.90           H  
ATOM   1118  C   ARG A  76     -27.012  -7.777 -15.638  1.00 40.90           C  
ATOM   1119  CB  ARG A  76     -24.620  -7.585 -14.761  1.00 40.90           C  
ATOM   1120  HB2 ARG A  76     -25.124  -7.075 -13.941  1.00 40.90           H  
ATOM   1121  HB3 ARG A  76     -24.219  -6.832 -15.440  1.00 40.90           H  
ATOM   1122  O   ARG A  76     -27.795  -7.806 -14.695  1.00 40.90           O  
ATOM   1123  CG  ARG A  76     -23.474  -8.429 -14.171  1.00 40.90           C  
ATOM   1124  HG2 ARG A  76     -22.912  -8.900 -14.978  1.00 40.90           H  
ATOM   1125  HG3 ARG A  76     -23.897  -9.206 -13.535  1.00 40.90           H  
ATOM   1126  CD  ARG A  76     -22.521  -7.566 -13.332  1.00 40.90           C  
ATOM   1127  HD2 ARG A  76     -22.043  -6.835 -13.984  1.00 40.90           H  
ATOM   1128  HD3 ARG A  76     -23.104  -7.038 -12.577  1.00 40.90           H  
ATOM   1129  NE  ARG A  76     -21.488  -8.384 -12.663  1.00 40.90           N  
ATOM   1130  HE  ARG A  76     -21.488  -9.375 -12.859  1.00 40.90           H  
ATOM   1131  NH1 ARG A  76     -20.481  -6.698 -11.464  1.00 40.90           N  
ATOM   1132 HH11 ARG A  76     -21.128  -6.029 -11.855  1.00 40.90           H  
ATOM   1133 HH12 ARG A  76     -19.785  -6.401 -10.795  1.00 40.90           H  
ATOM   1134  NH2 ARG A  76     -19.731  -8.786 -11.263  1.00 40.90           N  
ATOM   1135 HH21 ARG A  76     -19.780  -9.776 -11.459  1.00 40.90           H  
ATOM   1136 HH22 ARG A  76     -19.051  -8.460 -10.591  1.00 40.90           H  
ATOM   1137  CZ  ARG A  76     -20.575  -7.954 -11.805  1.00 40.90           C  
ATOM   1138  N   VAL A  77     -27.342  -7.219 -16.807  1.00 39.12           N  
ATOM   1139  H   VAL A  77     -26.656  -7.219 -17.549  1.00 39.12           H  
ATOM   1140  CA  VAL A  77     -28.654  -6.579 -17.044  1.00 39.12           C  
ATOM   1141  HA  VAL A  77     -28.992  -6.137 -16.107  1.00 39.12           H  
ATOM   1142  C   VAL A  77     -29.732  -7.606 -17.429  1.00 39.12           C  
ATOM   1143  CB  VAL A  77     -28.534  -5.418 -18.053  1.00 39.12           C  
ATOM   1144  HB  VAL A  77     -28.181  -5.808 -19.008  1.00 39.12           H  
ATOM   1145  O   VAL A  77     -30.888  -7.436 -17.052  1.00 39.12           O  
ATOM   1146  CG1 VAL A  77     -29.870  -4.698 -18.280  1.00 39.12           C  
ATOM   1147 HG11 VAL A  77     -30.274  -4.349 -17.329  1.00 39.12           H  
ATOM   1148 HG12 VAL A  77     -29.729  -3.846 -18.944  1.00 39.12           H  
ATOM   1149 HG13 VAL A  77     -30.590  -5.373 -18.743  1.00 39.12           H  
ATOM   1150  CG2 VAL A  77     -27.534  -4.363 -17.550  1.00 39.12           C  
ATOM   1151 HG21 VAL A  77     -27.475  -3.539 -18.261  1.00 39.12           H  
ATOM   1152 HG22 VAL A  77     -27.851  -3.976 -16.582  1.00 39.12           H  
ATOM   1153 HG23 VAL A  77     -26.537  -4.793 -17.458  1.00 39.12           H  
ATOM   1154  N   ALA A  78     -29.368  -8.723 -18.071  1.00 35.81           N  
ATOM   1155  H   ALA A  78     -28.413  -8.828 -18.383  1.00 35.81           H  
ATOM   1156  CA  ALA A  78     -30.295  -9.837 -18.313  1.00 35.81           C  
ATOM   1157  HA  ALA A  78     -31.207  -9.444 -18.763  1.00 35.81           H  
ATOM   1158  C   ALA A  78     -30.711 -10.558 -17.011  1.00 35.81           C  
ATOM   1159  CB  ALA A  78     -29.643 -10.792 -19.320  1.00 35.81           C  
ATOM   1160  HB1 ALA A  78     -29.459 -10.271 -20.260  1.00 35.81           H  
ATOM   1161  HB2 ALA A  78     -30.309 -11.634 -19.504  1.00 35.81           H  
ATOM   1162  HB3 ALA A  78     -28.699 -11.167 -18.924  1.00 35.81           H  
ATOM   1163  O   ALA A  78     -31.870 -10.941 -16.861  1.00 35.81           O  
ATOM   1164  N   HIS A  79     -29.806 -10.661 -16.030  1.00 38.01           N  
ATOM   1165  H   HIS A  79     -28.857 -10.372 -16.221  1.00 38.01           H  
ATOM   1166  CA  HIS A  79     -30.067 -11.353 -14.761  1.00 38.01           C  
ATOM   1167  HA  HIS A  79     -30.543 -12.306 -14.992  1.00 38.01           H  
ATOM   1168  C   HIS A  79     -31.025 -10.591 -13.819  1.00 38.01           C  
ATOM   1169  CB  HIS A  79     -28.718 -11.651 -14.091  1.00 38.01           C  
ATOM   1170  HB2 HIS A  79     -28.002 -11.962 -14.853  1.00 38.01           H  
ATOM   1171  HB3 HIS A  79     -28.334 -10.745 -13.623  1.00 38.01           H  
ATOM   1172  O   HIS A  79     -31.705 -11.207 -13.002  1.00 38.01           O  
ATOM   1173  CG  HIS A  79     -28.787 -12.758 -13.070  1.00 38.01           C  
ATOM   1174  CD2 HIS A  79     -28.753 -14.104 -13.329  1.00 38.01           C  
ATOM   1175  HD2 HIS A  79     -28.691 -14.563 -14.304  1.00 38.01           H  
ATOM   1176  ND1 HIS A  79     -28.873 -12.613 -11.704  1.00 38.01           N  
ATOM   1177  HD1 HIS A  79     -28.962 -11.745 -11.196  1.00 38.01           H  
ATOM   1178  CE1 HIS A  79     -28.869 -13.838 -11.153  1.00 38.01           C  
ATOM   1179  HE1 HIS A  79     -28.912 -14.042 -10.093  1.00 38.01           H  
ATOM   1180  NE2 HIS A  79     -28.813 -14.780 -12.106  1.00 38.01           N  
ATOM   1181  N   MET A  80     -31.137  -9.260 -13.949  1.00 32.10           N  
ATOM   1182  H   MET A  80     -30.554  -8.791 -14.626  1.00 32.10           H  
ATOM   1183  CA  MET A  80     -32.094  -8.461 -13.162  1.00 32.10           C  
ATOM   1184  HA  MET A  80     -32.104  -8.853 -12.145  1.00 32.10           H  
ATOM   1185  C   MET A  80     -33.543  -8.581 -13.667  1.00 32.10           C  
ATOM   1186  CB  MET A  80     -31.645  -6.986 -13.108  1.00 32.10           C  
ATOM   1187  HB2 MET A  80     -30.794  -6.827 -13.770  1.00 32.10           H  
ATOM   1188  HB3 MET A  80     -32.457  -6.342 -13.449  1.00 32.10           H  
ATOM   1189  O   MET A  80     -34.474  -8.354 -12.898  1.00 32.10           O  
ATOM   1190  CG  MET A  80     -31.266  -6.569 -11.681  1.00 32.10           C  
ATOM   1191  HG2 MET A  80     -30.402  -7.150 -11.359  1.00 32.10           H  
ATOM   1192  HG3 MET A  80     -32.099  -6.808 -11.021  1.00 32.10           H  
ATOM   1193  SD  MET A  80     -30.896  -4.804 -11.471  1.00 32.10           S  
ATOM   1194  CE  MET A  80     -29.384  -4.649 -12.458  1.00 32.10           C  
ATOM   1195  HE1 MET A  80     -28.997  -3.636 -12.357  1.00 32.10           H  
ATOM   1196  HE2 MET A  80     -28.638  -5.358 -12.100  1.00 32.10           H  
ATOM   1197  HE3 MET A  80     -29.602  -4.848 -13.507  1.00 32.10           H  
ATOM   1198  N   ILE A  81     -33.747  -8.958 -14.935  1.00 37.83           N  
ATOM   1199  H   ILE A  81     -32.942  -9.170 -15.507  1.00 37.83           H  
ATOM   1200  CA  ILE A  81     -35.079  -9.034 -15.559  1.00 37.83           C  
ATOM   1201  HA  ILE A  81     -35.739  -8.335 -15.045  1.00 37.83           H  
ATOM   1202  C   ILE A  81     -35.716 -10.424 -15.362  1.00 37.83           C  
ATOM   1203  CB  ILE A  81     -34.999  -8.566 -17.036  1.00 37.83           C  
ATOM   1204  HB  ILE A  81     -34.282  -9.199 -17.559  1.00 37.83           H  
ATOM   1205  O   ILE A  81     -36.932 -10.522 -15.195  1.00 37.83           O  
ATOM   1206  CG1 ILE A  81     -34.508  -7.094 -17.104  1.00 37.83           C  
ATOM   1207 HG12 ILE A  81     -35.242  -6.447 -16.624  1.00 37.83           H  
ATOM   1208 HG13 ILE A  81     -33.573  -6.997 -16.553  1.00 37.83           H  
ATOM   1209  CG2 ILE A  81     -36.365  -8.695 -17.739  1.00 37.83           C  
ATOM   1210 HG21 ILE A  81     -36.293  -8.385 -18.782  1.00 37.83           H  
ATOM   1211 HG22 ILE A  81     -37.109  -8.085 -17.226  1.00 37.83           H  
ATOM   1212 HG23 ILE A  81     -36.695  -9.734 -17.736  1.00 37.83           H  
ATOM   1213  CD1 ILE A  81     -34.236  -6.567 -18.519  1.00 37.83           C  
ATOM   1214 HD11 ILE A  81     -33.561  -7.245 -19.042  1.00 37.83           H  
ATOM   1215 HD12 ILE A  81     -35.166  -6.468 -19.079  1.00 37.83           H  
ATOM   1216 HD13 ILE A  81     -33.768  -5.586 -18.451  1.00 37.83           H  
ATOM   1217  N   GLU A  82     -34.927 -11.504 -15.279  1.00 34.14           N  
ATOM   1218  H   GLU A  82     -33.938 -11.410 -15.460  1.00 34.14           H  
ATOM   1219  CA  GLU A  82     -35.467 -12.850 -15.005  1.00 34.14           C  
ATOM   1220  HA  GLU A  82     -36.342 -12.994 -15.638  1.00 34.14           H  
ATOM   1221  C   GLU A  82     -35.985 -13.024 -13.564  1.00 34.14           C  
ATOM   1222  CB  GLU A  82     -34.449 -13.945 -15.377  1.00 34.14           C  
ATOM   1223  HB2 GLU A  82     -34.577 -14.791 -14.702  1.00 34.14           H  
ATOM   1224  HB3 GLU A  82     -33.434 -13.563 -15.263  1.00 34.14           H  
ATOM   1225  O   GLU A  82     -36.990 -13.708 -13.363  1.00 34.14           O  
ATOM   1226  CG  GLU A  82     -34.684 -14.444 -16.814  1.00 34.14           C  
ATOM   1227  HG2 GLU A  82     -35.728 -14.741 -16.908  1.00 34.14           H  
ATOM   1228  HG3 GLU A  82     -34.509 -13.619 -17.505  1.00 34.14           H  
ATOM   1229  CD  GLU A  82     -33.795 -15.635 -17.209  1.00 34.14           C  
ATOM   1230  OE1 GLU A  82     -34.218 -16.387 -18.119  1.00 34.14           O  
ATOM   1231  OE2 GLU A  82     -32.700 -15.785 -16.622  1.00 34.14           O  
ATOM   1232  N   TRP A  83     -35.406 -12.339 -12.570  1.00 39.93           N  
ATOM   1233  H   TRP A  83     -34.593 -11.779 -12.788  1.00 39.93           H  
ATOM   1234  CA  TRP A  83     -35.808 -12.463 -11.157  1.00 39.93           C  
ATOM   1235  HA  TRP A  83     -35.873 -13.524 -10.918  1.00 39.93           H  
ATOM   1236  C   TRP A  83     -37.199 -11.893 -10.822  1.00 39.93           C  
ATOM   1237  CB  TRP A  83     -34.720 -11.860 -10.256  1.00 39.93           C  
ATOM   1238  HB2 TRP A  83     -34.245 -11.016 -10.756  1.00 39.93           H  
ATOM   1239  HB3 TRP A  83     -35.187 -11.471  -9.351  1.00 39.93           H  
ATOM   1240  O   TRP A  83     -37.768 -12.256  -9.795  1.00 39.93           O  
ATOM   1241  CG  TRP A  83     -33.669 -12.838  -9.826  1.00 39.93           C  
ATOM   1242  CD1 TRP A  83     -32.755 -13.425 -10.632  1.00 39.93           C  
ATOM   1243  HD1 TRP A  83     -32.656 -13.246 -11.692  1.00 39.93           H  
ATOM   1244  CD2 TRP A  83     -33.424 -13.373  -8.488  1.00 39.93           C  
ATOM   1245  CE2 TRP A  83     -32.333 -14.292  -8.563  1.00 39.93           C  
ATOM   1246  CE3 TRP A  83     -34.010 -13.170  -7.218  1.00 39.93           C  
ATOM   1247  HE3 TRP A  83     -34.838 -12.483  -7.126  1.00 39.93           H  
ATOM   1248  NE1 TRP A  83     -31.973 -14.293  -9.895  1.00 39.93           N  
ATOM   1249  HE1 TRP A  83     -31.238 -14.851 -10.305  1.00 39.93           H  
ATOM   1250  CH2 TRP A  83     -32.442 -14.735  -6.185  1.00 39.93           C  
ATOM   1251  HH2 TRP A  83     -32.064 -15.236  -5.306  1.00 39.93           H  
ATOM   1252  CZ2 TRP A  83     -31.844 -14.967  -7.436  1.00 39.93           C  
ATOM   1253  HZ2 TRP A  83     -31.008 -15.646  -7.527  1.00 39.93           H  
ATOM   1254  CZ3 TRP A  83     -33.523 -13.840  -6.078  1.00 39.93           C  
ATOM   1255  HZ3 TRP A  83     -33.975 -13.661  -5.114  1.00 39.93           H  
ATOM   1256  N   GLN A  84     -37.788 -11.048 -11.677  1.00 39.64           N  
ATOM   1257  H   GLN A  84     -37.281 -10.772 -12.506  1.00 39.64           H  
ATOM   1258  CA  GLN A  84     -39.153 -10.537 -11.471  1.00 39.64           C  
ATOM   1259  HA  GLN A  84     -39.394 -10.601 -10.410  1.00 39.64           H  
ATOM   1260  C   GLN A  84     -40.251 -11.362 -12.160  1.00 39.64           C  
ATOM   1261  CB  GLN A  84     -39.242  -9.053 -11.868  1.00 39.64           C  
ATOM   1262  HB2 GLN A  84     -40.280  -8.819 -12.105  1.00 39.64           H  
ATOM   1263  HB3 GLN A  84     -38.642  -8.859 -12.757  1.00 39.64           H  
ATOM   1264  O   GLN A  84     -41.430 -11.132 -11.891  1.00 39.64           O  
ATOM   1265  CG  GLN A  84     -38.810  -8.126 -10.720  1.00 39.64           C  
ATOM   1266  HG2 GLN A  84     -37.730  -8.189 -10.590  1.00 39.64           H  
ATOM   1267  HG3 GLN A  84     -39.286  -8.453  -9.796  1.00 39.64           H  
ATOM   1268  CD  GLN A  84     -39.203  -6.668 -10.953  1.00 39.64           C  
ATOM   1269  NE2 GLN A  84     -39.059  -5.817  -9.960  1.00 39.64           N  
ATOM   1270 HE21 GLN A  84     -38.645  -6.108  -9.086  1.00 39.64           H  
ATOM   1271 HE22 GLN A  84     -39.301  -4.859 -10.169  1.00 39.64           H  
ATOM   1272  OE1 GLN A  84     -39.658  -6.256 -12.006  1.00 39.64           O  
ATOM   1273  N   SER A  85     -39.908 -12.324 -13.025  1.00 38.23           N  
ATOM   1274  H   SER A  85     -38.927 -12.530 -13.152  1.00 38.23           H  
ATOM   1275  CA  SER A  85     -40.900 -13.019 -13.867  1.00 38.23           C  
ATOM   1276  HA  SER A  85     -41.844 -12.478 -13.798  1.00 38.23           H  
ATOM   1277  C   SER A  85     -41.245 -14.448 -13.435  1.00 38.23           C  
ATOM   1278  CB  SER A  85     -40.507 -12.939 -15.343  1.00 38.23           C  
ATOM   1279  HB2 SER A  85     -41.307 -13.363 -15.950  1.00 38.23           H  
ATOM   1280  HB3 SER A  85     -40.373 -11.895 -15.626  1.00 38.23           H  
ATOM   1281  O   SER A  85     -42.155 -15.050 -14.003  1.00 38.23           O  
ATOM   1282  OG  SER A  85     -39.314 -13.650 -15.594  1.00 38.23           O  
ATOM   1283  HG  SER A  85     -38.582 -13.228 -15.138  1.00 38.23           H  
ATOM   1284  N   TRP A  86     -40.595 -14.998 -12.404  1.00 35.81           N  
ATOM   1285  H   TRP A  86     -39.850 -14.478 -11.962  1.00 35.81           H  
ATOM   1286  CA  TRP A  86     -40.934 -16.322 -11.873  1.00 35.81           C  
ATOM   1287  HA  TRP A  86     -41.571 -16.847 -12.585  1.00 35.81           H  
ATOM   1288  C   TRP A  86     -41.756 -16.167 -10.593  1.00 35.81           C  
ATOM   1289  CB  TRP A  86     -39.682 -17.194 -11.750  1.00 35.81           C  
ATOM   1290  HB2 TRP A  86     -39.917 -18.036 -11.099  1.00 35.81           H  
ATOM   1291  HB3 TRP A  86     -38.884 -16.622 -11.275  1.00 35.81           H  
ATOM   1292  O   TRP A  86     -41.238 -15.947  -9.501  1.00 35.81           O  
ATOM   1293  CG  TRP A  86     -39.180 -17.751 -13.056  1.00 35.81           C  
ATOM   1294  CD1 TRP A  86     -39.114 -17.092 -14.240  1.00 35.81           C  
ATOM   1295  HD1 TRP A  86     -39.391 -16.062 -14.406  1.00 35.81           H  
ATOM   1296  CD2 TRP A  86     -38.629 -19.078 -13.329  1.00 35.81           C  
ATOM   1297  CE2 TRP A  86     -38.261 -19.145 -14.707  1.00 35.81           C  
ATOM   1298  CE3 TRP A  86     -38.372 -20.224 -12.543  1.00 35.81           C  
ATOM   1299  HE3 TRP A  86     -38.619 -20.199 -11.492  1.00 35.81           H  
ATOM   1300  NE1 TRP A  86     -38.586 -17.910 -15.214  1.00 35.81           N  
ATOM   1301  HE1 TRP A  86     -38.366 -17.585 -16.144  1.00 35.81           H  
ATOM   1302  CH2 TRP A  86     -37.427 -21.400 -14.468  1.00 35.81           C  
ATOM   1303  HH2 TRP A  86     -36.958 -22.277 -14.891  1.00 35.81           H  
ATOM   1304  CZ2 TRP A  86     -37.670 -20.279 -15.278  1.00 35.81           C  
ATOM   1305  HZ2 TRP A  86     -37.385 -20.274 -16.320  1.00 35.81           H  
ATOM   1306  CZ3 TRP A  86     -37.777 -21.371 -13.105  1.00 35.81           C  
ATOM   1307  HZ3 TRP A  86     -37.575 -22.231 -12.485  1.00 35.81           H  
ATOM   1308  N   GLY A  87     -43.079 -16.223 -10.764  1.00 32.81           N  
ATOM   1309  H   GLY A  87     -43.413 -16.353 -11.708  1.00 32.81           H  
ATOM   1310  CA  GLY A  87     -44.064 -16.082  -9.697  1.00 32.81           C  
ATOM   1311  HA2 GLY A  87     -44.034 -15.053  -9.339  1.00 32.81           H  
ATOM   1312  HA3 GLY A  87     -45.060 -16.277 -10.095  1.00 32.81           H  
ATOM   1313  C   GLY A  87     -43.826 -17.026  -8.515  1.00 32.81           C  
ATOM   1314  O   GLY A  87     -43.380 -18.159  -8.684  1.00 32.81           O  
ATOM   1315  N   LYS A  88     -44.164 -16.541  -7.313  1.00 41.14           N  
ATOM   1316  H   LYS A  88     -44.482 -15.582  -7.293  1.00 41.14           H  
ATOM   1317  CA  LYS A  88     -44.208 -17.299  -6.054  1.00 41.14           C  
ATOM   1318  HA  LYS A  88     -43.198 -17.445  -5.669  1.00 41.14           H  
ATOM   1319  C   LYS A  88     -44.868 -18.675  -6.255  1.00 41.14           C  
ATOM   1320  CB  LYS A  88     -45.060 -16.520  -5.025  1.00 41.14           C  
ATOM   1321  HB2 LYS A  88     -45.286 -17.191  -4.196  1.00 41.14           H  
ATOM   1322  HB3 LYS A  88     -46.006 -16.242  -5.489  1.00 41.14           H  
ATOM   1323  O   LYS A  88     -46.080 -18.713  -6.471  1.00 41.14           O  
ATOM   1324  CG  LYS A  88     -44.406 -15.264  -4.433  1.00 41.14           C  
ATOM   1325  HG2 LYS A  88     -44.116 -14.587  -5.236  1.00 41.14           H  
ATOM   1326  HG3 LYS A  88     -43.515 -15.557  -3.876  1.00 41.14           H  
ATOM   1327  CD  LYS A  88     -45.389 -14.544  -3.492  1.00 41.14           C  
ATOM   1328  HD2 LYS A  88     -45.737 -15.246  -2.734  1.00 41.14           H  
ATOM   1329  HD3 LYS A  88     -46.244 -14.197  -4.072  1.00 41.14           H  
ATOM   1330  CE  LYS A  88     -44.709 -13.351  -2.807  1.00 41.14           C  
ATOM   1331  HE2 LYS A  88     -44.300 -12.697  -3.577  1.00 41.14           H  
ATOM   1332  HE3 LYS A  88     -43.872 -13.722  -2.215  1.00 41.14           H  
ATOM   1333  NZ  LYS A  88     -45.649 -12.590  -1.943  1.00 41.14           N  
ATOM   1334  HZ1 LYS A  88     -46.025 -13.182  -1.216  1.00 41.14           H  
ATOM   1335  HZ2 LYS A  88     -46.413 -12.216  -2.487  1.00 41.14           H  
ATOM   1336  HZ3 LYS A  88     -45.170 -11.819  -1.500  1.00 41.14           H  
ATOM   1337  N   PRO A  89     -44.152 -19.799  -6.078  1.00 36.43           N  
ATOM   1338  CA  PRO A  89     -44.777 -21.082  -5.818  1.00 36.43           C  
ATOM   1339  HA  PRO A  89     -45.796 -21.109  -6.202  1.00 36.43           H  
ATOM   1340  C   PRO A  89     -44.793 -21.313  -4.306  1.00 36.43           C  
ATOM   1341  CB  PRO A  89     -43.943 -22.119  -6.576  1.00 36.43           C  
ATOM   1342  HB2 PRO A  89     -43.704 -22.970  -5.940  1.00 36.43           H  
ATOM   1343  HB3 PRO A  89     -44.482 -22.456  -7.462  1.00 36.43           H  
ATOM   1344  O   PRO A  89     -43.755 -21.365  -3.648  1.00 36.43           O  
ATOM   1345  CG  PRO A  89     -42.668 -21.375  -6.999  1.00 36.43           C  
ATOM   1346  HG2 PRO A  89     -41.771 -21.924  -6.715  1.00 36.43           H  
ATOM   1347  HG3 PRO A  89     -42.686 -21.211  -8.077  1.00 36.43           H  
ATOM   1348  CD  PRO A  89     -42.732 -20.024  -6.282  1.00 36.43           C  
ATOM   1349  HD2 PRO A  89     -42.257 -19.248  -6.882  1.00 36.43           H  
ATOM   1350  HD3 PRO A  89     -42.231 -20.092  -5.317  1.00 36.43           H  
ATOM   1351  N   SER A  90     -45.991 -21.470  -3.756  1.00 45.36           N  
ATOM   1352  H   SER A  90     -46.801 -21.406  -4.356  1.00 45.36           H  
ATOM   1353  CA  SER A  90     -46.221 -22.074  -2.447  1.00 45.36           C  
ATOM   1354  HA  SER A  90     -45.786 -21.455  -1.662  1.00 45.36           H  
ATOM   1355  C   SER A  90     -45.598 -23.476  -2.408  1.00 45.36           C  
ATOM   1356  CB  SER A  90     -47.740 -22.173  -2.242  1.00 45.36           C  
ATOM   1357  HB2 SER A  90     -48.158 -21.173  -2.125  1.00 45.36           H  
ATOM   1358  HB3 SER A  90     -47.950 -22.749  -1.341  1.00 45.36           H  
ATOM   1359  O   SER A  90     -46.106 -24.389  -3.059  1.00 45.36           O  
ATOM   1360  OG  SER A  90     -48.340 -22.798  -3.366  1.00 45.36           O  
ATOM   1361  HG  SER A  90     -47.892 -23.638  -3.495  1.00 45.36           H  
ATOM   1362  N   ALA A  91     -44.508 -23.664  -1.667  1.00 37.13           N  
ATOM   1363  H   ALA A  91     -44.067 -22.871  -1.225  1.00 37.13           H  
ATOM   1364  CA  ALA A  91     -43.920 -24.977  -1.411  1.00 37.13           C  
ATOM   1365  HA  ALA A  91     -44.684 -25.743  -1.546  1.00 37.13           H  
ATOM   1366  C   ALA A  91     -43.444 -25.042   0.047  1.00 37.13           C  
ATOM   1367  CB  ALA A  91     -42.800 -25.248  -2.423  1.00 37.13           C  
ATOM   1368  HB1 ALA A  91     -43.202 -25.214  -3.436  1.00 37.13           H  
ATOM   1369  HB2 ALA A  91     -42.020 -24.493  -2.319  1.00 37.13           H  
ATOM   1370  HB3 ALA A  91     -42.370 -26.232  -2.241  1.00 37.13           H  
ATOM   1371  O   ALA A  91     -42.800 -24.115   0.530  1.00 37.13           O  
ATOM   1372  N   GLY A  92     -43.839 -26.110   0.744  1.00 44.70           N  
ATOM   1373  H   GLY A  92     -44.349 -26.826   0.246  1.00 44.70           H  
ATOM   1374  CA  GLY A  92     -43.654 -26.308   2.182  1.00 44.70           C  
ATOM   1375  HA2 GLY A  92     -44.134 -25.482   2.707  1.00 44.70           H  
ATOM   1376  HA3 GLY A  92     -44.159 -27.230   2.470  1.00 44.70           H  
ATOM   1377  C   GLY A  92     -42.193 -26.387   2.664  1.00 44.70           C  
ATOM   1378  O   GLY A  92     -41.260 -26.368   1.857  1.00 44.70           O  
ATOM   1379  N   PRO A  93     -41.997 -26.496   3.992  1.00 47.20           N  
ATOM   1380  CA  PRO A  93     -40.721 -26.254   4.676  1.00 47.20           C  
ATOM   1381  HA  PRO A  93     -40.395 -25.239   4.446  1.00 47.20           H  
ATOM   1382  C   PRO A  93     -39.561 -27.185   4.281  1.00 47.20           C  
ATOM   1383  CB  PRO A  93     -41.040 -26.322   6.178  1.00 47.20           C  
ATOM   1384  HB2 PRO A  93     -41.208 -25.313   6.556  1.00 47.20           H  
ATOM   1385  HB3 PRO A  93     -40.246 -26.803   6.748  1.00 47.20           H  
ATOM   1386  O   PRO A  93     -38.408 -26.843   4.522  1.00 47.20           O  
ATOM   1387  CG  PRO A  93     -42.344 -27.113   6.260  1.00 47.20           C  
ATOM   1388  HG2 PRO A  93     -42.122 -28.180   6.261  1.00 47.20           H  
ATOM   1389  HG3 PRO A  93     -42.930 -26.841   7.138  1.00 47.20           H  
ATOM   1390  CD  PRO A  93     -43.053 -26.740   4.965  1.00 47.20           C  
ATOM   1391  HD2 PRO A  93     -43.707 -27.556   4.659  1.00 47.20           H  
ATOM   1392  HD3 PRO A  93     -43.629 -25.827   5.116  1.00 47.20           H  
ATOM   1393  N   GLU A  94     -39.816 -28.310   3.611  1.00 50.76           N  
ATOM   1394  H   GLU A  94     -40.777 -28.583   3.464  1.00 50.76           H  
ATOM   1395  CA  GLU A  94     -38.759 -29.251   3.206  1.00 50.76           C  
ATOM   1396  HA  GLU A  94     -37.940 -29.187   3.922  1.00 50.76           H  
ATOM   1397  C   GLU A  94     -38.127 -28.941   1.831  1.00 50.76           C  
ATOM   1398  CB  GLU A  94     -39.297 -30.686   3.293  1.00 50.76           C  
ATOM   1399  HB2 GLU A  94     -38.514 -31.364   2.954  1.00 50.76           H  
ATOM   1400  HB3 GLU A  94     -40.163 -30.791   2.640  1.00 50.76           H  
ATOM   1401  O   GLU A  94     -37.052 -29.441   1.510  1.00 50.76           O  
ATOM   1402  CG  GLU A  94     -39.679 -31.050   4.740  1.00 50.76           C  
ATOM   1403  HG2 GLU A  94     -40.566 -30.487   5.027  1.00 50.76           H  
ATOM   1404  HG3 GLU A  94     -38.863 -30.753   5.399  1.00 50.76           H  
ATOM   1405  CD  GLU A  94     -39.953 -32.548   4.933  1.00 50.76           C  
ATOM   1406  OE1 GLU A  94     -39.925 -32.981   6.105  1.00 50.76           O  
ATOM   1407  OE2 GLU A  94     -40.217 -33.232   3.918  1.00 50.76           O  
ATOM   1408  N   GLY A  95     -38.726 -28.060   1.018  1.00 41.29           N  
ATOM   1409  H   GLY A  95     -39.580 -27.627   1.339  1.00 41.29           H  
ATOM   1410  CA  GLY A  95     -38.235 -27.751  -0.337  1.00 41.29           C  
ATOM   1411  HA2 GLY A  95     -37.873 -28.668  -0.802  1.00 41.29           H  
ATOM   1412  HA3 GLY A  95     -39.074 -27.384  -0.927  1.00 41.29           H  
ATOM   1413  C   GLY A  95     -37.112 -26.703  -0.423  1.00 41.29           C  
ATOM   1414  O   GLY A  95     -36.511 -26.530  -1.487  1.00 41.29           O  
ATOM   1415  N   GLY A  96     -36.830 -25.982   0.668  1.00 47.74           N  
ATOM   1416  H   GLY A  96     -37.354 -26.184   1.507  1.00 47.74           H  
ATOM   1417  CA  GLY A  96     -35.889 -24.851   0.681  1.00 47.74           C  
ATOM   1418  HA2 GLY A  96     -36.139 -24.205   1.522  1.00 47.74           H  
ATOM   1419  HA3 GLY A  96     -36.001 -24.271  -0.235  1.00 47.74           H  
ATOM   1420  C   GLY A  96     -34.416 -25.248   0.823  1.00 47.74           C  
ATOM   1421  O   GLY A  96     -33.555 -24.668   0.163  1.00 47.74           O  
ATOM   1422  N   ALA A  97     -34.120 -26.270   1.631  1.00 46.42           N  
ATOM   1423  H   ALA A  97     -34.870 -26.723   2.134  1.00 46.42           H  
ATOM   1424  CA  ALA A  97     -32.744 -26.668   1.944  1.00 46.42           C  
ATOM   1425  HA  ALA A  97     -32.156 -25.772   2.141  1.00 46.42           H  
ATOM   1426  C   ALA A  97     -32.049 -27.410   0.785  1.00 46.42           C  
ATOM   1427  CB  ALA A  97     -32.774 -27.503   3.229  1.00 46.42           C  
ATOM   1428  HB1 ALA A  97     -33.358 -28.411   3.079  1.00 46.42           H  
ATOM   1429  HB2 ALA A  97     -31.757 -27.779   3.507  1.00 46.42           H  
ATOM   1430  HB3 ALA A  97     -33.214 -26.923   4.041  1.00 46.42           H  
ATOM   1431  O   ALA A  97     -30.857 -27.226   0.551  1.00 46.42           O  
ATOM   1432  N   GLY A  98     -32.794 -28.201   0.003  1.00 51.41           N  
ATOM   1433  H   GLY A  98     -33.756 -28.366   0.264  1.00 51.41           H  
ATOM   1434  CA  GLY A  98     -32.247 -28.885  -1.175  1.00 51.41           C  
ATOM   1435  HA2 GLY A  98     -32.975 -29.614  -1.532  1.00 51.41           H  
ATOM   1436  HA3 GLY A  98     -31.336 -29.416  -0.897  1.00 51.41           H  
ATOM   1437  C   GLY A  98     -31.915 -27.932  -2.330  1.00 51.41           C  
ATOM   1438  O   GLY A  98     -30.962 -28.161  -3.071  1.00 51.41           O  
ATOM   1439  N   ARG A  99     -32.665 -26.828  -2.468  1.00 49.30           N  
ATOM   1440  H   ARG A  99     -33.397 -26.672  -1.789  1.00 49.30           H  
ATOM   1441  CA  ARG A  99     -32.475 -25.839  -3.542  1.00 49.30           C  
ATOM   1442  HA  ARG A  99     -32.183 -26.361  -4.453  1.00 49.30           H  
ATOM   1443  C   ARG A  99     -31.324 -24.874  -3.273  1.00 49.30           C  
ATOM   1444  CB  ARG A  99     -33.788 -25.087  -3.803  1.00 49.30           C  
ATOM   1445  HB2 ARG A  99     -34.260 -24.823  -2.857  1.00 49.30           H  
ATOM   1446  HB3 ARG A  99     -33.562 -24.168  -4.343  1.00 49.30           H  
ATOM   1447  O   ARG A  99     -30.611 -24.542  -4.211  1.00 49.30           O  
ATOM   1448  CG  ARG A  99     -34.747 -25.923  -4.663  1.00 49.30           C  
ATOM   1449  HG2 ARG A  99     -34.261 -26.131  -5.616  1.00 49.30           H  
ATOM   1450  HG3 ARG A  99     -34.978 -26.865  -4.166  1.00 49.30           H  
ATOM   1451  CD  ARG A  99     -36.046 -25.149  -4.912  1.00 49.30           C  
ATOM   1452  HD2 ARG A  99     -35.795 -24.107  -5.112  1.00 49.30           H  
ATOM   1453  HD3 ARG A  99     -36.658 -25.195  -4.011  1.00 49.30           H  
ATOM   1454  NE  ARG A  99     -36.791 -25.691  -6.066  1.00 49.30           N  
ATOM   1455  HE  ARG A  99     -36.448 -26.557  -6.457  1.00 49.30           H  
ATOM   1456  NH1 ARG A  99     -38.372 -24.032  -6.185  1.00 49.30           N  
ATOM   1457 HH11 ARG A  99     -39.149 -23.590  -6.655  1.00 49.30           H  
ATOM   1458 HH12 ARG A  99     -37.991 -23.629  -5.341  1.00 49.30           H  
ATOM   1459  NH2 ARG A  99     -38.343 -25.636  -7.734  1.00 49.30           N  
ATOM   1460 HH21 ARG A  99     -37.945 -26.474  -8.134  1.00 49.30           H  
ATOM   1461 HH22 ARG A  99     -39.122 -25.182  -8.190  1.00 49.30           H  
ATOM   1462  CZ  ARG A  99     -37.829 -25.122  -6.653  1.00 49.30           C  
ATOM   1463  N   SER A 100     -31.098 -24.467  -2.024  1.00 56.70           N  
ATOM   1464  H   SER A 100     -31.698 -24.783  -1.276  1.00 56.70           H  
ATOM   1465  CA  SER A 100     -29.949 -23.619  -1.676  1.00 56.70           C  
ATOM   1466  HA  SER A 100     -29.935 -22.758  -2.344  1.00 56.70           H  
ATOM   1467  C   SER A 100     -28.617 -24.351  -1.862  1.00 56.70           C  
ATOM   1468  CB  SER A 100     -30.087 -23.097  -0.246  1.00 56.70           C  
ATOM   1469  HB2 SER A 100     -30.988 -22.486  -0.174  1.00 56.70           H  
ATOM   1470  HB3 SER A 100     -29.222 -22.483   0.002  1.00 56.70           H  
ATOM   1471  O   SER A 100     -27.656 -23.744  -2.329  1.00 56.70           O  
ATOM   1472  OG  SER A 100     -30.182 -24.175   0.660  1.00 56.70           O  
ATOM   1473  HG  SER A 100     -30.397 -23.843   1.534  1.00 56.70           H  
ATOM   1474  N   ASN A 101     -28.572 -25.660  -1.593  1.00 53.44           N  
ATOM   1475  H   ASN A 101     -29.355 -26.075  -1.107  1.00 53.44           H  
ATOM   1476  CA  ASN A 101     -27.378 -26.472  -1.829  1.00 53.44           C  
ATOM   1477  HA  ASN A 101     -26.511 -25.945  -1.432  1.00 53.44           H  
ATOM   1478  C   ASN A 101     -27.095 -26.660  -3.326  1.00 53.44           C  
ATOM   1479  CB  ASN A 101     -27.514 -27.802  -1.071  1.00 53.44           C  
ATOM   1480  HB2 ASN A 101     -28.480 -28.257  -1.288  1.00 53.44           H  
ATOM   1481  HB3 ASN A 101     -26.731 -28.482  -1.406  1.00 53.44           H  
ATOM   1482  O   ASN A 101     -25.965 -26.449  -3.748  1.00 53.44           O  
ATOM   1483  CG  ASN A 101     -27.356 -27.634   0.433  1.00 53.44           C  
ATOM   1484  ND2 ASN A 101     -27.736 -28.632   1.195  1.00 53.44           N  
ATOM   1485 HD21 ASN A 101     -28.118 -29.472   0.785  1.00 53.44           H  
ATOM   1486 HD22 ASN A 101     -27.608 -28.515   2.190  1.00 53.44           H  
ATOM   1487  OD1 ASN A 101     -26.873 -26.632   0.943  1.00 53.44           O  
ATOM   1488  N   LEU A 102     -28.117 -26.941  -4.142  1.00 49.77           N  
ATOM   1489  H   LEU A 102     -29.018 -27.139  -3.732  1.00 49.77           H  
ATOM   1490  CA  LEU A 102     -27.971 -27.049  -5.602  1.00 49.77           C  
ATOM   1491  HA  LEU A 102     -27.170 -27.758  -5.813  1.00 49.77           H  
ATOM   1492  C   LEU A 102     -27.551 -25.729  -6.265  1.00 49.77           C  
ATOM   1493  CB  LEU A 102     -29.299 -27.572  -6.190  1.00 49.77           C  
ATOM   1494  HB2 LEU A 102     -30.081 -27.502  -5.434  1.00 49.77           H  
ATOM   1495  HB3 LEU A 102     -29.617 -26.933  -7.014  1.00 49.77           H  
ATOM   1496  O   LEU A 102     -26.797 -25.744  -7.234  1.00 49.77           O  
ATOM   1497  CG  LEU A 102     -29.190 -29.025  -6.689  1.00 49.77           C  
ATOM   1498  HG  LEU A 102     -28.402 -29.550  -6.150  1.00 49.77           H  
ATOM   1499  CD1 LEU A 102     -30.497 -29.777  -6.446  1.00 49.77           C  
ATOM   1500 HD11 LEU A 102     -31.321 -29.279  -6.957  1.00 49.77           H  
ATOM   1501 HD12 LEU A 102     -30.402 -30.800  -6.812  1.00 49.77           H  
ATOM   1502 HD13 LEU A 102     -30.698 -29.812  -5.375  1.00 49.77           H  
ATOM   1503  CD2 LEU A 102     -28.887 -29.054  -8.189  1.00 49.77           C  
ATOM   1504 HD21 LEU A 102     -27.958 -28.514  -8.377  1.00 49.77           H  
ATOM   1505 HD22 LEU A 102     -28.757 -30.086  -8.514  1.00 49.77           H  
ATOM   1506 HD23 LEU A 102     -29.697 -28.592  -8.753  1.00 49.77           H  
ATOM   1507  N   ILE A 103     -28.021 -24.590  -5.747  1.00 54.92           N  
ATOM   1508  H   ILE A 103     -28.677 -24.645  -4.981  1.00 54.92           H  
ATOM   1509  CA  ILE A 103     -27.631 -23.262  -6.241  1.00 54.92           C  
ATOM   1510  HA  ILE A 103     -27.647 -23.278  -7.330  1.00 54.92           H  
ATOM   1511  C   ILE A 103     -26.186 -22.949  -5.846  1.00 54.92           C  
ATOM   1512  CB  ILE A 103     -28.637 -22.186  -5.781  1.00 54.92           C  
ATOM   1513  HB  ILE A 103     -28.778 -22.279  -4.704  1.00 54.92           H  
ATOM   1514  O   ILE A 103     -25.395 -22.646  -6.731  1.00 54.92           O  
ATOM   1515  CG1 ILE A 103     -29.993 -22.408  -6.496  1.00 54.92           C  
ATOM   1516 HG12 ILE A 103     -30.251 -23.467  -6.490  1.00 54.92           H  
ATOM   1517 HG13 ILE A 103     -29.905 -22.105  -7.539  1.00 54.92           H  
ATOM   1518  CG2 ILE A 103     -28.119 -20.768  -6.083  1.00 54.92           C  
ATOM   1519 HG21 ILE A 103     -27.895 -20.653  -7.144  1.00 54.92           H  
ATOM   1520 HG22 ILE A 103     -27.209 -20.555  -5.522  1.00 54.92           H  
ATOM   1521 HG23 ILE A 103     -28.848 -20.011  -5.792  1.00 54.92           H  
ATOM   1522  CD1 ILE A 103     -31.160 -21.647  -5.853  1.00 54.92           C  
ATOM   1523 HD11 ILE A 103     -32.089 -21.935  -6.343  1.00 54.92           H  
ATOM   1524 HD12 ILE A 103     -31.025 -20.572  -5.967  1.00 54.92           H  
ATOM   1525 HD13 ILE A 103     -31.227 -21.893  -4.793  1.00 54.92           H  
ATOM   1526  N   ARG A 104     -25.803 -23.127  -4.573  1.00 60.94           N  
ATOM   1527  H   ARG A 104     -26.498 -23.392  -3.890  1.00 60.94           H  
ATOM   1528  CA  ARG A 104     -24.414 -22.915  -4.123  1.00 60.94           C  
ATOM   1529  HA  ARG A 104     -24.107 -21.896  -4.358  1.00 60.94           H  
ATOM   1530  C   ARG A 104     -23.425 -23.836  -4.825  1.00 60.94           C  
ATOM   1531  CB  ARG A 104     -24.294 -23.161  -2.618  1.00 60.94           C  
ATOM   1532  HB2 ARG A 104     -23.238 -23.249  -2.364  1.00 60.94           H  
ATOM   1533  HB3 ARG A 104     -24.782 -24.104  -2.373  1.00 60.94           H  
ATOM   1534  O   ARG A 104     -22.317 -23.427  -5.148  1.00 60.94           O  
ATOM   1535  CG  ARG A 104     -24.883 -22.028  -1.775  1.00 60.94           C  
ATOM   1536  HG2 ARG A 104     -25.939 -21.894  -2.013  1.00 60.94           H  
ATOM   1537  HG3 ARG A 104     -24.351 -21.097  -1.970  1.00 60.94           H  
ATOM   1538  CD  ARG A 104     -24.718 -22.432  -0.309  1.00 60.94           C  
ATOM   1539  HD2 ARG A 104     -23.666 -22.346  -0.034  1.00 60.94           H  
ATOM   1540  HD3 ARG A 104     -25.018 -23.476  -0.214  1.00 60.94           H  
ATOM   1541  NE  ARG A 104     -25.540 -21.606   0.588  1.00 60.94           N  
ATOM   1542  HE  ARG A 104     -25.722 -20.661   0.282  1.00 60.94           H  
ATOM   1543  NH1 ARG A 104     -25.821 -23.192   2.232  1.00 60.94           N  
ATOM   1544 HH11 ARG A 104     -26.207 -23.482   3.119  1.00 60.94           H  
ATOM   1545 HH12 ARG A 104     -25.344 -23.871   1.657  1.00 60.94           H  
ATOM   1546  NH2 ARG A 104     -26.731 -21.171   2.476  1.00 60.94           N  
ATOM   1547 HH21 ARG A 104     -27.030 -21.443   3.401  1.00 60.94           H  
ATOM   1548 HH22 ARG A 104     -26.852 -20.217   2.165  1.00 60.94           H  
ATOM   1549  CZ  ARG A 104     -26.023 -21.993   1.755  1.00 60.94           C  
ATOM   1550  N   GLU A 105     -23.812 -25.085  -5.065  1.00 58.04           N  
ATOM   1551  H   GLU A 105     -24.701 -25.401  -4.704  1.00 58.04           H  
ATOM   1552  CA  GLU A 105     -22.963 -26.042  -5.767  1.00 58.04           C  
ATOM   1553  HA  GLU A 105     -21.964 -25.999  -5.332  1.00 58.04           H  
ATOM   1554  C   GLU A 105     -22.822 -25.679  -7.251  1.00 58.04           C  
ATOM   1555  CB  GLU A 105     -23.518 -27.454  -5.551  1.00 58.04           C  
ATOM   1556  HB2 GLU A 105     -24.420 -27.596  -6.147  1.00 58.04           H  
ATOM   1557  HB3 GLU A 105     -23.760 -27.571  -4.495  1.00 58.04           H  
ATOM   1558  O   GLU A 105     -21.744 -25.830  -7.823  1.00 58.04           O  
ATOM   1559  CG  GLU A 105     -22.472 -28.511  -5.908  1.00 58.04           C  
ATOM   1560  HG2 GLU A 105     -22.225 -28.421  -6.966  1.00 58.04           H  
ATOM   1561  HG3 GLU A 105     -21.566 -28.317  -5.333  1.00 58.04           H  
ATOM   1562  CD  GLU A 105     -22.938 -29.944  -5.633  1.00 58.04           C  
ATOM   1563  OE1 GLU A 105     -22.212 -30.842  -6.122  1.00 58.04           O  
ATOM   1564  OE2 GLU A 105     -24.016 -30.141  -5.028  1.00 58.04           O  
ATOM   1565  N   ARG A 106     -23.873 -25.125  -7.868  1.00 53.81           N  
ATOM   1566  H   ARG A 106     -24.731 -25.016  -7.346  1.00 53.81           H  
ATOM   1567  CA  ARG A 106     -23.811 -24.610  -9.239  1.00 53.81           C  
ATOM   1568  HA  ARG A 106     -23.278 -25.338  -9.849  1.00 53.81           H  
ATOM   1569  C   ARG A 106     -23.004 -23.314  -9.342  1.00 53.81           C  
ATOM   1570  CB  ARG A 106     -25.236 -24.458  -9.779  1.00 53.81           C  
ATOM   1571  HB2 ARG A 106     -25.771 -25.396  -9.624  1.00 53.81           H  
ATOM   1572  HB3 ARG A 106     -25.752 -23.665  -9.239  1.00 53.81           H  
ATOM   1573  O   ARG A 106     -22.249 -23.175 -10.297  1.00 53.81           O  
ATOM   1574  CG  ARG A 106     -25.231 -24.147 -11.279  1.00 53.81           C  
ATOM   1575  HG2 ARG A 106     -24.731 -23.196 -11.460  1.00 53.81           H  
ATOM   1576  HG3 ARG A 106     -24.701 -24.938 -11.810  1.00 53.81           H  
ATOM   1577  CD  ARG A 106     -26.668 -24.058 -11.792  1.00 53.81           C  
ATOM   1578  HD2 ARG A 106     -27.167 -23.241 -11.271  1.00 53.81           H  
ATOM   1579  HD3 ARG A 106     -27.182 -24.993 -11.567  1.00 53.81           H  
ATOM   1580  NE  ARG A 106     -26.688 -23.817 -13.245  1.00 53.81           N  
ATOM   1581  HE  ARG A 106     -25.792 -23.829 -13.709  1.00 53.81           H  
ATOM   1582  NH1 ARG A 106     -28.942 -23.444 -13.449  1.00 53.81           N  
ATOM   1583 HH11 ARG A 106     -29.730 -23.142 -14.003  1.00 53.81           H  
ATOM   1584 HH12 ARG A 106     -29.025 -23.551 -12.448  1.00 53.81           H  
ATOM   1585  NH2 ARG A 106     -27.628 -23.309 -15.251  1.00 53.81           N  
ATOM   1586 HH21 ARG A 106     -26.710 -23.322 -15.672  1.00 53.81           H  
ATOM   1587 HH22 ARG A 106     -28.429 -23.029 -15.800  1.00 53.81           H  
ATOM   1588  CZ  ARG A 106     -27.750 -23.528 -13.973  1.00 53.81           C  
ATOM   1589  N   GLU A 107     -23.126 -22.403  -8.381  1.00 61.73           N  
ATOM   1590  H   GLU A 107     -23.812 -22.556  -7.656  1.00 61.73           H  
ATOM   1591  CA  GLU A 107     -22.314 -21.181  -8.295  1.00 61.73           C  
ATOM   1592  HA  GLU A 107     -22.380 -20.627  -9.232  1.00 61.73           H  
ATOM   1593  C   GLU A 107     -20.836 -21.525  -8.099  1.00 61.73           C  
ATOM   1594  CB  GLU A 107     -22.836 -20.277  -7.166  1.00 61.73           C  
ATOM   1595  HB2 GLU A 107     -22.986 -20.881  -6.271  1.00 61.73           H  
ATOM   1596  HB3 GLU A 107     -22.094 -19.509  -6.949  1.00 61.73           H  
ATOM   1597  O   GLU A 107     -20.004 -21.061  -8.870  1.00 61.73           O  
ATOM   1598  CG  GLU A 107     -24.149 -19.585  -7.572  1.00 61.73           C  
ATOM   1599  HG2 GLU A 107     -24.857 -20.333  -7.929  1.00 61.73           H  
ATOM   1600  HG3 GLU A 107     -23.938 -18.918  -8.408  1.00 61.73           H  
ATOM   1601  CD  GLU A 107     -24.816 -18.788  -6.438  1.00 61.73           C  
ATOM   1602  OE1 GLU A 107     -25.682 -17.947  -6.775  1.00 61.73           O  
ATOM   1603  OE2 GLU A 107     -24.553 -19.083  -5.247  1.00 61.73           O  
ATOM   1604  N   ARG A 108     -20.519 -22.457  -7.189  1.00 65.06           N  
ATOM   1605  H   ARG A 108     -21.245 -22.766  -6.558  1.00 65.06           H  
ATOM   1606  CA  ARG A 108     -19.148 -22.945  -6.982  1.00 65.06           C  
ATOM   1607  HA  ARG A 108     -18.516 -22.085  -6.759  1.00 65.06           H  
ATOM   1608  C   ARG A 108     -18.556 -23.582  -8.244  1.00 65.06           C  
ATOM   1609  CB  ARG A 108     -19.133 -23.906  -5.782  1.00 65.06           C  
ATOM   1610  HB2 ARG A 108     -19.788 -24.751  -5.994  1.00 65.06           H  
ATOM   1611  HB3 ARG A 108     -19.514 -23.381  -4.906  1.00 65.06           H  
ATOM   1612  O   ARG A 108     -17.378 -23.391  -8.520  1.00 65.06           O  
ATOM   1613  CG  ARG A 108     -17.720 -24.427  -5.473  1.00 65.06           C  
ATOM   1614  HG2 ARG A 108     -17.047 -23.594  -5.271  1.00 65.06           H  
ATOM   1615  HG3 ARG A 108     -17.343 -24.957  -6.348  1.00 65.06           H  
ATOM   1616  CD  ARG A 108     -17.706 -25.424  -4.307  1.00 65.06           C  
ATOM   1617  HD2 ARG A 108     -16.899 -26.132  -4.497  1.00 65.06           H  
ATOM   1618  HD3 ARG A 108     -18.646 -25.975  -4.289  1.00 65.06           H  
ATOM   1619  NE  ARG A 108     -17.461 -24.776  -3.004  1.00 65.06           N  
ATOM   1620  HE  ARG A 108     -17.326 -23.775  -3.022  1.00 65.06           H  
ATOM   1621  NH1 ARG A 108     -17.432 -26.696  -1.745  1.00 65.06           N  
ATOM   1622 HH11 ARG A 108     -17.689 -27.219  -2.569  1.00 65.06           H  
ATOM   1623 HH12 ARG A 108     -17.217 -27.173  -0.881  1.00 65.06           H  
ATOM   1624  NH2 ARG A 108     -16.894 -24.747  -0.798  1.00 65.06           N  
ATOM   1625 HH21 ARG A 108     -16.694 -23.760  -0.874  1.00 65.06           H  
ATOM   1626 HH22 ARG A 108     -16.681 -25.234   0.061  1.00 65.06           H  
ATOM   1627  CZ  ARG A 108     -17.269 -25.405  -1.858  1.00 65.06           C  
ATOM   1628  N   ARG A 109     -19.344 -24.339  -9.018  1.00 64.17           N  
ATOM   1629  H   ARG A 109     -20.297 -24.488  -8.719  1.00 64.17           H  
ATOM   1630  CA  ARG A 109     -18.873 -24.920 -10.291  1.00 64.17           C  
ATOM   1631  HA  ARG A 109     -17.895 -25.375 -10.139  1.00 64.17           H  
ATOM   1632  C   ARG A 109     -18.630 -23.847 -11.351  1.00 64.17           C  
ATOM   1633  CB  ARG A 109     -19.835 -25.999 -10.800  1.00 64.17           C  
ATOM   1634  HB2 ARG A 109     -20.852 -25.608 -10.783  1.00 64.17           H  
ATOM   1635  HB3 ARG A 109     -19.576 -26.241 -11.831  1.00 64.17           H  
ATOM   1636  O   ARG A 109     -17.592 -23.877 -11.988  1.00 64.17           O  
ATOM   1637  CG  ARG A 109     -19.749 -27.286  -9.964  1.00 64.17           C  
ATOM   1638  HG2 ARG A 109     -18.758 -27.727 -10.071  1.00 64.17           H  
ATOM   1639  HG3 ARG A 109     -19.910 -27.058  -8.910  1.00 64.17           H  
ATOM   1640  CD  ARG A 109     -20.801 -28.290 -10.446  1.00 64.17           C  
ATOM   1641  HD2 ARG A 109     -20.473 -28.681 -11.409  1.00 64.17           H  
ATOM   1642  HD3 ARG A 109     -21.746 -27.763 -10.585  1.00 64.17           H  
ATOM   1643  NE  ARG A 109     -21.020 -29.386  -9.477  1.00 64.17           N  
ATOM   1644  HE  ARG A 109     -20.803 -29.198  -8.509  1.00 64.17           H  
ATOM   1645  NH1 ARG A 109     -21.883 -30.916 -10.946  1.00 64.17           N  
ATOM   1646 HH11 ARG A 109     -21.612 -30.298 -11.698  1.00 64.17           H  
ATOM   1647 HH12 ARG A 109     -22.224 -31.849 -11.127  1.00 64.17           H  
ATOM   1648  NH2 ARG A 109     -21.818 -31.408  -8.773  1.00 64.17           N  
ATOM   1649 HH21 ARG A 109     -22.233 -32.312  -8.951  1.00 64.17           H  
ATOM   1650 HH22 ARG A 109     -21.757 -31.136  -7.802  1.00 64.17           H  
ATOM   1651  CZ  ARG A 109     -21.566 -30.562  -9.730  1.00 64.17           C  
ATOM   1652  N   LEU A 110     -19.527 -22.869 -11.487  1.00 56.82           N  
ATOM   1653  H   LEU A 110     -20.341 -22.873 -10.890  1.00 56.82           H  
ATOM   1654  CA  LEU A 110     -19.351 -21.759 -12.433  1.00 56.82           C  
ATOM   1655  HA  LEU A 110     -19.129 -22.169 -13.418  1.00 56.82           H  
ATOM   1656  C   LEU A 110     -18.159 -20.862 -12.074  1.00 56.82           C  
ATOM   1657  CB  LEU A 110     -20.645 -20.931 -12.486  1.00 56.82           C  
ATOM   1658  HB2 LEU A 110     -20.959 -20.717 -11.464  1.00 56.82           H  
ATOM   1659  HB3 LEU A 110     -20.431 -19.977 -12.968  1.00 56.82           H  
ATOM   1660  O   LEU A 110     -17.473 -20.379 -12.970  1.00 56.82           O  
ATOM   1661  CG  LEU A 110     -21.791 -21.615 -13.246  1.00 56.82           C  
ATOM   1662  HG  LEU A 110     -21.922 -22.638 -12.892  1.00 56.82           H  
ATOM   1663  CD1 LEU A 110     -23.098 -20.854 -13.004  1.00 56.82           C  
ATOM   1664 HD11 LEU A 110     -23.319 -20.857 -11.937  1.00 56.82           H  
ATOM   1665 HD12 LEU A 110     -23.916 -21.334 -13.542  1.00 56.82           H  
ATOM   1666 HD13 LEU A 110     -22.990 -19.822 -13.339  1.00 56.82           H  
ATOM   1667  CD2 LEU A 110     -21.540 -21.651 -14.757  1.00 56.82           C  
ATOM   1668 HD21 LEU A 110     -20.663 -22.262 -14.970  1.00 56.82           H  
ATOM   1669 HD22 LEU A 110     -22.394 -22.092 -15.271  1.00 56.82           H  
ATOM   1670 HD23 LEU A 110     -21.363 -20.643 -15.132  1.00 56.82           H  
ATOM   1671  N   GLU A 111     -17.902 -20.648 -10.785  1.00 63.32           N  
ATOM   1672  H   GLU A 111     -18.556 -20.981 -10.091  1.00 63.32           H  
ATOM   1673  CA  GLU A 111     -16.720 -19.924 -10.314  1.00 63.32           C  
ATOM   1674  HA  GLU A 111     -16.622 -18.990 -10.867  1.00 63.32           H  
ATOM   1675  C   GLU A 111     -15.436 -20.716 -10.566  1.00 63.32           C  
ATOM   1676  CB  GLU A 111     -16.869 -19.594  -8.823  1.00 63.32           C  
ATOM   1677  HB2 GLU A 111     -17.189 -20.488  -8.288  1.00 63.32           H  
ATOM   1678  HB3 GLU A 111     -15.902 -19.279  -8.432  1.00 63.32           H  
ATOM   1679  O   GLU A 111     -14.462 -20.141 -11.046  1.00 63.32           O  
ATOM   1680  CG  GLU A 111     -17.873 -18.452  -8.603  1.00 63.32           C  
ATOM   1681  HG2 GLU A 111     -17.491 -17.562  -9.102  1.00 63.32           H  
ATOM   1682  HG3 GLU A 111     -18.824 -18.706  -9.072  1.00 63.32           H  
ATOM   1683  CD  GLU A 111     -18.119 -18.129  -7.121  1.00 63.32           C  
ATOM   1684  OE1 GLU A 111     -18.821 -17.120  -6.881  1.00 63.32           O  
ATOM   1685  OE2 GLU A 111     -17.621 -18.870  -6.241  1.00 63.32           O  
ATOM   1686  N   ASN A 112     -15.444 -22.029 -10.318  1.00 64.34           N  
ATOM   1687  H   ASN A 112     -16.259 -22.436  -9.883  1.00 64.34           H  
ATOM   1688  CA  ASN A 112     -14.294 -22.889 -10.587  1.00 64.34           C  
ATOM   1689  HA  ASN A 112     -13.411 -22.441 -10.131  1.00 64.34           H  
ATOM   1690  C   ASN A 112     -13.985 -22.997 -12.084  1.00 64.34           C  
ATOM   1691  CB  ASN A 112     -14.520 -24.275  -9.967  1.00 64.34           C  
ATOM   1692  HB2 ASN A 112     -15.536 -24.611 -10.175  1.00 64.34           H  
ATOM   1693  HB3 ASN A 112     -13.833 -24.978 -10.439  1.00 64.34           H  
ATOM   1694  O   ASN A 112     -12.823 -22.859 -12.449  1.00 64.34           O  
ATOM   1695  CG  ASN A 112     -14.254 -24.326  -8.474  1.00 64.34           C  
ATOM   1696  ND2 ASN A 112     -14.464 -25.471  -7.867  1.00 64.34           N  
ATOM   1697 HD21 ASN A 112     -14.709 -26.277  -8.424  1.00 64.34           H  
ATOM   1698 HD22 ASN A 112     -14.120 -25.511  -6.919  1.00 64.34           H  
ATOM   1699  OD1 ASN A 112     -13.804 -23.399  -7.825  1.00 64.34           O  
ATOM   1700  N   ASP A 113     -14.996 -23.168 -12.939  1.00 68.26           N  
ATOM   1701  H   ASP A 113     -15.918 -23.355 -12.570  1.00 68.26           H  
ATOM   1702  CA  ASP A 113     -14.824 -23.232 -14.396  1.00 68.26           C  
ATOM   1703  HA  ASP A 113     -14.096 -24.006 -14.639  1.00 68.26           H  
ATOM   1704  C   ASP A 113     -14.292 -21.890 -14.938  1.00 68.26           C  
ATOM   1705  CB  ASP A 113     -16.162 -23.599 -15.070  1.00 68.26           C  
ATOM   1706  HB2 ASP A 113     -16.920 -22.879 -14.761  1.00 68.26           H  
ATOM   1707  HB3 ASP A 113     -16.037 -23.499 -16.148  1.00 68.26           H  
ATOM   1708  O   ASP A 113     -13.376 -21.839 -15.758  1.00 68.26           O  
ATOM   1709  CG  ASP A 113     -16.685 -25.023 -14.792  1.00 68.26           C  
ATOM   1710  OD1 ASP A 113     -15.921 -25.882 -14.297  1.00 68.26           O  
ATOM   1711  OD2 ASP A 113     -17.884 -25.258 -15.092  1.00 68.26           O  
ATOM   1712  N   ALA A 114     -14.798 -20.769 -14.411  1.00 63.25           N  
ATOM   1713  H   ALA A 114     -15.546 -20.846 -13.738  1.00 63.25           H  
ATOM   1714  CA  ALA A 114     -14.302 -19.443 -14.769  1.00 63.25           C  
ATOM   1715  HA  ALA A 114     -14.271 -19.372 -15.857  1.00 63.25           H  
ATOM   1716  C   ALA A 114     -12.878 -19.171 -14.260  1.00 63.25           C  
ATOM   1717  CB  ALA A 114     -15.282 -18.393 -14.235  1.00 63.25           C  
ATOM   1718  HB1 ALA A 114     -14.943 -17.399 -14.526  1.00 63.25           H  
ATOM   1719  HB2 ALA A 114     -16.273 -18.573 -14.653  1.00 63.25           H  
ATOM   1720  HB3 ALA A 114     -15.333 -18.456 -13.148  1.00 63.25           H  
ATOM   1721  O   ALA A 114     -12.183 -18.339 -14.840  1.00 63.25           O  
ATOM   1722  N   TYR A 115     -12.449 -19.823 -13.175  1.00 60.23           N  
ATOM   1723  H   TYR A 115     -13.088 -20.452 -12.710  1.00 60.23           H  
ATOM   1724  CA  TYR A 115     -11.097 -19.686 -12.632  1.00 60.23           C  
ATOM   1725  HA  TYR A 115     -10.752 -18.672 -12.833  1.00 60.23           H  
ATOM   1726  C   TYR A 115     -10.107 -20.637 -13.315  1.00 60.23           C  
ATOM   1727  CB  TYR A 115     -11.122 -19.876 -11.108  1.00 60.23           C  
ATOM   1728  HB2 TYR A 115     -11.104 -20.939 -10.869  1.00 60.23           H  
ATOM   1729  HB3 TYR A 115     -12.056 -19.473 -10.716  1.00 60.23           H  
ATOM   1730  O   TYR A 115      -8.947 -20.273 -13.485  1.00 60.23           O  
ATOM   1731  CG  TYR A 115      -9.999 -19.156 -10.385  1.00 60.23           C  
ATOM   1732  CD1 TYR A 115      -8.806 -19.828 -10.058  1.00 60.23           C  
ATOM   1733  HD1 TYR A 115      -8.685 -20.868 -10.323  1.00 60.23           H  
ATOM   1734  CD2 TYR A 115     -10.161 -17.801 -10.034  1.00 60.23           C  
ATOM   1735  HD2 TYR A 115     -11.086 -17.299 -10.276  1.00 60.23           H  
ATOM   1736  CE1 TYR A 115      -7.777 -19.145  -9.381  1.00 60.23           C  
ATOM   1737  HE1 TYR A 115      -6.860 -19.650  -9.118  1.00 60.23           H  
ATOM   1738  CE2 TYR A 115      -9.131 -17.111  -9.363  1.00 60.23           C  
ATOM   1739  HE2 TYR A 115      -9.256 -16.075  -9.087  1.00 60.23           H  
ATOM   1740  OH  TYR A 115      -6.927 -17.138  -8.400  1.00 60.23           O  
ATOM   1741  HH  TYR A 115      -7.108 -16.210  -8.233  1.00 60.23           H  
ATOM   1742  CZ  TYR A 115      -7.935 -17.787  -9.037  1.00 60.23           C  
ATOM   1743  N   SER A 116     -10.541 -21.826 -13.746  1.00 67.79           N  
ATOM   1744  H   SER A 116     -11.499 -22.095 -13.573  1.00 67.79           H  
ATOM   1745  CA  SER A 116      -9.698 -22.782 -14.473  1.00 67.79           C  
ATOM   1746  HA  SER A 116      -8.765 -22.903 -13.923  1.00 67.79           H  
ATOM   1747  C   SER A 116      -9.328 -22.302 -15.872  1.00 67.79           C  
ATOM   1748  CB  SER A 116     -10.362 -24.161 -14.559  1.00 67.79           C  
ATOM   1749  HB2 SER A 116      -9.710 -24.835 -15.115  1.00 67.79           H  
ATOM   1750  HB3 SER A 116     -10.482 -24.556 -13.551  1.00 67.79           H  
ATOM   1751  O   SER A 116      -8.228 -22.598 -16.328  1.00 67.79           O  
ATOM   1752  OG  SER A 116     -11.629 -24.131 -15.181  1.00 67.79           O  
ATOM   1753  HG  SER A 116     -11.593 -23.729 -16.052  1.00 67.79           H  
ATOM   1754  N   ASP A 117     -10.204 -21.520 -16.509  1.00 72.00           N  
ATOM   1755  H   ASP A 117     -11.124 -21.409 -16.107  1.00 72.00           H  
ATOM   1756  CA  ASP A 117      -9.984 -20.958 -17.848  1.00 72.00           C  
ATOM   1757  HA  ASP A 117      -9.530 -21.723 -18.479  1.00 72.00           H  
ATOM   1758  C   ASP A 117      -9.020 -19.756 -17.862  1.00 72.00           C  
ATOM   1759  CB  ASP A 117     -11.345 -20.577 -18.460  1.00 72.00           C  
ATOM   1760  HB2 ASP A 117     -11.911 -19.989 -17.737  1.00 72.00           H  
ATOM   1761  HB3 ASP A 117     -11.172 -19.946 -19.332  1.00 72.00           H  
ATOM   1762  O   ASP A 117      -8.630 -19.288 -18.933  1.00 72.00           O  
ATOM   1763  CG  ASP A 117     -12.192 -21.771 -18.926  1.00 72.00           C  
ATOM   1764  OD1 ASP A 117     -11.690 -22.919 -18.900  1.00 72.00           O  
ATOM   1765  OD2 ASP A 117     -13.329 -21.505 -19.383  1.00 72.00           O  
ATOM   1766  N   LEU A 118      -8.622 -19.247 -16.689  1.00 61.70           N  
ATOM   1767  H   LEU A 118      -8.927 -19.714 -15.847  1.00 61.70           H  
ATOM   1768  CA  LEU A 118      -7.627 -18.180 -16.574  1.00 61.70           C  
ATOM   1769  HA  LEU A 118      -7.758 -17.483 -17.402  1.00 61.70           H  
ATOM   1770  C   LEU A 118      -6.213 -18.750 -16.688  1.00 61.70           C  
ATOM   1771  CB  LEU A 118      -7.806 -17.416 -15.252  1.00 61.70           C  
ATOM   1772  HB2 LEU A 118      -7.722 -18.132 -14.435  1.00 61.70           H  
ATOM   1773  HB3 LEU A 118      -6.993 -16.697 -15.149  1.00 61.70           H  
ATOM   1774  O   LEU A 118      -5.878 -19.761 -16.062  1.00 61.70           O  
ATOM   1775  CG  LEU A 118      -9.144 -16.675 -15.120  1.00 61.70           C  
ATOM   1776  HG  LEU A 118      -9.959 -17.384 -15.265  1.00 61.70           H  
ATOM   1777  CD1 LEU A 118      -9.258 -16.084 -13.713  1.00 61.70           C  
ATOM   1778 HD11 LEU A 118      -9.162 -16.887 -12.982  1.00 61.70           H  
ATOM   1779 HD12 LEU A 118      -8.452 -15.367 -13.559  1.00 61.70           H  
ATOM   1780 HD13 LEU A 118     -10.234 -15.613 -13.593  1.00 61.70           H  
ATOM   1781  CD2 LEU A 118      -9.302 -15.530 -16.125  1.00 61.70           C  
ATOM   1782 HD21 LEU A 118      -8.473 -14.829 -16.031  1.00 61.70           H  
ATOM   1783 HD22 LEU A 118     -10.255 -15.025 -15.963  1.00 61.70           H  
ATOM   1784 HD23 LEU A 118      -9.298 -15.934 -17.137  1.00 61.70           H  
ATOM   1785  N   SER A 119      -5.357 -18.056 -17.433  1.00 75.20           N  
ATOM   1786  H   SER A 119      -5.689 -17.209 -17.874  1.00 75.20           H  
ATOM   1787  CA  SER A 119      -3.918 -18.330 -17.416  1.00 75.20           C  
ATOM   1788  HA  SER A 119      -3.768 -19.389 -17.626  1.00 75.20           H  
ATOM   1789  C   SER A 119      -3.323 -18.039 -16.031  1.00 75.20           C  
ATOM   1790  CB  SER A 119      -3.212 -17.525 -18.509  1.00 75.20           C  
ATOM   1791  HB2 SER A 119      -2.150 -17.771 -18.509  1.00 75.20           H  
ATOM   1792  HB3 SER A 119      -3.632 -17.789 -19.479  1.00 75.20           H  
ATOM   1793  O   SER A 119      -3.874 -17.249 -15.260  1.00 75.20           O  
ATOM   1794  OG  SER A 119      -3.366 -16.138 -18.293  1.00 75.20           O  
ATOM   1795  HG  SER A 119      -4.294 -15.916 -18.398  1.00 75.20           H  
ATOM   1796  N   ASP A 120      -2.189 -18.657 -15.696  1.00 74.61           N  
ATOM   1797  H   ASP A 120      -1.810 -19.373 -16.300  1.00 74.61           H  
ATOM   1798  CA  ASP A 120      -1.582 -18.498 -14.365  1.00 74.61           C  
ATOM   1799  HA  ASP A 120      -2.319 -18.784 -13.615  1.00 74.61           H  
ATOM   1800  C   ASP A 120      -1.216 -17.035 -14.059  1.00 74.61           C  
ATOM   1801  CB  ASP A 120      -0.389 -19.454 -14.220  1.00 74.61           C  
ATOM   1802  HB2 ASP A 120       0.086 -19.279 -13.255  1.00 74.61           H  
ATOM   1803  HB3 ASP A 120       0.337 -19.241 -15.004  1.00 74.61           H  
ATOM   1804  O   ASP A 120      -1.463 -16.559 -12.952  1.00 74.61           O  
ATOM   1805  CG  ASP A 120      -0.820 -20.928 -14.290  1.00 74.61           C  
ATOM   1806  OD1 ASP A 120      -1.991 -21.231 -13.929  1.00 74.61           O  
ATOM   1807  OD2 ASP A 120      -0.000 -21.733 -14.780  1.00 74.61           O  
ATOM   1808  N   GLY A 121      -0.798 -16.268 -15.073  1.00 74.01           N  
ATOM   1809  H   GLY A 121      -0.640 -16.707 -15.969  1.00 74.01           H  
ATOM   1810  CA  GLY A 121      -0.586 -14.822 -14.940  1.00 74.01           C  
ATOM   1811  HA2 GLY A 121       0.121 -14.639 -14.130  1.00 74.01           H  
ATOM   1812  HA3 GLY A 121      -0.158 -14.439 -15.866  1.00 74.01           H  
ATOM   1813  C   GLY A 121      -1.868 -14.029 -14.643  1.00 74.01           C  
ATOM   1814  O   GLY A 121      -1.843 -13.071 -13.873  1.00 74.01           O  
ATOM   1815  N   GLU A 122      -3.022 -14.432 -15.184  1.00 65.10           N  
ATOM   1816  H   GLU A 122      -3.026 -15.264 -15.756  1.00 65.10           H  
ATOM   1817  CA  GLU A 122      -4.310 -13.787 -14.882  1.00 65.10           C  
ATOM   1818  HA  GLU A 122      -4.179 -12.705 -14.900  1.00 65.10           H  
ATOM   1819  C   GLU A 122      -4.835 -14.160 -13.490  1.00 65.10           C  
ATOM   1820  CB  GLU A 122      -5.360 -14.167 -15.930  1.00 65.10           C  
ATOM   1821  HB2 GLU A 122      -5.368 -15.253 -16.028  1.00 65.10           H  
ATOM   1822  HB3 GLU A 122      -6.342 -13.851 -15.580  1.00 65.10           H  
ATOM   1823  O   GLU A 122      -5.467 -13.332 -12.827  1.00 65.10           O  
ATOM   1824  CG  GLU A 122      -5.112 -13.512 -17.294  1.00 65.10           C  
ATOM   1825  HG2 GLU A 122      -5.311 -12.444 -17.208  1.00 65.10           H  
ATOM   1826  HG3 GLU A 122      -4.068 -13.635 -17.581  1.00 65.10           H  
ATOM   1827  CD  GLU A 122      -6.006 -14.135 -18.373  1.00 65.10           C  
ATOM   1828  OE1 GLU A 122      -6.650 -13.365 -19.120  1.00 65.10           O  
ATOM   1829  OE2 GLU A 122      -6.030 -15.389 -18.440  1.00 65.10           O  
ATOM   1830  N   LYS A 123      -4.566 -15.387 -13.024  1.00 65.59           N  
ATOM   1831  H   LYS A 123      -4.056 -16.016 -13.628  1.00 65.59           H  
ATOM   1832  CA  LYS A 123      -4.883 -15.815 -11.653  1.00 65.59           C  
ATOM   1833  HA  LYS A 123      -5.931 -15.606 -11.440  1.00 65.59           H  
ATOM   1834  C   LYS A 123      -4.061 -15.027 -10.639  1.00 65.59           C  
ATOM   1835  CB  LYS A 123      -4.634 -17.319 -11.484  1.00 65.59           C  
ATOM   1836  HB2 LYS A 123      -4.738 -17.579 -10.431  1.00 65.59           H  
ATOM   1837  HB3 LYS A 123      -3.613 -17.548 -11.788  1.00 65.59           H  
ATOM   1838  O   LYS A 123      -4.632 -14.501  -9.683  1.00 65.59           O  
ATOM   1839  CG  LYS A 123      -5.614 -18.178 -12.292  1.00 65.59           C  
ATOM   1840  HG2 LYS A 123      -6.627 -18.045 -11.912  1.00 65.59           H  
ATOM   1841  HG3 LYS A 123      -5.583 -17.877 -13.340  1.00 65.59           H  
ATOM   1842  CD  LYS A 123      -5.201 -19.649 -12.191  1.00 65.59           C  
ATOM   1843  HD2 LYS A 123      -4.167 -19.735 -12.528  1.00 65.59           H  
ATOM   1844  HD3 LYS A 123      -5.262 -19.992 -11.158  1.00 65.59           H  
ATOM   1845  CE  LYS A 123      -6.094 -20.509 -13.081  1.00 65.59           C  
ATOM   1846  HE2 LYS A 123      -6.453 -19.890 -13.903  1.00 65.59           H  
ATOM   1847  HE3 LYS A 123      -6.968 -20.841 -12.520  1.00 65.59           H  
ATOM   1848  NZ  LYS A 123      -5.345 -21.654 -13.647  1.00 65.59           N  
ATOM   1849  HZ1 LYS A 123      -5.139 -22.364 -12.960  1.00 65.59           H  
ATOM   1850  HZ2 LYS A 123      -4.458 -21.332 -14.007  1.00 65.59           H  
ATOM   1851  HZ3 LYS A 123      -5.848 -22.033 -14.436  1.00 65.59           H  
ATOM   1852  N   GLU A 124      -2.760 -14.871 -10.880  1.00 58.95           N  
ATOM   1853  H   GLU A 124      -2.350 -15.368 -11.658  1.00 58.95           H  
ATOM   1854  CA  GLU A 124      -1.866 -14.056 -10.051  1.00 58.95           C  
ATOM   1855  HA  GLU A 124      -1.926 -14.391  -9.016  1.00 58.95           H  
ATOM   1856  C   GLU A 124      -2.270 -12.577 -10.055  1.00 58.95           C  
ATOM   1857  CB  GLU A 124      -0.416 -14.225 -10.519  1.00 58.95           C  
ATOM   1858  HB2 GLU A 124       0.188 -13.444 -10.058  1.00 58.95           H  
ATOM   1859  HB3 GLU A 124      -0.368 -14.113 -11.602  1.00 58.95           H  
ATOM   1860  O   GLU A 124      -2.398 -11.974  -8.989  1.00 58.95           O  
ATOM   1861  CG  GLU A 124       0.152 -15.591 -10.100  1.00 58.95           C  
ATOM   1862  HG2 GLU A 124       0.095 -15.664  -9.014  1.00 58.95           H  
ATOM   1863  HG3 GLU A 124      -0.469 -16.386 -10.514  1.00 58.95           H  
ATOM   1864  CD  GLU A 124       1.609 -15.798 -10.541  1.00 58.95           C  
ATOM   1865  OE1 GLU A 124       2.141 -16.887 -10.231  1.00 58.95           O  
ATOM   1866  OE2 GLU A 124       2.193 -14.867 -11.142  1.00 58.95           O  
ATOM   1867  N   ALA A 125      -2.596 -12.012 -11.222  1.00 52.21           N  
ATOM   1868  H   ALA A 125      -2.405 -12.521 -12.074  1.00 52.21           H  
ATOM   1869  CA  ALA A 125      -3.088 -10.639 -11.326  1.00 52.21           C  
ATOM   1870  HA  ALA A 125      -2.350  -9.975 -10.877  1.00 52.21           H  
ATOM   1871  C   ALA A 125      -4.417 -10.433 -10.577  1.00 52.21           C  
ATOM   1872  CB  ALA A 125      -3.222 -10.276 -12.808  1.00 52.21           C  
ATOM   1873  HB1 ALA A 125      -2.258 -10.391 -13.302  1.00 52.21           H  
ATOM   1874  HB2 ALA A 125      -3.545  -9.239 -12.904  1.00 52.21           H  
ATOM   1875  HB3 ALA A 125      -3.950 -10.928 -13.291  1.00 52.21           H  
ATOM   1876  O   ALA A 125      -4.611  -9.404  -9.928  1.00 52.21           O  
ATOM   1877  N   ARG A 126      -5.334 -11.412 -10.606  1.00 59.79           N  
ATOM   1878  H   ARG A 126      -5.139 -12.222 -11.176  1.00 59.79           H  
ATOM   1879  CA  ARG A 126      -6.586 -11.351  -9.833  1.00 59.79           C  
ATOM   1880  HA  ARG A 126      -7.019 -10.358  -9.954  1.00 59.79           H  
ATOM   1881  C   ARG A 126      -6.370 -11.508  -8.335  1.00 59.79           C  
ATOM   1882  CB  ARG A 126      -7.586 -12.397 -10.324  1.00 59.79           C  
ATOM   1883  HB2 ARG A 126      -7.085 -13.352 -10.487  1.00 59.79           H  
ATOM   1884  HB3 ARG A 126      -8.342 -12.536  -9.551  1.00 59.79           H  
ATOM   1885  O   ARG A 126      -7.057 -10.831  -7.574  1.00 59.79           O  
ATOM   1886  CG  ARG A 126      -8.289 -11.942 -11.606  1.00 59.79           C  
ATOM   1887  HG2 ARG A 126      -7.591 -11.951 -12.443  1.00 59.79           H  
ATOM   1888  HG3 ARG A 126      -8.677 -10.932 -11.474  1.00 59.79           H  
ATOM   1889  CD  ARG A 126      -9.455 -12.890 -11.875  1.00 59.79           C  
ATOM   1890  HD2 ARG A 126     -10.129 -12.849 -11.019  1.00 59.79           H  
ATOM   1891  HD3 ARG A 126      -9.067 -13.905 -11.961  1.00 59.79           H  
ATOM   1892  NE  ARG A 126     -10.166 -12.525 -13.112  1.00 59.79           N  
ATOM   1893  HE  ARG A 126      -9.581 -12.213 -13.875  1.00 59.79           H  
ATOM   1894  NH1 ARG A 126     -12.274 -13.159 -12.454  1.00 59.79           N  
ATOM   1895 HH11 ARG A 126     -13.227 -13.397 -12.691  1.00 59.79           H  
ATOM   1896 HH12 ARG A 126     -11.884 -13.465 -11.574  1.00 59.79           H  
ATOM   1897  NH2 ARG A 126     -11.935 -12.398 -14.526  1.00 59.79           N  
ATOM   1898 HH21 ARG A 126     -12.890 -12.640 -14.748  1.00 59.79           H  
ATOM   1899 HH22 ARG A 126     -11.291 -12.152 -15.265  1.00 59.79           H  
ATOM   1900  CZ  ARG A 126     -11.452 -12.689 -13.353  1.00 59.79           C  
ATOM   1901  N   MET A 127      -5.438 -12.355  -7.901  1.00 54.59           N  
ATOM   1902  H   MET A 127      -4.927 -12.905  -8.577  1.00 54.59           H  
ATOM   1903  CA  MET A 127      -5.058 -12.440  -6.488  1.00 54.59           C  
ATOM   1904  HA  MET A 127      -5.954 -12.599  -5.889  1.00 54.59           H  
ATOM   1905  C   MET A 127      -4.449 -11.115  -6.015  1.00 54.59           C  
ATOM   1906  CB  MET A 127      -4.106 -13.620  -6.246  1.00 54.59           C  
ATOM   1907  HB2 MET A 127      -3.669 -13.519  -5.253  1.00 54.59           H  
ATOM   1908  HB3 MET A 127      -3.300 -13.610  -6.980  1.00 54.59           H  
ATOM   1909  O   MET A 127      -4.890 -10.579  -5.003  1.00 54.59           O  
ATOM   1910  CG  MET A 127      -4.851 -14.959  -6.301  1.00 54.59           C  
ATOM   1911  HG2 MET A 127      -5.710 -14.900  -5.632  1.00 54.59           H  
ATOM   1912  HG3 MET A 127      -5.222 -15.127  -7.312  1.00 54.59           H  
ATOM   1913  SD  MET A 127      -3.871 -16.397  -5.795  1.00 54.59           S  
ATOM   1914  CE  MET A 127      -2.709 -16.524  -7.183  1.00 54.59           C  
ATOM   1915  HE1 MET A 127      -3.256 -16.570  -8.124  1.00 54.59           H  
ATOM   1916  HE2 MET A 127      -2.043 -15.662  -7.187  1.00 54.59           H  
ATOM   1917  HE3 MET A 127      -2.110 -17.429  -7.073  1.00 54.59           H  
ATOM   1918  N   ALA A 128      -3.540 -10.519  -6.790  1.00 43.51           N  
ATOM   1919  H   ALA A 128      -3.193 -11.012  -7.601  1.00 43.51           H  
ATOM   1920  CA  ALA A 128      -2.954  -9.213  -6.488  1.00 43.51           C  
ATOM   1921  HA  ALA A 128      -2.502  -9.256  -5.497  1.00 43.51           H  
ATOM   1922  C   ALA A 128      -4.002  -8.081  -6.468  1.00 43.51           C  
ATOM   1923  CB  ALA A 128      -1.842  -8.944  -7.508  1.00 43.51           C  
ATOM   1924  HB1 ALA A 128      -1.101  -9.742  -7.466  1.00 43.51           H  
ATOM   1925  HB2 ALA A 128      -1.355  -7.997  -7.279  1.00 43.51           H  
ATOM   1926  HB3 ALA A 128      -2.256  -8.898  -8.516  1.00 43.51           H  
ATOM   1927  O   ALA A 128      -4.002  -7.247  -5.562  1.00 43.51           O  
ATOM   1928  N   ALA A 129      -4.949  -8.078  -7.413  1.00 47.18           N  
ATOM   1929  H   ALA A 129      -4.859  -8.729  -8.179  1.00 47.18           H  
ATOM   1930  CA  ALA A 129      -6.045  -7.110  -7.450  1.00 47.18           C  
ATOM   1931  HA  ALA A 129      -5.625  -6.109  -7.358  1.00 47.18           H  
ATOM   1932  C   ALA A 129      -7.045  -7.296  -6.295  1.00 47.18           C  
ATOM   1933  CB  ALA A 129      -6.747  -7.213  -8.809  1.00 47.18           C  
ATOM   1934  HB1 ALA A 129      -6.028  -7.034  -9.609  1.00 47.18           H  
ATOM   1935  HB2 ALA A 129      -7.536  -6.464  -8.869  1.00 47.18           H  
ATOM   1936  HB3 ALA A 129      -7.182  -8.205  -8.930  1.00 47.18           H  
ATOM   1937  O   ALA A 129      -7.534  -6.310  -5.747  1.00 47.18           O  
ATOM   1938  N   GLY A 130      -7.333  -8.539  -5.896  1.00 45.03           N  
ATOM   1939  H   GLY A 130      -6.934  -9.312  -6.409  1.00 45.03           H  
ATOM   1940  CA  GLY A 130      -8.175  -8.848  -4.737  1.00 45.03           C  
ATOM   1941  HA2 GLY A 130      -9.140  -8.352  -4.841  1.00 45.03           H  
ATOM   1942  HA3 GLY A 130      -8.330  -9.926  -4.694  1.00 45.03           H  
ATOM   1943  C   GLY A 130      -7.533  -8.405  -3.422  1.00 45.03           C  
ATOM   1944  O   GLY A 130      -8.208  -7.828  -2.571  1.00 45.03           O  
ATOM   1945  N   VAL A 131      -6.217  -8.589  -3.297  1.00 44.57           N  
ATOM   1946  H   VAL A 131      -5.737  -9.108  -4.018  1.00 44.57           H  
ATOM   1947  CA  VAL A 131      -5.420  -8.079  -2.176  1.00 44.57           C  
ATOM   1948  HA  VAL A 131      -5.867  -8.422  -1.243  1.00 44.57           H  
ATOM   1949  C   VAL A 131      -5.475  -6.544  -2.146  1.00 44.57           C  
ATOM   1950  CB  VAL A 131      -3.991  -8.658  -2.257  1.00 44.57           C  
ATOM   1951  HB  VAL A 131      -3.592  -8.502  -3.260  1.00 44.57           H  
ATOM   1952  O   VAL A 131      -5.828  -5.973  -1.116  1.00 44.57           O  
ATOM   1953  CG1 VAL A 131      -3.032  -8.025  -1.255  1.00 44.57           C  
ATOM   1954 HG11 VAL A 131      -3.429  -8.158  -0.249  1.00 44.57           H  
ATOM   1955 HG12 VAL A 131      -2.908  -6.966  -1.479  1.00 44.57           H  
ATOM   1956 HG13 VAL A 131      -2.054  -8.503  -1.324  1.00 44.57           H  
ATOM   1957  CG2 VAL A 131      -3.993 -10.163  -1.947  1.00 44.57           C  
ATOM   1958 HG21 VAL A 131      -3.008 -10.583  -2.150  1.00 44.57           H  
ATOM   1959 HG22 VAL A 131      -4.726 -10.690  -2.557  1.00 44.57           H  
ATOM   1960 HG23 VAL A 131      -4.245 -10.330  -0.900  1.00 44.57           H  
ATOM   1961  N   MET A 132      -5.265  -5.858  -3.277  1.00 32.34           N  
ATOM   1962  H   MET A 132      -4.968  -6.362  -4.100  1.00 32.34           H  
ATOM   1963  CA  MET A 132      -5.362  -4.389  -3.344  1.00 32.34           C  
ATOM   1964  HA  MET A 132      -4.757  -3.975  -2.537  1.00 32.34           H  
ATOM   1965  C   MET A 132      -6.783  -3.842  -3.108  1.00 32.34           C  
ATOM   1966  CB  MET A 132      -4.784  -3.868  -4.669  1.00 32.34           C  
ATOM   1967  HB2 MET A 132      -5.074  -2.823  -4.779  1.00 32.34           H  
ATOM   1968  HB3 MET A 132      -5.188  -4.428  -5.512  1.00 32.34           H  
ATOM   1969  O   MET A 132      -6.931  -2.803  -2.466  1.00 32.34           O  
ATOM   1970  CG  MET A 132      -3.251  -3.928  -4.679  1.00 32.34           C  
ATOM   1971  HG2 MET A 132      -2.891  -3.601  -3.704  1.00 32.34           H  
ATOM   1972  HG3 MET A 132      -2.919  -4.956  -4.829  1.00 32.34           H  
ATOM   1973  SD  MET A 132      -2.477  -2.841  -5.909  1.00 32.34           S  
ATOM   1974  CE  MET A 132      -2.110  -4.016  -7.237  1.00 32.34           C  
ATOM   1975  HE1 MET A 132      -1.648  -3.487  -8.070  1.00 32.34           H  
ATOM   1976  HE2 MET A 132      -1.424  -4.780  -6.870  1.00 32.34           H  
ATOM   1977  HE3 MET A 132      -3.032  -4.490  -7.574  1.00 32.34           H  
ATOM   1978  N   GLN A 133      -7.843  -4.534  -3.543  1.00 42.60           N  
ATOM   1979  H   GLN A 133      -7.685  -5.357  -4.107  1.00 42.60           H  
ATOM   1980  CA  GLN A 133      -9.228  -4.138  -3.243  1.00 42.60           C  
ATOM   1981  HA  GLN A 133      -9.344  -3.084  -3.498  1.00 42.60           H  
ATOM   1982  C   GLN A 133      -9.565  -4.250  -1.754  1.00 42.60           C  
ATOM   1983  CB  GLN A 133     -10.240  -4.963  -4.057  1.00 42.60           C  
ATOM   1984  HB2 GLN A 133      -9.821  -5.935  -4.317  1.00 42.60           H  
ATOM   1985  HB3 GLN A 133     -11.128  -5.135  -3.448  1.00 42.60           H  
ATOM   1986  O   GLN A 133     -10.270  -3.387  -1.234  1.00 42.60           O  
ATOM   1987  CG  GLN A 133     -10.689  -4.219  -5.320  1.00 42.60           C  
ATOM   1988  HG2 GLN A 133      -9.837  -4.111  -5.991  1.00 42.60           H  
ATOM   1989  HG3 GLN A 133     -11.035  -3.224  -5.041  1.00 42.60           H  
ATOM   1990  CD  GLN A 133     -11.820  -4.922  -6.066  1.00 42.60           C  
ATOM   1991  NE2 GLN A 133     -12.371  -4.293  -7.082  1.00 42.60           N  
ATOM   1992 HE21 GLN A 133     -12.030  -3.383  -7.358  1.00 42.60           H  
ATOM   1993 HE22 GLN A 133     -13.108  -4.794  -7.556  1.00 42.60           H  
ATOM   1994  OE1 GLN A 133     -12.248  -6.026  -5.775  1.00 42.60           O  
ATOM   1995  N   GLN A 134      -9.062  -5.268  -1.050  1.00 37.05           N  
ATOM   1996  H   GLN A 134      -8.494  -5.962  -1.516  1.00 37.05           H  
ATOM   1997  CA  GLN A 134      -9.257  -5.373   0.399  1.00 37.05           C  
ATOM   1998  HA  GLN A 134     -10.321  -5.277   0.618  1.00 37.05           H  
ATOM   1999  C   GLN A 134      -8.561  -4.230   1.149  1.00 37.05           C  
ATOM   2000  CB  GLN A 134      -8.785  -6.741   0.907  1.00 37.05           C  
ATOM   2001  HB2 GLN A 134      -7.795  -6.969   0.512  1.00 37.05           H  
ATOM   2002  HB3 GLN A 134      -8.721  -6.699   1.995  1.00 37.05           H  
ATOM   2003  O   GLN A 134      -9.145  -3.677   2.083  1.00 37.05           O  
ATOM   2004  CG  GLN A 134      -9.773  -7.855   0.526  1.00 37.05           C  
ATOM   2005  HG2 GLN A 134     -10.770  -7.581   0.871  1.00 37.05           H  
ATOM   2006  HG3 GLN A 134      -9.808  -7.961  -0.558  1.00 37.05           H  
ATOM   2007  CD  GLN A 134      -9.418  -9.206   1.141  1.00 37.05           C  
ATOM   2008  NE2 GLN A 134     -10.162 -10.246   0.832  1.00 37.05           N  
ATOM   2009 HE21 GLN A 134     -10.912 -10.162   0.162  1.00 37.05           H  
ATOM   2010 HE22 GLN A 134      -9.872 -11.118   1.252  1.00 37.05           H  
ATOM   2011  OE1 GLN A 134      -8.498  -9.369   1.921  1.00 37.05           O  
ATOM   2012  N   PHE A 135      -7.379  -3.802   0.695  1.00 41.74           N  
ATOM   2013  H   PHE A 135      -6.918  -4.324  -0.036  1.00 41.74           H  
ATOM   2014  CA  PHE A 135      -6.696  -2.637   1.262  1.00 41.74           C  
ATOM   2015  HA  PHE A 135      -6.691  -2.743   2.346  1.00 41.74           H  
ATOM   2016  C   PHE A 135      -7.433  -1.322   0.968  1.00 41.74           C  
ATOM   2017  CB  PHE A 135      -5.236  -2.604   0.793  1.00 41.74           C  
ATOM   2018  HB2 PHE A 135      -4.809  -1.635   1.053  1.00 41.74           H  
ATOM   2019  HB3 PHE A 135      -5.197  -2.699  -0.292  1.00 41.74           H  
ATOM   2020  O   PHE A 135      -7.641  -0.533   1.889  1.00 41.74           O  
ATOM   2021  CG  PHE A 135      -4.379  -3.674   1.445  1.00 41.74           C  
ATOM   2022  CD1 PHE A 135      -4.142  -3.629   2.832  1.00 41.74           C  
ATOM   2023  HD1 PHE A 135      -4.561  -2.829   3.425  1.00 41.74           H  
ATOM   2024  CD2 PHE A 135      -3.795  -4.699   0.681  1.00 41.74           C  
ATOM   2025  HD2 PHE A 135      -3.903  -4.700  -0.393  1.00 41.74           H  
ATOM   2026  CE1 PHE A 135      -3.370  -4.625   3.455  1.00 41.74           C  
ATOM   2027  HE1 PHE A 135      -3.201  -4.586   4.521  1.00 41.74           H  
ATOM   2028  CE2 PHE A 135      -3.020  -5.691   1.307  1.00 41.74           C  
ATOM   2029  HE2 PHE A 135      -2.517  -6.447   0.723  1.00 41.74           H  
ATOM   2030  CZ  PHE A 135      -2.821  -5.667   2.694  1.00 41.74           C  
ATOM   2031  HZ  PHE A 135      -2.215  -6.425   3.169  1.00 41.74           H  
ATOM   2032  N   ALA A 136      -7.934  -1.123  -0.253  1.00 35.06           N  
ATOM   2033  H   ALA A 136      -7.696  -1.777  -0.985  1.00 35.06           H  
ATOM   2034  CA  ALA A 136      -8.708   0.070  -0.610  1.00 35.06           C  
ATOM   2035  HA  ALA A 136      -8.127   0.954  -0.346  1.00 35.06           H  
ATOM   2036  C   ALA A 136     -10.049   0.160   0.145  1.00 35.06           C  
ATOM   2037  CB  ALA A 136      -8.917   0.064  -2.128  1.00 35.06           C  
ATOM   2038  HB1 ALA A 136      -9.502  -0.807  -2.423  1.00 35.06           H  
ATOM   2039  HB2 ALA A 136      -9.442   0.972  -2.425  1.00 35.06           H  
ATOM   2040  HB3 ALA A 136      -7.950   0.037  -2.629  1.00 35.06           H  
ATOM   2041  O   ALA A 136     -10.449   1.241   0.578  1.00 35.06           O  
ATOM   2042  N   ILE A 137     -10.733  -0.973   0.361  1.00 38.72           N  
ATOM   2043  H   ILE A 137     -10.389  -1.828  -0.051  1.00 38.72           H  
ATOM   2044  CA  ILE A 137     -11.937  -1.024   1.205  1.00 38.72           C  
ATOM   2045  HA  ILE A 137     -12.623  -0.245   0.873  1.00 38.72           H  
ATOM   2046  C   ILE A 137     -11.571  -0.694   2.655  1.00 38.72           C  
ATOM   2047  CB  ILE A 137     -12.660  -2.386   1.069  1.00 38.72           C  
ATOM   2048  HB  ILE A 137     -11.931  -3.181   1.224  1.00 38.72           H  
ATOM   2049  O   ILE A 137     -12.313   0.042   3.303  1.00 38.72           O  
ATOM   2050  CG1 ILE A 137     -13.266  -2.522  -0.349  1.00 38.72           C  
ATOM   2051 HG12 ILE A 137     -14.122  -1.854  -0.442  1.00 38.72           H  
ATOM   2052 HG13 ILE A 137     -12.535  -2.212  -1.096  1.00 38.72           H  
ATOM   2053  CG2 ILE A 137     -13.782  -2.539   2.118  1.00 38.72           C  
ATOM   2054 HG21 ILE A 137     -13.366  -2.533   3.126  1.00 38.72           H  
ATOM   2055 HG22 ILE A 137     -14.497  -1.722   2.027  1.00 38.72           H  
ATOM   2056 HG23 ILE A 137     -14.301  -3.489   1.994  1.00 38.72           H  
ATOM   2057  CD1 ILE A 137     -13.705  -3.949  -0.700  1.00 38.72           C  
ATOM   2058 HD11 ILE A 137     -12.873  -4.639  -0.553  1.00 38.72           H  
ATOM   2059 HD12 ILE A 137     -14.009  -3.983  -1.746  1.00 38.72           H  
ATOM   2060 HD13 ILE A 137     -14.550  -4.256  -0.084  1.00 38.72           H  
ATOM   2061  N   SER A 138     -10.428  -1.169   3.161  1.00 42.99           N  
ATOM   2062  H   SER A 138      -9.861  -1.787   2.598  1.00 42.99           H  
ATOM   2063  CA  SER A 138      -9.986  -0.858   4.526  1.00 42.99           C  
ATOM   2064  HA  SER A 138     -10.803  -1.114   5.201  1.00 42.99           H  
ATOM   2065  C   SER A 138      -9.706   0.636   4.721  1.00 42.99           C  
ATOM   2066  CB  SER A 138      -8.795  -1.735   4.934  1.00 42.99           C  
ATOM   2067  HB2 SER A 138      -8.958  -2.754   4.583  1.00 42.99           H  
ATOM   2068  HB3 SER A 138      -8.748  -1.761   6.022  1.00 42.99           H  
ATOM   2069  O   SER A 138     -10.149   1.206   5.714  1.00 42.99           O  
ATOM   2070  OG  SER A 138      -7.549  -1.267   4.456  1.00 42.99           O  
ATOM   2071  HG  SER A 138      -7.620  -0.990   3.540  1.00 42.99           H  
ATOM   2072  N   GLU A 139      -9.083   1.297   3.742  1.00 37.61           N  
ATOM   2073  H   GLU A 139      -8.736   0.776   2.949  1.00 37.61           H  
ATOM   2074  CA  GLU A 139      -8.741   2.720   3.807  1.00 37.61           C  
ATOM   2075  HA  GLU A 139      -8.303   2.927   4.783  1.00 37.61           H  
ATOM   2076  C   GLU A 139      -9.980   3.611   3.658  1.00 37.61           C  
ATOM   2077  CB  GLU A 139      -7.677   3.013   2.741  1.00 37.61           C  
ATOM   2078  HB2 GLU A 139      -8.126   2.931   1.751  1.00 37.61           H  
ATOM   2079  HB3 GLU A 139      -6.889   2.265   2.829  1.00 37.61           H  
ATOM   2080  O   GLU A 139     -10.182   4.523   4.457  1.00 37.61           O  
ATOM   2081  CG  GLU A 139      -7.046   4.401   2.918  1.00 37.61           C  
ATOM   2082  HG2 GLU A 139      -6.684   4.491   3.942  1.00 37.61           H  
ATOM   2083  HG3 GLU A 139      -7.816   5.156   2.759  1.00 37.61           H  
ATOM   2084  CD  GLU A 139      -5.887   4.665   1.943  1.00 37.61           C  
ATOM   2085  OE1 GLU A 139      -5.163   5.656   2.184  1.00 37.61           O  
ATOM   2086  OE2 GLU A 139      -5.744   3.895   0.966  1.00 37.61           O  
ATOM   2087  N   ALA A 140     -10.877   3.293   2.718  1.00 38.00           N  
ATOM   2088  H   ALA A 140     -10.652   2.553   2.068  1.00 38.00           H  
ATOM   2089  CA  ALA A 140     -12.145   4.006   2.559  1.00 38.00           C  
ATOM   2090  HA  ALA A 140     -11.931   5.071   2.468  1.00 38.00           H  
ATOM   2091  C   ALA A 140     -13.075   3.827   3.773  1.00 38.00           C  
ATOM   2092  CB  ALA A 140     -12.812   3.531   1.264  1.00 38.00           C  
ATOM   2093  HB1 ALA A 140     -12.141   3.708   0.424  1.00 38.00           H  
ATOM   2094  HB2 ALA A 140     -13.737   4.085   1.106  1.00 38.00           H  
ATOM   2095  HB3 ALA A 140     -13.034   2.466   1.324  1.00 38.00           H  
ATOM   2096  O   ALA A 140     -13.770   4.764   4.164  1.00 38.00           O  
ATOM   2097  N   THR A 141     -13.063   2.647   4.405  1.00 43.65           N  
ATOM   2098  H   THR A 141     -12.478   1.914   4.030  1.00 43.65           H  
ATOM   2099  CA  THR A 141     -13.843   2.378   5.625  1.00 43.65           C  
ATOM   2100  HA  THR A 141     -14.850   2.766   5.477  1.00 43.65           H  
ATOM   2101  C   THR A 141     -13.252   3.109   6.836  1.00 43.65           C  
ATOM   2102  CB  THR A 141     -13.967   0.870   5.898  1.00 43.65           C  
ATOM   2103  HB  THR A 141     -12.991   0.456   6.153  1.00 43.65           H  
ATOM   2104  O   THR A 141     -14.007   3.664   7.632  1.00 43.65           O  
ATOM   2105  CG2 THR A 141     -14.962   0.545   7.010  1.00 43.65           C  
ATOM   2106 HG21 THR A 141     -14.619   0.959   7.959  1.00 43.65           H  
ATOM   2107 HG22 THR A 141     -15.047  -0.537   7.112  1.00 43.65           H  
ATOM   2108 HG23 THR A 141     -15.939   0.966   6.769  1.00 43.65           H  
ATOM   2109  OG1 THR A 141     -14.465   0.209   4.759  1.00 43.65           O  
ATOM   2110  HG1 THR A 141     -13.729   0.144   4.147  1.00 43.65           H  
ATOM   2111  N   LEU A 142     -11.919   3.192   6.945  1.00 34.70           N  
ATOM   2112  H   LEU A 142     -11.349   2.697   6.274  1.00 34.70           H  
ATOM   2113  CA  LEU A 142     -11.219   3.981   7.970  1.00 34.70           C  
ATOM   2114  HA  LEU A 142     -11.626   3.722   8.947  1.00 34.70           H  
ATOM   2115  C   LEU A 142     -11.443   5.492   7.801  1.00 34.70           C  
ATOM   2116  CB  LEU A 142      -9.714   3.631   7.938  1.00 34.70           C  
ATOM   2117  HB2 LEU A 142      -9.441   3.278   6.944  1.00 34.70           H  
ATOM   2118  HB3 LEU A 142      -9.124   4.532   8.107  1.00 34.70           H  
ATOM   2119  O   LEU A 142     -11.693   6.185   8.787  1.00 34.70           O  
ATOM   2120  CG  LEU A 142      -9.329   2.583   9.000  1.00 34.70           C  
ATOM   2121  HG  LEU A 142     -10.172   1.916   9.179  1.00 34.70           H  
ATOM   2122  CD1 LEU A 142      -8.139   1.732   8.560  1.00 34.70           C  
ATOM   2123 HD11 LEU A 142      -8.396   1.181   7.655  1.00 34.70           H  
ATOM   2124 HD12 LEU A 142      -7.279   2.369   8.352  1.00 34.70           H  
ATOM   2125 HD13 LEU A 142      -7.883   1.017   9.342  1.00 34.70           H  
ATOM   2126  CD2 LEU A 142      -8.949   3.285  10.307  1.00 34.70           C  
ATOM   2127 HD21 LEU A 142      -8.068   3.910  10.157  1.00 34.70           H  
ATOM   2128 HD22 LEU A 142      -9.777   3.908  10.645  1.00 34.70           H  
ATOM   2129 HD23 LEU A 142      -8.735   2.540  11.074  1.00 34.70           H  
ATOM   2130  N   LEU A 143     -11.414   6.007   6.569  1.00 36.91           N  
ATOM   2131  H   LEU A 143     -11.133   5.405   5.808  1.00 36.91           H  
ATOM   2132  CA  LEU A 143     -11.723   7.411   6.267  1.00 36.91           C  
ATOM   2133  HA  LEU A 143     -11.160   8.044   6.954  1.00 36.91           H  
ATOM   2134  C   LEU A 143     -13.199   7.744   6.516  1.00 36.91           C  
ATOM   2135  CB  LEU A 143     -11.297   7.736   4.820  1.00 36.91           C  
ATOM   2136  HB2 LEU A 143     -11.239   6.815   4.240  1.00 36.91           H  
ATOM   2137  HB3 LEU A 143     -12.068   8.342   4.344  1.00 36.91           H  
ATOM   2138  O   LEU A 143     -13.491   8.795   7.083  1.00 36.91           O  
ATOM   2139  CG  LEU A 143      -9.954   8.494   4.755  1.00 36.91           C  
ATOM   2140  HG  LEU A 143      -9.412   8.374   5.693  1.00 36.91           H  
ATOM   2141  CD1 LEU A 143      -9.059   7.963   3.641  1.00 36.91           C  
ATOM   2142 HD11 LEU A 143      -8.839   6.913   3.831  1.00 36.91           H  
ATOM   2143 HD12 LEU A 143      -8.118   8.512   3.622  1.00 36.91           H  
ATOM   2144 HD13 LEU A 143      -9.552   8.056   2.673  1.00 36.91           H  
ATOM   2145  CD2 LEU A 143     -10.198   9.986   4.510  1.00 36.91           C  
ATOM   2146 HD21 LEU A 143     -10.833  10.387   5.300  1.00 36.91           H  
ATOM   2147 HD22 LEU A 143     -10.682  10.136   3.546  1.00 36.91           H  
ATOM   2148 HD23 LEU A 143      -9.246  10.517   4.517  1.00 36.91           H  
ATOM   2149  N   ALA A 144     -14.124   6.840   6.176  1.00 38.41           N  
ATOM   2150  H   ALA A 144     -13.839   6.021   5.660  1.00 38.41           H  
ATOM   2151  CA  ALA A 144     -15.545   7.009   6.478  1.00 38.41           C  
ATOM   2152  HA  ALA A 144     -15.872   7.966   6.072  1.00 38.41           H  
ATOM   2153  C   ALA A 144     -15.810   7.036   7.994  1.00 38.41           C  
ATOM   2154  CB  ALA A 144     -16.337   5.897   5.782  1.00 38.41           C  
ATOM   2155  HB1 ALA A 144     -16.173   5.947   4.706  1.00 38.41           H  
ATOM   2156  HB2 ALA A 144     -17.400   6.025   5.985  1.00 38.41           H  
ATOM   2157  HB3 ALA A 144     -16.016   4.922   6.150  1.00 38.41           H  
ATOM   2158  O   ALA A 144     -16.582   7.871   8.462  1.00 38.41           O  
ATOM   2159  N   TRP A 145     -15.129   6.184   8.770  1.00 40.93           N  
ATOM   2160  H   TRP A 145     -14.528   5.504   8.327  1.00 40.93           H  
ATOM   2161  CA  TRP A 145     -15.226   6.164  10.234  1.00 40.93           C  
ATOM   2162  HA  TRP A 145     -16.277   6.174  10.523  1.00 40.93           H  
ATOM   2163  C   TRP A 145     -14.617   7.399  10.901  1.00 40.93           C  
ATOM   2164  CB  TRP A 145     -14.598   4.876  10.778  1.00 40.93           C  
ATOM   2165  HB2 TRP A 145     -14.172   5.093  11.758  1.00 40.93           H  
ATOM   2166  HB3 TRP A 145     -13.772   4.557  10.142  1.00 40.93           H  
ATOM   2167  O   TRP A 145     -15.206   7.921  11.841  1.00 40.93           O  
ATOM   2168  CG  TRP A 145     -15.552   3.738  10.966  1.00 40.93           C  
ATOM   2169  CD1 TRP A 145     -16.622   3.446  10.190  1.00 40.93           C  
ATOM   2170  HD1 TRP A 145     -16.904   3.998   9.305  1.00 40.93           H  
ATOM   2171  CD2 TRP A 145     -15.555   2.747  12.036  1.00 40.93           C  
ATOM   2172  CE2 TRP A 145     -16.685   1.895  11.861  1.00 40.93           C  
ATOM   2173  CE3 TRP A 145     -14.717   2.491  13.143  1.00 40.93           C  
ATOM   2174  HE3 TRP A 145     -13.856   3.123  13.304  1.00 40.93           H  
ATOM   2175  NE1 TRP A 145     -17.299   2.365  10.720  1.00 40.93           N  
ATOM   2176  HE1 TRP A 145     -18.142   1.986  10.313  1.00 40.93           H  
ATOM   2177  CH2 TRP A 145     -16.122   0.617  13.837  1.00 40.93           C  
ATOM   2178  HH2 TRP A 145     -16.330  -0.186  14.529  1.00 40.93           H  
ATOM   2179  CZ2 TRP A 145     -16.976   0.845  12.744  1.00 40.93           C  
ATOM   2180  HZ2 TRP A 145     -17.844   0.222  12.583  1.00 40.93           H  
ATOM   2181  CZ3 TRP A 145     -14.995   1.436  14.033  1.00 40.93           C  
ATOM   2182  HZ3 TRP A 145     -14.343   1.262  14.876  1.00 40.93           H  
ATOM   2183  N   ASN A 146     -13.496   7.917  10.392  1.00 42.41           N  
ATOM   2184  H   ASN A 146     -13.016   7.412   9.661  1.00 42.41           H  
ATOM   2185  CA  ASN A 146     -12.892   9.147  10.916  1.00 42.41           C  
ATOM   2186  HA  ASN A 146     -12.926   9.116  12.005  1.00 42.41           H  
ATOM   2187  C   ASN A 146     -13.658  10.424  10.521  1.00 42.41           C  
ATOM   2188  CB  ASN A 146     -11.419   9.203  10.478  1.00 42.41           C  
ATOM   2189  HB2 ASN A 146     -11.344   8.978   9.414  1.00 42.41           H  
ATOM   2190  HB3 ASN A 146     -11.038  10.211  10.640  1.00 42.41           H  
ATOM   2191  O   ASN A 146     -13.436  11.468  11.125  1.00 42.41           O  
ATOM   2192  CG  ASN A 146     -10.526   8.266  11.274  1.00 42.41           C  
ATOM   2193  ND2 ASN A 146      -9.433   7.826  10.697  1.00 42.41           N  
ATOM   2194 HD21 ASN A 146      -9.261   8.027   9.722  1.00 42.41           H  
ATOM   2195 HD22 ASN A 146      -8.878   7.182  11.242  1.00 42.41           H  
ATOM   2196  OD1 ASN A 146     -10.758   7.939  12.425  1.00 42.41           O  
ATOM   2197  N   SER A 147     -14.553  10.352   9.528  1.00 34.43           N  
ATOM   2198  H   SER A 147     -14.600   9.488   9.006  1.00 34.43           H  
ATOM   2199  CA  SER A 147     -15.418  11.469   9.110  1.00 34.43           C  
ATOM   2200  HA  SER A 147     -14.936  12.402   9.401  1.00 34.43           H  
ATOM   2201  C   SER A 147     -16.803  11.489   9.773  1.00 34.43           C  
ATOM   2202  CB  SER A 147     -15.543  11.493   7.584  1.00 34.43           C  
ATOM   2203  HB2 SER A 147     -15.970  12.448   7.278  1.00 34.43           H  
ATOM   2204  HB3 SER A 147     -14.550  11.408   7.143  1.00 34.43           H  
ATOM   2205  O   SER A 147     -17.572  12.425   9.561  1.00 34.43           O  
ATOM   2206  OG  SER A 147     -16.368  10.449   7.092  1.00 34.43           O  
ATOM   2207  HG  SER A 147     -16.377   9.717   7.713  1.00 34.43           H  
ATOM   2208  N   LEU A 148     -17.141  10.468  10.568  1.00 38.16           N  
ATOM   2209  H   LEU A 148     -16.446   9.762  10.767  1.00 38.16           H  
ATOM   2210  CA  LEU A 148     -18.399  10.403  11.309  1.00 38.16           C  
ATOM   2211  HA  LEU A 148     -19.183  10.882  10.723  1.00 38.16           H  
ATOM   2212  C   LEU A 148     -18.272  11.207  12.607  1.00 38.16           C  
ATOM   2213  CB  LEU A 148     -18.793   8.927  11.525  1.00 38.16           C  
ATOM   2214  HB2 LEU A 148     -19.336   8.823  12.464  1.00 38.16           H  
ATOM   2215  HB3 LEU A 148     -17.886   8.328  11.612  1.00 38.16           H  
ATOM   2216  O   LEU A 148     -17.928  10.671  13.659  1.00 38.16           O  
ATOM   2217  CG  LEU A 148     -19.673   8.388  10.383  1.00 38.16           C  
ATOM   2218  HG  LEU A 148     -19.365   8.825   9.434  1.00 38.16           H  
ATOM   2219  CD1 LEU A 148     -19.557   6.867  10.273  1.00 38.16           C  
ATOM   2220 HD11 LEU A 148     -20.213   6.502   9.482  1.00 38.16           H  
ATOM   2221 HD12 LEU A 148     -18.528   6.608  10.021  1.00 38.16           H  
ATOM   2222 HD13 LEU A 148     -19.822   6.401  11.222  1.00 38.16           H  
ATOM   2223  CD2 LEU A 148     -21.144   8.715  10.641  1.00 38.16           C  
ATOM   2224 HD21 LEU A 148     -21.272   9.791  10.761  1.00 38.16           H  
ATOM   2225 HD22 LEU A 148     -21.454   8.208  11.554  1.00 38.16           H  
ATOM   2226 HD23 LEU A 148     -21.754   8.377   9.803  1.00 38.16           H  
ATOM   2227  N   ASP A 149     -18.573  12.503  12.527  1.00 33.82           N  
ATOM   2228  H   ASP A 149     -18.720  12.907  11.613  1.00 33.82           H  
ATOM   2229  CA  ASP A 149     -18.779  13.344  13.706  1.00 33.82           C  
ATOM   2230  HA  ASP A 149     -17.870  13.306  14.307  1.00 33.82           H  
ATOM   2231  C   ASP A 149     -19.930  12.756  14.540  1.00 33.82           C  
ATOM   2232  CB  ASP A 149     -19.073  14.807  13.292  1.00 33.82           C  
ATOM   2233  HB2 ASP A 149     -19.994  15.139  13.772  1.00 33.82           H  
ATOM   2234  HB3 ASP A 149     -19.242  14.857  12.216  1.00 33.82           H  
ATOM   2235  O   ASP A 149     -21.099  12.775  14.129  1.00 33.82           O  
ATOM   2236  CG  ASP A 149     -17.978  15.812  13.676  1.00 33.82           C  
ATOM   2237  OD1 ASP A 149     -17.189  15.506  14.598  1.00 33.82           O  
ATOM   2238  OD2 ASP A 149     -17.971  16.899  13.056  1.00 33.82           O  
ATOM   2239  N   GLY A 150     -19.596  12.211  15.715  1.00 40.67           N  
ATOM   2240  H   GLY A 150     -18.610  12.173  15.930  1.00 40.67           H  
ATOM   2241  CA  GLY A 150     -20.530  11.539  16.626  1.00 40.67           C  
ATOM   2242  HA2 GLY A 150     -20.997  10.707  16.100  1.00 40.67           H  
ATOM   2243  HA3 GLY A 150     -19.970  11.143  17.473  1.00 40.67           H  
ATOM   2244  C   GLY A 150     -21.645  12.436  17.178  1.00 40.67           C  
ATOM   2245  O   GLY A 150     -22.615  11.927  17.733  1.00 40.67           O  
ATOM   2246  N   GLU A 151     -21.559  13.754  16.988  1.00 40.32           N  
ATOM   2247  H   GLU A 151     -20.724  14.125  16.558  1.00 40.32           H  
ATOM   2248  CA  GLU A 151     -22.641  14.691  17.317  1.00 40.32           C  
ATOM   2249  HA  GLU A 151     -23.140  14.350  18.224  1.00 40.32           H  
ATOM   2250  C   GLU A 151     -23.736  14.748  16.236  1.00 40.32           C  
ATOM   2251  CB  GLU A 151     -22.061  16.086  17.608  1.00 40.32           C  
ATOM   2252  HB2 GLU A 151     -22.879  16.806  17.615  1.00 40.32           H  
ATOM   2253  HB3 GLU A 151     -21.359  16.362  16.822  1.00 40.32           H  
ATOM   2254  O   GLU A 151     -24.888  15.042  16.554  1.00 40.32           O  
ATOM   2255  CG  GLU A 151     -21.375  16.132  18.985  1.00 40.32           C  
ATOM   2256  HG2 GLU A 151     -20.514  15.464  18.974  1.00 40.32           H  
ATOM   2257  HG3 GLU A 151     -22.076  15.758  19.730  1.00 40.32           H  
ATOM   2258  CD  GLU A 151     -20.913  17.541  19.397  1.00 40.32           C  
ATOM   2259  OE1 GLU A 151     -20.828  17.778  20.625  1.00 40.32           O  
ATOM   2260  OE2 GLU A 151     -20.657  18.375  18.501  1.00 40.32           O  
ATOM   2261  N   SER A 152     -23.440  14.391  14.978  1.00 36.82           N  
ATOM   2262  H   SER A 152     -22.499  14.087  14.771  1.00 36.82           H  
ATOM   2263  CA  SER A 152     -24.432  14.442  13.887  1.00 36.82           C  
ATOM   2264  HA  SER A 152     -25.020  15.351  14.016  1.00 36.82           H  
ATOM   2265  C   SER A 152     -25.432  13.275  13.899  1.00 36.82           C  
ATOM   2266  CB  SER A 152     -23.744  14.553  12.523  1.00 36.82           C  
ATOM   2267  HB2 SER A 152     -24.496  14.798  11.773  1.00 36.82           H  
ATOM   2268  HB3 SER A 152     -23.003  15.352  12.546  1.00 36.82           H  
ATOM   2269  O   SER A 152     -26.541  13.406  13.387  1.00 36.82           O  
ATOM   2270  OG  SER A 152     -23.126  13.335  12.157  1.00 36.82           O  
ATOM   2271  HG  SER A 152     -22.366  13.185  12.724  1.00 36.82           H  
ATOM   2272  N   LEU A 153     -25.089  12.150  14.536  1.00 39.08           N  
ATOM   2273  H   LEU A 153     -24.162  12.113  14.937  1.00 39.08           H  
ATOM   2274  CA  LEU A 153     -25.937  10.948  14.614  1.00 39.08           C  
ATOM   2275  HA  LEU A 153     -26.508  10.877  13.688  1.00 39.08           H  
ATOM   2276  C   LEU A 153     -26.995  10.995  15.727  1.00 39.08           C  
ATOM   2277  CB  LEU A 153     -25.023   9.712  14.727  1.00 39.08           C  
ATOM   2278  HB2 LEU A 153     -24.040  10.024  15.080  1.00 39.08           H  
ATOM   2279  HB3 LEU A 153     -25.417   9.021  15.471  1.00 39.08           H  
ATOM   2280  O   LEU A 153     -27.912  10.176  15.735  1.00 39.08           O  
ATOM   2281  CG  LEU A 153     -24.888   8.981  13.379  1.00 39.08           C  
ATOM   2282  HG  LEU A 153     -24.990   9.686  12.554  1.00 39.08           H  
ATOM   2283  CD1 LEU A 153     -23.518   8.329  13.267  1.00 39.08           C  
ATOM   2284 HD11 LEU A 153     -23.352   7.651  14.105  1.00 39.08           H  
ATOM   2285 HD12 LEU A 153     -22.752   9.104  13.273  1.00 39.08           H  
ATOM   2286 HD13 LEU A 153     -23.466   7.770  12.333  1.00 39.08           H  
ATOM   2287  CD2 LEU A 153     -25.943   7.881  13.239  1.00 39.08           C  
ATOM   2288 HD21 LEU A 153     -26.935   8.322  13.338  1.00 39.08           H  
ATOM   2289 HD22 LEU A 153     -25.860   7.414  12.258  1.00 39.08           H  
ATOM   2290 HD23 LEU A 153     -25.808   7.129  14.016  1.00 39.08           H  
ATOM   2291  N   CYS A 154     -26.905  11.964  16.640  1.00 37.85           N  
ATOM   2292  H   CYS A 154     -26.115  12.592  16.584  1.00 37.85           H  
ATOM   2293  CA  CYS A 154     -27.870  12.160  17.726  1.00 37.85           C  
ATOM   2294  HA  CYS A 154     -28.460  11.253  17.855  1.00 37.85           H  
ATOM   2295  C   CYS A 154     -28.881  13.286  17.439  1.00 37.85           C  
ATOM   2296  CB  CYS A 154     -27.090  12.392  19.025  1.00 37.85           C  
ATOM   2297  HB2 CYS A 154     -26.372  13.198  18.878  1.00 37.85           H  
ATOM   2298  HB3 CYS A 154     -27.778  12.673  19.823  1.00 37.85           H  
ATOM   2299  O   CYS A 154     -29.772  13.531  18.252  1.00 37.85           O  
ATOM   2300  SG  CYS A 154     -26.223  10.862  19.490  1.00 37.85           S  
ATOM   2301  HG  CYS A 154     -25.211  11.441  20.143  1.00 37.85           H  
ATOM   2302  N   ALA A 155     -28.768  13.963  16.293  1.00 35.54           N  
ATOM   2303  H   ALA A 155     -28.035  13.700  15.650  1.00 35.54           H  
ATOM   2304  CA  ALA A 155     -29.520  15.173  15.979  1.00 35.54           C  
ATOM   2305  HA  ALA A 155     -30.057  15.489  16.873  1.00 35.54           H  
ATOM   2306  C   ALA A 155     -30.605  14.971  14.905  1.00 35.54           C  
ATOM   2307  CB  ALA A 155     -28.524  16.296  15.658  1.00 35.54           C  
ATOM   2308  HB1 ALA A 155     -27.806  16.403  16.471  1.00 35.54           H  
ATOM   2309  HB2 ALA A 155     -27.989  16.062  14.738  1.00 35.54           H  
ATOM   2310  HB3 ALA A 155     -29.056  17.238  15.528  1.00 35.54           H  
ATOM   2311  O   ALA A 155     -30.795  15.857  14.083  1.00 35.54           O  
ATOM   2312  N   ASP A 156     -31.324  13.837  14.909  1.00 32.45           N  
ATOM   2313  H   ASP A 156     -31.029  13.086  15.516  1.00 32.45           H  
ATOM   2314  CA  ASP A 156     -32.595  13.730  14.160  1.00 32.45           C  
ATOM   2315  HA  ASP A 156     -33.137  14.645  14.399  1.00 32.45           H  
ATOM   2316  C   ASP A 156     -33.563  12.611  14.621  1.00 32.45           C  
ATOM   2317  CB  ASP A 156     -32.337  13.713  12.628  1.00 32.45           C  
ATOM   2318  HB2 ASP A 156     -31.267  13.621  12.441  1.00 32.45           H  
ATOM   2319  HB3 ASP A 156     -32.796  12.835  12.174  1.00 32.45           H  
ATOM   2320  O   ASP A 156     -34.464  12.201  13.892  1.00 32.45           O  
ATOM   2321  CG  ASP A 156     -32.855  14.967  11.892  1.00 32.45           C  
ATOM   2322  OD1 ASP A 156     -33.662  15.734  12.474  1.00 32.45           O  
ATOM   2323  OD2 ASP A 156     -32.490  15.115  10.703  1.00 32.45           O  
ATOM   2324  N   SER A 157     -33.460  12.111  15.862  1.00 37.86           N  
ATOM   2325  H   SER A 157     -32.720  12.433  16.469  1.00 37.86           H  
ATOM   2326  CA  SER A 157     -34.375  11.063  16.365  1.00 37.86           C  
ATOM   2327  HA  SER A 157     -34.703  10.473  15.510  1.00 37.86           H  
ATOM   2328  C   SER A 157     -35.667  11.584  17.015  1.00 37.86           C  
ATOM   2329  CB  SER A 157     -33.636  10.076  17.269  1.00 37.86           C  
ATOM   2330  HB2 SER A 157     -34.285   9.232  17.504  1.00 37.86           H  
ATOM   2331  HB3 SER A 157     -32.758   9.701  16.744  1.00 37.86           H  
ATOM   2332  O   SER A 157     -36.405  10.801  17.610  1.00 37.86           O  
ATOM   2333  OG  SER A 157     -33.228  10.703  18.466  1.00 37.86           O  
ATOM   2334  HG  SER A 157     -33.994  10.812  19.033  1.00 37.86           H  
ATOM   2335  N   ASN A 158     -35.978  12.883  16.914  1.00 39.23           N  
ATOM   2336  H   ASN A 158     -35.356  13.477  16.384  1.00 39.23           H  
ATOM   2337  CA  ASN A 158     -37.181  13.461  17.533  1.00 39.23           C  
ATOM   2338  HA  ASN A 158     -37.511  12.772  18.311  1.00 39.23           H  
ATOM   2339  C   ASN A 158     -38.423  13.522  16.629  1.00 39.23           C  
ATOM   2340  CB  ASN A 158     -36.842  14.795  18.235  1.00 39.23           C  
ATOM   2341  HB2 ASN A 158     -37.696  15.470  18.178  1.00 39.23           H  
ATOM   2342  HB3 ASN A 158     -36.004  15.278  17.732  1.00 39.23           H  
ATOM   2343  O   ASN A 158     -39.460  14.011  17.078  1.00 39.23           O  
ATOM   2344  CG  ASN A 158     -36.515  14.630  19.714  1.00 39.23           C  
ATOM   2345  ND2 ASN A 158     -36.031  15.668  20.350  1.00 39.23           N  
ATOM   2346 HD21 ASN A 158     -35.804  16.517  19.852  1.00 39.23           H  
ATOM   2347 HD22 ASN A 158     -35.780  15.509  21.315  1.00 39.23           H  
ATOM   2348  OD1 ASN A 158     -36.704  13.598  20.334  1.00 39.23           O  
ATOM   2349  N   GLN A 159     -38.393  12.988  15.402  1.00 37.86           N  
ATOM   2350  H   GLN A 159     -37.522  12.632  15.036  1.00 37.86           H  
ATOM   2351  CA  GLN A 159     -39.610  12.846  14.592  1.00 37.86           C  
ATOM   2352  HA  GLN A 159     -40.468  12.824  15.263  1.00 37.86           H  
ATOM   2353  C   GLN A 159     -39.675  11.519  13.823  1.00 37.86           C  
ATOM   2354  CB  GLN A 159     -39.818  14.065  13.672  1.00 37.86           C  
ATOM   2355  HB2 GLN A 159     -38.898  14.294  13.134  1.00 37.86           H  
ATOM   2356  HB3 GLN A 159     -40.589  13.814  12.943  1.00 37.86           H  
ATOM   2357  O   GLN A 159     -39.218  11.400  12.696  1.00 37.86           O  
ATOM   2358  CG  GLN A 159     -40.295  15.301  14.457  1.00 37.86           C  
ATOM   2359  HG2 GLN A 159     -41.122  15.020  15.108  1.00 37.86           H  
ATOM   2360  HG3 GLN A 159     -39.474  15.663  15.077  1.00 37.86           H  
ATOM   2361  CD  GLN A 159     -40.762  16.464  13.591  1.00 37.86           C  
ATOM   2362  NE2 GLN A 159     -41.108  17.577  14.199  1.00 37.86           N  
ATOM   2363 HE21 GLN A 159     -41.341  18.345  13.586  1.00 37.86           H  
ATOM   2364 HE22 GLN A 159     -40.976  17.667  15.196  1.00 37.86           H  
ATOM   2365  OE1 GLN A 159     -40.860  16.413  12.379  1.00 37.86           O  
ATOM   2366  N   GLY A 160     -40.378  10.554  14.423  1.00 30.38           N  
ATOM   2367  H   GLY A 160     -40.573  10.697  15.404  1.00 30.38           H  
ATOM   2368  CA  GLY A 160     -41.287   9.669  13.692  1.00 30.38           C  
ATOM   2369  HA2 GLY A 160     -42.122   9.416  14.347  1.00 30.38           H  
ATOM   2370  HA3 GLY A 160     -41.702  10.227  12.853  1.00 30.38           H  
ATOM   2371  C   GLY A 160     -40.716   8.372  13.113  1.00 30.38           C  
ATOM   2372  O   GLY A 160     -40.205   8.361  12.000  1.00 30.38           O  
ATOM   2373  N   SER A 161     -40.988   7.254  13.802  1.00 28.41           N  
ATOM   2374  H   SER A 161     -41.142   7.403  14.789  1.00 28.41           H  
ATOM   2375  CA  SER A 161     -41.623   6.025  13.259  1.00 28.41           C  
ATOM   2376  HA  SER A 161     -42.688   6.087  13.485  1.00 28.41           H  
ATOM   2377  C   SER A 161     -41.110   4.753  13.946  1.00 28.41           C  
ATOM   2378  CB  SER A 161     -41.532   5.845  11.731  1.00 28.41           C  
ATOM   2379  HB2 SER A 161     -40.491   5.864  11.408  1.00 28.41           H  
ATOM   2380  HB3 SER A 161     -41.963   4.882  11.459  1.00 28.41           H  
ATOM   2381  O   SER A 161     -40.352   3.976  13.373  1.00 28.41           O  
ATOM   2382  OG  SER A 161     -42.268   6.863  11.080  1.00 28.41           O  
ATOM   2383  HG  SER A 161     -41.653   7.598  11.015  1.00 28.41           H  
ATOM   2384  N   VAL A 162     -41.579   4.493  15.170  1.00 31.17           N  
ATOM   2385  H   VAL A 162     -42.183   5.174  15.610  1.00 31.17           H  
ATOM   2386  CA  VAL A 162     -41.582   3.136  15.738  1.00 31.17           C  
ATOM   2387  HA  VAL A 162     -40.713   2.586  15.377  1.00 31.17           H  
ATOM   2388  C   VAL A 162     -42.839   2.441  15.219  1.00 31.17           C  
ATOM   2389  CB  VAL A 162     -41.504   3.154  17.279  1.00 31.17           C  
ATOM   2390  HB  VAL A 162     -42.325   3.750  17.678  1.00 31.17           H  
ATOM   2391  O   VAL A 162     -43.935   2.640  15.739  1.00 31.17           O  
ATOM   2392  CG1 VAL A 162     -41.582   1.742  17.876  1.00 31.17           C  
ATOM   2393 HG11 VAL A 162     -41.466   1.792  18.959  1.00 31.17           H  
ATOM   2394 HG12 VAL A 162     -42.551   1.292  17.661  1.00 31.17           H  
ATOM   2395 HG13 VAL A 162     -40.792   1.114  17.462  1.00 31.17           H  
ATOM   2396  CG2 VAL A 162     -40.180   3.779  17.740  1.00 31.17           C  
ATOM   2397 HG21 VAL A 162     -40.133   3.787  18.829  1.00 31.17           H  
ATOM   2398 HG22 VAL A 162     -40.103   4.808  17.389  1.00 31.17           H  
ATOM   2399 HG23 VAL A 162     -39.338   3.207  17.351  1.00 31.17           H  
ATOM   2400  N   ALA A 163     -42.693   1.674  14.140  1.00 27.22           N  
ATOM   2401  H   ALA A 163     -41.774   1.596  13.728  1.00 27.22           H  
ATOM   2402  CA  ALA A 163     -43.727   0.759  13.678  1.00 27.22           C  
ATOM   2403  HA  ALA A 163     -44.696   1.237  13.822  1.00 27.22           H  
ATOM   2404  C   ALA A 163     -43.688  -0.526  14.522  1.00 27.22           C  
ATOM   2405  CB  ALA A 163     -43.571   0.502  12.175  1.00 27.22           C  
ATOM   2406  HB1 ALA A 163     -42.609   0.029  11.979  1.00 27.22           H  
ATOM   2407  HB2 ALA A 163     -43.628   1.444  11.630  1.00 27.22           H  
ATOM   2408  HB3 ALA A 163     -44.367  -0.160  11.833  1.00 27.22           H  
ATOM   2409  O   ALA A 163     -42.655  -1.177  14.661  1.00 27.22           O  
ATOM   2410  N   HIS A 164     -44.847  -0.839  15.093  1.00 28.62           N  
ATOM   2411  H   HIS A 164     -45.603  -0.191  14.922  1.00 28.62           H  
ATOM   2412  CA  HIS A 164     -45.196  -1.987  15.920  1.00 28.62           C  
ATOM   2413  HA  HIS A 164     -44.858  -1.814  16.942  1.00 28.62           H  
ATOM   2414  C   HIS A 164     -44.660  -3.351  15.440  1.00 28.62           C  
ATOM   2415  CB  HIS A 164     -46.732  -2.065  15.900  1.00 28.62           C  
ATOM   2416  HB2 HIS A 164     -47.102  -1.900  14.888  1.00 28.62           H  
ATOM   2417  HB3 HIS A 164     -47.029  -3.077  16.176  1.00 28.62           H  
ATOM   2418  O   HIS A 164     -44.939  -3.776  14.322  1.00 28.62           O  
ATOM   2419  CG  HIS A 164     -47.443  -1.134  16.845  1.00 28.62           C  
ATOM   2420  CD2 HIS A 164     -47.628   0.220  16.730  1.00 28.62           C  
ATOM   2421  HD2 HIS A 164     -47.254   0.853  15.938  1.00 28.62           H  
ATOM   2422  ND1 HIS A 164     -48.109  -1.542  17.977  1.00 28.62           N  
ATOM   2423  HD1 HIS A 164     -48.173  -2.485  18.334  1.00 28.62           H  
ATOM   2424  CE1 HIS A 164     -48.683  -0.463  18.531  1.00 28.62           C  
ATOM   2425  HE1 HIS A 164     -49.276  -0.472  19.433  1.00 28.62           H  
ATOM   2426  NE2 HIS A 164     -48.417   0.635  17.806  1.00 28.62           N  
ATOM   2427  N   LEU A 165     -44.056  -4.104  16.364  1.00 26.49           N  
ATOM   2428  H   LEU A 165     -43.772  -3.649  17.219  1.00 26.49           H  
ATOM   2429  CA  LEU A 165     -44.027  -5.574  16.363  1.00 26.49           C  
ATOM   2430  HA  LEU A 165     -44.790  -5.941  15.677  1.00 26.49           H  
ATOM   2431  C   LEU A 165     -44.437  -6.072  17.757  1.00 26.49           C  
ATOM   2432  CB  LEU A 165     -42.656  -6.111  15.899  1.00 26.49           C  
ATOM   2433  HB2 LEU A 165     -41.877  -5.476  16.321  1.00 26.49           H  
ATOM   2434  HB3 LEU A 165     -42.509  -7.115  16.299  1.00 26.49           H  
ATOM   2435  O   LEU A 165     -43.640  -6.596  18.529  1.00 26.49           O  
ATOM   2436  CG  LEU A 165     -42.485  -6.195  14.371  1.00 26.49           C  
ATOM   2437  HG  LEU A 165     -42.778  -5.252  13.910  1.00 26.49           H  
ATOM   2438  CD1 LEU A 165     -41.014  -6.446  14.037  1.00 26.49           C  
ATOM   2439 HD11 LEU A 165     -40.884  -6.491  12.955  1.00 26.49           H  
ATOM   2440 HD12 LEU A 165     -40.409  -5.626  14.422  1.00 26.49           H  
ATOM   2441 HD13 LEU A 165     -40.679  -7.382  14.484  1.00 26.49           H  
ATOM   2442  CD2 LEU A 165     -43.305  -7.339  13.759  1.00 26.49           C  
ATOM   2443 HD21 LEU A 165     -43.111  -7.396  12.688  1.00 26.49           H  
ATOM   2444 HD22 LEU A 165     -44.370  -7.151  13.899  1.00 26.49           H  
ATOM   2445 HD23 LEU A 165     -43.040  -8.287  14.226  1.00 26.49           H  
ATOM   2446  N   SER A 166     -45.705  -5.856  18.098  1.00 30.52           N  
ATOM   2447  H   SER A 166     -46.301  -5.384  17.433  1.00 30.52           H  
ATOM   2448  CA  SER A 166     -46.380  -6.514  19.215  1.00 30.52           C  
ATOM   2449  HA  SER A 166     -45.664  -7.062  19.828  1.00 30.52           H  
ATOM   2450  C   SER A 166     -47.379  -7.500  18.623  1.00 30.52           C  
ATOM   2451  CB  SER A 166     -47.086  -5.482  20.112  1.00 30.52           C  
ATOM   2452  HB2 SER A 166     -47.607  -6.002  20.916  1.00 30.52           H  
ATOM   2453  HB3 SER A 166     -46.340  -4.822  20.555  1.00 30.52           H  
ATOM   2454  O   SER A 166     -48.380  -7.042  18.090  1.00 30.52           O  
ATOM   2455  OG  SER A 166     -48.021  -4.703  19.378  1.00 30.52           O  
ATOM   2456  HG  SER A 166     -48.577  -5.328  18.907  1.00 30.52           H  
ATOM   2457  N   GLU A 167     -47.068  -8.799  18.656  1.00 30.30           N  
ATOM   2458  H   GLU A 167     -46.115  -9.018  18.909  1.00 30.30           H  
ATOM   2459  CA  GLU A 167     -48.009  -9.938  18.674  1.00 30.30           C  
ATOM   2460  HA  GLU A 167     -48.391 -10.049  19.689  1.00 30.30           H  
ATOM   2461  C   GLU A 167     -47.244 -11.236  18.356  1.00 30.30           C  
ATOM   2462  CB  GLU A 167     -49.242  -9.770  17.753  1.00 30.30           C  
ATOM   2463  HB2 GLU A 167     -48.983  -9.175  16.877  1.00 30.30           H  
ATOM   2464  HB3 GLU A 167     -49.573 -10.747  17.401  1.00 30.30           H  
ATOM   2465  O   GLU A 167     -47.247 -11.745  17.237  1.00 30.30           O  
ATOM   2466  CG  GLU A 167     -50.430  -9.155  18.527  1.00 30.30           C  
ATOM   2467  HG2 GLU A 167     -50.094  -8.359  19.190  1.00 30.30           H  
ATOM   2468  HG3 GLU A 167     -50.837  -9.931  19.176  1.00 30.30           H  
ATOM   2469  CD  GLU A 167     -51.552  -8.638  17.614  1.00 30.30           C  
ATOM   2470  OE1 GLU A 167     -52.248  -7.685  18.036  1.00 30.30           O  
ATOM   2471  OE2 GLU A 167     -51.748  -9.231  16.528  1.00 30.30           O  
ATOM   2472  N   VAL A 168     -46.572 -11.798  19.366  1.00 33.81           N  
ATOM   2473  H   VAL A 168     -46.557 -11.318  20.255  1.00 33.81           H  
ATOM   2474  CA  VAL A 168     -46.323 -13.245  19.406  1.00 33.81           C  
ATOM   2475  HA  VAL A 168     -46.630 -13.679  18.454  1.00 33.81           H  
ATOM   2476  C   VAL A 168     -47.233 -13.818  20.483  1.00 33.81           C  
ATOM   2477  CB  VAL A 168     -44.845 -13.629  19.576  1.00 33.81           C  
ATOM   2478  HB  VAL A 168     -44.448 -13.175  20.483  1.00 33.81           H  
ATOM   2479  O   VAL A 168     -47.109 -13.521  21.669  1.00 33.81           O  
ATOM   2480  CG1 VAL A 168     -44.681 -15.155  19.661  1.00 33.81           C  
ATOM   2481 HG11 VAL A 168     -43.623 -15.406  19.736  1.00 33.81           H  
ATOM   2482 HG12 VAL A 168     -45.099 -15.632  18.774  1.00 33.81           H  
ATOM   2483 HG13 VAL A 168     -45.182 -15.541  20.549  1.00 33.81           H  
ATOM   2484  CG2 VAL A 168     -44.027 -13.147  18.369  1.00 33.81           C  
ATOM   2485 HG21 VAL A 168     -44.079 -12.061  18.294  1.00 33.81           H  
ATOM   2486 HG22 VAL A 168     -42.983 -13.435  18.489  1.00 33.81           H  
ATOM   2487 HG23 VAL A 168     -44.419 -13.582  17.449  1.00 33.81           H  
ATOM   2488  N   ASN A 169     -48.191 -14.593  19.995  1.00 29.26           N  
ATOM   2489  H   ASN A 169     -48.174 -14.712  18.992  1.00 29.26           H  
ATOM   2490  CA  ASN A 169     -49.282 -15.266  20.681  1.00 29.26           C  
ATOM   2491  HA  ASN A 169     -49.938 -14.512  21.117  1.00 29.26           H  
ATOM   2492  C   ASN A 169     -48.757 -16.196  21.803  1.00 29.26           C  
ATOM   2493  CB  ASN A 169     -50.021 -16.034  19.547  1.00 29.26           C  
ATOM   2494  HB2 ASN A 169     -49.762 -17.093  19.578  1.00 29.26           H  
ATOM   2495  HB3 ASN A 169     -49.718 -15.663  18.568  1.00 29.26           H  
ATOM   2496  O   ASN A 169     -48.128 -17.211  21.510  1.00 29.26           O  
ATOM   2497  CG  ASN A 169     -51.529 -15.923  19.573  1.00 29.26           C  
ATOM   2498  ND2 ASN A 169     -52.190 -16.381  18.536  1.00 29.26           N  
ATOM   2499 HD21 ASN A 169     -51.713 -16.816  17.760  1.00 29.26           H  
ATOM   2500 HD22 ASN A 169     -53.195 -16.315  18.613  1.00 29.26           H  
ATOM   2501  OD1 ASN A 169     -52.128 -15.417  20.498  1.00 29.26           O  
ATOM   2502  N   GLN A 170     -49.007 -15.873  23.080  1.00 32.89           N  
ATOM   2503  H   GLN A 170     -49.505 -15.013  23.259  1.00 32.89           H  
ATOM   2504  CA  GLN A 170     -48.701 -16.727  24.246  1.00 32.89           C  
ATOM   2505  HA  GLN A 170     -47.962 -17.473  23.953  1.00 32.89           H  
ATOM   2506  C   GLN A 170     -49.938 -17.525  24.695  1.00 32.89           C  
ATOM   2507  CB  GLN A 170     -48.101 -15.919  25.415  1.00 32.89           C  
ATOM   2508  HB2 GLN A 170     -48.620 -14.965  25.514  1.00 32.89           H  
ATOM   2509  HB3 GLN A 170     -48.254 -16.482  26.336  1.00 32.89           H  
ATOM   2510  O   GLN A 170     -50.407 -17.408  25.824  1.00 32.89           O  
ATOM   2511  CG  GLN A 170     -46.587 -15.696  25.329  1.00 32.89           C  
ATOM   2512  HG2 GLN A 170     -46.099 -16.648  25.120  1.00 32.89           H  
ATOM   2513  HG3 GLN A 170     -46.362 -15.007  24.516  1.00 32.89           H  
ATOM   2514  CD  GLN A 170     -46.010 -15.147  26.638  1.00 32.89           C  
ATOM   2515  NE2 GLN A 170     -44.713 -14.950  26.713  1.00 32.89           N  
ATOM   2516 HE21 GLN A 170     -44.116 -15.134  25.920  1.00 32.89           H  
ATOM   2517 HE22 GLN A 170     -44.378 -14.594  27.596  1.00 32.89           H  
ATOM   2518  OE1 GLN A 170     -46.685 -14.894  27.621  1.00 32.89           O  
ATOM   2519  N   GLU A 171     -50.467 -18.368  23.813  1.00 33.05           N  
ATOM   2520  H   GLU A 171     -50.080 -18.399  22.881  1.00 33.05           H  
ATOM   2521  CA  GLU A 171     -51.532 -19.317  24.157  1.00 33.05           C  
ATOM   2522  HA  GLU A 171     -51.742 -19.227  25.223  1.00 33.05           H  
ATOM   2523  C   GLU A 171     -51.039 -20.760  23.986  1.00 33.05           C  
ATOM   2524  CB  GLU A 171     -52.852 -18.970  23.432  1.00 33.05           C  
ATOM   2525  HB2 GLU A 171     -53.123 -19.756  22.726  1.00 33.05           H  
ATOM   2526  HB3 GLU A 171     -52.733 -18.046  22.866  1.00 33.05           H  
ATOM   2527  O   GLU A 171     -51.501 -21.514  23.141  1.00 33.05           O  
ATOM   2528  CG  GLU A 171     -53.992 -18.775  24.448  1.00 33.05           C  
ATOM   2529  HG2 GLU A 171     -54.060 -19.666  25.073  1.00 33.05           H  
ATOM   2530  HG3 GLU A 171     -53.734 -17.934  25.092  1.00 33.05           H  
ATOM   2531  CD  GLU A 171     -55.362 -18.516  23.799  1.00 33.05           C  
ATOM   2532  OE1 GLU A 171     -56.280 -18.117  24.553  1.00 33.05           O  
ATOM   2533  OE2 GLU A 171     -55.510 -18.759  22.579  1.00 33.05           O  
ATOM   2534  N   SER A 172     -50.040 -21.153  24.779  1.00 31.69           N  
ATOM   2535  H   SER A 172     -49.601 -20.449  25.355  1.00 31.69           H  
ATOM   2536  CA  SER A 172     -49.816 -22.554  25.158  1.00 31.69           C  
ATOM   2537  HA  SER A 172     -50.754 -22.948  25.549  1.00 31.69           H  
ATOM   2538  C   SER A 172     -48.762 -22.620  26.261  1.00 31.69           C  
ATOM   2539  CB  SER A 172     -49.393 -23.454  23.978  1.00 31.69           C  
ATOM   2540  HB2 SER A 172     -50.105 -23.392  23.155  1.00 31.69           H  
ATOM   2541  HB3 SER A 172     -49.383 -24.491  24.313  1.00 31.69           H  
ATOM   2542  O   SER A 172     -47.779 -21.889  26.210  1.00 31.69           O  
ATOM   2543  OG  SER A 172     -48.105 -23.138  23.502  1.00 31.69           O  
ATOM   2544  HG  SER A 172     -47.882 -22.258  23.813  1.00 31.69           H  
ATOM   2545  N   ILE A 173     -48.940 -23.553  27.196  1.00 31.29           N  
ATOM   2546  H   ILE A 173     -49.780 -24.106  27.100  1.00 31.29           H  
ATOM   2547  CA  ILE A 173     -48.078 -23.882  28.349  1.00 31.29           C  
ATOM   2548  HA  ILE A 173     -48.296 -24.935  28.528  1.00 31.29           H  
ATOM   2549  C   ILE A 173     -48.522 -23.205  29.661  1.00 31.29           C  
ATOM   2550  CB  ILE A 173     -46.550 -23.880  28.053  1.00 31.29           C  
ATOM   2551  HB  ILE A 173     -46.197 -22.848  28.060  1.00 31.29           H  
ATOM   2552  O   ILE A 173     -47.778 -22.533  30.368  1.00 31.29           O  
ATOM   2553  CG1 ILE A 173     -46.160 -24.543  26.702  1.00 31.29           C  
ATOM   2554 HG12 ILE A 173     -46.181 -25.628  26.806  1.00 31.29           H  
ATOM   2555 HG13 ILE A 173     -46.864 -24.298  25.907  1.00 31.29           H  
ATOM   2556  CG2 ILE A 173     -45.818 -24.667  29.162  1.00 31.29           C  
ATOM   2557 HG21 ILE A 173     -45.966 -24.200  30.136  1.00 31.29           H  
ATOM   2558 HG22 ILE A 173     -46.172 -25.697  29.203  1.00 31.29           H  
ATOM   2559 HG23 ILE A 173     -44.744 -24.672  28.977  1.00 31.29           H  
ATOM   2560  CD1 ILE A 173     -44.777 -24.114  26.194  1.00 31.29           C  
ATOM   2561 HD11 ILE A 173     -44.753 -23.033  26.062  1.00 31.29           H  
ATOM   2562 HD12 ILE A 173     -43.993 -24.412  26.891  1.00 31.29           H  
ATOM   2563 HD13 ILE A 173     -44.586 -24.588  25.231  1.00 31.29           H  
ATOM   2564  N   THR A 174     -49.770 -23.482  30.037  1.00 33.09           N  
ATOM   2565  H   THR A 174     -50.394 -23.895  29.358  1.00 33.09           H  
ATOM   2566  CA  THR A 174     -50.186 -23.644  31.434  1.00 33.09           C  
ATOM   2567  HA  THR A 174     -49.434 -23.210  32.093  1.00 33.09           H  
ATOM   2568  C   THR A 174     -50.287 -25.140  31.747  1.00 33.09           C  
ATOM   2569  CB  THR A 174     -51.531 -22.946  31.718  1.00 33.09           C  
ATOM   2570  HB  THR A 174     -51.990 -23.394  32.600  1.00 33.09           H  
ATOM   2571  O   THR A 174     -51.257 -25.800  31.386  1.00 33.09           O  
ATOM   2572  CG2 THR A 174     -51.355 -21.455  31.988  1.00 33.09           C  
ATOM   2573 HG21 THR A 174     -50.919 -20.970  31.115  1.00 33.09           H  
ATOM   2574 HG22 THR A 174     -50.688 -21.310  32.838  1.00 33.09           H  
ATOM   2575 HG23 THR A 174     -52.319 -20.999  32.215  1.00 33.09           H  
ATOM   2576  OG1 THR A 174     -52.418 -23.059  30.628  1.00 33.09           O  
ATOM   2577  HG1 THR A 174     -52.906 -22.235  30.556  1.00 33.09           H  
ATOM   2578  N   SER A 175     -49.312 -25.697  32.463  1.00 30.99           N  
ATOM   2579  H   SER A 175     -48.455 -25.185  32.617  1.00 30.99           H  
ATOM   2580  CA  SER A 175     -49.544 -26.889  33.288  1.00 30.99           C  
ATOM   2581  HA  SER A 175     -50.579 -26.852  33.628  1.00 30.99           H  
ATOM   2582  C   SER A 175     -48.645 -26.848  34.518  1.00 30.99           C  
ATOM   2583  CB  SER A 175     -49.406 -28.211  32.527  1.00 30.99           C  
ATOM   2584  HB2 SER A 175     -49.695 -29.031  33.185  1.00 30.99           H  
ATOM   2585  HB3 SER A 175     -50.075 -28.211  31.666  1.00 30.99           H  
ATOM   2586  O   SER A 175     -47.429 -26.714  34.416  1.00 30.99           O  
ATOM   2587  OG  SER A 175     -48.086 -28.429  32.087  1.00 30.99           O  
ATOM   2588  HG  SER A 175     -47.473 -28.155  32.773  1.00 30.99           H  
ATOM   2589  N   ARG A 176     -49.313 -26.905  35.667  1.00 36.57           N  
ATOM   2590  H   ARG A 176     -50.300 -27.101  35.579  1.00 36.57           H  
ATOM   2591  CA  ARG A 176     -48.821 -26.783  37.036  1.00 36.57           C  
ATOM   2592  HA  ARG A 176     -48.248 -25.862  37.145  1.00 36.57           H  
ATOM   2593  C   ARG A 176     -47.919 -27.944  37.484  1.00 36.57           C  
ATOM   2594  CB  ARG A 176     -50.068 -26.749  37.937  1.00 36.57           C  
ATOM   2595  HB2 ARG A 176     -49.751 -26.927  38.965  1.00 36.57           H  
ATOM   2596  HB3 ARG A 176     -50.737 -27.564  37.660  1.00 36.57           H  
ATOM   2597  O   ARG A 176     -48.034 -29.056  36.982  1.00 36.57           O  
ATOM   2598  CG  ARG A 176     -50.837 -25.425  37.967  1.00 36.57           C  
ATOM   2599  HG2 ARG A 176     -51.102 -25.110  36.958  1.00 36.57           H  
ATOM   2600  HG3 ARG A 176     -50.206 -24.667  38.431  1.00 36.57           H  
ATOM   2601  CD  ARG A 176     -52.110 -25.633  38.800  1.00 36.57           C  
ATOM   2602  HD2 ARG A 176     -51.853 -26.205  39.691  1.00 36.57           H  
ATOM   2603  HD3 ARG A 176     -52.816 -26.215  38.207  1.00 36.57           H  
ATOM   2604  NE  ARG A 176     -52.708 -24.354  39.228  1.00 36.57           N  
ATOM   2605  HE  ARG A 176     -52.072 -23.573  39.296  1.00 36.57           H  
ATOM   2606  NH1 ARG A 176     -54.824 -25.136  39.659  1.00 36.57           N  
ATOM   2607 HH11 ARG A 176     -55.760 -24.990  40.010  1.00 36.57           H  
ATOM   2608 HH12 ARG A 176     -54.520 -26.053  39.365  1.00 36.57           H  
ATOM   2609  NH2 ARG A 176     -54.309 -23.013  40.125  1.00 36.57           N  
ATOM   2610 HH21 ARG A 176     -55.251 -22.872  40.462  1.00 36.57           H  
ATOM   2611 HH22 ARG A 176     -53.640 -22.258  40.159  1.00 36.57           H  
ATOM   2612  CZ  ARG A 176     -53.941 -24.176  39.665  1.00 36.57           C  
ATOM   2613  N   ASP A 177     -47.148 -27.642  38.530  1.00 32.84           N  
ATOM   2614  H   ASP A 177     -47.197 -26.679  38.830  1.00 32.84           H  
ATOM   2615  CA  ASP A 177     -46.664 -28.544  39.586  1.00 32.84           C  
ATOM   2616  HA  ASP A 177     -46.145 -27.903  40.299  1.00 32.84           H  
ATOM   2617  C   ASP A 177     -45.634 -29.625  39.219  1.00 32.84           C  
ATOM   2618  CB  ASP A 177     -47.860 -29.134  40.372  1.00 32.84           C  
ATOM   2619  HB2 ASP A 177     -47.479 -29.745  41.191  1.00 32.84           H  
ATOM   2620  HB3 ASP A 177     -48.435 -29.783  39.712  1.00 32.84           H  
ATOM   2621  O   ASP A 177     -45.960 -30.803  39.278  1.00 32.84           O  
ATOM   2622  CG  ASP A 177     -48.794 -28.083  40.975  1.00 32.84           C  
ATOM   2623  OD1 ASP A 177     -48.315 -26.960  41.253  1.00 32.84           O  
ATOM   2624  OD2 ASP A 177     -50.011 -28.365  41.080  1.00 32.84           O  
ATOM   2625  N   GLN A 178     -44.362 -29.255  38.996  1.00 31.09           N  
ATOM   2626  H   GLN A 178     -44.173 -28.280  38.813  1.00 31.09           H  
ATOM   2627  CA  GLN A 178     -43.208 -30.075  39.429  1.00 31.09           C  
ATOM   2628  HA  GLN A 178     -43.512 -30.604  40.332  1.00 31.09           H  
ATOM   2629  C   GLN A 178     -41.978 -29.198  39.762  1.00 31.09           C  
ATOM   2630  CB  GLN A 178     -42.792 -31.150  38.402  1.00 31.09           C  
ATOM   2631  HB2 GLN A 178     -41.827 -31.546  38.718  1.00 31.09           H  
ATOM   2632  HB3 GLN A 178     -42.669 -30.703  37.416  1.00 31.09           H  
ATOM   2633  O   GLN A 178     -41.585 -28.372  38.937  1.00 31.09           O  
ATOM   2634  CG  GLN A 178     -43.782 -32.326  38.330  1.00 31.09           C  
ATOM   2635  HG2 GLN A 178     -44.631 -32.030  37.714  1.00 31.09           H  
ATOM   2636  HG3 GLN A 178     -44.127 -32.566  39.335  1.00 31.09           H  
ATOM   2637  CD  GLN A 178     -43.243 -33.610  37.729  1.00 31.09           C  
ATOM   2638  NE2 GLN A 178     -44.035 -34.661  37.741  1.00 31.09           N  
ATOM   2639 HE21 GLN A 178     -43.656 -35.496  37.318  1.00 31.09           H  
ATOM   2640 HE22 GLN A 178     -44.973 -34.577  38.107  1.00 31.09           H  
ATOM   2641  OE1 GLN A 178     -42.132 -33.717  37.246  1.00 31.09           O  
ATOM   2642  N   PRO A 179     -41.348 -29.354  40.944  1.00 29.62           N  
ATOM   2643  CA  PRO A 179     -40.081 -28.710  41.267  1.00 29.62           C  
ATOM   2644  HA  PRO A 179     -40.072 -27.692  40.877  1.00 29.62           H  
ATOM   2645  C   PRO A 179     -38.887 -29.483  40.676  1.00 29.62           C  
ATOM   2646  CB  PRO A 179     -40.042 -28.650  42.797  1.00 29.62           C  
ATOM   2647  HB2 PRO A 179     -40.579 -27.765  43.138  1.00 29.62           H  
ATOM   2648  HB3 PRO A 179     -39.024 -28.651  43.185  1.00 29.62           H  
ATOM   2649  O   PRO A 179     -38.815 -30.703  40.779  1.00 29.62           O  
ATOM   2650  CG  PRO A 179     -40.812 -29.904  43.215  1.00 29.62           C  
ATOM   2651  HG2 PRO A 179     -41.312 -29.766  44.173  1.00 29.62           H  
ATOM   2652  HG3 PRO A 179     -40.126 -30.750  43.265  1.00 29.62           H  
ATOM   2653  CD  PRO A 179     -41.815 -30.133  42.083  1.00 29.62           C  
ATOM   2654  HD2 PRO A 179     -42.798 -29.774  42.390  1.00 29.62           H  
ATOM   2655  HD3 PRO A 179     -41.861 -31.193  41.834  1.00 29.62           H  
ATOM   2656  N   LEU A 180     -37.966 -28.720  40.076  1.00 30.95           N  
ATOM   2657  H   LEU A 180     -38.245 -27.759  39.946  1.00 30.95           H  
ATOM   2658  CA  LEU A 180     -36.545 -28.986  39.791  1.00 30.95           C  
ATOM   2659  HA  LEU A 180     -36.350 -28.671  38.766  1.00 30.95           H  
ATOM   2660  C   LEU A 180     -36.038 -30.437  39.912  1.00 30.95           C  
ATOM   2661  CB  LEU A 180     -35.717 -28.082  40.732  1.00 30.95           C  
ATOM   2662  HB2 LEU A 180     -36.144 -28.150  41.733  1.00 30.95           H  
ATOM   2663  HB3 LEU A 180     -34.697 -28.459  40.802  1.00 30.95           H  
ATOM   2664  O   LEU A 180     -35.782 -30.927  41.009  1.00 30.95           O  
ATOM   2665  CG  LEU A 180     -35.662 -26.610  40.286  1.00 30.95           C  
ATOM   2666  HG  LEU A 180     -36.594 -26.340  39.789  1.00 30.95           H  
ATOM   2667  CD1 LEU A 180     -35.487 -25.684  41.488  1.00 30.95           C  
ATOM   2668 HD11 LEU A 180     -35.457 -24.648  41.152  1.00 30.95           H  
ATOM   2669 HD12 LEU A 180     -34.559 -25.919  42.009  1.00 30.95           H  
ATOM   2670 HD13 LEU A 180     -36.326 -25.806  42.174  1.00 30.95           H  
ATOM   2671  CD2 LEU A 180     -34.496 -26.381  39.321  1.00 30.95           C  
ATOM   2672 HD21 LEU A 180     -34.606 -27.019  38.444  1.00 30.95           H  
ATOM   2673 HD22 LEU A 180     -33.548 -26.605  39.811  1.00 30.95           H  
ATOM   2674 HD23 LEU A 180     -34.488 -25.341  38.996  1.00 30.95           H  
ATOM   2675  N   HIS A 181     -35.661 -31.022  38.772  1.00 26.44           N  
ATOM   2676  H   HIS A 181     -35.960 -30.613  37.898  1.00 26.44           H  
ATOM   2677  CA  HIS A 181     -34.505 -31.914  38.708  1.00 26.44           C  
ATOM   2678  HA  HIS A 181     -33.955 -31.828  39.646  1.00 26.44           H  
ATOM   2679  C   HIS A 181     -33.553 -31.454  37.603  1.00 26.44           C  
ATOM   2680  CB  HIS A 181     -34.915 -33.386  38.577  1.00 26.44           C  
ATOM   2681  HB2 HIS A 181     -35.847 -33.468  38.019  1.00 26.44           H  
ATOM   2682  HB3 HIS A 181     -34.146 -33.923  38.022  1.00 26.44           H  
ATOM   2683  O   HIS A 181     -33.923 -31.329  36.439  1.00 26.44           O  
ATOM   2684  CG  HIS A 181     -35.058 -34.047  39.926  1.00 26.44           C  
ATOM   2685  CD2 HIS A 181     -36.199 -34.154  40.675  1.00 26.44           C  
ATOM   2686  HD2 HIS A 181     -37.174 -33.781  40.401  1.00 26.44           H  
ATOM   2687  ND1 HIS A 181     -34.033 -34.592  40.668  1.00 26.44           N  
ATOM   2688  HD1 HIS A 181     -33.068 -34.670  40.380  1.00 26.44           H  
ATOM   2689  CE1 HIS A 181     -34.547 -35.026  41.830  1.00 26.44           C  
ATOM   2690  HE1 HIS A 181     -33.985 -35.506  42.617  1.00 26.44           H  
ATOM   2691  NE2 HIS A 181     -35.866 -34.799  41.875  1.00 26.44           N  
ATOM   2692  N   HIS A 182     -32.315 -31.185  38.014  1.00 33.24           N  
ATOM   2693  H   HIS A 182     -32.125 -31.287  39.001  1.00 33.24           H  
ATOM   2694  CA  HIS A 182     -31.168 -30.949  37.154  1.00 33.24           C  
ATOM   2695  HA  HIS A 182     -31.285 -30.001  36.629  1.00 33.24           H  
ATOM   2696  C   HIS A 182     -30.998 -32.081  36.133  1.00 33.24           C  
ATOM   2697  CB  HIS A 182     -29.910 -30.905  38.042  1.00 33.24           C  
ATOM   2698  HB2 HIS A 182     -29.036 -31.039  37.405  1.00 33.24           H  
ATOM   2699  HB3 HIS A 182     -29.922 -31.742  38.741  1.00 33.24           H  
ATOM   2700  O   HIS A 182     -30.886 -33.245  36.511  1.00 33.24           O  
ATOM   2701  CG  HIS A 182     -29.710 -29.623  38.806  1.00 33.24           C  
ATOM   2702  CD2 HIS A 182     -30.156 -29.321  40.066  1.00 33.24           C  
ATOM   2703  HD2 HIS A 182     -30.750 -29.958  40.705  1.00 33.24           H  
ATOM   2704  ND1 HIS A 182     -28.961 -28.552  38.375  1.00 33.24           N  
ATOM   2705  HD1 HIS A 182     -28.470 -28.476  37.496  1.00 33.24           H  
ATOM   2706  CE1 HIS A 182     -28.962 -27.624  39.345  1.00 33.24           C  
ATOM   2707  HE1 HIS A 182     -28.456 -26.671  39.297  1.00 33.24           H  
ATOM   2708  NE2 HIS A 182     -29.681 -28.048  40.394  1.00 33.24           N  
ATOM   2709  N   SER A 183     -30.836 -31.723  34.862  1.00 27.04           N  
ATOM   2710  H   SER A 183     -31.105 -30.794  34.571  1.00 27.04           H  
ATOM   2711  CA  SER A 183     -30.010 -32.500  33.942  1.00 27.04           C  
ATOM   2712  HA  SER A 183     -29.311 -33.097  34.527  1.00 27.04           H  
ATOM   2713  C   SER A 183     -29.199 -31.539  33.084  1.00 27.04           C  
ATOM   2714  CB  SER A 183     -30.819 -33.494  33.103  1.00 27.04           C  
ATOM   2715  HB2 SER A 183     -31.374 -34.160  33.764  1.00 27.04           H  
ATOM   2716  HB3 SER A 183     -30.133 -34.092  32.504  1.00 27.04           H  
ATOM   2717  O   SER A 183     -29.728 -30.832  32.230  1.00 27.04           O  
ATOM   2718  OG  SER A 183     -31.721 -32.836  32.242  1.00 27.04           O  
ATOM   2719  HG  SER A 183     -31.267 -32.091  31.842  1.00 27.04           H  
ATOM   2720  N   SER A 184     -27.904 -31.513  33.369  1.00 38.09           N  
ATOM   2721  H   SER A 184     -27.582 -32.142  34.091  1.00 38.09           H  
ATOM   2722  CA  SER A 184     -26.838 -31.018  32.512  1.00 38.09           C  
ATOM   2723  HA  SER A 184     -26.835 -29.929  32.490  1.00 38.09           H  
ATOM   2724  C   SER A 184     -26.992 -31.569  31.092  1.00 38.09           C  
ATOM   2725  CB  SER A 184     -25.522 -31.533  33.116  1.00 38.09           C  
ATOM   2726  HB2 SER A 184     -25.304 -30.977  34.028  1.00 38.09           H  
ATOM   2727  HB3 SER A 184     -24.704 -31.384  32.411  1.00 38.09           H  
ATOM   2728  O   SER A 184     -26.806 -32.766  30.874  1.00 38.09           O  
ATOM   2729  OG  SER A 184     -25.647 -32.913  33.437  1.00 38.09           O  
ATOM   2730  HG  SER A 184     -25.800 -33.373  32.608  1.00 38.09           H  
ATOM   2731  N   ALA A 185     -27.311 -30.699  30.140  1.00 31.05           N  
ATOM   2732  H   ALA A 185     -27.540 -29.748  30.393  1.00 31.05           H  
ATOM   2733  CA  ALA A 185     -27.131 -30.955  28.720  1.00 31.05           C  
ATOM   2734  HA  ALA A 185     -26.504 -31.837  28.588  1.00 31.05           H  
ATOM   2735  C   ALA A 185     -26.390 -29.750  28.134  1.00 31.05           C  
ATOM   2736  CB  ALA A 185     -28.479 -31.240  28.055  1.00 31.05           C  
ATOM   2737  HB1 ALA A 185     -29.137 -30.379  28.169  1.00 31.05           H  
ATOM   2738  HB2 ALA A 185     -28.328 -31.434  26.993  1.00 31.05           H  
ATOM   2739  HB3 ALA A 185     -28.941 -32.113  28.517  1.00 31.05           H  
ATOM   2740  O   ALA A 185     -26.813 -28.606  28.297  1.00 31.05           O  
ATOM   2741  N   GLU A 186     -25.231 -30.042  27.554  1.00 29.67           N  
ATOM   2742  H   GLU A 186     -25.003 -31.019  27.440  1.00 29.67           H  
ATOM   2743  CA  GLU A 186     -24.244 -29.115  27.013  1.00 29.67           C  
ATOM   2744  HA  GLU A 186     -23.739 -28.596  27.827  1.00 29.67           H  
ATOM   2745  C   GLU A 186     -24.862 -28.082  26.070  1.00 29.67           C  
ATOM   2746  CB  GLU A 186     -23.207 -29.931  26.229  1.00 29.67           C  
ATOM   2747  HB2 GLU A 186     -23.738 -30.582  25.535  1.00 29.67           H  
ATOM   2748  HB3 GLU A 186     -22.590 -29.253  25.640  1.00 29.67           H  
ATOM   2749  O   GLU A 186     -25.395 -28.410  25.010  1.00 29.67           O  
ATOM   2750  CG  GLU A 186     -22.277 -30.753  27.130  1.00 29.67           C  
ATOM   2751  HG2 GLU A 186     -22.857 -31.204  27.935  1.00 29.67           H  
ATOM   2752  HG3 GLU A 186     -21.546 -30.085  27.585  1.00 29.67           H  
ATOM   2753  CD  GLU A 186     -21.585 -31.879  26.353  1.00 29.67           C  
ATOM   2754  OE1 GLU A 186     -20.341 -31.968  26.432  1.00 29.67           O  
ATOM   2755  OE2 GLU A 186     -22.323 -32.661  25.713  1.00 29.67           O  
ATOM   2756  N   VAL A 187     -24.717 -26.810  26.433  1.00 30.61           N  
ATOM   2757  H   VAL A 187     -24.285 -26.611  27.323  1.00 30.61           H  
ATOM   2758  CA  VAL A 187     -24.899 -25.692  25.510  1.00 30.61           C  
ATOM   2759  HA  VAL A 187     -25.632 -25.963  24.750  1.00 30.61           H  
ATOM   2760  C   VAL A 187     -23.557 -25.448  24.827  1.00 30.61           C  
ATOM   2761  CB  VAL A 187     -25.428 -24.445  26.242  1.00 30.61           C  
ATOM   2762  HB  VAL A 187     -24.742 -24.174  27.044  1.00 30.61           H  
ATOM   2763  O   VAL A 187     -22.604 -24.989  25.452  1.00 30.61           O  
ATOM   2764  CG1 VAL A 187     -25.568 -23.251  25.289  1.00 30.61           C  
ATOM   2765 HG11 VAL A 187     -26.217 -23.509  24.453  1.00 30.61           H  
ATOM   2766 HG12 VAL A 187     -24.590 -22.958  24.906  1.00 30.61           H  
ATOM   2767 HG13 VAL A 187     -25.991 -22.400  25.823  1.00 30.61           H  
ATOM   2768  CG2 VAL A 187     -26.809 -24.726  26.856  1.00 30.61           C  
ATOM   2769 HG21 VAL A 187     -26.740 -25.530  27.589  1.00 30.61           H  
ATOM   2770 HG22 VAL A 187     -27.180 -23.833  27.358  1.00 30.61           H  
ATOM   2771 HG23 VAL A 187     -27.512 -25.020  26.076  1.00 30.61           H  
ATOM   2772  N   TRP A 188     -23.487 -25.773  23.539  1.00 28.20           N  
ATOM   2773  H   TRP A 188     -24.303 -26.188  23.111  1.00 28.20           H  
ATOM   2774  CA  TRP A 188     -22.371 -25.427  22.662  1.00 28.20           C  
ATOM   2775  HA  TRP A 188     -21.432 -25.615  23.183  1.00 28.20           H  
ATOM   2776  C   TRP A 188     -22.486 -23.938  22.277  1.00 28.20           C  
ATOM   2777  CB  TRP A 188     -22.413 -26.332  21.423  1.00 28.20           C  
ATOM   2778  HB2 TRP A 188     -21.708 -25.932  20.694  1.00 28.20           H  
ATOM   2779  HB3 TRP A 188     -23.404 -26.281  20.971  1.00 28.20           H  
ATOM   2780  O   TRP A 188     -23.538 -23.541  21.769  1.00 28.20           O  
ATOM   2781  CG  TRP A 188     -22.066 -27.777  21.650  1.00 28.20           C  
ATOM   2782  CD1 TRP A 188     -22.707 -28.645  22.472  1.00 28.20           C  
ATOM   2783  HD1 TRP A 188     -23.565 -28.414  23.086  1.00 28.20           H  
ATOM   2784  CD2 TRP A 188     -20.974 -28.541  21.049  1.00 28.20           C  
ATOM   2785  CE2 TRP A 188     -21.011 -29.870  21.569  1.00 28.20           C  
ATOM   2786  CE3 TRP A 188     -19.950 -28.241  20.122  1.00 28.20           C  
ATOM   2787  HE3 TRP A 188     -19.883 -27.244  19.713  1.00 28.20           H  
ATOM   2788  NE1 TRP A 188     -22.075 -29.873  22.443  1.00 28.20           N  
ATOM   2789  HE1 TRP A 188     -22.327 -30.647  23.041  1.00 28.20           H  
ATOM   2790  CH2 TRP A 188     -19.080 -30.521  20.266  1.00 28.20           C  
ATOM   2791  HH2 TRP A 188     -18.351 -31.262  19.973  1.00 28.20           H  
ATOM   2792  CZ2 TRP A 188     -20.083 -30.850  21.192  1.00 28.20           C  
ATOM   2793  HZ2 TRP A 188     -20.135 -31.837  21.627  1.00 28.20           H  
ATOM   2794  CZ3 TRP A 188     -19.015 -29.220  19.734  1.00 28.20           C  
ATOM   2795  HZ3 TRP A 188     -18.234 -28.969  19.030  1.00 28.20           H  
ATOM   2796  N   PRO A 189     -21.465 -23.085  22.496  1.00 31.10           N  
ATOM   2797  CA  PRO A 189     -21.579 -21.654  22.254  1.00 31.10           C  
ATOM   2798  HA  PRO A 189     -22.617 -21.323  22.302  1.00 31.10           H  
ATOM   2799  C   PRO A 189     -20.992 -21.282  20.889  1.00 31.10           C  
ATOM   2800  CB  PRO A 189     -20.804 -21.019  23.414  1.00 31.10           C  
ATOM   2801  HB2 PRO A 189     -20.440 -20.020  23.175  1.00 31.10           H  
ATOM   2802  HB3 PRO A 189     -21.444 -20.986  24.296  1.00 31.10           H  
ATOM   2803  O   PRO A 189     -19.789 -21.101  20.770  1.00 31.10           O  
ATOM   2804  CG  PRO A 189     -19.658 -22.006  23.660  1.00 31.10           C  
ATOM   2805  HG2 PRO A 189     -19.379 -22.029  24.713  1.00 31.10           H  
ATOM   2806  HG3 PRO A 189     -18.791 -21.741  23.053  1.00 31.10           H  
ATOM   2807  CD  PRO A 189     -20.216 -23.359  23.201  1.00 31.10           C  
ATOM   2808  HD2 PRO A 189     -19.505 -23.857  22.543  1.00 31.10           H  
ATOM   2809  HD3 PRO A 189     -20.411 -23.973  24.080  1.00 31.10           H  
ATOM   2810  N   HIS A 190     -21.823 -21.092  19.865  1.00 28.99           N  
ATOM   2811  H   HIS A 190     -22.791 -21.360  19.970  1.00 28.99           H  
ATOM   2812  CA  HIS A 190     -21.431 -20.302  18.691  1.00 28.99           C  
ATOM   2813  HA  HIS A 190     -20.752 -19.513  19.014  1.00 28.99           H  
ATOM   2814  C   HIS A 190     -22.644 -19.619  18.064  1.00 28.99           C  
ATOM   2815  CB  HIS A 190     -20.682 -21.146  17.639  1.00 28.99           C  
ATOM   2816  HB2 HIS A 190     -21.181 -22.108  17.521  1.00 28.99           H  
ATOM   2817  HB3 HIS A 190     -20.726 -20.634  16.678  1.00 28.99           H  
ATOM   2818  O   HIS A 190     -23.295 -20.185  17.197  1.00 28.99           O  
ATOM   2819  CG  HIS A 190     -19.221 -21.366  17.943  1.00 28.99           C  
ATOM   2820  CD2 HIS A 190     -18.626 -22.560  18.250  1.00 28.99           C  
ATOM   2821  HD2 HIS A 190     -19.120 -23.518  18.305  1.00 28.99           H  
ATOM   2822  ND1 HIS A 190     -18.241 -20.398  18.018  1.00 28.99           N  
ATOM   2823  HD1 HIS A 190     -18.366 -19.403  17.900  1.00 28.99           H  
ATOM   2824  CE1 HIS A 190     -17.092 -20.998  18.370  1.00 28.99           C  
ATOM   2825  HE1 HIS A 190     -16.150 -20.494  18.530  1.00 28.99           H  
ATOM   2826  NE2 HIS A 190     -17.273 -22.319  18.503  1.00 28.99           N  
ATOM   2827  N   THR A 191     -22.892 -18.370  18.457  1.00 29.79           N  
ATOM   2828  H   THR A 191     -22.417 -18.035  19.283  1.00 29.79           H  
ATOM   2829  CA  THR A 191     -23.470 -17.351  17.568  1.00 29.79           C  
ATOM   2830  HA  THR A 191     -22.986 -17.436  16.595  1.00 29.79           H  
ATOM   2831  C   THR A 191     -23.149 -15.972  18.133  1.00 29.79           C  
ATOM   2832  CB  THR A 191     -24.994 -17.462  17.338  1.00 29.79           C  
ATOM   2833  HB  THR A 191     -25.409 -16.455  17.307  1.00 29.79           H  
ATOM   2834  O   THR A 191     -23.601 -15.617  19.219  1.00 29.79           O  
ATOM   2835  CG2 THR A 191     -25.346 -18.120  16.000  1.00 29.79           C  
ATOM   2836 HG21 THR A 191     -24.794 -17.648  15.188  1.00 29.79           H  
ATOM   2837 HG22 THR A 191     -25.136 -19.189  16.019  1.00 29.79           H  
ATOM   2838 HG23 THR A 191     -26.413 -17.991  15.819  1.00 29.79           H  
ATOM   2839  OG1 THR A 191     -25.647 -18.168  18.366  1.00 29.79           O  
ATOM   2840  HG1 THR A 191     -25.451 -17.718  19.191  1.00 29.79           H  
ATOM   2841  N   TYR A 192     -22.353 -15.207  17.386  1.00 33.96           N  
ATOM   2842  H   TYR A 192     -22.006 -15.589  16.518  1.00 33.96           H  
ATOM   2843  CA  TYR A 192     -22.137 -13.779  17.588  1.00 33.96           C  
ATOM   2844  HA  TYR A 192     -21.673 -13.602  18.558  1.00 33.96           H  
ATOM   2845  C   TYR A 192     -23.486 -13.052  17.526  1.00 33.96           C  
ATOM   2846  CB  TYR A 192     -21.208 -13.260  16.475  1.00 33.96           C  
ATOM   2847  HB2 TYR A 192     -21.239 -12.170  16.488  1.00 33.96           H  
ATOM   2848  HB3 TYR A 192     -21.592 -13.574  15.504  1.00 33.96           H  
ATOM   2849  O   TYR A 192     -24.107 -12.988  16.466  1.00 33.96           O  
ATOM   2850  CG  TYR A 192     -19.757 -13.687  16.594  1.00 33.96           C  
ATOM   2851  CD1 TYR A 192     -18.846 -12.846  17.261  1.00 33.96           C  
ATOM   2852  HD1 TYR A 192     -19.183 -11.911  17.685  1.00 33.96           H  
ATOM   2853  CD2 TYR A 192     -19.308 -14.897  16.024  1.00 33.96           C  
ATOM   2854  HD2 TYR A 192     -19.993 -15.531  15.481  1.00 33.96           H  
ATOM   2855  CE1 TYR A 192     -17.491 -13.209  17.368  1.00 33.96           C  
ATOM   2856  HE1 TYR A 192     -16.795 -12.557  17.876  1.00 33.96           H  
ATOM   2857  CE2 TYR A 192     -17.954 -15.268  16.138  1.00 33.96           C  
ATOM   2858  HE2 TYR A 192     -17.592 -16.186  15.700  1.00 33.96           H  
ATOM   2859  OH  TYR A 192     -15.740 -14.788  16.909  1.00 33.96           O  
ATOM   2860  HH  TYR A 192     -15.210 -14.126  17.361  1.00 33.96           H  
ATOM   2861  CZ  TYR A 192     -17.044 -14.425  16.808  1.00 33.96           C  
ATOM   2862  N   VAL A 193     -23.938 -12.501  18.652  1.00 31.77           N  
ATOM   2863  H   VAL A 193     -23.414 -12.643  19.503  1.00 31.77           H  
ATOM   2864  CA  VAL A 193     -25.027 -11.522  18.678  1.00 31.77           C  
ATOM   2865  HA  VAL A 193     -25.650 -11.649  17.793  1.00 31.77           H  
ATOM   2866  C   VAL A 193     -24.389 -10.139  18.617  1.00 31.77           C  
ATOM   2867  CB  VAL A 193     -25.949 -11.706  19.899  1.00 31.77           C  
ATOM   2868  HB  VAL A 193     -25.360 -11.642  20.814  1.00 31.77           H  
ATOM   2869  O   VAL A 193     -23.653  -9.738  19.517  1.00 31.77           O  
ATOM   2870  CG1 VAL A 193     -27.050 -10.637  19.945  1.00 31.77           C  
ATOM   2871 HG11 VAL A 193     -27.631 -10.652  19.023  1.00 31.77           H  
ATOM   2872 HG12 VAL A 193     -27.713 -10.825  20.789  1.00 31.77           H  
ATOM   2873 HG13 VAL A 193     -26.610  -9.649  20.078  1.00 31.77           H  
ATOM   2874  CG2 VAL A 193     -26.634 -13.079  19.846  1.00 31.77           C  
ATOM   2875 HG21 VAL A 193     -25.887 -13.872  19.898  1.00 31.77           H  
ATOM   2876 HG22 VAL A 193     -27.308 -13.190  20.695  1.00 31.77           H  
ATOM   2877 HG23 VAL A 193     -27.200 -13.182  18.921  1.00 31.77           H  
ATOM   2878  N   SER A 194     -24.665  -9.431  17.524  1.00 34.00           N  
ATOM   2879  H   SER A 194     -25.256  -9.861  16.827  1.00 34.00           H  
ATOM   2880  CA  SER A 194     -24.428  -8.001  17.354  1.00 34.00           C  
ATOM   2881  HA  SER A 194     -23.357  -7.802  17.309  1.00 34.00           H  
ATOM   2882  C   SER A 194     -25.047  -7.232  18.524  1.00 34.00           C  
ATOM   2883  CB  SER A 194     -25.087  -7.557  16.039  1.00 34.00           C  
ATOM   2884  HB2 SER A 194     -25.033  -6.472  15.948  1.00 34.00           H  
ATOM   2885  HB3 SER A 194     -24.559  -8.006  15.197  1.00 34.00           H  
ATOM   2886  O   SER A 194     -26.267  -7.251  18.698  1.00 34.00           O  
ATOM   2887  OG  SER A 194     -26.443  -7.973  16.014  1.00 34.00           O  
ATOM   2888  HG  SER A 194     -26.844  -7.669  16.832  1.00 34.00           H  
ATOM   2889  N   GLN A 195     -24.222  -6.559  19.324  1.00 37.76           N  
ATOM   2890  H   GLN A 195     -23.227  -6.597  19.155  1.00 37.76           H  
ATOM   2891  CA  GLN A 195     -24.711  -5.616  20.324  1.00 37.76           C  
ATOM   2892  HA  GLN A 195     -25.479  -6.102  20.926  1.00 37.76           H  
ATOM   2893  C   GLN A 195     -25.348  -4.425  19.599  1.00 37.76           C  
ATOM   2894  CB  GLN A 195     -23.580  -5.171  21.263  1.00 37.76           C  
ATOM   2895  HB2 GLN A 195     -23.974  -4.381  21.902  1.00 37.76           H  
ATOM   2896  HB3 GLN A 195     -22.752  -4.762  20.683  1.00 37.76           H  
ATOM   2897  O   GLN A 195     -24.668  -3.671  18.906  1.00 37.76           O  
ATOM   2898  CG  GLN A 195     -23.069  -6.316  22.155  1.00 37.76           C  
ATOM   2899  HG2 GLN A 195     -22.553  -7.051  21.538  1.00 37.76           H  
ATOM   2900  HG3 GLN A 195     -23.918  -6.807  22.632  1.00 37.76           H  
ATOM   2901  CD  GLN A 195     -22.123  -5.841  23.257  1.00 37.76           C  
ATOM   2902  NE2 GLN A 195     -21.438  -6.740  23.927  1.00 37.76           N  
ATOM   2903 HE21 GLN A 195     -21.524  -7.725  23.719  1.00 37.76           H  
ATOM   2904 HE22 GLN A 195     -20.831  -6.370  24.645  1.00 37.76           H  
ATOM   2905  OE1 GLN A 195     -21.984  -4.670  23.558  1.00 37.76           O  
ATOM   2906  N   GLY A 196     -26.668  -4.291  19.727  1.00 30.31           N  
ATOM   2907  H   GLY A 196     -27.166  -4.985  20.265  1.00 30.31           H  
ATOM   2908  CA  GLY A 196     -27.381  -3.072  19.367  1.00 30.31           C  
ATOM   2909  HA2 GLY A 196     -27.116  -2.780  18.351  1.00 30.31           H  
ATOM   2910  HA3 GLY A 196     -28.457  -3.238  19.416  1.00 30.31           H  
ATOM   2911  C   GLY A 196     -27.015  -1.948  20.336  1.00 30.31           C  
ATOM   2912  O   GLY A 196     -26.944  -2.166  21.546  1.00 30.31           O  
ATOM   2913  N   LEU A 197     -26.775  -0.750  19.799  1.00 30.42           N  
ATOM   2914  H   LEU A 197     -26.820  -0.656  18.794  1.00 30.42           H  
ATOM   2915  CA  LEU A 197     -26.644   0.474  20.583  1.00 30.42           C  
ATOM   2916  HA  LEU A 197     -25.859   0.344  21.328  1.00 30.42           H  
ATOM   2917  C   LEU A 197     -27.960   0.764  21.320  1.00 30.42           C  
ATOM   2918  CB  LEU A 197     -26.298   1.666  19.665  1.00 30.42           C  
ATOM   2919  HB2 LEU A 197     -26.728   2.555  20.126  1.00 30.42           H  
ATOM   2920  HB3 LEU A 197     -26.800   1.561  18.703  1.00 30.42           H  
ATOM   2921  O   LEU A 197     -29.008   0.902  20.690  1.00 30.42           O  
ATOM   2922  CG  LEU A 197     -24.790   1.925  19.465  1.00 30.42           C  
ATOM   2923  HG  LEU A 197     -24.218   1.376  20.212  1.00 30.42           H  
ATOM   2924  CD1 LEU A 197     -24.316   1.503  18.074  1.00 30.42           C  
ATOM   2925 HD11 LEU A 197     -24.503   0.439  17.930  1.00 30.42           H  
ATOM   2926 HD12 LEU A 197     -23.245   1.685  17.982  1.00 30.42           H  
ATOM   2927 HD13 LEU A 197     -24.841   2.074  17.308  1.00 30.42           H  
ATOM   2928  CD2 LEU A 197     -24.492   3.415  19.642  1.00 30.42           C  
ATOM   2929 HD21 LEU A 197     -24.764   3.732  20.649  1.00 30.42           H  
ATOM   2930 HD22 LEU A 197     -23.427   3.599  19.499  1.00 30.42           H  
ATOM   2931 HD23 LEU A 197     -25.055   4.003  18.917  1.00 30.42           H  
ATOM   2932  N   TYR A 198     -27.890   0.921  22.641  1.00 33.15           N  
ATOM   2933  H   TYR A 198     -27.001   0.768  23.094  1.00 33.15           H  
ATOM   2934  CA  TYR A 198     -28.955   1.527  23.436  1.00 33.15           C  
ATOM   2935  HA  TYR A 198     -29.887   1.530  22.871  1.00 33.15           H  
ATOM   2936  C   TYR A 198     -28.580   2.982  23.738  1.00 33.15           C  
ATOM   2937  CB  TYR A 198     -29.198   0.715  24.718  1.00 33.15           C  
ATOM   2938  HB2 TYR A 198     -28.245   0.504  25.202  1.00 33.15           H  
ATOM   2939  HB3 TYR A 198     -29.778   1.328  25.408  1.00 33.15           H  
ATOM   2940  O   TYR A 198     -27.656   3.241  24.507  1.00 33.15           O  
ATOM   2941  CG  TYR A 198     -29.957  -0.583  24.499  1.00 33.15           C  
ATOM   2942  CD1 TYR A 198     -31.366  -0.577  24.495  1.00 33.15           C  
ATOM   2943  HD1 TYR A 198     -31.898   0.351  24.645  1.00 33.15           H  
ATOM   2944  CD2 TYR A 198     -29.262  -1.791  24.293  1.00 33.15           C  
ATOM   2945  HD2 TYR A 198     -28.182  -1.797  24.267  1.00 33.15           H  
ATOM   2946  CE1 TYR A 198     -32.082  -1.773  24.293  1.00 33.15           C  
ATOM   2947  HE1 TYR A 198     -33.161  -1.760  24.289  1.00 33.15           H  
ATOM   2948  CE2 TYR A 198     -29.973  -2.991  24.097  1.00 33.15           C  
ATOM   2949  HE2 TYR A 198     -29.445  -3.918  23.930  1.00 33.15           H  
ATOM   2950  OH  TYR A 198     -32.068  -4.142  23.903  1.00 33.15           O  
ATOM   2951  HH  TYR A 198     -33.016  -3.995  23.904  1.00 33.15           H  
ATOM   2952  CZ  TYR A 198     -31.383  -2.984  24.096  1.00 33.15           C  
ATOM   2953  N   CYS A 199     -29.308   3.933  23.152  1.00 27.93           N  
ATOM   2954  H   CYS A 199     -29.995   3.666  22.461  1.00 27.93           H  
ATOM   2955  CA  CYS A 199     -29.271   5.334  23.567  1.00 27.93           C  
ATOM   2956  HA  CYS A 199     -28.243   5.622  23.791  1.00 27.93           H  
ATOM   2957  C   CYS A 199     -30.116   5.487  24.839  1.00 27.93           C  
ATOM   2958  CB  CYS A 199     -29.783   6.236  22.432  1.00 27.93           C  
ATOM   2959  HB2 CYS A 199     -29.831   7.265  22.790  1.00 27.93           H  
ATOM   2960  HB3 CYS A 199     -30.784   5.928  22.131  1.00 27.93           H  
ATOM   2961  O   CYS A 199     -31.342   5.398  24.787  1.00 27.93           O  
ATOM   2962  SG  CYS A 199     -28.652   6.161  21.014  1.00 27.93           S  
ATOM   2963  HG  CYS A 199     -29.195   7.144  20.291  1.00 27.93           H  
ATOM   2964  N   LEU A 200     -29.477   5.696  25.991  1.00 31.81           N  
ATOM   2965  H   LEU A 200     -28.468   5.724  25.986  1.00 31.81           H  
ATOM   2966  CA  LEU A 200     -30.177   6.057  27.223  1.00 31.81           C  
ATOM   2967  HA  LEU A 200     -31.106   5.489  27.292  1.00 31.81           H  
ATOM   2968  C   LEU A 200     -30.548   7.542  27.159  1.00 31.81           C  
ATOM   2969  CB  LEU A 200     -29.302   5.720  28.446  1.00 31.81           C  
ATOM   2970  HB2 LEU A 200     -29.684   6.254  29.315  1.00 31.81           H  
ATOM   2971  HB3 LEU A 200     -28.293   6.086  28.257  1.00 31.81           H  
ATOM   2972  O   LEU A 200     -29.687   8.410  27.278  1.00 31.81           O  
ATOM   2973  CG  LEU A 200     -29.251   4.215  28.777  1.00 31.81           C  
ATOM   2974  HG  LEU A 200     -29.085   3.644  27.864  1.00 31.81           H  
ATOM   2975  CD1 LEU A 200     -28.099   3.925  29.738  1.00 31.81           C  
ATOM   2976 HD11 LEU A 200     -28.248   4.460  30.677  1.00 31.81           H  
ATOM   2977 HD12 LEU A 200     -28.044   2.854  29.933  1.00 31.81           H  
ATOM   2978 HD13 LEU A 200     -27.159   4.244  29.288  1.00 31.81           H  
ATOM   2979  CD2 LEU A 200     -30.546   3.735  29.441  1.00 31.81           C  
ATOM   2980 HD21 LEU A 200     -30.734   4.304  30.352  1.00 31.81           H  
ATOM   2981 HD22 LEU A 200     -30.460   2.677  29.689  1.00 31.81           H  
ATOM   2982 HD23 LEU A 200     -31.387   3.860  28.760  1.00 31.81           H  
ATOM   2983  N   SER A 201     -31.835   7.834  26.965  1.00 28.36           N  
ATOM   2984  H   SER A 201     -32.489   7.081  26.811  1.00 28.36           H  
ATOM   2985  CA  SER A 201     -32.378   9.182  27.117  1.00 28.36           C  
ATOM   2986  HA  SER A 201     -31.782   9.875  26.524  1.00 28.36           H  
ATOM   2987  C   SER A 201     -32.304   9.595  28.589  1.00 28.36           C  
ATOM   2988  CB  SER A 201     -33.826   9.242  26.610  1.00 28.36           C  
ATOM   2989  HB2 SER A 201     -34.202  10.259  26.723  1.00 28.36           H  
ATOM   2990  HB3 SER A 201     -33.852   8.976  25.553  1.00 28.36           H  
ATOM   2991  O   SER A 201     -32.978   9.009  29.438  1.00 28.36           O  
ATOM   2992  OG  SER A 201     -34.656   8.356  27.339  1.00 28.36           O  
ATOM   2993  HG  SER A 201     -34.463   8.480  28.271  1.00 28.36           H  
ATOM   2994  N   SER A 202     -31.502  10.610  28.900  1.00 35.78           N  
ATOM   2995  H   SER A 202     -30.914  11.015  28.185  1.00 35.78           H  
ATOM   2996  CA  SER A 202     -31.547  11.294  30.189  1.00 35.78           C  
ATOM   2997  HA  SER A 202     -31.538  10.558  30.993  1.00 35.78           H  
ATOM   2998  C   SER A 202     -32.837  12.111  30.272  1.00 35.78           C  
ATOM   2999  CB  SER A 202     -30.314  12.196  30.344  1.00 35.78           C  
ATOM   3000  HB2 SER A 202     -30.377  12.733  31.291  1.00 35.78           H  
ATOM   3001  HB3 SER A 202     -29.413  11.583  30.347  1.00 35.78           H  
ATOM   3002  O   SER A 202     -32.928  13.186  29.682  1.00 35.78           O  
ATOM   3003  OG  SER A 202     -30.243  13.126  29.280  1.00 35.78           O  
ATOM   3004  HG  SER A 202     -31.086  13.584  29.251  1.00 35.78           H  
ATOM   3005  N   SER A 203     -33.844  11.611  30.982  1.00 34.88           N  
ATOM   3006  H   SER A 203     -33.777  10.670  31.345  1.00 34.88           H  
ATOM   3007  CA  SER A 203     -34.971  12.435  31.419  1.00 34.88           C  
ATOM   3008  HA  SER A 203     -34.820  13.458  31.076  1.00 34.88           H  
ATOM   3009  C   SER A 203     -35.017  12.471  32.939  1.00 34.88           C  
ATOM   3010  CB  SER A 203     -36.300  11.988  30.807  1.00 34.88           C  
ATOM   3011  HB2 SER A 203     -37.089  12.664  31.137  1.00 34.88           H  
ATOM   3012  HB3 SER A 203     -36.233  12.032  29.720  1.00 34.88           H  
ATOM   3013  O   SER A 203     -35.160  11.438  33.594  1.00 34.88           O  
ATOM   3014  OG  SER A 203     -36.622  10.672  31.204  1.00 34.88           O  
ATOM   3015  HG  SER A 203     -36.446  10.607  32.146  1.00 34.88           H  
ATOM   3016  N   ASP A 204     -34.879  13.688  33.450  1.00 41.03           N  
ATOM   3017  H   ASP A 204     -34.708  14.441  32.799  1.00 41.03           H  
ATOM   3018  CA  ASP A 204     -35.028  14.118  34.831  1.00 41.03           C  
ATOM   3019  HA  ASP A 204     -34.120  13.885  35.387  1.00 41.03           H  
ATOM   3020  C   ASP A 204     -36.244  13.498  35.536  1.00 41.03           C  
ATOM   3021  CB  ASP A 204     -35.213  15.645  34.799  1.00 41.03           C  
ATOM   3022  HB2 ASP A 204     -35.404  15.993  35.814  1.00 41.03           H  
ATOM   3023  HB3 ASP A 204     -36.081  15.897  34.189  1.00 41.03           H  
ATOM   3024  O   ASP A 204     -37.386  13.759  35.165  1.00 41.03           O  
ATOM   3025  CG  ASP A 204     -33.985  16.377  34.266  1.00 41.03           C  
ATOM   3026  OD1 ASP A 204     -32.914  16.190  34.881  1.00 41.03           O  
ATOM   3027  OD2 ASP A 204     -34.130  17.091  33.250  1.00 41.03           O  
ATOM   3028  N   ALA A 205     -35.997  12.722  36.593  1.00 36.62           N  
ATOM   3029  H   ALA A 205     -35.038  12.442  36.746  1.00 36.62           H  
ATOM   3030  CA  ALA A 205     -36.965  12.444  37.657  1.00 36.62           C  
ATOM   3031  HA  ALA A 205     -37.440  13.380  37.947  1.00 36.62           H  
ATOM   3032  C   ALA A 205     -36.235  11.883  38.889  1.00 36.62           C  
ATOM   3033  CB  ALA A 205     -38.069  11.494  37.167  1.00 36.62           C  
ATOM   3034  HB1 ALA A 205     -38.745  11.263  37.990  1.00 36.62           H  
ATOM   3035  HB2 ALA A 205     -38.648  11.957  36.368  1.00 36.62           H  
ATOM   3036  HB3 ALA A 205     -37.626  10.569  36.796  1.00 36.62           H  
ATOM   3037  O   ALA A 205     -36.302  10.695  39.200  1.00 36.62           O  
ATOM   3038  N   TRP A 206     -35.498  12.742  39.592  1.00 38.59           N  
ATOM   3039  H   TRP A 206     -35.442  13.698  39.270  1.00 38.59           H  
ATOM   3040  CA  TRP A 206     -35.099  12.475  40.974  1.00 38.59           C  
ATOM   3041  HA  TRP A 206     -35.263  11.425  41.214  1.00 38.59           H  
ATOM   3042  C   TRP A 206     -36.035  13.270  41.886  1.00 38.59           C  
ATOM   3043  CB  TRP A 206     -33.597  12.756  41.183  1.00 38.59           C  
ATOM   3044  HB2 TRP A 206     -33.172  13.177  40.272  1.00 38.59           H  
ATOM   3045  HB3 TRP A 206     -33.466  13.509  41.961  1.00 38.59           H  
ATOM   3046  O   TRP A 206     -35.758  14.415  42.234  1.00 38.59           O  
ATOM   3047  CG  TRP A 206     -32.772  11.563  41.567  1.00 38.59           C  
ATOM   3048  CD1 TRP A 206     -32.748  10.380  40.911  1.00 38.59           C  
ATOM   3049  HD1 TRP A 206     -33.336  10.156  40.033  1.00 38.59           H  
ATOM   3050  CD2 TRP A 206     -31.837  11.418  42.682  1.00 38.59           C  
ATOM   3051  CE2 TRP A 206     -31.269  10.109  42.628  1.00 38.59           C  
ATOM   3052  CE3 TRP A 206     -31.407  12.261  43.730  1.00 38.59           C  
ATOM   3053  HE3 TRP A 206     -31.818  13.257  43.800  1.00 38.59           H  
ATOM   3054  NE1 TRP A 206     -31.864   9.519  41.533  1.00 38.59           N  
ATOM   3055  HE1 TRP A 206     -31.686   8.581  41.206  1.00 38.59           H  
ATOM   3056  CH2 TRP A 206     -29.909  10.528  44.586  1.00 38.59           C  
ATOM   3057  HH2 TRP A 206     -29.177  10.201  45.309  1.00 38.59           H  
ATOM   3058  CZ2 TRP A 206     -30.319   9.662  43.558  1.00 38.59           C  
ATOM   3059  HZ2 TRP A 206     -29.909   8.665  43.480  1.00 38.59           H  
ATOM   3060  CZ3 TRP A 206     -30.454  11.823  44.671  1.00 38.59           C  
ATOM   3061  HZ3 TRP A 206     -30.137  12.487  45.462  1.00 38.59           H  
ATOM   3062  N   GLU A 207     -37.174  12.679  42.247  1.00 32.01           N  
ATOM   3063  H   GLU A 207     -37.384  11.754  41.900  1.00 32.01           H  
ATOM   3064  CA  GLU A 207     -37.940  13.154  43.401  1.00 32.01           C  
ATOM   3065  HA  GLU A 207     -37.783  14.228  43.505  1.00 32.01           H  
ATOM   3066  C   GLU A 207     -37.420  12.442  44.662  1.00 32.01           C  
ATOM   3067  CB  GLU A 207     -39.453  12.959  43.228  1.00 32.01           C  
ATOM   3068  HB2 GLU A 207     -39.918  13.156  44.194  1.00 32.01           H  
ATOM   3069  HB3 GLU A 207     -39.665  11.929  42.942  1.00 32.01           H  
ATOM   3070  O   GLU A 207     -37.326  11.210  44.677  1.00 32.01           O  
ATOM   3071  CG  GLU A 207     -40.049  13.930  42.194  1.00 32.01           C  
ATOM   3072  HG2 GLU A 207     -39.739  13.619  41.197  1.00 32.01           H  
ATOM   3073  HG3 GLU A 207     -39.641  14.924  42.379  1.00 32.01           H  
ATOM   3074  CD  GLU A 207     -41.586  14.014  42.256  1.00 32.01           C  
ATOM   3075  OE1 GLU A 207     -42.126  14.996  41.699  1.00 32.01           O  
ATOM   3076  OE2 GLU A 207     -42.213  13.120  42.869  1.00 32.01           O  
ATOM   3077  N   PRO A 208     -37.042  13.172  45.726  1.00 34.40           N  
ATOM   3078  CA  PRO A 208     -36.587  12.550  46.959  1.00 34.40           C  
ATOM   3079  HA  PRO A 208     -35.853  11.776  46.734  1.00 34.40           H  
ATOM   3080  C   PRO A 208     -37.776  11.919  47.692  1.00 34.40           C  
ATOM   3081  CB  PRO A 208     -35.903  13.666  47.752  1.00 34.40           C  
ATOM   3082  HB2 PRO A 208     -36.000  13.526  48.828  1.00 34.40           H  
ATOM   3083  HB3 PRO A 208     -34.851  13.715  47.468  1.00 34.40           H  
ATOM   3084  O   PRO A 208     -38.748  12.593  48.030  1.00 34.40           O  
ATOM   3085  CG  PRO A 208     -36.614  14.933  47.275  1.00 34.40           C  
ATOM   3086  HG2 PRO A 208     -37.517  15.087  47.865  1.00 34.40           H  
ATOM   3087  HG3 PRO A 208     -35.966  15.808  47.338  1.00 34.40           H  
ATOM   3088  CD  PRO A 208     -37.001  14.621  45.830  1.00 34.40           C  
ATOM   3089  HD2 PRO A 208     -36.241  15.009  45.152  1.00 34.40           H  
ATOM   3090  HD3 PRO A 208     -37.972  15.060  45.600  1.00 34.40           H  
ATOM   3091  N   ILE A 209     -37.675  10.619  47.971  1.00 35.06           N  
ATOM   3092  H   ILE A 209     -36.882  10.121  47.592  1.00 35.06           H  
ATOM   3093  CA  ILE A 209     -38.638   9.868  48.785  1.00 35.06           C  
ATOM   3094  HA  ILE A 209     -39.611   9.914  48.297  1.00 35.06           H  
ATOM   3095  C   ILE A 209     -38.751  10.542  50.163  1.00 35.06           C  
ATOM   3096  CB  ILE A 209     -38.204   8.383  48.875  1.00 35.06           C  
ATOM   3097  HB  ILE A 209     -37.182   8.351  49.251  1.00 35.06           H  
ATOM   3098  O   ILE A 209     -37.778  10.622  50.915  1.00 35.06           O  
ATOM   3099  CG1 ILE A 209     -38.234   7.730  47.469  1.00 35.06           C  
ATOM   3100 HG12 ILE A 209     -37.710   8.366  46.755  1.00 35.06           H  
ATOM   3101 HG13 ILE A 209     -39.266   7.641  47.132  1.00 35.06           H  
ATOM   3102  CG2 ILE A 209     -39.096   7.593  49.852  1.00 35.06           C  
ATOM   3103 HG21 ILE A 209     -39.039   8.019  50.854  1.00 35.06           H  
ATOM   3104 HG22 ILE A 209     -40.133   7.615  49.516  1.00 35.06           H  
ATOM   3105 HG23 ILE A 209     -38.763   6.558  49.923  1.00 35.06           H  
ATOM   3106  CD1 ILE A 209     -37.563   6.352  47.399  1.00 35.06           C  
ATOM   3107 HD11 ILE A 209     -37.533   6.021  46.361  1.00 35.06           H  
ATOM   3108 HD12 ILE A 209     -38.127   5.620  47.978  1.00 35.06           H  
ATOM   3109 HD13 ILE A 209     -36.544   6.414  47.780  1.00 35.06           H  
ATOM   3110  N   SER A 210     -39.945  11.046  50.487  1.00 35.12           N  
ATOM   3111  H   SER A 210     -40.686  10.998  49.804  1.00 35.12           H  
ATOM   3112  CA  SER A 210     -40.260  11.652  51.780  1.00 35.12           C  
ATOM   3113  HA  SER A 210     -39.500  12.402  52.000  1.00 35.12           H  
ATOM   3114  C   SER A 210     -40.255  10.598  52.891  1.00 35.12           C  
ATOM   3115  CB  SER A 210     -41.621  12.357  51.727  1.00 35.12           C  
ATOM   3116  HB2 SER A 210     -41.804  12.852  52.680  1.00 35.12           H  
ATOM   3117  HB3 SER A 210     -41.614  13.110  50.939  1.00 35.12           H  
ATOM   3118  O   SER A 210     -40.967   9.596  52.809  1.00 35.12           O  
ATOM   3119  OG  SER A 210     -42.662  11.432  51.484  1.00 35.12           O  
ATOM   3120  HG  SER A 210     -42.492  10.633  51.988  1.00 35.12           H  
ATOM   3121  N   ASN A 211     -39.494  10.844  53.956  1.00 41.19           N  
ATOM   3122  H   ASN A 211     -38.918  11.673  53.943  1.00 41.19           H  
ATOM   3123  CA  ASN A 211     -39.468  10.007  55.155  1.00 41.19           C  
ATOM   3124  HA  ASN A 211     -39.506   8.958  54.864  1.00 41.19           H  
ATOM   3125  C   ASN A 211     -40.694  10.280  56.044  1.00 41.19           C  
ATOM   3126  CB  ASN A 211     -38.156  10.263  55.927  1.00 41.19           C  
ATOM   3127  HB2 ASN A 211     -37.990  11.336  56.018  1.00 41.19           H  
ATOM   3128  HB3 ASN A 211     -38.255   9.857  56.934  1.00 41.19           H  
ATOM   3129  O   ASN A 211     -40.588  11.003  57.032  1.00 41.19           O  
ATOM   3130  CG  ASN A 211     -36.943   9.592  55.321  1.00 41.19           C  
ATOM   3131  ND2 ASN A 211     -35.802  10.239  55.349  1.00 41.19           N  
ATOM   3132 HD21 ASN A 211     -35.752  11.185  55.700  1.00 41.19           H  
ATOM   3133 HD22 ASN A 211     -35.034   9.773  54.887  1.00 41.19           H  
ATOM   3134  OD1 ASN A 211     -36.980   8.464  54.868  1.00 41.19           O  
ATOM   3135  N   GLU A 212     -41.840   9.677  55.735  1.00 33.62           N  
ATOM   3136  H   GLU A 212     -41.905   9.162  54.869  1.00 33.62           H  
ATOM   3137  CA  GLU A 212     -42.918   9.507  56.717  1.00 33.62           C  
ATOM   3138  HA  GLU A 212     -42.604   9.945  57.664  1.00 33.62           H  
ATOM   3139  C   GLU A 212     -43.180   8.011  56.950  1.00 33.62           C  
ATOM   3140  CB  GLU A 212     -44.199  10.257  56.333  1.00 33.62           C  
ATOM   3141  HB2 GLU A 212     -44.453  10.061  55.291  1.00 33.62           H  
ATOM   3142  HB3 GLU A 212     -45.001   9.879  56.967  1.00 33.62           H  
ATOM   3143  O   GLU A 212     -43.457   7.278  55.998  1.00 33.62           O  
ATOM   3144  CG  GLU A 212     -44.060  11.770  56.577  1.00 33.62           C  
ATOM   3145  HG2 GLU A 212     -43.399  12.191  55.821  1.00 33.62           H  
ATOM   3146  HG3 GLU A 212     -43.596  11.923  57.552  1.00 33.62           H  
ATOM   3147  CD  GLU A 212     -45.405  12.518  56.564  1.00 33.62           C  
ATOM   3148  OE1 GLU A 212     -45.415  13.675  57.044  1.00 33.62           O  
ATOM   3149  OE2 GLU A 212     -46.416  11.934  56.113  1.00 33.62           O  
ATOM   3150  N   PRO A 213     -43.085   7.511  58.198  1.00 46.48           N  
ATOM   3151  CA  PRO A 213     -43.278   6.103  58.488  1.00 46.48           C  
ATOM   3152  HA  PRO A 213     -43.072   5.484  57.615  1.00 46.48           H  
ATOM   3153  C   PRO A 213     -44.719   5.865  58.936  1.00 46.48           C  
ATOM   3154  CB  PRO A 213     -42.243   5.801  59.574  1.00 46.48           C  
ATOM   3155  HB2 PRO A 213     -42.504   4.928  60.172  1.00 46.48           H  
ATOM   3156  HB3 PRO A 213     -41.267   5.662  59.109  1.00 46.48           H  
ATOM   3157  O   PRO A 213     -44.994   5.762  60.129  1.00 46.48           O  
ATOM   3158  CG  PRO A 213     -42.235   7.088  60.405  1.00 46.48           C  
ATOM   3159  HG2 PRO A 213     -42.986   7.032  61.193  1.00 46.48           H  
ATOM   3160  HG3 PRO A 213     -41.252   7.271  60.837  1.00 46.48           H  
ATOM   3161  CD  PRO A 213     -42.619   8.186  59.406  1.00 46.48           C  
ATOM   3162  HD2 PRO A 213     -43.404   8.820  59.819  1.00 46.48           H  
ATOM   3163  HD3 PRO A 213     -41.733   8.781  59.184  1.00 46.48           H  
ATOM   3164  N   SER A 214     -45.661   5.746  58.005  1.00 36.76           N  
ATOM   3165  H   SER A 214     -45.443   5.981  57.047  1.00 36.76           H  
ATOM   3166  CA  SER A 214     -46.954   5.141  58.339  1.00 36.76           C  
ATOM   3167  HA  SER A 214     -46.763   4.252  58.939  1.00 36.76           H  
ATOM   3168  C   SER A 214     -47.746   4.723  57.110  1.00 36.76           C  
ATOM   3169  CB  SER A 214     -47.831   6.079  59.188  1.00 36.76           C  
ATOM   3170  HB2 SER A 214     -47.363   6.273  60.153  1.00 36.76           H  
ATOM   3171  HB3 SER A 214     -48.787   5.591  59.376  1.00 36.76           H  
ATOM   3172  O   SER A 214     -48.136   5.564  56.309  1.00 36.76           O  
ATOM   3173  OG  SER A 214     -48.070   7.305  58.539  1.00 36.76           O  
ATOM   3174  HG  SER A 214     -48.120   7.149  57.593  1.00 36.76           H  
ATOM   3175  N   GLY A 215     -48.101   3.440  57.055  1.00 29.79           N  
ATOM   3176  H   GLY A 215     -47.664   2.802  57.704  1.00 29.79           H  
ATOM   3177  CA  GLY A 215     -49.313   3.006  56.363  1.00 29.79           C  
ATOM   3178  HA2 GLY A 215     -49.975   2.523  57.082  1.00 29.79           H  
ATOM   3179  HA3 GLY A 215     -49.852   3.870  55.974  1.00 29.79           H  
ATOM   3180  C   GLY A 215     -49.089   2.067  55.186  1.00 29.79           C  
ATOM   3181  O   GLY A 215     -48.809   2.482  54.073  1.00 29.79           O  
ATOM   3182  N   VAL A 216     -49.295   0.784  55.472  1.00 43.85           N  
ATOM   3183  H   VAL A 216     -49.455   0.585  56.449  1.00 43.85           H  
ATOM   3184  CA  VAL A 216     -49.568  -0.333  54.559  1.00 43.85           C  
ATOM   3185  HA  VAL A 216     -48.628  -0.801  54.267  1.00 43.85           H  
ATOM   3186  C   VAL A 216     -50.334   0.091  53.289  1.00 43.85           C  
ATOM   3187  CB  VAL A 216     -50.422  -1.345  55.364  1.00 43.85           C  
ATOM   3188  HB  VAL A 216     -51.344  -0.858  55.681  1.00 43.85           H  
ATOM   3189  O   VAL A 216     -51.483   0.520  53.381  1.00 43.85           O  
ATOM   3190  CG1 VAL A 216     -50.809  -2.595  54.567  1.00 43.85           C  
ATOM   3191 HG11 VAL A 216     -51.390  -3.271  55.194  1.00 43.85           H  
ATOM   3192 HG12 VAL A 216     -51.426  -2.320  53.711  1.00 43.85           H  
ATOM   3193 HG13 VAL A 216     -49.914  -3.109  54.215  1.00 43.85           H  
ATOM   3194  CG2 VAL A 216     -49.693  -1.816  56.637  1.00 43.85           C  
ATOM   3195 HG21 VAL A 216     -48.724  -2.241  56.375  1.00 43.85           H  
ATOM   3196 HG22 VAL A 216     -49.551  -0.994  57.339  1.00 43.85           H  
ATOM   3197 HG23 VAL A 216     -50.289  -2.577  57.141  1.00 43.85           H  
ATOM   3198  N   ALA A 217     -49.741  -0.131  52.109  1.00 30.01           N  
ATOM   3199  H   ALA A 217     -48.767  -0.398  52.095  1.00 30.01           H  
ATOM   3200  CA  ALA A 217     -50.416  -0.058  50.813  1.00 30.01           C  
ATOM   3201  HA  ALA A 217     -51.492  -0.103  50.981  1.00 30.01           H  
ATOM   3202  C   ALA A 217     -50.028  -1.252  49.910  1.00 30.01           C  
ATOM   3203  CB  ALA A 217     -50.134   1.300  50.155  1.00 30.01           C  
ATOM   3204  HB1 ALA A 217     -50.450   2.105  50.819  1.00 30.01           H  
ATOM   3205  HB2 ALA A 217     -49.067   1.404  49.956  1.00 30.01           H  
ATOM   3206  HB3 ALA A 217     -50.679   1.380  49.214  1.00 30.01           H  
ATOM   3207  O   ALA A 217     -48.868  -1.441  49.568  1.00 30.01           O  
ATOM   3208  N   SER A 218     -51.048  -2.063  49.603  1.00 31.85           N  
ATOM   3209  H   SER A 218     -51.885  -1.860  50.132  1.00 31.85           H  
ATOM   3210  CA  SER A 218     -51.322  -2.909  48.424  1.00 31.85           C  
ATOM   3211  HA  SER A 218     -51.879  -3.759  48.820  1.00 31.85           H  
ATOM   3212  C   SER A 218     -50.179  -3.466  47.537  1.00 31.85           C  
ATOM   3213  CB  SER A 218     -52.297  -2.141  47.518  1.00 31.85           C  
ATOM   3214  HB2 SER A 218     -51.855  -1.964  46.537  1.00 31.85           H  
ATOM   3215  HB3 SER A 218     -52.545  -1.173  47.954  1.00 31.85           H  
ATOM   3216  O   SER A 218     -49.470  -2.693  46.896  1.00 31.85           O  
ATOM   3217  OG  SER A 218     -53.486  -2.888  47.370  1.00 31.85           O  
ATOM   3218  HG  SER A 218     -53.991  -2.506  46.648  1.00 31.85           H  
ATOM   3219  N   PRO A 219     -50.103  -4.799  47.317  1.00 37.06           N  
ATOM   3220  CA  PRO A 219     -49.233  -5.414  46.316  1.00 37.06           C  
ATOM   3221  HA  PRO A 219     -48.294  -4.868  46.231  1.00 37.06           H  
ATOM   3222  C   PRO A 219     -49.928  -5.432  44.943  1.00 37.06           C  
ATOM   3223  CB  PRO A 219     -48.954  -6.816  46.870  1.00 37.06           C  
ATOM   3224  HB2 PRO A 219     -48.660  -7.526  46.098  1.00 37.06           H  
ATOM   3225  HB3 PRO A 219     -48.179  -6.751  47.633  1.00 37.06           H  
ATOM   3226  O   PRO A 219     -50.403  -6.470  44.492  1.00 37.06           O  
ATOM   3227  CG  PRO A 219     -50.284  -7.190  47.528  1.00 37.06           C  
ATOM   3228  HG2 PRO A 219     -50.950  -7.645  46.795  1.00 37.06           H  
ATOM   3229  HG3 PRO A 219     -50.132  -7.868  48.368  1.00 37.06           H  
ATOM   3230  CD  PRO A 219     -50.864  -5.848  47.989  1.00 37.06           C  
ATOM   3231  HD2 PRO A 219     -50.738  -5.753  49.068  1.00 37.06           H  
ATOM   3232  HD3 PRO A 219     -51.920  -5.788  47.727  1.00 37.06           H  
ATOM   3233  N   ALA A 220     -50.061  -4.277  44.292  1.00 41.63           N  
ATOM   3234  H   ALA A 220     -49.729  -3.436  44.742  1.00 41.63           H  
ATOM   3235  CA  ALA A 220     -50.569  -4.200  42.917  1.00 41.63           C  
ATOM   3236  HA  ALA A 220     -50.110  -5.001  42.337  1.00 41.63           H  
ATOM   3237  C   ALA A 220     -50.177  -2.879  42.238  1.00 41.63           C  
ATOM   3238  CB  ALA A 220     -52.093  -4.422  42.891  1.00 41.63           C  
ATOM   3239  HB1 ALA A 220     -52.349  -5.406  43.285  1.00 41.63           H  
ATOM   3240  HB2 ALA A 220     -52.453  -4.362  41.863  1.00 41.63           H  
ATOM   3241  HB3 ALA A 220     -52.591  -3.657  43.486  1.00 41.63           H  
ATOM   3242  O   ALA A 220     -51.042  -2.085  41.894  1.00 41.63           O  
ATOM   3243  N   ALA A 221     -48.876  -2.626  42.094  1.00 36.42           N  
ATOM   3244  H   ALA A 221     -48.232  -3.225  42.590  1.00 36.42           H  
ATOM   3245  CA  ALA A 221     -48.277  -1.731  41.096  1.00 36.42           C  
ATOM   3246  HA  ALA A 221     -48.415  -2.154  40.101  1.00 36.42           H  
ATOM   3247  C   ALA A 221     -46.780  -1.627  41.400  1.00 36.42           C  
ATOM   3248  CB  ALA A 221     -48.880  -0.316  41.120  1.00 36.42           C  
ATOM   3249  HB1 ALA A 221     -49.876  -0.309  40.676  1.00 36.42           H  
ATOM   3250  HB2 ALA A 221     -48.933   0.052  42.145  1.00 36.42           H  
ATOM   3251  HB3 ALA A 221     -48.253   0.360  40.539  1.00 36.42           H  
ATOM   3252  O   ALA A 221     -46.404  -1.244  42.503  1.00 36.42           O  
ATOM   3253  N   GLY A 222     -45.937  -1.961  40.425  1.00 30.06           N  
ATOM   3254  H   GLY A 222     -46.320  -2.272  39.544  1.00 30.06           H  
ATOM   3255  CA  GLY A 222     -44.488  -1.792  40.536  1.00 30.06           C  
ATOM   3256  HA2 GLY A 222     -44.156  -1.056  39.803  1.00 30.06           H  
ATOM   3257  HA3 GLY A 222     -44.213  -1.420  41.523  1.00 30.06           H  
ATOM   3258  C   GLY A 222     -43.724  -3.084  40.302  1.00 30.06           C  
ATOM   3259  O   GLY A 222     -43.106  -3.622  41.210  1.00 30.06           O  
ATOM   3260  N   SER A 223     -43.723  -3.570  39.061  1.00 38.40           N  
ATOM   3261  H   SER A 223     -44.298  -3.124  38.361  1.00 38.40           H  
ATOM   3262  CA  SER A 223     -42.719  -4.524  38.579  1.00 38.40           C  
ATOM   3263  HA  SER A 223     -42.557  -5.291  39.336  1.00 38.40           H  
ATOM   3264  C   SER A 223     -41.390  -3.800  38.358  1.00 38.40           C  
ATOM   3265  CB  SER A 223     -43.185  -5.209  37.292  1.00 38.40           C  
ATOM   3266  HB2 SER A 223     -43.218  -4.478  36.484  1.00 38.40           H  
ATOM   3267  HB3 SER A 223     -42.489  -6.002  37.022  1.00 38.40           H  
ATOM   3268  O   SER A 223     -40.878  -3.727  37.251  1.00 38.40           O  
ATOM   3269  OG  SER A 223     -44.482  -5.741  37.468  1.00 38.40           O  
ATOM   3270  HG  SER A 223     -44.419  -6.514  38.033  1.00 38.40           H  
ATOM   3271  N   TYR A 224     -40.860  -3.212  39.418  1.00 43.91           N  
ATOM   3272  H   TYR A 224     -41.361  -3.280  40.292  1.00 43.91           H  
ATOM   3273  CA  TYR A 224     -39.471  -2.821  39.527  1.00 43.91           C  
ATOM   3274  HA  TYR A 224     -38.880  -3.387  38.807  1.00 43.91           H  
ATOM   3275  C   TYR A 224     -39.043  -3.233  40.926  1.00 43.91           C  
ATOM   3276  CB  TYR A 224     -39.269  -1.319  39.251  1.00 43.91           C  
ATOM   3277  HB2 TYR A 224     -38.566  -0.906  39.974  1.00 43.91           H  
ATOM   3278  HB3 TYR A 224     -40.208  -0.782  39.385  1.00 43.91           H  
ATOM   3279  O   TYR A 224     -39.778  -2.992  41.878  1.00 43.91           O  
ATOM   3280  CG  TYR A 224     -38.719  -1.041  37.865  1.00 43.91           C  
ATOM   3281  CD1 TYR A 224     -37.327  -0.941  37.663  1.00 43.91           C  
ATOM   3282  HD1 TYR A 224     -36.651  -1.021  38.502  1.00 43.91           H  
ATOM   3283  CD2 TYR A 224     -39.595  -0.925  36.770  1.00 43.91           C  
ATOM   3284  HD2 TYR A 224     -40.660  -1.024  36.919  1.00 43.91           H  
ATOM   3285  CE1 TYR A 224     -36.813  -0.732  36.368  1.00 43.91           C  
ATOM   3286  HE1 TYR A 224     -35.747  -0.650  36.215  1.00 43.91           H  
ATOM   3287  CE2 TYR A 224     -39.085  -0.719  35.475  1.00 43.91           C  
ATOM   3288  HE2 TYR A 224     -39.749  -0.641  34.626  1.00 43.91           H  
ATOM   3289  OH  TYR A 224     -37.211  -0.424  34.016  1.00 43.91           O  
ATOM   3290  HH  TYR A 224     -36.254  -0.346  34.001  1.00 43.91           H  
ATOM   3291  CZ  TYR A 224     -37.694  -0.622  35.270  1.00 43.91           C  
ATOM   3292  N   ILE A 225     -37.836  -3.799  41.002  1.00 37.99           N  
ATOM   3293  H   ILE A 225     -37.374  -3.956  40.118  1.00 37.99           H  
ATOM   3294  CA  ILE A 225     -37.053  -4.102  42.207  1.00 37.99           C  
ATOM   3295  HA  ILE A 225     -36.021  -3.946  41.894  1.00 37.99           H  
ATOM   3296  C   ILE A 225     -37.100  -5.579  42.666  1.00 37.99           C  
ATOM   3297  CB  ILE A 225     -37.242  -3.012  43.304  1.00 37.99           C  
ATOM   3298  HB  ILE A 225     -38.278  -3.007  43.643  1.00 37.99           H  
ATOM   3299  O   ILE A 225     -38.024  -6.059  43.310  1.00 37.99           O  
ATOM   3300  CG1 ILE A 225     -36.866  -1.619  42.734  1.00 37.99           C  
ATOM   3301 HG12 ILE A 225     -35.823  -1.622  42.420  1.00 37.99           H  
ATOM   3302 HG13 ILE A 225     -37.470  -1.388  41.856  1.00 37.99           H  
ATOM   3303  CG2 ILE A 225     -36.435  -3.216  44.577  1.00 37.99           C  
ATOM   3304 HG21 ILE A 225     -36.590  -4.230  44.946  1.00 37.99           H  
ATOM   3305 HG22 ILE A 225     -35.392  -2.949  44.409  1.00 37.99           H  
ATOM   3306 HG23 ILE A 225     -36.824  -2.562  45.358  1.00 37.99           H  
ATOM   3307  CD1 ILE A 225     -37.073  -0.454  43.705  1.00 37.99           C  
ATOM   3308 HD11 ILE A 225     -38.079  -0.492  44.122  1.00 37.99           H  
ATOM   3309 HD12 ILE A 225     -36.337  -0.483  44.509  1.00 37.99           H  
ATOM   3310 HD13 ILE A 225     -36.951   0.486  43.165  1.00 37.99           H  
ATOM   3311  N   MET A 226     -35.959  -6.227  42.387  1.00 44.67           N  
ATOM   3312  H   MET A 226     -35.368  -5.765  41.711  1.00 44.67           H  
ATOM   3313  CA  MET A 226     -35.233  -7.176  43.244  1.00 44.67           C  
ATOM   3314  HA  MET A 226     -34.260  -7.313  42.773  1.00 44.67           H  
ATOM   3315  C   MET A 226     -35.800  -8.594  43.398  1.00 44.67           C  
ATOM   3316  CB  MET A 226     -34.926  -6.546  44.614  1.00 44.67           C  
ATOM   3317  HB2 MET A 226     -34.338  -7.243  45.210  1.00 44.67           H  
ATOM   3318  HB3 MET A 226     -35.868  -6.388  45.139  1.00 44.67           H  
ATOM   3319  O   MET A 226     -36.350  -8.961  44.432  1.00 44.67           O  
ATOM   3320  CG  MET A 226     -34.173  -5.214  44.542  1.00 44.67           C  
ATOM   3321  HG2 MET A 226     -34.529  -4.621  45.385  1.00 44.67           H  
ATOM   3322  HG3 MET A 226     -34.403  -4.695  43.612  1.00 44.67           H  
ATOM   3323  SD  MET A 226     -32.389  -5.232  44.727  1.00 44.67           S  
ATOM   3324  CE  MET A 226     -32.332  -4.791  46.486  1.00 44.67           C  
ATOM   3325  HE1 MET A 226     -32.890  -5.522  47.071  1.00 44.67           H  
ATOM   3326  HE2 MET A 226     -32.763  -3.800  46.632  1.00 44.67           H  
ATOM   3327  HE3 MET A 226     -31.294  -4.778  46.820  1.00 44.67           H  
ATOM   3328  N   ALA A 227     -35.433  -9.465  42.457  1.00 36.35           N  
ATOM   3329  H   ALA A 227     -35.092  -9.079  41.588  1.00 36.35           H  
ATOM   3330  CA  ALA A 227     -34.714 -10.661  42.896  1.00 36.35           C  
ATOM   3331  HA  ALA A 227     -35.222 -11.113  43.747  1.00 36.35           H  
ATOM   3332  C   ALA A 227     -33.313 -10.158  43.311  1.00 36.35           C  
ATOM   3333  CB  ALA A 227     -34.677 -11.669  41.741  1.00 36.35           C  
ATOM   3334  HB1 ALA A 227     -34.121 -12.554  42.051  1.00 36.35           H  
ATOM   3335  HB2 ALA A 227     -35.692 -11.962  41.474  1.00 36.35           H  
ATOM   3336  HB3 ALA A 227     -34.185 -11.231  40.873  1.00 36.35           H  
ATOM   3337  O   ALA A 227     -32.573  -9.653  42.479  1.00 36.35           O  
ATOM   3338  N   GLY A 228     -32.947 -10.057  44.583  1.00 33.16           N  
ATOM   3339  H   GLY A 228     -32.133  -9.469  44.696  1.00 33.16           H  
ATOM   3340  CA  GLY A 228     -33.129 -11.078  45.600  1.00 33.16           C  
ATOM   3341  HA2 GLY A 228     -33.290 -10.614  46.573  1.00 33.16           H  
ATOM   3342  HA3 GLY A 228     -33.977 -11.724  45.370  1.00 33.16           H  
ATOM   3343  C   GLY A 228     -31.864 -11.929  45.634  1.00 33.16           C  
ATOM   3344  O   GLY A 228     -31.826 -12.980  45.016  1.00 33.16           O  
ATOM   3345  N   GLY A 229     -30.839 -11.417  46.322  1.00 36.69           N  
ATOM   3346  H   GLY A 229     -30.960 -10.474  46.664  1.00 36.69           H  
ATOM   3347  CA  GLY A 229     -29.748 -12.175  46.940  1.00 36.69           C  
ATOM   3348  HA2 GLY A 229     -30.129 -12.636  47.852  1.00 36.69           H  
ATOM   3349  HA3 GLY A 229     -28.966 -11.475  47.234  1.00 36.69           H  
ATOM   3350  C   GLY A 229     -29.093 -13.288  46.121  1.00 36.69           C  
ATOM   3351  O   GLY A 229     -29.406 -14.458  46.308  1.00 36.69           O  
ATOM   3352  N   ALA A 230     -28.068 -12.938  45.352  1.00 36.30           N  
ATOM   3353  H   ALA A 230     -27.892 -11.957  45.183  1.00 36.30           H  
ATOM   3354  CA  ALA A 230     -26.928 -13.818  45.126  1.00 36.30           C  
ATOM   3355  HA  ALA A 230     -26.956 -14.629  45.853  1.00 36.30           H  
ATOM   3356  C   ALA A 230     -25.655 -13.004  45.388  1.00 36.30           C  
ATOM   3357  CB  ALA A 230     -27.000 -14.453  43.737  1.00 36.30           C  
ATOM   3358  HB1 ALA A 230     -26.135 -15.098  43.584  1.00 36.30           H  
ATOM   3359  HB2 ALA A 230     -27.910 -15.048  43.651  1.00 36.30           H  
ATOM   3360  HB3 ALA A 230     -27.004 -13.676  42.973  1.00 36.30           H  
ATOM   3361  O   ALA A 230     -25.633 -11.801  45.146  1.00 36.30           O  
ATOM   3362  N   SER A 231     -24.682 -13.663  46.004  1.00 41.98           N  
ATOM   3363  H   SER A 231     -24.766 -14.670  45.981  1.00 41.98           H  
ATOM   3364  CA  SER A 231     -23.413 -13.189  46.563  1.00 41.98           C  
ATOM   3365  HA  SER A 231     -23.572 -12.969  47.619  1.00 41.98           H  
ATOM   3366  C   SER A 231     -22.783 -11.945  45.916  1.00 41.98           C  
ATOM   3367  CB  SER A 231     -22.424 -14.363  46.460  1.00 41.98           C  
ATOM   3368  HB2 SER A 231     -22.728 -15.152  47.148  1.00 41.98           H  
ATOM   3369  HB3 SER A 231     -21.424 -14.033  46.740  1.00 41.98           H  
ATOM   3370  O   SER A 231     -22.849 -11.721  44.710  1.00 41.98           O  
ATOM   3371  OG  SER A 231     -22.409 -14.887  45.146  1.00 41.98           O  
ATOM   3372  HG  SER A 231     -21.660 -15.479  45.047  1.00 41.98           H  
ATOM   3373  N   GLY A 232     -22.037 -11.178  46.719  1.00 43.21           N  
ATOM   3374  H   GLY A 232     -21.993 -11.425  47.697  1.00 43.21           H  
ATOM   3375  CA  GLY A 232     -21.101 -10.145  46.254  1.00 43.21           C  
ATOM   3376  HA2 GLY A 232     -21.656  -9.405  45.679  1.00 43.21           H  
ATOM   3377  HA3 GLY A 232     -20.655  -9.645  47.114  1.00 43.21           H  
ATOM   3378  C   GLY A 232     -19.955 -10.656  45.358  1.00 43.21           C  
ATOM   3379  O   GLY A 232     -18.913 -10.022  45.311  1.00 43.21           O  
ATOM   3380  N   GLU A 233     -20.135 -11.776  44.654  1.00 55.26           N  
ATOM   3381  H   GLU A 233     -21.046 -12.208  44.708  1.00 55.26           H  
ATOM   3382  CA  GLU A 233     -19.215 -12.371  43.679  1.00 55.26           C  
ATOM   3383  HA  GLU A 233     -18.191 -12.069  43.901  1.00 55.26           H  
ATOM   3384  C   GLU A 233     -19.524 -11.920  42.236  1.00 55.26           C  
ATOM   3385  CB  GLU A 233     -19.310 -13.904  43.788  1.00 55.26           C  
ATOM   3386  HB2 GLU A 233     -18.726 -14.356  42.987  1.00 55.26           H  
ATOM   3387  HB3 GLU A 233     -20.353 -14.188  43.644  1.00 55.26           H  
ATOM   3388  O   GLU A 233     -18.694 -12.079  41.345  1.00 55.26           O  
ATOM   3389  CG  GLU A 233     -18.780 -14.445  45.130  1.00 55.26           C  
ATOM   3390  HG2 GLU A 233     -19.224 -13.882  45.952  1.00 55.26           H  
ATOM   3391  HG3 GLU A 233     -17.703 -14.284  45.164  1.00 55.26           H  
ATOM   3392  CD  GLU A 233     -19.096 -15.931  45.357  1.00 55.26           C  
ATOM   3393  OE1 GLU A 233     -18.277 -16.610  46.014  1.00 55.26           O  
ATOM   3394  OE2 GLU A 233     -20.215 -16.353  44.974  1.00 55.26           O  
ATOM   3395  N   GLY A 234     -20.697 -11.324  41.976  1.00 47.65           N  
ATOM   3396  H   GLY A 234     -21.373 -11.269  42.724  1.00 47.65           H  
ATOM   3397  CA  GLY A 234     -21.092 -10.887  40.627  1.00 47.65           C  
ATOM   3398  HA2 GLY A 234     -22.176 -10.769  40.606  1.00 47.65           H  
ATOM   3399  HA3 GLY A 234     -20.824 -11.659  39.906  1.00 47.65           H  
ATOM   3400  C   GLY A 234     -20.470  -9.564  40.158  1.00 47.65           C  
ATOM   3401  O   GLY A 234     -20.392  -9.316  38.957  1.00 47.65           O  
ATOM   3402  N   PHE A 235     -20.010  -8.711  41.081  1.00 52.44           N  
ATOM   3403  H   PHE A 235     -20.045  -8.988  42.051  1.00 52.44           H  
ATOM   3404  CA  PHE A 235     -19.412  -7.415  40.733  1.00 52.44           C  
ATOM   3405  HA  PHE A 235     -19.986  -6.987  39.912  1.00 52.44           H  
ATOM   3406  C   PHE A 235     -17.971  -7.585  40.222  1.00 52.44           C  
ATOM   3407  CB  PHE A 235     -19.529  -6.455  41.931  1.00 52.44           C  
ATOM   3408  HB2 PHE A 235     -20.453  -6.674  42.465  1.00 52.44           H  
ATOM   3409  HB3 PHE A 235     -18.709  -6.647  42.623  1.00 52.44           H  
ATOM   3410  O   PHE A 235     -17.604  -6.962  39.228  1.00 52.44           O  
ATOM   3411  CG  PHE A 235     -19.569  -4.977  41.574  1.00 52.44           C  
ATOM   3412  CD1 PHE A 235     -18.492  -4.131  41.899  1.00 52.44           C  
ATOM   3413  HD1 PHE A 235     -17.606  -4.539  42.362  1.00 52.44           H  
ATOM   3414  CD2 PHE A 235     -20.719  -4.429  40.969  1.00 52.44           C  
ATOM   3415  HD2 PHE A 235     -21.553  -5.069  40.721  1.00 52.44           H  
ATOM   3416  CE1 PHE A 235     -18.574  -2.750  41.639  1.00 52.44           C  
ATOM   3417  HE1 PHE A 235     -17.743  -2.107  41.889  1.00 52.44           H  
ATOM   3418  CE2 PHE A 235     -20.783  -3.055  40.672  1.00 52.44           C  
ATOM   3419  HE2 PHE A 235     -21.658  -2.646  40.188  1.00 52.44           H  
ATOM   3420  CZ  PHE A 235     -19.707  -2.215  41.003  1.00 52.44           C  
ATOM   3421  HZ  PHE A 235     -19.748  -1.160  40.772  1.00 52.44           H  
ATOM   3422  N   ASP A 236     -17.197  -8.510  40.803  1.00 56.58           N  
ATOM   3423  H   ASP A 236     -17.543  -9.003  41.614  1.00 56.58           H  
ATOM   3424  CA  ASP A 236     -15.813  -8.794  40.387  1.00 56.58           C  
ATOM   3425  HA  ASP A 236     -15.250  -7.860  40.388  1.00 56.58           H  
ATOM   3426  C   ASP A 236     -15.712  -9.337  38.949  1.00 56.58           C  
ATOM   3427  CB  ASP A 236     -15.154  -9.770  41.387  1.00 56.58           C  
ATOM   3428  HB2 ASP A 236     -14.358 -10.309  40.872  1.00 56.58           H  
ATOM   3429  HB3 ASP A 236     -15.887 -10.507  41.715  1.00 56.58           H  
ATOM   3430  O   ASP A 236     -14.747  -9.045  38.239  1.00 56.58           O  
ATOM   3431  CG  ASP A 236     -14.515  -9.087  42.606  1.00 56.58           C  
ATOM   3432  OD1 ASP A 236     -14.237  -7.870  42.526  1.00 56.58           O  
ATOM   3433  OD2 ASP A 236     -14.283  -9.802  43.605  1.00 56.58           O  
ATOM   3434  N   GLY A 237     -16.732 -10.055  38.462  1.00 57.15           N  
ATOM   3435  H   GLY A 237     -17.495 -10.271  39.087  1.00 57.15           H  
ATOM   3436  CA  GLY A 237     -16.756 -10.591  37.094  1.00 57.15           C  
ATOM   3437  HA2 GLY A 237     -17.652 -11.201  36.977  1.00 57.15           H  
ATOM   3438  HA3 GLY A 237     -15.883 -11.226  36.943  1.00 57.15           H  
ATOM   3439  C   GLY A 237     -16.769  -9.514  36.001  1.00 57.15           C  
ATOM   3440  O   GLY A 237     -16.122  -9.671  34.961  1.00 57.15           O  
ATOM   3441  N   HIS A 238     -17.444  -8.383  36.236  1.00 66.56           N  
ATOM   3442  H   HIS A 238     -17.910  -8.275  37.126  1.00 66.56           H  
ATOM   3443  CA  HIS A 238     -17.493  -7.281  35.270  1.00 66.56           C  
ATOM   3444  HA  HIS A 238     -17.683  -7.697  34.281  1.00 66.56           H  
ATOM   3445  C   HIS A 238     -16.154  -6.532  35.170  1.00 66.56           C  
ATOM   3446  CB  HIS A 238     -18.660  -6.342  35.609  1.00 66.56           C  
ATOM   3447  HB2 HIS A 238     -18.654  -6.112  36.674  1.00 66.56           H  
ATOM   3448  HB3 HIS A 238     -18.524  -5.406  35.067  1.00 66.56           H  
ATOM   3449  O   HIS A 238     -15.719  -6.218  34.060  1.00 66.56           O  
ATOM   3450  CG  HIS A 238     -20.003  -6.909  35.214  1.00 66.56           C  
ATOM   3451  CD2 HIS A 238     -20.939  -7.479  36.036  1.00 66.56           C  
ATOM   3452  HD2 HIS A 238     -20.851  -7.611  37.105  1.00 66.56           H  
ATOM   3453  ND1 HIS A 238     -20.514  -6.946  33.936  1.00 66.56           N  
ATOM   3454  HD1 HIS A 238     -20.060  -6.596  33.104  1.00 66.56           H  
ATOM   3455  CE1 HIS A 238     -21.726  -7.522  33.985  1.00 66.56           C  
ATOM   3456  HE1 HIS A 238     -22.371  -7.691  33.136  1.00 66.56           H  
ATOM   3457  NE2 HIS A 238     -22.031  -7.859  35.246  1.00 66.56           N  
ATOM   3458  N   TYR A 239     -15.453  -6.319  36.291  1.00 63.57           N  
ATOM   3459  H   TYR A 239     -15.843  -6.616  37.174  1.00 63.57           H  
ATOM   3460  CA  TYR A 239     -14.119  -5.697  36.286  1.00 63.57           C  
ATOM   3461  HA  TYR A 239     -14.156  -4.800  35.667  1.00 63.57           H  
ATOM   3462  C   TYR A 239     -13.056  -6.612  35.670  1.00 63.57           C  
ATOM   3463  CB  TYR A 239     -13.713  -5.271  37.704  1.00 63.57           C  
ATOM   3464  HB2 TYR A 239     -13.868  -6.099  38.396  1.00 63.57           H  
ATOM   3465  HB3 TYR A 239     -12.648  -5.039  37.709  1.00 63.57           H  
ATOM   3466  O   TYR A 239     -12.218  -6.142  34.898  1.00 63.57           O  
ATOM   3467  CG  TYR A 239     -14.461  -4.049  38.193  1.00 63.57           C  
ATOM   3468  CD1 TYR A 239     -13.956  -2.754  37.966  1.00 63.57           C  
ATOM   3469  HD1 TYR A 239     -13.012  -2.627  37.457  1.00 63.57           H  
ATOM   3470  CD2 TYR A 239     -15.702  -4.209  38.822  1.00 63.57           C  
ATOM   3471  HD2 TYR A 239     -16.096  -5.200  38.990  1.00 63.57           H  
ATOM   3472  CE1 TYR A 239     -14.679  -1.624  38.401  1.00 63.57           C  
ATOM   3473  HE1 TYR A 239     -14.281  -0.634  38.233  1.00 63.57           H  
ATOM   3474  CE2 TYR A 239     -16.452  -3.087  39.196  1.00 63.57           C  
ATOM   3475  HE2 TYR A 239     -17.454  -3.227  39.576  1.00 63.57           H  
ATOM   3476  OH  TYR A 239     -16.643  -0.709  39.446  1.00 63.57           O  
ATOM   3477  HH  TYR A 239     -16.191   0.110  39.229  1.00 63.57           H  
ATOM   3478  CZ  TYR A 239     -15.933  -1.790  39.027  1.00 63.57           C  
ATOM   3479  N   LEU A 240     -13.124  -7.923  35.933  1.00 65.23           N  
ATOM   3480  H   LEU A 240     -13.792  -8.243  36.620  1.00 65.23           H  
ATOM   3481  CA  LEU A 240     -12.258  -8.919  35.290  1.00 65.23           C  
ATOM   3482  HA  LEU A 240     -11.217  -8.650  35.472  1.00 65.23           H  
ATOM   3483  C   LEU A 240     -12.441  -8.937  33.767  1.00 65.23           C  
ATOM   3484  CB  LEU A 240     -12.544 -10.303  35.906  1.00 65.23           C  
ATOM   3485  HB2 LEU A 240     -13.590 -10.352  36.210  1.00 65.23           H  
ATOM   3486  HB3 LEU A 240     -12.395 -11.080  35.156  1.00 65.23           H  
ATOM   3487  O   LEU A 240     -11.459  -8.956  33.025  1.00 65.23           O  
ATOM   3488  CG  LEU A 240     -11.631 -10.595  37.109  1.00 65.23           C  
ATOM   3489  HG  LEU A 240     -11.456  -9.677  37.671  1.00 65.23           H  
ATOM   3490  CD1 LEU A 240     -12.267 -11.616  38.049  1.00 65.23           C  
ATOM   3491 HD11 LEU A 240     -12.447 -12.554  37.524  1.00 65.23           H  
ATOM   3492 HD12 LEU A 240     -11.610 -11.791  38.901  1.00 65.23           H  
ATOM   3493 HD13 LEU A 240     -13.212 -11.226  38.425  1.00 65.23           H  
ATOM   3494  CD2 LEU A 240     -10.289 -11.162  36.632  1.00 65.23           C  
ATOM   3495 HD21 LEU A 240     -10.446 -12.095  36.089  1.00 65.23           H  
ATOM   3496 HD22 LEU A 240      -9.650 -11.351  37.494  1.00 65.23           H  
ATOM   3497 HD23 LEU A 240      -9.792 -10.442  35.983  1.00 65.23           H  
ATOM   3498  N   THR A 241     -13.686  -8.852  33.295  1.00 76.73           N  
ATOM   3499  H   THR A 241     -14.448  -8.868  33.958  1.00 76.73           H  
ATOM   3500  CA  THR A 241     -13.989  -8.820  31.855  1.00 76.73           C  
ATOM   3501  HA  THR A 241     -13.484  -9.660  31.379  1.00 76.73           H  
ATOM   3502  C   THR A 241     -13.467  -7.536  31.197  1.00 76.73           C  
ATOM   3503  CB  THR A 241     -15.497  -8.982  31.612  1.00 76.73           C  
ATOM   3504  HB  THR A 241     -16.028  -8.096  31.959  1.00 76.73           H  
ATOM   3505  O   THR A 241     -12.909  -7.579  30.099  1.00 76.73           O  
ATOM   3506  CG2 THR A 241     -15.814  -9.218  30.136  1.00 76.73           C  
ATOM   3507 HG21 THR A 241     -16.882  -9.402  30.022  1.00 76.73           H  
ATOM   3508 HG22 THR A 241     -15.261 -10.084  29.771  1.00 76.73           H  
ATOM   3509 HG23 THR A 241     -15.545  -8.342  29.546  1.00 76.73           H  
ATOM   3510  OG1 THR A 241     -15.998 -10.113  32.289  1.00 76.73           O  
ATOM   3511  HG1 THR A 241     -16.009  -9.944  33.234  1.00 76.73           H  
ATOM   3512  N   GLN A 242     -13.568  -6.390  31.880  1.00 72.51           N  
ATOM   3513  H   GLN A 242     -14.040  -6.395  32.773  1.00 72.51           H  
ATOM   3514  CA  GLN A 242     -13.058  -5.113  31.369  1.00 72.51           C  
ATOM   3515  HA  GLN A 242     -13.423  -4.990  30.349  1.00 72.51           H  
ATOM   3516  C   GLN A 242     -11.519  -5.077  31.317  1.00 72.51           C  
ATOM   3517  CB  GLN A 242     -13.631  -3.974  32.225  1.00 72.51           C  
ATOM   3518  HB2 GLN A 242     -14.694  -4.150  32.393  1.00 72.51           H  
ATOM   3519  HB3 GLN A 242     -13.128  -3.957  33.191  1.00 72.51           H  
ATOM   3520  O   GLN A 242     -10.944  -4.602  30.332  1.00 72.51           O  
ATOM   3521  CG  GLN A 242     -13.483  -2.611  31.531  1.00 72.51           C  
ATOM   3522  HG2 GLN A 242     -12.430  -2.399  31.347  1.00 72.51           H  
ATOM   3523  HG3 GLN A 242     -13.998  -2.647  30.570  1.00 72.51           H  
ATOM   3524  CD  GLN A 242     -14.060  -1.471  32.363  1.00 72.51           C  
ATOM   3525  NE2 GLN A 242     -14.648  -0.473  31.741  1.00 72.51           N  
ATOM   3526 HE21 GLN A 242     -15.018   0.259  32.331  1.00 72.51           H  
ATOM   3527 HE22 GLN A 242     -14.707  -0.453  30.732  1.00 72.51           H  
ATOM   3528  OE1 GLN A 242     -13.985  -1.441  33.579  1.00 72.51           O  
ATOM   3529  N   GLN A 243     -10.835  -5.629  32.327  1.00 74.28           N  
ATOM   3530  H   GLN A 243     -11.342  -5.983  33.126  1.00 74.28           H  
ATOM   3531  CA  GLN A 243      -9.373  -5.759  32.307  1.00 74.28           C  
ATOM   3532  HA  GLN A 243      -8.935  -4.781  32.107  1.00 74.28           H  
ATOM   3533  C   GLN A 243      -8.894  -6.686  31.184  1.00 74.28           C  
ATOM   3534  CB  GLN A 243      -8.842  -6.264  33.655  1.00 74.28           C  
ATOM   3535  HB2 GLN A 243      -9.458  -7.088  34.018  1.00 74.28           H  
ATOM   3536  HB3 GLN A 243      -7.831  -6.640  33.498  1.00 74.28           H  
ATOM   3537  O   GLN A 243      -7.941  -6.345  30.484  1.00 74.28           O  
ATOM   3538  CG  GLN A 243      -8.770  -5.155  34.715  1.00 74.28           C  
ATOM   3539  HG2 GLN A 243      -8.258  -4.289  34.296  1.00 74.28           H  
ATOM   3540  HG3 GLN A 243      -9.780  -4.855  34.995  1.00 74.28           H  
ATOM   3541  CD  GLN A 243      -8.016  -5.585  35.972  1.00 74.28           C  
ATOM   3542  NE2 GLN A 243      -7.915  -4.726  36.961  1.00 74.28           N  
ATOM   3543 HE21 GLN A 243      -8.369  -3.825  36.910  1.00 74.28           H  
ATOM   3544 HE22 GLN A 243      -7.440  -5.066  37.785  1.00 74.28           H  
ATOM   3545  OE1 GLN A 243      -7.490  -6.678  36.097  1.00 74.28           O  
ATOM   3546  N   GLN A 244      -9.571  -7.817  30.957  1.00 78.49           N  
ATOM   3547  H   GLN A 244     -10.328  -8.069  31.576  1.00 78.49           H  
ATOM   3548  CA  GLN A 244      -9.215  -8.734  29.869  1.00 78.49           C  
ATOM   3549  HA  GLN A 244      -8.159  -8.990  29.959  1.00 78.49           H  
ATOM   3550  C   GLN A 244      -9.391  -8.097  28.486  1.00 78.49           C  
ATOM   3551  CB  GLN A 244     -10.039 -10.022  29.969  1.00 78.49           C  
ATOM   3552  HB2 GLN A 244      -9.962 -10.559  29.023  1.00 78.49           H  
ATOM   3553  HB3 GLN A 244     -11.087  -9.782  30.143  1.00 78.49           H  
ATOM   3554  O   GLN A 244      -8.499  -8.220  27.645  1.00 78.49           O  
ATOM   3555  CG  GLN A 244      -9.518 -10.944  31.081  1.00 78.49           C  
ATOM   3556  HG2 GLN A 244      -9.575 -10.435  32.042  1.00 78.49           H  
ATOM   3557  HG3 GLN A 244      -8.473 -11.184  30.885  1.00 78.49           H  
ATOM   3558  CD  GLN A 244     -10.299 -12.251  31.173  1.00 78.49           C  
ATOM   3559  NE2 GLN A 244      -9.943 -13.126  32.087  1.00 78.49           N  
ATOM   3560 HE21 GLN A 244     -10.503 -13.965  32.121  1.00 78.49           H  
ATOM   3561 HE22 GLN A 244      -9.198 -12.920  32.738  1.00 78.49           H  
ATOM   3562  OE1 GLN A 244     -11.227 -12.528  30.434  1.00 78.49           O  
ATOM   3563  N   MET A 245     -10.481  -7.356  28.262  1.00 76.96           N  
ATOM   3564  H   MET A 245     -11.202  -7.323  28.969  1.00 76.96           H  
ATOM   3565  CA  MET A 245     -10.692  -6.637  27.001  1.00 76.96           C  
ATOM   3566  HA  MET A 245     -10.628  -7.353  26.182  1.00 76.96           H  
ATOM   3567  C   MET A 245      -9.610  -5.570  26.768  1.00 76.96           C  
ATOM   3568  CB  MET A 245     -12.099  -6.026  27.005  1.00 76.96           C  
ATOM   3569  HB2 MET A 245     -12.814  -6.801  27.283  1.00 76.96           H  
ATOM   3570  HB3 MET A 245     -12.152  -5.226  27.744  1.00 76.96           H  
ATOM   3571  O   MET A 245      -9.123  -5.408  25.649  1.00 76.96           O  
ATOM   3572  CG  MET A 245     -12.487  -5.473  25.628  1.00 76.96           C  
ATOM   3573  HG2 MET A 245     -11.773  -4.698  25.350  1.00 76.96           H  
ATOM   3574  HG3 MET A 245     -12.422  -6.272  24.890  1.00 76.96           H  
ATOM   3575  SD  MET A 245     -14.145  -4.741  25.551  1.00 76.96           S  
ATOM   3576  CE  MET A 245     -15.183  -6.221  25.695  1.00 76.96           C  
ATOM   3577  HE1 MET A 245     -14.924  -6.929  24.908  1.00 76.96           H  
ATOM   3578  HE2 MET A 245     -15.034  -6.687  26.669  1.00 76.96           H  
ATOM   3579  HE3 MET A 245     -16.230  -5.934  25.592  1.00 76.96           H  
ATOM   3580  N   THR A 246      -9.172  -4.894  27.836  1.00 91.04           N  
ATOM   3581  H   THR A 246      -9.613  -5.077  28.726  1.00 91.04           H  
ATOM   3582  CA  THR A 246      -8.096  -3.893  27.768  1.00 91.04           C  
ATOM   3583  HA  THR A 246      -8.335  -3.177  26.981  1.00 91.04           H  
ATOM   3584  C   THR A 246      -6.756  -4.538  27.416  1.00 91.04           C  
ATOM   3585  CB  THR A 246      -7.971  -3.124  29.092  1.00 91.04           C  
ATOM   3586  HB  THR A 246      -7.644  -3.796  29.886  1.00 91.04           H  
ATOM   3587  O   THR A 246      -6.041  -4.045  26.545  1.00 91.04           O  
ATOM   3588  CG2 THR A 246      -6.988  -1.956  28.988  1.00 91.04           C  
ATOM   3589 HG21 THR A 246      -5.975  -2.323  28.823  1.00 91.04           H  
ATOM   3590 HG22 THR A 246      -7.007  -1.385  29.916  1.00 91.04           H  
ATOM   3591 HG23 THR A 246      -7.279  -1.307  28.162  1.00 91.04           H  
ATOM   3592  OG1 THR A 246      -9.215  -2.570  29.453  1.00 91.04           O  
ATOM   3593  HG1 THR A 246      -9.817  -3.283  29.681  1.00 91.04           H  
ATOM   3594  N   LEU A 247      -6.432  -5.674  28.040  1.00 90.76           N  
ATOM   3595  H   LEU A 247      -7.051  -6.023  28.758  1.00 90.76           H  
ATOM   3596  CA  LEU A 247      -5.210  -6.425  27.749  1.00 90.76           C  
ATOM   3597  HA  LEU A 247      -4.354  -5.767  27.898  1.00 90.76           H  
ATOM   3598  C   LEU A 247      -5.186  -6.919  26.293  1.00 90.76           C  
ATOM   3599  CB  LEU A 247      -5.121  -7.609  28.726  1.00 90.76           C  
ATOM   3600  HB2 LEU A 247      -5.864  -8.352  28.433  1.00 90.76           H  
ATOM   3601  HB3 LEU A 247      -5.377  -7.278  29.732  1.00 90.76           H  
ATOM   3602  O   LEU A 247      -4.165  -6.831  25.614  1.00 90.76           O  
ATOM   3603  CG  LEU A 247      -3.719  -8.249  28.741  1.00 90.76           C  
ATOM   3604  HG  LEU A 247      -3.203  -8.060  27.799  1.00 90.76           H  
ATOM   3605  CD1 LEU A 247      -2.881  -7.678  29.885  1.00 90.76           C  
ATOM   3606 HD11 LEU A 247      -3.345  -7.903  30.845  1.00 90.76           H  
ATOM   3607 HD12 LEU A 247      -1.879  -8.108  29.856  1.00 90.76           H  
ATOM   3608 HD13 LEU A 247      -2.796  -6.597  29.768  1.00 90.76           H  
ATOM   3609  CD2 LEU A 247      -3.820  -9.763  28.916  1.00 90.76           C  
ATOM   3610 HD21 LEU A 247      -2.821 -10.198  28.932  1.00 90.76           H  
ATOM   3611 HD22 LEU A 247      -4.332  -9.995  29.850  1.00 90.76           H  
ATOM   3612 HD23 LEU A 247      -4.377 -10.192  28.083  1.00 90.76           H  
ATOM   3613  N   GLN A 248      -6.324  -7.402  25.787  1.00 87.76           N  
ATOM   3614  H   GLN A 248      -7.128  -7.484  26.392  1.00 87.76           H  
ATOM   3615  CA  GLN A 248      -6.441  -7.849  24.401  1.00 87.76           C  
ATOM   3616  HA  GLN A 248      -5.641  -8.563  24.208  1.00 87.76           H  
ATOM   3617  C   GLN A 248      -6.271  -6.691  23.408  1.00 87.76           C  
ATOM   3618  CB  GLN A 248      -7.781  -8.571  24.221  1.00 87.76           C  
ATOM   3619  HB2 GLN A 248      -8.598  -7.855  24.307  1.00 87.76           H  
ATOM   3620  HB3 GLN A 248      -7.890  -9.317  25.009  1.00 87.76           H  
ATOM   3621  O   GLN A 248      -5.558  -6.849  22.417  1.00 87.76           O  
ATOM   3622  CG  GLN A 248      -7.855  -9.283  22.862  1.00 87.76           C  
ATOM   3623  HG2 GLN A 248      -7.022  -9.981  22.779  1.00 87.76           H  
ATOM   3624  HG3 GLN A 248      -7.772  -8.552  22.058  1.00 87.76           H  
ATOM   3625  CD  GLN A 248      -9.155 -10.055  22.666  1.00 87.76           C  
ATOM   3626  NE2 GLN A 248      -9.281 -10.798  21.590  1.00 87.76           N  
ATOM   3627 HE21 GLN A 248     -10.162 -11.285  21.499  1.00 87.76           H  
ATOM   3628 HE22 GLN A 248      -8.547 -10.843  20.898  1.00 87.76           H  
ATOM   3629  OE1 GLN A 248     -10.081 -10.011  23.456  1.00 87.76           O  
ATOM   3630  N   GLN A 249      -6.855  -5.518  23.687  1.00 86.14           N  
ATOM   3631  H   GLN A 249      -7.455  -5.448  24.496  1.00 86.14           H  
ATOM   3632  CA  GLN A 249      -6.621  -4.316  22.880  1.00 86.14           C  
ATOM   3633  HA  GLN A 249      -6.860  -4.539  21.840  1.00 86.14           H  
ATOM   3634  C   GLN A 249      -5.153  -3.881  22.899  1.00 86.14           C  
ATOM   3635  CB  GLN A 249      -7.498  -3.148  23.354  1.00 86.14           C  
ATOM   3636  HB2 GLN A 249      -6.954  -2.220  23.172  1.00 86.14           H  
ATOM   3637  HB3 GLN A 249      -7.686  -3.217  24.426  1.00 86.14           H  
ATOM   3638  O   GLN A 249      -4.609  -3.556  21.846  1.00 86.14           O  
ATOM   3639  CG  GLN A 249      -8.826  -3.057  22.592  1.00 86.14           C  
ATOM   3640  HG2 GLN A 249      -9.467  -3.888  22.885  1.00 86.14           H  
ATOM   3641  HG3 GLN A 249      -8.635  -3.126  21.521  1.00 86.14           H  
ATOM   3642  CD  GLN A 249      -9.556  -1.741  22.855  1.00 86.14           C  
ATOM   3643  NE2 GLN A 249     -10.693  -1.522  22.235  1.00 86.14           N  
ATOM   3644 HE21 GLN A 249     -11.080  -2.200  21.593  1.00 86.14           H  
ATOM   3645 HE22 GLN A 249     -11.131  -0.633  22.430  1.00 86.14           H  
ATOM   3646  OE1 GLN A 249      -9.129  -0.883  23.608  1.00 86.14           O  
ATOM   3647  N   GLN A 250      -4.493  -3.910  24.062  1.00 91.82           N  
ATOM   3648  H   GLN A 250      -4.997  -4.153  24.902  1.00 91.82           H  
ATOM   3649  CA  GLN A 250      -3.074  -3.557  24.169  1.00 91.82           C  
ATOM   3650  HA  GLN A 250      -2.927  -2.561  23.752  1.00 91.82           H  
ATOM   3651  C   GLN A 250      -2.188  -4.507  23.355  1.00 91.82           C  
ATOM   3652  CB  GLN A 250      -2.640  -3.543  25.640  1.00 91.82           C  
ATOM   3653  HB2 GLN A 250      -2.988  -4.448  26.139  1.00 91.82           H  
ATOM   3654  HB3 GLN A 250      -1.551  -3.526  25.684  1.00 91.82           H  
ATOM   3655  O   GLN A 250      -1.322  -4.044  22.613  1.00 91.82           O  
ATOM   3656  CG  GLN A 250      -3.167  -2.304  26.378  1.00 91.82           C  
ATOM   3657  HG2 GLN A 250      -4.255  -2.269  26.326  1.00 91.82           H  
ATOM   3658  HG3 GLN A 250      -2.781  -1.411  25.886  1.00 91.82           H  
ATOM   3659  CD  GLN A 250      -2.745  -2.260  27.843  1.00 91.82           C  
ATOM   3660  NE2 GLN A 250      -3.132  -1.234  28.568  1.00 91.82           N  
ATOM   3661 HE21 GLN A 250      -2.831  -1.241  29.532  1.00 91.82           H  
ATOM   3662 HE22 GLN A 250      -3.718  -0.515  28.168  1.00 91.82           H  
ATOM   3663  OE1 GLN A 250      -2.059  -3.118  28.372  1.00 91.82           O  
ATOM   3664  N   ASN A 251      -2.445  -5.816  23.422  1.00 92.84           N  
ATOM   3665  H   ASN A 251      -3.129  -6.139  24.091  1.00 92.84           H  
ATOM   3666  CA  ASN A 251      -1.723  -6.802  22.617  1.00 92.84           C  
ATOM   3667  HA  ASN A 251      -0.652  -6.688  22.787  1.00 92.84           H  
ATOM   3668  C   ASN A 251      -1.957  -6.593  21.116  1.00 92.84           C  
ATOM   3669  CB  ASN A 251      -2.154  -8.213  23.046  1.00 92.84           C  
ATOM   3670  HB2 ASN A 251      -1.794  -8.934  22.312  1.00 92.84           H  
ATOM   3671  HB3 ASN A 251      -3.242  -8.271  23.078  1.00 92.84           H  
ATOM   3672  O   ASN A 251      -1.014  -6.653  20.328  1.00 92.84           O  
ATOM   3673  CG  ASN A 251      -1.585  -8.623  24.391  1.00 92.84           C  
ATOM   3674  ND2 ASN A 251      -2.179  -9.599  25.035  1.00 92.84           N  
ATOM   3675 HD21 ASN A 251      -3.020 -10.023  24.669  1.00 92.84           H  
ATOM   3676 HD22 ASN A 251      -1.778  -9.827  25.934  1.00 92.84           H  
ATOM   3677  OD1 ASN A 251      -0.592  -8.113  24.873  1.00 92.84           O  
ATOM   3678  N   HIS A 252      -3.196  -6.304  20.712  1.00 92.56           N  
ATOM   3679  H   HIS A 252      -3.944  -6.281  21.391  1.00 92.56           H  
ATOM   3680  CA  HIS A 252      -3.506  -6.037  19.311  1.00 92.56           C  
ATOM   3681  HA  HIS A 252      -3.135  -6.871  18.715  1.00 92.56           H  
ATOM   3682  C   HIS A 252      -2.808  -4.768  18.802  1.00 92.56           C  
ATOM   3683  CB  HIS A 252      -5.024  -5.953  19.136  1.00 92.56           C  
ATOM   3684  HB2 HIS A 252      -5.408  -5.078  19.662  1.00 92.56           H  
ATOM   3685  HB3 HIS A 252      -5.486  -6.841  19.565  1.00 92.56           H  
ATOM   3686  O   HIS A 252      -2.228  -4.769  17.719  1.00 92.56           O  
ATOM   3687  CG  HIS A 252      -5.412  -5.878  17.685  1.00 92.56           C  
ATOM   3688  CD2 HIS A 252      -6.120  -4.880  17.072  1.00 92.56           C  
ATOM   3689  HD2 HIS A 252      -6.518  -3.996  17.549  1.00 92.56           H  
ATOM   3690  ND1 HIS A 252      -5.073  -6.794  16.713  1.00 92.56           N  
ATOM   3691  HD1 HIS A 252      -4.474  -7.599  16.828  1.00 92.56           H  
ATOM   3692  CE1 HIS A 252      -5.573  -6.360  15.545  1.00 92.56           C  
ATOM   3693  HE1 HIS A 252      -5.445  -6.853  14.593  1.00 92.56           H  
ATOM   3694  NE2 HIS A 252      -6.229  -5.203  15.718  1.00 92.56           N  
ATOM   3695  N   PHE A 253      -2.785  -3.702  19.605  1.00 97.00           N  
ATOM   3696  H   PHE A 253      -3.288  -3.736  20.481  1.00 97.00           H  
ATOM   3697  CA  PHE A 253      -2.094  -2.466  19.246  1.00 97.00           C  
ATOM   3698  HA  PHE A 253      -2.448  -2.149  18.265  1.00 97.00           H  
ATOM   3699  C   PHE A 253      -0.575  -2.663  19.132  1.00 97.00           C  
ATOM   3700  CB  PHE A 253      -2.458  -1.379  20.259  1.00 97.00           C  
ATOM   3701  HB2 PHE A 253      -2.006  -1.612  21.223  1.00 97.00           H  
ATOM   3702  HB3 PHE A 253      -3.539  -1.371  20.395  1.00 97.00           H  
ATOM   3703  O   PHE A 253       0.040  -2.158  18.195  1.00 97.00           O  
ATOM   3704  CG  PHE A 253      -2.036   0.004  19.814  1.00 97.00           C  
ATOM   3705  CD1 PHE A 253      -0.912   0.624  20.386  1.00 97.00           C  
ATOM   3706  HD1 PHE A 253      -0.337   0.115  21.145  1.00 97.00           H  
ATOM   3707  CD2 PHE A 253      -2.778   0.674  18.823  1.00 97.00           C  
ATOM   3708  HD2 PHE A 253      -3.640   0.200  18.377  1.00 97.00           H  
ATOM   3709  CE1 PHE A 253      -0.555   1.925  19.991  1.00 97.00           C  
ATOM   3710  HE1 PHE A 253       0.274   2.419  20.475  1.00 97.00           H  
ATOM   3711  CE2 PHE A 253      -2.399   1.962  18.406  1.00 97.00           C  
ATOM   3712  HE2 PHE A 253      -2.967   2.471  17.642  1.00 97.00           H  
ATOM   3713  CZ  PHE A 253      -1.287   2.589  18.992  1.00 97.00           C  
ATOM   3714  HZ  PHE A 253      -1.009   3.587  18.686  1.00 97.00           H  
ATOM   3715  N   GLN A 254       0.031  -3.460  20.019  1.00 95.37           N  
ATOM   3716  H   GLN A 254      -0.509  -3.837  20.786  1.00 95.37           H  
ATOM   3717  CA  GLN A 254       1.447  -3.827  19.905  1.00 95.37           C  
ATOM   3718  HA  GLN A 254       2.043  -2.916  19.854  1.00 95.37           H  
ATOM   3719  C   GLN A 254       1.743  -4.618  18.623  1.00 95.37           C  
ATOM   3720  CB  GLN A 254       1.888  -4.639  21.130  1.00 95.37           C  
ATOM   3721  HB2 GLN A 254       1.163  -5.426  21.336  1.00 95.37           H  
ATOM   3722  HB3 GLN A 254       2.847  -5.107  20.909  1.00 95.37           H  
ATOM   3723  O   GLN A 254       2.741  -4.347  17.956  1.00 95.37           O  
ATOM   3724  CG  GLN A 254       2.067  -3.763  22.377  1.00 95.37           C  
ATOM   3725  HG2 GLN A 254       1.125  -3.274  22.622  1.00 95.37           H  
ATOM   3726  HG3 GLN A 254       2.806  -2.990  22.168  1.00 95.37           H  
ATOM   3727  CD  GLN A 254       2.535  -4.564  23.590  1.00 95.37           C  
ATOM   3728  NE2 GLN A 254       2.586  -3.957  24.754  1.00 95.37           N  
ATOM   3729 HE21 GLN A 254       2.284  -2.998  24.848  1.00 95.37           H  
ATOM   3730 HE22 GLN A 254       2.852  -4.543  25.533  1.00 95.37           H  
ATOM   3731  OE1 GLN A 254       2.881  -5.731  23.529  1.00 95.37           O  
ATOM   3732  N   GLN A 255       0.869  -5.553  18.235  1.00 92.14           N  
ATOM   3733  H   GLN A 255       0.078  -5.755  18.830  1.00 92.14           H  
ATOM   3734  CA  GLN A 255       1.015  -6.289  16.973  1.00 92.14           C  
ATOM   3735  HA  GLN A 255       1.997  -6.761  16.948  1.00 92.14           H  
ATOM   3736  C   GLN A 255       0.930  -5.363  15.754  1.00 92.14           C  
ATOM   3737  CB  GLN A 255      -0.058  -7.379  16.867  1.00 92.14           C  
ATOM   3738  HB2 GLN A 255      -1.033  -6.959  17.112  1.00 92.14           H  
ATOM   3739  HB3 GLN A 255      -0.090  -7.740  15.839  1.00 92.14           H  
ATOM   3740  O   GLN A 255       1.738  -5.486  14.834  1.00 92.14           O  
ATOM   3741  CG  GLN A 255       0.233  -8.573  17.785  1.00 92.14           C  
ATOM   3742  HG2 GLN A 255       0.333  -8.232  18.815  1.00 92.14           H  
ATOM   3743  HG3 GLN A 255       1.178  -9.029  17.488  1.00 92.14           H  
ATOM   3744  CD  GLN A 255      -0.860  -9.636  17.729  1.00 92.14           C  
ATOM   3745  NE2 GLN A 255      -0.622 -10.793  18.307  1.00 92.14           N  
ATOM   3746 HE21 GLN A 255       0.273 -10.970  18.741  1.00 92.14           H  
ATOM   3747 HE22 GLN A 255      -1.347 -11.490  18.213  1.00 92.14           H  
ATOM   3748  OE1 GLN A 255      -1.940  -9.467  17.182  1.00 92.14           O  
ATOM   3749  N   LEU A 256      -0.003  -4.404  15.756  1.00 94.98           N  
ATOM   3750  H   LEU A 256      -0.664  -4.373  16.519  1.00 94.98           H  
ATOM   3751  CA  LEU A 256      -0.122  -3.418  14.678  1.00 94.98           C  
ATOM   3752  HA  LEU A 256      -0.203  -3.946  13.728  1.00 94.98           H  
ATOM   3753  C   LEU A 256       1.130  -2.538  14.563  1.00 94.98           C  
ATOM   3754  CB  LEU A 256      -1.384  -2.564  14.894  1.00 94.98           C  
ATOM   3755  HB2 LEU A 256      -1.390  -2.201  15.922  1.00 94.98           H  
ATOM   3756  HB3 LEU A 256      -1.331  -1.693  14.240  1.00 94.98           H  
ATOM   3757  O   LEU A 256       1.607  -2.304  13.453  1.00 94.98           O  
ATOM   3758  CG  LEU A 256      -2.709  -3.296  14.608  1.00 94.98           C  
ATOM   3759  HG  LEU A 256      -2.757  -4.220  15.185  1.00 94.98           H  
ATOM   3760  CD1 LEU A 256      -3.877  -2.401  15.024  1.00 94.98           C  
ATOM   3761 HD11 LEU A 256      -3.856  -1.468  14.461  1.00 94.98           H  
ATOM   3762 HD12 LEU A 256      -3.812  -2.187  16.091  1.00 94.98           H  
ATOM   3763 HD13 LEU A 256      -4.818  -2.916  14.833  1.00 94.98           H  
ATOM   3764  CD2 LEU A 256      -2.872  -3.634  13.123  1.00 94.98           C  
ATOM   3765 HD21 LEU A 256      -2.123  -4.363  12.814  1.00 94.98           H  
ATOM   3766 HD22 LEU A 256      -2.775  -2.733  12.519  1.00 94.98           H  
ATOM   3767 HD23 LEU A 256      -3.857  -4.071  12.956  1.00 94.98           H  
ATOM   3768  N   GLN A 257       1.710  -2.109  15.687  1.00 96.02           N  
ATOM   3769  H   GLN A 257       1.263  -2.308  16.570  1.00 96.02           H  
ATOM   3770  CA  GLN A 257       2.962  -1.342  15.682  1.00 96.02           C  
ATOM   3771  HA  GLN A 257       2.839  -0.470  15.039  1.00 96.02           H  
ATOM   3772  C   GLN A 257       4.140  -2.145  15.113  1.00 96.02           C  
ATOM   3773  CB  GLN A 257       3.292  -0.867  17.102  1.00 96.02           C  
ATOM   3774  HB2 GLN A 257       4.322  -0.509  17.113  1.00 96.02           H  
ATOM   3775  HB3 GLN A 257       3.213  -1.699  17.802  1.00 96.02           H  
ATOM   3776  O   GLN A 257       4.906  -1.623  14.302  1.00 96.02           O  
ATOM   3777  CG  GLN A 257       2.388   0.285  17.555  1.00 96.02           C  
ATOM   3778  HG2 GLN A 257       1.353  -0.048  17.634  1.00 96.02           H  
ATOM   3779  HG3 GLN A 257       2.431   1.076  16.807  1.00 96.02           H  
ATOM   3780  CD  GLN A 257       2.824   0.862  18.897  1.00 96.02           C  
ATOM   3781  NE2 GLN A 257       2.460   2.089  19.187  1.00 96.02           N  
ATOM   3782 HE21 GLN A 257       2.814   2.457  20.059  1.00 96.02           H  
ATOM   3783 HE22 GLN A 257       1.894   2.612  18.535  1.00 96.02           H  
ATOM   3784  OE1 GLN A 257       3.510   0.257  19.704  1.00 96.02           O  
ATOM   3785  N   GLN A 258       4.269  -3.422  15.484  1.00 93.88           N  
ATOM   3786  H   GLN A 258       3.622  -3.798  16.163  1.00 93.88           H  
ATOM   3787  CA  GLN A 258       5.314  -4.298  14.940  1.00 93.88           C  
ATOM   3788  HA  GLN A 258       6.289  -3.839  15.104  1.00 93.88           H  
ATOM   3789  C   GLN A 258       5.159  -4.499  13.429  1.00 93.88           C  
ATOM   3790  CB  GLN A 258       5.275  -5.658  15.647  1.00 93.88           C  
ATOM   3791  HB2 GLN A 258       5.895  -6.362  15.091  1.00 93.88           H  
ATOM   3792  HB3 GLN A 258       4.253  -6.036  15.656  1.00 93.88           H  
ATOM   3793  O   GLN A 258       6.142  -4.440  12.688  1.00 93.88           O  
ATOM   3794  CG  GLN A 258       5.811  -5.581  17.082  1.00 93.88           C  
ATOM   3795  HG2 GLN A 258       5.251  -4.838  17.650  1.00 93.88           H  
ATOM   3796  HG3 GLN A 258       6.854  -5.269  17.054  1.00 93.88           H  
ATOM   3797  CD  GLN A 258       5.722  -6.916  17.815  1.00 93.88           C  
ATOM   3798  NE2 GLN A 258       6.177  -6.973  19.047  1.00 93.88           N  
ATOM   3799 HE21 GLN A 258       6.543  -6.146  19.496  1.00 93.88           H  
ATOM   3800 HE22 GLN A 258       6.082  -7.867  19.508  1.00 93.88           H  
ATOM   3801  OE1 GLN A 258       5.253  -7.928  17.321  1.00 93.88           O  
ATOM   3802  N   TYR A 259       3.925  -4.687  12.957  1.00 96.66           N  
ATOM   3803  H   TYR A 259       3.158  -4.756  13.612  1.00 96.66           H  
ATOM   3804  CA  TYR A 259       3.646  -4.834  11.532  1.00 96.66           C  
ATOM   3805  HA  TYR A 259       4.276  -5.633  11.140  1.00 96.66           H  
ATOM   3806  C   TYR A 259       3.984  -3.561  10.743  1.00 96.66           C  
ATOM   3807  CB  TYR A 259       2.183  -5.243  11.353  1.00 96.66           C  
ATOM   3808  HB2 TYR A 259       1.534  -4.444  11.713  1.00 96.66           H  
ATOM   3809  HB3 TYR A 259       1.984  -6.127  11.959  1.00 96.66           H  
ATOM   3810  O   TYR A 259       4.606  -3.636   9.682  1.00 96.66           O  
ATOM   3811  CG  TYR A 259       1.845  -5.565   9.915  1.00 96.66           C  
ATOM   3812  CD1 TYR A 259       1.092  -4.659   9.147  1.00 96.66           C  
ATOM   3813  HD1 TYR A 259       0.734  -3.739   9.585  1.00 96.66           H  
ATOM   3814  CD2 TYR A 259       2.317  -6.760   9.340  1.00 96.66           C  
ATOM   3815  HD2 TYR A 259       2.899  -7.449   9.933  1.00 96.66           H  
ATOM   3816  CE1 TYR A 259       0.802  -4.955   7.804  1.00 96.66           C  
ATOM   3817  HE1 TYR A 259       0.210  -4.269   7.216  1.00 96.66           H  
ATOM   3818  CE2 TYR A 259       2.045  -7.050   7.990  1.00 96.66           C  
ATOM   3819  HE2 TYR A 259       2.422  -7.960   7.547  1.00 96.66           H  
ATOM   3820  OH  TYR A 259       1.058  -6.393   5.904  1.00 96.66           O  
ATOM   3821  HH  TYR A 259       1.390  -7.253   5.637  1.00 96.66           H  
ATOM   3822  CZ  TYR A 259       1.291  -6.141   7.219  1.00 96.66           C  
ATOM   3823  N   GLN A 260       3.659  -2.386  11.290  1.00 96.27           N  
ATOM   3824  H   GLN A 260       3.129  -2.379  12.151  1.00 96.27           H  
ATOM   3825  CA  GLN A 260       4.015  -1.103  10.681  1.00 96.27           C  
ATOM   3826  HA  GLN A 260       3.600  -1.077   9.673  1.00 96.27           H  
ATOM   3827  C   GLN A 260       5.538  -0.928  10.563  1.00 96.27           C  
ATOM   3828  CB  GLN A 260       3.382   0.028  11.503  1.00 96.27           C  
ATOM   3829  HB2 GLN A 260       3.858   0.079  12.482  1.00 96.27           H  
ATOM   3830  HB3 GLN A 260       2.322  -0.183  11.644  1.00 96.27           H  
ATOM   3831  O   GLN A 260       6.036  -0.524   9.511  1.00 96.27           O  
ATOM   3832  CG  GLN A 260       3.517   1.382  10.793  1.00 96.27           C  
ATOM   3833  HG2 GLN A 260       3.025   1.319   9.822  1.00 96.27           H  
ATOM   3834  HG3 GLN A 260       4.569   1.617  10.628  1.00 96.27           H  
ATOM   3835  CD  GLN A 260       2.903   2.529  11.589  1.00 96.27           C  
ATOM   3836  NE2 GLN A 260       2.445   3.569  10.927  1.00 96.27           N  
ATOM   3837 HE21 GLN A 260       2.471   3.590   9.918  1.00 96.27           H  
ATOM   3838 HE22 GLN A 260       2.033   4.302  11.487  1.00 96.27           H  
ATOM   3839  OE1 GLN A 260       2.832   2.532  12.806  1.00 96.27           O  
ATOM   3840  N   GLN A 261       6.291  -1.280  11.611  1.00 94.62           N  
ATOM   3841  H   GLN A 261       5.831  -1.578  12.459  1.00 94.62           H  
ATOM   3842  CA  GLN A 261       7.754  -1.216  11.590  1.00 94.62           C  
ATOM   3843  HA  GLN A 261       8.049  -0.201  11.323  1.00 94.62           H  
ATOM   3844  C   GLN A 261       8.355  -2.165  10.540  1.00 94.62           C  
ATOM   3845  CB  GLN A 261       8.282  -1.528  12.997  1.00 94.62           C  
ATOM   3846  HB2 GLN A 261       8.060  -2.564  13.252  1.00 94.62           H  
ATOM   3847  HB3 GLN A 261       7.780  -0.879  13.716  1.00 94.62           H  
ATOM   3848  O   GLN A 261       9.282  -1.789   9.819  1.00 94.62           O  
ATOM   3849  CG  GLN A 261       9.796  -1.290  13.098  1.00 94.62           C  
ATOM   3850  HG2 GLN A 261      10.319  -1.939  12.396  1.00 94.62           H  
ATOM   3851  HG3 GLN A 261      10.011  -0.255  12.831  1.00 94.62           H  
ATOM   3852  CD  GLN A 261      10.359  -1.559  14.489  1.00 94.62           C  
ATOM   3853  NE2 GLN A 261      11.625  -1.279  14.705  1.00 94.62           N  
ATOM   3854 HE21 GLN A 261      11.965  -1.484  15.634  1.00 94.62           H  
ATOM   3855 HE22 GLN A 261      12.199  -0.903  13.963  1.00 94.62           H  
ATOM   3856  OE1 GLN A 261       9.704  -2.025  15.405  1.00 94.62           O  
ATOM   3857  N   TYR A 262       7.807  -3.375  10.414  1.00 96.65           N  
ATOM   3858  H   TYR A 262       7.071  -3.641  11.053  1.00 96.65           H  
ATOM   3859  CA  TYR A 262       8.246  -4.346   9.414  1.00 96.65           C  
ATOM   3860  HA  TYR A 262       9.316  -4.514   9.538  1.00 96.65           H  
ATOM   3861  C   TYR A 262       8.030  -3.842   7.979  1.00 96.65           C  
ATOM   3862  CB  TYR A 262       7.519  -5.671   9.658  1.00 96.65           C  
ATOM   3863  HB2 TYR A 262       7.749  -6.020  10.664  1.00 96.65           H  
ATOM   3864  HB3 TYR A 262       6.442  -5.512   9.605  1.00 96.65           H  
ATOM   3865  O   TYR A 262       8.942  -3.925   7.152  1.00 96.65           O  
ATOM   3866  CG  TYR A 262       7.909  -6.747   8.669  1.00 96.65           C  
ATOM   3867  CD1 TYR A 262       7.050  -7.070   7.602  1.00 96.65           C  
ATOM   3868  HD1 TYR A 262       6.106  -6.558   7.490  1.00 96.65           H  
ATOM   3869  CD2 TYR A 262       9.148  -7.400   8.805  1.00 96.65           C  
ATOM   3870  HD2 TYR A 262       9.811  -7.133   9.614  1.00 96.65           H  
ATOM   3871  CE1 TYR A 262       7.425  -8.064   6.681  1.00 96.65           C  
ATOM   3872  HE1 TYR A 262       6.767  -8.326   5.865  1.00 96.65           H  
ATOM   3873  CE2 TYR A 262       9.530  -8.388   7.880  1.00 96.65           C  
ATOM   3874  HE2 TYR A 262      10.486  -8.880   7.984  1.00 96.65           H  
ATOM   3875  OH  TYR A 262       9.045  -9.664   5.912  1.00 96.65           O  
ATOM   3876  HH  TYR A 262       9.869 -10.087   6.164  1.00 96.65           H  
ATOM   3877  CZ  TYR A 262       8.667  -8.722   6.817  1.00 96.65           C  
ATOM   3878  N   GLN A 263       6.866  -3.249   7.685  1.00 94.42           N  
ATOM   3879  H   GLN A 263       6.146  -3.205   8.392  1.00 94.42           H  
ATOM   3880  CA  GLN A 263       6.611  -2.657   6.367  1.00 94.42           C  
ATOM   3881  HA  GLN A 263       6.756  -3.421   5.603  1.00 94.42           H  
ATOM   3882  C   GLN A 263       7.588  -1.518   6.042  1.00 94.42           C  
ATOM   3883  CB  GLN A 263       5.173  -2.136   6.272  1.00 94.42           C  
ATOM   3884  HB2 GLN A 263       4.941  -1.505   7.131  1.00 94.42           H  
ATOM   3885  HB3 GLN A 263       5.121  -1.518   5.376  1.00 94.42           H  
ATOM   3886  O   GLN A 263       8.099  -1.439   4.923  1.00 94.42           O  
ATOM   3887  CG  GLN A 263       4.118  -3.247   6.144  1.00 94.42           C  
ATOM   3888  HG2 GLN A 263       3.952  -3.720   7.111  1.00 94.42           H  
ATOM   3889  HG3 GLN A 263       4.475  -4.003   5.445  1.00 94.42           H  
ATOM   3890  CD  GLN A 263       2.792  -2.704   5.610  1.00 94.42           C  
ATOM   3891  NE2 GLN A 263       1.837  -3.540   5.279  1.00 94.42           N  
ATOM   3892 HE21 GLN A 263       1.011  -3.115   4.882  1.00 94.42           H  
ATOM   3893 HE22 GLN A 263       1.914  -4.536   5.429  1.00 94.42           H  
ATOM   3894  OE1 GLN A 263       2.581  -1.516   5.445  1.00 94.42           O  
ATOM   3895  N   GLN A 264       7.910  -0.666   7.021  1.00 94.11           N  
ATOM   3896  H   GLN A 264       7.447  -0.753   7.915  1.00 94.11           H  
ATOM   3897  CA  GLN A 264       8.877   0.415   6.824  1.00 94.11           C  
ATOM   3898  HA  GLN A 264       8.546   1.010   5.972  1.00 94.11           H  
ATOM   3899  C   GLN A 264      10.280  -0.123   6.496  1.00 94.11           C  
ATOM   3900  CB  GLN A 264       8.891   1.308   8.072  1.00 94.11           C  
ATOM   3901  HB2 GLN A 264       9.400   0.793   8.887  1.00 94.11           H  
ATOM   3902  HB3 GLN A 264       7.864   1.509   8.379  1.00 94.11           H  
ATOM   3903  O   GLN A 264      10.975   0.425   5.639  1.00 94.11           O  
ATOM   3904  CG  GLN A 264       9.579   2.651   7.789  1.00 94.11           C  
ATOM   3905  HG2 GLN A 264       9.059   3.145   6.968  1.00 94.11           H  
ATOM   3906  HG3 GLN A 264      10.613   2.484   7.489  1.00 94.11           H  
ATOM   3907  CD  GLN A 264       9.581   3.576   9.002  1.00 94.11           C  
ATOM   3908  NE2 GLN A 264       9.607   4.875   8.797  1.00 94.11           N  
ATOM   3909 HE21 GLN A 264       9.603   5.250   7.859  1.00 94.11           H  
ATOM   3910 HE22 GLN A 264       9.596   5.448   9.628  1.00 94.11           H  
ATOM   3911  OE1 GLN A 264       9.580   3.166  10.149  1.00 94.11           O  
ATOM   3912  N   GLN A 265      10.685  -1.227   7.128  1.00 96.19           N  
ATOM   3913  H   GLN A 265      10.085  -1.629   7.833  1.00 96.19           H  
ATOM   3914  CA  GLN A 265      11.967  -1.868   6.844  1.00 96.19           C  
ATOM   3915  HA  GLN A 265      12.741  -1.102   6.891  1.00 96.19           H  
ATOM   3916  C   GLN A 265      12.016  -2.476   5.434  1.00 96.19           C  
ATOM   3917  CB  GLN A 265      12.255  -2.913   7.928  1.00 96.19           C  
ATOM   3918  HB2 GLN A 265      11.581  -3.763   7.811  1.00 96.19           H  
ATOM   3919  HB3 GLN A 265      12.082  -2.466   8.907  1.00 96.19           H  
ATOM   3920  O   GLN A 265      13.032  -2.332   4.753  1.00 96.19           O  
ATOM   3921  CG  GLN A 265      13.711  -3.397   7.864  1.00 96.19           C  
ATOM   3922  HG2 GLN A 265      13.897  -3.881   6.905  1.00 96.19           H  
ATOM   3923  HG3 GLN A 265      14.375  -2.537   7.949  1.00 96.19           H  
ATOM   3924  CD  GLN A 265      14.053  -4.390   8.969  1.00 96.19           C  
ATOM   3925  NE2 GLN A 265      15.320  -4.661   9.192  1.00 96.19           N  
ATOM   3926 HE21 GLN A 265      15.492  -5.323   9.935  1.00 96.19           H  
ATOM   3927 HE22 GLN A 265      16.052  -4.199   8.671  1.00 96.19           H  
ATOM   3928  OE1 GLN A 265      13.214  -4.945   9.654  1.00 96.19           O  
ATOM   3929  N   GLN A 266      10.930  -3.102   4.966  1.00 94.58           N  
ATOM   3930  H   GLN A 266      10.129  -3.213   5.572  1.00 94.58           H  
ATOM   3931  CA  GLN A 266      10.859  -3.624   3.596  1.00 94.58           C  
ATOM   3932  HA  GLN A 266      11.690  -4.310   3.433  1.00 94.58           H  
ATOM   3933  C   GLN A 266      10.980  -2.514   2.544  1.00 94.58           C  
ATOM   3934  CB  GLN A 266       9.547  -4.379   3.367  1.00 94.58           C  
ATOM   3935  HB2 GLN A 266       9.455  -4.535   2.292  1.00 94.58           H  
ATOM   3936  HB3 GLN A 266       8.702  -3.772   3.691  1.00 94.58           H  
ATOM   3937  O   GLN A 266      11.700  -2.679   1.559  1.00 94.58           O  
ATOM   3938  CG  GLN A 266       9.491  -5.759   4.041  1.00 94.58           C  
ATOM   3939  HG2 GLN A 266       9.361  -5.652   5.118  1.00 94.58           H  
ATOM   3940  HG3 GLN A 266      10.428  -6.283   3.855  1.00 94.58           H  
ATOM   3941  CD  GLN A 266       8.350  -6.603   3.473  1.00 94.58           C  
ATOM   3942  NE2 GLN A 266       8.313  -7.890   3.715  1.00 94.58           N  
ATOM   3943 HE21 GLN A 266       8.940  -8.332   4.372  1.00 94.58           H  
ATOM   3944 HE22 GLN A 266       7.557  -8.391   3.270  1.00 94.58           H  
ATOM   3945  OE1 GLN A 266       7.467  -6.143   2.772  1.00 94.58           O  
ATOM   3946  N   LEU A 267      10.329  -1.367   2.765  1.00 93.65           N  
ATOM   3947  H   LEU A 267       9.717  -1.307   3.566  1.00 93.65           H  
ATOM   3948  CA  LEU A 267      10.425  -0.221   1.857  1.00 93.65           C  
ATOM   3949  HA  LEU A 267      10.156  -0.548   0.852  1.00 93.65           H  
ATOM   3950  C   LEU A 267      11.859   0.315   1.759  1.00 93.65           C  
ATOM   3951  CB  LEU A 267       9.452   0.879   2.315  1.00 93.65           C  
ATOM   3952  HB2 LEU A 267       9.714   1.811   1.813  1.00 93.65           H  
ATOM   3953  HB3 LEU A 267       9.579   1.034   3.386  1.00 93.65           H  
ATOM   3954  O   LEU A 267      12.347   0.561   0.656  1.00 93.65           O  
ATOM   3955  CG  LEU A 267       7.973   0.572   2.018  1.00 93.65           C  
ATOM   3956  HG  LEU A 267       7.715  -0.415   2.402  1.00 93.65           H  
ATOM   3957  CD1 LEU A 267       7.091   1.610   2.711  1.00 93.65           C  
ATOM   3958 HD11 LEU A 267       7.324   2.610   2.343  1.00 93.65           H  
ATOM   3959 HD12 LEU A 267       6.042   1.388   2.515  1.00 93.65           H  
ATOM   3960 HD13 LEU A 267       7.255   1.568   3.788  1.00 93.65           H  
ATOM   3961  CD2 LEU A 267       7.670   0.616   0.517  1.00 93.65           C  
ATOM   3962 HD21 LEU A 267       6.602   0.470   0.358  1.00 93.65           H  
ATOM   3963 HD22 LEU A 267       8.199  -0.183  -0.001  1.00 93.65           H  
ATOM   3964 HD23 LEU A 267       7.965   1.580   0.101  1.00 93.65           H  
ATOM   3965  N   LEU A 268      12.565   0.427   2.888  1.00 96.56           N  
ATOM   3966  H   LEU A 268      12.103   0.225   3.763  1.00 96.56           H  
ATOM   3967  CA  LEU A 268      13.970   0.851   2.905  1.00 96.56           C  
ATOM   3968  HA  LEU A 268      14.060   1.794   2.365  1.00 96.56           H  
ATOM   3969  C   LEU A 268      14.886  -0.146   2.181  1.00 96.56           C  
ATOM   3970  CB  LEU A 268      14.422   1.050   4.362  1.00 96.56           C  
ATOM   3971  HB2 LEU A 268      14.154   0.160   4.932  1.00 96.56           H  
ATOM   3972  HB3 LEU A 268      15.508   1.140   4.383  1.00 96.56           H  
ATOM   3973  O   LEU A 268      15.765   0.263   1.423  1.00 96.56           O  
ATOM   3974  CG  LEU A 268      13.820   2.290   5.047  1.00 96.56           C  
ATOM   3975  HG  LEU A 268      12.736   2.293   4.930  1.00 96.56           H  
ATOM   3976  CD1 LEU A 268      14.147   2.250   6.541  1.00 96.56           C  
ATOM   3977 HD11 LEU A 268      13.719   3.124   7.032  1.00 96.56           H  
ATOM   3978 HD12 LEU A 268      13.709   1.356   6.983  1.00 96.56           H  
ATOM   3979 HD13 LEU A 268      15.227   2.243   6.689  1.00 96.56           H  
ATOM   3980  CD2 LEU A 268      14.380   3.593   4.471  1.00 96.56           C  
ATOM   3981 HD21 LEU A 268      14.091   3.702   3.426  1.00 96.56           H  
ATOM   3982 HD22 LEU A 268      13.975   4.444   5.019  1.00 96.56           H  
ATOM   3983 HD23 LEU A 268      15.468   3.603   4.541  1.00 96.56           H  
ATOM   3984  N   GLN A 269      14.666  -1.452   2.358  1.00 93.95           N  
ATOM   3985  H   GLN A 269      13.935  -1.740   2.993  1.00 93.95           H  
ATOM   3986  CA  GLN A 269      15.423  -2.480   1.632  1.00 93.95           C  
ATOM   3987  HA  GLN A 269      16.489  -2.320   1.788  1.00 93.95           H  
ATOM   3988  C   GLN A 269      15.171  -2.417   0.122  1.00 93.95           C  
ATOM   3989  CB  GLN A 269      15.041  -3.871   2.147  1.00 93.95           C  
ATOM   3990  HB2 GLN A 269      13.956  -3.963   2.184  1.00 93.95           H  
ATOM   3991  HB3 GLN A 269      15.424  -4.618   1.451  1.00 93.95           H  
ATOM   3992  O   GLN A 269      16.105  -2.535  -0.674  1.00 93.95           O  
ATOM   3993  CG  GLN A 269      15.635  -4.166   3.529  1.00 93.95           C  
ATOM   3994  HG2 GLN A 269      16.723  -4.128   3.461  1.00 93.95           H  
ATOM   3995  HG3 GLN A 269      15.314  -3.409   4.244  1.00 93.95           H  
ATOM   3996  CD  GLN A 269      15.232  -5.540   4.054  1.00 93.95           C  
ATOM   3997  NE2 GLN A 269      15.729  -5.934   5.205  1.00 93.95           N  
ATOM   3998 HE21 GLN A 269      15.447  -6.858   5.502  1.00 93.95           H  
ATOM   3999 HE22 GLN A 269      16.394  -5.360   5.702  1.00 93.95           H  
ATOM   4000  OE1 GLN A 269      14.485  -6.295   3.456  1.00 93.95           O  
ATOM   4001  N   TYR A 270      13.920  -2.196  -0.286  1.00 92.53           N  
ATOM   4002  H   TYR A 270      13.182  -2.147   0.402  1.00 92.53           H  
ATOM   4003  CA  TYR A 270      13.574  -2.043  -1.693  1.00 92.53           C  
ATOM   4004  HA  TYR A 270      13.946  -2.913  -2.233  1.00 92.53           H  
ATOM   4005  C   TYR A 270      14.240  -0.805  -2.309  1.00 92.53           C  
ATOM   4006  CB  TYR A 270      12.051  -2.003  -1.840  1.00 92.53           C  
ATOM   4007  HB2 TYR A 270      11.624  -2.879  -1.351  1.00 92.53           H  
ATOM   4008  HB3 TYR A 270      11.658  -1.120  -1.337  1.00 92.53           H  
ATOM   4009  O   TYR A 270      14.782  -0.889  -3.413  1.00 92.53           O  
ATOM   4010  CG  TYR A 270      11.612  -2.004  -3.288  1.00 92.53           C  
ATOM   4011  CD1 TYR A 270      11.083  -0.838  -3.872  1.00 92.53           C  
ATOM   4012  HD1 TYR A 270      10.969   0.059  -3.280  1.00 92.53           H  
ATOM   4013  CD2 TYR A 270      11.752  -3.177  -4.055  1.00 92.53           C  
ATOM   4014  HD2 TYR A 270      12.136  -4.076  -3.595  1.00 92.53           H  
ATOM   4015  CE1 TYR A 270      10.687  -0.845  -5.222  1.00 92.53           C  
ATOM   4016  HE1 TYR A 270      10.261   0.046  -5.660  1.00 92.53           H  
ATOM   4017  CE2 TYR A 270      11.381  -3.181  -5.411  1.00 92.53           C  
ATOM   4018  HE2 TYR A 270      11.462  -4.083  -5.999  1.00 92.53           H  
ATOM   4019  OH  TYR A 270      10.527  -2.018  -7.316  1.00 92.53           O  
ATOM   4020  HH  TYR A 270      10.087  -1.204  -7.573  1.00 92.53           H  
ATOM   4021  CZ  TYR A 270      10.856  -2.012  -5.999  1.00 92.53           C  
ATOM   4022  N   GLN A 271      14.285   0.312  -1.575  1.00 95.64           N  
ATOM   4023  H   GLN A 271      13.797   0.332  -0.691  1.00 95.64           H  
ATOM   4024  CA  GLN A 271      14.995   1.519  -1.999  1.00 95.64           C  
ATOM   4025  HA  GLN A 271      14.589   1.833  -2.961  1.00 95.64           H  
ATOM   4026  C   GLN A 271      16.494   1.256  -2.199  1.00 95.64           C  
ATOM   4027  CB  GLN A 271      14.746   2.644  -0.985  1.00 95.64           C  
ATOM   4028  HB2 GLN A 271      15.190   2.383  -0.025  1.00 95.64           H  
ATOM   4029  HB3 GLN A 271      13.673   2.778  -0.850  1.00 95.64           H  
ATOM   4030  O   GLN A 271      17.023   1.548  -3.269  1.00 95.64           O  
ATOM   4031  CG  GLN A 271      15.354   3.963  -1.483  1.00 95.64           C  
ATOM   4032  HG2 GLN A 271      16.418   3.825  -1.680  1.00 95.64           H  
ATOM   4033  HG3 GLN A 271      14.873   4.255  -2.416  1.00 95.64           H  
ATOM   4034  CD  GLN A 271      15.226   5.110  -0.493  1.00 95.64           C  
ATOM   4035  NE2 GLN A 271      15.902   6.202  -0.762  1.00 95.64           N  
ATOM   4036 HE21 GLN A 271      16.672   6.127  -1.412  1.00 95.64           H  
ATOM   4037 HE22 GLN A 271      15.880   6.932  -0.065  1.00 95.64           H  
ATOM   4038  OE1 GLN A 271      14.550   5.050   0.523  1.00 95.64           O  
ATOM   4039  N   GLN A 272      17.166   0.628  -1.230  1.00 93.37           N  
ATOM   4040  H   GLN A 272      16.688   0.427  -0.363  1.00 93.37           H  
ATOM   4041  CA  GLN A 272      18.589   0.279  -1.351  1.00 93.37           C  
ATOM   4042  HA  GLN A 272      19.167   1.187  -1.521  1.00 93.37           H  
ATOM   4043  C   GLN A 272      18.857  -0.667  -2.532  1.00 93.37           C  
ATOM   4044  CB  GLN A 272      19.059  -0.384  -0.050  1.00 93.37           C  
ATOM   4045  HB2 GLN A 272      20.048  -0.812  -0.209  1.00 93.37           H  
ATOM   4046  HB3 GLN A 272      18.373  -1.189   0.213  1.00 93.37           H  
ATOM   4047  O   GLN A 272      19.854  -0.533  -3.242  1.00 93.37           O  
ATOM   4048  CG  GLN A 272      19.154   0.616   1.109  1.00 93.37           C  
ATOM   4049  HG2 GLN A 272      19.899   1.371   0.858  1.00 93.37           H  
ATOM   4050  HG3 GLN A 272      18.200   1.124   1.249  1.00 93.37           H  
ATOM   4051  CD  GLN A 272      19.550  -0.040   2.428  1.00 93.37           C  
ATOM   4052  NE2 GLN A 272      19.753   0.743   3.464  1.00 93.37           N  
ATOM   4053 HE21 GLN A 272      19.656   1.743   3.362  1.00 93.37           H  
ATOM   4054 HE22 GLN A 272      20.028   0.286   4.321  1.00 93.37           H  
ATOM   4055  OE1 GLN A 272      19.689  -1.245   2.571  1.00 93.37           O  
ATOM   4056  N   SER A 273      17.949  -1.613  -2.785  1.00 95.49           N  
ATOM   4057  H   SER A 273      17.176  -1.711  -2.142  1.00 95.49           H  
ATOM   4058  CA  SER A 273      18.033  -2.513  -3.940  1.00 95.49           C  
ATOM   4059  HA  SER A 273      19.005  -3.005  -3.927  1.00 95.49           H  
ATOM   4060  C   SER A 273      17.899  -1.767  -5.273  1.00 95.49           C  
ATOM   4061  CB  SER A 273      16.940  -3.578  -3.832  1.00 95.49           C  
ATOM   4062  HB2 SER A 273      17.056  -4.129  -2.899  1.00 95.49           H  
ATOM   4063  HB3 SER A 273      15.962  -3.097  -3.833  1.00 95.49           H  
ATOM   4064  O   SER A 273      18.604  -2.081  -6.237  1.00 95.49           O  
ATOM   4065  OG  SER A 273      17.015  -4.472  -4.929  1.00 95.49           O  
ATOM   4066  HG  SER A 273      17.656  -5.151  -4.707  1.00 95.49           H  
ATOM   4067  N   LEU A 274      17.005  -0.777  -5.353  1.00 89.74           N  
ATOM   4068  H   LEU A 274      16.459  -0.552  -4.534  1.00 89.74           H  
ATOM   4069  CA  LEU A 274      16.875   0.084  -6.529  1.00 89.74           C  
ATOM   4070  HA  LEU A 274      16.797  -0.538  -7.420  1.00 89.74           H  
ATOM   4071  C   LEU A 274      18.118   0.949  -6.734  1.00 89.74           C  
ATOM   4072  CB  LEU A 274      15.621   0.964  -6.407  1.00 89.74           C  
ATOM   4073  HB2 LEU A 274      15.709   1.791  -7.111  1.00 89.74           H  
ATOM   4074  HB3 LEU A 274      15.586   1.394  -5.406  1.00 89.74           H  
ATOM   4075  O   LEU A 274      18.627   0.999  -7.851  1.00 89.74           O  
ATOM   4076  CG  LEU A 274      14.296   0.240  -6.688  1.00 89.74           C  
ATOM   4077  HG  LEU A 274      14.211  -0.650  -6.065  1.00 89.74           H  
ATOM   4078  CD1 LEU A 274      13.148   1.196  -6.371  1.00 89.74           C  
ATOM   4079 HD11 LEU A 274      13.102   1.364  -5.295  1.00 89.74           H  
ATOM   4080 HD12 LEU A 274      12.202   0.771  -6.708  1.00 89.74           H  
ATOM   4081 HD13 LEU A 274      13.299   2.150  -6.876  1.00 89.74           H  
ATOM   4082  CD2 LEU A 274      14.164  -0.170  -8.159  1.00 89.74           C  
ATOM   4083 HD21 LEU A 274      14.968  -0.844  -8.456  1.00 89.74           H  
ATOM   4084 HD22 LEU A 274      13.208  -0.672  -8.314  1.00 89.74           H  
ATOM   4085 HD23 LEU A 274      14.201   0.717  -8.791  1.00 89.74           H  
ATOM   4086  N   GLU A 275      18.648   1.558  -5.674  1.00 93.28           N  
ATOM   4087  H   GLU A 275      18.160   1.511  -4.790  1.00 93.28           H  
ATOM   4088  CA  GLU A 275      19.888   2.339  -5.728  1.00 93.28           C  
ATOM   4089  HA  GLU A 275      19.769   3.163  -6.431  1.00 93.28           H  
ATOM   4090  C   GLU A 275      21.052   1.480  -6.235  1.00 93.28           C  
ATOM   4091  CB  GLU A 275      20.202   2.926  -4.343  1.00 93.28           C  
ATOM   4092  HB2 GLU A 275      20.121   2.137  -3.595  1.00 93.28           H  
ATOM   4093  HB3 GLU A 275      21.225   3.301  -4.343  1.00 93.28           H  
ATOM   4094  O   GLU A 275      21.745   1.870  -7.174  1.00 93.28           O  
ATOM   4095  CG  GLU A 275      19.257   4.088  -3.986  1.00 93.28           C  
ATOM   4096  HG2 GLU A 275      18.225   3.770  -4.137  1.00 93.28           H  
ATOM   4097  HG3 GLU A 275      19.449   4.910  -4.675  1.00 93.28           H  
ATOM   4098  CD  GLU A 275      19.410   4.592  -2.540  1.00 93.28           C  
ATOM   4099  OE1 GLU A 275      18.569   5.435  -2.139  1.00 93.28           O  
ATOM   4100  OE2 GLU A 275      20.329   4.117  -1.832  1.00 93.28           O  
ATOM   4101  N   HIS A 276      21.213   0.261  -5.712  1.00 90.82           N  
ATOM   4102  H   HIS A 276      20.646   0.002  -4.918  1.00 90.82           H  
ATOM   4103  CA  HIS A 276      22.241  -0.664  -6.186  1.00 90.82           C  
ATOM   4104  HA  HIS A 276      23.211  -0.177  -6.087  1.00 90.82           H  
ATOM   4105  C   HIS A 276      22.066  -1.031  -7.671  1.00 90.82           C  
ATOM   4106  CB  HIS A 276      22.240  -1.914  -5.299  1.00 90.82           C  
ATOM   4107  HB2 HIS A 276      22.378  -1.612  -4.261  1.00 90.82           H  
ATOM   4108  HB3 HIS A 276      21.277  -2.418  -5.377  1.00 90.82           H  
ATOM   4109  O   HIS A 276      23.046  -1.057  -8.417  1.00 90.82           O  
ATOM   4110  CG  HIS A 276      23.335  -2.882  -5.670  1.00 90.82           C  
ATOM   4111  CD2 HIS A 276      24.619  -2.884  -5.194  1.00 90.82           C  
ATOM   4112  HD2 HIS A 276      25.026  -2.199  -4.465  1.00 90.82           H  
ATOM   4113  ND1 HIS A 276      23.244  -3.896  -6.595  1.00 90.82           N  
ATOM   4114  HD1 HIS A 276      22.423  -4.134  -7.132  1.00 90.82           H  
ATOM   4115  CE1 HIS A 276      24.443  -4.496  -6.674  1.00 90.82           C  
ATOM   4116  HE1 HIS A 276      24.682  -5.331  -7.317  1.00 90.82           H  
ATOM   4117  NE2 HIS A 276      25.313  -3.916  -5.836  1.00 90.82           N  
ATOM   4118  N   ARG A 277      20.829  -1.286  -8.126  1.00 88.01           N  
ATOM   4119  H   ARG A 277      20.065  -1.218  -7.469  1.00 88.01           H  
ATOM   4120  CA  ARG A 277      20.534  -1.568  -9.545  1.00 88.01           C  
ATOM   4121  HA  ARG A 277      21.216  -2.339  -9.903  1.00 88.01           H  
ATOM   4122  C   ARG A 277      20.809  -0.368 -10.455  1.00 88.01           C  
ATOM   4123  CB  ARG A 277      19.084  -2.057  -9.710  1.00 88.01           C  
ATOM   4124  HB2 ARG A 277      18.410  -1.431  -9.126  1.00 88.01           H  
ATOM   4125  HB3 ARG A 277      18.805  -1.969 -10.760  1.00 88.01           H  
ATOM   4126  O   ARG A 277      21.287  -0.552 -11.570  1.00 88.01           O  
ATOM   4127  CG  ARG A 277      18.930  -3.530  -9.300  1.00 88.01           C  
ATOM   4128  HG2 ARG A 277      19.645  -4.120  -9.874  1.00 88.01           H  
ATOM   4129  HG3 ARG A 277      19.160  -3.656  -8.242  1.00 88.01           H  
ATOM   4130  CD  ARG A 277      17.526  -4.076  -9.595  1.00 88.01           C  
ATOM   4131  HD2 ARG A 277      17.241  -3.797 -10.609  1.00 88.01           H  
ATOM   4132  HD3 ARG A 277      17.573  -5.164  -9.537  1.00 88.01           H  
ATOM   4133  NE  ARG A 277      16.515  -3.596  -8.633  1.00 88.01           N  
ATOM   4134  HE  ARG A 277      16.853  -3.035  -7.864  1.00 88.01           H  
ATOM   4135  NH1 ARG A 277      14.716  -4.714  -9.529  1.00 88.01           N  
ATOM   4136 HH11 ARG A 277      13.733  -4.945  -9.503  1.00 88.01           H  
ATOM   4137 HH12 ARG A 277      15.310  -5.075 -10.262  1.00 88.01           H  
ATOM   4138  NH2 ARG A 277      14.431  -3.461  -7.710  1.00 88.01           N  
ATOM   4139 HH21 ARG A 277      14.799  -2.902  -6.952  1.00 88.01           H  
ATOM   4140 HH22 ARG A 277      13.441  -3.660  -7.731  1.00 88.01           H  
ATOM   4141  CZ  ARG A 277      15.231  -3.922  -8.628  1.00 88.01           C  
ATOM   4142  N   LEU A 278      20.546   0.850  -9.989  1.00 87.64           N  
ATOM   4143  H   LEU A 278      20.123   0.934  -9.076  1.00 87.64           H  
ATOM   4144  CA  LEU A 278      20.848   2.073 -10.736  1.00 87.64           C  
ATOM   4145  HA  LEU A 278      20.511   1.956 -11.766  1.00 87.64           H  
ATOM   4146  C   LEU A 278      22.356   2.333 -10.807  1.00 87.64           C  
ATOM   4147  CB  LEU A 278      20.111   3.258 -10.090  1.00 87.64           C  
ATOM   4148  HB2 LEU A 278      20.295   3.243  -9.016  1.00 87.64           H  
ATOM   4149  HB3 LEU A 278      20.528   4.187 -10.480  1.00 87.64           H  
ATOM   4150  O   LEU A 278      22.878   2.637 -11.881  1.00 87.64           O  
ATOM   4151  CG  LEU A 278      18.594   3.265 -10.344  1.00 87.64           C  
ATOM   4152  HG  LEU A 278      18.164   2.299 -10.080  1.00 87.64           H  
ATOM   4153  CD1 LEU A 278      17.941   4.341  -9.477  1.00 87.64           C  
ATOM   4154 HD11 LEU A 278      18.354   5.321  -9.715  1.00 87.64           H  
ATOM   4155 HD12 LEU A 278      16.864   4.351  -9.646  1.00 87.64           H  
ATOM   4156 HD13 LEU A 278      18.123   4.121  -8.425  1.00 87.64           H  
ATOM   4157  CD2 LEU A 278      18.261   3.562 -11.809  1.00 87.64           C  
ATOM   4158 HD21 LEU A 278      17.180   3.635 -11.930  1.00 87.64           H  
ATOM   4159 HD22 LEU A 278      18.717   4.504 -12.115  1.00 87.64           H  
ATOM   4160 HD23 LEU A 278      18.620   2.758 -12.452  1.00 87.64           H  
ATOM   4161  N   HIS A 279      23.071   2.161  -9.693  1.00 85.10           N  
ATOM   4162  H   HIS A 279      22.586   1.961  -8.830  1.00 85.10           H  
ATOM   4163  CA  HIS A 279      24.525   2.303  -9.659  1.00 85.10           C  
ATOM   4164  HA  HIS A 279      24.783   3.289 -10.045  1.00 85.10           H  
ATOM   4165  C   HIS A 279      25.215   1.288 -10.576  1.00 85.10           C  
ATOM   4166  CB  HIS A 279      25.030   2.203  -8.212  1.00 85.10           C  
ATOM   4167  HB2 HIS A 279      24.521   1.392  -7.692  1.00 85.10           H  
ATOM   4168  HB3 HIS A 279      26.096   1.974  -8.225  1.00 85.10           H  
ATOM   4169  O   HIS A 279      26.092   1.667 -11.354  1.00 85.10           O  
ATOM   4170  CG  HIS A 279      24.857   3.494  -7.451  1.00 85.10           C  
ATOM   4171  CD2 HIS A 279      24.091   3.713  -6.336  1.00 85.10           C  
ATOM   4172  HD2 HIS A 279      23.491   2.980  -5.816  1.00 85.10           H  
ATOM   4173  ND1 HIS A 279      25.476   4.686  -7.754  1.00 85.10           N  
ATOM   4174  HD1 HIS A 279      26.144   4.836  -8.497  1.00 85.10           H  
ATOM   4175  CE1 HIS A 279      25.080   5.602  -6.857  1.00 85.10           C  
ATOM   4176  HE1 HIS A 279      25.400   6.633  -6.832  1.00 85.10           H  
ATOM   4177  NE2 HIS A 279      24.238   5.054  -5.973  1.00 85.10           N  
ATOM   4178  N   SER A 280      24.793   0.020 -10.560  1.00 82.23           N  
ATOM   4179  H   SER A 280      24.062  -0.254  -9.919  1.00 82.23           H  
ATOM   4180  CA  SER A 280      25.374  -1.002 -11.437  1.00 82.23           C  
ATOM   4181  HA  SER A 280      26.457  -0.964 -11.322  1.00 82.23           H  
ATOM   4182  C   SER A 280      25.082  -0.750 -12.923  1.00 82.23           C  
ATOM   4183  CB  SER A 280      24.923  -2.397 -11.002  1.00 82.23           C  
ATOM   4184  HB2 SER A 280      25.458  -3.142 -11.592  1.00 82.23           H  
ATOM   4185  HB3 SER A 280      25.173  -2.540  -9.951  1.00 82.23           H  
ATOM   4186  O   SER A 280      25.978  -0.911 -13.753  1.00 82.23           O  
ATOM   4187  OG  SER A 280      23.534  -2.576 -11.180  1.00 82.23           O  
ATOM   4188  HG  SER A 280      23.294  -3.438 -10.833  1.00 82.23           H  
ATOM   4189  N   ALA A 281      23.879  -0.278 -13.270  1.00 76.17           N  
ATOM   4190  H   ALA A 281      23.157  -0.235 -12.565  1.00 76.17           H  
ATOM   4191  CA  ALA A 281      23.540   0.105 -14.642  1.00 76.17           C  
ATOM   4192  HA  ALA A 281      23.760  -0.734 -15.302  1.00 76.17           H  
ATOM   4193  C   ALA A 281      24.368   1.307 -15.138  1.00 76.17           C  
ATOM   4194  CB  ALA A 281      22.036   0.390 -14.711  1.00 76.17           C  
ATOM   4195  HB1 ALA A 281      21.779   1.218 -14.050  1.00 76.17           H  
ATOM   4196  HB2 ALA A 281      21.759   0.650 -15.733  1.00 76.17           H  
ATOM   4197  HB3 ALA A 281      21.479  -0.495 -14.406  1.00 76.17           H  
ATOM   4198  O   ALA A 281      24.855   1.299 -16.269  1.00 76.17           O  
ATOM   4199  N   SER A 282      24.586   2.311 -14.280  1.00 76.12           N  
ATOM   4200  H   SER A 282      24.131   2.270 -13.379  1.00 76.12           H  
ATOM   4201  CA  SER A 282      25.400   3.493 -14.598  1.00 76.12           C  
ATOM   4202  HA  SER A 282      24.982   3.981 -15.479  1.00 76.12           H  
ATOM   4203  C   SER A 282      26.856   3.125 -14.915  1.00 76.12           C  
ATOM   4204  CB  SER A 282      25.330   4.477 -13.429  1.00 76.12           C  
ATOM   4205  HB2 SER A 282      24.285   4.679 -13.194  1.00 76.12           H  
ATOM   4206  HB3 SER A 282      25.812   4.046 -12.552  1.00 76.12           H  
ATOM   4207  O   SER A 282      27.414   3.577 -15.918  1.00 76.12           O  
ATOM   4208  OG  SER A 282      25.966   5.691 -13.773  1.00 76.12           O  
ATOM   4209  HG  SER A 282      25.872   6.306 -13.042  1.00 76.12           H  
ATOM   4210  N   HIS A 283      27.450   2.214 -14.135  1.00 63.16           N  
ATOM   4211  H   HIS A 283      26.962   1.881 -13.316  1.00 63.16           H  
ATOM   4212  CA  HIS A 283      28.799   1.708 -14.407  1.00 63.16           C  
ATOM   4213  HA  HIS A 283      29.469   2.561 -14.510  1.00 63.16           H  
ATOM   4214  C   HIS A 283      28.896   0.930 -15.728  1.00 63.16           C  
ATOM   4215  CB  HIS A 283      29.277   0.852 -13.227  1.00 63.16           C  
ATOM   4216  HB2 HIS A 283      28.493   0.156 -12.932  1.00 63.16           H  
ATOM   4217  HB3 HIS A 283      30.142   0.268 -13.542  1.00 63.16           H  
ATOM   4218  O   HIS A 283      29.924   1.001 -16.400  1.00 63.16           O  
ATOM   4219  CG  HIS A 283      29.699   1.682 -12.042  1.00 63.16           C  
ATOM   4220  CD2 HIS A 283      29.150   1.675 -10.788  1.00 63.16           C  
ATOM   4221  HD2 HIS A 283      28.329   1.057 -10.456  1.00 63.16           H  
ATOM   4222  ND1 HIS A 283      30.728   2.595 -12.027  1.00 63.16           N  
ATOM   4223  HD1 HIS A 283      31.296   2.866 -12.818  1.00 63.16           H  
ATOM   4224  CE1 HIS A 283      30.793   3.129 -10.798  1.00 63.16           C  
ATOM   4225  HE1 HIS A 283      31.491   3.895 -10.490  1.00 63.16           H  
ATOM   4226  NE2 HIS A 283      29.850   2.600 -10.005  1.00 63.16           N  
ATOM   4227  N   SER A 284      27.832   0.236 -16.144  1.00 61.47           N  
ATOM   4228  H   SER A 284      27.018   0.192 -15.548  1.00 61.47           H  
ATOM   4229  CA  SER A 284      27.806  -0.456 -17.438  1.00 61.47           C  
ATOM   4230  HA  SER A 284      28.720  -1.042 -17.532  1.00 61.47           H  
ATOM   4231  C   SER A 284      27.750   0.507 -18.629  1.00 61.47           C  
ATOM   4232  CB  SER A 284      26.620  -1.417 -17.502  1.00 61.47           C  
ATOM   4233  HB2 SER A 284      26.606  -2.045 -16.610  1.00 61.47           H  
ATOM   4234  HB3 SER A 284      25.688  -0.854 -17.552  1.00 61.47           H  
ATOM   4235  O   SER A 284      28.308   0.195 -19.678  1.00 61.47           O  
ATOM   4236  OG  SER A 284      26.742  -2.239 -18.647  1.00 61.47           O  
ATOM   4237  HG  SER A 284      27.035  -1.698 -19.383  1.00 61.47           H  
ATOM   4238  N   LEU A 285      27.095   1.664 -18.488  1.00 53.49           N  
ATOM   4239  H   LEU A 285      26.632   1.845 -17.609  1.00 53.49           H  
ATOM   4240  CA  LEU A 285      26.984   2.675 -19.550  1.00 53.49           C  
ATOM   4241  HA  LEU A 285      26.838   2.171 -20.505  1.00 53.49           H  
ATOM   4242  C   LEU A 285      28.263   3.508 -19.714  1.00 53.49           C  
ATOM   4243  CB  LEU A 285      25.763   3.566 -19.258  1.00 53.49           C  
ATOM   4244  HB2 LEU A 285      25.743   3.794 -18.192  1.00 53.49           H  
ATOM   4245  HB3 LEU A 285      25.868   4.510 -19.792  1.00 53.49           H  
ATOM   4246  O   LEU A 285      28.576   3.944 -20.818  1.00 53.49           O  
ATOM   4247  CG  LEU A 285      24.433   2.913 -19.675  1.00 53.49           C  
ATOM   4248  HG  LEU A 285      24.434   1.860 -19.391  1.00 53.49           H  
ATOM   4249  CD1 LEU A 285      23.262   3.594 -18.968  1.00 53.49           C  
ATOM   4250 HD11 LEU A 285      23.233   4.654 -19.223  1.00 53.49           H  
ATOM   4251 HD12 LEU A 285      22.326   3.123 -19.268  1.00 53.49           H  
ATOM   4252 HD13 LEU A 285      23.376   3.484 -17.890  1.00 53.49           H  
ATOM   4253  CD2 LEU A 285      24.208   3.025 -21.187  1.00 53.49           C  
ATOM   4254 HD21 LEU A 285      23.263   2.551 -21.453  1.00 53.49           H  
ATOM   4255 HD22 LEU A 285      25.011   2.520 -21.724  1.00 53.49           H  
ATOM   4256 HD23 LEU A 285      24.183   4.072 -21.487  1.00 53.49           H  
ATOM   4257  N   GLN A 286      29.043   3.689 -18.646  1.00 57.36           N  
ATOM   4258  H   GLN A 286      28.712   3.363 -17.749  1.00 57.36           H  
ATOM   4259  CA  GLN A 286      30.339   4.376 -18.718  1.00 57.36           C  
ATOM   4260  HA  GLN A 286      30.250   5.207 -19.418  1.00 57.36           H  
ATOM   4261  C   GLN A 286      31.480   3.502 -19.272  1.00 57.36           C  
ATOM   4262  CB  GLN A 286      30.689   4.960 -17.342  1.00 57.36           C  
ATOM   4263  HB2 GLN A 286      31.742   5.244 -17.335  1.00 57.36           H  
ATOM   4264  HB3 GLN A 286      30.530   4.210 -16.568  1.00 57.36           H  
ATOM   4265  O   GLN A 286      32.550   4.026 -19.575  1.00 57.36           O  
ATOM   4266  CG  GLN A 286      29.860   6.218 -17.042  1.00 57.36           C  
ATOM   4267  HG2 GLN A 286      28.806   5.952 -16.963  1.00 57.36           H  
ATOM   4268  HG3 GLN A 286      29.975   6.923 -17.865  1.00 57.36           H  
ATOM   4269  CD  GLN A 286      30.284   6.912 -15.751  1.00 57.36           C  
ATOM   4270  NE2 GLN A 286      29.910   8.158 -15.563  1.00 57.36           N  
ATOM   4271 HE21 GLN A 286      29.324   8.626 -16.240  1.00 57.36           H  
ATOM   4272 HE22 GLN A 286      30.197   8.574 -14.688  1.00 57.36           H  
ATOM   4273  OE1 GLN A 286      30.958   6.370 -14.890  1.00 57.36           O  
ATOM   4274  N   ALA A 287      31.268   2.191 -19.440  1.00 48.80           N  
ATOM   4275  H   ALA A 287      30.375   1.810 -19.163  1.00 48.80           H  
ATOM   4276  CA  ALA A 287      32.280   1.263 -19.949  1.00 48.80           C  
ATOM   4277  HA  ALA A 287      33.261   1.640 -19.656  1.00 48.80           H  
ATOM   4278  C   ALA A 287      32.321   1.136 -21.487  1.00 48.80           C  
ATOM   4279  CB  ALA A 287      32.096  -0.089 -19.251  1.00 48.80           C  
ATOM   4280  HB1 ALA A 287      32.126   0.045 -18.170  1.00 48.80           H  
ATOM   4281  HB2 ALA A 287      32.895  -0.768 -19.548  1.00 48.80           H  
ATOM   4282  HB3 ALA A 287      31.136  -0.522 -19.532  1.00 48.80           H  
ATOM   4283  O   ALA A 287      33.192   0.444 -22.013  1.00 48.80           O  
ATOM   4284  N   THR A 288      31.432   1.807 -22.227  1.00 45.15           N  
ATOM   4285  H   THR A 288      30.694   2.320 -21.766  1.00 45.15           H  
ATOM   4286  CA  THR A 288      31.563   1.957 -23.686  1.00 45.15           C  
ATOM   4287  HA  THR A 288      32.158   1.128 -24.068  1.00 45.15           H  
ATOM   4288  C   THR A 288      32.280   3.270 -24.003  1.00 45.15           C  
ATOM   4289  CB  THR A 288      30.217   1.874 -24.419  1.00 45.15           C  
ATOM   4290  HB  THR A 288      30.295   2.381 -25.381  1.00 45.15           H  
ATOM   4291  O   THR A 288      31.672   4.333 -23.863  1.00 45.15           O  
ATOM   4292  CG2 THR A 288      29.842   0.415 -24.674  1.00 45.15           C  
ATOM   4293 HG21 THR A 288      29.777  -0.120 -23.726  1.00 45.15           H  
ATOM   4294 HG22 THR A 288      30.590  -0.057 -25.311  1.00 45.15           H  
ATOM   4295 HG23 THR A 288      28.874   0.375 -25.173  1.00 45.15           H  
ATOM   4296  OG1 THR A 288      29.172   2.449 -23.671  1.00 45.15           O  
ATOM   4297  HG1 THR A 288      29.410   3.358 -23.474  1.00 45.15           H  
ATOM   4298  N   PRO A 289      33.567   3.240 -24.398  1.00 41.90           N  
ATOM   4299  CA  PRO A 289      34.292   4.451 -24.750  1.00 41.90           C  
ATOM   4300  HA  PRO A 289      34.264   5.147 -23.912  1.00 41.90           H  
ATOM   4301  C   PRO A 289      33.642   5.113 -25.970  1.00 41.90           C  
ATOM   4302  CB  PRO A 289      35.740   4.014 -24.998  1.00 41.90           C  
ATOM   4303  HB2 PRO A 289      36.231   4.620 -25.759  1.00 41.90           H  
ATOM   4304  HB3 PRO A 289      36.295   4.061 -24.061  1.00 41.90           H  
ATOM   4305  O   PRO A 289      33.161   4.432 -26.875  1.00 41.90           O  
ATOM   4306  CG  PRO A 289      35.604   2.556 -25.430  1.00 41.90           C  
ATOM   4307  HG2 PRO A 289      35.391   2.512 -26.498  1.00 41.90           H  
ATOM   4308  HG3 PRO A 289      36.498   1.978 -25.195  1.00 41.90           H  
ATOM   4309  CD  PRO A 289      34.389   2.064 -24.650  1.00 41.90           C  
ATOM   4310  HD2 PRO A 289      34.712   1.639 -23.700  1.00 41.90           H  
ATOM   4311  HD3 PRO A 289      33.860   1.318 -25.242  1.00 41.90           H  
ATOM   4312  N   ASN A 290      33.656   6.448 -25.976  1.00 44.92           N  
ATOM   4313  H   ASN A 290      34.017   6.890 -25.143  1.00 44.92           H  
ATOM   4314  CA  ASN A 290      33.196   7.348 -27.039  1.00 44.92           C  
ATOM   4315  HA  ASN A 290      32.148   7.137 -27.251  1.00 44.92           H  
ATOM   4316  C   ASN A 290      33.970   7.157 -28.362  1.00 44.92           C  
ATOM   4317  CB  ASN A 290      33.330   8.804 -26.531  1.00 44.92           C  
ATOM   4318  HB2 ASN A 290      33.281   9.490 -27.376  1.00 44.92           H  
ATOM   4319  HB3 ASN A 290      34.301   8.941 -26.055  1.00 44.92           H  
ATOM   4320  O   ASN A 290      34.633   8.069 -28.850  1.00 44.92           O  
ATOM   4321  CG  ASN A 290      32.229   9.263 -25.600  1.00 44.92           C  
ATOM   4322  ND2 ASN A 290      32.508  10.233 -24.762  1.00 44.92           N  
ATOM   4323 HD21 ASN A 290      33.423  10.661 -24.745  1.00 44.92           H  
ATOM   4324 HD22 ASN A 290      31.740  10.540 -24.182  1.00 44.92           H  
ATOM   4325  OD1 ASN A 290      31.105   8.808 -25.645  1.00 44.92           O  
ATOM   4326  N   SER A 291      33.887   5.982 -28.975  1.00 42.72           N  
ATOM   4327  H   SER A 291      33.421   5.228 -28.492  1.00 42.72           H  
ATOM   4328  CA  SER A 291      34.257   5.769 -30.367  1.00 42.72           C  
ATOM   4329  HA  SER A 291      34.514   6.724 -30.827  1.00 42.72           H  
ATOM   4330  C   SER A 291      33.040   5.213 -31.088  1.00 42.72           C  
ATOM   4331  CB  SER A 291      35.491   4.870 -30.504  1.00 42.72           C  
ATOM   4332  HB2 SER A 291      36.336   5.336 -29.996  1.00 42.72           H  
ATOM   4333  HB3 SER A 291      35.736   4.769 -31.562  1.00 42.72           H  
ATOM   4334  O   SER A 291      32.541   4.147 -30.734  1.00 42.72           O  
ATOM   4335  OG  SER A 291      35.276   3.584 -29.962  1.00 42.72           O  
ATOM   4336  HG  SER A 291      34.359   3.340 -30.106  1.00 42.72           H  
ATOM   4337  N   THR A 292      32.584   5.934 -32.112  1.00 46.31           N  
ATOM   4338  H   THR A 292      33.077   6.793 -32.308  1.00 46.31           H  
ATOM   4339  CA  THR A 292      31.528   5.550 -33.068  1.00 46.31           C  
ATOM   4340  HA  THR A 292      31.502   6.364 -33.792  1.00 46.31           H  
ATOM   4341  C   THR A 292      30.080   5.532 -32.556  1.00 46.31           C  
ATOM   4342  CB  THR A 292      31.904   4.307 -33.913  1.00 46.31           C  
ATOM   4343  HB  THR A 292      31.022   3.943 -34.440  1.00 46.31           H  
ATOM   4344  O   THR A 292      29.385   4.528 -32.646  1.00 46.31           O  
ATOM   4345  CG2 THR A 292      32.951   4.670 -34.963  1.00 46.31           C  
ATOM   4346 HG21 THR A 292      33.211   3.776 -35.530  1.00 46.31           H  
ATOM   4347 HG22 THR A 292      32.551   5.413 -35.653  1.00 46.31           H  
ATOM   4348 HG23 THR A 292      33.850   5.058 -34.484  1.00 46.31           H  
ATOM   4349  OG1 THR A 292      32.478   3.248 -33.185  1.00 46.31           O  
ATOM   4350  HG1 THR A 292      32.219   3.346 -32.266  1.00 46.31           H  
ATOM   4351  N   ILE A 293      29.563   6.704 -32.166  1.00 44.73           N  
ATOM   4352  H   ILE A 293      30.192   7.481 -32.022  1.00 44.73           H  
ATOM   4353  CA  ILE A 293      28.144   7.042 -32.384  1.00 44.73           C  
ATOM   4354  HA  ILE A 293      27.575   6.124 -32.532  1.00 44.73           H  
ATOM   4355  C   ILE A 293      28.065   7.832 -33.698  1.00 44.73           C  
ATOM   4356  CB  ILE A 293      27.494   7.766 -31.178  1.00 44.73           C  
ATOM   4357  HB  ILE A 293      27.983   8.731 -31.044  1.00 44.73           H  
ATOM   4358  O   ILE A 293      27.864   9.039 -33.722  1.00 44.73           O  
ATOM   4359  CG1 ILE A 293      27.664   6.941 -29.881  1.00 44.73           C  
ATOM   4360 HG12 ILE A 293      27.163   5.979 -29.992  1.00 44.73           H  
ATOM   4361 HG13 ILE A 293      28.723   6.747 -29.714  1.00 44.73           H  
ATOM   4362  CG2 ILE A 293      25.990   7.992 -31.451  1.00 44.73           C  
ATOM   4363 HG21 ILE A 293      25.477   7.033 -31.522  1.00 44.73           H  
ATOM   4364 HG22 ILE A 293      25.546   8.580 -30.648  1.00 44.73           H  
ATOM   4365 HG23 ILE A 293      25.835   8.551 -32.374  1.00 44.73           H  
ATOM   4366  CD1 ILE A 293      27.135   7.636 -28.620  1.00 44.73           C  
ATOM   4367 HD11 ILE A 293      27.554   8.639 -28.542  1.00 44.73           H  
ATOM   4368 HD12 ILE A 293      27.434   7.061 -27.743  1.00 44.73           H  
ATOM   4369 HD13 ILE A 293      26.047   7.691 -28.637  1.00 44.73           H  
ATOM   4370  N   HIS A 294      28.281   7.142 -34.816  1.00 41.01           N  
ATOM   4371  H   HIS A 294      28.505   6.161 -34.730  1.00 41.01           H  
ATOM   4372  CA  HIS A 294      27.815   7.596 -36.121  1.00 41.01           C  
ATOM   4373  HA  HIS A 294      27.069   8.378 -35.973  1.00 41.01           H  
ATOM   4374  C   HIS A 294      27.112   6.412 -36.792  1.00 41.01           C  
ATOM   4375  CB  HIS A 294      28.943   8.210 -36.971  1.00 41.01           C  
ATOM   4376  HB2 HIS A 294      28.638   8.192 -38.018  1.00 41.01           H  
ATOM   4377  HB3 HIS A 294      29.843   7.602 -36.881  1.00 41.01           H  
ATOM   4378  O   HIS A 294      27.714   5.377 -37.056  1.00 41.01           O  
ATOM   4379  CG  HIS A 294      29.258   9.649 -36.617  1.00 41.01           C  
ATOM   4380  CD2 HIS A 294      30.395  10.115 -36.012  1.00 41.01           C  
ATOM   4381  HD2 HIS A 294      31.236   9.516 -35.697  1.00 41.01           H  
ATOM   4382  ND1 HIS A 294      28.457  10.748 -36.855  1.00 41.01           N  
ATOM   4383  HD1 HIS A 294      27.550  10.752 -37.297  1.00 41.01           H  
ATOM   4384  CE1 HIS A 294      29.094  11.839 -36.395  1.00 41.01           C  
ATOM   4385  HE1 HIS A 294      28.714  12.850 -36.439  1.00 41.01           H  
ATOM   4386  NE2 HIS A 294      30.283  11.502 -35.878  1.00 41.01           N  
ATOM   4387  N   SER A 295      25.814   6.590 -37.041  1.00 50.43           N  
ATOM   4388  H   SER A 295      25.429   7.480 -36.758  1.00 50.43           H  
ATOM   4389  CA  SER A 295      24.881   5.656 -37.687  1.00 50.43           C  
ATOM   4390  HA  SER A 295      23.951   6.216 -37.784  1.00 50.43           H  
ATOM   4391  C   SER A 295      24.494   4.398 -36.888  1.00 50.43           C  
ATOM   4392  CB  SER A 295      25.289   5.373 -39.143  1.00 50.43           C  
ATOM   4393  HB2 SER A 295      25.599   6.304 -39.616  1.00 50.43           H  
ATOM   4394  HB3 SER A 295      24.420   4.997 -39.682  1.00 50.43           H  
ATOM   4395  O   SER A 295      25.026   3.309 -37.063  1.00 50.43           O  
ATOM   4396  OG  SER A 295      26.323   4.425 -39.270  1.00 50.43           O  
ATOM   4397  HG  SER A 295      26.887   4.482 -38.495  1.00 50.43           H  
ATOM   4398  N   LEU A 296      23.452   4.524 -36.066  1.00 39.51           N  
ATOM   4399  H   LEU A 296      23.070   5.445 -35.902  1.00 39.51           H  
ATOM   4400  CA  LEU A 296      22.585   3.393 -35.737  1.00 39.51           C  
ATOM   4401  HA  LEU A 296      23.072   2.453 -35.997  1.00 39.51           H  
ATOM   4402  C   LEU A 296      21.341   3.491 -36.622  1.00 39.51           C  
ATOM   4403  CB  LEU A 296      22.294   3.356 -34.225  1.00 39.51           C  
ATOM   4404  HB2 LEU A 296      22.308   4.374 -33.835  1.00 39.51           H  
ATOM   4405  HB3 LEU A 296      21.296   2.955 -34.051  1.00 39.51           H  
ATOM   4406  O   LEU A 296      20.359   4.148 -36.287  1.00 39.51           O  
ATOM   4407  CG  LEU A 296      23.314   2.482 -33.467  1.00 39.51           C  
ATOM   4408  HG  LEU A 296      24.300   2.595 -33.918  1.00 39.51           H  
ATOM   4409  CD1 LEU A 296      23.413   2.917 -32.007  1.00 39.51           C  
ATOM   4410 HD11 LEU A 296      22.442   2.821 -31.521  1.00 39.51           H  
ATOM   4411 HD12 LEU A 296      23.743   3.954 -31.954  1.00 39.51           H  
ATOM   4412 HD13 LEU A 296      24.141   2.295 -31.487  1.00 39.51           H  
ATOM   4413  CD2 LEU A 296      22.908   1.004 -33.499  1.00 39.51           C  
ATOM   4414 HD21 LEU A 296      22.829   0.664 -34.532  1.00 39.51           H  
ATOM   4415 HD22 LEU A 296      23.666   0.408 -32.990  1.00 39.51           H  
ATOM   4416 HD23 LEU A 296      21.947   0.868 -33.003  1.00 39.51           H  
ATOM   4417  N   GLY A 297      21.413   2.853 -37.791  1.00 47.11           N  
ATOM   4418  H   GLY A 297      22.285   2.390 -38.002  1.00 47.11           H  
ATOM   4419  CA  GLY A 297      20.207   2.321 -38.420  1.00 47.11           C  
ATOM   4420  HA2 GLY A 297      19.468   3.116 -38.519  1.00 47.11           H  
ATOM   4421  HA3 GLY A 297      20.445   1.928 -39.408  1.00 47.11           H  
ATOM   4422  C   GLY A 297      19.624   1.188 -37.558  1.00 47.11           C  
ATOM   4423  O   GLY A 297      20.317   0.678 -36.672  1.00 47.11           O  
ATOM   4424  N   PRO A 298      18.362   0.784 -37.788  1.00 42.48           N  
ATOM   4425  CA  PRO A 298      17.734  -0.294 -37.030  1.00 42.48           C  
ATOM   4426  HA  PRO A 298      17.622   0.036 -35.997  1.00 42.48           H  
ATOM   4427  C   PRO A 298      18.600  -1.568 -37.088  1.00 42.48           C  
ATOM   4428  CB  PRO A 298      16.345  -0.487 -37.648  1.00 42.48           C  
ATOM   4429  HB2 PRO A 298      15.616   0.096 -37.083  1.00 42.48           H  
ATOM   4430  HB3 PRO A 298      16.048  -1.535 -37.677  1.00 42.48           H  
ATOM   4431  O   PRO A 298      19.100  -1.911 -38.165  1.00 42.48           O  
ATOM   4432  CG  PRO A 298      16.483   0.102 -39.053  1.00 42.48           C  
ATOM   4433  HG2 PRO A 298      15.532   0.478 -39.430  1.00 42.48           H  
ATOM   4434  HG3 PRO A 298      16.891  -0.653 -39.724  1.00 42.48           H  
ATOM   4435  CD  PRO A 298      17.503   1.223 -38.871  1.00 42.48           C  
ATOM   4436  HD2 PRO A 298      18.061   1.372 -39.796  1.00 42.48           H  
ATOM   4437  HD3 PRO A 298      16.996   2.144 -38.581  1.00 42.48           H  
ATOM   4438  N   PRO A 299      18.818  -2.256 -35.951  1.00 45.17           N  
ATOM   4439  CA  PRO A 299      19.773  -3.352 -35.862  1.00 45.17           C  
ATOM   4440  HA  PRO A 299      20.763  -2.990 -36.138  1.00 45.17           H  
ATOM   4441  C   PRO A 299      19.371  -4.486 -36.808  1.00 45.17           C  
ATOM   4442  CB  PRO A 299      19.789  -3.775 -34.385  1.00 45.17           C  
ATOM   4443  HB2 PRO A 299      20.585  -3.240 -33.867  1.00 45.17           H  
ATOM   4444  HB3 PRO A 299      19.916  -4.851 -34.262  1.00 45.17           H  
ATOM   4445  O   PRO A 299      18.307  -5.083 -36.680  1.00 45.17           O  
ATOM   4446  CG  PRO A 299      18.435  -3.302 -33.853  1.00 45.17           C  
ATOM   4447  HG2 PRO A 299      17.673  -4.049 -34.075  1.00 45.17           H  
ATOM   4448  HG3 PRO A 299      18.467  -3.094 -32.784  1.00 45.17           H  
ATOM   4449  CD  PRO A 299      18.168  -2.040 -34.669  1.00 45.17           C  
ATOM   4450  HD2 PRO A 299      18.621  -1.180 -34.175  1.00 45.17           H  
ATOM   4451  HD3 PRO A 299      17.095  -1.890 -34.782  1.00 45.17           H  
ATOM   4452  N   THR A 300      20.254  -4.825 -37.745  1.00 50.55           N  
ATOM   4453  H   THR A 300      21.088  -4.265 -37.852  1.00 50.55           H  
ATOM   4454  CA  THR A 300      20.080  -5.932 -38.701  1.00 50.55           C  
ATOM   4455  HA  THR A 300      19.055  -5.909 -39.071  1.00 50.55           H  
ATOM   4456  C   THR A 300      20.272  -7.316 -38.068  1.00 50.55           C  
ATOM   4457  CB  THR A 300      21.025  -5.749 -39.901  1.00 50.55           C  
ATOM   4458  HB  THR A 300      21.087  -6.673 -40.475  1.00 50.55           H  
ATOM   4459  O   THR A 300      20.180  -8.330 -38.757  1.00 50.55           O  
ATOM   4460  CG2 THR A 300      20.542  -4.637 -40.833  1.00 50.55           C  
ATOM   4461 HG21 THR A 300      21.223  -4.540 -41.678  1.00 50.55           H  
ATOM   4462 HG22 THR A 300      19.548  -4.880 -41.208  1.00 50.55           H  
ATOM   4463 HG23 THR A 300      20.496  -3.689 -40.296  1.00 50.55           H  
ATOM   4464  OG1 THR A 300      22.311  -5.384 -39.449  1.00 50.55           O  
ATOM   4465  HG1 THR A 300      22.846  -5.178 -40.219  1.00 50.55           H  
ATOM   4466  N   HIS A 301      20.512  -7.388 -36.753  1.00 44.19           N  
ATOM   4467  H   HIS A 301      20.492  -6.526 -36.228  1.00 44.19           H  
ATOM   4468  CA  HIS A 301      20.679  -8.641 -36.023  1.00 44.19           C  
ATOM   4469  HA  HIS A 301      20.992  -9.390 -36.750  1.00 44.19           H  
ATOM   4470  C   HIS A 301      19.350  -9.080 -35.367  1.00 44.19           C  
ATOM   4471  CB  HIS A 301      21.836  -8.513 -35.014  1.00 44.19           C  
ATOM   4472  HB2 HIS A 301      21.459  -8.591 -33.994  1.00 44.19           H  
ATOM   4473  HB3 HIS A 301      22.313  -7.538 -35.109  1.00 44.19           H  
ATOM   4474  O   HIS A 301      18.893  -8.413 -34.436  1.00 44.19           O  
ATOM   4475  CG  HIS A 301      22.886  -9.573 -35.222  1.00 44.19           C  
ATOM   4476  CD2 HIS A 301      24.076  -9.422 -35.881  1.00 44.19           C  
ATOM   4477  HD2 HIS A 301      24.445  -8.512 -36.331  1.00 44.19           H  
ATOM   4478  ND1 HIS A 301      22.800 -10.891 -34.833  1.00 44.19           N  
ATOM   4479  HD1 HIS A 301      22.061 -11.305 -34.284  1.00 44.19           H  
ATOM   4480  CE1 HIS A 301      23.915 -11.518 -35.245  1.00 44.19           C  
ATOM   4481  HE1 HIS A 301      24.149 -12.558 -35.075  1.00 44.19           H  
ATOM   4482  NE2 HIS A 301      24.720 -10.664 -35.888  1.00 44.19           N  
ATOM   4483  N   PRO A 302      18.742 -10.219 -35.766  1.00 51.83           N  
ATOM   4484  CA  PRO A 302      17.403 -10.624 -35.309  1.00 51.83           C  
ATOM   4485  HA  PRO A 302      16.691  -9.841 -35.572  1.00 51.83           H  
ATOM   4486  C   PRO A 302      17.300 -10.829 -33.788  1.00 51.83           C  
ATOM   4487  CB  PRO A 302      17.048 -11.884 -36.112  1.00 51.83           C  
ATOM   4488  HB2 PRO A 302      16.401 -11.604 -36.943  1.00 51.83           H  
ATOM   4489  HB3 PRO A 302      16.556 -12.639 -35.499  1.00 51.83           H  
ATOM   4490  O   PRO A 302      16.305 -10.455 -33.186  1.00 51.83           O  
ATOM   4491  CG  PRO A 302      18.383 -12.389 -36.661  1.00 51.83           C  
ATOM   4492  HG2 PRO A 302      18.848 -13.051 -35.931  1.00 51.83           H  
ATOM   4493  HG3 PRO A 302      18.261 -12.899 -37.617  1.00 51.83           H  
ATOM   4494  CD  PRO A 302      19.217 -11.122 -36.801  1.00 51.83           C  
ATOM   4495  HD2 PRO A 302      19.045 -10.673 -37.779  1.00 51.83           H  
ATOM   4496  HD3 PRO A 302      20.272 -11.366 -36.678  1.00 51.83           H  
ATOM   4497  N   ARG A 303      18.372 -11.287 -33.128  1.00 42.75           N  
ATOM   4498  H   ARG A 303      19.177 -11.558 -33.674  1.00 42.75           H  
ATOM   4499  CA  ARG A 303      18.407 -11.422 -31.657  1.00 42.75           C  
ATOM   4500  HA  ARG A 303      17.486 -11.906 -31.332  1.00 42.75           H  
ATOM   4501  C   ARG A 303      18.413 -10.091 -30.894  1.00 42.75           C  
ATOM   4502  CB  ARG A 303      19.611 -12.274 -31.233  1.00 42.75           C  
ATOM   4503  HB2 ARG A 303      20.497 -11.977 -31.795  1.00 42.75           H  
ATOM   4504  HB3 ARG A 303      19.805 -12.097 -30.175  1.00 42.75           H  
ATOM   4505  O   ARG A 303      18.033 -10.066 -29.731  1.00 42.75           O  
ATOM   4506  CG  ARG A 303      19.340 -13.772 -31.415  1.00 42.75           C  
ATOM   4507  HG2 ARG A 303      19.171 -14.001 -32.467  1.00 42.75           H  
ATOM   4508  HG3 ARG A 303      18.449 -14.036 -30.845  1.00 42.75           H  
ATOM   4509  CD  ARG A 303      20.533 -14.579 -30.891  1.00 42.75           C  
ATOM   4510  HD2 ARG A 303      21.370 -14.467 -31.581  1.00 42.75           H  
ATOM   4511  HD3 ARG A 303      20.822 -14.179 -29.919  1.00 42.75           H  
ATOM   4512  NE  ARG A 303      20.192 -16.003 -30.731  1.00 42.75           N  
ATOM   4513  HE  ARG A 303      19.234 -16.260 -30.924  1.00 42.75           H  
ATOM   4514  NH1 ARG A 303      22.228 -16.705 -29.932  1.00 42.75           N  
ATOM   4515 HH11 ARG A 303      22.804 -17.426 -29.520  1.00 42.75           H  
ATOM   4516 HH12 ARG A 303      22.582 -15.764 -30.027  1.00 42.75           H  
ATOM   4517  NH2 ARG A 303      20.532 -18.150 -30.058  1.00 42.75           N  
ATOM   4518 HH21 ARG A 303      19.559 -18.356 -30.234  1.00 42.75           H  
ATOM   4519 HH22 ARG A 303      21.125 -18.860 -29.652  1.00 42.75           H  
ATOM   4520  CZ  ARG A 303      20.984 -16.943 -30.246  1.00 42.75           C  
ATOM   4521  N   LEU A 304      18.862  -9.003 -31.523  1.00 40.42           N  
ATOM   4522  H   LEU A 304      19.066  -9.072 -32.510  1.00 40.42           H  
ATOM   4523  CA  LEU A 304      18.841  -7.663 -30.926  1.00 40.42           C  
ATOM   4524  HA  LEU A 304      18.880  -7.751 -29.841  1.00 40.42           H  
ATOM   4525  C   LEU A 304      17.531  -6.935 -31.230  1.00 40.42           C  
ATOM   4526  CB  LEU A 304      20.063  -6.855 -31.396  1.00 40.42           C  
ATOM   4527  HB2 LEU A 304      19.875  -5.795 -31.220  1.00 40.42           H  
ATOM   4528  HB3 LEU A 304      20.184  -6.990 -32.470  1.00 40.42           H  
ATOM   4529  O   LEU A 304      17.061  -6.186 -30.383  1.00 40.42           O  
ATOM   4530  CG  LEU A 304      21.366  -7.237 -30.670  1.00 40.42           C  
ATOM   4531  HG  LEU A 304      21.482  -8.321 -30.674  1.00 40.42           H  
ATOM   4532  CD1 LEU A 304      22.562  -6.627 -31.401  1.00 40.42           C  
ATOM   4533 HD11 LEU A 304      22.603  -6.995 -32.426  1.00 40.42           H  
ATOM   4534 HD12 LEU A 304      22.477  -5.541 -31.412  1.00 40.42           H  
ATOM   4535 HD13 LEU A 304      23.485  -6.905 -30.893  1.00 40.42           H  
ATOM   4536  CD2 LEU A 304      21.390  -6.732 -29.225  1.00 40.42           C  
ATOM   4537 HD21 LEU A 304      21.261  -5.650 -29.201  1.00 40.42           H  
ATOM   4538 HD22 LEU A 304      22.343  -6.985 -28.760  1.00 40.42           H  
ATOM   4539 HD23 LEU A 304      20.594  -7.195 -28.642  1.00 40.42           H  
ATOM   4540  N   ALA A 305      16.905  -7.202 -32.379  1.00 48.26           N  
ATOM   4541  H   ALA A 305      17.352  -7.805 -33.055  1.00 48.26           H  
ATOM   4542  CA  ALA A 305      15.548  -6.742 -32.665  1.00 48.26           C  
ATOM   4543  HA  ALA A 305      15.516  -5.656 -32.567  1.00 48.26           H  
ATOM   4544  C   ALA A 305      14.534  -7.324 -31.667  1.00 48.26           C  
ATOM   4545  CB  ALA A 305      15.201  -7.110 -34.110  1.00 48.26           C  
ATOM   4546  HB1 ALA A 305      14.209  -6.727 -34.351  1.00 48.26           H  
ATOM   4547  HB2 ALA A 305      15.929  -6.669 -34.792  1.00 48.26           H  
ATOM   4548  HB3 ALA A 305      15.197  -8.193 -34.231  1.00 48.26           H  
ATOM   4549  O   ALA A 305      13.672  -6.590 -31.195  1.00 48.26           O  
ATOM   4550  N   ASP A 306      14.700  -8.589 -31.269  1.00 46.13           N  
ATOM   4551  H   ASP A 306      15.315  -9.188 -31.801  1.00 46.13           H  
ATOM   4552  CA  ASP A 306      13.863  -9.218 -30.242  1.00 46.13           C  
ATOM   4553  HA  ASP A 306      12.815  -9.045 -30.486  1.00 46.13           H  
ATOM   4554  C   ASP A 306      14.101  -8.626 -28.846  1.00 46.13           C  
ATOM   4555  CB  ASP A 306      14.098 -10.736 -30.228  1.00 46.13           C  
ATOM   4556  HB2 ASP A 306      13.591 -11.158 -29.359  1.00 46.13           H  
ATOM   4557  HB3 ASP A 306      15.165 -10.930 -30.119  1.00 46.13           H  
ATOM   4558  O   ASP A 306      13.153  -8.474 -28.088  1.00 46.13           O  
ATOM   4559  CG  ASP A 306      13.569 -11.457 -31.474  1.00 46.13           C  
ATOM   4560  OD1 ASP A 306      12.636 -10.929 -32.122  1.00 46.13           O  
ATOM   4561  OD2 ASP A 306      14.111 -12.550 -31.764  1.00 46.13           O  
ATOM   4562  N   LEU A 307      15.329  -8.213 -28.506  1.00 43.83           N  
ATOM   4563  H   LEU A 307      16.082  -8.373 -29.160  1.00 43.83           H  
ATOM   4564  CA  LEU A 307      15.613  -7.505 -27.248  1.00 43.83           C  
ATOM   4565  HA  LEU A 307      15.069  -7.999 -26.443  1.00 43.83           H  
ATOM   4566  C   LEU A 307      15.109  -6.056 -27.260  1.00 43.83           C  
ATOM   4567  CB  LEU A 307      17.120  -7.569 -26.944  1.00 43.83           C  
ATOM   4568  HB2 LEU A 307      17.378  -6.774 -26.243  1.00 43.83           H  
ATOM   4569  HB3 LEU A 307      17.671  -7.385 -27.866  1.00 43.83           H  
ATOM   4570  O   LEU A 307      14.707  -5.544 -26.223  1.00 43.83           O  
ATOM   4571  CG  LEU A 307      17.554  -8.912 -26.333  1.00 43.83           C  
ATOM   4572  HG  LEU A 307      17.111  -9.735 -26.894  1.00 43.83           H  
ATOM   4573  CD1 LEU A 307      19.076  -9.047 -26.406  1.00 43.83           C  
ATOM   4574 HD11 LEU A 307      19.550  -8.222 -25.873  1.00 43.83           H  
ATOM   4575 HD12 LEU A 307      19.382  -9.992 -25.958  1.00 43.83           H  
ATOM   4576 HD13 LEU A 307      19.389  -9.036 -27.450  1.00 43.83           H  
ATOM   4577  CD2 LEU A 307      17.143  -9.026 -24.861  1.00 43.83           C  
ATOM   4578 HD21 LEU A 307      16.057  -8.992 -24.769  1.00 43.83           H  
ATOM   4579 HD22 LEU A 307      17.573  -8.208 -24.284  1.00 43.83           H  
ATOM   4580 HD23 LEU A 307      17.488  -9.976 -24.453  1.00 43.83           H  
ATOM   4581  N   TRP A 308      15.077  -5.405 -28.424  1.00 48.46           N  
ATOM   4582  H   TRP A 308      15.477  -5.856 -29.234  1.00 48.46           H  
ATOM   4583  CA  TRP A 308      14.495  -4.070 -28.584  1.00 48.46           C  
ATOM   4584  HA  TRP A 308      14.773  -3.472 -27.716  1.00 48.46           H  
ATOM   4585  C   TRP A 308      12.957  -4.112 -28.607  1.00 48.46           C  
ATOM   4586  CB  TRP A 308      15.093  -3.413 -29.838  1.00 48.46           C  
ATOM   4587  HB2 TRP A 308      14.415  -3.555 -30.679  1.00 48.46           H  
ATOM   4588  HB3 TRP A 308      16.028  -3.909 -30.097  1.00 48.46           H  
ATOM   4589  O   TRP A 308      12.305  -3.219 -28.075  1.00 48.46           O  
ATOM   4590  CG  TRP A 308      15.432  -1.963 -29.703  1.00 48.46           C  
ATOM   4591  CD1 TRP A 308      16.229  -1.433 -28.747  1.00 48.46           C  
ATOM   4592  HD1 TRP A 308      16.694  -1.996 -27.951  1.00 48.46           H  
ATOM   4593  CD2 TRP A 308      15.037  -0.848 -30.557  1.00 48.46           C  
ATOM   4594  CE2 TRP A 308      15.638   0.342 -30.047  1.00 48.46           C  
ATOM   4595  CE3 TRP A 308      14.235  -0.722 -31.712  1.00 48.46           C  
ATOM   4596  HE3 TRP A 308      13.756  -1.602 -32.115  1.00 48.46           H  
ATOM   4597  NE1 TRP A 308      16.344  -0.071 -28.939  1.00 48.46           N  
ATOM   4598  HE1 TRP A 308      16.861   0.537 -28.321  1.00 48.46           H  
ATOM   4599  CH2 TRP A 308      14.650   1.686 -31.799  1.00 48.46           C  
ATOM   4600  HH2 TRP A 308      14.492   2.645 -32.270  1.00 48.46           H  
ATOM   4601  CZ2 TRP A 308      15.455   1.594 -30.651  1.00 48.46           C  
ATOM   4602  HZ2 TRP A 308      15.920   2.474 -30.232  1.00 48.46           H  
ATOM   4603  CZ3 TRP A 308      14.043   0.531 -32.327  1.00 48.46           C  
ATOM   4604  HZ3 TRP A 308      13.418   0.610 -33.203  1.00 48.46           H  
ATOM   4605  N   ALA A 309      12.372  -5.183 -29.151  1.00 47.47           N  
ATOM   4606  H   ALA A 309      12.954  -5.851 -29.636  1.00 47.47           H  
ATOM   4607  CA  ALA A 309      10.941  -5.466 -29.086  1.00 47.47           C  
ATOM   4608  HA  ALA A 309      10.394  -4.545 -29.287  1.00 47.47           H  
ATOM   4609  C   ALA A 309      10.503  -5.957 -27.694  1.00 47.47           C  
ATOM   4610  CB  ALA A 309      10.593  -6.481 -30.181  1.00 47.47           C  
ATOM   4611  HB1 ALA A 309       9.520  -6.671 -30.174  1.00 47.47           H  
ATOM   4612  HB2 ALA A 309      11.117  -7.420 -29.999  1.00 47.47           H  
ATOM   4613  HB3 ALA A 309      10.882  -6.092 -31.156  1.00 47.47           H  
ATOM   4614  O   ALA A 309       9.406  -5.627 -27.261  1.00 47.47           O  
ATOM   4615  N   ALA A 310      11.358  -6.681 -26.965  1.00 42.98           N  
ATOM   4616  H   ALA A 310      12.187  -7.042 -27.415  1.00 42.98           H  
ATOM   4617  CA  ALA A 310      11.122  -7.084 -25.575  1.00 42.98           C  
ATOM   4618  HA  ALA A 310      10.072  -7.353 -25.463  1.00 42.98           H  
ATOM   4619  C   ALA A 310      11.402  -5.955 -24.568  1.00 42.98           C  
ATOM   4620  CB  ALA A 310      11.962  -8.326 -25.262  1.00 42.98           C  
ATOM   4621  HB1 ALA A 310      11.747  -8.660 -24.247  1.00 42.98           H  
ATOM   4622  HB2 ALA A 310      11.710  -9.128 -25.956  1.00 42.98           H  
ATOM   4623  HB3 ALA A 310      13.023  -8.090 -25.341  1.00 42.98           H  
ATOM   4624  O   ALA A 310      10.888  -5.988 -23.456  1.00 42.98           O  
ATOM   4625  N   ALA A 311      12.160  -4.928 -24.962  1.00 42.90           N  
ATOM   4626  H   ALA A 311      12.670  -5.013 -25.830  1.00 42.90           H  
ATOM   4627  CA  ALA A 311      12.258  -3.659 -24.243  1.00 42.90           C  
ATOM   4628  HA  ALA A 311      12.263  -3.874 -23.175  1.00 42.90           H  
ATOM   4629  C   ALA A 311      11.047  -2.738 -24.495  1.00 42.90           C  
ATOM   4630  CB  ALA A 311      13.590  -2.984 -24.588  1.00 42.90           C  
ATOM   4631  HB1 ALA A 311      13.701  -2.071 -24.003  1.00 42.90           H  
ATOM   4632  HB2 ALA A 311      14.416  -3.655 -24.351  1.00 42.90           H  
ATOM   4633  HB3 ALA A 311      13.615  -2.732 -25.648  1.00 42.90           H  
ATOM   4634  O   ALA A 311      11.068  -1.574 -24.087  1.00 42.90           O  
ATOM   4635  N   GLN A 312       9.982  -3.234 -25.142  1.00 46.45           N  
ATOM   4636  H   GLN A 312      10.003  -4.191 -25.462  1.00 46.45           H  
ATOM   4637  CA  GLN A 312       8.681  -2.580 -25.077  1.00 46.45           C  
ATOM   4638  HA  GLN A 312       8.803  -1.527 -25.330  1.00 46.45           H  
ATOM   4639  C   GLN A 312       8.186  -2.655 -23.639  1.00 46.45           C  
ATOM   4640  CB  GLN A 312       7.665  -3.179 -26.058  1.00 46.45           C  
ATOM   4641  HB2 GLN A 312       6.675  -2.807 -25.795  1.00 46.45           H  
ATOM   4642  HB3 GLN A 312       7.652  -4.266 -25.978  1.00 46.45           H  
ATOM   4643  O   GLN A 312       7.608  -3.647 -23.201  1.00 46.45           O  
ATOM   4644  CG  GLN A 312       7.974  -2.742 -27.495  1.00 46.45           C  
ATOM   4645  HG2 GLN A 312       8.008  -1.653 -27.537  1.00 46.45           H  
ATOM   4646  HG3 GLN A 312       8.956  -3.115 -27.784  1.00 46.45           H  
ATOM   4647  CD  GLN A 312       6.943  -3.216 -28.514  1.00 46.45           C  
ATOM   4648  NE2 GLN A 312       7.264  -3.140 -29.787  1.00 46.45           N  
ATOM   4649 HE21 GLN A 312       6.573  -3.503 -30.428  1.00 46.45           H  
ATOM   4650 HE22 GLN A 312       8.195  -2.850 -30.050  1.00 46.45           H  
ATOM   4651  OE1 GLN A 312       5.825  -3.612 -28.229  1.00 46.45           O  
ATOM   4652  N   VAL A 313       8.455  -1.563 -22.923  1.00 44.32           N  
ATOM   4653  H   VAL A 313       9.115  -0.916 -23.329  1.00 44.32           H  
ATOM   4654  CA  VAL A 313       7.757  -1.142 -21.714  1.00 44.32           C  
ATOM   4655  HA  VAL A 313       8.194  -1.630 -20.842  1.00 44.32           H  
ATOM   4656  C   VAL A 313       6.298  -1.556 -21.862  1.00 44.32           C  
ATOM   4657  CB  VAL A 313       7.875   0.390 -21.571  1.00 44.32           C  
ATOM   4658  HB  VAL A 313       7.410   0.873 -22.431  1.00 44.32           H  
ATOM   4659  O   VAL A 313       5.634  -1.131 -22.813  1.00 44.32           O  
ATOM   4660  CG1 VAL A 313       7.196   0.901 -20.300  1.00 44.32           C  
ATOM   4661 HG11 VAL A 313       7.636   0.421 -19.426  1.00 44.32           H  
ATOM   4662 HG12 VAL A 313       6.131   0.674 -20.340  1.00 44.32           H  
ATOM   4663 HG13 VAL A 313       7.316   1.981 -20.214  1.00 44.32           H  
ATOM   4664  CG2 VAL A 313       9.343   0.841 -21.517  1.00 44.32           C  
ATOM   4665 HG21 VAL A 313       9.393   1.919 -21.365  1.00 44.32           H  
ATOM   4666 HG22 VAL A 313       9.854   0.608 -22.451  1.00 44.32           H  
ATOM   4667 HG23 VAL A 313       9.854   0.339 -20.695  1.00 44.32           H  
ATOM   4668  N   GLU A 314       5.827  -2.438 -20.978  1.00 48.34           N  
ATOM   4669  H   GLU A 314       6.445  -2.816 -20.273  1.00 48.34           H  
ATOM   4670  CA  GLU A 314       4.457  -2.932 -21.056  1.00 48.34           C  
ATOM   4671  HA  GLU A 314       4.382  -3.542 -21.956  1.00 48.34           H  
ATOM   4672  C   GLU A 314       3.501  -1.730 -21.144  1.00 48.34           C  
ATOM   4673  CB  GLU A 314       4.091  -3.800 -19.848  1.00 48.34           C  
ATOM   4674  HB2 GLU A 314       4.317  -3.257 -18.930  1.00 48.34           H  
ATOM   4675  HB3 GLU A 314       3.016  -3.980 -19.886  1.00 48.34           H  
ATOM   4676  O   GLU A 314       3.719  -0.734 -20.447  1.00 48.34           O  
ATOM   4677  CG  GLU A 314       4.808  -5.159 -19.844  1.00 48.34           C  
ATOM   4678  HG2 GLU A 314       5.870  -4.997 -19.662  1.00 48.34           H  
ATOM   4679  HG3 GLU A 314       4.691  -5.614 -20.827  1.00 48.34           H  
ATOM   4680  CD  GLU A 314       4.239  -6.109 -18.778  1.00 48.34           C  
ATOM   4681  OE1 GLU A 314       4.467  -7.329 -18.919  1.00 48.34           O  
ATOM   4682  OE2 GLU A 314       3.571  -5.605 -17.843  1.00 48.34           O  
ATOM   4683  N   PRO A 315       2.441  -1.774 -21.971  1.00 50.65           N  
ATOM   4684  CA  PRO A 315       1.533  -0.639 -22.153  1.00 50.65           C  
ATOM   4685  HA  PRO A 315       2.064   0.146 -22.692  1.00 50.65           H  
ATOM   4686  C   PRO A 315       1.012  -0.063 -20.827  1.00 50.65           C  
ATOM   4687  CB  PRO A 315       0.397  -1.181 -23.024  1.00 50.65           C  
ATOM   4688  HB2 PRO A 315      -0.012  -0.409 -23.676  1.00 50.65           H  
ATOM   4689  HB3 PRO A 315      -0.388  -1.602 -22.397  1.00 50.65           H  
ATOM   4690  O   PRO A 315       0.872   1.148 -20.693  1.00 50.65           O  
ATOM   4691  CG  PRO A 315       1.059  -2.306 -23.821  1.00 50.65           C  
ATOM   4692  HG2 PRO A 315       1.560  -1.885 -24.693  1.00 50.65           H  
ATOM   4693  HG3 PRO A 315       0.340  -3.067 -24.124  1.00 50.65           H  
ATOM   4694  CD  PRO A 315       2.103  -2.867 -22.864  1.00 50.65           C  
ATOM   4695  HD2 PRO A 315       1.680  -3.691 -22.289  1.00 50.65           H  
ATOM   4696  HD3 PRO A 315       2.968  -3.205 -23.436  1.00 50.65           H  
ATOM   4697  N   HIS A 316       0.831  -0.920 -19.818  1.00 51.90           N  
ATOM   4698  H   HIS A 316       1.004  -1.899 -19.998  1.00 51.90           H  
ATOM   4699  CA  HIS A 316       0.487  -0.539 -18.449  1.00 51.90           C  
ATOM   4700  HA  HIS A 316      -0.430   0.050 -18.466  1.00 51.90           H  
ATOM   4701  C   HIS A 316       1.573   0.314 -17.762  1.00 51.90           C  
ATOM   4702  CB  HIS A 316       0.222  -1.839 -17.671  1.00 51.90           C  
ATOM   4703  HB2 HIS A 316       1.048  -2.528 -17.844  1.00 51.90           H  
ATOM   4704  HB3 HIS A 316      -0.686  -2.301 -18.059  1.00 51.90           H  
ATOM   4705  O   HIS A 316       1.245   1.271 -17.062  1.00 51.90           O  
ATOM   4706  CG  HIS A 316       0.075  -1.683 -16.178  1.00 51.90           C  
ATOM   4707  CD2 HIS A 316       0.171  -2.683 -15.250  1.00 51.90           C  
ATOM   4708  HD2 HIS A 316       0.357  -3.726 -15.459  1.00 51.90           H  
ATOM   4709  ND1 HIS A 316      -0.133  -0.516 -15.481  1.00 51.90           N  
ATOM   4710  HD1 HIS A 316      -0.177   0.410 -15.882  1.00 51.90           H  
ATOM   4711  CE1 HIS A 316      -0.159  -0.803 -14.173  1.00 51.90           C  
ATOM   4712  HE1 HIS A 316      -0.335  -0.093 -13.378  1.00 51.90           H  
ATOM   4713  NE2 HIS A 316       0.024  -2.114 -13.982  1.00 51.90           N  
ATOM   4714  N   GLN A 317       2.859   0.015 -17.951  1.00 48.82           N  
ATOM   4715  H   GLN A 317       3.095  -0.704 -18.620  1.00 48.82           H  
ATOM   4716  CA  GLN A 317       3.960   0.794 -17.376  1.00 48.82           C  
ATOM   4717  HA  GLN A 317       3.758   0.966 -16.319  1.00 48.82           H  
ATOM   4718  C   GLN A 317       4.084   2.173 -18.038  1.00 48.82           C  
ATOM   4719  CB  GLN A 317       5.275   0.014 -17.493  1.00 48.82           C  
ATOM   4720  HB2 GLN A 317       5.412  -0.309 -18.525  1.00 48.82           H  
ATOM   4721  HB3 GLN A 317       6.097   0.676 -17.220  1.00 48.82           H  
ATOM   4722  O   GLN A 317       4.365   3.146 -17.342  1.00 48.82           O  
ATOM   4723  CG  GLN A 317       5.331  -1.227 -16.595  1.00 48.82           C  
ATOM   4724  HG2 GLN A 317       4.530  -1.914 -16.868  1.00 48.82           H  
ATOM   4725  HG3 GLN A 317       5.188  -0.928 -15.557  1.00 48.82           H  
ATOM   4726  CD  GLN A 317       6.664  -1.966 -16.707  1.00 48.82           C  
ATOM   4727  NE2 GLN A 317       6.815  -3.076 -16.022  1.00 48.82           N  
ATOM   4728 HE21 GLN A 317       6.020  -3.503 -15.568  1.00 48.82           H  
ATOM   4729 HE22 GLN A 317       7.668  -3.588 -16.195  1.00 48.82           H  
ATOM   4730  OE1 GLN A 317       7.588  -1.574 -17.403  1.00 48.82           O  
ATOM   4731  N   VAL A 318       3.791   2.287 -19.342  1.00 52.48           N  
ATOM   4732  H   VAL A 318       3.584   1.442 -19.854  1.00 52.48           H  
ATOM   4733  CA  VAL A 318       3.665   3.589 -20.031  1.00 52.48           C  
ATOM   4734  HA  VAL A 318       4.550   4.184 -19.805  1.00 52.48           H  
ATOM   4735  C   VAL A 318       2.452   4.366 -19.513  1.00 52.48           C  
ATOM   4736  CB  VAL A 318       3.574   3.424 -21.564  1.00 52.48           C  
ATOM   4737  HB  VAL A 318       2.659   2.888 -21.816  1.00 52.48           H  
ATOM   4738  O   VAL A 318       2.525   5.580 -19.351  1.00 52.48           O  
ATOM   4739  CG1 VAL A 318       3.550   4.780 -22.287  1.00 52.48           C  
ATOM   4740 HG11 VAL A 318       3.530   4.625 -23.365  1.00 52.48           H  
ATOM   4741 HG12 VAL A 318       2.657   5.339 -22.010  1.00 52.48           H  
ATOM   4742 HG13 VAL A 318       4.433   5.360 -22.020  1.00 52.48           H  
ATOM   4743  CG2 VAL A 318       4.762   2.634 -22.124  1.00 52.48           C  
ATOM   4744 HG21 VAL A 318       5.701   3.079 -21.795  1.00 52.48           H  
ATOM   4745 HG22 VAL A 318       4.703   1.598 -21.792  1.00 52.48           H  
ATOM   4746 HG23 VAL A 318       4.730   2.625 -23.214  1.00 52.48           H  
ATOM   4747  N   GLU A 319       1.352   3.681 -19.198  1.00 51.22           N  
ATOM   4748  H   GLU A 319       1.315   2.699 -19.430  1.00 51.22           H  
ATOM   4749  CA  GLU A 319       0.137   4.292 -18.650  1.00 51.22           C  
ATOM   4750  HA  GLU A 319      -0.085   5.186 -19.231  1.00 51.22           H  
ATOM   4751  C   GLU A 319       0.321   4.741 -17.188  1.00 51.22           C  
ATOM   4752  CB  GLU A 319      -1.023   3.302 -18.848  1.00 51.22           C  
ATOM   4753  HB2 GLU A 319      -0.898   2.835 -19.825  1.00 51.22           H  
ATOM   4754  HB3 GLU A 319      -0.974   2.523 -18.087  1.00 51.22           H  
ATOM   4755  O   GLU A 319      -0.143   5.818 -16.824  1.00 51.22           O  
ATOM   4756  CG  GLU A 319      -2.415   3.948 -18.846  1.00 51.22           C  
ATOM   4757  HG2 GLU A 319      -2.656   4.272 -17.834  1.00 51.22           H  
ATOM   4758  HG3 GLU A 319      -2.390   4.828 -19.489  1.00 51.22           H  
ATOM   4759  CD  GLU A 319      -3.502   2.980 -19.358  1.00 51.22           C  
ATOM   4760  OE1 GLU A 319      -4.526   3.476 -19.886  1.00 51.22           O  
ATOM   4761  OE2 GLU A 319      -3.306   1.746 -19.252  1.00 51.22           O  
ATOM   4762  N   MET A 320       1.084   4.002 -16.370  1.00 51.02           N  
ATOM   4763  H   MET A 320       1.404   3.106 -16.711  1.00 51.02           H  
ATOM   4764  CA  MET A 320       1.489   4.431 -15.022  1.00 51.02           C  
ATOM   4765  HA  MET A 320       0.609   4.792 -14.490  1.00 51.02           H  
ATOM   4766  C   MET A 320       2.485   5.591 -15.049  1.00 51.02           C  
ATOM   4767  CB  MET A 320       2.106   3.280 -14.218  1.00 51.02           C  
ATOM   4768  HB2 MET A 320       2.689   3.704 -13.400  1.00 51.02           H  
ATOM   4769  HB3 MET A 320       2.778   2.701 -14.851  1.00 51.02           H  
ATOM   4770  O   MET A 320       2.330   6.524 -14.266  1.00 51.02           O  
ATOM   4771  CG  MET A 320       1.048   2.373 -13.596  1.00 51.02           C  
ATOM   4772  HG2 MET A 320       0.268   2.994 -13.154  1.00 51.02           H  
ATOM   4773  HG3 MET A 320       0.597   1.776 -14.389  1.00 51.02           H  
ATOM   4774  SD  MET A 320       1.688   1.291 -12.285  1.00 51.02           S  
ATOM   4775  CE  MET A 320       2.951   0.351 -13.186  1.00 51.02           C  
ATOM   4776  HE1 MET A 320       3.345  -0.430 -12.535  1.00 51.02           H  
ATOM   4777  HE2 MET A 320       3.765   1.012 -13.484  1.00 51.02           H  
ATOM   4778  HE3 MET A 320       2.513  -0.111 -14.071  1.00 51.02           H  
ATOM   4779  N   LEU A 321       3.474   5.579 -15.953  1.00 48.16           N  
ATOM   4780  H   LEU A 321       3.594   4.767 -16.542  1.00 48.16           H  
ATOM   4781  CA  LEU A 321       4.387   6.717 -16.128  1.00 48.16           C  
ATOM   4782  HA  LEU A 321       4.773   6.992 -15.146  1.00 48.16           H  
ATOM   4783  C   LEU A 321       3.651   7.948 -16.668  1.00 48.16           C  
ATOM   4784  CB  LEU A 321       5.555   6.354 -17.071  1.00 48.16           C  
ATOM   4785  HB2 LEU A 321       5.397   5.378 -17.529  1.00 48.16           H  
ATOM   4786  HB3 LEU A 321       5.557   7.061 -17.900  1.00 48.16           H  
ATOM   4787  O   LEU A 321       3.928   9.065 -16.242  1.00 48.16           O  
ATOM   4788  CG  LEU A 321       6.935   6.398 -16.383  1.00 48.16           C  
ATOM   4789  HG  LEU A 321       6.866   6.899 -15.418  1.00 48.16           H  
ATOM   4790  CD1 LEU A 321       7.483   4.988 -16.161  1.00 48.16           C  
ATOM   4791 HD11 LEU A 321       8.437   5.040 -15.636  1.00 48.16           H  
ATOM   4792 HD12 LEU A 321       7.620   4.482 -17.116  1.00 48.16           H  
ATOM   4793 HD13 LEU A 321       6.777   4.418 -15.557  1.00 48.16           H  
ATOM   4794  CD2 LEU A 321       7.933   7.181 -17.235  1.00 48.16           C  
ATOM   4795 HD21 LEU A 321       8.902   7.204 -16.736  1.00 48.16           H  
ATOM   4796 HD22 LEU A 321       8.041   6.712 -18.213  1.00 48.16           H  
ATOM   4797 HD23 LEU A 321       7.581   8.205 -17.358  1.00 48.16           H  
ATOM   4798  N   GLY A 322       2.695   7.740 -17.575  1.00 59.30           N  
ATOM   4799  H   GLY A 322       2.573   6.803 -17.932  1.00 59.30           H  
ATOM   4800  CA  GLY A 322       1.818   8.781 -18.099  1.00 59.30           C  
ATOM   4801  HA2 GLY A 322       1.187   8.352 -18.877  1.00 59.30           H  
ATOM   4802  HA3 GLY A 322       2.416   9.586 -18.525  1.00 59.30           H  
ATOM   4803  C   GLY A 322       0.914   9.361 -17.015  1.00 59.30           C  
ATOM   4804  O   GLY A 322       0.794  10.579 -16.923  1.00 59.30           O  
ATOM   4805  N   HIS A 323       0.355   8.516 -16.143  1.00 51.43           N  
ATOM   4806  H   HIS A 323       0.427   7.522 -16.308  1.00 51.43           H  
ATOM   4807  CA  HIS A 323      -0.409   8.970 -14.988  1.00 51.43           C  
ATOM   4808  HA  HIS A 323      -1.139   9.698 -15.342  1.00 51.43           H  
ATOM   4809  C   HIS A 323       0.471   9.723 -13.995  1.00 51.43           C  
ATOM   4810  CB  HIS A 323      -1.180   7.817 -14.328  1.00 51.43           C  
ATOM   4811  HB2 HIS A 323      -1.200   7.973 -13.249  1.00 51.43           H  
ATOM   4812  HB3 HIS A 323      -0.683   6.864 -14.510  1.00 51.43           H  
ATOM   4813  O   HIS A 323       0.126  10.843 -13.663  1.00 51.43           O  
ATOM   4814  CG  HIS A 323      -2.612   7.763 -14.794  1.00 51.43           C  
ATOM   4815  CD2 HIS A 323      -3.221   6.770 -15.514  1.00 51.43           C  
ATOM   4816  HD2 HIS A 323      -2.754   5.860 -15.862  1.00 51.43           H  
ATOM   4817  ND1 HIS A 323      -3.552   8.746 -14.580  1.00 51.43           N  
ATOM   4818  HD1 HIS A 323      -3.401   9.616 -14.089  1.00 51.43           H  
ATOM   4819  CE1 HIS A 323      -4.701   8.356 -15.152  1.00 51.43           C  
ATOM   4820  HE1 HIS A 323      -5.618   8.925 -15.151  1.00 51.43           H  
ATOM   4821  NE2 HIS A 323      -4.552   7.154 -15.729  1.00 51.43           N  
ATOM   4822  N   MET A 324       1.635   9.203 -13.592  1.00 47.18           N  
ATOM   4823  H   MET A 324       1.889   8.277 -13.907  1.00 47.18           H  
ATOM   4824  CA  MET A 324       2.549   9.919 -12.689  1.00 47.18           C  
ATOM   4825  HA  MET A 324       2.007  10.178 -11.780  1.00 47.18           H  
ATOM   4826  C   MET A 324       3.059  11.243 -13.284  1.00 47.18           C  
ATOM   4827  CB  MET A 324       3.733   9.017 -12.310  1.00 47.18           C  
ATOM   4828  HB2 MET A 324       4.484   9.630 -11.811  1.00 47.18           H  
ATOM   4829  HB3 MET A 324       4.179   8.595 -13.210  1.00 47.18           H  
ATOM   4830  O   MET A 324       3.175  12.230 -12.559  1.00 47.18           O  
ATOM   4831  CG  MET A 324       3.322   7.886 -11.359  1.00 47.18           C  
ATOM   4832  HG2 MET A 324       2.580   7.261 -11.855  1.00 47.18           H  
ATOM   4833  HG3 MET A 324       2.856   8.316 -10.473  1.00 47.18           H  
ATOM   4834  SD  MET A 324       4.691   6.817 -10.830  1.00 47.18           S  
ATOM   4835  CE  MET A 324       5.577   7.935  -9.710  1.00 47.18           C  
ATOM   4836  HE1 MET A 324       6.409   7.399  -9.253  1.00 47.18           H  
ATOM   4837  HE2 MET A 324       4.902   8.283  -8.929  1.00 47.18           H  
ATOM   4838  HE3 MET A 324       5.965   8.789 -10.265  1.00 47.18           H  
ATOM   4839  N   GLY A 325       3.320  11.296 -14.594  1.00 51.28           N  
ATOM   4840  H   GLY A 325       3.259  10.443 -15.131  1.00 51.28           H  
ATOM   4841  CA  GLY A 325       3.678  12.526 -15.307  1.00 51.28           C  
ATOM   4842  HA2 GLY A 325       4.528  12.999 -14.815  1.00 51.28           H  
ATOM   4843  HA3 GLY A 325       3.961  12.269 -16.327  1.00 51.28           H  
ATOM   4844  C   GLY A 325       2.528  13.537 -15.371  1.00 51.28           C  
ATOM   4845  O   GLY A 325       2.756  14.731 -15.189  1.00 51.28           O  
ATOM   4846  N   ALA A 326       1.290  13.068 -15.551  1.00 50.01           N  
ATOM   4847  H   ALA A 326       1.163  12.080 -15.719  1.00 50.01           H  
ATOM   4848  CA  ALA A 326       0.092  13.903 -15.516  1.00 50.01           C  
ATOM   4849  HA  ALA A 326       0.256  14.774 -16.149  1.00 50.01           H  
ATOM   4850  C   ALA A 326      -0.203  14.425 -14.100  1.00 50.01           C  
ATOM   4851  CB  ALA A 326      -1.087  13.112 -16.095  1.00 50.01           C  
ATOM   4852  HB1 ALA A 326      -1.281  12.227 -15.488  1.00 50.01           H  
ATOM   4853  HB2 ALA A 326      -0.863  12.808 -17.117  1.00 50.01           H  
ATOM   4854  HB3 ALA A 326      -1.977  13.741 -16.096  1.00 50.01           H  
ATOM   4855  O   ALA A 326      -0.461  15.614 -13.937  1.00 50.01           O  
ATOM   4856  N   THR A 327      -0.065  13.594 -13.062  1.00 50.26           N  
ATOM   4857  H   THR A 327       0.069  12.607 -13.233  1.00 50.26           H  
ATOM   4858  CA  THR A 327      -0.270  14.022 -11.671  1.00 50.26           C  
ATOM   4859  HA  THR A 327      -1.229  14.537 -11.625  1.00 50.26           H  
ATOM   4860  C   THR A 327       0.804  15.018 -11.216  1.00 50.26           C  
ATOM   4861  CB  THR A 327      -0.313  12.838 -10.685  1.00 50.26           C  
ATOM   4862  HB  THR A 327       0.686  12.649 -10.292  1.00 50.26           H  
ATOM   4863  O   THR A 327       0.501  15.930 -10.451  1.00 50.26           O  
ATOM   4864  CG2 THR A 327      -1.276  13.116  -9.536  1.00 50.26           C  
ATOM   4865 HG21 THR A 327      -2.305  13.073  -9.893  1.00 50.26           H  
ATOM   4866 HG22 THR A 327      -1.130  12.389  -8.737  1.00 50.26           H  
ATOM   4867 HG23 THR A 327      -1.104  14.121  -9.151  1.00 50.26           H  
ATOM   4868  OG1 THR A 327      -0.810  11.650 -11.244  1.00 50.26           O  
ATOM   4869  HG1 THR A 327      -1.055  11.070 -10.519  1.00 50.26           H  
ATOM   4870  N   MET A 328       2.050  14.903 -11.704  1.00 44.45           N  
ATOM   4871  H   MET A 328       2.269  14.108 -12.287  1.00 44.45           H  
ATOM   4872  CA  MET A 328       3.103  15.902 -11.451  1.00 44.45           C  
ATOM   4873  HA  MET A 328       3.092  16.157 -10.391  1.00 44.45           H  
ATOM   4874  C   MET A 328       2.863  17.224 -12.199  1.00 44.45           C  
ATOM   4875  CB  MET A 328       4.492  15.335 -11.790  1.00 44.45           C  
ATOM   4876  HB2 MET A 328       4.471  14.833 -12.757  1.00 44.45           H  
ATOM   4877  HB3 MET A 328       5.198  16.164 -11.849  1.00 44.45           H  
ATOM   4878  O   MET A 328       3.164  18.288 -11.658  1.00 44.45           O  
ATOM   4879  CG  MET A 328       4.993  14.377 -10.702  1.00 44.45           C  
ATOM   4880  HG2 MET A 328       4.409  13.457 -10.725  1.00 44.45           H  
ATOM   4881  HG3 MET A 328       4.826  14.851  -9.735  1.00 44.45           H  
ATOM   4882  SD  MET A 328       6.762  13.969 -10.788  1.00 44.45           S  
ATOM   4883  CE  MET A 328       6.781  12.836 -12.200  1.00 44.45           C  
ATOM   4884  HE1 MET A 328       7.796  12.469 -12.356  1.00 44.45           H  
ATOM   4885  HE2 MET A 328       6.445  13.361 -13.095  1.00 44.45           H  
ATOM   4886  HE3 MET A 328       6.115  11.996 -12.005  1.00 44.45           H  
ATOM   4887  N   ALA A 329       2.283  17.178 -13.403  1.00 46.42           N  
ATOM   4888  H   ALA A 329       2.096  16.278 -13.822  1.00 46.42           H  
ATOM   4889  CA  ALA A 329       1.879  18.374 -14.142  1.00 46.42           C  
ATOM   4890  HA  ALA A 329       2.709  19.081 -14.138  1.00 46.42           H  
ATOM   4891  C   ALA A 329       0.672  19.087 -13.495  1.00 46.42           C  
ATOM   4892  CB  ALA A 329       1.600  17.971 -15.595  1.00 46.42           C  
ATOM   4893  HB1 ALA A 329       0.761  17.277 -15.638  1.00 46.42           H  
ATOM   4894  HB2 ALA A 329       2.483  17.497 -16.024  1.00 46.42           H  
ATOM   4895  HB3 ALA A 329       1.354  18.860 -16.176  1.00 46.42           H  
ATOM   4896  O   ALA A 329       0.636  20.315 -13.450  1.00 46.42           O  
ATOM   4897  N   GLU A 330      -0.289  18.336 -12.946  1.00 46.12           N  
ATOM   4898  H   GLU A 330      -0.254  17.338 -13.096  1.00 46.12           H  
ATOM   4899  CA  GLU A 330      -1.469  18.877 -12.252  1.00 46.12           C  
ATOM   4900  HA  GLU A 330      -1.862  19.716 -12.825  1.00 46.12           H  
ATOM   4901  C   GLU A 330      -1.153  19.428 -10.849  1.00 46.12           C  
ATOM   4902  CB  GLU A 330      -2.566  17.801 -12.175  1.00 46.12           C  
ATOM   4903  HB2 GLU A 330      -2.131  16.872 -11.807  1.00 46.12           H  
ATOM   4904  HB3 GLU A 330      -3.325  18.132 -11.466  1.00 46.12           H  
ATOM   4905  O   GLU A 330      -1.783  20.392 -10.419  1.00 46.12           O  
ATOM   4906  CG  GLU A 330      -3.251  17.566 -13.534  1.00 46.12           C  
ATOM   4907  HG2 GLU A 330      -2.503  17.273 -14.271  1.00 46.12           H  
ATOM   4908  HG3 GLU A 330      -3.683  18.510 -13.864  1.00 46.12           H  
ATOM   4909  CD  GLU A 330      -4.361  16.499 -13.492  1.00 46.12           C  
ATOM   4910  OE1 GLU A 330      -5.020  16.322 -14.543  1.00 46.12           O  
ATOM   4911  OE2 GLU A 330      -4.568  15.877 -12.424  1.00 46.12           O  
ATOM   4912  N   MET A 331      -0.139  18.892 -10.153  1.00 44.33           N  
ATOM   4913  H   MET A 331       0.306  18.067 -10.530  1.00 44.33           H  
ATOM   4914  CA  MET A 331       0.334  19.407  -8.855  1.00 44.33           C  
ATOM   4915  HA  MET A 331      -0.547  19.701  -8.285  1.00 44.33           H  
ATOM   4916  C   MET A 331       1.178  20.697  -8.944  1.00 44.33           C  
ATOM   4917  CB  MET A 331       1.043  18.299  -8.051  1.00 44.33           C  
ATOM   4918  HB2 MET A 331       1.718  17.738  -8.697  1.00 44.33           H  
ATOM   4919  HB3 MET A 331       1.637  18.747  -7.254  1.00 44.33           H  
ATOM   4920  O   MET A 331       1.759  21.117  -7.944  1.00 44.33           O  
ATOM   4921  CG  MET A 331       0.046  17.351  -7.377  1.00 44.33           C  
ATOM   4922  HG2 MET A 331      -0.689  17.947  -6.836  1.00 44.33           H  
ATOM   4923  HG3 MET A 331      -0.480  16.778  -8.140  1.00 44.33           H  
ATOM   4924  SD  MET A 331       0.825  16.223  -6.184  1.00 44.33           S  
ATOM   4925  CE  MET A 331       0.507  14.637  -6.987  1.00 44.33           C  
ATOM   4926  HE1 MET A 331       0.904  14.658  -8.002  1.00 44.33           H  
ATOM   4927  HE2 MET A 331       0.995  13.841  -6.423  1.00 44.33           H  
ATOM   4928  HE3 MET A 331      -0.567  14.457  -7.009  1.00 44.33           H  
ATOM   4929  N   GLY A 332       1.228  21.374 -10.098  1.00 47.71           N  
ATOM   4930  H   GLY A 332       0.724  21.000 -10.889  1.00 47.71           H  
ATOM   4931  CA  GLY A 332       1.743  22.747 -10.178  1.00 47.71           C  
ATOM   4932  HA2 GLY A 332       1.248  23.357  -9.423  1.00 47.71           H  
ATOM   4933  HA3 GLY A 332       1.492  23.151 -11.159  1.00 47.71           H  
ATOM   4934  C   GLY A 332       3.257  22.898  -9.985  1.00 47.71           C  
ATOM   4935  O   GLY A 332       3.707  23.945  -9.538  1.00 47.71           O  
ATOM   4936  N   MET A 333       4.050  21.887 -10.356  1.00 47.10           N  
ATOM   4937  H   MET A 333       3.604  21.032 -10.656  1.00 47.10           H  
ATOM   4938  CA  MET A 333       5.515  21.987 -10.511  1.00 47.10           C
[truncated: 126,531 more chars]
