# Supplementary material for: A glutamine-based single α-helix scaffold to target globular proteins
Source: Nat Commun. 2022 Nov 18;13:7073. doi: 10.1038/s41467-022-34793-6 (PMC9674830; doi:10.1038/s41467-022-34793-6)
Supplement: Supplementary file 7 — Supplementary Data 4 [file 41467_2022_34793_MOESM7_ESM.zip › ColabFold_p37n/p37n_with_MSAs/Q54MM2.pdb]

ATOM      1  N   MET A   1     -35.936  10.214  80.001  1.00 32.77           N  
ATOM      2  H   MET A   1     -36.347  11.094  79.726  1.00 32.77           H  
ATOM      3  H2  MET A   1     -36.196   9.988  80.951  1.00 32.77           H  
ATOM      4  H3  MET A   1     -36.280   9.509  79.364  1.00 32.77           H  
ATOM      5  CA  MET A   1     -34.468  10.315  79.852  1.00 32.77           C  
ATOM      6  HA  MET A   1     -34.097  11.138  80.463  1.00 32.77           H  
ATOM      7  C   MET A   1     -34.206  10.666  78.408  1.00 32.77           C  
ATOM      8  CB  MET A   1     -33.716   9.035  80.236  1.00 32.77           C  
ATOM      9  HB2 MET A   1     -34.226   8.163  79.825  1.00 32.77           H  
ATOM     10  HB3 MET A   1     -32.712   9.077  79.814  1.00 32.77           H  
ATOM     11  O   MET A   1     -34.867  10.107  77.541  1.00 32.77           O  
ATOM     12  CG  MET A   1     -33.580   8.894  81.753  1.00 32.77           C  
ATOM     13  HG2 MET A   1     -33.105   9.791  82.149  1.00 32.77           H  
ATOM     14  HG3 MET A   1     -34.568   8.793  82.203  1.00 32.77           H  
ATOM     15  SD  MET A   1     -32.578   7.466  82.227  1.00 32.77           S  
ATOM     16  CE  MET A   1     -32.471   7.713  84.019  1.00 32.77           C  
ATOM     17  HE1 MET A   1     -33.471   7.718  84.454  1.00 32.77           H  
ATOM     18  HE2 MET A   1     -31.894   6.900  84.461  1.00 32.77           H  
ATOM     19  HE3 MET A   1     -31.974   8.659  84.233  1.00 32.77           H  
ATOM     20  N   ASN A   2     -33.363  11.668  78.172  1.00 26.13           N  
ATOM     21  H   ASN A   2     -32.771  12.029  78.907  1.00 26.13           H  
ATOM     22  CA  ASN A   2     -33.400  12.455  76.945  1.00 26.13           C  
ATOM     23  HA  ASN A   2     -33.897  11.898  76.150  1.00 26.13           H  
ATOM     24  C   ASN A   2     -31.963  12.759  76.506  1.00 26.13           C  
ATOM     25  CB  ASN A   2     -34.173  13.773  77.204  1.00 26.13           C  
ATOM     26  HB2 ASN A   2     -33.628  14.369  77.935  1.00 26.13           H  
ATOM     27  HB3 ASN A   2     -34.177  14.342  76.274  1.00 26.13           H  
ATOM     28  O   ASN A   2     -31.186  13.281  77.301  1.00 26.13           O  
ATOM     29  CG  ASN A   2     -35.613  13.647  77.703  1.00 26.13           C  
ATOM     30  ND2 ASN A   2     -36.509  14.442  77.168  1.00 26.13           N  
ATOM     31 HD21 ASN A   2     -37.455  14.377  77.515  1.00 26.13           H  
ATOM     32 HD22 ASN A   2     -36.252  15.096  76.442  1.00 26.13           H  
ATOM     33  OD1 ASN A   2     -35.954  12.883  78.602  1.00 26.13           O  
ATOM     34  N   GLN A   3     -31.633  12.469  75.250  1.00 27.19           N  
ATOM     35  H   GLN A   3     -32.309  12.026  74.645  1.00 27.19           H  
ATOM     36  CA  GLN A   3     -30.401  12.906  74.592  1.00 27.19           C  
ATOM     37  HA  GLN A   3     -30.191  13.925  74.918  1.00 27.19           H  
ATOM     38  C   GLN A   3     -30.640  12.958  73.074  1.00 27.19           C  
ATOM     39  CB  GLN A   3     -29.221  11.994  74.993  1.00 27.19           C  
ATOM     40  HB2 GLN A   3     -28.920  11.369  74.153  1.00 27.19           H  
ATOM     41  HB3 GLN A   3     -29.527  11.339  75.809  1.00 27.19           H  
ATOM     42  O   GLN A   3     -31.632  12.409  72.591  1.00 27.19           O  
ATOM     43  CG  GLN A   3     -28.022  12.835  75.473  1.00 27.19           C  
ATOM     44  HG2 GLN A   3     -27.612  13.388  74.628  1.00 27.19           H  
ATOM     45  HG3 GLN A   3     -28.364  13.551  76.220  1.00 27.19           H  
ATOM     46  CD  GLN A   3     -26.905  12.011  76.112  1.00 27.19           C  
ATOM     47  NE2 GLN A   3     -25.796  12.625  76.459  1.00 27.19           N  
ATOM     48 HE21 GLN A   3     -25.081  12.035  76.860  1.00 27.19           H  
ATOM     49 HE22 GLN A   3     -25.661  13.609  76.278  1.00 27.19           H  
ATOM     50  OE1 GLN A   3     -27.000  10.817  76.331  1.00 27.19           O  
ATOM     51  N   VAL A   4     -29.786  13.671  72.339  1.00 30.52           N  
ATOM     52  H   VAL A   4     -28.941  14.021  72.769  1.00 30.52           H  
ATOM     53  CA  VAL A   4     -29.970  13.999  70.914  1.00 30.52           C  
ATOM     54  HA  VAL A   4     -30.676  13.296  70.472  1.00 30.52           H  
ATOM     55  C   VAL A   4     -28.635  13.839  70.181  1.00 30.52           C  
ATOM     56  CB  VAL A   4     -30.542  15.429  70.746  1.00 30.52           C  
ATOM     57  HB  VAL A   4     -29.826  16.146  71.146  1.00 30.52           H  
ATOM     58  O   VAL A   4     -27.577  13.969  70.795  1.00 30.52           O  
ATOM     59  CG1 VAL A   4     -30.826  15.794  69.282  1.00 30.52           C  
ATOM     60 HG11 VAL A   4     -31.316  16.767  69.227  1.00 30.52           H  
ATOM     61 HG12 VAL A   4     -31.469  15.045  68.818  1.00 30.52           H  
ATOM     62 HG13 VAL A   4     -29.894  15.878  68.723  1.00 30.52           H  
ATOM     63  CG2 VAL A   4     -31.868  15.604  71.506  1.00 30.52           C  
ATOM     64 HG21 VAL A   4     -31.707  15.506  72.579  1.00 30.52           H  
ATOM     65 HG22 VAL A   4     -32.275  16.598  71.320  1.00 30.52           H  
ATOM     66 HG23 VAL A   4     -32.587  14.855  71.177  1.00 30.52           H  
ATOM     67  N   ILE A   5     -28.692  13.540  68.883  1.00 32.32           N  
ATOM     68  H   ILE A   5     -29.600  13.486  68.443  1.00 32.32           H  
ATOM     69  CA  ILE A   5     -27.525  13.374  68.009  1.00 32.32           C  
ATOM     70  HA  ILE A   5     -26.887  12.613  68.457  1.00 32.32           H  
ATOM     71  C   ILE A   5     -26.688  14.662  67.858  1.00 32.32           C  
ATOM     72  CB  ILE A   5     -27.948  12.854  66.609  1.00 32.32           C  
ATOM     73  HB  ILE A   5     -27.092  12.964  65.943  1.00 32.32           H  
ATOM     74  O   ILE A   5     -27.234  15.712  67.514  1.00 32.32           O  
ATOM     75  CG1 ILE A   5     -29.143  13.629  65.994  1.00 32.32           C  
ATOM     76 HG12 ILE A   5     -30.051  13.426  66.563  1.00 32.32           H  
ATOM     77 HG13 ILE A   5     -28.948  14.700  66.045  1.00 32.32           H  
ATOM     78  CG2 ILE A   5     -28.259  11.350  66.708  1.00 32.32           C  
ATOM     79 HG21 ILE A   5     -29.143  11.179  67.322  1.00 32.32           H  
ATOM     80 HG22 ILE A   5     -28.423  10.937  65.712  1.00 32.32           H  
ATOM     81 HG23 ILE A   5     -27.409  10.826  67.144  1.00 32.32           H  
ATOM     82  CD1 ILE A   5     -29.415  13.298  64.522  1.00 32.32           C  
ATOM     83 HD11 ILE A   5     -29.751  12.267  64.416  1.00 32.32           H  
ATOM     84 HD12 ILE A   5     -30.194  13.959  64.142  1.00 32.32           H  
ATOM     85 HD13 ILE A   5     -28.509  13.448  63.935  1.00 32.32           H  
ATOM     86  N   PRO A   6     -25.359  14.587  68.038  1.00 30.52           N  
ATOM     87  CA  PRO A   6     -24.398  15.311  67.215  1.00 30.52           C  
ATOM     88  HA  PRO A   6     -24.772  16.299  66.950  1.00 30.52           H  
ATOM     89  C   PRO A   6     -24.088  14.514  65.931  1.00 30.52           C  
ATOM     90  CB  PRO A   6     -23.166  15.436  68.112  1.00 30.52           C  
ATOM     91  HB2 PRO A   6     -22.249  15.580  67.542  1.00 30.52           H  
ATOM     92  HB3 PRO A   6     -23.311  16.255  68.817  1.00 30.52           H  
ATOM     93  O   PRO A   6     -24.303  13.302  65.878  1.00 30.52           O  
ATOM     94  CG  PRO A   6     -23.167  14.103  68.866  1.00 30.52           C  
ATOM     95  HG2 PRO A   6     -22.652  13.348  68.273  1.00 30.52           H  
ATOM     96  HG3 PRO A   6     -22.699  14.197  69.846  1.00 30.52           H  
ATOM     97  CD  PRO A   6     -24.651  13.733  68.984  1.00 30.52           C  
ATOM     98  HD2 PRO A   6     -24.783  12.679  68.741  1.00 30.52           H  
ATOM     99  HD3 PRO A   6     -25.004  13.937  69.994  1.00 30.52           H  
ATOM    100  N   ASN A   7     -23.512  15.183  64.931  1.00 35.09           N  
ATOM    101  H   ASN A   7     -23.285  16.157  65.071  1.00 35.09           H  
ATOM    102  CA  ASN A   7     -23.045  14.578  63.679  1.00 35.09           C  
ATOM    103  HA  ASN A   7     -23.219  13.502  63.690  1.00 35.09           H  
ATOM    104  C   ASN A   7     -21.526  14.815  63.478  1.00 35.09           C  
ATOM    105  CB  ASN A   7     -23.832  15.190  62.499  1.00 35.09           C  
ATOM    106  HB2 ASN A   7     -23.451  14.760  61.573  1.00 35.09           H  
ATOM    107  HB3 ASN A   7     -23.641  16.263  62.467  1.00 35.09           H  
ATOM    108  O   ASN A   7     -20.863  15.410  64.325  1.00 35.09           O  
ATOM    109  CG  ASN A   7     -25.328  14.978  62.423  1.00 35.09           C  
ATOM    110  ND2 ASN A   7     -25.903  15.472  61.353  1.00 35.09           N  
ATOM    111 HD21 ASN A   7     -25.319  15.935  60.672  1.00 35.09           H  
ATOM    112 HD22 ASN A   7     -26.899  15.336  61.252  1.00 35.09           H  
ATOM    113  OD1 ASN A   7     -25.991  14.387  63.258  1.00 35.09           O  
ATOM    114  N   ASP A   8     -21.018  14.406  62.310  1.00 32.25           N  
ATOM    115  H   ASP A   8     -21.657  13.909  61.706  1.00 32.25           H  
ATOM    116  CA  ASP A   8     -19.940  15.072  61.560  1.00 32.25           C  
ATOM    117  HA  ASP A   8     -19.721  14.410  60.722  1.00 32.25           H  
ATOM    118  C   ASP A   8     -18.575  15.249  62.261  1.00 32.25           C  
ATOM    119  CB  ASP A   8     -20.492  16.357  60.904  1.00 32.25           C  
ATOM    120  HB2 ASP A   8     -19.722  16.785  60.261  1.00 32.25           H  
ATOM    121  HB3 ASP A   8     -20.733  17.082  61.681  1.00 32.25           H  
ATOM    122  O   ASP A   8     -18.136  16.353  62.583  1.00 32.25           O  
ATOM    123  CG  ASP A   8     -21.742  16.082  60.053  1.00 32.25           C  
ATOM    124  OD1 ASP A   8     -21.794  14.995  59.432  1.00 32.25           O  
ATOM    125  OD2 ASP A   8     -22.686  16.903  60.092  1.00 32.25           O  
ATOM    126  N   VAL A   9     -17.835  14.139  62.371  1.00 32.45           N  
ATOM    127  H   VAL A   9     -18.263  13.270  62.083  1.00 32.45           H  
ATOM    128  CA  VAL A   9     -16.368  14.124  62.539  1.00 32.45           C  
ATOM    129  HA  VAL A   9     -16.002  15.151  62.509  1.00 32.45           H  
ATOM    130  C   VAL A   9     -15.759  13.370  61.351  1.00 32.45           C  
ATOM    131  CB  VAL A   9     -15.946  13.514  63.890  1.00 32.45           C  
ATOM    132  HB  VAL A   9     -16.280  12.478  63.937  1.00 32.45           H  
ATOM    133  O   VAL A   9     -16.229  12.286  61.005  1.00 32.45           O  
ATOM    134  CG1 VAL A   9     -14.421  13.546  64.066  1.00 32.45           C  
ATOM    135 HG11 VAL A   9     -14.156  13.140  65.042  1.00 32.45           H  
ATOM    136 HG12 VAL A   9     -14.057  14.571  63.994  1.00 32.45           H  
ATOM    137 HG13 VAL A   9     -13.938  12.933  63.305  1.00 32.45           H  
ATOM    138  CG2 VAL A   9     -16.560  14.279  65.070  1.00 32.45           C  
ATOM    139 HG21 VAL A   9     -16.279  15.331  65.022  1.00 32.45           H  
ATOM    140 HG22 VAL A   9     -17.647  14.210  65.035  1.00 32.45           H  
ATOM    141 HG23 VAL A   9     -16.221  13.852  66.014  1.00 32.45           H  
ATOM    142  N   SER A  10     -14.740  13.944  60.701  1.00 29.07           N  
ATOM    143  H   SER A  10     -14.363  14.802  61.077  1.00 29.07           H  
ATOM    144  CA  SER A  10     -14.476  13.664  59.279  1.00 29.07           C  
ATOM    145  HA  SER A  10     -15.137  12.864  58.946  1.00 29.07           H  
ATOM    146  C   SER A  10     -13.041  13.252  58.932  1.00 29.07           C  
ATOM    147  CB  SER A  10     -14.840  14.902  58.449  1.00 29.07           C  
ATOM    148  HB2 SER A  10     -14.290  15.767  58.820  1.00 29.07           H  
ATOM    149  HB3 SER A  10     -14.577  14.735  57.404  1.00 29.07           H  
ATOM    150  O   SER A  10     -12.097  13.997  59.182  1.00 29.07           O  
ATOM    151  OG  SER A  10     -16.229  15.139  58.543  1.00 29.07           O  
ATOM    152  HG  SER A  10     -16.436  16.031  58.255  1.00 29.07           H  
ATOM    153  N   SER A  11     -12.939  12.165  58.152  1.00 31.26           N  
ATOM    154  H   SER A  11     -13.780  11.612  58.068  1.00 31.26           H  
ATOM    155  CA  SER A  11     -11.778  11.723  57.346  1.00 31.26           C  
ATOM    156  HA  SER A  11     -12.139  10.879  56.759  1.00 31.26           H  
ATOM    157  C   SER A  11     -10.523  11.208  58.081  1.00 31.26           C  
ATOM    158  CB  SER A  11     -11.406  12.815  56.329  1.00 31.26           C  
ATOM    159  HB2 SER A  11     -12.314  13.269  55.932  1.00 31.26           H  
ATOM    160  HB3 SER A  11     -10.858  12.369  55.499  1.00 31.26           H  
ATOM    161  O   SER A  11     -10.294  11.550  59.231  1.00 31.26           O  
ATOM    162  OG  SER A  11     -10.600  13.813  56.919  1.00 31.26           O  
ATOM    163  HG  SER A  11     -10.932  13.976  57.805  1.00 31.26           H  
ATOM    164  N   VAL A  12      -9.694  10.451  57.334  1.00 23.81           N  
ATOM    165  H   VAL A  12     -10.042  10.207  56.417  1.00 23.81           H  
ATOM    166  CA  VAL A  12      -8.256  10.142  57.564  1.00 23.81           C  
ATOM    167  HA  VAL A  12      -7.970   9.490  56.739  1.00 23.81           H  
ATOM    168  C   VAL A  12      -7.923   9.345  58.856  1.00 23.81           C  
ATOM    169  CB  VAL A  12      -7.432  11.442  57.380  1.00 23.81           C  
ATOM    170  HB  VAL A  12      -7.821  12.212  58.047  1.00 23.81           H  
ATOM    171  O   VAL A  12      -8.373   9.661  59.943  1.00 23.81           O  
ATOM    172  CG1 VAL A  12      -5.936  11.301  57.662  1.00 23.81           C  
ATOM    173 HG11 VAL A  12      -5.787  11.034  58.709  1.00 23.81           H  
ATOM    174 HG12 VAL A  12      -5.495  10.554  57.002  1.00 23.81           H  
ATOM    175 HG13 VAL A  12      -5.439  12.256  57.494  1.00 23.81           H  
ATOM    176  CG2 VAL A  12      -7.539  11.947  55.929  1.00 23.81           C  
ATOM    177 HG21 VAL A  12      -8.575  12.178  55.681  1.00 23.81           H  
ATOM    178 HG22 VAL A  12      -7.154  11.201  55.234  1.00 23.81           H  
ATOM    179 HG23 VAL A  12      -6.968  12.869  55.818  1.00 23.81           H  
ATOM    180  N   SER A  13      -7.116   8.275  58.846  1.00 23.37           N  
ATOM    181  H   SER A  13      -7.129   7.770  59.721  1.00 23.37           H  
ATOM    182  CA  SER A  13      -6.171   7.765  57.834  1.00 23.37           C  
ATOM    183  HA  SER A  13      -6.378   8.202  56.858  1.00 23.37           H  
ATOM    184  C   SER A  13      -6.211   6.232  57.689  1.00 23.37           C  
ATOM    185  CB  SER A  13      -4.742   8.150  58.248  1.00 23.37           C  
ATOM    186  HB2 SER A  13      -4.733   9.124  58.735  1.00 23.37           H  
ATOM    187  HB3 SER A  13      -4.352   7.417  58.954  1.00 23.37           H  
ATOM    188  O   SER A  13      -6.933   5.538  58.399  1.00 23.37           O  
ATOM    189  OG  SER A  13      -3.916   8.201  57.098  1.00 23.37           O  
ATOM    190  HG  SER A  13      -3.015   8.369  57.383  1.00 23.37           H  
ATOM    191  N   LEU A  14      -5.377   5.703  56.790  1.00 23.85           N  
ATOM    192  H   LEU A  14      -4.763   6.353  56.320  1.00 23.85           H  
ATOM    193  CA  LEU A  14      -5.056   4.279  56.672  1.00 23.85           C  
ATOM    194  HA  LEU A  14      -5.968   3.693  56.782  1.00 23.85           H  
ATOM    195  C   LEU A  14      -4.056   3.845  57.764  1.00 23.85           C  
ATOM    196  CB  LEU A  14      -4.423   3.989  55.292  1.00 23.85           C  
ATOM    197  HB2 LEU A  14      -3.522   4.592  55.185  1.00 23.85           H  
ATOM    198  HB3 LEU A  14      -4.105   2.946  55.304  1.00 23.85           H  
ATOM    199  O   LEU A  14      -3.246   4.649  58.230  1.00 23.85           O  
ATOM    200  CG  LEU A  14      -5.300   4.179  54.038  1.00 23.85           C  
ATOM    201  HG  LEU A  14      -6.256   3.677  54.184  1.00 23.85           H  
ATOM    202  CD1 LEU A  14      -5.549   5.646  53.668  1.00 23.85           C  
ATOM    203 HD11 LEU A  14      -4.607   6.193  53.633  1.00 23.85           H  
ATOM    204 HD12 LEU A  14      -6.219   6.108  54.393  1.00 23.85           H  
ATOM    205 HD13 LEU A  14      -6.032   5.704  52.693  1.00 23.85           H  
ATOM    206  CD2 LEU A  14      -4.588   3.534  52.845  1.00 23.85           C  
ATOM    207 HD21 LEU A  14      -5.201   3.634  51.949  1.00 23.85           H  
ATOM    208 HD22 LEU A  14      -4.435   2.472  53.034  1.00 23.85           H  
ATOM    209 HD23 LEU A  14      -3.624   4.013  52.676  1.00 23.85           H  
ATOM    210  N   LYS A  15      -4.007   2.540  58.061  1.00 26.39           N  
ATOM    211  H   LYS A  15      -4.731   1.938  57.694  1.00 26.39           H  
ATOM    212  CA  LYS A  15      -2.810   1.874  58.604  1.00 26.39           C  
ATOM    213  HA  LYS A  15      -1.938   2.426  58.254  1.00 26.39           H  
ATOM    214  C   LYS A  15      -2.709   0.440  58.072  1.00 26.39           C  
ATOM    215  CB  LYS A  15      -2.819   1.893  60.146  1.00 26.39           C  
ATOM    216  HB2 LYS A  15      -3.419   1.062  60.516  1.00 26.39           H  
ATOM    217  HB3 LYS A  15      -3.265   2.823  60.499  1.00 26.39           H  
ATOM    218  O   LYS A  15      -3.730  -0.222  57.921  1.00 26.39           O  
ATOM    219  CG  LYS A  15      -1.385   1.807  60.698  1.00 26.39           C  
ATOM    220  HG2 LYS A  15      -0.878   2.747  60.482  1.00 26.39           H  
ATOM    221  HG3 LYS A  15      -0.842   1.003  60.201  1.00 26.39           H  
ATOM    222  CD  LYS A  15      -1.341   1.539  62.206  1.00 26.39           C  
ATOM    223  HD2 LYS A  15      -1.701   0.527  62.390  1.00 26.39           H  
ATOM    224  HD3 LYS A  15      -1.980   2.251  62.730  1.00 26.39           H  
ATOM    225  CE  LYS A  15       0.107   1.687  62.692  1.00 26.39           C  
ATOM    226  HE2 LYS A  15       0.768   1.204  61.972  1.00 26.39           H  
ATOM    227  HE3 LYS A  15       0.356   2.748  62.718  1.00 26.39           H  
ATOM    228  NZ  LYS A  15       0.317   1.069  64.024  1.00 26.39           N  
ATOM    229  HZ1 LYS A  15       1.219   1.324  64.399  1.00 26.39           H  
ATOM    230  HZ2 LYS A  15       0.354   0.066  63.918  1.00 26.39           H  
ATOM    231  HZ3 LYS A  15      -0.414   1.312  64.677  1.00 26.39           H  
ATOM    232  N   LEU A  16      -1.487  -0.035  57.829  1.00 29.61           N  
ATOM    233  H   LEU A  16      -0.699   0.578  57.979  1.00 29.61           H  
ATOM    234  CA  LEU A  16      -1.152  -1.430  57.517  1.00 29.61           C  
ATOM    235  HA  LEU A  16      -1.943  -2.087  57.878  1.00 29.61           H  
ATOM    236  C   LEU A  16       0.147  -1.822  58.241  1.00 29.61           C  
ATOM    237  CB  LEU A  16      -0.988  -1.618  55.993  1.00 29.61           C  
ATOM    238  HB2 LEU A  16      -0.563  -2.605  55.812  1.00 29.61           H  
ATOM    239  HB3 LEU A  16      -0.266  -0.884  55.635  1.00 29.61           H  
ATOM    240  O   LEU A  16       1.016  -0.974  58.441  1.00 29.61           O  
ATOM    241  CG  LEU A  16      -2.276  -1.496  55.155  1.00 29.61           C  
ATOM    242  HG  LEU A  16      -2.744  -0.529  55.337  1.00 29.61           H  
ATOM    243  CD1 LEU A  16      -1.926  -1.579  53.668  1.00 29.61           C  
ATOM    244 HD11 LEU A  16      -2.830  -1.469  53.070  1.00 29.61           H  
ATOM    245 HD12 LEU A  16      -1.465  -2.541  53.444  1.00 29.61           H  
ATOM    246 HD13 LEU A  16      -1.233  -0.779  53.405  1.00 29.61           H  
ATOM    247  CD2 LEU A  16      -3.279  -2.610  55.463  1.00 29.61           C  
ATOM    248 HD21 LEU A  16      -2.817  -3.586  55.319  1.00 29.61           H  
ATOM    249 HD22 LEU A  16      -3.633  -2.524  56.490  1.00 29.61           H  
ATOM    250 HD23 LEU A  16      -4.141  -2.522  54.803  1.00 29.61           H  
ATOM    251  N   GLN A  17       0.260  -3.096  58.622  1.00 23.81           N  
ATOM    252  H   GLN A  17      -0.505  -3.719  58.406  1.00 23.81           H  
ATOM    253  CA  GLN A  17       1.447  -3.781  59.161  1.00 23.81           C  
ATOM    254  HA  GLN A  17       2.353  -3.377  58.709  1.00 23.81           H  
ATOM    255  C   GLN A  17       1.337  -5.276  58.795  1.00 23.81           C  
ATOM    256  CB  GLN A  17       1.515  -3.643  60.697  1.00 23.81           C  
ATOM    257  HB2 GLN A  17       2.261  -4.347  61.066  1.00 23.81           H  
ATOM    258  HB3 GLN A  17       0.553  -3.920  61.129  1.00 23.81           H  
ATOM    259  O   GLN A  17       0.214  -5.749  58.612  1.00 23.81           O  
ATOM    260  CG  GLN A  17       1.905  -2.237  61.186  1.00 23.81           C  
ATOM    261  HG2 GLN A  17       2.861  -1.957  60.743  1.00 23.81           H  
ATOM    262  HG3 GLN A  17       1.145  -1.522  60.872  1.00 23.81           H  
ATOM    263  CD  GLN A  17       2.019  -2.142  62.704  1.00 23.81           C  
ATOM    264  NE2 GLN A  17       2.883  -2.907  63.332  1.00 23.81           N  
ATOM    265 HE21 GLN A  17       3.413  -3.601  62.824  1.00 23.81           H  
ATOM    266 HE22 GLN A  17       2.911  -2.870  64.341  1.00 23.81           H  
ATOM    267  OE1 GLN A  17       1.344  -1.345  63.349  1.00 23.81           O  
ATOM    268  N   SER A  18       2.451  -6.015  58.719  1.00 33.71           N  
ATOM    269  H   SER A  18       3.355  -5.600  58.896  1.00 33.71           H  
ATOM    270  CA  SER A  18       2.443  -7.485  58.610  1.00 33.71           C  
ATOM    271  HA  SER A  18       1.435  -7.814  58.357  1.00 33.71           H  
ATOM    272  C   SER A  18       2.810  -8.164  59.934  1.00 33.71           C  
ATOM    273  CB  SER A  18       3.348  -7.995  57.474  1.00 33.71           C  
ATOM    274  HB2 SER A  18       3.112  -9.039  57.270  1.00 33.71           H  
ATOM    275  HB3 SER A  18       3.160  -7.418  56.569  1.00 33.71           H  
ATOM    276  O   SER A  18       3.397  -7.547  60.828  1.00 33.71           O  
ATOM    277  OG  SER A  18       4.716  -7.909  57.811  1.00 33.71           O  
ATOM    278  HG  SER A  18       5.037  -8.811  57.877  1.00 33.71           H  
ATOM    279  N   VAL A  19       2.434  -9.439  60.020  1.00 27.36           N  
ATOM    280  H   VAL A  19       1.913  -9.809  59.238  1.00 27.36           H  
ATOM    281  CA  VAL A  19       3.073 -10.509  60.798  1.00 27.36           C  
ATOM    282  HA  VAL A  19       4.121 -10.256  60.960  1.00 27.36           H  
ATOM    283  C   VAL A  19       3.002 -11.747  59.894  1.00 27.36           C  
ATOM    284  CB  VAL A  19       2.387 -10.773  62.155  1.00 27.36           C  
ATOM    285  HB  VAL A  19       1.377 -11.143  61.980  1.00 27.36           H  
ATOM    286  O   VAL A  19       2.045 -11.876  59.126  1.00 27.36           O  
ATOM    287  CG1 VAL A  19       3.155 -11.818  62.978  1.00 27.36           C  
ATOM    288 HG11 VAL A  19       2.697 -11.936  63.960  1.00 27.36           H  
ATOM    289 HG12 VAL A  19       4.195 -11.513  63.099  1.00 27.36           H  
ATOM    290 HG13 VAL A  19       3.122 -12.787  62.480  1.00 27.36           H  
ATOM    291  CG2 VAL A  19       2.285  -9.511  63.024  1.00 27.36           C  
ATOM    292 HG21 VAL A  19       1.838  -9.756  63.987  1.00 27.36           H  
ATOM    293 HG22 VAL A  19       3.277  -9.085  63.176  1.00 27.36           H  
ATOM    294 HG23 VAL A  19       1.649  -8.776  62.531  1.00 27.36           H  
ATOM    295  N   ASP A  20       4.013 -12.608  59.943  1.00 32.16           N  
ATOM    296  H   ASP A  20       4.725 -12.484  60.649  1.00 32.16           H  
ATOM    297  CA  ASP A  20       4.325 -13.579  58.888  1.00 32.16           C  
ATOM    298  HA  ASP A  20       3.501 -13.625  58.175  1.00 32.16           H  
ATOM    299  C   ASP A  20       4.476 -15.021  59.463  1.00 32.16           C  
ATOM    300  CB  ASP A  20       5.550 -13.013  58.129  1.00 32.16           C  
ATOM    301  HB2 ASP A  20       5.858 -13.730  57.368  1.00 32.16           H  
ATOM    302  HB3 ASP A  20       6.380 -12.892  58.826  1.00 32.16           H  
ATOM    303  O   ASP A  20       4.121 -15.250  60.619  1.00 32.16           O  
ATOM    304  CG  ASP A  20       5.260 -11.657  57.437  1.00 32.16           C  
ATOM    305  OD1 ASP A  20       4.956 -11.679  56.225  1.00 32.16           O  
ATOM    306  OD2 ASP A  20       5.336 -10.583  58.095  1.00 32.16           O  
ATOM    307  N   ASP A  21       4.971 -15.979  58.658  1.00 27.90           N  
ATOM    308  H   ASP A  21       5.332 -15.662  57.770  1.00 27.90           H  
ATOM    309  CA  ASP A  21       4.980 -17.456  58.866  1.00 27.90           C  
ATOM    310  HA  ASP A  21       5.528 -17.855  58.013  1.00 27.90           H  
ATOM    311  C   ASP A  21       3.595 -18.167  58.790  1.00 27.90           C  
ATOM    312  CB  ASP A  21       5.814 -17.870  60.099  1.00 27.90           C  
ATOM    313  HB2 ASP A  21       5.754 -18.954  60.203  1.00 27.90           H  
ATOM    314  HB3 ASP A  21       5.389 -17.436  61.004  1.00 27.90           H  
ATOM    315  O   ASP A  21       2.554 -17.561  59.041  1.00 27.90           O  
ATOM    316  CG  ASP A  21       7.299 -17.498  59.981  1.00 27.90           C  
ATOM    317  OD1 ASP A  21       7.852 -17.707  58.875  1.00 27.90           O  
ATOM    318  OD2 ASP A  21       7.888 -17.071  61.000  1.00 27.90           O  
ATOM    319  N   GLY A  22       3.539 -19.456  58.378  1.00 28.71           N  
ATOM    320  H   GLY A  22       4.406 -19.954  58.229  1.00 28.71           H  
ATOM    321  CA  GLY A  22       2.232 -20.122  58.133  1.00 28.71           C  
ATOM    322  HA2 GLY A  22       1.664 -19.483  57.458  1.00 28.71           H  
ATOM    323  HA3 GLY A  22       1.693 -20.124  59.080  1.00 28.71           H  
ATOM    324  C   GLY A  22       2.114 -21.563  57.566  1.00 28.71           C  
ATOM    325  O   GLY A  22       0.990 -22.012  57.376  1.00 28.71           O  
ATOM    326  N   ASN A  23       3.198 -22.307  57.315  1.00 33.72           N  
ATOM    327  H   ASN A  23       4.092 -21.894  57.541  1.00 33.72           H  
ATOM    328  CA  ASN A  23       3.225 -23.785  57.150  1.00 33.72           C  
ATOM    329  HA  ASN A  23       4.228 -24.008  56.788  1.00 33.72           H  
ATOM    330  C   ASN A  23       2.313 -24.498  56.090  1.00 33.72           C  
ATOM    331  CB  ASN A  23       3.152 -24.452  58.544  1.00 33.72           C  
ATOM    332  HB2 ASN A  23       2.200 -24.202  59.013  1.00 33.72           H  
ATOM    333  HB3 ASN A  23       3.188 -25.533  58.411  1.00 33.72           H  
ATOM    334  O   ASN A  23       1.658 -25.485  56.412  1.00 33.72           O  
ATOM    335  CG  ASN A  23       4.283 -24.085  59.491  1.00 33.72           C  
ATOM    336  ND2 ASN A  23       4.415 -24.800  60.583  1.00 33.72           N  
ATOM    337 HD21 ASN A  23       5.187 -24.541  61.180  1.00 33.72           H  
ATOM    338 HD22 ASN A  23       3.803 -25.585  60.752  1.00 33.72           H  
ATOM    339  OD1 ASN A  23       5.057 -23.166  59.290  1.00 33.72           O  
ATOM    340  N   GLU A  24       2.427 -24.115  54.808  1.00 29.43           N  
ATOM    341  H   GLU A  24       2.887 -23.226  54.672  1.00 29.43           H  
ATOM    342  CA  GLU A  24       2.421 -25.030  53.625  1.00 29.43           C  
ATOM    343  HA  GLU A  24       2.621 -24.390  52.765  1.00 29.43           H  
ATOM    344  C   GLU A  24       1.149 -25.860  53.193  1.00 29.43           C  
ATOM    345  CB  GLU A  24       3.649 -25.967  53.738  1.00 29.43           C  
ATOM    346  HB2 GLU A  24       3.498 -26.613  54.603  1.00 29.43           H  
ATOM    347  HB3 GLU A  24       3.691 -26.591  52.845  1.00 29.43           H  
ATOM    348  O   GLU A  24       0.118 -25.913  53.849  1.00 29.43           O  
ATOM    349  CG  GLU A  24       5.038 -25.325  53.862  1.00 29.43           C  
ATOM    350  HG2 GLU A  24       5.066 -24.646  54.714  1.00 29.43           H  
ATOM    351  HG3 GLU A  24       5.245 -24.748  52.960  1.00 29.43           H  
ATOM    352  CD  GLU A  24       6.093 -26.431  54.044  1.00 29.43           C  
ATOM    353  OE1 GLU A  24       6.597 -26.948  53.019  1.00 29.43           O  
ATOM    354  OE2 GLU A  24       6.338 -26.821  55.204  1.00 29.43           O  
ATOM    355  N   TYR A  25       1.288 -26.534  52.029  1.00 31.50           N  
ATOM    356  H   TYR A  25       2.190 -26.379  51.600  1.00 31.50           H  
ATOM    357  CA  TYR A  25       0.559 -27.696  51.443  1.00 31.50           C  
ATOM    358  HA  TYR A  25       1.157 -27.894  50.553  1.00 31.50           H  
ATOM    359  C   TYR A  25      -0.893 -27.631  50.856  1.00 31.50           C  
ATOM    360  CB  TYR A  25       0.784 -28.960  52.302  1.00 31.50           C  
ATOM    361  HB2 TYR A  25       0.240 -29.797  51.864  1.00 31.50           H  
ATOM    362  HB3 TYR A  25       0.381 -28.790  53.300  1.00 31.50           H  
ATOM    363  O   TYR A  25      -1.882 -27.339  51.516  1.00 31.50           O  
ATOM    364  CG  TYR A  25       2.243 -29.372  52.389  1.00 31.50           C  
ATOM    365  CD1 TYR A  25       2.892 -29.905  51.256  1.00 31.50           C  
ATOM    366  HD1 TYR A  25       2.327 -30.137  50.365  1.00 31.50           H  
ATOM    367  CD2 TYR A  25       2.978 -29.110  53.560  1.00 31.50           C  
ATOM    368  HD2 TYR A  25       2.484 -28.713  54.435  1.00 31.50           H  
ATOM    369  CE1 TYR A  25       4.292 -30.057  51.253  1.00 31.50           C  
ATOM    370  HE1 TYR A  25       4.818 -30.388  50.369  1.00 31.50           H  
ATOM    371  CE2 TYR A  25       4.380 -29.233  53.548  1.00 31.50           C  
ATOM    372  HE2 TYR A  25       4.961 -28.934  54.409  1.00 31.50           H  
ATOM    373  OH  TYR A  25       6.392 -29.567  52.285  1.00 31.50           O  
ATOM    374  HH  TYR A  25       6.676 -28.792  52.774  1.00 31.50           H  
ATOM    375  CZ  TYR A  25       5.042 -29.654  52.377  1.00 31.50           C  
ATOM    376  N   THR A  26      -1.010 -28.177  49.623  1.00 34.69           N  
ATOM    377  H   THR A  26      -0.121 -28.357  49.178  1.00 34.69           H  
ATOM    378  CA  THR A  26      -2.198 -28.705  48.872  1.00 34.69           C  
ATOM    379  HA  THR A  26      -1.739 -29.293  48.078  1.00 34.69           H  
ATOM    380  C   THR A  26      -3.168 -27.770  48.102  1.00 34.69           C  
ATOM    381  CB  THR A  26      -3.014 -29.749  49.659  1.00 34.69           C  
ATOM    382  HB  THR A  26      -3.710 -30.216  48.962  1.00 34.69           H  
ATOM    383  O   THR A  26      -3.512 -26.678  48.534  1.00 34.69           O  
ATOM    384  CG2 THR A  26      -2.176 -30.868  50.276  1.00 34.69           C  
ATOM    385 HG21 THR A  26      -1.702 -30.519  51.193  1.00 34.69           H  
ATOM    386 HG22 THR A  26      -2.831 -31.703  50.527  1.00 34.69           H  
ATOM    387 HG23 THR A  26      -1.419 -31.211  49.571  1.00 34.69           H  
ATOM    388  OG1 THR A  26      -3.769 -29.150  50.677  1.00 34.69           O  
ATOM    389  HG1 THR A  26      -3.226 -28.478  51.097  1.00 34.69           H  
ATOM    390  N   SER A  27      -3.628 -28.239  46.920  1.00 34.31           N  
ATOM    391  H   SER A  27      -3.232 -29.107  46.590  1.00 34.31           H  
ATOM    392  CA  SER A  27      -4.767 -27.752  46.088  1.00 34.31           C  
ATOM    393  HA  SER A  27      -5.672 -27.763  46.694  1.00 34.31           H  
ATOM    394  C   SER A  27      -4.962 -28.716  44.877  1.00 34.31           C  
ATOM    395  CB  SER A  27      -4.501 -26.302  45.618  1.00 34.31           C  
ATOM    396  HB2 SER A  27      -5.352 -25.687  45.909  1.00 34.31           H  
ATOM    397  HB3 SER A  27      -3.626 -25.892  46.123  1.00 34.31           H  
ATOM    398  O   SER A  27      -4.017 -29.433  44.558  1.00 34.31           O  
ATOM    399  OG  SER A  27      -4.311 -26.176  44.216  1.00 34.31           O  
ATOM    400  HG  SER A  27      -3.397 -26.402  44.029  1.00 34.31           H  
ATOM    401  N   SER A  28      -6.061 -28.795  44.101  1.00 36.14           N  
ATOM    402  H   SER A  28      -5.924 -29.442  43.338  1.00 36.14           H  
ATOM    403  CA  SER A  28      -7.455 -28.299  44.230  1.00 36.14           C  
ATOM    404  HA  SER A  28      -7.820 -28.555  45.225  1.00 36.14           H  
ATOM    405  C   SER A  28      -8.392 -29.026  43.220  1.00 36.14           C  
ATOM    406  CB  SER A  28      -7.569 -26.775  44.070  1.00 36.14           C  
ATOM    407  HB2 SER A  28      -8.617 -26.503  43.948  1.00 36.14           H  
ATOM    408  HB3 SER A  28      -7.203 -26.286  44.973  1.00 36.14           H  
ATOM    409  O   SER A  28      -8.898 -30.091  43.552  1.00 36.14           O  
ATOM    410  OG  SER A  28      -6.831 -26.312  42.955  1.00 36.14           O  
ATOM    411  HG  SER A  28      -5.921 -26.208  43.242  1.00 36.14           H  
ATOM    412  N   ILE A  29      -8.542 -28.513  41.980  1.00 33.57           N  
ATOM    413  H   ILE A  29      -8.057 -27.640  41.830  1.00 33.57           H  
ATOM    414  CA  ILE A  29      -9.253 -29.099  40.799  1.00 33.57           C  
ATOM    415  HA  ILE A  29      -9.067 -28.400  39.984  1.00 33.57           H  
ATOM    416  C   ILE A  29     -10.811 -29.166  40.886  1.00 33.57           C  
ATOM    417  CB  ILE A  29      -8.558 -30.424  40.362  1.00 33.57           C  
ATOM    418  HB  ILE A  29      -8.561 -31.110  41.210  1.00 33.57           H  
ATOM    419  O   ILE A  29     -11.391 -29.219  41.966  1.00 33.57           O  
ATOM    420  CG1 ILE A  29      -7.084 -30.149  39.960  1.00 33.57           C  
ATOM    421 HG12 ILE A  29      -6.600 -29.536  40.720  1.00 33.57           H  
ATOM    422 HG13 ILE A  29      -7.063 -29.589  39.025  1.00 33.57           H  
ATOM    423  CG2 ILE A  29      -9.280 -31.135  39.199  1.00 33.57           C  
ATOM    424 HG21 ILE A  29      -9.337 -30.486  38.326  1.00 33.57           H  
ATOM    425 HG22 ILE A  29     -10.280 -31.442  39.507  1.00 33.57           H  
ATOM    426 HG23 ILE A  29      -8.752 -32.049  38.926  1.00 33.57           H  
ATOM    427  CD1 ILE A  29      -6.216 -31.405  39.806  1.00 33.57           C  
ATOM    428 HD11 ILE A  29      -6.267 -32.004  40.715  1.00 33.57           H  
ATOM    429 HD12 ILE A  29      -5.181 -31.105  39.640  1.00 33.57           H  
ATOM    430 HD13 ILE A  29      -6.540 -32.001  38.953  1.00 33.57           H  
ATOM    431  N   ARG A  30     -11.514 -29.093  39.728  1.00 40.14           N  
ATOM    432  H   ARG A  30     -10.984 -29.056  38.870  1.00 40.14           H  
ATOM    433  CA  ARG A  30     -12.999 -29.087  39.578  1.00 40.14           C  
ATOM    434  HA  ARG A  30     -13.420 -29.829  40.257  1.00 40.14           H  
ATOM    435  C   ARG A  30     -13.458 -29.425  38.134  1.00 40.14           C  
ATOM    436  CB  ARG A  30     -13.488 -27.682  39.989  1.00 40.14           C  
ATOM    437  HB2 ARG A  30     -13.079 -26.954  39.288  1.00 40.14           H  
ATOM    438  HB3 ARG A  30     -13.080 -27.455  40.974  1.00 40.14           H  
ATOM    439  O   ARG A  30     -12.702 -29.183  37.198  1.00 40.14           O  
ATOM    440  CG  ARG A  30     -15.011 -27.492  40.066  1.00 40.14           C  
ATOM    441  HG2 ARG A  30     -15.449 -28.248  40.719  1.00 40.14           H  
ATOM    442  HG3 ARG A  30     -15.447 -27.570  39.070  1.00 40.14           H  
ATOM    443  CD  ARG A  30     -15.296 -26.094  40.629  1.00 40.14           C  
ATOM    444  HD2 ARG A  30     -14.731 -25.374  40.037  1.00 40.14           H  
ATOM    445  HD3 ARG A  30     -14.939 -26.047  41.658  1.00 40.14           H  
ATOM    446  NE  ARG A  30     -16.730 -25.747  40.594  1.00 40.14           N  
ATOM    447  HE  ARG A  30     -17.396 -26.507  40.581  1.00 40.14           H  
ATOM    448  NH1 ARG A  30     -16.464 -23.460  40.558  1.00 40.14           N  
ATOM    449 HH11 ARG A  30     -16.916 -22.561  40.461  1.00 40.14           H  
ATOM    450 HH12 ARG A  30     -15.459 -23.542  40.610  1.00 40.14           H  
ATOM    451  NH2 ARG A  30     -18.498 -24.287  40.515  1.00 40.14           N  
ATOM    452 HH21 ARG A  30     -18.798 -23.324  40.458  1.00 40.14           H  
ATOM    453 HH22 ARG A  30     -19.200 -25.011  40.555  1.00 40.14           H  
ATOM    454  CZ  ARG A  30     -17.221 -24.518  40.558  1.00 40.14           C  
ATOM    455  N   SER A  31     -14.695 -29.910  37.934  1.00 30.88           N  
ATOM    456  H   SER A  31     -15.261 -30.133  38.740  1.00 30.88           H  
ATOM    457  CA  SER A  31     -15.352 -30.122  36.614  1.00 30.88           C  
ATOM    458  HA  SER A  31     -14.970 -29.374  35.919  1.00 30.88           H  
ATOM    459  C   SER A  31     -16.897 -29.945  36.664  1.00 30.88           C  
ATOM    460  CB  SER A  31     -14.965 -31.500  36.052  1.00 30.88           C  
ATOM    461  HB2 SER A  31     -13.884 -31.538  35.917  1.00 30.88           H  
ATOM    462  HB3 SER A  31     -15.442 -31.648  35.083  1.00 30.88           H  
ATOM    463  O   SER A  31     -17.456 -29.819  37.753  1.00 30.88           O  
ATOM    464  OG  SER A  31     -15.358 -32.530  36.935  1.00 30.88           O  
ATOM    465  HG  SER A  31     -15.072 -33.376  36.583  1.00 30.88           H  
ATOM    466  N   SER A  32     -17.584 -29.837  35.506  1.00 34.28           N  
ATOM    467  H   SER A  32     -17.085 -29.998  34.643  1.00 34.28           H  
ATOM    468  CA  SER A  32     -19.048 -29.572  35.328  1.00 34.28           C  
ATOM    469  HA  SER A  32     -19.620 -30.255  35.956  1.00 34.28           H  
ATOM    470  C   SER A  32     -19.474 -29.805  33.845  1.00 34.28           C  
ATOM    471  CB  SER A  32     -19.343 -28.131  35.774  1.00 34.28           C  
ATOM    472  HB2 SER A  32     -20.403 -27.906  35.661  1.00 34.28           H  
ATOM    473  HB3 SER A  32     -19.103 -28.033  36.833  1.00 34.28           H  
ATOM    474  O   SER A  32     -18.578 -30.026  33.032  1.00 34.28           O  
ATOM    475  OG  SER A  32     -18.569 -27.194  35.050  1.00 34.28           O  
ATOM    476  HG  SER A  32     -17.706 -27.581  34.885  1.00 34.28           H  
ATOM    477  N   SER A  33     -20.736 -29.815  33.361  1.00 38.42           N  
ATOM    478  H   SER A  33     -20.747 -30.041  32.376  1.00 38.42           H  
ATOM    479  CA  SER A  33     -22.068 -29.494  33.944  1.00 38.42           C  
ATOM    480  HA  SER A  33     -21.932 -29.350  35.016  1.00 38.42           H  
ATOM    481  C   SER A  33     -23.081 -30.676  33.839  1.00 38.42           C  
ATOM    482  CB  SER A  33     -22.603 -28.158  33.408  1.00 38.42           C  
ATOM    483  HB2 SER A  33     -22.684 -28.197  32.322  1.00 38.42           H  
ATOM    484  HB3 SER A  33     -23.583 -27.959  33.842  1.00 38.42           H  
ATOM    485  O   SER A  33     -22.861 -31.635  34.565  1.00 38.42           O  
ATOM    486  OG  SER A  33     -21.738 -27.102  33.753  1.00 38.42           O  
ATOM    487  HG  SER A  33     -21.996 -26.304  33.285  1.00 38.42           H  
ATOM    488  N   ASN A  34     -24.171 -30.768  33.039  1.00 32.94           N  
ATOM    489  H   ASN A  34     -24.679 -31.624  33.206  1.00 32.94           H  
ATOM    490  CA  ASN A  34     -24.840 -29.921  32.017  1.00 32.94           C  
ATOM    491  HA  ASN A  34     -24.915 -28.891  32.366  1.00 32.94           H  
ATOM    492  C   ASN A  34     -26.300 -30.422  31.722  1.00 32.94           C  
ATOM    493  CB  ASN A  34     -23.996 -30.000  30.721  1.00 32.94           C  
ATOM    494  HB2 ASN A  34     -22.932 -29.948  30.953  1.00 32.94           H  
ATOM    495  HB3 ASN A  34     -24.180 -30.958  30.235  1.00 32.94           H  
ATOM    496  O   ASN A  34     -26.653 -31.494  32.205  1.00 32.94           O  
ATOM    497  CG  ASN A  34     -24.301 -28.885  29.734  1.00 32.94           C  
ATOM    498  ND2 ASN A  34     -23.810 -28.975  28.523  1.00 32.94           N  
ATOM    499 HD21 ASN A  34     -24.046 -28.225  27.889  1.00 32.94           H  
ATOM    500 HD22 ASN A  34     -23.279 -29.784  28.236  1.00 32.94           H  
ATOM    501  OD1 ASN A  34     -24.969 -27.915  30.045  1.00 32.94           O  
ATOM    502  N   SER A  35     -27.073 -29.730  30.852  1.00 31.86           N  
ATOM    503  H   SER A  35     -26.678 -28.867  30.506  1.00 31.86           H  
ATOM    504  CA  SER A  35     -28.353 -30.170  30.201  1.00 31.86           C  
ATOM    505  HA  SER A  35     -28.576 -29.438  29.425  1.00 31.86           H  
ATOM    506  C   SER A  35     -29.629 -30.228  31.092  1.00 31.86           C  
ATOM    507  CB  SER A  35     -28.090 -31.498  29.473  1.00 31.86           C  
ATOM    508  HB2 SER A  35     -29.012 -31.883  29.036  1.00 31.86           H  
ATOM    509  HB3 SER A  35     -27.730 -32.252  30.173  1.00 31.86           H  
ATOM    510  O   SER A  35     -29.504 -30.265  32.308  1.00 31.86           O  
ATOM    511  OG  SER A  35     -27.137 -31.312  28.440  1.00 31.86           O  
ATOM    512  HG  SER A  35     -26.958 -32.166  28.041  1.00 31.86           H  
ATOM    513  N   LEU A  36     -30.899 -30.221  30.612  1.00 29.76           N  
ATOM    514  H   LEU A  36     -31.575 -30.248  31.361  1.00 29.76           H  
ATOM    515  CA  LEU A  36     -31.534 -30.027  29.273  1.00 29.76           C  
ATOM    516  HA  LEU A  36     -30.959 -29.282  28.723  1.00 29.76           H  
ATOM    517  C   LEU A  36     -33.002 -29.482  29.407  1.00 29.76           C  
ATOM    518  CB  LEU A  36     -31.547 -31.363  28.484  1.00 29.76           C  
ATOM    519  HB2 LEU A  36     -32.573 -31.692  28.320  1.00 29.76           H  
ATOM    520  HB3 LEU A  36     -31.090 -32.147  29.087  1.00 29.76           H  
ATOM    521  O   LEU A  36     -33.463 -29.252  30.520  1.00 29.76           O  
ATOM    522  CG  LEU A  36     -30.833 -31.290  27.117  1.00 29.76           C  
ATOM    523  HG  LEU A  36     -29.822 -30.907  27.257  1.00 29.76           H  
ATOM    524  CD1 LEU A  36     -30.741 -32.687  26.504  1.00 29.76           C  
ATOM    525 HD11 LEU A  36     -30.202 -33.354  27.177  1.00 29.76           H  
ATOM    526 HD12 LEU A  36     -31.741 -33.085  26.331  1.00 29.76           H  
ATOM    527 HD13 LEU A  36     -30.208 -32.641  25.555  1.00 29.76           H  
ATOM    528  CD2 LEU A  36     -31.539 -30.380  26.110  1.00 29.76           C  
ATOM    529 HD21 LEU A  36     -31.570 -29.353  26.473  1.00 29.76           H  
ATOM    530 HD22 LEU A  36     -32.548 -30.744  25.920  1.00 29.76           H  
ATOM    531 HD23 LEU A  36     -30.989 -30.386  25.169  1.00 29.76           H  
ATOM    532  N   TYR A  37     -33.727 -29.284  28.288  1.00 33.06           N  
ATOM    533  H   TYR A  37     -33.317 -29.619  27.428  1.00 33.06           H  
ATOM    534  CA  TYR A  37     -35.097 -28.704  28.104  1.00 33.06           C  
ATOM    535  HA  TYR A  37     -35.720 -28.915  28.973  1.00 33.06           H  
ATOM    536  C   TYR A  37     -35.764 -29.343  26.832  1.00 33.06           C  
ATOM    537  CB  TYR A  37     -34.916 -27.173  27.941  1.00 33.06           C  
ATOM    538  HB2 TYR A  37     -33.856 -26.935  27.857  1.00 33.06           H  
ATOM    539  HB3 TYR A  37     -35.341 -26.854  26.989  1.00 33.06           H  
ATOM    540  O   TYR A  37     -35.033 -30.098  26.181  1.00 33.06           O  
ATOM    541  CG  TYR A  37     -35.481 -26.304  29.055  1.00 33.06           C  
ATOM    542  CD1 TYR A  37     -36.597 -25.473  28.827  1.00 33.06           C  
ATOM    543  HD1 TYR A  37     -37.075 -25.450  27.859  1.00 33.06           H  
ATOM    544  CD2 TYR A  37     -34.845 -26.275  30.312  1.00 33.06           C  
ATOM    545  HD2 TYR A  37     -33.971 -26.884  30.490  1.00 33.06           H  
ATOM    546  CE1 TYR A  37     -37.089 -24.645  29.854  1.00 33.06           C  
ATOM    547  HE1 TYR A  37     -37.944 -24.005  29.689  1.00 33.06           H  
ATOM    548  CE2 TYR A  37     -35.332 -25.449  31.343  1.00 33.06           C  
ATOM    549  HE2 TYR A  37     -34.837 -25.442  32.303  1.00 33.06           H  
ATOM    550  OH  TYR A  37     -36.932 -23.828  32.100  1.00 33.06           O  
ATOM    551  HH  TYR A  37     -36.424 -23.924  32.909  1.00 33.06           H  
ATOM    552  CZ  TYR A  37     -36.460 -24.634  31.115  1.00 33.06           C  
ATOM    553  N   PRO A  38     -37.027 -29.080  26.362  1.00 41.69           N  
ATOM    554  CA  PRO A  38     -38.115 -28.165  26.795  1.00 41.69           C  
ATOM    555  HA  PRO A  38     -37.926 -27.746  27.783  1.00 41.69           H  
ATOM    556  C   PRO A  38     -39.557 -28.820  26.763  1.00 41.69           C  
ATOM    557  CB  PRO A  38     -37.995 -27.084  25.701  1.00 41.69           C  
ATOM    558  HB2 PRO A  38     -37.103 -26.477  25.855  1.00 41.69           H  
ATOM    559  HB3 PRO A  38     -38.851 -26.412  25.630  1.00 41.69           H  
ATOM    560  O   PRO A  38     -39.690 -30.019  26.975  1.00 41.69           O  
ATOM    561  CG  PRO A  38     -37.800 -27.910  24.425  1.00 41.69           C  
ATOM    562  HG2 PRO A  38     -37.064 -27.439  23.775  1.00 41.69           H  
ATOM    563  HG3 PRO A  38     -38.748 -28.031  23.900  1.00 41.69           H  
ATOM    564  CD  PRO A  38     -37.297 -29.268  24.932  1.00 41.69           C  
ATOM    565  HD2 PRO A  38     -38.066 -30.029  24.798  1.00 41.69           H  
ATOM    566  HD3 PRO A  38     -36.413 -29.555  24.363  1.00 41.69           H  
ATOM    567  N   TYR A  39     -40.599 -28.040  26.388  1.00 31.58           N  
ATOM    568  H   TYR A  39     -40.379 -27.056  26.327  1.00 31.58           H  
ATOM    569  CA  TYR A  39     -41.988 -28.374  25.942  1.00 31.58           C  
ATOM    570  HA  TYR A  39     -42.287 -27.444  25.458  1.00 31.58           H  
ATOM    571  C   TYR A  39     -43.154 -28.541  26.959  1.00 31.58           C  
ATOM    572  CB  TYR A  39     -42.019 -29.406  24.788  1.00 31.58           C  
ATOM    573  HB2 TYR A  39     -42.961 -29.953  24.819  1.00 31.58           H  
ATOM    574  HB3 TYR A  39     -41.235 -30.149  24.931  1.00 31.58           H  
ATOM    575  O   TYR A  39     -42.958 -28.756  28.148  1.00 31.58           O  
ATOM    576  CG  TYR A  39     -41.905 -28.794  23.399  1.00 31.58           C  
ATOM    577  CD1 TYR A  39     -42.900 -27.907  22.933  1.00 31.58           C  
ATOM    578  HD1 TYR A  39     -43.765 -27.684  23.541  1.00 31.58           H  
ATOM    579  CD2 TYR A  39     -40.816 -29.115  22.566  1.00 31.58           C  
ATOM    580  HD2 TYR A  39     -40.072 -29.820  22.905  1.00 31.58           H  
ATOM    581  CE1 TYR A  39     -42.780 -27.309  21.664  1.00 31.58           C  
ATOM    582  HE1 TYR A  39     -43.535 -26.626  21.303  1.00 31.58           H  
ATOM    583  CE2 TYR A  39     -40.694 -28.521  21.293  1.00 31.58           C  
ATOM    584  HE2 TYR A  39     -39.854 -28.768  20.661  1.00 31.58           H  
ATOM    585  OH  TYR A  39     -41.564 -27.023  19.624  1.00 31.58           O  
ATOM    586  HH  TYR A  39     -40.785 -27.320  19.147  1.00 31.58           H  
ATOM    587  CZ  TYR A  39     -41.674 -27.609  20.844  1.00 31.58           C  
ATOM    588  N   PHE A  40     -44.390 -28.344  26.447  1.00 31.73           N  
ATOM    589  H   PHE A  40     -44.456 -28.262  25.442  1.00 31.73           H  
ATOM    590  CA  PHE A  40     -45.688 -28.167  27.142  1.00 31.73           C  
ATOM    591  HA  PHE A  40     -45.726 -28.763  28.054  1.00 31.73           H  
ATOM    592  C   PHE A  40     -46.882 -28.512  26.215  1.00 31.73           C  
ATOM    593  CB  PHE A  40     -45.901 -26.672  27.458  1.00 31.73           C  
ATOM    594  HB2 PHE A  40     -46.903 -26.545  27.867  1.00 31.73           H  
ATOM    595  HB3 PHE A  40     -45.882 -26.115  26.521  1.00 31.73           H  
ATOM    596  O   PHE A  40     -46.705 -28.423  24.999  1.00 31.73           O  
ATOM    597  CG  PHE A  40     -44.945 -25.998  28.415  1.00 31.73           C  
ATOM    598  CD1 PHE A  40     -45.270 -25.917  29.781  1.00 31.73           C  
ATOM    599  HD1 PHE A  40     -46.163 -26.394  30.158  1.00 31.73           H  
ATOM    600  CD2 PHE A  40     -43.791 -25.354  27.928  1.00 31.73           C  
ATOM    601  HD2 PHE A  40     -43.554 -25.392  26.875  1.00 31.73           H  
ATOM    602  CE1 PHE A  40     -44.441 -25.199  30.660  1.00 31.73           C  
ATOM    603  HE1 PHE A  40     -44.692 -25.137  31.708  1.00 31.73           H  
ATOM    604  CE2 PHE A  40     -42.958 -24.644  28.809  1.00 31.73           C  
ATOM    605  HE2 PHE A  40     -42.072 -24.149  28.439  1.00 31.73           H  
ATOM    606  CZ  PHE A  40     -43.285 -24.564  30.174  1.00 31.73           C  
ATOM    607  HZ  PHE A  40     -42.647 -24.016  30.852  1.00 31.73           H  
ATOM    608  N   ASN A  41     -48.102 -28.737  26.752  1.00 30.65           N  
ATOM    609  H   ASN A  41     -48.157 -28.922  27.743  1.00 30.65           H  
ATOM    610  CA  ASN A  41     -49.373 -28.277  26.136  1.00 30.65           C  
ATOM    611  HA  ASN A  41     -49.225 -27.236  25.849  1.00 30.65           H  
ATOM    612  C   ASN A  41     -50.610 -28.332  27.087  1.00 30.65           C  
ATOM    613  CB  ASN A  41     -49.711 -29.090  24.858  1.00 30.65           C  
ATOM    614  HB2 ASN A  41     -50.137 -30.051  25.148  1.00 30.65           H  
ATOM    615  HB3 ASN A  41     -48.818 -29.293  24.267  1.00 30.65           H  
ATOM    616  O   ASN A  41     -50.668 -29.184  27.967  1.00 30.65           O  
ATOM    617  CG  ASN A  41     -50.684 -28.363  23.936  1.00 30.65           C  
ATOM    618  ND2 ASN A  41     -51.289 -29.054  23.002  1.00 30.65           N  
ATOM    619 HD21 ASN A  41     -51.916 -28.536  22.403  1.00 30.65           H  
ATOM    620 HD22 ASN A  41     -51.076 -30.032  22.864  1.00 30.65           H  
ATOM    621  OD1 ASN A  41     -50.934 -27.175  24.048  1.00 30.65           O  
ATOM    622  N   ASN A  42     -51.637 -27.533  26.749  1.00 28.48           N  
ATOM    623  H   ASN A  42     -51.422 -26.877  26.012  1.00 28.48           H  
ATOM    624  CA  ASN A  42     -53.090 -27.735  26.949  1.00 28.48           C  
ATOM    625  HA  ASN A  42     -53.527 -26.960  26.318  1.00 28.48           H  
ATOM    626  C   ASN A  42     -53.765 -27.494  28.332  1.00 28.48           C  
ATOM    627  CB  ASN A  42     -53.494 -29.087  26.308  1.00 28.48           C  
ATOM    628  HB2 ASN A  42     -52.802 -29.346  25.506  1.00 28.48           H  
ATOM    629  HB3 ASN A  42     -53.431 -29.865  27.068  1.00 28.48           H  
ATOM    630  O   ASN A  42     -53.130 -27.530  29.380  1.00 28.48           O  
ATOM    631  CG  ASN A  42     -54.884 -29.095  25.696  1.00 28.48           C  
ATOM    632  ND2 ASN A  42     -55.391 -30.248  25.334  1.00 28.48           N  
ATOM    633 HD21 ASN A  42     -56.336 -30.220  24.978  1.00 28.48           H  
ATOM    634 HD22 ASN A  42     -54.907 -31.109  25.541  1.00 28.48           H  
ATOM    635  OD1 ASN A  42     -55.524 -28.075  25.512  1.00 28.48           O  
ATOM    636  N   SER A  43     -55.098 -27.311  28.273  1.00 33.23           N  
ATOM    637  H   SER A  43     -55.490 -27.358  27.344  1.00 33.23           H  
ATOM    638  CA  SER A  43     -56.098 -27.138  29.356  1.00 33.23           C  
ATOM    639  HA  SER A  43     -57.063 -27.112  28.849  1.00 33.23           H  
ATOM    640  C   SER A  43     -56.046 -25.832  30.178  1.00 33.23           C  
ATOM    641  CB  SER A  43     -56.158 -28.376  30.256  1.00 33.23           C  
ATOM    642  HB2 SER A  43     -55.186 -28.546  30.719  1.00 33.23           H  
ATOM    643  HB3 SER A  43     -56.899 -28.216  31.040  1.00 33.23           H  
ATOM    644  O   SER A  43     -54.980 -25.294  30.456  1.00 33.23           O  
ATOM    645  OG  SER A  43     -56.539 -29.506  29.491  1.00 33.23           O  
ATOM    646  HG  SER A  43     -56.712 -30.235  30.092  1.00 33.23           H  
ATOM    647  N   ASN A  44     -57.219 -25.296  30.565  1.00 39.67           N  
ATOM    648  H   ASN A  44     -58.074 -25.773  30.315  1.00 39.67           H  
ATOM    649  CA  ASN A  44     -57.342 -24.007  31.277  1.00 39.67           C  
ATOM    650  HA  ASN A  44     -56.548 -23.948  32.021  1.00 39.67           H  
ATOM    651  C   ASN A  44     -58.688 -23.832  32.034  1.00 39.67           C  
ATOM    652  CB  ASN A  44     -57.122 -22.865  30.258  1.00 39.67           C  
ATOM    653  HB2 ASN A  44     -57.928 -22.878  29.524  1.00 39.67           H  
ATOM    654  HB3 ASN A  44     -56.177 -23.013  29.735  1.00 39.67           H  
ATOM    655  O   ASN A  44     -59.514 -23.004  31.658  1.00 39.67           O  
ATOM    656  CG  ASN A  44     -57.070 -21.488  30.906  1.00 39.67           C  
ATOM    657  ND2 ASN A  44     -57.181 -20.443  30.119  1.00 39.67           N  
ATOM    658 HD21 ASN A  44     -57.339 -20.569  29.130  1.00 39.67           H  
ATOM    659 HD22 ASN A  44     -57.143 -19.540  30.569  1.00 39.67           H  
ATOM    660  OD1 ASN A  44     -56.909 -21.318  32.105  1.00 39.67           O  
ATOM    661  N   GLU A  45     -58.923 -24.599  33.105  1.00 34.11           N  
ATOM    662  H   GLU A  45     -58.247 -25.311  33.343  1.00 34.11           H  
ATOM    663  CA  GLU A  45     -60.193 -24.575  33.870  1.00 34.11           C  
ATOM    664  HA  GLU A  45     -60.817 -23.768  33.485  1.00 34.11           H  
ATOM    665  C   GLU A  45     -60.017 -24.227  35.365  1.00 34.11           C  
ATOM    666  CB  GLU A  45     -61.001 -25.864  33.635  1.00 34.11           C  
ATOM    667  HB2 GLU A  45     -60.392 -26.731  33.891  1.00 34.11           H  
ATOM    668  HB3 GLU A  45     -61.882 -25.852  34.277  1.00 34.11           H  
ATOM    669  O   GLU A  45     -60.679 -24.783  36.241  1.00 34.11           O  
ATOM    670  CG  GLU A  45     -61.486 -25.975  32.183  1.00 34.11           C  
ATOM    671  HG2 GLU A  45     -61.980 -25.046  31.899  1.00 34.11           H  
ATOM    672  HG3 GLU A  45     -60.629 -26.114  31.523  1.00 34.11           H  
ATOM    673  CD  GLU A  45     -62.461 -27.145  32.029  1.00 34.11           C  
ATOM    674  OE1 GLU A  45     -63.682 -26.898  32.147  1.00 34.11           O  
ATOM    675  OE2 GLU A  45     -61.963 -28.271  31.804  1.00 34.11           O  
ATOM    676  N   ASN A  46     -59.103 -23.303  35.698  1.00 40.82           N  
ATOM    677  H   ASN A  46     -58.527 -22.923  34.960  1.00 40.82           H  
ATOM    678  CA  ASN A  46     -58.953 -22.787  37.076  1.00 40.82           C  
ATOM    679  HA  ASN A  46     -59.956 -22.749  37.500  1.00 40.82           H  
ATOM    680  C   ASN A  46     -58.463 -21.322  37.161  1.00 40.82           C  
ATOM    681  CB  ASN A  46     -58.125 -23.788  37.916  1.00 40.82           C  
ATOM    682  HB2 ASN A  46     -57.177 -23.351  38.231  1.00 40.82           H  
ATOM    683  HB3 ASN A  46     -57.898 -24.681  37.334  1.00 40.82           H  
ATOM    684  O   ASN A  46     -57.825 -20.909  38.131  1.00 40.82           O  
ATOM    685  CG  ASN A  46     -58.889 -24.228  39.151  1.00 40.82           C  
ATOM    686  ND2 ASN A  46     -59.946 -24.984  38.977  1.00 40.82           N  
ATOM    687 HD21 ASN A  46     -60.266 -25.182  38.040  1.00 40.82           H  
ATOM    688 HD22 ASN A  46     -60.463 -25.271  39.795  1.00 40.82           H  
ATOM    689  OD1 ASN A  46     -58.579 -23.870  40.274  1.00 40.82           O  
ATOM    690  N   LEU A  47     -58.759 -20.529  36.125  1.00 38.66           N  
ATOM    691  H   LEU A  47     -59.312 -20.932  35.382  1.00 38.66           H  
ATOM    692  CA  LEU A  47     -58.175 -19.205  35.871  1.00 38.66           C  
ATOM    693  HA  LEU A  47     -57.102 -19.340  35.729  1.00 38.66           H  
ATOM    694  C   LEU A  47     -58.352 -18.184  37.017  1.00 38.66           C  
ATOM    695  CB  LEU A  47     -58.793 -18.697  34.552  1.00 38.66           C  
ATOM    696  HB2 LEU A  47     -58.680 -19.472  33.795  1.00 38.66           H  
ATOM    697  HB3 LEU A  47     -59.860 -18.540  34.710  1.00 38.66           H  
ATOM    698  O   LEU A  47     -57.469 -17.358  37.240  1.00 38.66           O  
ATOM    699  CG  LEU A  47     -58.187 -17.396  33.993  1.00 38.66           C  
ATOM    700  HG  LEU A  47     -58.299 -16.592  34.720  1.00 38.66           H  
ATOM    701  CD1 LEU A  47     -56.706 -17.554  33.642  1.00 38.66           C  
ATOM    702 HD11 LEU A  47     -56.564 -18.411  32.983  1.00 38.66           H  
ATOM    703 HD12 LEU A  47     -56.123 -17.699  34.552  1.00 38.66           H  
ATOM    704 HD13 LEU A  47     -56.343 -16.652  33.150  1.00 38.66           H  
ATOM    705  CD2 LEU A  47     -58.939 -16.997  32.722  1.00 38.66           C  
ATOM    706 HD21 LEU A  47     -58.535 -16.063  32.332  1.00 38.66           H  
ATOM    707 HD22 LEU A  47     -59.995 -16.851  32.950  1.00 38.66           H  
ATOM    708 HD23 LEU A  47     -58.840 -17.778  31.967  1.00 38.66           H  
ATOM    709  N   SER A  48     -59.461 -18.249  37.759  1.00 32.91           N  
ATOM    710  H   SER A  48     -60.137 -18.974  37.563  1.00 32.91           H  
ATOM    711  CA  SER A  48     -59.732 -17.384  38.917  1.00 32.91           C  
ATOM    712  HA  SER A  48     -59.488 -16.355  38.656  1.00 32.91           H  
ATOM    713  C   SER A  48     -58.889 -17.747  40.145  1.00 32.91           C  
ATOM    714  CB  SER A  48     -61.224 -17.445  39.266  1.00 32.91           C  
ATOM    715  HB2 SER A  48     -61.789 -16.901  38.510  1.00 32.91           H  
ATOM    716  HB3 SER A  48     -61.391 -16.975  40.236  1.00 32.91           H  
ATOM    717  O   SER A  48     -58.359 -16.858  40.809  1.00 32.91           O  
ATOM    718  OG  SER A  48     -61.670 -18.791  39.293  1.00 32.91           O  
ATOM    719  HG  SER A  48     -62.537 -18.829  39.705  1.00 32.91           H  
ATOM    720  N   THR A  49     -58.723 -19.040  40.434  1.00 38.82           N  
ATOM    721  H   THR A  49     -59.226 -19.724  39.887  1.00 38.82           H  
ATOM    722  CA  THR A  49     -57.920 -19.547  41.560  1.00 38.82           C  
ATOM    723  HA  THR A  49     -58.251 -19.065  42.480  1.00 38.82           H  
ATOM    724  C   THR A  49     -56.431 -19.257  41.366  1.00 38.82           C  
ATOM    725  CB  THR A  49     -58.082 -21.071  41.703  1.00 38.82           C  
ATOM    726  HB  THR A  49     -57.395 -21.567  41.018  1.00 38.82           H  
ATOM    727  O   THR A  49     -55.744 -18.844  42.305  1.00 38.82           O  
ATOM    728  CG2 THR A  49     -57.794 -21.551  43.123  1.00 38.82           C  
ATOM    729 HG21 THR A  49     -57.899 -22.635  43.166  1.00 38.82           H  
ATOM    730 HG22 THR A  49     -58.495 -21.092  43.820  1.00 38.82           H  
ATOM    731 HG23 THR A  49     -56.775 -21.285  43.403  1.00 38.82           H  
ATOM    732  OG1 THR A  49     -59.383 -21.498  41.378  1.00 38.82           O  
ATOM    733  HG1 THR A  49     -59.279 -22.412  41.103  1.00 38.82           H  
ATOM    734  N   LEU A  50     -55.944 -19.449  40.131  1.00 37.73           N  
ATOM    735  H   LEU A  50     -56.591 -19.783  39.431  1.00 37.73           H  
ATOM    736  CA  LEU A  50     -54.526 -19.386  39.756  1.00 37.73           C  
ATOM    737  HA  LEU A  50     -54.015 -20.237  40.205  1.00 37.73           H  
ATOM    738  C   LEU A  50     -53.826 -18.121  40.269  1.00 37.73           C  
ATOM    739  CB  LEU A  50     -54.407 -19.476  38.216  1.00 37.73           C  
ATOM    740  HB2 LEU A  50     -55.389 -19.405  37.748  1.00 37.73           H  
ATOM    741  HB3 LEU A  50     -53.822 -18.629  37.857  1.00 37.73           H  
ATOM    742  O   LEU A  50     -52.737 -18.202  40.848  1.00 37.73           O  
ATOM    743  CG  LEU A  50     -53.708 -20.757  37.734  1.00 37.73           C  
ATOM    744  HG  LEU A  50     -52.765 -20.873  38.269  1.00 37.73           H  
ATOM    745  CD1 LEU A  50     -54.556 -22.006  37.970  1.00 37.73           C  
ATOM    746 HD11 LEU A  50     -55.477 -21.938  37.391  1.00 37.73           H  
ATOM    747 HD12 LEU A  50     -54.800 -22.105  39.028  1.00 37.73           H  
ATOM    748 HD13 LEU A  50     -54.000 -22.890  37.656  1.00 37.73           H  
ATOM    749  CD2 LEU A  50     -53.423 -20.659  36.235  1.00 37.73           C  
ATOM    750 HD21 LEU A  50     -52.770 -19.808  36.043  1.00 37.73           H  
ATOM    751 HD22 LEU A  50     -54.352 -20.537  35.678  1.00 37.73           H  
ATOM    752 HD23 LEU A  50     -52.914 -21.562  35.898  1.00 37.73           H  
ATOM    753  N   TYR A  51     -54.478 -16.967  40.100  1.00 36.44           N  
ATOM    754  H   TYR A  51     -55.387 -17.006  39.660  1.00 36.44           H  
ATOM    755  CA  TYR A  51     -53.916 -15.649  40.400  1.00 36.44           C  
ATOM    756  HA  TYR A  51     -53.016 -15.524  39.799  1.00 36.44           H  
ATOM    757  C   TYR A  51     -53.485 -15.481  41.862  1.00 36.44           C  
ATOM    758  CB  TYR A  51     -54.923 -14.557  39.997  1.00 36.44           C  
ATOM    759  HB2 TYR A  51     -55.901 -14.994  39.795  1.00 36.44           H  
ATOM    760  HB3 TYR A  51     -55.059 -13.861  40.825  1.00 36.44           H  
ATOM    761  O   TYR A  51     -52.453 -14.860  42.118  1.00 36.44           O  
ATOM    762  CG  TYR A  51     -54.466 -13.762  38.792  1.00 36.44           C  
ATOM    763  CD1 TYR A  51     -53.513 -12.738  38.961  1.00 36.44           C  
ATOM    764  HD1 TYR A  51     -53.129 -12.520  39.946  1.00 36.44           H  
ATOM    765  CD2 TYR A  51     -54.957 -14.066  37.507  1.00 36.44           C  
ATOM    766  HD2 TYR A  51     -55.680 -14.858  37.376  1.00 36.44           H  
ATOM    767  CE1 TYR A  51     -53.052 -12.010  37.847  1.00 36.44           C  
ATOM    768  HE1 TYR A  51     -52.319 -11.228  37.980  1.00 36.44           H  
ATOM    769  CE2 TYR A  51     -54.497 -13.340  36.391  1.00 36.44           C  
ATOM    770  HE2 TYR A  51     -54.864 -13.566  35.401  1.00 36.44           H  
ATOM    771  OH  TYR A  51     -53.099 -11.620  35.478  1.00 36.44           O  
ATOM    772  HH  TYR A  51     -52.456 -10.950  35.721  1.00 36.44           H  
ATOM    773  CZ  TYR A  51     -53.545 -12.312  36.559  1.00 36.44           C  
ATOM    774  N   TYR A  52     -54.226 -16.053  42.817  1.00 36.51           N  
ATOM    775  H   TYR A  52     -55.028 -16.606  42.548  1.00 36.51           H  
ATOM    776  CA  TYR A  52     -53.877 -15.945  44.239  1.00 36.51           C  
ATOM    777  HA  TYR A  52     -53.398 -14.977  44.390  1.00 36.51           H  
ATOM    778  C   TYR A  52     -52.850 -17.006  44.669  1.00 36.51           C  
ATOM    779  CB  TYR A  52     -55.150 -15.950  45.101  1.00 36.51           C  
ATOM    780  HB2 TYR A  52     -55.328 -16.953  45.489  1.00 36.51           H  
ATOM    781  HB3 TYR A  52     -56.009 -15.689  44.484  1.00 36.51           H  
ATOM    782  O   TYR A  52     -52.000 -16.733  45.515  1.00 36.51           O  
ATOM    783  CG  TYR A  52     -55.085 -14.957  46.250  1.00 36.51           C  
ATOM    784  CD1 TYR A  52     -54.495 -15.322  47.475  1.00 36.51           C  
ATOM    785  HD1 TYR A  52     -54.095 -16.317  47.605  1.00 36.51           H  
ATOM    786  CD2 TYR A  52     -55.580 -13.649  46.073  1.00 36.51           C  
ATOM    787  HD2 TYR A  52     -56.022 -13.366  45.129  1.00 36.51           H  
ATOM    788  CE1 TYR A  52     -54.408 -14.385  48.524  1.00 36.51           C  
ATOM    789  HE1 TYR A  52     -53.957 -14.656  49.467  1.00 36.51           H  
ATOM    790  CE2 TYR A  52     -55.493 -12.708  47.118  1.00 36.51           C  
ATOM    791  HE2 TYR A  52     -55.873 -11.707  46.975  1.00 36.51           H  
ATOM    792  OH  TYR A  52     -54.811 -12.175  49.360  1.00 36.51           O  
ATOM    793  HH  TYR A  52     -55.188 -11.326  49.118  1.00 36.51           H  
ATOM    794  CZ  TYR A  52     -54.906 -13.077  48.348  1.00 36.51           C  
ATOM    795  N   SER A  53     -52.860 -18.194  44.048  1.00 42.42           N  
ATOM    796  H   SER A  53     -53.590 -18.385  43.377  1.00 42.42           H  
ATOM    797  CA  SER A  53     -51.870 -19.249  44.326  1.00 42.42           C  
ATOM    798  HA  SER A  53     -51.770 -19.343  45.407  1.00 42.42           H  
ATOM    799  C   SER A  53     -50.466 -18.938  43.789  1.00 42.42           C  
ATOM    800  CB  SER A  53     -52.353 -20.607  43.799  1.00 42.42           C  
ATOM    801  HB2 SER A  53     -51.534 -21.323  43.858  1.00 42.42           H  
ATOM    802  HB3 SER A  53     -53.160 -20.963  44.440  1.00 42.42           H  
ATOM    803  O   SER A  53     -49.469 -19.178  44.476  1.00 42.42           O  
ATOM    804  OG  SER A  53     -52.837 -20.562  42.468  1.00 42.42           O  
ATOM    805  HG  SER A  53     -52.485 -19.808  41.990  1.00 42.42           H  
ATOM    806  N   HIS A  54     -50.360 -18.366  42.584  1.00 43.29           N  
ATOM    807  H   HIS A  54     -51.196 -18.165  42.054  1.00 43.29           H  
ATOM    808  CA  HIS A  54     -49.064 -18.107  41.948  1.00 43.29           C  
ATOM    809  HA  HIS A  54     -48.490 -19.034  41.930  1.00 43.29           H  
ATOM    810  C   HIS A  54     -48.211 -17.084  42.709  1.00 43.29           C  
ATOM    811  CB  HIS A  54     -49.287 -17.647  40.504  1.00 43.29           C  
ATOM    812  HB2 HIS A  54     -50.044 -16.863  40.485  1.00 43.29           H  
ATOM    813  HB3 HIS A  54     -48.357 -17.217  40.132  1.00 43.29           H  
ATOM    814  O   HIS A  54     -46.988 -17.230  42.754  1.00 43.29           O  
ATOM    815  CG  HIS A  54     -49.683 -18.742  39.546  1.00 43.29           C  
ATOM    816  CD2 HIS A  54     -50.150 -18.545  38.274  1.00 43.29           C  
ATOM    817  HD2 HIS A  54     -50.341 -17.590  37.809  1.00 43.29           H  
ATOM    818  ND1 HIS A  54     -49.549 -20.106  39.723  1.00 43.29           N  
ATOM    819  HD1 HIS A  54     -49.239 -20.590  40.553  1.00 43.29           H  
ATOM    820  CE1 HIS A  54     -49.923 -20.705  38.580  1.00 43.29           C  
ATOM    821  HE1 HIS A  54     -49.927 -21.773  38.414  1.00 43.29           H  
ATOM    822  NE2 HIS A  54     -50.290 -19.793  37.666  1.00 43.29           N  
ATOM    823  N   GLY A  55     -48.844 -16.098  43.359  1.00 35.57           N  
ATOM    824  H   GLY A  55     -49.850 -16.051  43.287  1.00 35.57           H  
ATOM    825  CA  GLY A  55     -48.160 -15.037  44.108  1.00 35.57           C  
ATOM    826  HA2 GLY A  55     -48.910 -14.361  44.516  1.00 35.57           H  
ATOM    827  HA3 GLY A  55     -47.524 -14.474  43.425  1.00 35.57           H  
ATOM    828  C   GLY A  55     -47.288 -15.530  45.271  1.00 35.57           C  
ATOM    829  O   GLY A  55     -46.383 -14.811  45.693  1.00 35.57           O  
ATOM    830  N   GLN A  56     -47.507 -16.756  45.761  1.00 45.99           N  
ATOM    831  H   GLN A  56     -48.281 -17.283  45.384  1.00 45.99           H  
ATOM    832  CA  GLN A  56     -46.618 -17.422  46.723  1.00 45.99           C  
ATOM    833  HA  GLN A  56     -45.999 -16.678  47.225  1.00 45.99           H  
ATOM    834  C   GLN A  56     -45.651 -18.396  46.031  1.00 45.99           C  
ATOM    835  CB  GLN A  56     -47.451 -18.129  47.803  1.00 45.99           C  
ATOM    836  HB2 GLN A  56     -46.771 -18.669  48.462  1.00 45.99           H  
ATOM    837  HB3 GLN A  56     -48.124 -18.847  47.336  1.00 45.99           H  
ATOM    838  O   GLN A  56     -44.450 -18.367  46.297  1.00 45.99           O  
ATOM    839  CG  GLN A  56     -48.269 -17.136  48.650  1.00 45.99           C  
ATOM    840  HG2 GLN A  56     -47.599 -16.381  49.060  1.00 45.99           H  
ATOM    841  HG3 GLN A  56     -49.004 -16.637  48.018  1.00 45.99           H  
ATOM    842  CD  GLN A  56     -49.011 -17.798  49.809  1.00 45.99           C  
ATOM    843  NE2 GLN A  56     -49.741 -17.041  50.597  1.00 45.99           N  
ATOM    844 HE21 GLN A  56     -50.217 -17.523  51.346  1.00 45.99           H  
ATOM    845 HE22 GLN A  56     -49.831 -16.049  50.430  1.00 45.99           H  
ATOM    846  OE1 GLN A  56     -48.955 -18.992  50.040  1.00 45.99           O  
ATOM    847  N   GLN A  57     -46.147 -19.221  45.100  1.00 47.47           N  
ATOM    848  H   GLN A  57     -47.135 -19.166  44.896  1.00 47.47           H  
ATOM    849  CA  GLN A  57     -45.363 -20.267  44.421  1.00 47.47           C  
ATOM    850  HA  GLN A  57     -45.016 -20.990  45.159  1.00 47.47           H  
ATOM    851  C   GLN A  57     -44.118 -19.727  43.695  1.00 47.47           C  
ATOM    852  CB  GLN A  57     -46.267 -20.983  43.405  1.00 47.47           C  
ATOM    853  HB2 GLN A  57     -46.726 -20.232  42.763  1.00 47.47           H  
ATOM    854  HB3 GLN A  57     -45.655 -21.633  42.779  1.00 47.47           H  
ATOM    855  O   GLN A  57     -43.044 -20.325  43.775  1.00 47.47           O  
ATOM    856  CG  GLN A  57     -47.357 -21.846  44.062  1.00 47.47           C  
ATOM    857  HG2 GLN A  57     -47.894 -21.270  44.816  1.00 47.47           H  
ATOM    858  HG3 GLN A  57     -46.881 -22.689  44.561  1.00 47.47           H  
ATOM    859  CD  GLN A  57     -48.380 -22.366  43.052  1.00 47.47           C  
ATOM    860  NE2 GLN A  57     -48.974 -23.513  43.300  1.00 47.47           N  
ATOM    861 HE21 GLN A  57     -48.755 -24.042  44.132  1.00 47.47           H  
ATOM    862 HE22 GLN A  57     -49.653 -23.823  42.620  1.00 47.47           H  
ATOM    863  OE1 GLN A  57     -48.682 -21.753  42.036  1.00 47.47           O  
ATOM    864  N   GLN A  58     -44.236 -18.581  43.016  1.00 47.07           N  
ATOM    865  H   GLN A  58     -45.136 -18.123  42.997  1.00 47.07           H  
ATOM    866  CA  GLN A  58     -43.140 -17.998  42.229  1.00 47.07           C  
ATOM    867  HA  GLN A  58     -42.787 -18.739  41.511  1.00 47.07           H  
ATOM    868  C   GLN A  58     -41.923 -17.599  43.085  1.00 47.07           C  
ATOM    869  CB  GLN A  58     -43.673 -16.783  41.454  1.00 47.07           C  
ATOM    870  HB2 GLN A  58     -42.833 -16.249  41.011  1.00 47.07           H  
ATOM    871  HB3 GLN A  58     -44.181 -16.111  42.145  1.00 47.07           H  
ATOM    872  O   GLN A  58     -40.792 -17.617  42.597  1.00 47.07           O  
ATOM    873  CG  GLN A  58     -44.636 -17.189  40.322  1.00 47.07           C  
ATOM    874  HG2 GLN A  58     -45.447 -17.799  40.722  1.00 47.07           H  
ATOM    875  HG3 GLN A  58     -44.093 -17.791  39.594  1.00 47.07           H  
ATOM    876  CD  GLN A  58     -45.254 -15.993  39.600  1.00 47.07           C  
ATOM    877  NE2 GLN A  58     -46.102 -16.224  38.622  1.00 47.07           N  
ATOM    878 HE21 GLN A  58     -46.332 -17.167  38.343  1.00 47.07           H  
ATOM    879 HE22 GLN A  58     -46.472 -15.406  38.161  1.00 47.07           H  
ATOM    880  OE1 GLN A  58     -44.993 -14.837  39.882  1.00 47.07           O  
ATOM    881  N   GLN A  59     -42.126 -17.288  44.370  1.00 49.89           N  
ATOM    882  H   GLN A  59     -43.059 -17.377  44.746  1.00 49.89           H  
ATOM    883  CA  GLN A  59     -41.064 -16.809  45.265  1.00 49.89           C  
ATOM    884  HA  GLN A  59     -40.566 -15.961  44.794  1.00 49.89           H  
ATOM    885  C   GLN A  59     -39.993 -17.883  45.524  1.00 49.89           C  
ATOM    886  CB  GLN A  59     -41.681 -16.331  46.592  1.00 49.89           C  
ATOM    887  HB2 GLN A  59     -40.881 -15.914  47.203  1.00 49.89           H  
ATOM    888  HB3 GLN A  59     -42.103 -17.184  47.122  1.00 49.89           H  
ATOM    889  O   GLN A  59     -38.807 -17.572  45.619  1.00 49.89           O  
ATOM    890  CG  GLN A  59     -42.779 -15.264  46.412  1.00 49.89           C  
ATOM    891  HG2 GLN A  59     -42.380 -14.424  45.844  1.00 49.89           H  
ATOM    892  HG3 GLN A  59     -43.613 -15.688  45.852  1.00 49.89           H  
ATOM    893  CD  GLN A  59     -43.319 -14.732  47.739  1.00 49.89           C  
ATOM    894  NE2 GLN A  59     -44.540 -14.250  47.775  1.00 49.89           N  
ATOM    895 HE21 GLN A  59     -45.131 -14.283  46.957  1.00 49.89           H  
ATOM    896 HE22 GLN A  59     -44.847 -13.880  48.663  1.00 49.89           H  
ATOM    897  OE1 GLN A  59     -42.662 -14.728  48.766  1.00 49.89           O  
ATOM    898  N   GLN A  60     -40.388 -19.161  45.577  1.00 52.66           N  
ATOM    899  H   GLN A  60     -41.368 -19.364  45.442  1.00 52.66           H  
ATOM    900  CA  GLN A  60     -39.468 -20.280  45.820  1.00 52.66           C  
ATOM    901  HA  GLN A  60     -38.822 -20.032  46.662  1.00 52.66           H  
ATOM    902  C   GLN A  60     -38.549 -20.550  44.616  1.00 52.66           C  
ATOM    903  CB  GLN A  60     -40.279 -21.535  46.181  1.00 52.66           C  
ATOM    904  HB2 GLN A  60     -40.990 -21.749  45.384  1.00 52.66           H  
ATOM    905  HB3 GLN A  60     -39.595 -22.378  46.269  1.00 52.66           H  
ATOM    906  O   GLN A  60     -37.371 -20.863  44.789  1.00 52.66           O  
ATOM    907  CG  GLN A  60     -41.033 -21.378  47.516  1.00 52.66           C  
ATOM    908  HG2 GLN A  60     -41.737 -20.549  47.448  1.00 52.66           H  
ATOM    909  HG3 GLN A  60     -40.313 -21.152  48.302  1.00 52.66           H  
ATOM    910  CD  GLN A  60     -41.815 -22.627  47.918  1.00 52.66           C  
ATOM    911  NE2 GLN A  60     -42.314 -22.686  49.132  1.00 52.66           N  
ATOM    912 HE21 GLN A  60     -42.184 -21.928  49.787  1.00 52.66           H  
ATOM    913 HE22 GLN A  60     -42.824 -23.530  49.356  1.00 52.66           H  
ATOM    914  OE1 GLN A  60     -42.008 -23.564  47.165  1.00 52.66           O  
ATOM    915  N   GLN A  61     -39.052 -20.371  43.390  1.00 51.90           N  
ATOM    916  H   GLN A  61     -40.014 -20.074  43.304  1.00 51.90           H  
ATOM    917  CA  GLN A  61     -38.261 -20.559  42.167  1.00 51.90           C  
ATOM    918  HA  GLN A  61     -37.737 -21.513  42.228  1.00 51.90           H  
ATOM    919  C   GLN A  61     -37.187 -19.472  42.006  1.00 51.90           C  
ATOM    920  CB  GLN A  61     -39.196 -20.596  40.949  1.00 51.90           C  
ATOM    921  HB2 GLN A  61     -39.806 -19.693  40.929  1.00 51.90           H  
ATOM    922  HB3 GLN A  61     -38.589 -20.621  40.044  1.00 51.90           H  
ATOM    923  O   GLN A  61     -36.062 -19.767  41.597  1.00 51.90           O  
ATOM    924  CG  GLN A  61     -40.107 -21.837  40.957  1.00 51.90           C  
ATOM    925  HG2 GLN A  61     -40.747 -21.822  41.840  1.00 51.90           H  
ATOM    926  HG3 GLN A  61     -39.484 -22.730  41.002  1.00 51.90           H  
ATOM    927  CD  GLN A  61     -41.004 -21.930  39.725  1.00 51.90           C  
ATOM    928  NE2 GLN A  61     -41.574 -23.082  39.451  1.00 51.90           N  
ATOM    929 HE21 GLN A  61     -42.154 -23.100  38.625  1.00 51.90           H  
ATOM    930 HE22 GLN A  61     -41.417 -23.892  40.035  1.00 51.90           H  
ATOM    931  OE1 GLN A  61     -41.224 -20.983  38.991  1.00 51.90           O  
ATOM    932  N   GLN A  62     -37.494 -18.228  42.394  1.00 52.83           N  
ATOM    933  H   GLN A  62     -38.433 -18.040  42.714  1.00 52.83           H  
ATOM    934  CA  GLN A  62     -36.532 -17.121  42.355  1.00 52.83           C  
ATOM    935  HA  GLN A  62     -36.151 -17.023  41.338  1.00 52.83           H  
ATOM    936  C   GLN A  62     -35.317 -17.369  43.263  1.00 52.83           C  
ATOM    937  CB  GLN A  62     -37.227 -15.807  42.739  1.00 52.83           C  
ATOM    938  HB2 GLN A  62     -37.735 -15.929  43.695  1.00 52.83           H  
ATOM    939  HB3 GLN A  62     -36.469 -15.031  42.849  1.00 52.83           H  
ATOM    940  O   GLN A  62     -34.196 -17.057  42.870  1.00 52.83           O  
ATOM    941  CG  GLN A  62     -38.237 -15.349  41.672  1.00 52.83           C  
ATOM    942  HG2 GLN A  62     -38.980 -16.129  41.511  1.00 52.83           H  
ATOM    943  HG3 GLN A  62     -37.713 -15.182  40.731  1.00 52.83           H  
ATOM    944  CD  GLN A  62     -38.965 -14.062  42.053  1.00 52.83           C  
ATOM    945  NE2 GLN A  62     -39.996 -13.690  41.328  1.00 52.83           N  
ATOM    946 HE21 GLN A  62     -40.313 -14.251  40.550  1.00 52.83           H  
ATOM    947 HE22 GLN A  62     -40.453 -12.836  41.614  1.00 52.83           H  
ATOM    948  OE1 GLN A  62     -38.631 -13.363  42.994  1.00 52.83           O  
ATOM    949  N   GLN A  63     -35.500 -17.989  44.434  1.00 54.37           N  
ATOM    950  H   GLN A  63     -36.442 -18.226  44.713  1.00 54.37           H  
ATOM    951  CA  GLN A  63     -34.395 -18.306  45.352  1.00 54.37           C  
ATOM    952  HA  GLN A  63     -33.838 -17.393  45.562  1.00 54.37           H  
ATOM    953  C   GLN A  63     -33.398 -19.310  44.745  1.00 54.37           C  
ATOM    954  CB  GLN A  63     -34.962 -18.842  46.676  1.00 54.37           C  
ATOM    955  HB2 GLN A  63     -35.617 -19.688  46.473  1.00 54.37           H  
ATOM    956  HB3 GLN A  63     -34.137 -19.188  47.299  1.00 54.37           H  
ATOM    957  O   GLN A  63     -32.186 -19.144  44.886  1.00 54.37           O  
ATOM    958  CG  GLN A  63     -35.737 -17.764  47.454  1.00 54.37           C  
ATOM    959  HG2 GLN A  63     -35.053 -16.960  47.724  1.00 54.37           H  
ATOM    960  HG3 GLN A  63     -36.518 -17.341  46.821  1.00 54.37           H  
ATOM    961  CD  GLN A  63     -36.396 -18.290  48.726  1.00 54.37           C  
ATOM    962  NE2 GLN A  63     -37.138 -17.462  49.429  1.00 54.37           N  
ATOM    963 HE21 GLN A  63     -37.289 -16.514  49.115  1.00 54.37           H  
ATOM    964 HE22 GLN A  63     -37.556 -17.843  50.266  1.00 54.37           H  
ATOM    965  OE1 GLN A  63     -36.271 -19.436  49.121  1.00 54.37           O  
ATOM    966  N   GLN A  64     -33.884 -20.315  44.007  1.00 55.64           N  
ATOM    967  H   GLN A  64     -34.886 -20.399  43.908  1.00 55.64           H  
ATOM    968  CA  GLN A  64     -33.022 -21.278  43.308  1.00 55.64           C  
ATOM    969  HA  GLN A  64     -32.280 -21.660  44.009  1.00 55.64           H  
ATOM    970  C   GLN A  64     -32.251 -20.620  42.153  1.00 55.64           C  
ATOM    971  CB  GLN A  64     -33.861 -22.459  42.799  1.00 55.64           C  
ATOM    972  HB2 GLN A  64     -33.219 -23.109  42.204  1.00 55.64           H  
ATOM    973  HB3 GLN A  64     -34.663 -22.090  42.160  1.00 55.64           H  
ATOM    974  O   GLN A  64     -31.051 -20.858  41.991  1.00 55.64           O  
ATOM    975  CG  GLN A  64     -34.460 -23.288  43.949  1.00 55.64           C  
ATOM    976  HG2 GLN A  64     -33.653 -23.624  44.600  1.00 55.64           H  
ATOM    977  HG3 GLN A  64     -35.138 -22.669  44.536  1.00 55.64           H  
ATOM    978  CD  GLN A  64     -35.233 -24.512  43.464  1.00 55.64           C  
ATOM    979  NE2 GLN A  64     -35.621 -25.396  44.356  1.00 55.64           N  
ATOM    980 HE21 GLN A  64     -35.426 -25.262  45.337  1.00 55.64           H  
ATOM    981 HE22 GLN A  64     -36.132 -26.190  43.995  1.00 55.64           H  
ATOM    982  OE1 GLN A  64     -35.510 -24.706  42.294  1.00 55.64           O  
ATOM    983  N   GLN A  65     -32.907 -19.738  41.389  1.00 54.38           N  
ATOM    984  H   GLN A  65     -33.891 -19.589  41.560  1.00 54.38           H  
ATOM    985  CA  GLN A  65     -32.247 -18.953  40.339  1.00 54.38           C  
ATOM    986  HA  GLN A  65     -31.730 -19.636  39.664  1.00 54.38           H  
ATOM    987  C   GLN A  65     -31.181 -18.011  40.916  1.00 54.38           C  
ATOM    988  CB  GLN A  65     -33.289 -18.169  39.529  1.00 54.38           C  
ATOM    989  HB2 GLN A  65     -32.768 -17.472  38.873  1.00 54.38           H  
ATOM    990  HB3 GLN A  65     -33.925 -17.596  40.205  1.00 54.38           H  
ATOM    991  O   GLN A  65     -30.079 -17.943  40.374  1.00 54.38           O  
ATOM    992  CG  GLN A  65     -34.157 -19.093  38.659  1.00 54.38           C  
ATOM    993  HG2 GLN A  65     -33.510 -19.655  37.985  1.00 54.38           H  
ATOM    994  HG3 GLN A  65     -34.688 -19.804  39.292  1.00 54.38           H  
ATOM    995  CD  GLN A  65     -35.185 -18.337  37.822  1.00 54.38           C  
ATOM    996  NE2 GLN A  65     -35.908 -19.017  36.960  1.00 54.38           N  
ATOM    997 HE21 GLN A  65     -35.798 -20.016  36.865  1.00 54.38           H  
ATOM    998 HE22 GLN A  65     -36.583 -18.480  36.434  1.00 54.38           H  
ATOM    999  OE1 GLN A  65     -35.371 -17.137  37.916  1.00 54.38           O  
ATOM   1000  N   GLN A  66     -31.457 -17.352  42.047  1.00 55.52           N  
ATOM   1001  H   GLN A  66     -32.390 -17.422  42.428  1.00 55.52           H  
ATOM   1002  CA  GLN A  66     -30.488 -16.504  42.749  1.00 55.52           C  
ATOM   1003  HA  GLN A  66     -30.135 -15.735  42.062  1.00 55.52           H  
ATOM   1004  C   GLN A  66     -29.254 -17.294  43.200  1.00 55.52           C  
ATOM   1005  CB  GLN A  66     -31.158 -15.814  43.947  1.00 55.52           C  
ATOM   1006  HB2 GLN A  66     -31.738 -16.547  44.508  1.00 55.52           H  
ATOM   1007  HB3 GLN A  66     -30.387 -15.414  44.606  1.00 55.52           H  
ATOM   1008  O   GLN A  66     -28.140 -16.838  42.957  1.00 55.52           O  
ATOM   1009  CG  GLN A  66     -32.067 -14.651  43.515  1.00 55.52           C  
ATOM   1010  HG2 GLN A  66     -31.449 -13.849  43.112  1.00 55.52           H  
ATOM   1011  HG3 GLN A  66     -32.740 -14.980  42.723  1.00 55.52           H  
ATOM   1012  CD  GLN A  66     -32.908 -14.091  44.661  1.00 55.52           C  
ATOM   1013  NE2 GLN A  66     -33.826 -13.194  44.378  1.00 55.52           N  
ATOM   1014 HE21 GLN A  66     -33.996 -12.910  43.424  1.00 55.52           H  
ATOM   1015 HE22 GLN A  66     -34.378 -12.864  45.156  1.00 55.52           H  
ATOM   1016  OE1 GLN A  66     -32.769 -14.433  45.822  1.00 55.52           O  
ATOM   1017  N   GLN A  67     -29.411 -18.493  43.775  1.00 60.26           N  
ATOM   1018  H   GLN A  67     -30.346 -18.816  43.980  1.00 60.26           H  
ATOM   1019  CA  GLN A  67     -28.267 -19.337  44.155  1.00 60.26           C  
ATOM   1020  HA  GLN A  67     -27.604 -18.758  44.798  1.00 60.26           H  
ATOM   1021  C   GLN A  67     -27.432 -19.777  42.942  1.00 60.26           C  
ATOM   1022  CB  GLN A  67     -28.743 -20.570  44.935  1.00 60.26           C  
ATOM   1023  HB2 GLN A  67     -27.917 -21.277  44.999  1.00 60.26           H  
ATOM   1024  HB3 GLN A  67     -29.565 -21.049  44.402  1.00 60.26           H  
ATOM   1025  O   GLN A  67     -26.201 -19.711  42.982  1.00 60.26           O  
ATOM   1026  CG  GLN A  67     -29.184 -20.225  46.365  1.00 60.26           C  
ATOM   1027  HG2 GLN A  67     -28.365 -19.721  46.878  1.00 60.26           H  
ATOM   1028  HG3 GLN A  67     -30.035 -19.544  46.335  1.00 60.26           H  
ATOM   1029  CD  GLN A  67     -29.573 -21.457  47.179  1.00 60.26           C  
ATOM   1030  NE2 GLN A  67     -29.930 -21.288  48.432  1.00 60.26           N  
ATOM   1031 HE21 GLN A  67     -30.185 -22.127  48.935  1.00 60.26           H  
ATOM   1032 HE22 GLN A  67     -29.969 -20.364  48.837  1.00 60.26           H  
ATOM   1033  OE1 GLN A  67     -29.559 -22.590  46.727  1.00 60.26           O  
ATOM   1034  N   GLN A  68     -28.072 -20.186  41.839  1.00 57.11           N  
ATOM   1035  H   GLN A  68     -29.080 -20.244  41.852  1.00 57.11           H  
ATOM   1036  CA  GLN A  68     -27.347 -20.587  40.629  1.00 57.11           C  
ATOM   1037  HA  GLN A  68     -26.567 -21.288  40.926  1.00 57.11           H  
ATOM   1038  C   GLN A  68     -26.645 -19.394  39.958  1.00 57.11           C  
ATOM   1039  CB  GLN A  68     -28.299 -21.322  39.674  1.00 57.11           C  
ATOM   1040  HB2 GLN A  68     -28.816 -22.108  40.224  1.00 57.11           H  
ATOM   1041  HB3 GLN A  68     -29.040 -20.625  39.283  1.00 57.11           H  
ATOM   1042  O   GLN A  68     -25.498 -19.522  39.525  1.00 57.11           O  
ATOM   1043  CG  GLN A  68     -27.528 -21.964  38.509  1.00 57.11           C  
ATOM   1044  HG2 GLN A  68     -27.052 -21.187  37.910  1.00 57.11           H  
ATOM   1045  HG3 GLN A  68     -26.749 -22.616  38.905  1.00 57.11           H  
ATOM   1046  CD  GLN A  68     -28.441 -22.771  37.597  1.00 57.11           C  
ATOM   1047  NE2 GLN A  68     -28.558 -24.067  37.787  1.00 57.11           N  
ATOM   1048 HE21 GLN A  68     -28.079 -24.531  38.546  1.00 57.11           H  
ATOM   1049 HE22 GLN A  68     -29.193 -24.545  37.164  1.00 57.11           H  
ATOM   1050  OE1 GLN A  68     -29.067 -22.250  36.694  1.00 57.11           O  
ATOM   1051  N   GLN A  69     -27.280 -18.218  39.921  1.00 57.53           N  
ATOM   1052  H   GLN A  69     -28.229 -18.165  40.261  1.00 57.53           H  
ATOM   1053  CA  GLN A  69     -26.656 -16.991  39.422  1.00 57.53           C  
ATOM   1054  HA  GLN A  69     -26.232 -17.203  38.440  1.00 57.53           H  
ATOM   1055  C   GLN A  69     -25.507 -16.535  40.331  1.00 57.53           C  
ATOM   1056  CB  GLN A  69     -27.717 -15.892  39.255  1.00 57.53           C  
ATOM   1057  HB2 GLN A  69     -28.562 -16.289  38.694  1.00 57.53           H  
ATOM   1058  HB3 GLN A  69     -28.068 -15.570  40.235  1.00 57.53           H  
ATOM   1059  O   GLN A  69     -24.452 -16.163  39.827  1.00 57.53           O  
ATOM   1060  CG  GLN A  69     -27.142 -14.690  38.483  1.00 57.53           C  
ATOM   1061  HG2 GLN A  69     -26.801 -15.029  37.505  1.00 57.53           H  
ATOM   1062  HG3 GLN A  69     -26.285 -14.282  39.019  1.00 57.53           H  
ATOM   1063  CD  GLN A  69     -28.143 -13.557  38.285  1.00 57.53           C  
ATOM   1064  NE2 GLN A  69     -27.891 -12.663  37.355  1.00 57.53           N  
ATOM   1065 HE21 GLN A  69     -27.076 -12.743  36.765  1.00 57.53           H  
ATOM   1066 HE22 GLN A  69     -28.588 -11.940  37.244  1.00 57.53           H  
ATOM   1067  OE1 GLN A  69     -29.144 -13.427  38.964  1.00 57.53           O  
ATOM   1068  N   GLN A  70     -25.656 -16.623  41.655  1.00 61.63           N  
ATOM   1069  H   GLN A  70     -26.555 -16.900  42.024  1.00 61.63           H  
ATOM   1070  CA  GLN A  70     -24.597 -16.301  42.613  1.00 61.63           C  
ATOM   1071  HA  GLN A  70     -24.273 -15.277  42.430  1.00 61.63           H  
ATOM   1072  C   GLN A  70     -23.380 -17.213  42.422  1.00 61.63           C  
ATOM   1073  CB  GLN A  70     -25.160 -16.383  44.041  1.00 61.63           C  
ATOM   1074  HB2 GLN A  70     -26.048 -15.754  44.104  1.00 61.63           H  
ATOM   1075  HB3 GLN A  70     -25.448 -17.411  44.259  1.00 61.63           H  
ATOM   1076  O   GLN A  70     -22.258 -16.709  42.343  1.00 61.63           O  
ATOM   1077  CG  GLN A  70     -24.163 -15.896  45.104  1.00 61.63           C  
ATOM   1078  HG2 GLN A  70     -23.269 -16.519  45.089  1.00 61.63           H  
ATOM   1079  HG3 GLN A  70     -23.874 -14.871  44.874  1.00 61.63           H  
ATOM   1080  CD  GLN A  70     -24.747 -15.940  46.515  1.00 61.63           C  
ATOM   1081  NE2 GLN A  70     -24.239 -15.148  47.432  1.00 61.63           N  
ATOM   1082 HE21 GLN A  70     -24.659 -15.220  48.348  1.00 61.63           H  
ATOM   1083 HE22 GLN A  70     -23.472 -14.524  47.222  1.00 61.63           H  
ATOM   1084  OE1 GLN A  70     -25.657 -16.684  46.833  1.00 61.63           O  
ATOM   1085  N   GLN A  71     -23.583 -18.528  42.260  1.00 62.23           N  
ATOM   1086  H   GLN A  71     -24.516 -18.899  42.370  1.00 62.23           H  
ATOM   1087  CA  GLN A  71     -22.478 -19.443  41.964  1.00 62.23           C  
ATOM   1088  HA  GLN A  71     -21.705 -19.272  42.713  1.00 62.23           H  
ATOM   1089  C   GLN A  71     -21.858 -19.157  40.589  1.00 62.23           C  
ATOM   1090  CB  GLN A  71     -22.920 -20.912  42.066  1.00 62.23           C  
ATOM   1091  HB2 GLN A  71     -23.591 -21.040  42.915  1.00 62.23           H  
ATOM   1092  HB3 GLN A  71     -23.448 -21.196  41.156  1.00 62.23           H  
ATOM   1093  O   GLN A  71     -20.640 -19.185  40.464  1.00 62.23           O  
ATOM   1094  CG  GLN A  71     -21.687 -21.814  42.271  1.00 62.23           C  
ATOM   1095  HG2 GLN A  71     -21.346 -21.718  43.302  1.00 62.23           H  
ATOM   1096  HG3 GLN A  71     -20.874 -21.492  41.621  1.00 62.23           H  
ATOM   1097  CD  GLN A  71     -21.954 -23.282  41.969  1.00 62.23           C  
ATOM   1098  NE2 GLN A  71     -22.814 -23.940  42.715  1.00 62.23           N  
ATOM   1099 HE21 GLN A  71     -22.971 -24.911  42.484  1.00 62.23           H  
ATOM   1100 HE22 GLN A  71     -23.297 -23.477  43.471  1.00 62.23           H  
ATOM   1101  OE1 GLN A  71     -21.375 -23.863  41.062  1.00 62.23           O  
ATOM   1102  N   ASN A  72     -22.643 -18.829  39.558  1.00 68.61           N  
ATOM   1103  H   ASN A  72     -23.645 -18.851  39.677  1.00 68.61           H  
ATOM   1104  CA  ASN A  72     -22.088 -18.502  38.239  1.00 68.61           C  
ATOM   1105  HA  ASN A  72     -21.327 -19.246  38.003  1.00 68.61           H  
ATOM   1106  C   ASN A  72     -21.329 -17.167  38.217  1.00 68.61           C  
ATOM   1107  CB  ASN A  72     -23.191 -18.608  37.174  1.00 68.61           C  
ATOM   1108  HB2 ASN A  72     -22.872 -18.085  36.273  1.00 68.61           H  
ATOM   1109  HB3 ASN A  72     -24.105 -18.138  37.537  1.00 68.61           H  
ATOM   1110  O   ASN A  72     -20.278 -17.086  37.583  1.00 68.61           O  
ATOM   1111  CG  ASN A  72     -23.462 -20.054  36.785  1.00 68.61           C  
ATOM   1112  ND2 ASN A  72     -24.632 -20.346  36.268  1.00 68.61           N  
ATOM   1113 HD21 ASN A  72     -25.350 -19.640  36.187  1.00 68.61           H  
ATOM   1114 HD22 ASN A  72     -24.781 -21.309  36.004  1.00 68.61           H  
ATOM   1115  OD1 ASN A  72     -22.618 -20.930  36.903  1.00 68.61           O  
ATOM   1116  N   ASN A  73     -21.767 -16.170  38.985  1.00 69.25           N  
ATOM   1117  H   ASN A  73     -22.669 -16.266  39.429  1.00 69.25           H  
ATOM   1118  CA  ASN A  73     -21.003 -14.945  39.224  1.00 69.25           C  
ATOM   1119  HA  ASN A  73     -20.738 -14.499  38.266  1.00 69.25           H  
ATOM   1120  C   ASN A  73     -19.690 -15.255  39.966  1.00 69.25           C  
ATOM   1121  CB  ASN A  73     -21.875 -13.948  40.013  1.00 69.25           C  
ATOM   1122  HB2 ASN A  73     -22.249 -14.428  40.917  1.00 69.25           H  
ATOM   1123  HB3 ASN A  73     -21.253 -13.103  40.310  1.00 69.25           H  
ATOM   1124  O   ASN A  73     -18.643 -14.728  39.601  1.00 69.25           O  
ATOM   1125  CG  ASN A  73     -23.057 -13.388  39.235  1.00 69.25           C  
ATOM   1126  ND2 ASN A  73     -23.910 -12.638  39.894  1.00 69.25           N  
ATOM   1127 HD21 ASN A  73     -24.675 -12.257  39.355  1.00 69.25           H  
ATOM   1128 HD22 ASN A  73     -23.792 -12.468  40.883  1.00 69.25           H  
ATOM   1129  OD1 ASN A  73     -23.230 -13.572  38.044  1.00 69.25           O  
ATOM   1130  N   GLN A  74     -19.717 -16.154  40.958  1.00 61.22           N  
ATOM   1131  H   GLN A  74     -20.612 -16.524  41.244  1.00 61.22           H  
ATOM   1132  CA  GLN A  74     -18.522 -16.626  41.668  1.00 61.22           C  
ATOM   1133  HA  GLN A  74     -17.976 -15.755  42.032  1.00 61.22           H  
ATOM   1134  C   GLN A  74     -17.572 -17.416  40.749  1.00 61.22           C  
ATOM   1135  CB  GLN A  74     -18.973 -17.459  42.879  1.00 61.22           C  
ATOM   1136  HB2 GLN A  74     -19.720 -16.896  43.439  1.00 61.22           H  
ATOM   1137  HB3 GLN A  74     -19.433 -18.382  42.527  1.00 61.22           H  
ATOM   1138  O   GLN A  74     -16.362 -17.224  40.824  1.00 61.22           O  
ATOM   1139  CG  GLN A  74     -17.829 -17.815  43.841  1.00 61.22           C  
ATOM   1140  HG2 GLN A  74     -17.051 -18.361  43.308  1.00 61.22           H  
ATOM   1141  HG3 GLN A  74     -17.396 -16.894  44.233  1.00 61.22           H  
ATOM   1142  CD  GLN A  74     -18.299 -18.681  45.009  1.00 61.22           C  
ATOM   1143  NE2 GLN A  74     -17.565 -18.719  46.099  1.00 61.22           N  
ATOM   1144 HE21 GLN A  74     -16.709 -18.189  46.172  1.00 61.22           H  
ATOM   1145 HE22 GLN A  74     -17.914 -19.306  46.843  1.00 61.22           H  
ATOM   1146  OE1 GLN A  74     -19.318 -19.350  44.971  1.00 61.22           O  
ATOM   1147  N   ASN A  75     -18.103 -18.252  39.849  1.00 65.54           N  
ATOM   1148  H   ASN A  75     -19.099 -18.409  39.896  1.00 65.54           H  
ATOM   1149  CA  ASN A  75     -17.338 -18.984  38.834  1.00 65.54           C  
ATOM   1150  HA  ASN A  75     -16.562 -19.568  39.327  1.00 65.54           H  
ATOM   1151  C   ASN A  75     -16.629 -18.004  37.880  1.00 65.54           C  
ATOM   1152  CB  ASN A  75     -18.278 -19.941  38.058  1.00 65.54           C  
ATOM   1153  HB2 ASN A  75     -17.711 -20.407  37.251  1.00 65.54           H  
ATOM   1154  HB3 ASN A  75     -19.080 -19.365  37.597  1.00 65.54           H  
ATOM   1155  O   ASN A  75     -15.423 -18.106  37.674  1.00 65.54           O  
ATOM   1156  CG  ASN A  75     -18.892 -21.066  38.884  1.00 65.54           C  
ATOM   1157  ND2 ASN A  75     -20.028 -21.600  38.488  1.00 65.54           N  
ATOM   1158 HD21 ASN A  75     -20.538 -21.242  37.692  1.00 65.54           H  
ATOM   1159 HD22 ASN A  75     -20.461 -22.303  39.070  1.00 65.54           H  
ATOM   1160  OD1 ASN A  75     -18.336 -21.528  39.871  1.00 65.54           O  
ATOM   1161  N   HIS A  76     -17.364 -17.017  37.355  1.00 70.33           N  
ATOM   1162  H   HIS A  76     -18.351 -16.994  37.565  1.00 70.33           H  
ATOM   1163  CA  HIS A  76     -16.840 -15.988  36.453  1.00 70.33           C  
ATOM   1164  HA  HIS A  76     -16.383 -16.474  35.591  1.00 70.33           H  
ATOM   1165  C   HIS A  76     -15.763 -15.127  37.131  1.00 70.33           C  
ATOM   1166  CB  HIS A  76     -18.028 -15.139  35.970  1.00 70.33           C  
ATOM   1167  HB2 HIS A  76     -18.815 -15.809  35.623  1.00 70.33           H  
ATOM   1168  HB3 HIS A  76     -18.432 -14.567  36.806  1.00 70.33           H  
ATOM   1169  O   HIS A  76     -14.678 -14.931  36.582  1.00 70.33           O  
ATOM   1170  CG  HIS A  76     -17.707 -14.189  34.845  1.00 70.33           C  
ATOM   1171  CD2 HIS A  76     -18.151 -14.293  33.553  1.00 70.33           C  
ATOM   1172  HD2 HIS A  76     -18.774 -15.082  33.160  1.00 70.33           H  
ATOM   1173  ND1 HIS A  76     -16.969 -13.028  34.920  1.00 70.33           N  
ATOM   1174  HD1 HIS A  76     -16.479 -12.659  35.723  1.00 70.33           H  
ATOM   1175  CE1 HIS A  76     -16.966 -12.458  33.705  1.00 70.33           C  
ATOM   1176  HE1 HIS A  76     -16.460 -11.536  33.458  1.00 70.33           H  
ATOM   1177  NE2 HIS A  76     -17.674 -13.192  32.836  1.00 70.33           N  
ATOM   1178  N   LEU A  77     -16.029 -14.661  38.356  1.00 59.35           N  
ATOM   1179  H   LEU A  77     -16.943 -14.839  38.749  1.00 59.35           H  
ATOM   1180  CA  LEU A  77     -15.097 -13.848  39.137  1.00 59.35           C  
ATOM   1181  HA  LEU A  77     -14.761 -13.027  38.504  1.00 59.35           H  
ATOM   1182  C   LEU A  77     -13.845 -14.645  39.537  1.00 59.35           C  
ATOM   1183  CB  LEU A  77     -15.872 -13.243  40.323  1.00 59.35           C  
ATOM   1184  HB2 LEU A  77     -16.205 -14.037  40.991  1.00 59.35           H  
ATOM   1185  HB3 LEU A  77     -16.763 -12.772  39.907  1.00 59.35           H  
ATOM   1186  O   LEU A  77     -12.747 -14.098  39.487  1.00 59.35           O  
ATOM   1187  CG  LEU A  77     -15.101 -12.174  41.123  1.00 59.35           C  
ATOM   1188  HG  LEU A  77     -14.432 -11.628  40.458  1.00 59.35           H  
ATOM   1189  CD1 LEU A  77     -16.084 -11.176  41.742  1.00 59.35           C  
ATOM   1190 HD11 LEU A  77     -16.781 -11.695  42.400  1.00 59.35           H  
ATOM   1191 HD12 LEU A  77     -16.639 -10.671  40.952  1.00 59.35           H  
ATOM   1192 HD13 LEU A  77     -15.537 -10.425  42.313  1.00 59.35           H  
ATOM   1193  CD2 LEU A  77     -14.297 -12.774  42.277  1.00 59.35           C  
ATOM   1194 HD21 LEU A  77     -13.772 -11.979  42.809  1.00 59.35           H  
ATOM   1195 HD22 LEU A  77     -14.958 -13.294  42.969  1.00 59.35           H  
ATOM   1196 HD23 LEU A  77     -13.555 -13.476  41.898  1.00 59.35           H  
ATOM   1197  N   TYR A  78     -13.972 -15.940  39.850  1.00 65.47           N  
ATOM   1198  H   TYR A  78     -14.897 -16.341  39.907  1.00 65.47           H  
ATOM   1199  CA  TYR A  78     -12.820 -16.824  40.063  1.00 65.47           C  
ATOM   1200  HA  TYR A  78     -12.197 -16.398  40.849  1.00 65.47           H  
ATOM   1201  C   TYR A  78     -11.945 -16.927  38.807  1.00 65.47           C  
ATOM   1202  CB  TYR A  78     -13.283 -18.213  40.528  1.00 65.47           C  
ATOM   1203  HB2 TYR A  78     -14.006 -18.611  39.817  1.00 65.47           H  
ATOM   1204  HB3 TYR A  78     -13.787 -18.113  41.490  1.00 65.47           H  
ATOM   1205  O   TYR A  78     -10.736 -16.737  38.901  1.00 65.47           O  
ATOM   1206  CG  TYR A  78     -12.141 -19.205  40.668  1.00 65.47           C  
ATOM   1207  CD1 TYR A  78     -11.778 -20.017  39.574  1.00 65.47           C  
ATOM   1208  HD1 TYR A  78     -12.330 -19.956  38.648  1.00 65.47           H  
ATOM   1209  CD2 TYR A  78     -11.396 -19.262  41.862  1.00 65.47           C  
ATOM   1210  HD2 TYR A  78     -11.661 -18.627  42.693  1.00 65.47           H  
ATOM   1211  CE1 TYR A  78     -10.662 -20.870  39.667  1.00 65.47           C  
ATOM   1212  HE1 TYR A  78     -10.353 -21.464  38.819  1.00 65.47           H  
ATOM   1213  CE2 TYR A  78     -10.284 -20.124  41.962  1.00 65.47           C  
ATOM   1214  HE2 TYR A  78      -9.706 -20.155  42.874  1.00 65.47           H  
ATOM   1215  OH  TYR A  78      -8.832 -21.745  40.940  1.00 65.47           O  
ATOM   1216  HH  TYR A  78      -8.382 -21.665  41.784  1.00 65.47           H  
ATOM   1217  CZ  TYR A  78      -9.911 -20.924  40.859  1.00 65.47           C  
ATOM   1218  N   THR A  79     -12.532 -17.150  37.625  1.00 55.56           N  
ATOM   1219  H   THR A  79     -13.524 -17.336  37.593  1.00 55.56           H  
ATOM   1220  CA  THR A  79     -11.773 -17.181  36.361  1.00 55.56           C  
ATOM   1221  HA  THR A  79     -10.989 -17.932  36.447  1.00 55.56           H  
ATOM   1222  C   THR A  79     -11.077 -15.846  36.081  1.00 55.56           C  
ATOM   1223  CB  THR A  79     -12.687 -17.573  35.190  1.00 55.56           C  
ATOM   1224  HB  THR A  79     -13.516 -16.869  35.120  1.00 55.56           H  
ATOM   1225  O   THR A  79      -9.919 -15.842  35.668  1.00 55.56           O  
ATOM   1226  CG2 THR A  79     -11.967 -17.632  33.843  1.00 55.56           C  
ATOM   1227 HG21 THR A  79     -11.086 -18.270  33.913  1.00 55.56           H  
ATOM   1228 HG22 THR A  79     -11.662 -16.630  33.541  1.00 55.56           H  
ATOM   1229 HG23 THR A  79     -12.645 -18.026  33.085  1.00 55.56           H  
ATOM   1230  OG1 THR A  79     -13.200 -18.866  35.414  1.00 55.56           O  
ATOM   1231  HG1 THR A  79     -12.456 -19.472  35.441  1.00 55.56           H  
ATOM   1232  N   GLN A  80     -11.723 -14.711  36.369  1.00 42.79           N  
ATOM   1233  H   GLN A  80     -12.682 -14.765  36.682  1.00 42.79           H  
ATOM   1234  CA  GLN A  80     -11.094 -13.391  36.243  1.00 42.79           C  
ATOM   1235  HA  GLN A  80     -10.656 -13.307  35.249  1.00 42.79           H  
ATOM   1236  C   GLN A  80      -9.950 -13.186  37.249  1.00 42.79           C  
ATOM   1237  CB  GLN A  80     -12.149 -12.289  36.398  1.00 42.79           C  
ATOM   1238  HB2 GLN A  80     -11.645 -11.325  36.473  1.00 42.79           H  
ATOM   1239  HB3 GLN A  80     -12.713 -12.451  37.317  1.00 42.79           H  
ATOM   1240  O   GLN A  80      -8.906 -12.659  36.871  1.00 42.79           O  
ATOM   1241  CG  GLN A  80     -13.109 -12.237  35.203  1.00 42.79           C  
ATOM   1242  HG2 GLN A  80     -13.593 -13.203  35.058  1.00 42.79           H  
ATOM   1243  HG3 GLN A  80     -12.545 -12.006  34.300  1.00 42.79           H  
ATOM   1244  CD  GLN A  80     -14.188 -11.187  35.421  1.00 42.79           C  
ATOM   1245  NE2 GLN A  80     -14.132 -10.066  34.736  1.00 42.79           N  
ATOM   1246 HE21 GLN A  80     -14.849  -9.383  34.935  1.00 42.79           H  
ATOM   1247 HE22 GLN A  80     -13.382  -9.908  34.078  1.00 42.79           H  
ATOM   1248  OE1 GLN A  80     -15.104 -11.348  36.211  1.00 42.79           O  
ATOM   1249  N   LEU A  81     -10.092 -13.632  38.503  1.00 55.95           N  
ATOM   1250  H   LEU A  81     -10.977 -14.033  38.777  1.00 55.95           H  
ATOM   1251  CA  LEU A  81      -8.999 -13.606  39.485  1.00 55.95           C  
ATOM   1252  HA  LEU A  81      -8.590 -12.597  39.529  1.00 55.95           H  
ATOM   1253  C   LEU A  81      -7.837 -14.515  39.068  1.00 55.95           C  
ATOM   1254  CB  LEU A  81      -9.513 -14.005  40.880  1.00 55.95           C  
ATOM   1255  HB2 LEU A  81     -10.109 -14.914  40.787  1.00 55.95           H  
ATOM   1256  HB3 LEU A  81      -8.652 -14.244  41.504  1.00 55.95           H  
ATOM   1257  O   LEU A  81      -6.687 -14.107  39.186  1.00 55.95           O  
ATOM   1258  CG  LEU A  81     -10.341 -12.933  41.610  1.00 55.95           C  
ATOM   1259  HG  LEU A  81     -11.208 -12.657  41.010  1.00 55.95           H  
ATOM   1260  CD1 LEU A  81     -10.823 -13.508  42.943  1.00 55.95           C  
ATOM   1261 HD11 LEU A  81     -11.436 -12.772  43.463  1.00 55.95           H  
ATOM   1262 HD12 LEU A  81     -11.422 -14.400  42.761  1.00 55.95           H  
ATOM   1263 HD13 LEU A  81      -9.970 -13.770  43.569  1.00 55.95           H  
ATOM   1264  CD2 LEU A  81      -9.535 -11.666  41.914  1.00 55.95           C  
ATOM   1265 HD21 LEU A  81      -8.623 -11.922  42.453  1.00 55.95           H  
ATOM   1266 HD22 LEU A  81     -10.133 -10.987  42.520  1.00 55.95           H  
ATOM   1267 HD23 LEU A  81      -9.277 -11.153  40.987  1.00 55.95           H  
ATOM   1268  N   GLN A  82      -8.119 -15.700  38.527  1.00 48.68           N  
ATOM   1269  H   GLN A  82      -9.085 -15.993  38.501  1.00 48.68           H  
ATOM   1270  CA  GLN A  82      -7.104 -16.632  38.032  1.00 48.68           C  
ATOM   1271  HA  GLN A  82      -6.390 -16.815  38.834  1.00 48.68           H  
ATOM   1272  C   GLN A  82      -6.330 -16.040  36.841  1.00 48.68           C  
ATOM   1273  CB  GLN A  82      -7.805 -17.955  37.685  1.00 48.68           C  
ATOM   1274  HB2 GLN A  82      -8.423 -18.253  38.532  1.00 48.68           H  
ATOM   1275  HB3 GLN A  82      -8.453 -17.811  36.821  1.00 48.68           H  
ATOM   1276  O   GLN A  82      -5.103 -16.115  36.806  1.00 48.68           O  
ATOM   1277  CG  GLN A  82      -6.818 -19.093  37.398  1.00 48.68           C  
ATOM   1278  HG2 GLN A  82      -6.118 -19.168  38.231  1.00 48.68           H  
ATOM   1279  HG3 GLN A  82      -6.253 -18.876  36.492  1.00 48.68           H  
ATOM   1280  CD  GLN A  82      -7.528 -20.435  37.224  1.00 48.68           C  
ATOM   1281  NE2 GLN A  82      -6.930 -21.519  37.666  1.00 48.68           N  
ATOM   1282 HE21 GLN A  82      -6.052 -21.456  38.161  1.00 48.68           H  
ATOM   1283 HE22 GLN A  82      -7.454 -22.379  37.581  1.00 48.68           H  
ATOM   1284  OE1 GLN A  82      -8.620 -20.546  36.690  1.00 48.68           O  
ATOM   1285  N   GLN A  83      -7.023 -15.371  35.914  1.00 46.08           N  
ATOM   1286  H   GLN A  83      -8.031 -15.375  35.977  1.00 46.08           H  
ATOM   1287  CA  GLN A  83      -6.402 -14.616  34.819  1.00 46.08           C  
ATOM   1288  HA  GLN A  83      -5.720 -15.270  34.275  1.00 46.08           H  
ATOM   1289  C   GLN A  83      -5.575 -13.427  35.335  1.00 46.08           C  
ATOM   1290  CB  GLN A  83      -7.494 -14.127  33.855  1.00 46.08           C  
ATOM   1291  HB2 GLN A  83      -8.289 -13.653  34.430  1.00 46.08           H  
ATOM   1292  HB3 GLN A  83      -7.071 -13.384  33.179  1.00 46.08           H  
ATOM   1293  O   GLN A  83      -4.465 -13.202  34.860  1.00 46.08           O  
ATOM   1294  CG  GLN A  83      -8.073 -15.271  33.007  1.00 46.08           C  
ATOM   1295  HG2 GLN A  83      -7.307 -15.613  32.310  1.00 46.08           H  
ATOM   1296  HG3 GLN A  83      -8.337 -16.114  33.646  1.00 46.08           H  
ATOM   1297  CD  GLN A  83      -9.317 -14.871  32.217  1.00 46.08           C  
ATOM   1298  NE2 GLN A  83      -9.790 -15.723  31.335  1.00 46.08           N  
ATOM   1299 HE21 GLN A  83      -9.335 -16.614  31.190  1.00 46.08           H  
ATOM   1300 HE22 GLN A  83     -10.612 -15.427  30.828  1.00 46.08           H  
ATOM   1301  OE1 GLN A  83      -9.898 -13.807  32.361  1.00 46.08           O  
ATOM   1302  N   LEU A  84      -6.064 -12.687  36.335  1.00 46.41           N  
ATOM   1303  H   LEU A  84      -6.995 -12.886  36.670  1.00 46.41           H  
ATOM   1304  CA  LEU A  84      -5.318 -11.583  36.953  1.00 46.41           C  
ATOM   1305  HA  LEU A  84      -4.956 -10.929  36.160  1.00 46.41           H  
ATOM   1306  C   LEU A  84      -4.068 -12.071  37.700  1.00 46.41           C  
ATOM   1307  CB  LEU A  84      -6.250 -10.777  37.875  1.00 46.41           C  
ATOM   1308  HB2 LEU A  84      -6.802 -11.475  38.505  1.00 46.41           H  
ATOM   1309  HB3 LEU A  84      -5.646 -10.152  38.532  1.00 46.41           H  
ATOM   1310  O   LEU A  84      -3.024 -11.435  37.590  1.00 46.41           O  
ATOM   1311  CG  LEU A  84      -7.241  -9.873  37.117  1.00 46.41           C  
ATOM   1312  HG  LEU A  84      -7.720 -10.431  36.312  1.00 46.41           H  
ATOM   1313  CD1 LEU A  84      -8.325  -9.374  38.075  1.00 46.41           C  
ATOM   1314 HD11 LEU A  84      -9.027  -8.736  37.538  1.00 46.41           H  
ATOM   1315 HD12 LEU A  84      -7.875  -8.816  38.895  1.00 46.41           H  
ATOM   1316 HD13 LEU A  84      -8.871 -10.229  38.475  1.00 46.41           H  
ATOM   1317  CD2 LEU A  84      -6.550  -8.648  36.509  1.00 46.41           C  
ATOM   1318 HD21 LEU A  84      -7.290  -8.019  36.014  1.00 46.41           H  
ATOM   1319 HD22 LEU A  84      -5.816  -8.962  35.766  1.00 46.41           H  
ATOM   1320 HD23 LEU A  84      -6.051  -8.074  37.289  1.00 46.41           H  
ATOM   1321  N   GLN A  85      -4.133 -13.215  38.385  1.00 47.37           N  
ATOM   1322  H   GLN A  85      -5.031 -13.668  38.475  1.00 47.37           H  
ATOM   1323  CA  GLN A  85      -2.972 -13.858  39.011  1.00 47.37           C  
ATOM   1324  HA  GLN A  85      -2.472 -13.134  39.656  1.00 47.37           H  
ATOM   1325  C   GLN A  85      -1.947 -14.314  37.966  1.00 47.37           C  
ATOM   1326  CB  GLN A  85      -3.431 -15.046  39.870  1.00 47.37           C  
ATOM   1327  HB2 GLN A  85      -4.149 -15.644  39.310  1.00 47.37           H  
ATOM   1328  HB3 GLN A  85      -2.569 -15.672  40.100  1.00 47.37           H  
ATOM   1329  O   GLN A  85      -0.758 -14.056  38.136  1.00 47.37           O  
ATOM   1330  CG  GLN A  85      -4.050 -14.584  41.198  1.00 47.37           C  
ATOM   1331  HG2 GLN A  85      -3.286 -14.058  41.771  1.00 47.37           H  
ATOM   1332  HG3 GLN A  85      -4.867 -13.887  41.012  1.00 47.37           H  
ATOM   1333  CD  GLN A  85      -4.588 -15.742  42.034  1.00 47.37           C  
ATOM   1334  NE2 GLN A  85      -4.605 -15.611  43.343  1.00 47.37           N  
ATOM   1335 HE21 GLN A  85      -4.248 -14.775  43.782  1.00 47.37           H  
ATOM   1336 HE22 GLN A  85      -4.947 -16.407  43.862  1.00 47.37           H  
ATOM   1337  OE1 GLN A  85      -5.007 -16.780  41.549  1.00 47.37           O  
ATOM   1338  N   GLN A  86      -2.390 -14.907  36.853  1.00 46.91           N  
ATOM   1339  H   GLN A  86      -3.373 -15.129  36.781  1.00 46.91           H  
ATOM   1340  CA  GLN A  86      -1.514 -15.252  35.726  1.00 46.91           C  
ATOM   1341  HA  GLN A  86      -0.712 -15.896  36.086  1.00 46.91           H  
ATOM   1342  C   GLN A  86      -0.851 -14.005  35.121  1.00 46.91           C  
ATOM   1343  CB  GLN A  86      -2.321 -16.014  34.663  1.00 46.91           C  
ATOM   1344  HB2 GLN A  86      -1.747 -16.058  33.738  1.00 46.91           H  
ATOM   1345  HB3 GLN A  86      -3.250 -15.479  34.465  1.00 46.91           H  
ATOM   1346  O   GLN A  86       0.353 -14.014  34.876  1.00 46.91           O  
ATOM   1347  CG  GLN A  86      -2.630 -17.455  35.103  1.00 46.91           C  
ATOM   1348  HG2 GLN A  86      -3.014 -17.462  36.124  1.00 46.91           H  
ATOM   1349  HG3 GLN A  86      -1.701 -18.024  35.097  1.00 46.91           H  
ATOM   1350  CD  GLN A  86      -3.651 -18.162  34.214  1.00 46.91           C  
ATOM   1351  NE2 GLN A  86      -3.751 -19.469  34.308  1.00 46.91           N  
ATOM   1352 HE21 GLN A  86      -4.427 -19.903  33.696  1.00 46.91           H  
ATOM   1353 HE22 GLN A  86      -3.145 -19.985  34.931  1.00 46.91           H  
ATOM   1354  OE1 GLN A  86      -4.383 -17.583  33.428  1.00 46.91           O  
ATOM   1355  N   ILE A  87      -1.594 -12.906  34.948  1.00 44.52           N  
ATOM   1356  H   ILE A  87      -2.585 -12.977  35.129  1.00 44.52           H  
ATOM   1357  CA  ILE A  87      -1.063 -11.616  34.473  1.00 44.52           C  
ATOM   1358  HA  ILE A  87      -0.511 -11.792  33.549  1.00 44.52           H  
ATOM   1359  C   ILE A  87      -0.058 -11.019  35.472  1.00 44.52           C  
ATOM   1360  CB  ILE A  87      -2.234 -10.654  34.150  1.00 44.52           C  
ATOM   1361  HB  ILE A  87      -2.934 -10.676  34.985  1.00 44.52           H  
ATOM   1362  O   ILE A  87       0.968 -10.485  35.056  1.00 44.52           O  
ATOM   1363  CG1 ILE A  87      -2.965 -11.129  32.870  1.00 44.52           C  
ATOM   1364 HG12 ILE A  87      -2.351 -10.910  31.997  1.00 44.52           H  
ATOM   1365 HG13 ILE A  87      -3.102 -12.210  32.903  1.00 44.52           H  
ATOM   1366  CG2 ILE A  87      -1.765  -9.198  33.966  1.00 44.52           C  
ATOM   1367 HG21 ILE A  87      -2.605  -8.554  33.703  1.00 44.52           H  
ATOM   1368 HG22 ILE A  87      -1.009  -9.147  33.182  1.00 44.52           H  
ATOM   1369 HG23 ILE A  87      -1.342  -8.816  34.895  1.00 44.52           H  
ATOM   1370  CD1 ILE A  87      -4.353 -10.502  32.678  1.00 44.52           C  
ATOM   1371 HD11 ILE A  87      -4.965 -10.674  33.563  1.00 44.52           H  
ATOM   1372 HD12 ILE A  87      -4.271  -9.430  32.493  1.00 44.52           H  
ATOM   1373 HD13 ILE A  87      -4.839 -10.965  31.819  1.00 44.52           H  
ATOM   1374  N   GLN A  88      -0.298 -11.134  36.780  1.00 46.74           N  
ATOM   1375  H   GLN A  88      -1.172 -11.547  37.073  1.00 46.74           H  
ATOM   1376  CA  GLN A  88       0.629 -10.668  37.819  1.00 46.74           C  
ATOM   1377  HA  GLN A  88       0.938  -9.650  37.583  1.00 46.74           H  
ATOM   1378  C   GLN A  88       1.908 -11.515  37.874  1.00 46.74           C  
ATOM   1379  CB  GLN A  88      -0.090 -10.652  39.176  1.00 46.74           C  
ATOM   1380  HB2 GLN A  88       0.647 -10.568  39.975  1.00 46.74           H  
ATOM   1381  HB3 GLN A  88      -0.633 -11.588  39.306  1.00 46.74           H  
ATOM   1382  O   GLN A  88       2.999 -10.955  37.953  1.00 46.74           O  
ATOM   1383  CG  GLN A  88      -1.054  -9.458  39.280  1.00 46.74           C  
ATOM   1384  HG2 GLN A  88      -1.680  -9.401  38.390  1.00 46.74           H  
ATOM   1385  HG3 GLN A  88      -0.467  -8.540  39.329  1.00 46.74           H  
ATOM   1386  CD  GLN A  88      -1.974  -9.518  40.498  1.00 46.74           C  
ATOM   1387  NE2 GLN A  88      -2.663  -8.441  40.805  1.00 46.74           N  
ATOM   1388 HE21 GLN A  88      -3.248  -8.521  41.625  1.00 46.74           H  
ATOM   1389 HE22 GLN A  88      -2.574  -7.599  40.255  1.00 46.74           H  
ATOM   1390  OE1 GLN A  88      -2.107 -10.506  41.198  1.00 46.74           O  
ATOM   1391  N   GLN A  89       1.804 -12.841  37.757  1.00 46.49           N  
ATOM   1392  H   GLN A  89       0.881 -13.248  37.721  1.00 46.49           H  
ATOM   1393  CA  GLN A  89       2.957 -13.749  37.692  1.00 46.49           C  
ATOM   1394  HA  GLN A  89       3.615 -13.548  38.538  1.00 46.49           H  
ATOM   1395  C   GLN A  89       3.783 -13.522  36.416  1.00 46.49           C  
ATOM   1396  CB  GLN A  89       2.464 -15.200  37.792  1.00 46.49           C  
ATOM   1397  HB2 GLN A  89       3.276 -15.876  37.523  1.00 46.49           H  
ATOM   1398  HB3 GLN A  89       1.643 -15.350  37.091  1.00 46.49           H  
ATOM   1399  O   GLN A  89       5.003 -13.407  36.492  1.00 46.49           O  
ATOM   1400  CG  GLN A  89       2.007 -15.535  39.223  1.00 46.49           C  
ATOM   1401  HG2 GLN A  89       2.878 -15.518  39.879  1.00 46.49           H  
ATOM   1402  HG3 GLN A  89       1.310 -14.778  39.581  1.00 46.49           H  
ATOM   1403  CD  GLN A  89       1.323 -16.894  39.348  1.00 46.49           C  
ATOM   1404  NE2 GLN A  89       1.154 -17.391  40.553  1.00 46.49           N  
ATOM   1405 HE21 GLN A  89       0.703 -18.294  40.600  1.00 46.49           H  
ATOM   1406 HE22 GLN A  89       1.484 -16.891  41.366  1.00 46.49           H  
ATOM   1407  OE1 GLN A  89       0.918 -17.537  38.393  1.00 46.49           O  
ATOM   1408  N   PHE A  90       3.125 -13.341  35.268  1.00 43.89           N  
ATOM   1409  H   PHE A  90       2.127 -13.499  35.268  1.00 43.89           H  
ATOM   1410  CA  PHE A  90       3.734 -12.914  34.002  1.00 43.89           C  
ATOM   1411  HA  PHE A  90       4.453 -13.665  33.674  1.00 43.89           H  
ATOM   1412  C   PHE A  90       4.484 -11.580  34.166  1.00 43.89           C  
ATOM   1413  CB  PHE A  90       2.592 -12.824  32.974  1.00 43.89           C  
ATOM   1414  HB2 PHE A  90       1.812 -12.176  33.375  1.00 43.89           H  
ATOM   1415  HB3 PHE A  90       2.151 -13.817  32.884  1.00 43.89           H  
ATOM   1416  O   PHE A  90       5.643 -11.457  33.774  1.00 43.89           O  
ATOM   1417  CG  PHE A  90       2.905 -12.318  31.577  1.00 43.89           C  
ATOM   1418  CD1 PHE A  90       3.123 -10.945  31.340  1.00 43.89           C  
ATOM   1419  HD1 PHE A  90       3.142 -10.248  32.165  1.00 43.89           H  
ATOM   1420  CD2 PHE A  90       2.839 -13.205  30.486  1.00 43.89           C  
ATOM   1421  HD2 PHE A  90       2.651 -14.255  30.653  1.00 43.89           H  
ATOM   1422  CE1 PHE A  90       3.301 -10.469  30.029  1.00 43.89           C  
ATOM   1423  HE1 PHE A  90       3.484  -9.419  29.855  1.00 43.89           H  
ATOM   1424  CE2 PHE A  90       2.984 -12.724  29.173  1.00 43.89           C  
ATOM   1425  HE2 PHE A  90       2.912 -13.410  28.342  1.00 43.89           H  
ATOM   1426  CZ  PHE A  90       3.224 -11.358  28.944  1.00 43.89           C  
ATOM   1427  HZ  PHE A  90       3.350 -10.995  27.934  1.00 43.89           H  
ATOM   1428  N   GLN A  91       3.861 -10.582  34.804  1.00 44.55           N  
ATOM   1429  H   GLN A  91       2.905 -10.723  35.097  1.00 44.55           H  
ATOM   1430  CA  GLN A  91       4.490  -9.285  35.077  1.00 44.55           C  
ATOM   1431  HA  GLN A  91       4.901  -8.893  34.146  1.00 44.55           H  
ATOM   1432  C   GLN A  91       5.665  -9.392  36.058  1.00 44.55           C  
ATOM   1433  CB  GLN A  91       3.438  -8.296  35.602  1.00 44.55           C  
ATOM   1434  HB2 GLN A  91       2.837  -8.783  36.369  1.00 44.55           H  
ATOM   1435  HB3 GLN A  91       3.940  -7.441  36.055  1.00 44.55           H  
ATOM   1436  O   GLN A  91       6.631  -8.645  35.918  1.00 44.55           O  
ATOM   1437  CG  GLN A  91       2.530  -7.772  34.476  1.00 44.55           C  
ATOM   1438  HG2 GLN A  91       2.168  -8.604  33.872  1.00 44.55           H  
ATOM   1439  HG3 GLN A  91       3.117  -7.125  33.824  1.00 44.55           H  
ATOM   1440  CD  GLN A  91       1.322  -6.989  34.984  1.00 44.55           C  
ATOM   1441  NE2 GLN A  91       0.471  -6.523  34.096  1.00 44.55           N  
ATOM   1442 HE21 GLN A  91      -0.319  -6.021  34.474  1.00 44.55           H  
ATOM   1443 HE22 GLN A  91       0.601  -6.714  33.113  1.00 44.55           H  
ATOM   1444  OE1 GLN A  91       1.107  -6.758  36.161  1.00 44.55           O  
ATOM   1445  N   GLN A  92       5.624 -10.303  37.032  1.00 44.82           N  
ATOM   1446  H   GLN A  92       4.781 -10.848  37.148  1.00 44.82           H  
ATOM   1447  CA  GLN A  92       6.750 -10.574  37.931  1.00 44.82           C  
ATOM   1448  HA  GLN A  92       7.137  -9.627  38.309  1.00 44.82           H  
ATOM   1449  C   GLN A  92       7.908 -11.251  37.188  1.00 44.82           C  
ATOM   1450  CB  GLN A  92       6.274 -11.407  39.131  1.00 44.82           C  
ATOM   1451  HB2 GLN A  92       5.651 -12.228  38.777  1.00 44.82           H  
ATOM   1452  HB3 GLN A  92       7.140 -11.830  39.641  1.00 44.82           H  
ATOM   1453  O   GLN A  92       9.031 -10.762  37.271  1.00 44.82           O  
ATOM   1454  CG  GLN A  92       5.495 -10.547  40.141  1.00 44.82           C  
ATOM   1455  HG2 GLN A  92       4.711  -9.986  39.631  1.00 44.82           H  
ATOM   1456  HG3 GLN A  92       6.183  -9.829  40.588  1.00 44.82           H  
ATOM   1457  CD  GLN A  92       4.841 -11.363  41.254  1.00 44.82           C  
ATOM   1458  NE2 GLN A  92       4.514 -10.747  42.369  1.00 44.82           N  
ATOM   1459 HE21 GLN A  92       4.100 -11.331  43.082  1.00 44.82           H  
ATOM   1460 HE22 GLN A  92       4.705  -9.764  42.500  1.00 44.82           H  
ATOM   1461  OE1 GLN A  92       4.600 -12.553  41.157  1.00 44.82           O  
ATOM   1462  N   GLN A  93       7.637 -12.290  36.391  1.00 41.17           N  
ATOM   1463  H   GLN A  93       6.687 -12.630  36.361  1.00 41.17           H  
ATOM   1464  CA  GLN A  93       8.638 -12.999  35.580  1.00 41.17           C  
ATOM   1465  HA  GLN A  93       9.406 -13.408  36.237  1.00 41.17           H  
ATOM   1466  C   GLN A  93       9.341 -12.070  34.580  1.00 41.17           C  
ATOM   1467  CB  GLN A  93       7.952 -14.161  34.844  1.00 41.17           C  
ATOM   1468  HB2 GLN A  93       7.044 -13.793  34.366  1.00 41.17           H  
ATOM   1469  HB3 GLN A  93       8.617 -14.540  34.069  1.00 41.17           H  
ATOM   1470  O   GLN A  93      10.566 -12.066  34.488  1.00 41.17           O  
ATOM   1471  CG  GLN A  93       7.613 -15.322  35.795  1.00 41.17           C  
ATOM   1472  HG2 GLN A  93       7.105 -14.946  36.683  1.00 41.17           H  
ATOM   1473  HG3 GLN A  93       8.545 -15.788  36.117  1.00 41.17           H  
ATOM   1474  CD  GLN A  93       6.719 -16.385  35.161  1.00 41.17           C  
ATOM   1475  NE2 GLN A  93       6.665 -17.569  35.728  1.00 41.17           N  
ATOM   1476 HE21 GLN A  93       7.211 -17.773  36.553  1.00 41.17           H  
ATOM   1477 HE22 GLN A  93       6.060 -18.242  35.278  1.00 41.17           H  
ATOM   1478  OE1 GLN A  93       6.043 -16.188  34.166  1.00 41.17           O  
ATOM   1479  N   VAL A  94       8.587 -11.213  33.885  1.00 39.73           N  
ATOM   1480  H   VAL A  94       7.583 -11.290  33.968  1.00 39.73           H  
ATOM   1481  CA  VAL A  94       9.138 -10.211  32.951  1.00 39.73           C  
ATOM   1482  HA  VAL A  94       9.867 -10.708  32.312  1.00 39.73           H  
ATOM   1483  C   VAL A  94       9.913  -9.095  33.680  1.00 39.73           C  
ATOM   1484  CB  VAL A  94       8.007  -9.679  32.043  1.00 39.73           C  
ATOM   1485  HB  VAL A  94       7.183  -9.333  32.668  1.00 39.73           H  
ATOM   1486  O   VAL A  94      10.733  -8.410  33.068  1.00 39.73           O  
ATOM   1487  CG1 VAL A  94       8.423  -8.522  31.127  1.00 39.73           C  
ATOM   1488 HG11 VAL A  94       8.637  -7.633  31.720  1.00 39.73           H  
ATOM   1489 HG12 VAL A  94       9.308  -8.799  30.555  1.00 39.73           H  
ATOM   1490 HG13 VAL A  94       7.608  -8.287  30.442  1.00 39.73           H  
ATOM   1491  CG2 VAL A  94       7.494 -10.793  31.116  1.00 39.73           C  
ATOM   1492 HG21 VAL A  94       8.287 -11.115  30.442  1.00 39.73           H  
ATOM   1493 HG22 VAL A  94       7.159 -11.654  31.695  1.00 39.73           H  
ATOM   1494 HG23 VAL A  94       6.646 -10.433  30.533  1.00 39.73           H  
ATOM   1495  N   GLN A  95       9.725  -8.922  34.994  1.00 40.74           N  
ATOM   1496  H   GLN A  95       9.065  -9.524  35.466  1.00 40.74           H  
ATOM   1497  CA  GLN A  95      10.530  -8.012  35.819  1.00 40.74           C  
ATOM   1498  HA  GLN A  95      10.909  -7.211  35.184  1.00 40.74           H  
ATOM   1499  C   GLN A  95      11.778  -8.682  36.417  1.00 40.74           C  
ATOM   1500  CB  GLN A  95       9.656  -7.346  36.892  1.00 40.74           C  
ATOM   1501  HB2 GLN A  95       9.021  -8.092  37.369  1.00 40.74           H  
ATOM   1502  HB3 GLN A  95      10.297  -6.903  37.655  1.00 40.74           H  
ATOM   1503  O   GLN A  95      12.822  -8.027  36.457  1.00 40.74           O  
ATOM   1504  CG  GLN A  95       8.798  -6.226  36.279  1.00 40.74           C  
ATOM   1505  HG2 GLN A  95       8.241  -6.613  35.425  1.00 40.74           H  
ATOM   1506  HG3 GLN A  95       9.450  -5.427  35.926  1.00 40.74           H  
ATOM   1507  CD  GLN A  95       7.810  -5.647  37.283  1.00 40.74           C  
ATOM   1508  NE2 GLN A  95       6.737  -6.344  37.570  1.00 40.74           N  
ATOM   1509 HE21 GLN A  95       6.600  -7.228  37.100  1.00 40.74           H  
ATOM   1510 HE22 GLN A  95       6.089  -5.946  38.234  1.00 40.74           H  
ATOM   1511  OE1 GLN A  95       7.979  -4.563  37.815  1.00 40.74           O  
ATOM   1512  N   SER A  96      11.735  -9.962  36.805  1.00 41.34           N  
ATOM   1513  H   SER A  96      10.858 -10.461  36.765  1.00 41.34           H  
ATOM   1514  CA  SER A  96      12.908 -10.701  37.303  1.00 41.34           C  
ATOM   1515  HA  SER A  96      13.453 -10.058  37.994  1.00 41.34           H  
ATOM   1516  C   SER A  96      13.882 -11.075  36.186  1.00 41.34           C  
ATOM   1517  CB  SER A  96      12.482 -11.953  38.089  1.00 41.34           C  
ATOM   1518  HB2 SER A  96      13.365 -12.528  38.369  1.00 41.34           H  
ATOM   1519  HB3 SER A  96      11.981 -11.628  39.001  1.00 41.34           H  
ATOM   1520  O   SER A  96      15.061 -10.724  36.244  1.00 41.34           O  
ATOM   1521  OG  SER A  96      11.586 -12.781  37.371  1.00 41.34           O  
ATOM   1522  HG  SER A  96      12.064 -13.393  36.806  1.00 41.34           H  
ATOM   1523  N   ASN A  97      13.390 -11.748  35.149  1.00 39.75           N  
ATOM   1524  H   ASN A  97      12.399 -11.941  35.128  1.00 39.75           H  
ATOM   1525  CA  ASN A  97      14.202 -12.330  34.084  1.00 39.75           C  
ATOM   1526  HA  ASN A  97      15.149 -12.667  34.505  1.00 39.75           H  
ATOM   1527  C   ASN A  97      14.535 -11.274  33.021  1.00 39.75           C  
ATOM   1528  CB  ASN A  97      13.475 -13.572  33.544  1.00 39.75           C  
ATOM   1529  HB2 ASN A  97      12.462 -13.315  33.232  1.00 39.75           H  
ATOM   1530  HB3 ASN A  97      14.000 -13.946  32.665  1.00 39.75           H  
ATOM   1531  O   ASN A  97      13.784 -10.317  32.820  1.00 39.75           O  
ATOM   1532  CG  ASN A  97      13.408 -14.675  34.592  1.00 39.75           C  
ATOM   1533  ND2 ASN A  97      14.119 -15.757  34.407  1.00 39.75           N  
ATOM   1534 HD21 ASN A  97      14.688 -15.853  33.579  1.00 39.75           H  
ATOM   1535 HD22 ASN A  97      14.081 -16.484  35.107  1.00 39.75           H  
ATOM   1536  OD1 ASN A  97      12.751 -14.555  35.621  1.00 39.75           O  
ATOM   1537  N   ASN A  98      15.691 -11.403  32.372  1.00 43.96           N  
ATOM   1538  H   ASN A  98      16.196 -12.268  32.502  1.00 43.96           H  
ATOM   1539  CA  ASN A  98      16.164 -10.483  31.323  1.00 43.96           C  
ATOM   1540  HA  ASN A  98      15.467  -9.650  31.231  1.00 43.96           H  
ATOM   1541  C   ASN A  98      16.185 -11.139  29.933  1.00 43.96           C  
ATOM   1542  CB  ASN A  98      17.528  -9.913  31.741  1.00 43.96           C  
ATOM   1543  HB2 ASN A  98      17.902  -9.258  30.954  1.00 43.96           H  
ATOM   1544  HB3 ASN A  98      18.234 -10.733  31.870  1.00 43.96           H  
ATOM   1545  O   ASN A  98      16.415 -10.468  28.928  1.00 43.96           O  
ATOM   1546  CG  ASN A  98      17.428  -9.100  33.019  1.00 43.96           C  
ATOM   1547  ND2 ASN A  98      18.189  -9.441  34.031  1.00 43.96           N  
ATOM   1548 HD21 ASN A  98      18.030  -8.965  34.908  1.00 43.96           H  
ATOM   1549 HD22 ASN A  98      18.759 -10.272  33.971  1.00 43.96           H  
ATOM   1550  OD1 ASN A  98      16.647  -8.165  33.139  1.00 43.96           O  
ATOM   1551  N   GLU A  99      15.915 -12.439  29.894  1.00 39.24           N  
ATOM   1552  H   GLU A  99      15.859 -12.919  30.781  1.00 39.24           H  
ATOM   1553  CA  GLU A  99      15.613 -13.234  28.716  1.00 39.24           C  
ATOM   1554  HA  GLU A  99      16.488 -13.206  28.067  1.00 39.24           H  
ATOM   1555  C   GLU A  99      14.392 -12.659  27.961  1.00 39.24           C  
ATOM   1556  CB  GLU A  99      15.357 -14.699  29.129  1.00 39.24           C  
ATOM   1557  HB2 GLU A  99      15.265 -15.289  28.217  1.00 39.24           H  
ATOM   1558  HB3 GLU A  99      14.408 -14.768  29.661  1.00 39.24           H  
ATOM   1559  O   GLU A  99      13.472 -12.111  28.577  1.00 39.24           O  
ATOM   1560  CG  GLU A  99      16.466 -15.332  29.996  1.00 39.24           C  
ATOM   1561  HG2 GLU A  99      17.435 -14.928  29.703  1.00 39.24           H  
ATOM   1562  HG3 GLU A  99      16.487 -16.402  29.789  1.00 39.24           H  
ATOM   1563  CD  GLU A  99      16.231 -15.126  31.505  1.00 39.24           C  
ATOM   1564  OE1 GLU A  99      15.658 -16.031  32.145  1.00 39.24           O  
ATOM   1565  OE2 GLU A  99      16.558 -14.033  32.030  1.00 39.24           O  
ATOM   1566  N   PRO A 100      14.357 -12.758  26.623  1.00 40.68           N  
ATOM   1567  CA  PRO A 100      13.229 -12.293  25.824  1.00 40.68           C  
ATOM   1568  HA  PRO A 100      12.919 -11.301  26.151  1.00 40.68           H  
ATOM   1569  C   PRO A 100      12.045 -13.254  25.947  1.00 40.68           C  
ATOM   1570  CB  PRO A 100      13.758 -12.216  24.397  1.00 40.68           C  
ATOM   1571  HB2 PRO A 100      14.252 -11.254  24.255  1.00 40.68           H  
ATOM   1572  HB3 PRO A 100      12.977 -12.362  23.651  1.00 40.68           H  
ATOM   1573  O   PRO A 100      12.208 -14.474  25.922  1.00 40.68           O  
ATOM   1574  CG  PRO A 100      14.802 -13.330  24.366  1.00 40.68           C  
ATOM   1575  HG2 PRO A 100      14.332 -14.285  24.131  1.00 40.68           H  
ATOM   1576  HG3 PRO A 100      15.599 -13.093  23.661  1.00 40.68           H  
ATOM   1577  CD  PRO A 100      15.373 -13.357  25.777  1.00 40.68           C  
ATOM   1578  HD2 PRO A 100      15.584 -14.385  26.073  1.00 40.68           H  
ATOM   1579  HD3 PRO A 100      16.281 -12.756  25.816  1.00 40.68           H  
ATOM   1580  N   LEU A 101      10.833 -12.707  26.030  1.00 38.55           N  
ATOM   1581  H   LEU A 101      10.742 -11.708  25.911  1.00 38.55           H  
ATOM   1582  CA  LEU A 101       9.628 -13.521  26.123  1.00 38.55           C  
ATOM   1583  HA  LEU A 101       9.881 -14.426  26.675  1.00 38.55           H  
ATOM   1584  C   LEU A 101       9.160 -13.933  24.724  1.00 38.55           C  
ATOM   1585  CB  LEU A 101       8.554 -12.776  26.932  1.00 38.55           C  
ATOM   1586  HB2 LEU A 101       8.335 -11.834  26.430  1.00 38.55           H  
ATOM   1587  HB3 LEU A 101       8.950 -12.550  27.922  1.00 38.55           H  
ATOM   1588  O   LEU A 101       8.917 -13.085  23.861  1.00 38.55           O  
ATOM   1589  CG  LEU A 101       7.247 -13.575  27.087  1.00 38.55           C  
ATOM   1590  HG  LEU A 101       6.874 -13.854  26.101  1.00 38.55           H  
ATOM   1591  CD1 LEU A 101       7.412 -14.844  27.926  1.00 38.55           C  
ATOM   1592 HD11 LEU A 101       7.770 -14.591  28.924  1.00 38.55           H  
ATOM   1593 HD12 LEU A 101       6.454 -15.356  28.010  1.00 38.55           H  
ATOM   1594 HD13 LEU A 101       8.115 -15.530  27.453  1.00 38.55           H  
ATOM   1595  CD2 LEU A 101       6.191 -12.701  27.752  1.00 38.55           C  
ATOM   1596 HD21 LEU A 101       5.263 -13.267  27.832  1.00 38.55           H  
ATOM   1597 HD22 LEU A 101       6.516 -12.405  28.750  1.00 38.55           H  
ATOM   1598 HD23 LEU A 101       6.012 -11.812  27.147  1.00 38.55           H  
ATOM   1599  N   ILE A 102       8.977 -15.239  24.531  1.00 41.25           N  
ATOM   1600  H   ILE A 102       9.209 -15.867  25.287  1.00 41.25           H  
ATOM   1601  CA  ILE A 102       8.328 -15.824  23.355  1.00 41.25           C  
ATOM   1602  HA  ILE A 102       8.094 -15.013  22.665  1.00 41.25           H  
ATOM   1603  C   ILE A 102       6.989 -16.438  23.770  1.00 41.25           C  
ATOM   1604  CB  ILE A 102       9.285 -16.793  22.618  1.00 41.25           C  
ATOM   1605  HB  ILE A 102       9.773 -17.427  23.358  1.00 41.25           H  
ATOM   1606  O   ILE A 102       6.880 -17.070  24.818  1.00 41.25           O  
ATOM   1607  CG1 ILE A 102      10.362 -15.947  21.896  1.00 41.25           C  
ATOM   1608 HG12 ILE A 102      10.847 -15.292  22.620  1.00 41.25           H  
ATOM   1609 HG13 ILE A 102       9.879 -15.317  21.149  1.00 41.25           H  
ATOM   1610  CG2 ILE A 102       8.554 -17.714  21.620  1.00 41.25           C  
ATOM   1611 HG21 ILE A 102       9.261 -18.399  21.152  1.00 41.25           H  
ATOM   1612 HG22 ILE A 102       7.815 -18.325  22.138  1.00 41.25           H  
ATOM   1613 HG23 ILE A 102       8.061 -17.122  20.848  1.00 41.25           H  
ATOM   1614  CD1 ILE A 102      11.467 -16.749  21.201  1.00 41.25           C  
ATOM   1615 HD11 ILE A 102      11.065 -17.317  20.361  1.00 41.25           H  
ATOM   1616 HD12 ILE A 102      11.937 -17.426  21.914  1.00 41.25           H  
ATOM   1617 HD13 ILE A 102      12.216 -16.057  20.817  1.00 41.25           H  
ATOM   1618  N   LEU A 103       5.965 -16.242  22.937  1.00 35.96           N  
ATOM   1619  H   LEU A 103       6.161 -15.760  22.072  1.00 35.96           H  
ATOM   1620  CA  LEU A 103       4.604 -16.747  23.141  1.00 35.96           C  
ATOM   1621  HA  LEU A 103       4.608 -17.490  23.939  1.00 35.96           H  
ATOM   1622  C   LEU A 103       4.095 -17.445  21.873  1.00 35.96           C  
ATOM   1623  CB  LEU A 103       3.662 -15.589  23.539  1.00 35.96           C  
ATOM   1624  HB2 LEU A 103       3.676 -14.852  22.736  1.00 35.96           H  
ATOM   1625  HB3 LEU A 103       2.645 -15.973  23.611  1.00 35.96           H  
ATOM   1626  O   LEU A 103       4.548 -17.149  20.767  1.00 35.96           O  
ATOM   1627  CG  LEU A 103       4.002 -14.874  24.861  1.00 35.96           C  
ATOM   1628  HG  LEU A 103       5.031 -14.515  24.829  1.00 35.96           H  
ATOM   1629  CD1 LEU A 103       3.085 -13.662  25.038  1.00 35.96           C  
ATOM   1630 HD11 LEU A 103       2.045 -13.981  25.107  1.00 35.96           H  
ATOM   1631 HD12 LEU A 103       3.361 -13.124  25.945  1.00 35.96           H  
ATOM   1632 HD13 LEU A 103       3.201 -12.988  24.190  1.00 35.96           H  
ATOM   1633  CD2 LEU A 103       3.821 -15.785  26.076  1.00 35.96           C  
ATOM   1634 HD21 LEU A 103       4.524 -16.616  26.027  1.00 35.96           H  
ATOM   1635 HD22 LEU A 103       2.802 -16.173  26.113  1.00 35.96           H  
ATOM   1636 HD23 LEU A 103       4.027 -15.228  26.990  1.00 35.96           H  
ATOM   1637  N   ASN A 104       3.109 -18.329  22.030  1.00 35.07           N  
ATOM   1638  H   ASN A 104       2.773 -18.521  22.963  1.00 35.07           H  
ATOM   1639  CA  ASN A 104       2.327 -18.878  20.924  1.00 35.07           C  
ATOM   1640  HA  ASN A 104       2.526 -18.286  20.030  1.00 35.07           H  
ATOM   1641  C   ASN A 104       0.833 -18.752  21.247  1.00 35.07           C  
ATOM   1642  CB  ASN A 104       2.771 -20.324  20.637  1.00 35.07           C  
ATOM   1643  HB2 ASN A 104       3.851 -20.326  20.486  1.00 35.07           H  
ATOM   1644  HB3 ASN A 104       2.542 -20.954  21.496  1.00 35.07           H  
ATOM   1645  O   ASN A 104       0.395 -19.209  22.302  1.00 35.07           O  
ATOM   1646  CG  ASN A 104       2.115 -20.938  19.406  1.00 35.07           C  
ATOM   1647  ND2 ASN A 104       2.763 -21.898  18.789  1.00 35.07           N  
ATOM   1648 HD21 ASN A 104       3.662 -22.211  19.128  1.00 35.07           H  
ATOM   1649 HD22 ASN A 104       2.337 -22.257  17.947  1.00 35.07           H  
ATOM   1650  OD1 ASN A 104       1.022 -20.599  18.982  1.00 35.07           O  
ATOM   1651  N   ILE A 105       0.063 -18.123  20.356  1.00 32.71           N  
ATOM   1652  H   ILE A 105       0.493 -17.818  19.494  1.00 32.71           H  
ATOM   1653  CA  ILE A 105      -1.398 -18.008  20.470  1.00 32.71           C  
ATOM   1654  HA  ILE A 105      -1.754 -18.779  21.153  1.00 32.71           H  
ATOM   1655  C   ILE A 105      -2.002 -18.277  19.090  1.00 32.71           C  
ATOM   1656  CB  ILE A 105      -1.839 -16.633  21.038  1.00 32.71           C  
ATOM   1657  HB  ILE A 105      -1.613 -15.862  20.302  1.00 32.71           H  
ATOM   1658  O   ILE A 105      -1.633 -17.636  18.108  1.00 32.71           O  
ATOM   1659  CG1 ILE A 105      -1.103 -16.272  22.354  1.00 32.71           C  
ATOM   1660 HG12 ILE A 105      -1.341 -17.014  23.116  1.00 32.71           H  
ATOM   1661 HG13 ILE A 105      -0.027 -16.297  22.183  1.00 32.71           H  
ATOM   1662  CG2 ILE A 105      -3.366 -16.642  21.260  1.00 32.71           C  
ATOM   1663 HG21 ILE A 105      -3.633 -17.384  22.012  1.00 32.71           H  
ATOM   1664 HG22 ILE A 105      -3.706 -15.660  21.590  1.00 32.71           H  
ATOM   1665 HG23 ILE A 105      -3.887 -16.862  20.329  1.00 32.71           H  
ATOM   1666  CD1 ILE A 105      -1.416 -14.875  22.905  1.00 32.71           C  
ATOM   1667 HD11 ILE A 105      -0.765 -14.673  23.755  1.00 32.71           H  
ATOM   1668 HD12 ILE A 105      -1.234 -14.125  22.136  1.00 32.71           H  
ATOM   1669 HD13 ILE A 105      -2.451 -14.814  23.242  1.00 32.71           H  
ATOM   1670  N   GLY A 106      -2.916 -19.247  18.997  1.00 28.12           N  
ATOM   1671  H   GLY A 106      -3.171 -19.748  19.836  1.00 28.12           H  
ATOM   1672  CA  GLY A 106      -3.564 -19.624  17.733  1.00 28.12           C  
ATOM   1673  HA2 GLY A 106      -4.045 -18.744  17.305  1.00 28.12           H  
ATOM   1674  HA3 GLY A 106      -4.334 -20.368  17.938  1.00 28.12           H  
ATOM   1675  C   GLY A 106      -2.626 -20.207  16.663  1.00 28.12           C  
ATOM   1676  O   GLY A 106      -3.027 -20.302  15.510  1.00 28.12           O  
ATOM   1677  N   GLY A 107      -1.389 -20.574  17.022  1.00 30.61           N  
ATOM   1678  H   GLY A 107      -1.105 -20.441  17.982  1.00 30.61           H  
ATOM   1679  CA  GLY A 107      -0.343 -21.021  16.095  1.00 30.61           C  
ATOM   1680  HA2 GLY A 107      -0.799 -21.395  15.178  1.00 30.61           H  
ATOM   1681  HA3 GLY A 107       0.211 -21.838  16.558  1.00 30.61           H  
ATOM   1682  C   GLY A 107       0.661 -19.928  15.708  1.00 30.61           C  
ATOM   1683  O   GLY A 107       1.757 -20.253  15.251  1.00 30.61           O  
ATOM   1684  N   PHE A 108       0.344 -18.649  15.933  1.00 33.31           N  
ATOM   1685  H   PHE A 108      -0.537 -18.434  16.377  1.00 33.31           H  
ATOM   1686  CA  PHE A 108       1.269 -17.542  15.686  1.00 33.31           C  
ATOM   1687  HA  PHE A 108       1.749 -17.694  14.719  1.00 33.31           H  
ATOM   1688  C   PHE A 108       2.353 -17.496  16.769  1.00 33.31           C  
ATOM   1689  CB  PHE A 108       0.506 -16.212  15.634  1.00 33.31           C  
ATOM   1690  HB2 PHE A 108      -0.005 -16.066  16.586  1.00 33.31           H  
ATOM   1691  HB3 PHE A 108       1.228 -15.402  15.528  1.00 33.31           H  
ATOM   1692  O   PHE A 108       2.037 -17.441  17.959  1.00 33.31           O  
ATOM   1693  CG  PHE A 108      -0.510 -16.096  14.515  1.00 33.31           C  
ATOM   1694  CD1 PHE A 108      -0.102 -15.700  13.226  1.00 33.31           C  
ATOM   1695  HD1 PHE A 108       0.939 -15.496  13.023  1.00 33.31           H  
ATOM   1696  CD2 PHE A 108      -1.869 -16.371  14.763  1.00 33.31           C  
ATOM   1697  HD2 PHE A 108      -2.188 -16.675  15.748  1.00 33.31           H  
ATOM   1698  CE1 PHE A 108      -1.050 -15.576  12.195  1.00 33.31           C  
ATOM   1699  HE1 PHE A 108      -0.737 -15.271  11.207  1.00 33.31           H  
ATOM   1700  CE2 PHE A 108      -2.814 -16.255  13.728  1.00 33.31           C  
ATOM   1701  HE2 PHE A 108      -3.853 -16.478  13.920  1.00 33.31           H  
ATOM   1702  CZ  PHE A 108      -2.405 -15.855  12.444  1.00 33.31           C  
ATOM   1703  HZ  PHE A 108      -3.129 -15.766  11.647  1.00 33.31           H  
ATOM   1704  N   LYS A 109       3.630 -17.480  16.360  1.00 33.87           N  
ATOM   1705  H   LYS A 109       3.801 -17.515  15.366  1.00 33.87           H  
ATOM   1706  CA  LYS A 109       4.765 -17.181  17.247  1.00 33.87           C  
ATOM   1707  HA  LYS A 109       4.594 -17.645  18.219  1.00 33.87           H  
ATOM   1708  C   LYS A 109       4.881 -15.669  17.457  1.00 33.87           C  
ATOM   1709  CB  LYS A 109       6.098 -17.696  16.672  1.00 33.87           C  
ATOM   1710  HB2 LYS A 109       6.293 -17.181  15.731  1.00 33.87           H  
ATOM   1711  HB3 LYS A 109       6.887 -17.415  17.370  1.00 33.87           H  
ATOM   1712  O   LYS A 109       4.857 -14.916  16.486  1.00 33.87           O  
ATOM   1713  CG  LYS A 109       6.195 -19.211  16.426  1.00 33.87           C  
ATOM   1714  HG2 LYS A 109       5.939 -19.752  17.338  1.00 33.87           H  
ATOM   1715  HG3 LYS A 109       5.508 -19.497  15.630  1.00 33.87           H  
ATOM   1716  CD  LYS A 109       7.639 -19.547  16.014  1.00 33.87           C  
ATOM   1717  HD2 LYS A 109       8.300 -19.349  16.858  1.00 33.87           H  
ATOM   1718  HD3 LYS A 109       7.928 -18.895  15.189  1.00 33.87           H  
ATOM   1719  CE  LYS A 109       7.826 -20.996  15.554  1.00 33.87           C  
ATOM   1720  HE2 LYS A 109       7.462 -21.683  16.318  1.00 33.87           H  
ATOM   1721  HE3 LYS A 109       7.240 -21.142  14.646  1.00 33.87           H  
ATOM   1722  NZ  LYS A 109       9.254 -21.259  15.258  1.00 33.87           N  
ATOM   1723  HZ1 LYS A 109       9.656 -20.493  14.737  1.00 33.87           H  
ATOM   1724  HZ2 LYS A 109       9.406 -21.981  14.568  1.00 33.87           H  
ATOM   1725  HZ3 LYS A 109       9.840 -21.410  16.066  1.00 33.87           H  
ATOM   1726  N   PHE A 110       5.122 -15.245  18.693  1.00 39.57           N  
ATOM   1727  H   PHE A 110       5.113 -15.928  19.437  1.00 39.57           H  
ATOM   1728  CA  PHE A 110       5.438 -13.859  19.051  1.00 39.57           C  
ATOM   1729  HA  PHE A 110       5.552 -13.268  18.142  1.00 39.57           H  
ATOM   1730  C   PHE A 110       6.761 -13.802  19.824  1.00 39.57           C  
ATOM   1731  CB  PHE A 110       4.287 -13.250  19.866  1.00 39.57           C  
ATOM   1732  HB2 PHE A 110       4.252 -13.741  20.838  1.00 39.57           H  
ATOM   1733  HB3 PHE A 110       4.504 -12.197  20.044  1.00 39.57           H  
ATOM   1734  O   PHE A 110       7.061 -14.713  20.590  1.00 39.57           O  
ATOM   1735  CG  PHE A 110       2.920 -13.361  19.214  1.00 39.57           C  
ATOM   1736  CD1 PHE A 110       2.504 -12.407  18.266  1.00 39.57           C  
ATOM   1737  HD1 PHE A 110       3.154 -11.589  17.993  1.00 39.57           H  
ATOM   1738  CD2 PHE A 110       2.077 -14.445  19.525  1.00 39.57           C  
ATOM   1739  HD2 PHE A 110       2.403 -15.204  20.221  1.00 39.57           H  
ATOM   1740  CE1 PHE A 110       1.248 -12.528  17.645  1.00 39.57           C  
ATOM   1741  HE1 PHE A 110       0.942 -11.807  16.902  1.00 39.57           H  
ATOM   1742  CE2 PHE A 110       0.826 -14.569  18.897  1.00 39.57           C  
ATOM   1743  HE2 PHE A 110       0.203 -15.427  19.100  1.00 39.57           H  
ATOM   1744  CZ  PHE A 110       0.406 -13.606  17.964  1.00 39.57           C  
ATOM   1745  HZ  PHE A 110      -0.549 -13.711  17.470  1.00 39.57           H  
ATOM   1746  N   CYS A 111       7.530 -12.727  19.647  1.00 37.15           N  
ATOM   1747  H   CYS A 111       7.190 -11.994  19.040  1.00 37.15           H  
ATOM   1748  CA  CYS A 111       8.787 -12.438  20.347  1.00 37.15           C  
ATOM   1749  HA  CYS A 111       8.911 -13.102  21.203  1.00 37.15           H  
ATOM   1750  C   CYS A 111       8.733 -10.991  20.860  1.00 37.15           C  
ATOM   1751  CB  CYS A 111       9.963 -12.649  19.371  1.00 37.15           C  
ATOM   1752  HB2 CYS A 111       9.671 -12.246  18.401  1.00 37.15           H  
ATOM   1753  HB3 CYS A 111      10.134 -13.719  19.248  1.00 37.15           H  
ATOM   1754  O   CYS A 111       8.367 -10.093  20.099  1.00 37.15           O  
ATOM   1755  SG  CYS A 111      11.534 -11.843  19.817  1.00 37.15           S  
ATOM   1756  N   THR A 112       9.088 -10.750  22.125  1.00 40.18           N  
ATOM   1757  H   THR A 112       9.332 -11.528  22.721  1.00 40.18           H  
ATOM   1758  CA  THR A 112       9.137  -9.401  22.714  1.00 40.18           C  
ATOM   1759  HA  THR A 112       9.349  -8.693  21.912  1.00 40.18           H  
ATOM   1760  C   THR A 112      10.273  -9.247  23.733  1.00 40.18           C  
ATOM   1761  CB  THR A 112       7.767  -9.005  23.287  1.00 40.18           C  
ATOM   1762  HB  THR A 112       7.011  -9.170  22.519  1.00 40.18           H  
ATOM   1763  O   THR A 112      10.853 -10.229  24.200  1.00 40.18           O  
ATOM   1764  CG2 THR A 112       7.359  -9.768  24.547  1.00 40.18           C  
ATOM   1765 HG21 THR A 112       8.059  -9.564  25.357  1.00 40.18           H  
ATOM   1766 HG22 THR A 112       6.359  -9.458  24.852  1.00 40.18           H  
ATOM   1767 HG23 THR A 112       7.347 -10.838  24.340  1.00 40.18           H  
ATOM   1768  OG1 THR A 112       7.785  -7.631  23.593  1.00 40.18           O  
ATOM   1769  HG1 THR A 112       6.888  -7.296  23.517  1.00 40.18           H  
ATOM   1770  N   THR A 113      10.637  -8.002  24.055  1.00 37.05           N  
ATOM   1771  H   THR A 113      10.028  -7.249  23.768  1.00 37.05           H  
ATOM   1772  CA  THR A 113      11.796  -7.665  24.898  1.00 37.05           C  
ATOM   1773  HA  THR A 113      12.087  -8.560  25.448  1.00 37.05           H  
ATOM   1774  C   THR A 113      11.463  -6.600  25.946  1.00 37.05           C  
ATOM   1775  CB  THR A 113      13.022  -7.236  24.068  1.00 37.05           C  
ATOM   1776  HB  THR A 113      13.872  -7.150  24.744  1.00 37.05           H  
ATOM   1777  O   THR A 113      10.547  -5.796  25.793  1.00 37.05           O  
ATOM   1778  CG2 THR A 113      13.396  -8.218  22.958  1.00 37.05           C  
ATOM   1779 HG21 THR A 113      14.337  -7.913  22.500  1.00 37.05           H  
ATOM   1780 HG22 THR A 113      13.518  -9.215  23.381  1.00 37.05           H  
ATOM   1781 HG23 THR A 113      12.620  -8.255  22.194  1.00 37.05           H  
ATOM   1782  OG1 THR A 113      12.827  -5.989  23.450  1.00 37.05           O  
ATOM   1783  HG1 THR A 113      12.720  -6.161  22.511  1.00 37.05           H  
ATOM   1784  N   LYS A 114      12.242  -6.575  27.033  1.00 36.84           N  
ATOM   1785  H   LYS A 114      12.983  -7.261  27.072  1.00 36.84           H  
ATOM   1786  CA  LYS A 114      11.985  -5.824  28.279  1.00 36.84           C  
ATOM   1787  HA  LYS A 114      10.978  -6.074  28.613  1.00 36.84           H  
ATOM   1788  C   LYS A 114      12.014  -4.282  28.161  1.00 36.84           C  
ATOM   1789  CB  LYS A 114      12.987  -6.386  29.310  1.00 36.84           C  
ATOM   1790  HB2 LYS A 114      13.985  -6.012  29.080  1.00 36.84           H  
ATOM   1791  HB3 LYS A 114      13.009  -7.469  29.189  1.00 36.84           H  
ATOM   1792  O   LYS A 114      11.836  -3.590  29.158  1.00 36.84           O  
ATOM   1793  CG  LYS A 114      12.678  -6.108  30.791  1.00 36.84           C  
ATOM   1794  HG2 LYS A 114      11.625  -6.307  30.991  1.00 36.84           H  
ATOM   1795  HG3 LYS A 114      12.903  -5.069  31.032  1.00 36.84           H  
ATOM   1796  CD  LYS A 114      13.539  -7.036  31.661  1.00 36.84           C  
ATOM   1797  HD2 LYS A 114      13.262  -8.067  31.440  1.00 36.84           H  
ATOM   1798  HD3 LYS A 114      14.592  -6.896  31.418  1.00 36.84           H  
ATOM   1799  CE  LYS A 114      13.330  -6.787  33.155  1.00 36.84           C  
ATOM   1800  HE2 LYS A 114      12.259  -6.796  33.357  1.00 36.84           H  
ATOM   1801  HE3 LYS A 114      13.730  -5.809  33.423  1.00 36.84           H  
ATOM   1802  NZ  LYS A 114      13.986  -7.851  33.946  1.00 36.84           N  
ATOM   1803  HZ1 LYS A 114      13.643  -8.752  33.643  1.00 36.84           H  
ATOM   1804  HZ2 LYS A 114      14.984  -7.873  33.790  1.00 36.84           H  
ATOM   1805  HZ3 LYS A 114      13.790  -7.777  34.934  1.00 36.84           H  
ATOM   1806  N   GLY A 115      12.249  -3.723  26.969  1.00 33.41           N  
ATOM   1807  H   GLY A 115      12.261  -4.340  26.169  1.00 33.41           H  
ATOM   1808  CA  GLY A 115      12.498  -2.288  26.765  1.00 33.41           C  
ATOM   1809  HA2 GLY A 115      13.144  -1.922  27.563  1.00 33.41           H  
ATOM   1810  HA3 GLY A 115      13.027  -2.164  25.821  1.00 33.41           H  
ATOM   1811  C   GLY A 115      11.250  -1.394  26.720  1.00 33.41           C  
ATOM   1812  O   GLY A 115      11.207  -0.361  27.391  1.00 33.41           O  
ATOM   1813  N   THR A 116      10.231  -1.761  25.936  1.00 35.47           N  
ATOM   1814  H   THR A 116      10.258  -2.651  25.457  1.00 35.47           H  
ATOM   1815  CA  THR A 116       9.050  -0.903  25.678  1.00 35.47           C  
ATOM   1816  HA  THR A 116       9.388   0.109  25.457  1.00 35.47           H  
ATOM   1817  C   THR A 116       8.112  -0.794  26.883  1.00 35.47           C  
ATOM   1818  CB  THR A 116       8.256  -1.408  24.463  1.00 35.47           C  
ATOM   1819  HB  THR A 116       7.322  -0.851  24.378  1.00 35.47           H  
ATOM   1820  O   THR A 116       7.498   0.250  27.105  1.00 35.47           O  
ATOM   1821  CG2 THR A 116       9.048  -1.251  23.164  1.00 35.47           C  
ATOM   1822 HG21 THR A 116       9.926  -1.896  23.175  1.00 35.47           H  
ATOM   1823 HG22 THR A 116       9.354  -0.212  23.042  1.00 35.47           H  
ATOM   1824 HG23 THR A 116       8.413  -1.532  22.324  1.00 35.47           H  
ATOM   1825  OG1 THR A 116       7.977  -2.774  24.627  1.00 35.47           O  
ATOM   1826  HG1 THR A 116       7.363  -3.005  23.926  1.00 35.47           H  
ATOM   1827  N   LEU A 117       8.082  -1.834  27.720  1.00 32.31           N  
ATOM   1828  H   LEU A 117       8.603  -2.647  27.422  1.00 32.31           H  
ATOM   1829  CA  LEU A 117       7.229  -1.985  28.908  1.00 32.31           C  
ATOM   1830  HA  LEU A 117       6.196  -1.808  28.610  1.00 32.31           H  
ATOM   1831  C   LEU A 117       7.533  -0.984  30.048  1.00 32.31           C  
ATOM   1832  CB  LEU A 117       7.358  -3.440  29.404  1.00 32.31           C  
ATOM   1833  HB2 LEU A 117       6.661  -3.587  30.229  1.00 32.31           H  
ATOM   1834  HB3 LEU A 117       8.366  -3.577  29.796  1.00 32.31           H  
ATOM   1835  O   LEU A 117       6.851  -0.972  31.071  1.00 32.31           O  
ATOM   1836  CG  LEU A 117       7.101  -4.533  28.343  1.00 32.31           C  
ATOM   1837  HG  LEU A 117       7.811  -4.424  27.523  1.00 32.31           H  
ATOM   1838  CD1 LEU A 117       7.322  -5.909  28.964  1.00 32.31           C  
ATOM   1839 HD11 LEU A 117       8.337  -5.977  29.357  1.00 32.31           H  
ATOM   1840 HD12 LEU A 117       6.609  -6.075  29.771  1.00 32.31           H  
ATOM   1841 HD13 LEU A 117       7.194  -6.679  28.203  1.00 32.31           H  
ATOM   1842  CD2 LEU A 117       5.681  -4.481  27.776  1.00 32.31           C  
ATOM   1843 HD21 LEU A 117       5.536  -5.305  27.078  1.00 32.31           H  
ATOM   1844 HD22 LEU A 117       4.948  -4.552  28.580  1.00 32.31           H  
ATOM   1845 HD23 LEU A 117       5.533  -3.550  27.228  1.00 32.31           H  
ATOM   1846  N   THR A 118       8.550  -0.136  29.884  1.00 28.96           N  
ATOM   1847  H   THR A 118       9.045  -0.172  29.005  1.00 28.96           H  
ATOM   1848  CA  THR A 118       8.978   0.876  30.864  1.00 28.96           C  
ATOM   1849  HA  THR A 118       9.014   0.415  31.851  1.00 28.96           H  
ATOM   1850  C   THR A 118       8.026   2.075  30.975  1.00 28.96           C  
ATOM   1851  CB  THR A 118      10.390   1.379  30.519  1.00 28.96           C  
ATOM   1852  HB  THR A 118      10.624   2.237  31.149  1.00 28.96           H  
ATOM   1853  O   THR A 118       7.981   2.730  32.017  1.00 28.96           O  
ATOM   1854  CG2 THR A 118      11.458   0.310  30.748  1.00 28.96           C  
ATOM   1855 HG21 THR A 118      11.253  -0.579  30.151  1.00 28.96           H  
ATOM   1856 HG22 THR A 118      11.474   0.032  31.802  1.00 28.96           H  
ATOM   1857 HG23 THR A 118      12.436   0.707  30.476  1.00 28.96           H  
ATOM   1858  OG1 THR A 118      10.471   1.772  29.164  1.00 28.96           O  
ATOM   1859  HG1 THR A 118      10.825   1.039  28.656  1.00 28.96           H  
ATOM   1860  N   ASN A 119       7.230   2.373  29.942  1.00 30.46           N  
ATOM   1861  H   ASN A 119       7.284   1.787  29.121  1.00 30.46           H  
ATOM   1862  CA  ASN A 119       6.325   3.528  29.926  1.00 30.46           C  
ATOM   1863  HA  ASN A 119       6.766   4.313  30.540  1.00 30.46           H  
ATOM   1864  C   ASN A 119       4.953   3.199  30.549  1.00 30.46           C  
ATOM   1865  CB  ASN A 119       6.244   4.077  28.491  1.00 30.46           C  
ATOM   1866  HB2 ASN A 119       7.254   4.228  28.110  1.00 30.46           H  
ATOM   1867  HB3 ASN A 119       5.744   3.348  27.854  1.00 30.46           H  
ATOM   1868  O   ASN A 119       3.959   3.016  29.844  1.00 30.46           O  
ATOM   1869  CG  ASN A 119       5.504   5.404  28.399  1.00 30.46           C  
ATOM   1870  ND2 ASN A 119       5.327   5.906  27.200  1.00 30.46           N  
ATOM   1871 HD21 ASN A 119       4.862   6.800  27.143  1.00 30.46           H  
ATOM   1872 HD22 ASN A 119       5.653   5.396  26.391  1.00 30.46           H  
ATOM   1873  OD1 ASN A 119       5.099   6.024  29.370  1.00 30.46           O  
ATOM   1874  N   GLN A 120       4.904   3.135  31.884  1.00 31.16           N  
ATOM   1875  H   GLN A 120       5.785   3.245  32.364  1.00 31.16           H  
ATOM   1876  CA  GLN A 120       3.750   2.712  32.701  1.00 31.16           C  
ATOM   1877  HA  GLN A 120       3.372   1.782  32.278  1.00 31.16           H  
ATOM   1878  C   GLN A 120       2.553   3.699  32.703  1.00 31.16           C  
ATOM   1879  CB  GLN A 120       4.234   2.404  34.132  1.00 31.16           C  
ATOM   1880  HB2 GLN A 120       4.682   3.302  34.557  1.00 31.16           H  
ATOM   1881  HB3 GLN A 120       3.372   2.130  34.741  1.00 31.16           H  
ATOM   1882  O   GLN A 120       2.079   4.126  33.756  1.00 31.16           O  
ATOM   1883  CG  GLN A 120       5.244   1.245  34.213  1.00 31.16           C  
ATOM   1884  HG2 GLN A 120       6.138   1.486  33.638  1.00 31.16           H  
ATOM   1885  HG3 GLN A 120       4.794   0.351  33.783  1.00 31.16           H  
ATOM   1886  CD  GLN A 120       5.671   0.938  35.648  1.00 31.16           C  
ATOM   1887  NE2 GLN A 120       6.335  -0.173  35.875  1.00 31.16           N  
ATOM   1888 HE21 GLN A 120       6.555  -0.811  35.124  1.00 31.16           H  
ATOM   1889 HE22 GLN A 120       6.594  -0.353  36.835  1.00 31.16           H  
ATOM   1890  OE1 GLN A 120       5.429   1.681  36.584  1.00 31.16           O  
ATOM   1891  N   LYS A 121       2.064   4.099  31.520  1.00 29.09           N  
ATOM   1892  H   LYS A 121       2.561   3.767  30.706  1.00 29.09           H  
ATOM   1893  CA  LYS A 121       0.882   4.969  31.336  1.00 29.09           C  
ATOM   1894  HA  LYS A 121       0.270   4.899  32.235  1.00 29.09           H  
ATOM   1895  C   LYS A 121      -0.073   4.539  30.212  1.00 29.09           C  
ATOM   1896  CB  LYS A 121       1.321   6.440  31.180  1.00 29.09           C  
ATOM   1897  HB2 LYS A 121       0.452   7.046  30.923  1.00 29.09           H  
ATOM   1898  HB3 LYS A 121       2.056   6.527  30.380  1.00 29.09           H  
ATOM   1899  O   LYS A 121      -1.114   5.168  30.052  1.00 29.09           O  
ATOM   1900  CG  LYS A 121       1.911   6.975  32.494  1.00 29.09           C  
ATOM   1901  HG2 LYS A 121       2.866   6.486  32.685  1.00 29.09           H  
ATOM   1902  HG3 LYS A 121       1.225   6.735  33.307  1.00 29.09           H  
ATOM   1903  CD  LYS A 121       2.137   8.488  32.489  1.00 29.09           C  
ATOM   1904  HD2 LYS A 121       2.870   8.742  31.724  1.00 29.09           H  
ATOM   1905  HD3 LYS A 121       1.194   8.996  32.284  1.00 29.09           H  
ATOM   1906  CE  LYS A 121       2.656   8.873  33.880  1.00 29.09           C  
ATOM   1907  HE2 LYS A 121       1.932   8.537  34.621  1.00 29.09           H  
ATOM   1908  HE3 LYS A 121       3.584   8.330  34.064  1.00 29.09           H  
ATOM   1909  NZ  LYS A 121       2.879  10.333  34.009  1.00 29.09           N  
ATOM   1910  HZ1 LYS A 121       3.212  10.551  34.937  1.00 29.09           H  
ATOM   1911  HZ2 LYS A 121       3.570  10.640  33.339  1.00 29.09           H  
ATOM   1912  HZ3 LYS A 121       2.017  10.835  33.848  1.00 29.09           H  
ATOM   1913  N   ASN A 122       0.242   3.487  29.452  1.00 29.45           N  
ATOM   1914  H   ASN A 122       1.103   2.994  29.642  1.00 29.45           H  
ATOM   1915  CA  ASN A 122      -0.672   2.865  28.486  1.00 29.45           C  
ATOM   1916  HA  ASN A 122      -1.704   3.096  28.752  1.00 29.45           H  
ATOM   1917  C   ASN A 122      -0.506   1.340  28.509  1.00 29.45           C  
ATOM   1918  CB  ASN A 122      -0.401   3.389  27.064  1.00 29.45           C  
ATOM   1919  HB2 ASN A 122       0.665   3.341  26.846  1.00 29.45           H  
ATOM   1920  HB3 ASN A 122      -0.912   2.737  26.356  1.00 29.45           H  
ATOM   1921  O   ASN A 122       0.602   0.844  28.328  1.00 29.45           O  
ATOM   1922  CG  ASN A 122      -0.919   4.793  26.825  1.00 29.45           C  
ATOM   1923  ND2 ASN A 122      -0.099   5.800  27.013  1.00 29.45           N  
ATOM   1924 HD21 ASN A 122       0.844   5.632  27.333  1.00 29.45           H  
ATOM   1925 HD22 ASN A 122      -0.499   6.718  26.884  1.00 29.45           H  
ATOM   1926  OD1 ASN A 122      -2.059   5.004  26.459  1.00 29.45           O  
ATOM   1927  N   ASN A 123      -1.603   0.598  28.668  1.00 27.58           N  
ATOM   1928  H   ASN A 123      -2.485   1.062  28.832  1.00 27.58           H  
ATOM   1929  CA  ASN A 123      -1.581  -0.868  28.705  1.00 27.58           C  
ATOM   1930  HA  ASN A 123      -0.602  -1.198  29.052  1.00 27.58           H  
ATOM   1931  C   ASN A 123      -1.758  -1.440  27.289  1.00 27.58           C  
ATOM   1932  CB  ASN A 123      -2.620  -1.395  29.718  1.00 27.58           C  
ATOM   1933  HB2 ASN A 123      -3.609  -1.007  29.473  1.00 27.58           H  
ATOM   1934  HB3 ASN A 123      -2.656  -2.480  29.628  1.00 27.58           H  
ATOM   1935  O   ASN A 123      -2.814  -1.979  26.954  1.00 27.58           O  
ATOM   1936  CG  ASN A 123      -2.308  -1.058  31.168  1.00 27.58           C  
ATOM   1937  ND2 ASN A 123      -2.810  -1.835  32.098  1.00 27.58           N  
ATOM   1938 HD21 ASN A 123      -3.361  -2.646  31.855  1.00 27.58           H  
ATOM   1939 HD22 ASN A 123      -2.576  -1.590  33.050  1.00 27.58           H  
ATOM   1940  OD1 ASN A 123      -1.644  -0.093  31.499  1.00 27.58           O  
ATOM   1941  N   TYR A 124      -0.735  -1.273  26.449  1.00 29.49           N  
ATOM   1942  H   TYR A 124       0.104  -0.845  26.815  1.00 29.49           H  
ATOM   1943  CA  TYR A 124      -0.654  -1.839  25.097  1.00 29.49           C  
ATOM   1944  HA  TYR A 124      -1.567  -2.392  24.880  1.00 29.49           H  
ATOM   1945  C   TYR A 124       0.505  -2.844  25.006  1.00 29.49           C  
ATOM   1946  CB  TYR A 124      -0.511  -0.717  24.047  1.00 29.49           C  
ATOM   1947  HB2 TYR A 124      -0.560  -1.163  23.054  1.00 29.49           H  
ATOM   1948  HB3 TYR A 124       0.484  -0.287  24.159  1.00 29.49           H  
ATOM   1949  O   TYR A 124       1.387  -2.855  25.861  1.00 29.49           O  
ATOM   1950  CG  TYR A 124      -1.528   0.419  24.098  1.00 29.49           C  
ATOM   1951  CD1 TYR A 124      -2.862   0.191  24.495  1.00 29.49           C  
ATOM   1952  HD1 TYR A 124      -3.190  -0.807  24.745  1.00 29.49           H  
ATOM   1953  CD2 TYR A 124      -1.124   1.724  23.747  1.00 29.49           C  
ATOM   1954  HD2 TYR A 124      -0.107   1.904  23.432  1.00 29.49           H  
ATOM   1955  CE1 TYR A 124      -3.765   1.264  24.613  1.00 29.49           C  
ATOM   1956  HE1 TYR A 124      -4.771   1.081  24.959  1.00 29.49           H  
ATOM   1957  CE2 TYR A 124      -2.035   2.797  23.828  1.00 29.49           C  
ATOM   1958  HE2 TYR A 124      -1.727   3.803  23.584  1.00 29.49           H  
ATOM   1959  OH  TYR A 124      -4.220   3.607  24.398  1.00 29.49           O  
ATOM   1960  HH  TYR A 124      -4.982   3.371  24.933  1.00 29.49           H  
ATOM   1961  CZ  TYR A 124      -3.349   2.572  24.284  1.00 29.49           C  
ATOM   1962  N   PHE A 125       0.508  -3.665  23.956  1.00 28.23           N  
ATOM   1963  H   PHE A 125      -0.202  -3.561  23.246  1.00 28.23           H  
ATOM   1964  CA  PHE A 125       1.561  -4.641  23.669  1.00 28.23           C  
ATOM   1965  HA  PHE A 125       2.390  -4.513  24.366  1.00 28.23           H  
ATOM   1966  C   PHE A 125       2.098  -4.426  22.251  1.00 28.23           C  
ATOM   1967  CB  PHE A 125       1.012  -6.069  23.823  1.00 28.23           C  
ATOM   1968  HB2 PHE A 125       1.789  -6.770  23.519  1.00 28.23           H  
ATOM   1969  HB3 PHE A 125       0.178  -6.204  23.134  1.00 28.23           H  
ATOM   1970  O   PHE A 125       1.322  -4.137  21.338  1.00 28.23           O  
ATOM   1971  CG  PHE A 125       0.555  -6.440  25.224  1.00 28.23           C  
ATOM   1972  CD1 PHE A 125       1.453  -7.053  26.119  1.00 28.23           C  
ATOM   1973  HD1 PHE A 125       2.471  -7.246  25.815  1.00 28.23           H  
ATOM   1974  CD2 PHE A 125      -0.772  -6.196  25.630  1.00 28.23           C  
ATOM   1975  HD2 PHE A 125      -1.468  -5.734  24.945  1.00 28.23           H  
ATOM   1976  CE1 PHE A 125       1.027  -7.422  27.408  1.00 28.23           C  
ATOM   1977  HE1 PHE A 125       1.718  -7.900  28.087  1.00 28.23           H  
ATOM   1978  CE2 PHE A 125      -1.196  -6.558  26.922  1.00 28.23           C  
ATOM   1979  HE2 PHE A 125      -2.215  -6.372  27.227  1.00 28.23           H  
ATOM   1980  CZ  PHE A 125      -0.297  -7.175  27.810  1.00 28.23           C  
ATOM   1981  HZ  PHE A 125      -0.625  -7.465  28.797  1.00 28.23           H  
ATOM   1982  N   ASP A 126       3.405  -4.603  22.064  1.00 32.46           N  
ATOM   1983  H   ASP A 126       4.004  -4.761  22.861  1.00 32.46           H  
ATOM   1984  CA  ASP A 126       4.018  -4.737  20.741  1.00 32.46           C  
ATOM   1985  HA  ASP A 126       3.661  -3.934  20.097  1.00 32.46           H  
ATOM   1986  C   ASP A 126       3.626  -6.093  20.127  1.00 32.46           C  
ATOM   1987  CB  ASP A 126       5.545  -4.613  20.859  1.00 32.46           C  
ATOM   1988  HB2 ASP A 126       5.984  -4.723  19.868  1.00 32.46           H  
ATOM   1989  HB3 ASP A 126       5.924  -5.422  21.484  1.00 32.46           H  
ATOM   1990  O   ASP A 126       3.733  -7.128  20.788  1.00 32.46           O  
ATOM   1991  CG  ASP A 126       5.979  -3.270  21.452  1.00 32.46           C  
ATOM   1992  OD1 ASP A 126       6.018  -2.281  20.690  1.00 32.46           O  
ATOM   1993  OD2 ASP A 126       6.284  -3.240  22.668  1.00 32.46           O  
ATOM   1994  N   ILE A 127       3.158  -6.102  18.873  1.00 29.71           N  
ATOM   1995  H   ILE A 127       3.121  -5.230  18.365  1.00 29.71           H  
ATOM   1996  CA  ILE A 127       2.684  -7.311  18.178  1.00 29.71           C  
ATOM   1997  HA  ILE A 127       3.057  -8.186  18.711  1.00 29.71           H  
ATOM   1998  C   ILE A 127       3.264  -7.357  16.760  1.00 29.71           C  
ATOM   1999  CB  ILE A 127       1.133  -7.403  18.169  1.00 29.71           C  
ATOM   2000  HB  ILE A 127       0.741  -6.556  17.607  1.00 29.71           H  
ATOM   2001  O   ILE A 127       3.254  -6.360  16.039  1.00 29.71           O  
ATOM   2002  CG1 ILE A 127       0.554  -7.344  19.606  1.00 29.71           C  
ATOM   2003 HG12 ILE A 127       0.973  -8.157  20.199  1.00 29.71           H  
ATOM   2004 HG13 ILE A 127       0.855  -6.404  20.068  1.00 29.71           H  
ATOM   2005  CG2 ILE A 127       0.670  -8.701  17.474  1.00 29.71           C  
ATOM   2006 HG21 ILE A 127      -0.418  -8.740  17.418  1.00 29.71           H  
ATOM   2007 HG22 ILE A 127       1.034  -8.750  16.448  1.00 29.71           H  
ATOM   2008 HG23 ILE A 127       1.029  -9.570  18.025  1.00 29.71           H  
ATOM   2009  CD1 ILE A 127      -0.977  -7.402  19.700  1.00 29.71           C  
ATOM   2010 HD11 ILE A 127      -1.419  -6.658  19.037  1.00 29.71           H  
ATOM   2011 HD12 ILE A 127      -1.280  -7.189  20.725  1.00 29.71           H  
ATOM   2012 HD13 ILE A 127      -1.341  -8.395  19.436  1.00 29.71           H  
ATOM   2013  N   LEU A 128       3.733  -8.540  16.359  1.00 31.16           N  
ATOM   2014  H   LEU A 128       3.626  -9.317  16.995  1.00 31.16           H  
ATOM   2015  CA  LEU A 128       4.156  -8.885  15.000  1.00 31.16           C  
ATOM   2016  HA  LEU A 128       3.962  -8.045  14.332  1.00 31.16           H  
ATOM   2017  C   LEU A 128       3.319 -10.070  14.492  1.00 31.16           C  
ATOM   2018  CB  LEU A 128       5.665  -9.204  14.988  1.00 31.16           C  
ATOM   2019  HB2 LEU A 128       5.945  -9.528  13.985  1.00 31.16           H  
ATOM   2020  HB3 LEU A 128       5.840 -10.041  15.663  1.00 31.16           H  
ATOM   2021  O   LEU A 128       2.735 -10.799  15.290  1.00 31.16           O  
ATOM   2022  CG  LEU A 128       6.587  -8.038  15.400  1.00 31.16           C  
ATOM   2023  HG  LEU A 128       6.322  -7.695  16.400  1.00 31.16           H  
ATOM   2024  CD1 LEU A 128       8.038  -8.522  15.431  1.00 31.16           C  
ATOM   2025 HD11 LEU A 128       8.689  -7.709  15.750  1.00 31.16           H  
ATOM   2026 HD12 LEU A 128       8.135  -9.341  16.143  1.00 31.16           H  
ATOM   2027 HD13 LEU A 128       8.343  -8.865  14.442  1.00 31.16           H  
ATOM   2028  CD2 LEU A 128       6.505  -6.858  14.429  1.00 31.16           C  
ATOM   2029 HD21 LEU A 128       6.728  -7.186  13.414  1.00 31.16           H  
ATOM   2030 HD22 LEU A 128       7.217  -6.089  14.728  1.00 31.16           H  
ATOM   2031 HD23 LEU A 128       5.507  -6.420  14.462  1.00 31.16           H  
ATOM   2032  N   PHE A 129       3.270 -10.266  13.174  1.00 30.71           N  
ATOM   2033  H   PHE A 129       3.848  -9.693  12.575  1.00 30.71           H  
ATOM   2034  CA  PHE A 129       2.466 -11.304  12.516  1.00 30.71           C  
ATOM   2035  HA  PHE A 129       2.132 -12.031  13.256  1.00 30.71           H  
ATOM   2036  C   PHE A 129       3.289 -12.067  11.468  1.00 30.71           C  
ATOM   2037  CB  PHE A 129       1.222 -10.663  11.878  1.00 30.71           C  
ATOM   2038  HB2 PHE A 129       1.542  -9.921  11.147  1.00 30.71           H  
ATOM   2039  HB3 PHE A 129       0.673 -11.432  11.333  1.00 30.71           H  
ATOM   2040  O   PHE A 129       4.331 -11.587  11.017  1.00 30.71           O  
ATOM   2041  CG  PHE A 129       0.263 -10.014  12.861  1.00 30.71           C  
ATOM   2042  CD1 PHE A 129      -0.709 -10.794  13.515  1.00 30.71           C  
ATOM   2043  HD1 PHE A 129      -0.766 -11.856  13.330  1.00 30.71           H  
ATOM   2044  CD2 PHE A 129       0.335  -8.630  13.118  1.00 30.71           C  
ATOM   2045  HD2 PHE A 129       1.083  -8.027  12.625  1.00 30.71           H  
ATOM   2046  CE1 PHE A 129      -1.611 -10.193  14.412  1.00 30.71           C  
ATOM   2047  HE1 PHE A 129      -2.355 -10.796  14.912  1.00 30.71           H  
ATOM   2048  CE2 PHE A 129      -0.565  -8.030  14.017  1.00 30.71           C  
ATOM   2049  HE2 PHE A 129      -0.501  -6.970  14.217  1.00 30.71           H  
ATOM   2050  CZ  PHE A 129      -1.542  -8.810  14.660  1.00 30.71           C  
ATOM   2051  HZ  PHE A 129      -2.233  -8.351  15.352  1.00 30.71           H  
ATOM   2052  N   SER A 130       2.813 -13.247  11.068  1.00 27.12           N  
ATOM   2053  H   SER A 130       1.945 -13.588  11.458  1.00 27.12           H  
ATOM   2054  CA  SER A 130       3.441 -14.107  10.059  1.00 27.12           C  
ATOM   2055  HA  SER A 130       3.966 -13.477   9.341  1.00 27.12           H  
ATOM   2056  C   SER A 130       2.398 -14.921   9.279  1.00 27.12           C  
ATOM   2057  CB  SER A 130       4.473 -15.025  10.728  1.00 27.12           C  
ATOM   2058  HB2 SER A 130       5.214 -14.408  11.236  1.00 27.12           H  
ATOM   2059  HB3 SER A 130       4.977 -15.621   9.968  1.00 27.12           H  
ATOM   2060  O   SER A 130       1.259 -15.077   9.721  1.00 27.12           O  
ATOM   2061  OG  SER A 130       3.874 -15.884  11.679  1.00 27.12           O  
ATOM   2062  HG  SER A 130       4.566 -16.405  12.093  1.00 27.12           H  
ATOM   2063  N   GLY A 131       2.790 -15.441   8.111  1.00 25.79           N  
ATOM   2064  H   GLY A 131       3.727 -15.242   7.791  1.00 25.79           H  
ATOM   2065  CA  GLY A 131       1.892 -16.118   7.169  1.00 25.79           C  
ATOM   2066  HA2 GLY A 131       1.115 -16.658   7.710  1.00 25.79           H  
ATOM   2067  HA3 GLY A 131       2.471 -16.844   6.599  1.00 25.79           H  
ATOM   2068  C   GLY A 131       1.216 -15.152   6.187  1.00 25.79           C  
ATOM   2069  O   GLY A 131       0.951 -13.994   6.508  1.00 25.79           O  
ATOM   2070  N   ASN A 132       0.963 -15.630   4.968  1.00 27.36           N  
ATOM   2071  H   ASN A 132       1.176 -16.597   4.770  1.00 27.36           H  
ATOM   2072  CA  ASN A 132       0.555 -14.784   3.847  1.00 27.36           C  
ATOM   2073  HA  ASN A 132       0.896 -13.764   4.029  1.00 27.36           H  
ATOM   2074  C   ASN A 132      -0.976 -14.751   3.730  1.00 27.36           C  
ATOM   2075  CB  ASN A 132       1.247 -15.272   2.555  1.00 27.36           C  
ATOM   2076  HB2 ASN A 132       0.879 -14.676   1.720  1.00 27.36           H  
ATOM   2077  HB3 ASN A 132       0.978 -16.311   2.368  1.00 27.36           H  
ATOM   2078  O   ASN A 132      -1.587 -15.720   3.280  1.00 27.36           O  
ATOM   2079  CG  ASN A 132       2.767 -15.158   2.571  1.00 27.36           C  
ATOM   2080  ND2 ASN A 132       3.414 -15.456   1.470  1.00 27.36           N  
ATOM   2081 HD21 ASN A 132       2.925 -15.728   0.629  1.00 27.36           H  
ATOM   2082 HD22 ASN A 132       4.419 -15.367   1.499  1.00 27.36           H  
ATOM   2083  OD1 ASN A 132       3.396 -14.817   3.558  1.00 27.36           O  
ATOM   2084  N   TYR A 133      -1.591 -13.632   4.121  1.00 32.62           N  
ATOM   2085  H   TYR A 133      -1.029 -12.876   4.485  1.00 32.62           H  
ATOM   2086  CA  TYR A 133      -3.046 -13.446   4.132  1.00 32.62           C  
ATOM   2087  HA  TYR A 133      -3.510 -14.206   3.504  1.00 32.62           H  
ATOM   2088  C   TYR A 133      -3.442 -12.067   3.588  1.00 32.62           C  
ATOM   2089  CB  TYR A 133      -3.581 -13.606   5.565  1.00 32.62           C  
ATOM   2090  HB2 TYR A 133      -4.668 -13.523   5.539  1.00 32.62           H  
ATOM   2091  HB3 TYR A 133      -3.213 -12.775   6.166  1.00 32.62           H  
ATOM   2092  O   TYR A 133      -2.773 -11.071   3.863  1.00 32.62           O  
ATOM   2093  CG  TYR A 133      -3.221 -14.907   6.263  1.00 32.62           C  
ATOM   2094  CD1 TYR A 133      -3.879 -16.103   5.917  1.00 32.62           C  
ATOM   2095  HD1 TYR A 133      -4.618 -16.103   5.129  1.00 32.62           H  
ATOM   2096  CD2 TYR A 133      -2.229 -14.918   7.265  1.00 32.62           C  
ATOM   2097  HD2 TYR A 133      -1.703 -14.009   7.516  1.00 32.62           H  
ATOM   2098  CE1 TYR A 133      -3.557 -17.304   6.581  1.00 32.62           C  
ATOM   2099  HE1 TYR A 133      -4.047 -18.229   6.315  1.00 32.62           H  
ATOM   2100  CE2 TYR A 133      -1.907 -16.114   7.935  1.00 32.62           C  
ATOM   2101  HE2 TYR A 133      -1.147 -16.109   8.701  1.00 32.62           H  
ATOM   2102  OH  TYR A 133      -2.278 -18.466   8.240  1.00 32.62           O  
ATOM   2103  HH  TYR A 133      -1.605 -18.335   8.911  1.00 32.62           H  
ATOM   2104  CZ  TYR A 133      -2.575 -17.310   7.593  1.00 32.62           C  
ATOM   2105  N   ASN A 134      -4.571 -11.992   2.878  1.00 31.43           N  
ATOM   2106  H   ASN A 134      -5.085 -12.842   2.697  1.00 31.43           H  
ATOM   2107  CA  ASN A 134      -5.181 -10.717   2.489  1.00 31.43           C  
ATOM   2108  HA  ASN A 134      -4.392 -10.038   2.164  1.00 31.43           H  
ATOM   2109  C   ASN A 134      -5.887 -10.079   3.697  1.00 31.43           C  
ATOM   2110  CB  ASN A 134      -6.152 -10.931   1.313  1.00 31.43           C  
ATOM   2111  HB2 ASN A 134      -6.714 -10.012   1.145  1.00 31.43           H  
ATOM   2112  HB3 ASN A 134      -6.863 -11.718   1.566  1.00 31.43           H  
ATOM   2113  O   ASN A 134      -6.634 -10.756   4.405  1.00 31.43           O  
ATOM   2114  CG  ASN A 134      -5.457 -11.279   0.007  1.00 31.43           C  
ATOM   2115  ND2 ASN A 134      -6.189 -11.759  -0.970  1.00 31.43           N  
ATOM   2116 HD21 ASN A 134      -7.184 -11.894  -0.862  1.00 31.43           H  
ATOM   2117 HD22 ASN A 134      -5.696 -11.963  -1.828  1.00 31.43           H  
ATOM   2118  OD1 ASN A 134      -4.266 -11.112  -0.168  1.00 31.43           O  
ATOM   2119  N   VAL A 135      -5.662  -8.783   3.928  1.00 32.14           N  
ATOM   2120  H   VAL A 135      -5.046  -8.284   3.300  1.00 32.14           H  
ATOM   2121  CA  VAL A 135      -6.127  -8.055   5.121  1.00 32.14           C  
ATOM   2122  HA  VAL A 135      -6.903  -8.628   5.629  1.00 32.14           H  
ATOM   2123  C   VAL A 135      -6.714  -6.703   4.703  1.00 32.14           C  
ATOM   2124  CB  VAL A 135      -4.951  -7.854   6.109  1.00 32.14           C  
ATOM   2125  HB  VAL A 135      -4.166  -7.302   5.591  1.00 32.14           H  
ATOM   2126  O   VAL A 135      -6.003  -5.870   4.141  1.00 32.14           O  
ATOM   2127  CG1 VAL A 135      -5.364  -7.038   7.340  1.00 32.14           C  
ATOM   2128 HG11 VAL A 135      -5.720  -6.050   7.049  1.00 32.14           H  
ATOM   2129 HG12 VAL A 135      -6.156  -7.563   7.874  1.00 32.14           H  
ATOM   2130 HG13 VAL A 135      -4.505  -6.911   7.998  1.00 32.14           H  
ATOM   2131  CG2 VAL A 135      -4.334  -9.169   6.627  1.00 32.14           C  
ATOM   2132 HG21 VAL A 135      -4.636 -10.027   6.026  1.00 32.14           H  
ATOM   2133 HG22 VAL A 135      -3.248  -9.097   6.583  1.00 32.14           H  
ATOM   2134 HG23 VAL A 135      -4.629  -9.371   7.657  1.00 32.14           H  
ATOM   2135  N   ASN A 136      -7.990  -6.453   5.015  1.00 31.86           N  
ATOM   2136  H   ASN A 136      -8.525  -7.157   5.502  1.00 31.86           H  
ATOM   2137  CA  ASN A 136      -8.580  -5.118   4.884  1.00 31.86           C  
ATOM   2138  HA  ASN A 136      -8.166  -4.630   4.002  1.00 31.86           H  
ATOM   2139  C   ASN A 136      -8.229  -4.278   6.117  1.00 31.86           C  
ATOM   2140  CB  ASN A 136     -10.103  -5.214   4.706  1.00 31.86           C  
ATOM   2141  HB2 ASN A 136     -10.535  -5.733   5.562  1.00 31.86           H  
ATOM   2142  HB3 ASN A 136     -10.529  -4.211   4.680  1.00 31.86           H  
ATOM   2143  O   ASN A 136      -8.372  -4.754   7.244  1.00 31.86           O  
ATOM   2144  CG  ASN A 136     -10.504  -5.912   3.424  1.00 31.86           C  
ATOM   2145  ND2 ASN A 136     -11.398  -6.868   3.503  1.00 31.86           N  
ATOM   2146 HD21 ASN A 136     -11.673  -7.311   2.638  1.00 31.86           H  
ATOM   2147 HD22 ASN A 136     -11.788  -7.120   4.400  1.00 31.86           H  
ATOM   2148  OD1 ASN A 136     -10.030  -5.600   2.346  1.00 31.86           O  
ATOM   2149  N   VAL A 137      -7.805  -3.027   5.914  1.00 34.88           N  
ATOM   2150  H   VAL A 137      -7.727  -2.693   4.964  1.00 34.88           H  
ATOM   2151  CA  VAL A 137      -7.417  -2.108   6.997  1.00 34.88           C  
ATOM   2152  HA  VAL A 137      -7.646  -2.579   7.953  1.00 34.88           H  
ATOM   2153  C   VAL A 137      -8.230  -0.817   6.911  1.00 34.88           C  
ATOM   2154  CB  VAL A 137      -5.900  -1.828   6.995  1.00 34.88           C  
ATOM   2155  HB  VAL A 137      -5.623  -1.337   6.062  1.00 34.88           H  
ATOM   2156  O   VAL A 137      -8.147  -0.080   5.931  1.00 34.88           O  
ATOM   2157  CG1 VAL A 137      -5.507  -0.917   8.166  1.00 34.88           C  
ATOM   2158 HG11 VAL A 137      -4.427  -0.772   8.177  1.00 34.88           H  
ATOM   2159 HG12 VAL A 137      -5.820  -1.367   9.109  1.00 34.88           H  
ATOM   2160 HG13 VAL A 137      -5.981   0.058   8.051  1.00 34.88           H  
ATOM   2161  CG2 VAL A 137      -5.086  -3.122   7.124  1.00 34.88           C  
ATOM   2162 HG21 VAL A 137      -5.386  -3.666   8.020  1.00 34.88           H  
ATOM   2163 HG22 VAL A 137      -4.022  -2.892   7.180  1.00 34.88           H  
ATOM   2164 HG23 VAL A 137      -5.247  -3.754   6.251  1.00 34.88           H  
ATOM   2165  N   ILE A 138      -9.001  -0.533   7.959  1.00 31.17           N  
ATOM   2166  H   ILE A 138      -8.998  -1.194   8.724  1.00 31.17           H  
ATOM   2167  CA  ILE A 138      -9.900   0.621   8.072  1.00 31.17           C  
ATOM   2168  HA  ILE A 138      -9.948   1.126   7.107  1.00 31.17           H  
ATOM   2169  C   ILE A 138      -9.321   1.605   9.099  1.00 31.17           C  
ATOM   2170  CB  ILE A 138     -11.334   0.153   8.426  1.00 31.17           C  
ATOM   2171  HB  ILE A 138     -11.305  -0.322   9.406  1.00 31.17           H  
ATOM   2172  O   ILE A 138      -8.902   1.207  10.185  1.00 31.17           O  
ATOM   2173  CG1 ILE A 138     -11.856  -0.890   7.403  1.00 31.17           C  
ATOM   2174 HG12 ILE A 138     -11.893  -0.439   6.412  1.00 31.17           H  
ATOM   2175 HG13 ILE A 138     -11.167  -1.733   7.361  1.00 31.17           H  
ATOM   2176  CG2 ILE A 138     -12.290   1.361   8.506  1.00 31.17           C  
ATOM   2177 HG21 ILE A 138     -12.388   1.829   7.527  1.00 31.17           H  
ATOM   2178 HG22 ILE A 138     -11.935   2.094   9.230  1.00 31.17           H  
ATOM   2179 HG23 ILE A 138     -13.275   1.035   8.842  1.00 31.17           H  
ATOM   2180  CD1 ILE A 138     -13.235  -1.477   7.732  1.00 31.17           C  
ATOM   2181 HD11 ILE A 138     -13.240  -1.868   8.750  1.00 31.17           H  
ATOM   2182 HD12 ILE A 138     -13.452  -2.293   7.042  1.00 31.17           H  
ATOM   2183 HD13 ILE A 138     -14.013  -0.721   7.624  1.00 31.17           H  
ATOM   2184  N   LYS A 139      -9.301   2.902   8.773  1.00 35.31           N  
ATOM   2185  H   LYS A 139      -9.700   3.162   7.883  1.00 35.31           H  
ATOM   2186  CA  LYS A 139      -8.753   3.981   9.617  1.00 35.31           C  
ATOM   2187  HA  LYS A 139      -8.191   3.552  10.447  1.00 35.31           H  
ATOM   2188  C   LYS A 139      -9.880   4.835  10.197  1.00 35.31           C  
ATOM   2189  CB  LYS A 139      -7.786   4.811   8.757  1.00 35.31           C  
ATOM   2190  HB2 LYS A 139      -8.338   5.263   7.933  1.00 35.31           H  
ATOM   2191  HB3 LYS A 139      -7.040   4.137   8.335  1.00 35.31           H  
ATOM   2192  O   LYS A 139     -10.736   5.297   9.445  1.00 35.31           O  
ATOM   2193  CG  LYS A 139      -7.062   5.917   9.538  1.00 35.31           C  
ATOM   2194  HG2 LYS A 139      -6.513   5.469  10.367  1.00 35.31           H  
ATOM   2195  HG3 LYS A 139      -7.784   6.629   9.937  1.00 35.31           H  
ATOM   2196  CD  LYS A 139      -6.086   6.655   8.611  1.00 35.31           C  
ATOM   2197  HD2 LYS A 139      -5.431   5.929   8.130  1.00 35.31           H  
ATOM   2198  HD3 LYS A 139      -6.641   7.188   7.839  1.00 35.31           H  
ATOM   2199  CE  LYS A 139      -5.232   7.639   9.408  1.00 35.31           C  
ATOM   2200  HE2 LYS A 139      -5.863   8.437   9.799  1.00 35.31           H  
ATOM   2201  HE3 LYS A 139      -4.796   7.103  10.252  1.00 35.31           H  
ATOM   2202  NZ  LYS A 139      -4.147   8.196   8.568  1.00 35.31           N  
ATOM   2203  HZ1 LYS A 139      -4.470   8.817   7.840  1.00 35.31           H  
ATOM   2204  HZ2 LYS A 139      -3.686   7.490   8.012  1.00 35.31           H  
ATOM   2205  HZ3 LYS A 139      -3.442   8.685   9.101  1.00 35.31           H  
ATOM   2206  N   THR A 140      -9.882   5.097  11.506  1.00 32.21           N  
ATOM   2207  H   THR A 140      -9.154   4.714  12.091  1.00 32.21           H  
ATOM   2208  CA  THR A 140     -10.903   5.973  12.116  1.00 32.21           C  
ATOM   2209  HA  THR A 140     -11.861   5.744  11.649  1.00 32.21           H  
ATOM   2210  C   THR A 140     -10.586   7.458  11.897  1.00 32.21           C  
ATOM   2211  CB  THR A 140     -11.085   5.719  13.617  1.00 32.21           C  
ATOM   2212  HB  THR A 140     -11.580   6.580  14.066  1.00 32.21           H  
ATOM   2213  O   THR A 140      -9.556   7.912  12.394  1.00 32.21           O  
ATOM   2214  CG2 THR A 140     -11.954   4.490  13.856  1.00 32.21           C  
ATOM   2215 HG21 THR A 140     -12.939   4.639  13.414  1.00 32.21           H  
ATOM   2216 HG22 THR A 140     -11.488   3.615  13.403  1.00 32.21           H  
ATOM   2217 HG23 THR A 140     -12.069   4.331  14.928  1.00 32.21           H  
ATOM   2218  OG1 THR A 140      -9.871   5.493  14.291  1.00 32.21           O  
ATOM   2219  HG1 THR A 140      -9.194   6.091  13.964  1.00 32.21           H  
ATOM   2220  N   PRO A 141     -11.463   8.263  11.256  1.00 31.42           N  
ATOM   2221  CA  PRO A 141     -11.166   9.671  10.957  1.00 31.42           C  
ATOM   2222  HA  PRO A 141     -10.324   9.705  10.266  1.00 31.42           H  
ATOM   2223  C   PRO A 141     -10.814  10.518  12.189  1.00 31.42           C  
ATOM   2224  CB  PRO A 141     -12.414  10.211  10.248  1.00 31.42           C  
ATOM   2225  HB2 PRO A 141     -12.160  10.982   9.521  1.00 31.42           H  
ATOM   2226  HB3 PRO A 141     -13.129  10.595  10.975  1.00 31.42           H  
ATOM   2227  O   PRO A 141      -9.931  11.366  12.127  1.00 31.42           O  
ATOM   2228  CG  PRO A 141     -12.997   8.971   9.577  1.00 31.42           C  
ATOM   2229  HG2 PRO A 141     -14.065   9.074   9.389  1.00 31.42           H  
ATOM   2230  HG3 PRO A 141     -12.459   8.767   8.651  1.00 31.42           H  
ATOM   2231  CD  PRO A 141     -12.703   7.870  10.594  1.00 31.42           C  
ATOM   2232  HD2 PRO A 141     -13.508   7.821  11.328  1.00 31.42           H  
ATOM   2233  HD3 PRO A 141     -12.609   6.919  10.072  1.00 31.42           H  
ATOM   2234  N   ASN A 142     -11.459  10.248  13.328  1.00 32.50           N  
ATOM   2235  H   ASN A 142     -12.237   9.606  13.277  1.00 32.50           H  
ATOM   2236  CA  ASN A 142     -11.280  11.016  14.564  1.00 32.50           C  
ATOM   2237  HA  ASN A 142     -11.023  12.039  14.292  1.00 32.50           H  
ATOM   2238  C   ASN A 142     -10.114  10.512  15.446  1.00 32.50           C  
ATOM   2239  CB  ASN A 142     -12.617  11.067  15.339  1.00 32.50           C  
ATOM   2240  HB2 ASN A 142     -12.447  11.608  16.270  1.00 32.50           H  
ATOM   2241  HB3 ASN A 142     -12.935  10.056  15.592  1.00 32.50           H  
ATOM   2242  O   ASN A 142      -9.893  11.082  16.513  1.00 32.50           O  
ATOM   2243  CG  ASN A 142     -13.760  11.753  14.599  1.00 32.50           C  
ATOM   2244  ND2 ASN A 142     -14.598  12.486  15.293  1.00 32.50           N  
ATOM   2245 HD21 ASN A 142     -14.468  12.640  16.283  1.00 32.50           H  
ATOM   2246 HD22 ASN A 142     -15.345  12.913  14.764  1.00 32.50           H  
ATOM   2247  OD1 ASN A 142     -13.953  11.611  13.407  1.00 32.50           O  
ATOM   2248  N   LYS A 143      -9.398   9.445  15.046  1.00 35.94           N  
ATOM   2249  H   LYS A 143      -9.614   9.058  14.139  1.00 35.94           H  
ATOM   2250  CA  LYS A 143      -8.217   8.889  15.743  1.00 35.94           C  
ATOM   2251  HA  LYS A 143      -7.704   9.685  16.283  1.00 35.94           H  
ATOM   2252  C   LYS A 143      -7.232   8.287  14.719  1.00 35.94           C  
ATOM   2253  CB  LYS A 143      -8.625   7.831  16.788  1.00 35.94           C  
ATOM   2254  HB2 LYS A 143      -7.713   7.382  17.182  1.00 35.94           H  
ATOM   2255  HB3 LYS A 143      -9.222   7.050  16.317  1.00 35.94           H  
ATOM   2256  O   LYS A 143      -7.412   7.132  14.331  1.00 35.94           O  
ATOM   2257  CG  LYS A 143      -9.418   8.424  17.958  1.00 35.94           C  
ATOM   2258  HG2 LYS A 143      -8.912   9.322  18.311  1.00 35.94           H  
ATOM   2259  HG3 LYS A 143     -10.419   8.687  17.615  1.00 35.94           H  
ATOM   2260  CD  LYS A 143      -9.534   7.445  19.127  1.00 35.94           C  
ATOM   2261  HD2 LYS A 143     -10.018   6.528  18.792  1.00 35.94           H  
ATOM   2262  HD3 LYS A 143      -8.533   7.217  19.492  1.00 35.94           H  
ATOM   2263  CE  LYS A 143     -10.362   8.120  20.226  1.00 35.94           C  
ATOM   2264  HE2 LYS A 143      -9.944   9.111  20.404  1.00 35.94           H  
ATOM   2265  HE3 LYS A 143     -11.381   8.251  19.864  1.00 35.94           H  
ATOM   2266  NZ  LYS A 143     -10.348   7.336  21.483  1.00 35.94           N  
ATOM   2267  HZ1 LYS A 143     -10.890   7.802  22.196  1.00 35.94           H  
ATOM   2268  HZ2 LYS A 143     -10.731   6.414  21.328  1.00 35.94           H  
ATOM   2269  HZ3 LYS A 143      -9.398   7.242  21.814  1.00 35.94           H  
ATOM   2270  N   PRO A 144      -6.226   9.045  14.239  1.00 32.35           N  
ATOM   2271  CA  PRO A 144      -5.371   8.650  13.109  1.00 32.35           C  
ATOM   2272  HA  PRO A 144      -5.992   8.268  12.299  1.00 32.35           H  
ATOM   2273  C   PRO A 144      -4.327   7.570  13.449  1.00 32.35           C  
ATOM   2274  CB  PRO A 144      -4.700   9.954  12.665  1.00 32.35           C  
ATOM   2275  HB2 PRO A 144      -3.729   9.787  12.199  1.00 32.35           H  
ATOM   2276  HB3 PRO A 144      -5.360  10.489  11.983  1.00 32.35           H  
ATOM   2277  O   PRO A 144      -3.730   6.984  12.547  1.00 32.35           O  
ATOM   2278  CG  PRO A 144      -4.574  10.739  13.971  1.00 32.35           C  
ATOM   2279  HG2 PRO A 144      -4.496  11.812  13.795  1.00 32.35           H  
ATOM   2280  HG3 PRO A 144      -3.716  10.379  14.539  1.00 32.35           H  
ATOM   2281  CD  PRO A 144      -5.864  10.378  14.704  1.00 32.35           C  
ATOM   2282  HD2 PRO A 144      -6.651  11.083  14.437  1.00 32.35           H  
ATOM   2283  HD3 PRO A 144      -5.691  10.390  15.780  1.00 32.35           H  
ATOM   2284  N   ASP A 145      -4.115   7.327  14.740  1.00 32.59           N  
ATOM   2285  H   ASP A 145      -4.575   7.943  15.395  1.00 32.59           H  
ATOM   2286  CA  ASP A 145      -3.367   6.229  15.371  1.00 32.59           C  
ATOM   2287  HA  ASP A 145      -2.408   6.085  14.874  1.00 32.59           H  
ATOM   2288  C   ASP A 145      -4.123   4.885  15.384  1.00 32.59           C  
ATOM   2289  CB  ASP A 145      -3.137   6.660  16.832  1.00 32.59           C  
ATOM   2290  HB2 ASP A 145      -2.688   5.841  17.394  1.00 32.59           H  
ATOM   2291  HB3 ASP A 145      -2.446   7.502  16.852  1.00 32.59           H  
ATOM   2292  O   ASP A 145      -3.518   3.821  15.541  1.00 32.59           O  
ATOM   2293  CG  ASP A 145      -4.466   7.081  17.486  1.00 32.59           C  
ATOM   2294  OD1 ASP A 145      -4.834   8.265  17.316  1.00 32.59           O  
ATOM   2295  OD2 ASP A 145      -5.202   6.202  17.998  1.00 32.59           O  
ATOM   2296  N   THR A 146      -5.451   4.937  15.257  1.00 31.24           N  
ATOM   2297  H   THR A 146      -5.872   5.831  15.048  1.00 31.24           H  
ATOM   2298  CA  THR A 146      -6.354   3.811  15.482  1.00 31.24           C  
ATOM   2299  HA  THR A 146      -5.825   3.036  16.037  1.00 31.24           H  
ATOM   2300  C   THR A 146      -6.799   3.219  14.151  1.00 31.24           C  
ATOM   2301  CB  THR A 146      -7.551   4.249  16.337  1.00 31.24           C  
ATOM   2302  HB  THR A 146      -7.956   5.181  15.943  1.00 31.24           H  
ATOM   2303  O   THR A 146      -7.359   3.903  13.289  1.00 31.24           O  
ATOM   2304  CG2 THR A 146      -8.665   3.205  16.395  1.00 31.24           C  
ATOM   2305 HG21 THR A 146      -8.249   2.237  16.674  1.00 31.24           H  
ATOM   2306 HG22 THR A 146      -9.132   3.115  15.414  1.00 31.24           H  
ATOM   2307 HG23 THR A 146      -9.432   3.531  17.097  1.00 31.24           H  
ATOM   2308  OG1 THR A 146      -7.170   4.454  17.687  1.00 31.24           O  
ATOM   2309  HG1 THR A 146      -6.453   5.093  17.691  1.00 31.24           H  
ATOM   2310  N   TYR A 147      -6.593   1.911  14.025  1.00 36.10           N  
ATOM   2311  H   TYR A 147      -6.195   1.401  14.801  1.00 36.10           H  
ATOM   2312  CA  TYR A 147      -6.924   1.131  12.841  1.00 36.10           C  
ATOM   2313  HA  TYR A 147      -7.530   1.737  12.166  1.00 36.10           H  
ATOM   2314  C   TYR A 147      -7.757  -0.085  13.238  1.00 36.10           C  
ATOM   2315  CB  TYR A 147      -5.638   0.739  12.094  1.00 36.10           C  
ATOM   2316  HB2 TYR A 147      -4.991   0.173  12.764  1.00 36.10           H  
ATOM   2317  HB3 TYR A 147      -5.899   0.086  11.261  1.00 36.10           H  
ATOM   2318  O   TYR A 147      -7.737  -0.531  14.386  1.00 36.10           O  
ATOM   2319  CG  TYR A 147      -4.873   1.933  11.552  1.00 36.10           C  
ATOM   2320  CD1 TYR A 147      -5.050   2.346  10.217  1.00 36.10           C  
ATOM   2321  HD1 TYR A 147      -5.699   1.784   9.562  1.00 36.10           H  
ATOM   2322  CD2 TYR A 147      -4.028   2.668  12.406  1.00 36.10           C  
ATOM   2323  HD2 TYR A 147      -3.888   2.352  13.429  1.00 36.10           H  
ATOM   2324  CE1 TYR A 147      -4.403   3.504   9.744  1.00 36.10           C  
ATOM   2325  HE1 TYR A 147      -4.529   3.824   8.720  1.00 36.10           H  
ATOM   2326  CE2 TYR A 147      -3.418   3.849  11.952  1.00 36.10           C  
ATOM   2327  HE2 TYR A 147      -2.815   4.437  12.629  1.00 36.10           H  
ATOM   2328  OH  TYR A 147      -3.094   5.465  10.222  1.00 36.10           O  
ATOM   2329  HH  TYR A 147      -2.781   5.935  10.999  1.00 36.10           H  
ATOM   2330  CZ  TYR A 147      -3.618   4.278  10.624  1.00 36.10           C  
ATOM   2331  N   PHE A 148      -8.494  -0.628  12.283  1.00 32.52           N  
ATOM   2332  H   PHE A 148      -8.512  -0.183  11.377  1.00 32.52           H  
ATOM   2333  CA  PHE A 148      -9.209  -1.887  12.413  1.00 32.52           C  
ATOM   2334  HA  PHE A 148      -8.941  -2.372  13.352  1.00 32.52           H  
ATOM   2335  C   PHE A 148      -8.780  -2.794  11.267  1.00 32.52           C  
ATOM   2336  CB  PHE A 148     -10.725  -1.650  12.408  1.00 32.52           C  
ATOM   2337  HB2 PHE A 148     -10.988  -1.047  11.538  1.00 32.52           H  
ATOM   2338  HB3 PHE A 148     -11.215  -2.615  12.284  1.00 32.52           H  
ATOM   2339  O   PHE A 148      -8.780  -2.364  10.114  1.00 32.52           O  
ATOM   2340  CG  PHE A 148     -11.292  -0.978  13.648  1.00 32.52           C  
ATOM   2341  CD1 PHE A 148     -12.085  -1.720  14.542  1.00 32.52           C  
ATOM   2342  HD1 PHE A 148     -12.246  -2.774  14.374  1.00 32.52           H  
ATOM   2343  CD2 PHE A 148     -11.081   0.395  13.889  1.00 32.52           C  
ATOM   2344  HD2 PHE A 148     -10.489   0.978  13.198  1.00 32.52           H  
ATOM   2345  CE1 PHE A 148     -12.699  -1.091  15.639  1.00 32.52           C  
ATOM   2346  HE1 PHE A 148     -13.339  -1.667  16.292  1.00 32.52           H  
ATOM   2347  CE2 PHE A 148     -11.651   1.012  15.016  1.00 32.52           C  
ATOM   2348  HE2 PHE A 148     -11.478   2.062  15.199  1.00 32.52           H  
ATOM   2349  CZ  PHE A 148     -12.477   0.275  15.882  1.00 32.52           C  
ATOM   2350  HZ  PHE A 148     -12.954   0.756  16.723  1.00 32.52           H  
ATOM   2351  N   ILE A 149      -8.438  -4.040  11.579  1.00 35.59           N  
ATOM   2352  H   ILE A 149      -8.500  -4.314  12.550  1.00 35.59           H  
ATOM   2353  CA  ILE A 149      -8.513  -5.116  10.594  1.00 35.59           C  
ATOM   2354  HA  ILE A 149      -8.185  -4.742   9.624  1.00 35.59           H  
ATOM   2355  C   ILE A 149      -9.984  -5.508  10.482  1.00 35.59           C  
ATOM   2356  CB  ILE A 149      -7.602  -6.302  10.988  1.00 35.59           C  
ATOM   2357  HB  ILE A 149      -7.746  -6.521  12.046  1.00 35.59           H  
ATOM   2358  O   ILE A 149     -10.639  -5.691  11.508  1.00 35.59           O  
ATOM   2359  CG1 ILE A 149      -6.130  -5.877  10.776  1.00 35.59           C  
ATOM   2360 HG12 ILE A 149      -5.982  -5.595   9.733  1.00 35.59           H  
ATOM   2361 HG13 ILE A 149      -5.930  -4.997  11.387  1.00 35.59           H  
ATOM   2362  CG2 ILE A 149      -7.969  -7.572  10.193  1.00 35.59           C  
ATOM   2363 HG21 ILE A 149      -7.264  -8.378  10.394  1.00 35.59           H  
ATOM   2364 HG22 ILE A 149      -8.954  -7.929  10.493  1.00 35.59           H  
ATOM   2365 HG23 ILE A 149      -7.988  -7.355   9.125  1.00 35.59           H  
ATOM   2366  CD1 ILE A 149      -5.091  -6.943  11.148  1.00 35.59           C  
ATOM   2367 HD11 ILE A 149      -4.097  -6.494  11.142  1.00 35.59           H  
ATOM   2368 HD12 ILE A 149      -5.299  -7.337  12.143  1.00 35.59           H  
ATOM   2369 HD13 ILE A 149      -5.104  -7.758  10.425  1.00 35.59           H  
ATOM   2370  N   ASP A 150     -10.492  -5.661   9.263  1.00 30.80           N  
ATOM   2371  H   ASP A 150      -9.901  -5.488   8.463  1.00 30.80           H  
ATOM   2372  CA  ASP A 150     -11.777  -6.323   9.041  1.00 30.80           C  
ATOM   2373  HA  ASP A 150     -12.188  -6.619  10.007  1.00 30.80           H  
ATOM   2374  C   ASP A 150     -11.599  -7.608   8.233  1.00 30.80           C  
ATOM   2375  CB  ASP A 150     -12.808  -5.379   8.411  1.00 30.80           C  
ATOM   2376  HB2 ASP A 150     -12.887  -4.478   9.019  1.00 30.80           H  
ATOM   2377  HB3 ASP A 150     -12.481  -5.096   7.411  1.00 30.80           H  
ATOM   2378  O   ASP A 150     -10.962  -7.627   7.174  1.00 30.80           O  
ATOM   2379  CG  ASP A 150     -14.185  -6.052   8.349  1.00 30.80           C  
ATOM   2380  OD1 ASP A 150     -14.549  -6.721   9.345  1.00 30.80           O  
ATOM   2381  OD2 ASP A 150     -14.877  -5.889   7.325  1.00 30.80           O  
ATOM   2382  N   ARG A 151     -12.180  -8.688   8.753  1.00 33.57           N  
ATOM   2383  H   ARG A 151     -12.709  -8.557   9.604  1.00 33.57           H  
ATOM   2384  CA  ARG A 151     -12.308  -9.982   8.088  1.00 33.57           C  
ATOM   2385  HA  ARG A 151     -12.366  -9.816   7.012  1.00 33.57           H  
ATOM   2386  C   ARG A 151     -13.623 -10.622   8.531  1.00 33.57           C  
ATOM   2387  CB  ARG A 151     -11.075 -10.866   8.388  1.00 33.57           C  
ATOM   2388  HB2 ARG A 151     -10.195 -10.446   7.902  1.00 33.57           H  
ATOM   2389  HB3 ARG A 151     -10.905 -10.919   9.463  1.00 33.57           H  
ATOM   2390  O   ARG A 151     -13.953 -10.587   9.711  1.00 33.57           O  
ATOM   2391  CG  ARG A 151     -11.353 -12.269   7.846  1.00 33.57           C  
ATOM   2392  HG2 ARG A 151     -12.168 -12.675   8.446  1.00 33.57           H  
ATOM   2393  HG3 ARG A 151     -11.680 -12.178   6.810  1.00 33.57           H  
ATOM   2394  CD  ARG A 151     -10.261 -13.330   7.889  1.00 33.57           C  
ATOM   2395  HD2 ARG A 151      -9.829 -13.364   8.889  1.00 33.57           H  
ATOM   2396  HD3 ARG A 151      -9.495 -13.105   7.147  1.00 33.57           H  
ATOM   2397  NE  ARG A 151     -10.935 -14.603   7.582  1.00 33.57           N  
ATOM   2398  HE  ARG A 151     -11.909 -14.524   7.326  1.00 33.57           H  
ATOM   2399  NH1 ARG A 151      -9.302 -16.142   8.048  1.00 33.57           N  
ATOM   2400 HH11 ARG A 151      -8.623 -15.395   8.042  1.00 33.57           H  
ATOM   2401 HH12 ARG A 151      -9.038 -17.106   8.196  1.00 33.57           H  
ATOM   2402  NH2 ARG A 151     -11.439 -16.772   7.764  1.00 33.57           N  
ATOM   2403 HH21 ARG A 151     -12.394 -16.445   7.739  1.00 33.57           H  
ATOM   2404 HH22 ARG A 151     -11.235 -17.742   7.958  1.00 33.57           H  
ATOM   2405  CZ  ARG A 151     -10.545 -15.836   7.794  1.00 33.57           C  
ATOM   2406  N   ASP A 152     -14.335 -11.248   7.594  1.00 31.62           N  
ATOM   2407  H   ASP A 152     -13.907 -11.377   6.689  1.00 31.62           H  
ATOM   2408  CA  ASP A 152     -15.557 -12.031   7.837  1.00 31.62           C  
ATOM   2409  HA  ASP A 152     -16.015 -12.196   6.862  1.00 31.62           H  
ATOM   2410  C   ASP A 152     -16.615 -11.251   8.661  1.00 31.62           C  
ATOM   2411  CB  ASP A 152     -15.210 -13.440   8.387  1.00 31.62           C  
ATOM   2412  HB2 ASP A 152     -14.831 -13.330   9.403  1.00 31.62           H  
ATOM   2413  HB3 ASP A 152     -16.128 -14.025   8.435  1.00 31.62           H  
ATOM   2414  O   ASP A 152     -17.314 -11.811   9.502  1.00 31.62           O  
ATOM   2415  CG  ASP A 152     -14.176 -14.244   7.570  1.00 31.62           C  
ATOM   2416  OD1 ASP A 152     -13.696 -13.776   6.514  1.00 31.62           O  
ATOM   2417  OD2 ASP A 152     -13.728 -15.316   8.040  1.00 31.62           O  
ATOM   2418  N   GLY A 153     -16.693  -9.926   8.457  1.00 26.91           N  
ATOM   2419  H   GLY A 153     -16.055  -9.512   7.792  1.00 26.91           H  
ATOM   2420  CA  GLY A 153     -17.575  -9.005   9.191  1.00 26.91           C  
ATOM   2421  HA2 GLY A 153     -17.600  -8.056   8.656  1.00 26.91           H  
ATOM   2422  HA3 GLY A 153     -18.584  -9.418   9.212  1.00 26.91           H  
ATOM   2423  C   GLY A 153     -17.158  -8.701  10.639  1.00 26.91           C  
ATOM   2424  O   GLY A 153     -17.928  -8.092  11.381  1.00 26.91           O  
ATOM   2425  N   THR A 154     -15.966  -9.128  11.062  1.00 28.45           N  
ATOM   2426  H   THR A 154     -15.360  -9.573  10.388  1.00 28.45           H  
ATOM   2427  CA  THR A 154     -15.460  -8.998  12.433  1.00 28.45           C  
ATOM   2428  HA  THR A 154     -16.278  -8.685  13.081  1.00 28.45           H  
ATOM   2429  C   THR A 154     -14.354  -7.940  12.511  1.00 28.45           C  
ATOM   2430  CB  THR A 154     -14.974 -10.355  12.962  1.00 28.45           C  
ATOM   2431  HB  THR A 154     -14.081 -10.670  12.423  1.00 28.45           H  
ATOM   2432  O   THR A 154     -13.211  -8.169  12.116  1.00 28.45           O  
ATOM   2433  CG2 THR A 154     -14.683 -10.296  14.462  1.00 28.45           C  
ATOM   2434 HG21 THR A 154     -14.382 -11.285  14.809  1.00 28.45           H  
ATOM   2435 HG22 THR A 154     -13.876  -9.591  14.663  1.00 28.45           H  
ATOM   2436 HG23 THR A 154     -15.578  -9.985  15.001  1.00 28.45           H  
ATOM   2437  OG1 THR A 154     -15.980 -11.330  12.803  1.00 28.45           O  
ATOM   2438  HG1 THR A 154     -16.199 -11.374  11.870  1.00 28.45           H  
ATOM   2439  N   HIS A 155     -14.693  -6.769  13.059  1.00 30.72           N  
ATOM   2440  H   HIS A 155     -15.664  -6.629  13.297  1.00 30.72           H  
ATOM   2441  CA  HIS A 155     -13.806  -5.603  13.118  1.00 30.72           C  
ATOM   2442  HA  HIS A 155     -13.215  -5.573  12.202  1.00 30.72           H  
ATOM   2443  C   HIS A 155     -12.828  -5.657  14.317  1.00 30.72           C  
ATOM   2444  CB  HIS A 155     -14.665  -4.325  13.163  1.00 30.72           C  
ATOM   2445  HB2 HIS A 155     -15.205  -4.300  14.110  1.00 30.72           H  
ATOM   2446  HB3 HIS A 155     -13.995  -3.466  13.140  1.00 30.72           H  
ATOM   2447  O   HIS A 155     -13.157  -5.242  15.433  1.00 30.72           O  
ATOM   2448  CG  HIS A 155     -15.677  -4.123  12.058  1.00 30.72           C  
ATOM   2449  CD2 HIS A 155     -16.617  -3.128  12.027  1.00 30.72           C  
ATOM   2450  HD2 HIS A 155     -16.765  -2.379  12.791  1.00 30.72           H  
ATOM   2451  ND1 HIS A 155     -15.824  -4.836  10.887  1.00 30.72           N  
ATOM   2452  HD1 HIS A 155     -15.291  -5.631  10.564  1.00 30.72           H  
ATOM   2453  CE1 HIS A 155     -16.817  -4.280  10.176  1.00 30.72           C  
ATOM   2454  HE1 HIS A 155     -17.138  -4.628   9.205  1.00 30.72           H  
ATOM   2455  NE2 HIS A 155     -17.333  -3.225  10.833  1.00 30.72           N  
ATOM   2456  N   PHE A 156     -11.591  -6.106  14.099  1.00 31.94           N  
ATOM   2457  H   PHE A 156     -11.355  -6.375  13.155  1.00 31.94           H  
ATOM   2458  CA  PHE A 156     -10.535  -6.181  15.119  1.00 31.94           C  
ATOM   2459  HA  PHE A 156     -10.993  -6.395  16.084  1.00 31.94           H  
ATOM   2460  C   PHE A 156      -9.750  -4.862  15.242  1.00 31.94           C  
ATOM   2461  CB  PHE A 156      -9.590  -7.348  14.793  1.00 31.94           C  
ATOM   2462  HB2 PHE A 156      -9.218  -7.233  13.775  1.00 31.94           H  
ATOM   2463  HB3 PHE A 156      -8.728  -7.294  15.458  1.00 31.94           H  
ATOM   2464  O   PHE A 156      -8.948  -4.520  14.373  1.00 31.94           O  
ATOM   2465  CG  PHE A 156     -10.211  -8.724  14.940  1.00 31.94           C  
ATOM   2466  CD1 PHE A 156     -10.234  -9.356  16.199  1.00 31.94           C  
ATOM   2467  HD1 PHE A 156      -9.811  -8.862  17.061  1.00 31.94           H  
ATOM   2468  CD2 PHE A 156     -10.759  -9.378  13.821  1.00 31.94           C  
ATOM   2469  HD2 PHE A 156     -10.761  -8.896  12.855  1.00 31.94           H  
ATOM   2470  CE1 PHE A 156     -10.803 -10.635  16.337  1.00 31.94           C  
ATOM   2471  HE1 PHE A 156     -10.824 -11.119  17.303  1.00 31.94           H  
ATOM   2472  CE2 PHE A 156     -11.323 -10.658  13.959  1.00 31.94           C  
ATOM   2473  HE2 PHE A 156     -11.754 -11.148  13.098  1.00 31.94           H  
ATOM   2474  CZ  PHE A 156     -11.347 -11.287  15.216  1.00 31.94           C  
ATOM   2475  HZ  PHE A 156     -11.793 -12.265  15.319  1.00 31.94           H  
ATOM   2476  N   ARG A 157      -9.936  -4.119  16.344  1.00 29.07           N  
ATOM   2477  H   ARG A 157     -10.613  -4.448  17.017  1.00 29.07           H  
ATOM   2478  CA  ARG A 157      -9.223  -2.849  16.606  1.00 29.07           C  
ATOM   2479  HA  ARG A 157      -9.229  -2.275  15.680  1.00 29.07           H  
ATOM   2480  C   ARG A 157      -7.755  -3.060  17.006  1.00 29.07           C  
ATOM   2481  CB  ARG A 157      -9.956  -2.030  17.682  1.00 29.07           C  
ATOM   2482  HB2 ARG A 157     -11.013  -1.952  17.427  1.00 29.07           H  
ATOM   2483  HB3 ARG A 157      -9.874  -2.539  18.642  1.00 29.07           H  
ATOM   2484  O   ARG A 157      -7.470  -3.807  17.936  1.00 29.07           O  
ATOM   2485  CG  ARG A 157      -9.348  -0.622  17.788  1.00 29.07           C  
ATOM   2486  HG2 ARG A 157      -9.403  -0.131  16.817  1.00 29.07           H  
ATOM   2487  HG3 ARG A 157      -8.299  -0.705  18.073  1.00 29.07           H  
ATOM   2488  CD  ARG A 157     -10.049   0.251  18.831  1.00 29.07           C  
ATOM   2489  HD2 ARG A 157     -10.164  -0.310  19.758  1.00 29.07           H  
ATOM   2490  HD3 ARG A 157     -11.044   0.505  18.465  1.00 29.07           H  
ATOM   2491  NE  ARG A 157      -9.270   1.487  19.062  1.00 29.07           N  
ATOM   2492  HE  ARG A 157      -9.379   2.216  18.371  1.00 29.07           H  
ATOM   2493  NH1 ARG A 157      -7.997   0.769  20.834  1.00 29.07           N  
ATOM   2494 HH11 ARG A 157      -8.504  -0.104  20.834  1.00 29.07           H  
ATOM   2495 HH12 ARG A 157      -7.197   0.892  21.439  1.00 29.07           H  
ATOM   2496  NH2 ARG A 157      -7.565   2.743  19.894  1.00 29.07           N  
ATOM   2497 HH21 ARG A 157      -6.746   2.828  20.478  1.00 29.07           H  
ATOM   2498 HH22 ARG A 157      -7.603   3.353  19.089  1.00 29.07           H  
ATOM   2499  CZ  ARG A 157      -8.288   1.662  19.928  1.00 29.07           C  
ATOM   2500  N   ILE A 158      -6.849  -2.293  16.397  1.00 34.17           N  
ATOM   2501  H   ILE A 158      -7.183  -1.672  15.674  1.00 34.17           H  
ATOM   2502  CA  ILE A 158      -5.399  -2.260  16.662  1.00 34.17           C  
ATOM   2503  HA  ILE A 158      -5.207  -2.745  17.619  1.00 34.17           H  
ATOM   2504  C   ILE A 158      -4.923  -0.791  16.786  1.00 34.17           C  
ATOM   2505  CB  ILE A 158      -4.650  -3.072  15.564  1.00 34.17           C  
ATOM   2506  HB  ILE A 158      -4.831  -2.595  14.601  1.00 34.17           H  
ATOM   2507  O   ILE A 158      -5.574   0.136  16.298  1.00 34.17           O  
ATOM   2508  CG1 ILE A 158      -5.190  -4.527  15.490  1.00 34.17           C  
ATOM   2509 HG12 ILE A 158      -6.251  -4.504  15.242  1.00 34.17           H  
ATOM   2510 HG13 ILE A 158      -5.084  -5.002  16.466  1.00 34.17           H  
ATOM   2511  CG2 ILE A 158      -3.127  -3.093  15.806  1.00 34.17           C  
ATOM   2512 HG21 ILE A 158      -2.706  -2.091  15.726  1.00 34.17           H  
ATOM   2513 HG22 ILE A 158      -2.901  -3.518  16.784  1.00 34.17           H  
ATOM   2514 HG23 ILE A 158      -2.625  -3.688  15.043  1.00 34.17           H  
ATOM   2515  CD1 ILE A 158      -4.537  -5.430  14.436  1.00 34.17           C  
ATOM   2516 HD11 ILE A 158      -5.118  -6.348  14.347  1.00 34.17           H  
ATOM   2517 HD12 ILE A 158      -4.519  -4.922  13.472  1.00 34.17           H  
ATOM   2518 HD13 ILE A 158      -3.523  -5.699  14.732  1.00 34.17           H  
ATOM   2519  N   ILE A 159      -3.791  -0.554  17.461  1.00 27.12           N  
ATOM   2520  H   ILE A 159      -3.288  -1.348  17.832  1.00 27.12           H  
ATOM   2521  CA  ILE A 159      -3.096   0.748  17.503  1.00 27.12           C  
ATOM   2522  HA  ILE A 159      -3.590   1.446  16.828  1.00 27.12           H  
ATOM   2523  C   ILE A 159      -1.664   0.531  16.999  1.00 27.12           C  
ATOM   2524  CB  ILE A 159      -3.099   1.372  18.920  1.00 27.12           C  
ATOM   2525  HB  ILE A 159      -2.408   0.812  19.549  1.00 27.12           H  
ATOM   2526  O   ILE A 159      -0.857  -0.101  17.680  1.00 27.12           O  
ATOM   2527  CG1 ILE A 159      -4.489   1.335  19.595  1.00 27.12           C  
ATOM   2528 HG12 ILE A 159      -4.862   0.311  19.613  1.00 27.12           H  
ATOM   2529 HG13 ILE A 159      -5.180   1.942  19.010  1.00 27.12           H  
ATOM   2530  CG2 ILE A 159      -2.606   2.830  18.816  1.00 27.12           C  
ATOM   2531 HG21 ILE A 159      -1.672   2.885  18.258  1.00 27.12           H  
ATOM   2532 HG22 ILE A 159      -2.429   3.249  19.807  1.00 27.12           H  
ATOM   2533 HG23 ILE A 159      -3.344   3.442  18.298  1.00 27.12           H  
ATOM   2534  CD1 ILE A 159      -4.465   1.826  21.050  1.00 27.12           C  
ATOM   2535 HD11 ILE A 159      -5.429   1.641  21.522  1.00 27.12           H  
ATOM   2536 HD12 ILE A 159      -3.699   1.283  21.603  1.00 27.12           H  
ATOM   2537 HD13 ILE A 159      -4.256   2.895  21.094  1.00 27.12           H  
ATOM   2538  N   LEU A 160      -1.353   1.011  15.794  1.00 29.81           N  
ATOM   2539  H   LEU A 160      -2.024   1.606  15.329  1.00 29.81           H  
ATOM   2540  CA  LEU A 160      -0.136   0.635  15.058  1.00 29.81           C  
ATOM   2541  HA  LEU A 160       0.151  -0.371  15.366  1.00 29.81           H  
ATOM   2542  C   LEU A 160       1.071   1.516  15.431  1.00 29.81           C  
ATOM   2543  CB  LEU A 160      -0.442   0.580  13.547  1.00 29.81           C  
ATOM   2544  HB2 LEU A 160       0.494   0.451  13.004  1.00 29.81           H  
ATOM   2545  HB3 LEU A 160      -0.871   1.536  13.245  1.00 29.81           H  
ATOM   2546  O   LEU A 160       1.570   2.309  14.632  1.00 29.81           O  
ATOM   2547  CG  LEU A 160      -1.396  -0.562  13.137  1.00 29.81           C  
ATOM   2548  HG  LEU A 160      -2.304  -0.517  13.739  1.00 29.81           H  
ATOM   2549  CD1 LEU A 160      -1.794  -0.408  11.670  1.00 29.81           C  
ATOM   2550 HD11 LEU A 160      -2.275   0.558  11.517  1.00 29.81           H  
ATOM   2551 HD12 LEU A 160      -2.499  -1.193  11.394  1.00 29.81           H  
ATOM   2552 HD13 LEU A 160      -0.913  -0.473  11.031  1.00 29.81           H  
ATOM   2553  CD2 LEU A 160      -0.756  -1.944  13.301  1.00 29.81           C  
ATOM   2554 HD21 LEU A 160       0.182  -1.989  12.748  1.00 29.81           H  
ATOM   2555 HD22 LEU A 160      -0.559  -2.156  14.352  1.00 29.81           H  
ATOM   2556 HD23 LEU A 160      -1.428  -2.712  12.918  1.00 29.81           H  
ATOM   2557  N   ASN A 161       1.543   1.374  16.672  1.00 26.89           N  
ATOM   2558  H   ASN A 161       1.084   0.702  17.270  1.00 26.89           H  
ATOM   2559  CA  ASN A 161       2.757   2.033  17.155  1.00 26.89           C  
ATOM   2560  HA  ASN A 161       2.787   3.052  16.770  1.00 26.89           H  
ATOM   2561  C   ASN A 161       4.010   1.295  16.654  1.00 26.89           C  
ATOM   2562  CB  ASN A 161       2.738   2.109  18.692  1.00 26.89           C  
ATOM   2563  HB2 ASN A 161       3.693   2.503  19.040  1.00 26.89           H  
ATOM   2564  HB3 ASN A 161       2.622   1.109  19.111  1.00 26.89           H  
ATOM   2565  O   ASN A 161       4.389   0.266  17.205  1.00 26.89           O  
ATOM   2566  CG  ASN A 161       1.655   3.024  19.218  1.00 26.89           C  
ATOM   2567  ND2 ASN A 161       0.601   2.480  19.777  1.00 26.89           N  
ATOM   2568 HD21 ASN A 161       0.511   1.475  19.819  1.00 26.89           H  
ATOM   2569 HD22 ASN A 161      -0.113   3.117  20.102  1.00 26.89           H  
ATOM   2570  OD1 ASN A 161       1.740   4.236  19.128  1.00 26.89           O  
ATOM   2571  N   PHE A 162       4.689   1.839  15.642  1.00 26.79           N  
ATOM   2572  H   PHE A 162       4.284   2.637  15.174  1.00 26.79           H  
ATOM   2573  CA  PHE A 162       5.955   1.295  15.127  1.00 26.79           C  
ATOM   2574  HA  PHE A 162       5.881   0.207  15.122  1.00 26.79           H  
ATOM   2575  C   PHE A 162       7.146   1.635  16.048  1.00 26.79           C  
ATOM   2576  CB  PHE A 162       6.154   1.734  13.668  1.00 26.79           C  
ATOM   2577  HB2 PHE A 162       7.171   1.483  13.366  1.00 26.79           H  
ATOM   2578  HB3 PHE A 162       6.051   2.816  13.596  1.00 26.79           H  
ATOM   2579  O   PHE A 162       8.015   2.446  15.708  1.00 26.79           O  
ATOM   2580  CG  PHE A 162       5.202   1.063  12.692  1.00 26.79           C  
ATOM   2581  CD1 PHE A 162       5.555  -0.168  12.105  1.00 26.79           C  
ATOM   2582  HD1 PHE A 162       6.498  -0.635  12.348  1.00 26.79           H  
ATOM   2583  CD2 PHE A 162       3.959   1.649  12.384  1.00 26.79           C  
ATOM   2584  HD2 PHE A 162       3.667   2.582  12.842  1.00 26.79           H  
ATOM   2585  CE1 PHE A 162       4.673  -0.806  11.214  1.00 26.79           C  
ATOM   2586  HE1 PHE A 162       4.941  -1.756  10.774  1.00 26.79           H  
ATOM   2587  CE2 PHE A 162       3.077   1.009  11.495  1.00 26.79           C  
ATOM   2588  HE2 PHE A 162       2.119   1.457  11.273  1.00 26.79           H  
ATOM   2589  CZ  PHE A 162       3.433  -0.218  10.909  1.00 26.79           C  
ATOM   2590  HZ  PHE A 162       2.752  -0.713  10.233  1.00 26.79           H  
ATOM   2591  N   LEU A 163       7.167   1.027  17.239  1.00 26.01           N  
ATOM   2592  H   LEU A 163       6.409   0.395  17.453  1.00 26.01           H  
ATOM   2593  CA  LEU A 163       8.294   1.084  18.173  1.00 26.01           C  
ATOM   2594  HA  LEU A 163       8.628   2.120  18.236  1.00 26.01           H  
ATOM   2595  C   LEU A 163       9.503   0.287  17.648  1.00 26.01           C  
ATOM   2596  CB  LEU A 163       7.847   0.635  19.582  1.00 26.01           C  
ATOM   2597  HB2 LEU A 163       7.481  -0.390  19.523  1.00 26.01           H  
ATOM   2598  HB3 LEU A 163       8.715   0.633  20.241  1.00 26.01           H  
ATOM   2599  O   LEU A 163       9.414  -0.472  16.684  1.00 26.01           O  
ATOM   2600  CG  LEU A 163       6.753   1.508  20.234  1.00 26.01           C  
ATOM   2601  HG  LEU A 163       5.823   1.398  19.676  1.00 26.01           H  
ATOM   2602  CD1 LEU A 163       6.510   1.079  21.680  1.00 26.01           C  
ATOM   2603 HD11 LEU A 163       7.406   1.229  22.283  1.00 26.01           H  
ATOM   2604 HD12 LEU A 163       6.245   0.022  21.702  1.00 26.01           H  
ATOM   2605 HD13 LEU A 163       5.680   1.643  22.105  1.00 26.01           H  
ATOM   2606  CD2 LEU A 163       7.126   2.996  20.274  1.00 26.01           C  
ATOM   2607 HD21 LEU A 163       8.090   3.127  20.765  1.00 26.01           H  
ATOM   2608 HD22 LEU A 163       7.162   3.399  19.262  1.00 26.01           H  
ATOM   2609 HD23 LEU A 163       6.363   3.547  20.825  1.00 26.01           H  
ATOM   2610  N   ARG A 164      10.677   0.518  18.249  1.00 32.25           N  
ATOM   2611  H   ARG A 164      10.672   1.097  19.077  1.00 32.25           H  
ATOM   2612  CA  ARG A 164      11.975   0.047  17.734  1.00 32.25           C  
ATOM   2613  HA  ARG A 164      11.810  -0.577  16.856  1.00 32.25           H  
ATOM   2614  C   ARG A 164      12.700  -0.852  18.733  1.00 32.25           C  
ATOM   2615  CB  ARG A 164      12.839   1.240  17.293  1.00 32.25           C  
ATOM   2616  HB2 ARG A 164      13.813   0.862  16.981  1.00 32.25           H  
ATOM   2617  HB3 ARG A 164      12.987   1.913  18.138  1.00 32.25           H  
ATOM   2618  O   ARG A 164      13.643  -0.418  19.389  1.00 32.25           O  
ATOM   2619  CG  ARG A 164      12.219   2.016  16.124  1.00 32.25           C  
ATOM   2620  HG2 ARG A 164      11.277   2.466  16.438  1.00 32.25           H  
ATOM   2621  HG3 ARG A 164      12.029   1.335  15.294  1.00 32.25           H  
ATOM   2622  CD  ARG A 164      13.181   3.117  15.672  1.00 32.25           C  
ATOM   2623  HD2 ARG A 164      13.403   3.758  16.526  1.00 32.25           H  
ATOM   2624  HD3 ARG A 164      14.104   2.653  15.326  1.00 32.25           H  
ATOM   2625  NE  ARG A 164      12.593   3.928  14.590  1.00 32.25           N  
ATOM   2626  HE  ARG A 164      11.649   3.686  14.321  1.00 32.25           H  
ATOM   2627  NH1 ARG A 164      14.382   5.324  14.257  1.00 32.25           N  
ATOM   2628 HH11 ARG A 164      14.880   4.825  14.980  1.00 32.25           H  
ATOM   2629 HH12 ARG A 164      14.811   6.106  13.782  1.00 32.25           H  
ATOM   2630  NH2 ARG A 164      12.530   5.587  13.038  1.00 32.25           N  
ATOM   2631 HH21 ARG A 164      12.963   6.365  12.562  1.00 32.25           H  
ATOM   2632 HH22 ARG A 164      11.583   5.320  12.808  1.00 32.25           H  
ATOM   2633  CZ  ARG A 164      13.170   4.938  13.968  1.00 32.25           C  
ATOM   2634  N   GLY A 165      12.273  -2.110  18.817  1.00 31.31           N  
ATOM   2635  H   GLY A 165      11.474  -2.378  18.260  1.00 31.31           H  
ATOM   2636  CA  GLY A 165      13.125  -3.178  19.341  1.00 31.31           C  
ATOM   2637  HA2 GLY A 165      13.565  -2.871  20.289  1.00 31.31           H  
ATOM   2638  HA3 GLY A 165      12.535  -4.079  19.506  1.00 31.31           H  
ATOM   2639  C   GLY A 165      14.237  -3.502  18.337  1.00 31.31           C  
ATOM   2640  O   GLY A 165      13.966  -3.636  17.146  1.00 31.31           O  
ATOM   2641  N   ASP A 166      15.482  -3.619  18.801  1.00 34.68           N  
ATOM   2642  H   ASP A 166      15.649  -3.467  19.786  1.00 34.68           H  
ATOM   2643  CA  ASP A 166      16.644  -3.958  17.966  1.00 34.68           C  
ATOM   2644  HA  ASP A 166      16.322  -4.035  16.928  1.00 34.68           H  
ATOM   2645  C   ASP A 166      17.185  -5.345  18.356  1.00 34.68           C  
ATOM   2646  CB  ASP A 166      17.682  -2.823  18.018  1.00 34.68           C  
ATOM   2647  HB2 ASP A 166      18.121  -2.773  19.015  1.00 34.68           H  
ATOM   2648  HB3 ASP A 166      17.178  -1.877  17.822  1.00 34.68           H  
ATOM   2649  O   ASP A 166      18.223  -5.490  18.998  1.00 34.68           O  
ATOM   2650  CG  ASP A 166      18.791  -2.994  16.973  1.00 34.68           C  
ATOM   2651  OD1 ASP A 166      18.650  -3.822  16.040  1.00 34.68           O  
ATOM   2652  OD2 ASP A 166      19.832  -2.302  17.061  1.00 34.68           O  
ATOM   2653  N   CYS A 167      16.405  -6.380  18.035  1.00 37.19           N  
ATOM   2654  H   CYS A 167      15.554  -6.165  17.535  1.00 37.19           H  
ATOM   2655  CA  CYS A 167      16.499  -7.735  18.597  1.00 37.19           C  
ATOM   2656  HA  CYS A 167      16.615  -7.633  19.676  1.00 37.19           H  
ATOM   2657  C   CYS A 167      17.706  -8.583  18.129  1.00 37.19           C  
ATOM   2658  CB  CYS A 167      15.160  -8.451  18.337  1.00 37.19           C  
ATOM   2659  HB2 CYS A 167      15.193  -9.454  18.763  1.00 37.19           H  
ATOM   2660  HB3 CYS A 167      14.998  -8.549  17.264  1.00 37.19           H  
ATOM   2661  O   CYS A 167      17.655  -9.808  18.217  1.00 37.19           O  
ATOM   2662  SG  CYS A 167      13.782  -7.530  19.089  1.00 37.19           S  
ATOM   2663  HG  CYS A 167      12.820  -8.408  18.787  1.00 37.19           H  
ATOM   2664  N   SER A 168      18.797  -7.973  17.652  1.00 37.99           N  
ATOM   2665  H   SER A 168      18.831  -6.968  17.750  1.00 37.99           H  
ATOM   2666  CA  SER A 168      19.942  -8.629  16.981  1.00 37.99           C  
ATOM   2667  HA  SER A 168      19.538  -9.277  16.203  1.00 37.99           H  
ATOM   2668  C   SER A 168      20.831  -9.531  17.859  1.00 37.99           C  
ATOM   2669  CB  SER A 168      20.806  -7.561  16.296  1.00 37.99           C  
ATOM   2670  HB2 SER A 168      21.641  -8.039  15.785  1.00 37.99           H  
ATOM   2671  HB3 SER A 168      20.200  -7.050  15.547  1.00 37.99           H  
ATOM   2672  O   SER A 168      21.965  -9.828  17.491  1.00 37.99           O  
ATOM   2673  OG  SER A 168      21.304  -6.592  17.211  1.00 37.99           O  
ATOM   2674  HG  SER A 168      21.574  -7.036  18.018  1.00 37.99           H  
ATOM   2675  N   ASN A 169      20.356  -9.908  19.045  1.00 35.89           N  
ATOM   2676  H   ASN A 169      19.383  -9.706  19.224  1.00 35.89           H  
ATOM   2677  CA  ASN A 169      21.149 -10.481  20.134  1.00 35.89           C  
ATOM   2678  HA  ASN A 169      22.128 -10.775  19.754  1.00 35.89           H  
ATOM   2679  C   ASN A 169      20.505 -11.762  20.713  1.00 35.89           C  
ATOM   2680  CB  ASN A 169      21.347  -9.395  21.219  1.00 35.89           C  
ATOM   2681  HB2 ASN A 169      21.862  -9.856  22.063  1.00 35.89           H  
ATOM   2682  HB3 ASN A 169      20.373  -9.062  21.579  1.00 35.89           H  
ATOM   2683  O   ASN A 169      20.892 -12.202  21.791  1.00 35.89           O  
ATOM   2684  CG  ASN A 169      22.145  -8.162  20.803  1.00 35.89           C  
ATOM   2685  ND2 ASN A 169      22.976  -7.660  21.686  1.00 35.89           N  
ATOM   2686 HD21 ASN A 169      23.480  -6.830  21.408  1.00 35.89           H  
ATOM   2687 HD22 ASN A 169      23.086  -8.099  22.589  1.00 35.89           H  
ATOM   2688  OD1 ASN A 169      22.024  -7.596  19.726  1.00 35.89           O  
ATOM   2689  N   ILE A 170      19.489 -12.319  20.041  1.00 41.05           N  
ATOM   2690  H   ILE A 170      19.253 -11.938  19.137  1.00 41.05           H  
ATOM   2691  CA  ILE A 170      18.580 -13.344  20.580  1.00 41.05           C  
ATOM   2692  HA  ILE A 170      18.928 -13.684  21.556  1.00 41.05           H  
ATOM   2693  C   ILE A 170      18.511 -14.534  19.606  1.00 41.05           C  
ATOM   2694  CB  ILE A 170      17.176 -12.723  20.780  1.00 41.05           C  
ATOM   2695  HB  ILE A 170      16.838 -12.331  19.820  1.00 41.05           H  
ATOM   2696  O   ILE A 170      17.953 -14.355  18.523  1.00 41.05           O  
ATOM   2697  CG1 ILE A 170      17.199 -11.547  21.788  1.00 41.05           C  
ATOM   2698 HG12 ILE A 170      17.361 -11.932  22.795  1.00 41.05           H  
ATOM   2699 HG13 ILE A 170      18.025 -10.873  21.561  1.00 41.05           H  
ATOM   2700  CG2 ILE A 170      16.198 -13.822  21.231  1.00 41.05           C  
ATOM   2701 HG21 ILE A 170      15.202 -13.419  21.413  1.00 41.05           H  
ATOM   2702 HG22 ILE A 170      16.102 -14.600  20.473  1.00 41.05           H  
ATOM   2703 HG23 ILE A 170      16.572 -14.311  22.131  1.00 41.05           H  
ATOM   2704  CD1 ILE A 170      15.929 -10.687  21.757  1.00 41.05           C  
ATOM   2705 HD11 ILE A 170      16.015  -9.897  22.503  1.00 41.05           H  
ATOM   2706 HD12 ILE A 170      15.819 -10.233  20.773  1.00 41.05           H  
ATOM   2707 HD13 ILE A 170      15.043 -11.283  21.975  1.00 41.05           H  
ATOM   2708  N   PRO A 171      19.013 -15.738  19.942  1.00 39.79           N  
ATOM   2709  CA  PRO A 171      19.067 -16.859  18.996  1.00 39.79           C  
ATOM   2710  HA  PRO A 171      19.682 -16.563  18.147  1.00 39.79           H  
ATOM   2711  C   PRO A 171      17.698 -17.311  18.468  1.00 39.79           C  
ATOM   2712  CB  PRO A 171      19.766 -18.001  19.744  1.00 39.79           C  
ATOM   2713  HB2 PRO A 171      19.031 -18.659  20.207  1.00 39.79           H  
ATOM   2714  HB3 PRO A 171      20.413 -18.576  19.081  1.00 39.79           H  
ATOM   2715  O   PRO A 171      17.564 -17.623  17.289  1.00 39.79           O  
ATOM   2716  CG  PRO A 171      20.567 -17.295  20.837  1.00 39.79           C  
ATOM   2717  HG2 PRO A 171      21.522 -16.960  20.432  1.00 39.79           H  
ATOM   2718  HG3 PRO A 171      20.718 -17.937  21.705  1.00 39.79           H  
ATOM   2719  CD  PRO A 171      19.703 -16.085  21.177  1.00 39.79           C  
ATOM   2720  HD2 PRO A 171      20.337 -15.274  21.534  1.00 39.79           H  
ATOM   2721  HD3 PRO A 171      18.973 -16.357  21.939  1.00 39.79           H  
ATOM   2722  N   GLU A 172      16.669 -17.319  19.310  1.00 35.73           N  
ATOM   2723  H   GLU A 172      16.851 -17.059  20.269  1.00 35.73           H  
ATOM   2724  CA  GLU A 172      15.340 -17.875  19.016  1.00 35.73           C  
ATOM   2725  HA  GLU A 172      15.449 -18.801  18.452  1.00 35.73           H  
ATOM   2726  C   GLU A 172      14.507 -16.895  18.178  1.00 35.73           C  
ATOM   2727  CB  GLU A 172      14.592 -18.186  20.331  1.00 35.73           C  
ATOM   2728  HB2 GLU A 172      14.296 -17.248  20.799  1.00 35.73           H  
ATOM   2729  HB3 GLU A 172      13.677 -18.718  20.071  1.00 35.73           H  
ATOM   2730  O   GLU A 172      13.783 -17.276  17.262  1.00 35.73           O  
ATOM   2731  CG  GLU A 172      15.353 -19.033  21.371  1.00 35.73           C  
ATOM   2732  HG2 GLU A 172      15.691 -19.950  20.887  1.00 35.73           H  
ATOM   2733  HG3 GLU A 172      14.653 -19.312  22.159  1.00 35.73           H  
ATOM   2734  CD  GLU A 172      16.549 -18.302  22.012  1.00 35.73           C  
ATOM   2735  OE1 GLU A 172      17.551 -18.981  22.317  1.00 35.73           O  
ATOM   2736  OE2 GLU A 172      16.519 -17.048  22.066  1.00 35.73           O  
ATOM   2737  N   CYS A 173      14.655 -15.601  18.459  1.00 36.25           N  
ATOM   2738  H   CYS A 173      15.297 -15.368  19.202  1.00 36.25           H  
ATOM   2739  CA  CYS A 173      14.030 -14.525  17.699  1.00 36.25           C  
ATOM   2740  HA  CYS A 173      13.015 -14.831  17.445  1.00 36.25           H  
ATOM   2741  C   CYS A 173      14.782 -14.270  16.376  1.00 36.25           C  
ATOM   2742  CB  CYS A 173      13.928 -13.303  18.619  1.00 36.25           C  
ATOM   2743  HB2 CYS A 173      13.651 -13.655  19.613  1.00 36.25           H  
ATOM   2744  HB3 CYS A 173      14.911 -12.837  18.693  1.00 36.25           H  
ATOM   2745  O   CYS A 173      14.150 -13.958  15.368  1.00 36.25           O  
ATOM   2746  SG  CYS A 173      12.721 -12.032  18.158  1.00 36.25           S  
ATOM   2747  N   GLU A 174      16.102 -14.499  16.327  1.00 37.54           N  
ATOM   2748  H   GLU A 174      16.600 -14.687  17.186  1.00 37.54           H  
ATOM   2749  CA  GLU A 174      16.881 -14.540  15.080  1.00 37.54           C  
ATOM   2750  HA  GLU A 174      16.619 -13.659  14.494  1.00 37.54           H  
ATOM   2751  C   GLU A 174      16.533 -15.784  14.237  1.00 37.54           C  
ATOM   2752  CB  GLU A 174      18.389 -14.459  15.396  1.00 37.54           C  
ATOM   2753  HB2 GLU A 174      18.704 -15.411  15.823  1.00 37.54           H  
ATOM   2754  HB3 GLU A 174      18.561 -13.687  16.145  1.00 37.54           H  
ATOM   2755  O   GLU A 174      16.467 -15.686  13.012  1.00 37.54           O  
ATOM   2756  CG  GLU A 174      19.294 -14.141  14.188  1.00 37.54           C  
ATOM   2757  HG2 GLU A 174      19.038 -14.801  13.358  1.00 37.54           H  
ATOM   2758  HG3 GLU A 174      20.321 -14.367  14.476  1.00 37.54           H  
ATOM   2759  CD  GLU A 174      19.241 -12.675  13.717  1.00 37.54           C  
ATOM   2760  OE1 GLU A 174      18.412 -11.878  14.217  1.00 37.54           O  
ATOM   2761  OE2 GLU A 174      20.007 -12.292  12.799  1.00 37.54           O  
ATOM   2762  N   GLN A 175      16.216 -16.932  14.853  1.00 34.18           N  
ATOM   2763  H   GLN A 175      16.369 -17.010  15.848  1.00 34.18           H  
ATOM   2764  CA  GLN A 175      15.621 -18.077  14.145  1.00 34.18           C  
ATOM   2765  HA  GLN A 175      16.267 -18.344  13.309  1.00 34.18           H  
ATOM   2766  C   GLN A 175      14.261 -17.703  13.545  1.00 34.18           C  
ATOM   2767  CB  GLN A 175      15.491 -19.304  15.061  1.00 34.18           C  
ATOM   2768  HB2 GLN A 175      14.768 -19.994  14.627  1.00 34.18           H  
ATOM   2769  HB3 GLN A 175      15.119 -18.996  16.038  1.00 34.18           H  
ATOM   2770  O   GLN A 175      14.086 -17.866  12.341  1.00 34.18           O  
ATOM   2771  CG  GLN A 175      16.815 -20.059  15.241  1.00 34.18           C  
ATOM   2772  HG2 GLN A 175      17.087 -20.540  14.301  1.00 34.18           H  
ATOM   2773  HG3 GLN A 175      17.609 -19.357  15.497  1.00 34.18           H  
ATOM   2774  CD  GLN A 175      16.725 -21.128  16.327  1.00 34.18           C  
ATOM   2775  NE2 GLN A 175      17.824 -21.482  16.955  1.00 34.18           N  
ATOM   2776 HE21 GLN A 175      17.700 -22.144  17.707  1.00 34.18           H  
ATOM   2777 HE22 GLN A 175      18.688 -20.987  16.788  1.00 34.18           H  
ATOM   2778  OE1 GLN A 175      15.680 -21.676  16.634  1.00 34.18           O  
ATOM   2779  N   ILE A 176      13.344 -17.106  14.318  1.00 33.61           N  
ATOM   2780  H   ILE A 176      13.527 -17.045  15.310  1.00 33.61           H  
ATOM   2781  CA  ILE A 176      12.046 -16.619  13.805  1.00 33.61           C  
ATOM   2782  HA  ILE A 176      11.506 -17.467  13.384  1.00 33.61           H  
ATOM   2783  C   ILE A 176      12.239 -15.618  12.651  1.00 33.61           C  
ATOM   2784  CB  ILE A 176      11.192 -16.042  14.962  1.00 33.61           C  
ATOM   2785  HB  ILE A 176      11.808 -15.343  15.528  1.00 33.61           H  
ATOM   2786  O   ILE A 176      11.541 -15.688  11.643  1.00 33.61           O  
ATOM   2787  CG1 ILE A 176      10.732 -17.181  15.903  1.00 33.61           C  
ATOM   2788 HG12 ILE A 176       9.951 -17.758  15.407  1.00 33.61           H  
ATOM   2789 HG13 ILE A 176      11.561 -17.863  16.093  1.00 33.61           H  
ATOM   2790  CG2 ILE A 176       9.958 -15.278  14.441  1.00 33.61           C  
ATOM   2791 HG21 ILE A 176       9.340 -14.927  15.268  1.00 33.61           H  
ATOM   2792 HG22 ILE A 176       9.365 -15.927  13.797  1.00 33.61           H  
ATOM   2793 HG23 ILE A 176      10.267 -14.400  13.873  1.00 33.61           H  
ATOM   2794  CD1 ILE A 176      10.212 -16.703  17.268  1.00 33.61           C  
ATOM   2795 HD11 ILE A 176       9.305 -16.110  17.154  1.00 33.61           H  
ATOM   2796 HD12 ILE A 176      10.977 -16.107  17.767  1.00 33.61           H  
ATOM   2797 HD13 ILE A 176       9.984 -17.569  17.889  1.00 33.61           H  
ATOM   2798  N   ARG A 177      13.241 -14.736  12.737  1.00 34.24           N  
ATOM   2799  H   ARG A 177      13.749 -14.706  13.610  1.00 34.24           H  
ATOM   2800  CA  ARG A 177      13.634 -13.787  11.677  1.00 34.24           C  
ATOM   2801  HA  ARG A 177      12.759 -13.206  11.385  1.00 34.24           H  
ATOM   2802  C   ARG A 177      14.144 -14.461  10.389  1.00 34.24           C  
ATOM   2803  CB  ARG A 177      14.676 -12.843  12.291  1.00 34.24           C  
ATOM   2804  HB2 ARG A 177      15.564 -13.432  12.520  1.00 34.24           H  
ATOM   2805  HB3 ARG A 177      14.282 -12.448  13.227  1.00 34.24           H  
ATOM   2806  O   ARG A 177      14.169 -13.801   9.356  1.00 34.24           O  
ATOM   2807  CG  ARG A 177      15.107 -11.649  11.430  1.00 34.24           C  
ATOM   2808  HG2 ARG A 177      14.278 -10.952  11.307  1.00 34.24           H  
ATOM   2809  HG3 ARG A 177      15.457 -11.988  10.455  1.00 34.24           H  
ATOM   2810  CD  ARG A 177      16.275 -10.977  12.152  1.00 34.24           C  
ATOM   2811  HD2 ARG A 177      17.020 -11.755  12.323  1.00 34.24           H  
ATOM   2812  HD3 ARG A 177      15.946 -10.587  13.115  1.00 34.24           H  
ATOM   2813  NE  ARG A 177      16.898  -9.909  11.353  1.00 34.24           N  
ATOM   2814  HE  ARG A 177      16.387  -9.592  10.542  1.00 34.24           H  
ATOM   2815  NH1 ARG A 177      18.864  -9.811  12.550  1.00 34.24           N  
ATOM   2816 HH11 ARG A 177      18.429 -10.416  13.231  1.00 34.24           H  
ATOM   2817 HH12 ARG A 177      19.751 -10.259  12.368  1.00 34.24           H  
ATOM   2818  NH2 ARG A 177      18.694  -8.680  10.672  1.00 34.24           N  
ATOM   2819 HH21 ARG A 177      18.197  -8.396   9.840  1.00 34.24           H  
ATOM   2820 HH22 ARG A 177      19.610  -8.328  10.911  1.00 34.24           H  
ATOM   2821  CZ  ARG A 177      18.135  -9.482  11.532  1.00 34.24           C  
ATOM   2822  N   ASN A 178      14.527 -15.740  10.432  1.00 32.56           N  
ATOM   2823  H   ASN A 178      14.480 -16.212  11.324  1.00 32.56           H  
ATOM   2824  CA  ASN A 178      14.932 -16.539   9.267  1.00 32.56           C  
ATOM   2825  HA  ASN A 178      15.040 -15.884   8.402  1.00 32.56           H  
ATOM   2826  C   ASN A 178      13.871 -17.584   8.848  1.00 32.56           C  
ATOM   2827  CB  ASN A 178      16.312 -17.167   9.537  1.00 32.56           C  
ATOM   2828  HB2 ASN A 178      16.507 -17.919   8.773  1.00 32.56           H  
ATOM   2829  HB3 ASN A 178      16.313 -17.661  10.509  1.00 32.56           H  
ATOM   2830  O   ASN A 178      13.824 -17.951   7.678  1.00 32.56           O  
ATOM   2831  CG  ASN A 178      17.448 -16.156   9.472  1.00 32.56           C  
ATOM   2832  ND2 ASN A 178      17.750 -15.471  10.548  1.00 32.56           N  
ATOM   2833 HD21 ASN A 178      17.235 -15.618  11.404  1.00 32.56           H  
ATOM   2834 HD22 ASN A 178      18.532 -14.835  10.492  1.00 32.56           H  
ATOM   2835  OD1 ASN A 178      18.095 -15.971   8.455  1.00 32.56           O  
ATOM   2836  N   GLU A 179      12.973 -18.010   9.748  1.00 29.24           N  
ATOM   2837  H   GLU A 179      13.125 -17.783  10.721  1.00 29.24           H  
ATOM   2838  CA  GLU A 179      11.705 -18.677   9.389  1.00 29.24           C  
ATOM   2839  HA  GLU A 179      11.904 -19.539   8.753  1.00 29.24           H  
ATOM   2840  C   GLU A 179      10.773 -17.727   8.616  1.00 29.24           C  
ATOM   2841  CB  GLU A 179      10.955 -19.134  10.653  1.00 29.24           C  
ATOM   2842  HB2 GLU A 179      10.818 -18.271  11.304  1.00 29.24           H  
ATOM   2843  HB3 GLU A 179       9.965 -19.483  10.358  1.00 29.24           H  
ATOM   2844  O   GLU A 179       9.989 -18.157   7.769  1.00 29.24           O  
ATOM   2845  CG  GLU A 179      11.624 -20.265  11.445  1.00 29.24           C  
ATOM   2846  HG2 GLU A 179      12.630 -19.969  11.740  1.00 29.24           H  
ATOM   2847  HG3 GLU A 179      11.702 -21.145  10.806  1.00 29.24           H  
ATOM   2848  CD  GLU A 179      10.804 -20.595  12.701  1.00 29.24           C  
ATOM   2849  OE1 GLU A 179      10.410 -21.766  12.917  1.00 29.24           O  
ATOM   2850  OE2 GLU A 179      10.514 -19.683  13.512  1.00 29.24           O  
ATOM   2851  N   LEU A 180      10.872 -16.423   8.894  1.00 28.11           N  
ATOM   2852  H   LEU A 180      11.464 -16.171   9.672  1.00 28.11           H  
ATOM   2853  CA  LEU A 180      10.210 -15.334   8.177  1.00 28.11           C  
ATOM   2854  HA  LEU A 180       9.165 -15.609   8.037  1.00 28.11           H  
ATOM   2855  C   LEU A 180      10.794 -15.152   6.762  1.00 28.11           C  
ATOM   2856  CB  LEU A 180      10.281 -14.058   9.048  1.00 28.11           C  
ATOM   2857  HB2 LEU A 180      11.273 -13.997   9.496  1.00 28.11           H  
ATOM   2858  HB3 LEU A 180      10.166 -13.173   8.423  1.00 28.11           H  
ATOM   2859  O   LEU A 180      11.460 -14.161   6.460  1.00 28.11           O  
ATOM   2860  CG  LEU A 180       9.209 -13.995  10.153  1.00 28.11           C  
ATOM   2861  HG  LEU A 180       9.180 -14.934  10.706  1.00 28.11           H  
ATOM   2862  CD1 LEU A 180       9.527 -12.859  11.127  1.00 28.11           C  
ATOM   2863 HD11 LEU A 180       9.566 -11.908  10.596  1.00 28.11           H  
ATOM   2864 HD12 LEU A 180      10.489 -13.052  11.603  1.00 28.11           H  
ATOM   2865 HD13 LEU A 180       8.763 -12.814  11.903  1.00 28.11           H  
ATOM   2866  CD2 LEU A 180       7.816 -13.721   9.574  1.00 28.11           C  
ATOM   2867 HD21 LEU A 180       7.834 -12.819   8.963  1.00 28.11           H  
ATOM   2868 HD22 LEU A 180       7.487 -14.564   8.967  1.00 28.11           H  
ATOM   2869 HD23 LEU A 180       7.106 -13.576  10.389  1.00 28.11           H  
ATOM   2870  N   TYR A 181      10.476 -16.093   5.869  1.00 24.59           N  
ATOM   2871  H   TYR A 181      10.024 -16.923   6.225  1.00 24.59           H  
ATOM   2872  CA  TYR A 181      10.723 -16.012   4.425  1.00 24.59           C  
ATOM   2873  HA  TYR A 181      11.741 -15.649   4.283  1.00 24.59           H  
ATOM   2874  C   TYR A 181       9.771 -14.988   3.769  1.00 24.59           C  
ATOM   2875  CB  TYR A 181      10.649 -17.421   3.809  1.00 24.59           C  
ATOM   2876  HB2 TYR A 181      11.058 -18.134   4.524  1.00 24.59           H  
ATOM   2877  HB3 TYR A 181       9.610 -17.705   3.644  1.00 24.59           H  
ATOM   2878  O   TYR A 181       8.846 -15.325   3.030  1.00 24.59           O  
ATOM   2879  CG  TYR A 181      11.433 -17.563   2.516  1.00 24.59           C  
ATOM   2880  CD1 TYR A 181      10.862 -17.204   1.277  1.00 24.59           C  
ATOM   2881  HD1 TYR A 181       9.849 -16.832   1.230  1.00 24.59           H  
ATOM   2882  CD2 TYR A 181      12.753 -18.053   2.561  1.00 24.59           C  
ATOM   2883  HD2 TYR A 181      13.190 -18.325   3.510  1.00 24.59           H  
ATOM   2884  CE1 TYR A 181      11.609 -17.329   0.088  1.00 24.59           C  
ATOM   2885  HE1 TYR A 181      11.178 -17.051  -0.862  1.00 24.59           H  
ATOM   2886  CE2 TYR A 181      13.499 -18.192   1.375  1.00 24.59           C  
ATOM   2887  HE2 TYR A 181      14.508 -18.576   1.416  1.00 24.59           H  
ATOM   2888  OH  TYR A 181      13.654 -17.967  -1.004  1.00 24.59           O  
ATOM   2889  HH  TYR A 181      14.518 -18.351  -0.836  1.00 24.59           H  
ATOM   2890  CZ  TYR A 181      12.928 -17.829   0.135  1.00 24.59           C  
ATOM   2891  N   VAL A 182       9.943 -13.711   4.121  1.00 26.70           N  
ATOM   2892  H   VAL A 182      10.684 -13.517   4.778  1.00 26.70           H  
ATOM   2893  CA  VAL A 182       9.046 -12.611   3.736  1.00 26.70           C  
ATOM   2894  HA  VAL A 182       8.027 -12.998   3.717  1.00 26.70           H  
ATOM   2895  C   VAL A 182       9.362 -12.153   2.311  1.00 26.70           C  
ATOM   2896  CB  VAL A 182       9.068 -11.477   4.785  1.00 26.70           C  
ATOM   2897  HB  VAL A 182      10.088 -11.117   4.914  1.00 26.70           H  
ATOM   2898  O   VAL A 182      10.039 -11.152   2.084  1.00 26.70           O  
ATOM   2899  CG1 VAL A 182       8.161 -10.292   4.420  1.00 26.70           C  
ATOM   2900 HG11 VAL A 182       8.551  -9.774   3.544  1.00 26.70           H  
ATOM   2901 HG12 VAL A 182       7.151 -10.644   4.211  1.00 26.70           H  
ATOM   2902 HG13 VAL A 182       8.131  -9.577   5.243  1.00 26.70           H  
ATOM   2903  CG2 VAL A 182       8.550 -11.992   6.136  1.00 26.70           C  
ATOM   2904 HG21 VAL A 182       8.630 -11.210   6.890  1.00 26.70           H  
ATOM   2905 HG22 VAL A 182       9.141 -12.848   6.462  1.00 26.70           H  
ATOM   2906 HG23 VAL A 182       7.509 -12.304   6.045  1.00 26.70           H  
ATOM   2907  N   GLU A 183       8.828 -12.890   1.339  1.00 23.62           N  
ATOM   2908  H   GLU A 183       8.398 -13.764   1.607  1.00 23.62           H  
ATOM   2909  CA  GLU A 183       8.840 -12.559  -0.094  1.00 23.62           C  
ATOM   2910  HA  GLU A 183       9.820 -12.142  -0.324  1.00 23.62           H  
ATOM   2911  C   GLU A 183       7.808 -11.457  -0.431  1.00 23.62           C  
ATOM   2912  CB  GLU A 183       8.706 -13.859  -0.906  1.00 23.62           C  
ATOM   2913  HB2 GLU A 183       7.694 -14.254  -0.816  1.00 23.62           H  
ATOM   2914  HB3 GLU A 183       9.393 -14.589  -0.477  1.00 23.62           H  
ATOM   2915  O   GLU A 183       6.977 -11.571  -1.328  1.00 23.62           O  
ATOM   2916  CG  GLU A 183       9.073 -13.681  -2.387  1.00 23.62           C  
ATOM   2917  HG2 GLU A 183       9.919 -12.998  -2.461  1.00 23.62           H  
ATOM   2918  HG3 GLU A 183       8.237 -13.235  -2.926  1.00 23.62           H  
ATOM   2919  CD  GLU A 183       9.446 -15.024  -3.027  1.00 23.62           C  
ATOM   2920  OE1 GLU A 183      10.617 -15.146  -3.454  1.00 23.62           O  
ATOM   2921  OE2 GLU A 183       8.573 -15.920  -3.061  1.00 23.62           O  
ATOM   2922  N   ALA A 184       7.827 -10.370   0.346  1.00 25.38           N  
ATOM   2923  H   ALA A 184       8.553 -10.312   1.046  1.00 25.38           H  
ATOM   2924  CA  ALA A 184       6.957  -9.218   0.150  1.00 25.38           C  
ATOM   2925  HA  ALA A 184       5.987  -9.559  -0.212  1.00 25.38           H  
ATOM   2926  C   ALA A 184       7.557  -8.280  -0.910  1.00 25.38           C  
ATOM   2927  CB  ALA A 184       6.737  -8.526   1.503  1.00 25.38           C  
ATOM   2928  HB1 ALA A 184       6.079  -7.668   1.366  1.00 25.38           H  
ATOM   2929  HB2 ALA A 184       7.689  -8.182   1.906  1.00 25.38           H  
ATOM   2930  HB3 ALA A 184       6.273  -9.224   2.200  1.00 25.38           H  
ATOM   2931  O   ALA A 184       8.442  -7.478  -0.600  1.00 25.38           O  
ATOM   2932  N   ASP A 185       7.082  -8.367  -2.157  1.00 23.52           N  
ATOM   2933  H   ASP A 185       6.426  -9.099  -2.387  1.00 23.52           H  
ATOM   2934  CA  ASP A 185       7.486  -7.411  -3.193  1.00 23.52           C  
ATOM   2935  HA  ASP A 185       8.576  -7.395  -3.184  1.00 23.52           H  
ATOM   2936  C   ASP A 185       7.008  -5.988  -2.855  1.00 23.52           C  
ATOM   2937  CB  ASP A 185       7.072  -7.853  -4.606  1.00 23.52           C  
ATOM   2938  HB2 ASP A 185       7.415  -8.874  -4.773  1.00 23.52           H  
ATOM   2939  HB3 ASP A 185       5.985  -7.836  -4.682  1.00 23.52           H  
ATOM   2940  O   ASP A 185       5.898  -5.752  -2.364  1.00 23.52           O  
ATOM   2941  CG  ASP A 185       7.690  -6.944  -5.685  1.00 23.52           C  
ATOM   2942  OD1 ASP A 185       8.795  -6.393  -5.437  1.00 23.52           O  
ATOM   2943  OD2 ASP A 185       7.060  -6.774  -6.750  1.00 23.52           O  
ATOM   2944  N   PHE A 186       7.886  -5.012  -3.077  1.00 24.87           N  
ATOM   2945  H   PHE A 186       8.681  -5.245  -3.655  1.00 24.87           H  
ATOM   2946  CA  PHE A 186       7.771  -3.678  -2.492  1.00 24.87           C  
ATOM   2947  HA  PHE A 186       7.161  -3.776  -1.594  1.00 24.87           H  
ATOM   2948  C   PHE A 186       6.985  -2.723  -3.397  1.00 24.87           C  
ATOM   2949  CB  PHE A 186       9.147  -3.177  -2.010  1.00 24.87           C  
ATOM   2950  HB2 PHE A 186       9.278  -2.126  -2.268  1.00 24.87           H  
ATOM   2951  HB3 PHE A 186       9.943  -3.729  -2.511  1.00 24.87           H  
ATOM   2952  O   PHE A 186       7.528  -1.774  -3.974  1.00 24.87           O  
ATOM   2953  CG  PHE A 186       9.310  -3.307  -0.506  1.00 24.87           C  
ATOM   2954  CD1 PHE A 186       8.993  -2.220   0.332  1.00 24.87           C  
ATOM   2955  HD1 PHE A 186       8.661  -1.287  -0.099  1.00 24.87           H  
ATOM   2956  CD2 PHE A 186       9.703  -4.532   0.064  1.00 24.87           C  
ATOM   2957  HD2 PHE A 186       9.904  -5.383  -0.569  1.00 24.87           H  
ATOM   2958  CE1 PHE A 186       9.078  -2.354   1.730  1.00 24.87           C  
ATOM   2959  HE1 PHE A 186       8.818  -1.525   2.372  1.00 24.87           H  
ATOM   2960  CE2 PHE A 186       9.784  -4.668   1.461  1.00 24.87           C  
ATOM   2961  HE2 PHE A 186      10.053  -5.624   1.886  1.00 24.87           H  
ATOM   2962  CZ  PHE A 186       9.473  -3.580   2.295  1.00 24.87           C  
ATOM   2963  HZ  PHE A 186       9.517  -3.697   3.368  1.00 24.87           H  
ATOM   2964  N   TYR A 187       5.671  -2.956  -3.480  1.00 23.76           N  
ATOM   2965  H   TYR A 187       5.344  -3.818  -3.067  1.00 23.76           H  
ATOM   2966  CA  TYR A 187       4.699  -2.128  -4.204  1.00 23.76           C  
ATOM   2967  HA  TYR A 187       5.040  -2.053  -5.236  1.00 23.76           H  
ATOM   2968  C   TYR A 187       4.619  -0.691  -3.654  1.00 23.76           C  
ATOM   2969  CB  TYR A 187       3.334  -2.833  -4.235  1.00 23.76           C  
ATOM   2970  HB2 TYR A 187       2.580  -2.133  -4.593  1.00 23.76           H  
ATOM   2971  HB3 TYR A 187       3.052  -3.136  -3.226  1.00 23.76           H  
ATOM   2972  O   TYR A 187       3.741  -0.320  -2.877  1.00 23.76           O  
ATOM   2973  CG  TYR A 187       3.331  -4.034  -5.160  1.00 23.76           C  
ATOM   2974  CD1 TYR A 187       3.270  -3.835  -6.554  1.00 23.76           C  
ATOM   2975  HD1 TYR A 187       3.170  -2.837  -6.955  1.00 23.76           H  
ATOM   2976  CD2 TYR A 187       3.466  -5.335  -4.640  1.00 23.76           C  
ATOM   2977  HD2 TYR A 187       3.536  -5.500  -3.575  1.00 23.76           H  
ATOM   2978  CE1 TYR A 187       3.382  -4.931  -7.431  1.00 23.76           C  
ATOM   2979  HE1 TYR A 187       3.364  -4.785  -8.501  1.00 23.76           H  
ATOM   2980  CE2 TYR A 187       3.553  -6.435  -5.515  1.00 23.76           C  
ATOM   2981  HE2 TYR A 187       3.680  -7.436  -5.131  1.00 23.76           H  
ATOM   2982  OH  TYR A 187       3.656  -7.299  -7.744  1.00 23.76           O  
ATOM   2983  HH  TYR A 187       3.865  -7.040  -8.644  1.00 23.76           H  
ATOM   2984  CZ  TYR A 187       3.536  -6.235  -6.910  1.00 23.76           C  
ATOM   2985  N   CYS A 188       5.567   0.143  -4.088  1.00 27.87           N  
ATOM   2986  H   CYS A 188       6.320  -0.298  -4.596  1.00 27.87           H  
ATOM   2987  CA  CYS A 188       5.763   1.524  -3.650  1.00 27.87           C  
ATOM   2988  HA  CYS A 188       5.677   1.544  -2.564  1.00 27.87           H  
ATOM   2989  C   CYS A 188       4.675   2.460  -4.213  1.00 27.87           C  
ATOM   2990  CB  CYS A 188       7.204   1.917  -4.008  1.00 27.87           C  
ATOM   2991  HB2 CYS A 188       7.330   1.917  -5.091  1.00 27.87           H  
ATOM   2992  HB3 CYS A 188       7.881   1.179  -3.579  1.00 27.87           H  
ATOM   2993  O   CYS A 188       4.867   3.165  -5.218  1.00 27.87           O  
ATOM   2994  SG  CYS A 188       7.605   3.555  -3.332  1.00 27.87           S  
ATOM   2995  HG  CYS A 188       8.933   3.431  -3.406  1.00 27.87           H  
ATOM   2996  N   LEU A 189       3.513   2.430  -3.553  1.00 22.34           N  
ATOM   2997  H   LEU A 189       3.439   1.751  -2.810  1.00 22.34           H  
ATOM   2998  CA  LEU A 189       2.274   3.119  -3.907  1.00 22.34           C  
ATOM   2999  HA  LEU A 189       2.458   3.782  -4.752  1.00 22.34           H  
ATOM   3000  C   LEU A 189       1.761   3.972  -2.729  1.00 22.34           C  
ATOM   3001  CB  LEU A 189       1.216   2.069  -4.318  1.00 22.34           C  
ATOM   3002  HB2 LEU A 189       0.291   2.589  -4.567  1.00 22.34           H  
ATOM   3003  HB3 LEU A 189       1.012   1.441  -3.451  1.00 22.34           H  
ATOM   3004  O   LEU A 189       1.790   3.533  -1.585  1.00 22.34           O  
ATOM   3005  CG  LEU A 189       1.594   1.145  -5.495  1.00 22.34           C  
ATOM   3006  HG  LEU A 189       2.507   0.598  -5.260  1.00 22.34           H  
ATOM   3007  CD1 LEU A 189       0.480   0.127  -5.736  1.00 22.34           C  
ATOM   3008 HD11 LEU A 189      -0.451   0.630  -6.000  1.00 22.34           H  
ATOM   3009 HD12 LEU A 189       0.764  -0.554  -6.539  1.00 22.34           H  
ATOM   3010 HD13 LEU A 189       0.323  -0.463  -4.833  1.00 22.34           H  
ATOM   3011  CD2 LEU A 189       1.814   1.923  -6.796  1.00 22.34           C  
ATOM   3012 HD21 LEU A 189       0.916   2.488  -7.048  1.00 22.34           H  
ATOM   3013 HD22 LEU A 189       2.663   2.598  -6.686  1.00 22.34           H  
ATOM   3014 HD23 LEU A 189       2.032   1.220  -7.600  1.00 22.34           H  
ATOM   3015  N   SER A 190       1.287   5.183  -3.046  1.00 25.77           N  
ATOM   3016  H   SER A 190       1.369   5.418  -4.025  1.00 25.77           H  
ATOM   3017  CA  SER A 190       0.453   6.118  -2.249  1.00 25.77           C  
ATOM   3018  HA  SER A 190       0.624   7.101  -2.688  1.00 25.77           H  
ATOM   3019  C   SER A 190       0.715   6.333  -0.740  1.00 25.77           C  
ATOM   3020  CB  SER A 190      -1.037   5.824  -2.486  1.00 25.77           C  
ATOM   3021  HB2 SER A 190      -1.643   6.522  -1.907  1.00 25.77           H  
ATOM   3022  HB3 SER A 190      -1.266   5.956  -3.543  1.00 25.77           H  
ATOM   3023  O   SER A 190       0.954   7.475  -0.342  1.00 25.77           O  
ATOM   3024  OG  SER A 190      -1.351   4.501  -2.109  1.00 25.77           O  
ATOM   3025  HG  SER A 190      -2.289   4.330  -2.225  1.00 25.77           H  
ATOM   3026  N   GLY A 191       0.607   5.307   0.110  1.00 26.15           N  
ATOM   3027  H   GLY A 191       0.510   4.393  -0.310  1.00 26.15           H  
ATOM   3028  CA  GLY A 191       0.385   5.419   1.563  1.00 26.15           C  
ATOM   3029  HA2 GLY A 191       0.364   4.414   1.984  1.00 26.15           H  
ATOM   3030  HA3 GLY A 191      -0.589   5.874   1.740  1.00 26.15           H  
ATOM   3031  C   GLY A 191       1.431   6.224   2.344  1.00 26.15           C  
ATOM   3032  O   GLY A 191       1.089   6.911   3.305  1.00 26.15           O  
ATOM   3033  N   LEU A 192       2.687   6.242   1.879  1.00 30.35           N  
ATOM   3034  H   LEU A 192       2.887   5.671   1.070  1.00 30.35           H  
ATOM   3035  CA  LEU A 192       3.785   7.014   2.487  1.00 30.35           C  
ATOM   3036  HA  LEU A 192       3.902   6.656   3.510  1.00 30.35           H  
ATOM   3037  C   LEU A 192       3.490   8.531   2.581  1.00 30.35           C  
ATOM   3038  CB  LEU A 192       5.089   6.721   1.705  1.00 30.35           C  
ATOM   3039  HB2 LEU A 192       5.359   7.593   1.108  1.00 30.35           H  
ATOM   3040  HB3 LEU A 192       4.913   5.900   1.010  1.00 30.35           H  
ATOM   3041  O   LEU A 192       4.099   9.226   3.391  1.00 30.35           O  
ATOM   3042  CG  LEU A 192       6.287   6.320   2.589  1.00 30.35           C  
ATOM   3043  HG  LEU A 192       6.001   5.470   3.208  1.00 30.35           H  
ATOM   3044  CD1 LEU A 192       7.459   5.894   1.702  1.00 30.35           C  
ATOM   3045 HD11 LEU A 192       7.156   5.065   1.063  1.00 30.35           H  
ATOM   3046 HD12 LEU A 192       8.288   5.561   2.326  1.00 30.35           H  
ATOM   3047 HD13 LEU A 192       7.787   6.729   1.083  1.00 30.35           H  
ATOM   3048  CD2 LEU A 192       6.780   7.446   3.496  1.00 30.35           C  
ATOM   3049 HD21 LEU A 192       7.661   7.119   4.049  1.00 30.35           H  
ATOM   3050 HD22 LEU A 192       6.006   7.707   4.218  1.00 30.35           H  
ATOM   3051 HD23 LEU A 192       7.029   8.328   2.906  1.00 30.35           H  
ATOM   3052  N   LYS A 193       2.519   9.045   1.809  1.00 28.58           N  
ATOM   3053  H   LYS A 193       2.044   8.409   1.185  1.00 28.58           H  
ATOM   3054  CA  LYS A 193       2.040  10.438   1.871  1.00 28.58           C  
ATOM   3055  HA  LYS A 193       2.856  11.101   1.583  1.00 28.58           H  
ATOM   3056  C   LYS A 193       1.598  10.870   3.280  1.00 28.58           C  
ATOM   3057  CB  LYS A 193       0.873  10.591   0.876  1.00 28.58           C  
ATOM   3058  HB2 LYS A 193       0.037   9.994   1.241  1.00 28.58           H  
ATOM   3059  HB3 LYS A 193       1.169  10.196  -0.096  1.00 28.58           H  
ATOM   3060  O   LYS A 193       1.811  12.022   3.646  1.00 28.58           O  
ATOM   3061  CG  LYS A 193       0.424  12.053   0.687  1.00 28.58           C  
ATOM   3062  HG2 LYS A 193       0.462  12.587   1.636  1.00 28.58           H  
ATOM   3063  HG3 LYS A 193       1.099  12.551  -0.009  1.00 28.58           H  
ATOM   3064  CD  LYS A 193      -1.018  12.144   0.176  1.00 28.58           C  
ATOM   3065  HD2 LYS A 193      -1.087  11.723  -0.827  1.00 28.58           H  
ATOM   3066  HD3 LYS A 193      -1.659  11.577   0.850  1.00 28.58           H  
ATOM   3067  CE  LYS A 193      -1.456  13.615   0.176  1.00 28.58           C  
ATOM   3068  HE2 LYS A 193      -1.103  14.075   1.099  1.00 28.58           H  
ATOM   3069  HE3 LYS A 193      -0.973  14.127  -0.656  1.00 28.58           H  
ATOM   3070  NZ  LYS A 193      -2.932  13.750   0.097  1.00 28.58           N  
ATOM   3071  HZ1 LYS A 193      -3.291  13.324  -0.745  1.00 28.58           H  
ATOM   3072  HZ2 LYS A 193      -3.361  13.301   0.893  1.00 28.58           H  
ATOM   3073  HZ3 LYS A 193      -3.198  14.724   0.114  1.00 28.58           H  
ATOM   3074  N   GLU A 194       0.968   9.991   4.063  1.00 33.61           N  
ATOM   3075  H   GLU A 194       0.849   9.040   3.743  1.00 33.61           H  
ATOM   3076  CA  GLU A 194       0.471  10.355   5.404  1.00 33.61           C  
ATOM   3077  HA  GLU A 194       0.045  11.358   5.369  1.00 33.61           H  
ATOM   3078  C   GLU A 194       1.572  10.406   6.475  1.00 33.61           C  
ATOM   3079  CB  GLU A 194      -0.640   9.396   5.854  1.00 33.61           C  
ATOM   3080  HB2 GLU A 194      -0.279   8.368   5.812  1.00 33.61           H  
ATOM   3081  HB3 GLU A 194      -0.877   9.627   6.892  1.00 33.61           H  
ATOM   3082  O   GLU A 194       1.398  11.049   7.507  1.00 33.61           O  
ATOM   3083  CG  GLU A 194      -1.934   9.522   5.036  1.00 33.61           C  
ATOM   3084  HG2 GLU A 194      -2.122  10.573   4.819  1.00 33.61           H  
ATOM   3085  HG3 GLU A 194      -1.825   8.992   4.090  1.00 33.61           H  
ATOM   3086  CD  GLU A 194      -3.104   8.949   5.846  1.00 33.61           C  
ATOM   3087  OE1 GLU A 194      -3.948   9.734   6.336  1.00 33.61           O  
ATOM   3088  OE2 GLU A 194      -3.120   7.732   6.128  1.00 33.61           O  
ATOM   3089  N   LEU A 195       2.723   9.772   6.232  1.00 30.09           N  
ATOM   3090  H   LEU A 195       2.845   9.342   5.326  1.00 30.09           H  
ATOM   3091  CA  LEU A 195       3.780   9.558   7.232  1.00 30.09           C  
ATOM   3092  HA  LEU A 195       3.289   9.266   8.160  1.00 30.09           H  
ATOM   3093  C   LEU A 195       4.606  10.823   7.562  1.00 30.09           C  
ATOM   3094  CB  LEU A 195       4.664   8.384   6.747  1.00 30.09           C  
ATOM   3095  HB2 LEU A 195       4.246   7.977   5.825  1.00 30.09           H  
ATOM   3096  HB3 LEU A 195       5.662   8.751   6.510  1.00 30.09           H  
ATOM   3097  O   LEU A 195       5.527  10.765   8.372  1.00 30.09           O  
ATOM   3098  CG  LEU A 195       4.775   7.217   7.744  1.00 30.09           C  
ATOM   3099  HG  LEU A 195       3.774   6.872   8.002  1.00 30.09           H  
ATOM   3100  CD1 LEU A 195       5.530   6.060   7.086  1.00 30.09           C  
ATOM   3101 HD11 LEU A 195       4.997   5.732   6.193  1.00 30.09           H  
ATOM   3102 HD12 LEU A 195       6.537   6.375   6.813  1.00 30.09           H  
ATOM   3103 HD13 LEU A 195       5.589   5.220   7.779  1.00 30.09           H  
ATOM   3104  CD2 LEU A 195       5.514   7.598   9.026  1.00 30.09           C  
ATOM   3105 HD21 LEU A 195       4.959   8.369   9.560  1.00 30.09           H  
ATOM   3106 HD22 LEU A 195       5.603   6.726   9.675  1.00 30.09           H  
ATOM   3107 HD23 LEU A 195       6.506   7.980   8.787  1.00 30.09           H  
ATOM   3108  N   LEU A 196       4.307  11.957   6.917  1.00 26.88           N  
ATOM   3109  H   LEU A 196       3.512  11.921   6.295  1.00 26.88           H  
ATOM   3110  CA  LEU A 196       5.115  13.185   6.925  1.00 26.88           C  
ATOM   3111  HA  LEU A 196       5.773  13.171   7.793  1.00 26.88           H  
ATOM   3112  C   LEU A 196       4.253  14.460   7.074  1.00 26.88           C  
ATOM   3113  CB  LEU A 196       5.985  13.218   5.645  1.00 26.88           C  
ATOM   3114  HB2 LEU A 196       5.317  13.184   4.784  1.00 26.88           H  
ATOM   3115  HB3 LEU A 196       6.520  14.167   5.607  1.00 26.88           H  
ATOM   3116  O   LEU A 196       4.549  15.480   6.454  1.00 26.88           O  
ATOM   3117  CG  LEU A 196       7.029  12.093   5.503  1.00 26.88           C  
ATOM   3118  HG  LEU A 196       6.544  11.119   5.574  1.00 26.88           H  
ATOM   3119  CD1 LEU A 196       7.697  12.187   4.130  1.00 26.88           C  
ATOM   3120 HD11 LEU A 196       8.201  13.147   4.021  1.00 26.88           H  
ATOM   3121 HD12 LEU A 196       6.940  12.084   3.351  1.00 26.88           H  
ATOM   3122 HD13 LEU A 196       8.421  11.381   4.018  1.00 26.88           H  
ATOM   3123  CD2 LEU A 196       8.131  12.188   6.562  1.00 26.88           C  
ATOM   3124 HD21 LEU A 196       8.873  11.408   6.392  1.00 26.88           H  
ATOM   3125 HD22 LEU A 196       8.613  13.164   6.518  1.00 26.88           H  
ATOM   3126 HD23 LEU A 196       7.705  12.038   7.555  1.00 26.88           H  
ATOM   3127  N   TYR A 197       3.169  14.413   7.862  1.00 24.82           N  
ATOM   3128  H   TYR A 197       2.967  13.541   8.330  1.00 24.82           H  
ATOM   3129  CA  TYR A 197       2.099  15.431   7.824  1.00 24.82           C  
ATOM   3130  HA  TYR A 197       2.350  16.119   7.017  1.00 24.82           H  
ATOM   3131  C   TYR A 197       1.934  16.366   9.061  1.00 24.82           C  
ATOM   3132  CB  TYR A 197       0.794  14.743   7.363  1.00 24.82           C  
ATOM   3133  HB2 TYR A 197       0.120  14.573   8.203  1.00 24.82           H  
ATOM   3134  HB3 TYR A 197       1.027  13.758   6.959  1.00 24.82           H  
ATOM   3135  O   TYR A 197       0.815  16.526   9.547  1.00 24.82           O  
ATOM   3136  CG  TYR A 197       0.082  15.528   6.279  1.00 24.82           C  
ATOM   3137  CD1 TYR A 197      -0.671  16.673   6.604  1.00 24.82           C  
ATOM   3138  HD1 TYR A 197      -0.789  16.964   7.637  1.00 24.82           H  
ATOM   3139  CD2 TYR A 197       0.249  15.154   4.931  1.00 24.82           C  
ATOM   3140  HD2 TYR A 197       0.852  14.293   4.684  1.00 24.82           H  
ATOM   3141  CE1 TYR A 197      -1.250  17.452   5.583  1.00 24.82           C  
ATOM   3142  HE1 TYR A 197      -1.804  18.342   5.842  1.00 24.82           H  
ATOM   3143  CE2 TYR A 197      -0.336  15.923   3.908  1.00 24.82           C  
ATOM   3144  HE2 TYR A 197      -0.184  15.659   2.872  1.00 24.82           H  
ATOM   3145  OH  TYR A 197      -1.632  17.819   3.237  1.00 24.82           O  
ATOM   3146  HH  TYR A 197      -2.045  18.609   3.593  1.00 24.82           H  
ATOM   3147  CZ  TYR A 197      -1.083  17.075   4.233  1.00 24.82           C  
ATOM   3148  N   PRO A 198       2.983  17.038   9.590  1.00 24.51           N  
ATOM   3149  CA  PRO A 198       2.850  17.968  10.722  1.00 24.51           C  
ATOM   3150  HA  PRO A 198       2.076  17.623  11.407  1.00 24.51           H  
ATOM   3151  C   PRO A 198       2.512  19.424  10.327  1.00 24.51           C  
ATOM   3152  CB  PRO A 198       4.207  17.888  11.428  1.00 24.51           C  
ATOM   3153  HB2 PRO A 198       4.251  16.983  12.034  1.00 24.51           H  
ATOM   3154  HB3 PRO A 198       4.419  18.764  12.040  1.00 24.51           H  
ATOM   3155  O   PRO A 198       2.418  20.278  11.206  1.00 24.51           O  
ATOM   3156  CG  PRO A 198       5.170  17.768  10.250  1.00 24.51           C  
ATOM   3157  HG2 PRO A 198       6.111  17.301  10.543  1.00 24.51           H  
ATOM   3158  HG3 PRO A 198       5.349  18.755   9.824  1.00 24.51           H  
ATOM   3159  CD  PRO A 198       4.396  16.902   9.254  1.00 24.51           C  
ATOM   3160  HD2 PRO A 198       4.592  17.240   8.236  1.00 24.51           H  
ATOM   3161  HD3 PRO A 198       4.707  15.866   9.384  1.00 24.51           H  
ATOM   3162  N   TYR A 199       2.376  19.746   9.033  1.00 23.63           N  
ATOM   3163  H   TYR A 199       2.400  19.002   8.349  1.00 23.63           H  
ATOM   3164  CA  TYR A 199       2.261  21.129   8.542  1.00 23.63           C  
ATOM   3165  HA  TYR A 199       2.340  21.809   9.390  1.00 23.63           H  
ATOM   3166  C   TYR A 199       0.922  21.437   7.860  1.00 23.63           C  
ATOM   3167  CB  TYR A 199       3.421  21.460   7.591  1.00 23.63           C  
ATOM   3168  HB2 TYR A 199       3.432  20.734   6.779  1.00 23.63           H  
ATOM   3169  HB3 TYR A 199       3.228  22.437   7.148  1.00 23.63           H  
ATOM   3170  O   TYR A 199       0.459  20.697   6.991  1.00 23.63           O  
ATOM   3171  CG  TYR A 199       4.790  21.525   8.243  1.00 23.63           C  
ATOM   3172  CD1 TYR A 199       5.052  22.503   9.223  1.00 23.63           C  
ATOM   3173  HD1 TYR A 199       4.276  23.193   9.520  1.00 23.63           H  
ATOM   3174  CD2 TYR A 199       5.808  20.633   7.853  1.00 23.63           C  
ATOM   3175  HD2 TYR A 199       5.615  19.885   7.097  1.00 23.63           H  
ATOM   3176  CE1 TYR A 199       6.322  22.582   9.826  1.00 23.63           C  
ATOM   3177  HE1 TYR A 199       6.514  23.328  10.583  1.00 23.63           H  
ATOM   3178  CE2 TYR A 199       7.081  20.710   8.453  1.00 23.63           C  
ATOM   3179  HE2 TYR A 199       7.868  20.028   8.165  1.00 23.63           H  
ATOM   3180  OH  TYR A 199       8.566  21.748  10.019  1.00 23.63           O  
ATOM   3181  HH  TYR A 199       8.613  22.440  10.684  1.00 23.63           H  
ATOM   3182  CZ  TYR A 199       7.339  21.682   9.442  1.00 23.63           C  
ATOM   3183  N   HIS A 200       0.352  22.600   8.183  1.00 24.79           N  
ATOM   3184  H   HIS A 200       0.796  23.174   8.885  1.00 24.79           H  
ATOM   3185  CA  HIS A 200      -0.791  23.172   7.472  1.00 24.79           C  
ATOM   3186  HA  HIS A 200      -1.444  22.366   7.136  1.00 24.79           H  
ATOM   3187  C   HIS A 200      -0.326  23.965   6.243  1.00 24.79           C  
ATOM   3188  CB  HIS A 200      -1.602  24.075   8.414  1.00 24.79           C  
ATOM   3189  HB2 HIS A 200      -2.320  24.641   7.820  1.00 24.79           H  
ATOM   3190  HB3 HIS A 200      -0.937  24.794   8.892  1.00 24.79           H  
ATOM   3191  O   HIS A 200       0.298  25.015   6.378  1.00 24.79           O  
ATOM   3192  CG  HIS A 200      -2.368  23.329   9.475  1.00 24.79           C  
ATOM   3193  CD2 HIS A 200      -1.895  22.923  10.695  1.00 24.79           C  
ATOM   3194  HD2 HIS A 200      -0.893  23.062  11.072  1.00 24.79           H  
ATOM   3195  ND1 HIS A 200      -3.695  22.966   9.414  1.00 24.79           N  
ATOM   3196  HD1 HIS A 200      -4.334  23.151   8.653  1.00 24.79           H  
ATOM   3197  CE1 HIS A 200      -4.012  22.354  10.567  1.00 24.79           C  
ATOM   3198  HE1 HIS A 200      -4.986  21.962  10.820  1.00 24.79           H  
ATOM   3199  NE2 HIS A 200      -2.947  22.306  11.377  1.00 24.79           N  
ATOM   3200  N   PHE A 201      -0.702  23.506   5.049  1.00 22.88           N  
ATOM   3201  H   PHE A 201      -1.194  22.625   5.005  1.00 22.88           H  
ATOM   3202  CA  PHE A 201      -0.603  24.266   3.800  1.00 22.88           C  
ATOM   3203  HA  PHE A 201      -0.495  25.324   4.037  1.00 22.88           H  
ATOM   3204  C   PHE A 201      -1.892  24.116   2.983  1.00 22.88           C  
ATOM   3205  CB  PHE A 201       0.631  23.834   2.992  1.00 22.88           C  
ATOM   3206  HB2 PHE A 201       0.670  22.745   2.945  1.00 22.88           H  
ATOM   3207  HB3 PHE A 201       0.525  24.196   1.969  1.00 22.88           H  
ATOM   3208  O   PHE A 201      -2.592  23.109   3.085  1.00 22.88           O  
ATOM   3209  CG  PHE A 201       1.944  24.374   3.530  1.00 22.88           C  
ATOM   3210  CD1 PHE A 201       2.299  25.716   3.289  1.00 22.88           C  
ATOM   3211  HD1 PHE A 201       1.638  26.358   2.726  1.00 22.88           H  
ATOM   3212  CD2 PHE A 201       2.809  23.548   4.272  1.00 22.88           C  
ATOM   3213  HD2 PHE A 201       2.540  22.520   4.469  1.00 22.88           H  
ATOM   3214  CE1 PHE A 201       3.508  26.231   3.791  1.00 22.88           C  
ATOM   3215  HE1 PHE A 201       3.772  27.264   3.618  1.00 22.88           H  
ATOM   3216  CE2 PHE A 201       4.021  24.061   4.770  1.00 22.88           C  
ATOM   3217  HE2 PHE A 201       4.682  23.428   5.343  1.00 22.88           H  
ATOM   3218  CZ  PHE A 201       4.369  25.402   4.532  1.00 22.88           C  
ATOM   3219  HZ  PHE A 201       5.295  25.797   4.925  1.00 22.88           H  
ATOM   3220  N   TYR A 202      -2.193  25.129   2.171  1.00 22.06           N  
ATOM   3221  H   TYR A 202      -1.531  25.889   2.098  1.00 22.06           H  
ATOM   3222  CA  TYR A 202      -3.314  25.175   1.228  1.00 22.06           C  
ATOM   3223  HA  TYR A 202      -3.715  24.170   1.095  1.00 22.06           H  
ATOM   3224  C   TYR A 202      -2.814  25.652  -0.143  1.00 22.06           C  
ATOM   3225  CB  TYR A 202      -4.437  26.082   1.771  1.00 22.06           C  
ATOM   3226  HB2 TYR A 202      -4.800  26.722   0.967  1.00 22.06           H  
ATOM   3227  HB3 TYR A 202      -4.037  26.751   2.534  1.00 22.06           H  
ATOM   3228  O   TYR A 202      -1.773  26.302  -0.234  1.00 22.06           O  
ATOM   3229  CG  TYR A 202      -5.625  25.334   2.350  1.00 22.06           C  
ATOM   3230  CD1 TYR A 202      -6.840  25.277   1.636  1.00 22.06           C  
ATOM   3231  HD1 TYR A 202      -6.934  25.770   0.679  1.00 22.06           H  
ATOM   3232  CD2 TYR A 202      -5.522  24.700   3.604  1.00 22.06           C  
ATOM   3233  HD2 TYR A 202      -4.590  24.735   4.148  1.00 22.06           H  
ATOM   3234  CE1 TYR A 202      -7.946  24.591   2.175  1.00 22.06           C  
ATOM   3235  HE1 TYR A 202      -8.883  24.547   1.641  1.00 22.06           H  
ATOM   3236  CE2 TYR A 202      -6.627  24.015   4.148  1.00 22.06           C  
ATOM   3237  HE2 TYR A 202      -6.543  23.530   5.109  1.00 22.06           H  
ATOM   3238  OH  TYR A 202      -8.917  23.304   3.942  1.00 22.06           O  
ATOM   3239  HH  TYR A 202      -8.742  22.933   4.810  1.00 22.06           H  
ATOM   3240  CZ  TYR A 202      -7.843  23.961   3.431  1.00 22.06           C  
ATOM   3241  N   GLN A 203      -3.577  25.351  -1.200  1.00 20.94           N  
ATOM   3242  H   GLN A 203      -4.415  24.816  -1.018  1.00 20.94           H  
ATOM   3243  CA  GLN A 203      -3.146  25.464  -2.605  1.00 20.94           C  
ATOM   3244  HA  GLN A 203      -3.959  25.068  -3.214  1.00 20.94           H  
ATOM   3245  C   GLN A 203      -1.929  24.563  -2.926  1.00 20.94           C  
ATOM   3246  CB  GLN A 203      -2.978  26.939  -3.031  1.00 20.94           C  
ATOM   3247  HB2 GLN A 203      -2.102  27.369  -2.546  1.00 20.94           H  
ATOM   3248  HB3 GLN A 203      -2.812  26.967  -4.107  1.00 20.94           H  
ATOM   3249  O   GLN A 203      -1.577  23.685  -2.139  1.00 20.94           O  
ATOM   3250  CG  GLN A 203      -4.210  27.809  -2.713  1.00 20.94           C  
ATOM   3251  HG2 GLN A 203      -5.098  27.345  -3.142  1.00 20.94           H  
ATOM   3252  HG3 GLN A 203      -4.343  27.874  -1.633  1.00 20.94           H  
ATOM   3253  CD  GLN A 203      -4.100  29.230  -3.261  1.00 20.94           C  
ATOM   3254  NE2 GLN A 203      -5.060  30.084  -2.983  1.00 20.94           N  
ATOM   3255 HE21 GLN A 203      -5.849  29.823  -2.410  1.00 20.94           H  
ATOM   3256 HE22 GLN A 203      -4.946  31.012  -3.366  1.00 20.94           H  
ATOM   3257  OE1 GLN A 203      -3.168  29.602  -3.952  1.00 20.94           O  
ATOM   3258  N   SER A 204      -1.359  24.675  -4.131  1.00 27.16           N  
ATOM   3259  H   SER A 204      -1.662  25.409  -4.754  1.00 27.16           H  
ATOM   3260  CA  SER A 204      -0.524  23.624  -4.734  1.00 27.16           C  
ATOM   3261  HA  SER A 204      -0.510  22.766  -4.062  1.00 27.16           H  
ATOM   3262  C   SER A 204       0.942  24.013  -4.978  1.00 27.16           C  
ATOM   3263  CB  SER A 204      -1.183  23.130  -6.029  1.00 27.16           C  
ATOM   3264  HB2 SER A 204      -2.077  22.563  -5.772  1.00 27.16           H  
ATOM   3265  HB3 SER A 204      -0.495  22.474  -6.563  1.00 27.16           H  
ATOM   3266  O   SER A 204       1.257  25.061  -5.544  1.00 27.16           O  
ATOM   3267  OG  SER A 204      -1.558  24.215  -6.859  1.00 27.16           O  
ATOM   3268  HG  SER A 204      -1.933  23.877  -7.675  1.00 27.16           H  
ATOM   3269  N   LYS A 205       1.843  23.101  -4.591  1.00 21.35           N  
ATOM   3270  H   LYS A 205       1.497  22.318  -4.054  1.00 21.35           H  
ATOM   3271  CA  LYS A 205       3.253  22.980  -5.008  1.00 21.35           C  
ATOM   3272  HA  LYS A 205       3.308  23.068  -6.093  1.00 21.35           H  
ATOM   3273  C   LYS A 205       3.764  21.571  -4.676  1.00 21.35           C  
ATOM   3274  CB  LYS A 205       4.116  24.079  -4.343  1.00 21.35           C  
ATOM   3275  HB2 LYS A 205       3.610  24.450  -3.452  1.00 21.35           H  
ATOM   3276  HB3 LYS A 205       5.069  23.665  -4.012  1.00 21.35           H  
ATOM   3277  O   LYS A 205       3.069  20.802  -4.018  1.00 21.35           O  
ATOM   3278  CG  LYS A 205       4.415  25.233  -5.323  1.00 21.35           C  
ATOM   3279  HG2 LYS A 205       3.815  25.127  -6.226  1.00 21.35           H  
ATOM   3280  HG3 LYS A 205       5.463  25.185  -5.619  1.00 21.35           H  
ATOM   3281  CD  LYS A 205       4.121  26.610  -4.719  1.00 21.35           C  
ATOM   3282  HD2 LYS A 205       4.814  26.808  -3.902  1.00 21.35           H  
ATOM   3283  HD3 LYS A 205       3.101  26.614  -4.335  1.00 21.35           H  
ATOM   3284  CE  LYS A 205       4.257  27.679  -5.810  1.00 21.35           C  
ATOM   3285  HE2 LYS A 205       5.299  27.731  -6.126  1.00 21.35           H  
ATOM   3286  HE3 LYS A 205       3.658  27.367  -6.666  1.00 21.35           H  
ATOM   3287  NZ  LYS A 205       3.788  29.003  -5.331  1.00 21.35           N  
ATOM   3288  HZ1 LYS A 205       4.329  29.306  -4.534  1.00 21.35           H  
ATOM   3289  HZ2 LYS A 205       3.865  29.696  -6.062  1.00 21.35           H  
ATOM   3290  HZ3 LYS A 205       2.818  28.943  -5.054  1.00 21.35           H  
ATOM   3291  N   ILE A 206       4.956  21.233  -5.166  1.00 24.45           N  
ATOM   3292  H   ILE A 206       5.493  21.947  -5.636  1.00 24.45           H  
ATOM   3293  CA  ILE A 206       5.641  19.958  -4.901  1.00 24.45           C  
ATOM   3294  HA  ILE A 206       4.911  19.226  -4.556  1.00 24.45           H  
ATOM   3295  C   ILE A 206       6.657  20.158  -3.767  1.00 24.45           C  
ATOM   3296  CB  ILE A 206       6.275  19.406  -6.205  1.00 24.45           C  
ATOM   3297  HB  ILE A 206       6.939  20.169  -6.612  1.00 24.45           H  
ATOM   3298  O   ILE A 206       7.268  21.220  -3.661  1.00 24.45           O  
ATOM   3299  CG1 ILE A 206       5.165  19.115  -7.247  1.00 24.45           C  
ATOM   3300 HG12 ILE A 206       4.569  20.015  -7.400  1.00 24.45           H  
ATOM   3301 HG13 ILE A 206       4.503  18.338  -6.864  1.00 24.45           H  
ATOM   3302  CG2 ILE A 206       7.115  18.139  -5.949  1.00 24.45           C  
ATOM   3303 HG21 ILE A 206       6.500  17.350  -5.514  1.00 24.45           H  
ATOM   3304 HG22 ILE A 206       7.949  18.356  -5.282  1.00 24.45           H  
ATOM   3305 HG23 ILE A 206       7.556  17.774  -6.877  1.00 24.45           H  
ATOM   3306  CD1 ILE A 206       5.677  18.688  -8.630  1.00 24.45           C  
ATOM   3307 HD11 ILE A 206       6.111  17.689  -8.588  1.00 24.45           H  
ATOM   3308 HD12 ILE A 206       6.423  19.398  -8.987  1.00 24.45           H  
ATOM   3309 HD13 ILE A 206       4.843  18.669  -9.331  1.00 24.45           H  
ATOM   3310  N   LEU A 207       6.845  19.124  -2.945  1.00 21.44           N  
ATOM   3311  H   LEU A 207       6.336  18.273  -3.137  1.00 21.44           H  
ATOM   3312  CA  LEU A 207       7.916  18.997  -1.953  1.00 21.44           C  
ATOM   3313  HA  LEU A 207       8.614  19.825  -2.079  1.00 21.44           H  
ATOM   3314  C   LEU A 207       8.670  17.682  -2.232  1.00 21.44           C  
ATOM   3315  CB  LEU A 207       7.310  19.053  -0.531  1.00 21.44           C  
ATOM   3316  HB2 LEU A 207       6.278  19.396  -0.598  1.00 21.44           H  
ATOM   3317  HB3 LEU A 207       7.285  18.047  -0.112  1.00 21.44           H  
ATOM   3318  O   LEU A 207       8.080  16.744  -2.767  1.00 21.44           O  
ATOM   3319  CG  LEU A 207       8.034  19.994   0.451  1.00 21.44           C  
ATOM   3320  HG  LEU A 207       8.000  21.010   0.057  1.00 21.44           H  
ATOM   3321  CD1 LEU A 207       7.310  19.975   1.799  1.00 21.44           C  
ATOM   3322 HD11 LEU A 207       7.784  20.680   2.482  1.00 21.44           H  
ATOM   3323 HD12 LEU A 207       6.269  20.269   1.665  1.00 21.44           H  
ATOM   3324 HD13 LEU A 207       7.350  18.976   2.233  1.00 21.44           H  
ATOM   3325  CD2 LEU A 207       9.496  19.614   0.692  1.00 21.44           C  
ATOM   3326 HD21 LEU A 207       9.907  20.224   1.497  1.00 21.44           H  
ATOM   3327 HD22 LEU A 207       9.574  18.565   0.975  1.00 21.44           H  
ATOM   3328 HD23 LEU A 207      10.089  19.808  -0.201  1.00 21.44           H  
ATOM   3329  N   SER A 208       9.955  17.611  -1.886  1.00 24.65           N  
ATOM   3330  H   SER A 208      10.351  18.368  -1.347  1.00 24.65           H  
ATOM   3331  CA  SER A 208      10.822  16.443  -2.103  1.00 24.65           C  
ATOM   3332  HA  SER A 208      10.208  15.586  -2.383  1.00 24.65           H  
ATOM   3333  C   SER A 208      11.568  16.070  -0.817  1.00 24.65           C  
ATOM   3334  CB  SER A 208      11.785  16.718  -3.262  1.00 24.65           C  
ATOM   3335  HB2 SER A 208      11.221  17.100  -4.113  1.00 24.65           H  
ATOM   3336  HB3 SER A 208      12.524  17.461  -2.962  1.00 24.65           H  
ATOM   3337  O   SER A 208      11.623  16.868   0.119  1.00 24.65           O  
ATOM   3338  OG  SER A 208      12.434  15.522  -3.648  1.00 24.65           O  
ATOM   3339  HG  SER A 208      12.909  15.685  -4.466  1.00 24.65           H  
ATOM   3340  N   VAL A 209      12.116  14.854  -0.754  1.00 25.32           N  
ATOM   3341  H   VAL A 209      12.122  14.302  -1.600  1.00 25.32           H  
ATOM   3342  CA  VAL A 209      12.702  14.265   0.462  1.00 25.32           C  
ATOM   3343  HA  VAL A 209      12.821  15.041   1.218  1.00 25.32           H  
ATOM   3344  C   VAL A 209      14.093  13.702   0.155  1.00 25.32           C  
ATOM   3345  CB  VAL A 209      11.767  13.181   1.053  1.00 25.32           C  
ATOM   3346  HB  VAL A 209      11.682  12.352   0.350  1.00 25.32           H  
ATOM   3347  O   VAL A 209      14.217  12.606  -0.391  1.00 25.32           O  
ATOM   3348  CG1 VAL A 209      12.308  12.641   2.384  1.00 25.32           C  
ATOM   3349 HG11 VAL A 209      13.285  12.182   2.235  1.00 25.32           H  
ATOM   3350 HG12 VAL A 209      12.402  13.452   3.106  1.00 25.32           H  
ATOM   3351 HG13 VAL A 209      11.632  11.884   2.781  1.00 25.32           H  
ATOM   3352  CG2 VAL A 209      10.349  13.713   1.325  1.00 25.32           C  
ATOM   3353 HG21 VAL A 209      10.396  14.572   1.994  1.00 25.32           H  
ATOM   3354 HG22 VAL A 209       9.741  12.932   1.780  1.00 25.32           H  
ATOM   3355 HG23 VAL A 209       9.872  14.012   0.392  1.00 25.32           H  
ATOM   3356  N   GLU A 210      15.156  14.427   0.524  1.00 26.06           N  
ATOM   3357  H   GLU A 210      15.013  15.325   0.964  1.00 26.06           H  
ATOM   3358  CA  GLU A 210      16.517  13.868   0.525  1.00 26.06           C  
ATOM   3359  HA  GLU A 210      16.650  13.293  -0.392  1.00 26.06           H  
ATOM   3360  C   GLU A 210      16.665  12.907   1.715  1.00 26.06           C  
ATOM   3361  CB  GLU A 210      17.608  14.966   0.527  1.00 26.06           C  
ATOM   3362  HB2 GLU A 210      17.421  15.642  -0.307  1.00 26.06           H  
ATOM   3363  HB3 GLU A 210      17.553  15.534   1.456  1.00 26.06           H  
ATOM   3364  O   GLU A 210      16.658  13.321   2.876  1.00 26.06           O  
ATOM   3365  CG  GLU A 210      19.025  14.358   0.373  1.00 26.06           C  
ATOM   3366  HG2 GLU A 210      19.185  13.644   1.182  1.00 26.06           H  
ATOM   3367  HG3 GLU A 210      19.057  13.800  -0.563  1.00 26.06           H  
ATOM   3368  CD  GLU A 210      20.195  15.369   0.387  1.00 26.06           C  
ATOM   3369  OE1 GLU A 210      21.348  14.938   0.666  1.00 26.06           O  
ATOM   3370  OE2 GLU A 210      19.965  16.563   0.102  1.00 26.06           O  
ATOM   3371  N   LEU A 211      16.814  11.611   1.434  1.00 29.04           N  
ATOM   3372  H   LEU A 211      16.780  11.320   0.467  1.00 29.04           H  
ATOM   3373  CA  LEU A 211      17.201  10.632   2.449  1.00 29.04           C  
ATOM   3374  HA  LEU A 211      16.632  10.825   3.358  1.00 29.04           H  
ATOM   3375  C   LEU A 211      18.683  10.823   2.782  1.00 29.04           C  
ATOM   3376  CB  LEU A 211      16.901   9.203   1.968  1.00 29.04           C  
ATOM   3377  HB2 LEU A 211      17.438   9.032   1.035  1.00 29.04           H  
ATOM   3378  HB3 LEU A 211      17.290   8.503   2.709  1.00 29.04           H  
ATOM   3379  O   LEU A 211      19.540  10.748   1.901  1.00 29.04           O  
ATOM   3380  CG  LEU A 211      15.408   8.902   1.741  1.00 29.04           C  
ATOM   3381  HG  LEU A 211      15.014   9.565   0.972  1.00 29.04           H  
ATOM   3382  CD1 LEU A 211      15.260   7.459   1.256  1.00 29.04           C  
ATOM   3383 HD11 LEU A 211      15.626   6.766   2.013  1.00 29.04           H  
ATOM   3384 HD12 LEU A 211      14.210   7.248   1.053  1.00 29.04           H  
ATOM   3385 HD13 LEU A 211      15.825   7.322   0.334  1.00 29.04           H  
ATOM   3386  CD2 LEU A 211      14.571   9.062   3.013  1.00 29.04           C  
ATOM   3387 HD21 LEU A 211      14.984   8.453   3.818  1.00 29.04           H  
ATOM   3388 HD22 LEU A 211      14.551  10.109   3.317  1.00 29.04           H  
ATOM   3389 HD23 LEU A 211      13.545   8.753   2.817  1.00 29.04           H  
ATOM   3390  N   SER A 212      18.989  11.079   4.055  1.00 28.65           N  
ATOM   3391  H   SER A 212      18.248  11.123   4.740  1.00 28.65           H  
ATOM   3392  CA  SER A 212      20.336  11.479   4.457  1.00 28.65           C  
ATOM   3393  HA  SER A 212      20.599  12.335   3.836  1.00 28.65           H  
ATOM   3394  C   SER A 212      21.379  10.388   4.191  1.00 28.65           C  
ATOM   3395  CB  SER A 212      20.366  11.967   5.911  1.00 28.65           C  
ATOM   3396  HB2 SER A 212      21.360  12.351   6.140  1.00 28.65           H  
ATOM   3397  HB3 SER A 212      19.646  12.778   6.026  1.00 28.65           H  
ATOM   3398  O   SER A 212      21.156   9.192   4.405  1.00 28.65           O  
ATOM   3399  OG  SER A 212      20.049  10.929   6.816  1.00 28.65           O  
ATOM   3400  HG  SER A 212      19.966  11.301   7.696  1.00 28.65           H  
ATOM   3401  N   LYS A 213      22.561  10.830   3.747  1.00 33.51           N  
ATOM   3402  H   LYS A 213      22.622  11.819   3.553  1.00 33.51           H  
ATOM   3403  CA  LYS A 213      23.718   9.993   3.375  1.00 33.51           C  
ATOM   3404  HA  LYS A 213      23.510   9.484   2.434  1.00 33.51           H  
ATOM   3405  C   LYS A 213      23.996   8.908   4.417  1.00 33.51           C  
ATOM   3406  CB  LYS A 213      24.951  10.905   3.216  1.00 33.51           C  
ATOM   3407  HB2 LYS A 213      25.832  10.296   3.011  1.00 33.51           H  
ATOM   3408  HB3 LYS A 213      25.118  11.420   4.162  1.00 33.51           H  
ATOM   3409  O   LYS A 213      24.181   7.744   4.072  1.00 33.51           O  
ATOM   3410  CG  LYS A 213      24.785  11.939   2.084  1.00 33.51           C  
ATOM   3411  HG2 LYS A 213      23.736  12.221   1.991  1.00 33.51           H  
ATOM   3412  HG3 LYS A 213      25.092  11.493   1.138  1.00 33.51           H  
ATOM   3413  CD  LYS A 213      25.588  13.221   2.342  1.00 33.51           C  
ATOM   3414  HD2 LYS A 213      26.655  13.026   2.231  1.00 33.51           H  
ATOM   3415  HD3 LYS A 213      25.388  13.563   3.358  1.00 33.51           H  
ATOM   3416  CE  LYS A 213      25.121  14.293   1.347  1.00 33.51           C  
ATOM   3417  HE2 LYS A 213      24.033  14.259   1.287  1.00 33.51           H  
ATOM   3418  HE3 LYS A 213      25.504  14.055   0.354  1.00 33.51           H  
ATOM   3419  NZ  LYS A 213      25.526  15.659   1.759  1.00 33.51           N  
ATOM   3420  HZ1 LYS A 213      25.145  15.865   2.671  1.00 33.51           H  
ATOM   3421  HZ2 LYS A 213      25.124  16.331   1.121  1.00 33.51           H  
ATOM   3422  HZ3 LYS A 213      26.531  15.759   1.781  1.00 33.51           H  
ATOM   3423  N   ASP A 214      23.965   9.284   5.691  1.00 31.88           N  
ATOM   3424  H   ASP A 214      23.925  10.275   5.879  1.00 31.88           H  
ATOM   3425  CA  ASP A 214      24.337   8.414   6.802  1.00 31.88           C  
ATOM   3426  HA  ASP A 214      25.128   7.756   6.440  1.00 31.88           H  
ATOM   3427  C   ASP A 214      23.204   7.490   7.286  1.00 31.88           C  
ATOM   3428  CB  ASP A 214      24.995   9.266   7.888  1.00 31.88           C  
ATOM   3429  HB2 ASP A 214      25.267   8.634   8.733  1.00 31.88           H  
ATOM   3430  HB3 ASP A 214      24.303  10.036   8.230  1.00 31.88           H  
ATOM   3431  O   ASP A 214      23.488   6.427   7.836  1.00 31.88           O  
ATOM   3432  CG  ASP A 214      26.257   9.903   7.296  1.00 31.88           C  
ATOM   3433  OD1 ASP A 214      27.311   9.224   7.310  1.00 31.88           O  
ATOM   3434  OD2 ASP A 214      26.136  11.001   6.709  1.00 31.88           O  
ATOM   3435  N   LEU A 215      21.936   7.790   6.969  1.00 33.39           N  
ATOM   3436  H   LEU A 215      21.752   8.647   6.467  1.00 33.39           H  
ATOM   3437  CA  LEU A 215      20.845   6.809   7.069  1.00 33.39           C  
ATOM   3438  HA  LEU A 215      20.881   6.347   8.056  1.00 33.39           H  
ATOM   3439  C   LEU A 215      21.029   5.693   6.029  1.00 33.39           C  
ATOM   3440  CB  LEU A 215      19.494   7.535   6.910  1.00 33.39           C  
ATOM   3441  HB2 LEU A 215      19.510   8.110   5.985  1.00 33.39           H  
ATOM   3442  HB3 LEU A 215      19.377   8.238   7.735  1.00 33.39           H  
ATOM   3443  O   LEU A 215      20.927   4.512   6.356  1.00 33.39           O  
ATOM   3444  CG  LEU A 215      18.261   6.610   6.862  1.00 33.39           C  
ATOM   3445  HG  LEU A 215      18.360   5.913   6.030  1.00 33.39           H  
ATOM   3446  CD1 LEU A 215      18.078   5.812   8.154  1.00 33.39           C  
ATOM   3447 HD11 LEU A 215      18.911   5.120   8.285  1.00 33.39           H  
ATOM   3448 HD12 LEU A 215      18.028   6.487   9.009  1.00 33.39           H  
ATOM   3449 HD13 LEU A 215      17.159   5.228   8.098  1.00 33.39           H  
ATOM   3450  CD2 LEU A 215      17.004   7.447   6.622  1.00 33.39           C  
ATOM   3451 HD21 LEU A 215      17.104   7.993   5.685  1.00 33.39           H  
ATOM   3452 HD22 LEU A 215      16.861   8.155   7.438  1.00 33.39           H  
ATOM   3453 HD23 LEU A 215      16.135   6.793   6.551  1.00 33.39           H  
ATOM   3454  N   ILE A 216      21.372   6.053   4.787  1.00 33.70           N  
ATOM   3455  H   ILE A 216      21.429   7.040   4.582  1.00 33.70           H  
ATOM   3456  CA  ILE A 216      21.672   5.084   3.718  1.00 33.70           C  
ATOM   3457  HA  ILE A 216      20.841   4.383   3.648  1.00 33.70           H  
ATOM   3458  C   ILE A 216      22.927   4.261   4.074  1.00 33.70           C  
ATOM   3459  CB  ILE A 216      21.797   5.813   2.355  1.00 33.70           C  
ATOM   3460  HB  ILE A 216      22.621   6.525   2.417  1.00 33.70           H  
ATOM   3461  O   ILE A 216      22.963   3.050   3.856  1.00 33.70           O  
ATOM   3462  CG1 ILE A 216      20.502   6.596   2.016  1.00 33.70           C  
ATOM   3463 HG12 ILE A 216      19.688   5.894   1.837  1.00 33.70           H  
ATOM   3464 HG13 ILE A 216      20.214   7.224   2.859  1.00 33.70           H  
ATOM   3465  CG2 ILE A 216      22.117   4.807   1.232  1.00 33.70           C  
ATOM   3466 HG21 ILE A 216      21.308   4.082   1.141  1.00 33.70           H  
ATOM   3467 HG22 ILE A 216      22.244   5.326   0.282  1.00 33.70           H  
ATOM   3468 HG23 ILE A 216      23.048   4.281   1.441  1.00 33.70           H  
ATOM   3469  CD1 ILE A 216      20.634   7.531   0.806  1.00 33.70           C  
ATOM   3470 HD11 ILE A 216      19.726   8.128   0.714  1.00 33.70           H  
ATOM   3471 HD12 ILE A 216      20.762   6.959  -0.113  1.00 33.70           H  
ATOM   3472 HD13 ILE A 216      21.481   8.201   0.946  1.00 33.70           H  
ATOM   3473  N   ARG A 217      23.929   4.897   4.695  1.00 34.76           N  
ATOM   3474  H   ARG A 217      23.844   5.900   4.770  1.00 34.76           H  
ATOM   3475  CA  ARG A 217      25.154   4.269   5.229  1.00 34.76           C  
ATOM   3476  HA  ARG A 217      25.657   3.732   4.425  1.00 34.76           H  
ATOM   3477  C   ARG A 217      24.859   3.251   6.338  1.00 34.76           C  
ATOM   3478  CB  ARG A 217      26.058   5.402   5.734  1.00 34.76           C  
ATOM   3479  HB2 ARG A 217      25.666   5.741   6.693  1.00 34.76           H  
ATOM   3480  HB3 ARG A 217      25.996   6.222   5.019  1.00 34.76           H  
ATOM   3481  O   ARG A 217      25.453   2.178   6.327  1.00 34.76           O  
ATOM   3482  CG  ARG A 217      27.548   5.104   5.925  1.00 34.76           C  
ATOM   3483  HG2 ARG A 217      27.988   4.808   4.973  1.00 34.76           H  
ATOM   3484  HG3 ARG A 217      27.688   4.317   6.666  1.00 34.76           H  
ATOM   3485  CD  ARG A 217      28.180   6.418   6.418  1.00 34.76           C  
ATOM   3486  HD2 ARG A 217      27.880   7.223   5.748  1.00 34.76           H  
ATOM   3487  HD3 ARG A 217      27.788   6.646   7.409  1.00 34.76           H  
ATOM   3488  NE  ARG A 217      29.652   6.384   6.472  1.00 34.76           N  
ATOM   3489  HE  ARG A 217      30.103   5.495   6.313  1.00 34.76           H  
ATOM   3490  NH1 ARG A 217      29.934   8.617   6.984  1.00 34.76           N  
ATOM   3491 HH11 ARG A 217      28.935   8.749   7.045  1.00 34.76           H  
ATOM   3492 HH12 ARG A 217      30.516   9.410   7.216  1.00 34.76           H  
ATOM   3493  NH2 ARG A 217      31.714   7.314   6.733  1.00 34.76           N  
ATOM   3494 HH21 ARG A 217      32.283   8.119   6.953  1.00 34.76           H  
ATOM   3495 HH22 ARG A 217      32.143   6.415   6.567  1.00 34.76           H  
ATOM   3496  CZ  ARG A 217      30.416   7.435   6.729  1.00 34.76           C  
ATOM   3497  N   LEU A 218      23.926   3.557   7.246  1.00 32.46           N  
ATOM   3498  H   LEU A 218      23.537   4.489   7.227  1.00 32.46           H  
ATOM   3499  CA  LEU A 218      23.468   2.651   8.309  1.00 32.46           C  
ATOM   3500  HA  LEU A 218      24.346   2.248   8.815  1.00 32.46           H  
ATOM   3501  C   LEU A 218      22.673   1.458   7.752  1.00 32.46           C  
ATOM   3502  CB  LEU A 218      22.650   3.473   9.325  1.00 32.46           C  
ATOM   3503  HB2 LEU A 218      21.826   3.954   8.799  1.00 32.46           H  
ATOM   3504  HB3 LEU A 218      23.288   4.258   9.730  1.00 32.46           H  
ATOM   3505  O   LEU A 218      22.896   0.316   8.154  1.00 32.46           O  
ATOM   3506  CG  LEU A 218      22.061   2.662  10.495  1.00 32.46           C  
ATOM   3507  HG  LEU A 218      21.384   1.900  10.107  1.00 32.46           H  
ATOM   3508  CD1 LEU A 218      23.138   1.982  11.342  1.00 32.46           C  
ATOM   3509 HD11 LEU A 218      23.652   1.223  10.752  1.00 32.46           H  
ATOM   3510 HD12 LEU A 218      22.675   1.486  12.196  1.00 32.46           H  
ATOM   3511 HD13 LEU A 218      23.857   2.718  11.701  1.00 32.46           H  
ATOM   3512  CD2 LEU A 218      21.255   3.593  11.401  1.00 32.46           C  
ATOM   3513 HD21 LEU A 218      21.904   4.358  11.826  1.00 32.46           H  
ATOM   3514 HD22 LEU A 218      20.801   3.017  12.208  1.00 32.46           H  
ATOM   3515 HD23 LEU A 218      20.462   4.071  10.825  1.00 32.46           H  
ATOM   3516  N   LEU A 219      21.796   1.699   6.772  1.00 33.47           N  
ATOM   3517  H   LEU A 219      21.616   2.659   6.516  1.00 33.47           H  
ATOM   3518  CA  LEU A 219      21.087   0.631   6.054  1.00 33.47           C  
ATOM   3519  HA  LEU A 219      20.571   0.002   6.780  1.00 33.47           H  
ATOM   3520  C   LEU A 219      22.061  -0.293   5.302  1.00 33.47           C  
ATOM   3521  CB  LEU A 219      20.051   1.266   5.106  1.00 33.47           C  
ATOM   3522  HB2 LEU A 219      19.673   0.498   4.430  1.00 33.47           H  
ATOM   3523  HB3 LEU A 219      20.553   2.020   4.501  1.00 33.47           H  
ATOM   3524  O   LEU A 219      21.838  -1.497   5.236  1.00 33.47           O  
ATOM   3525  CG  LEU A 219      18.853   1.912   5.832  1.00 33.47           C  
ATOM   3526  HG  LEU A 219      19.206   2.545   6.646  1.00 33.47           H  
ATOM   3527  CD1 LEU A 219      18.060   2.783   4.857  1.00 33.47           C  
ATOM   3528 HD11 LEU A 219      17.690   2.180   4.028  1.00 33.47           H  
ATOM   3529 HD12 LEU A 219      17.217   3.240   5.375  1.00 33.47           H  
ATOM   3530 HD13 LEU A 219      18.700   3.578   4.474  1.00 33.47           H  
ATOM   3531  CD2 LEU A 219      17.904   0.861   6.411  1.00 33.47           C  
ATOM   3532 HD21 LEU A 219      17.054   1.354   6.884  1.00 33.47           H  
ATOM   3533 HD22 LEU A 219      18.414   0.265   7.167  1.00 33.47           H  
ATOM   3534 HD23 LEU A 219      17.540   0.204   5.621  1.00 33.47           H  
ATOM   3535  N   LYS A 220      23.179   0.244   4.798  1.00 34.72           N  
ATOM   3536  H   LYS A 220      23.262   1.250   4.840  1.00 34.72           H  
ATOM   3537  CA  LYS A 220      24.293  -0.516   4.203  1.00 34.72           C  
ATOM   3538  HA  LYS A 220      23.876  -1.347   3.634  1.00 34.72           H  
ATOM   3539  C   LYS A 220      25.231  -1.191   5.224  1.00 34.72           C  
ATOM   3540  CB  LYS A 220      25.076   0.409   3.245  1.00 34.72           C  
ATOM   3541  HB2 LYS A 220      25.188   1.385   3.718  1.00 34.72           H  
ATOM   3542  HB3 LYS A 220      26.082   0.021   3.086  1.00 34.72           H  
ATOM   3543  O   LYS A 220      26.144  -1.882   4.777  1.00 34.72           O  
ATOM   3544  CG  LYS A 220      24.408   0.598   1.870  1.00 34.72           C  
ATOM   3545  HG2 LYS A 220      24.744   1.549   1.457  1.00 34.72           H  
ATOM   3546  HG3 LYS A 220      23.325   0.643   1.989  1.00 34.72           H  
ATOM   3547  CD  LYS A 220      24.786  -0.518   0.880  1.00 34.72           C  
ATOM   3548  HD2 LYS A 220      24.485  -1.480   1.292  1.00 34.72           H  
ATOM   3549  HD3 LYS A 220      25.867  -0.520   0.736  1.00 34.72           H  
ATOM   3550  CE  LYS A 220      24.088  -0.293  -0.467  1.00 34.72           C  
ATOM   3551  HE2 LYS A 220      23.014  -0.261  -0.285  1.00 34.72           H  
ATOM   3552  HE3 LYS A 220      24.388   0.677  -0.865  1.00 34.72           H  
ATOM   3553  NZ  LYS A 220      24.392  -1.364  -1.456  1.00 34.72           N  
ATOM   3554  HZ1 LYS A 220      24.145  -2.275  -1.097  1.00 34.72           H  
ATOM   3555  HZ2 LYS A 220      25.374  -1.384  -1.691  1.00 34.72           H  
ATOM   3556  HZ3 LYS A 220      23.862  -1.212  -2.303  1.00 34.72           H  
ATOM   3557  N   SER A 221      25.046  -1.015   6.541  1.00 32.32           N  
ATOM   3558  H   SER A 221      24.304  -0.404   6.851  1.00 32.32           H  
ATOM   3559  CA  SER A 221      25.924  -1.607   7.569  1.00 32.32           C  
ATOM   3560  HA  SER A 221      26.710  -2.168   7.064  1.00 32.32           H  
ATOM   3561  C   SER A 221      25.243  -2.626   8.489  1.00 32.32           C  
ATOM   3562  CB  SER A 221      26.651  -0.525   8.373  1.00 32.32           C  
ATOM   3563  HB2 SER A 221      27.117   0.181   7.686  1.00 32.32           H  
ATOM   3564  HB3 SER A 221      27.431  -0.999   8.969  1.00 32.32           H  
ATOM   3565  O   SER A 221      25.815  -3.696   8.687  1.00 32.32           O  
ATOM   3566  OG  SER A 221      25.775   0.168   9.238  1.00 32.32           O  
ATOM   3567  HG  SER A 221      26.291   0.773   9.777  1.00 32.32           H  
ATOM   3568  N   LYS A 222      24.025  -2.374   9.005  1.00 31.00           N  
ATOM   3569  H   LYS A 222      23.621  -1.462   8.850  1.00 31.00           H  
ATOM   3570  CA  LYS A 222      23.296  -3.378   9.823  1.00 31.00           C  
ATOM   3571  HA  LYS A 222      24.064  -4.010  10.269  1.00 31.00           H  
ATOM   3572  C   LYS A 222      22.462  -4.377   8.998  1.00 31.00           C  
ATOM   3573  CB  LYS A 222      22.532  -2.744  11.013  1.00 31.00           C  
ATOM   3574  HB2 LYS A 222      21.478  -2.631  10.760  1.00 31.00           H  
ATOM   3575  HB3 LYS A 222      22.945  -1.761  11.240  1.00 31.00           H  
ATOM   3576  O   LYS A 222      21.808  -5.249   9.563  1.00 31.00           O  
ATOM   3577  CG  LYS A 222      22.690  -3.641  12.263  1.00 31.00           C  
ATOM   3578  HG2 LYS A 222      22.438  -4.667  11.995  1.00 31.00           H  
ATOM   3579  HG3 LYS A 222      23.740  -3.626  12.556  1.00 31.00           H  
ATOM   3580  CD  LYS A 222      21.842  -3.262  13.488  1.00 31.00           C  
ATOM   3581  HD2 LYS A 222      20.784  -3.345  13.236  1.00 31.00           H  
ATOM   3582  HD3 LYS A 222      22.062  -2.241  13.801  1.00 31.00           H  
ATOM   3583  CE  LYS A 222      22.190  -4.248  14.617  1.00 31.00           C  
ATOM   3584  HE2 LYS A 222      22.129  -5.261  14.220  1.00 31.00           H  
ATOM   3585  HE3 LYS A 222      23.217  -4.076  14.938  1.00 31.00           H  
ATOM   3586  NZ  LYS A 222      21.283  -4.150  15.785  1.00 31.00           N  
ATOM   3587  HZ1 LYS A 222      20.307  -4.246  15.542  1.00 31.00           H  
ATOM   3588  HZ2 LYS A 222      21.444  -4.867  16.478  1.00 31.00           H  
ATOM   3589  HZ3 LYS A 222      21.260  -3.253  16.248  1.00 31.00           H  
ATOM   3590  N   LEU A 223      22.517  -4.290   7.666  1.00 27.42           N  
ATOM   3591  H   LEU A 223      23.069  -3.541   7.273  1.00 27.42           H  
ATOM   3592  CA  LEU A 223      21.974  -5.273   6.721  1.00 27.42           C  
ATOM   3593  HA  LEU A 223      21.805  -6.217   7.239  1.00 27.42           H  
ATOM   3594  C   LEU A 223      22.986  -5.531   5.593  1.00 27.42           C  
ATOM   3595  CB  LEU A 223      20.637  -4.771   6.139  1.00 27.42           C  
ATOM   3596  HB2 LEU A 223      20.818  -3.800   5.680  1.00 27.42           H  
ATOM   3597  HB3 LEU A 223      20.322  -5.454   5.349  1.00 27.42           H  
ATOM   3598  O   LEU A 223      23.609  -4.602   5.078  1.00 27.42           O  
ATOM   3599  CG  LEU A 223      19.473  -4.616   7.136  1.00 27.42           C  
ATOM   3600  HG  LEU A 223      19.778  -3.976   7.964  1.00 27.42           H  
ATOM   3601  CD1 LEU A 223      18.293  -3.947   6.430  1.00 27.42           C  
ATOM   3602 HD11 LEU A 223      18.591  -2.964   6.067  1.00 27.42           H  
ATOM   3603 HD12 LEU A 223      17.957  -4.557   5.591  1.00 27.42           H  
ATOM   3604 HD13 LEU A 223      17.468  -3.821   7.132  1.00 27.42           H  
ATOM   3605  CD2 LEU A 223      18.998  -5.963   7.686  1.00 27.42           C  
ATOM   3606 HD21 LEU A 223      18.692  -6.617   6.870  1.00 27.42           H  
ATOM   3607 HD22 LEU A 223      18.151  -5.800   8.353  1.00 27.42           H  
ATOM   3608 HD23 LEU A 223      19.798  -6.434   8.258  1.00 27.42           H  
ATOM   3609  N   GLN A 224      23.125  -6.786   5.154  1.00 28.52           N  
ATOM   3610  H   GLN A 224      22.570  -7.510   5.589  1.00 28.52           H  
ATOM   3611  CA  GLN A 224      24.040  -7.165   4.066  1.00 28.52           C  
ATOM   3612  HA  GLN A 224      24.938  -6.553   4.152  1.00 28.52           H  
ATOM   3613  C   GLN A 224      23.442  -6.867   2.674  1.00 28.52           C  
ATOM   3614  CB  GLN A 224      24.479  -8.635   4.198  1.00 28.52           C  
ATOM   3615  HB2 GLN A 224      23.603  -9.283   4.164  1.00 28.52           H  
ATOM   3616  HB3 GLN A 224      25.105  -8.858   3.334  1.00 28.52           H  
ATOM   3617  O   GLN A 224      23.210  -7.780   1.878  1.00 28.52           O  
ATOM   3618  CG  GLN A 224      25.298  -8.961   5.459  1.00 28.52           C  
ATOM   3619  HG2 GLN A 224      24.659  -8.874   6.338  1.00 28.52           H  
ATOM   3620  HG3 GLN A 224      26.112  -8.243   5.557  1.00 28.52           H  
ATOM   3621  CD  GLN A 224      25.902 -10.369   5.421  1.00 28.52           C  
ATOM   3622  NE2 GLN A 224      26.457 -10.842   6.513  1.00 28.52           N  
ATOM   3623 HE21 GLN A 224      26.463 -10.307   7.370  1.00 28.52           H  
ATOM   3624 HE22 GLN A 224      26.827 -11.781   6.481  1.00 28.52           H  
ATOM   3625  OE1 GLN A 224      25.898 -11.063   4.410  1.00 28.52           O  
ATOM   3626  N   ILE A 225      23.177  -5.591   2.366  1.00 29.91           N  
ATOM   3627  H   ILE A 225      23.367  -4.901   3.079  1.00 29.91           H  
ATOM   3628  CA  ILE A 225      22.499  -5.156   1.126  1.00 29.91           C  
ATOM   3629  HA  ILE A 225      21.725  -5.896   0.923  1.00 29.91           H  
ATOM   3630  C   ILE A 225      23.461  -5.188  -0.086  1.00 29.91           C  
ATOM   3631  CB  ILE A 225      21.754  -3.808   1.313  1.00 29.91           C  
ATOM   3632  HB  ILE A 225      22.479  -2.995   1.314  1.00 29.91           H  
ATOM   3633  O   ILE A 225      23.926  -4.152  -0.584  1.00 29.91           O  
ATOM   3634  CG1 ILE A 225      20.959  -3.745   2.638  1.00 29.91           C  
ATOM   3635 HG12 ILE A 225      21.669  -3.751   3.466  1.00 29.91           H  
ATOM   3636 HG13 ILE A 225      20.324  -4.627   2.725  1.00 29.91           H  
ATOM   3637  CG2 ILE A 225      20.794  -3.623   0.127  1.00 29.91           C  
ATOM   3638 HG21 ILE A 225      20.345  -2.629   0.146  1.00 29.91           H  
ATOM   3639 HG22 ILE A 225      20.000  -4.369   0.161  1.00 29.91           H  
ATOM   3640 HG23 ILE A 225      21.333  -3.731  -0.815  1.00 29.91           H  
ATOM   3641  CD1 ILE A 225      20.083  -2.495   2.811  1.00 29.91           C  
ATOM   3642 HD11 ILE A 225      19.689  -2.469   3.827  1.00 29.91           H  
ATOM   3643 HD12 ILE A 225      20.676  -1.597   2.636  1.00 29.91           H  
ATOM   3644 HD13 ILE A 225      19.237  -2.520   2.124  1.00 29.91           H  
ATOM   3645  N   LYS A 226      23.762  -6.419  -0.529  1.00 28.15           N  
ATOM   3646  H   LYS A 226      23.356  -7.167   0.015  1.00 28.15           H  
ATOM   3647  CA  LYS A 226      24.773  -6.815  -1.536  1.00 28.15           C  
ATOM   3648  HA  LYS A 226      25.747  -6.434  -1.229  1.00 28.15           H  
ATOM   3649  C   LYS A 226      24.542  -6.239  -2.941  1.00 28.15           C  
ATOM   3650  CB  LYS A 226      24.841  -8.358  -1.573  1.00 28.15           C  
ATOM   3651  HB2 LYS A 226      23.828  -8.756  -1.618  1.00 28.15           H  
ATOM   3652  HB3 LYS A 226      25.367  -8.680  -2.472  1.00 28.15           H  
ATOM   3653  O   LYS A 226      25.513  -5.971  -3.635  1.00 28.15           O  
ATOM   3654  CG  LYS A 226      25.584  -8.937  -0.351  1.00 28.15           C  
ATOM   3655  HG2 LYS A 226      26.656  -8.908  -0.548  1.00 28.15           H  
ATOM   3656  HG3 LYS A 226      25.392  -8.314   0.522  1.00 28.15           H  
ATOM   3657  CD  LYS A 226      25.161 -10.376  -0.013  1.00 28.15           C  
ATOM   3658  HD2 LYS A 226      24.092 -10.381   0.198  1.00 28.15           H  
ATOM   3659  HD3 LYS A 226      25.367 -11.037  -0.855  1.00 28.15           H  
ATOM   3660  CE  LYS A 226      25.931 -10.847   1.229  1.00 28.15           C  
ATOM   3661  HE2 LYS A 226      26.963 -11.069   0.956  1.00 28.15           H  
ATOM   3662  HE3 LYS A 226      25.956 -10.023   1.942  1.00 28.15           H  
ATOM   3663  NZ  LYS A 226      25.304 -12.018   1.894  1.00 28.15           N  
ATOM   3664  HZ1 LYS A 226      24.309 -11.883   2.000  1.00 28.15           H  
ATOM   3665  HZ2 LYS A 226      25.479 -12.880   1.397  1.00 28.15           H  
ATOM   3666  HZ3 LYS A 226      25.672 -12.089   2.832  1.00 28.15           H  
ATOM   3667  N   LYS A 227      23.289  -5.976  -3.324  1.00 29.02           N  
ATOM   3668  H   LYS A 227      22.552  -6.231  -2.683  1.00 29.02           H  
ATOM   3669  CA  LYS A 227      22.901  -5.119  -4.462  1.00 29.02           C  
ATOM   3670  HA  LYS A 227      23.758  -4.527  -4.781  1.00 29.02           H  
ATOM   3671  C   LYS A 227      21.811  -4.151  -4.016  1.00 29.02           C  
ATOM   3672  CB  LYS A 227      22.411  -5.951  -5.662  1.00 29.02           C  
ATOM   3673  HB2 LYS A 227      21.850  -5.292  -6.325  1.00 29.02           H  
ATOM   3674  HB3 LYS A 227      21.737  -6.738  -5.324  1.00 29.02           H  
ATOM   3675  O   LYS A 227      21.041  -4.470  -3.117  1.00 29.02           O  
ATOM   3676  CG  LYS A 227      23.563  -6.560  -6.475  1.00 29.02           C  
ATOM   3677  HG2 LYS A 227      24.039  -7.356  -5.902  1.00 29.02           H  
ATOM   3678  HG3 LYS A 227      24.298  -5.779  -6.671  1.00 29.02           H  
ATOM   3679  CD  LYS A 227      23.042  -7.117  -7.810  1.00 29.02           C  
ATOM   3680  HD2 LYS A 227      22.482  -6.343  -8.335  1.00 29.02           H  
ATOM   3681  HD3 LYS A 227      22.363  -7.944  -7.604  1.00 29.02           H  
ATOM   3682  CE  LYS A 227      24.162  -7.619  -8.730  1.00 29.02           C  
ATOM   3683  HE2 LYS A 227      23.702  -8.113  -9.586  1.00 29.02           H  
ATOM   3684  HE3 LYS A 227      24.764  -8.353  -8.195  1.00 29.02           H  
ATOM   3685  NZ  LYS A 227      25.017  -6.506  -9.209  1.00 29.02           N  
ATOM   3686  HZ1 LYS A 227      25.505  -6.041  -8.457  1.00 29.02           H  
ATOM   3687  HZ2 LYS A 227      24.479  -5.730  -9.566  1.00 29.02           H  
ATOM   3688  HZ3 LYS A 227      25.696  -6.782  -9.905  1.00 29.02           H  
ATOM   3689  N   THR A 228      21.731  -2.977  -4.639  1.00 27.12           N  
ATOM   3690  H   THR A 228      22.368  -2.799  -5.403  1.00 27.12           H  
ATOM   3691  CA  THR A 228      20.717  -1.953  -4.324  1.00 27.12           C  
ATOM   3692  HA  THR A 228      19.960  -2.388  -3.671  1.00 27.12           H  
ATOM   3693  C   THR A 228      19.987  -1.497  -5.582  1.00 27.12           C  
ATOM   3694  CB  THR A 228      21.306  -0.723  -3.592  1.00 27.12           C  
ATOM   3695  HB  THR A 228      20.808   0.182  -3.941  1.00 27.12           H  
ATOM   3696  O   THR A 228      20.554  -0.750  -6.375  1.00 27.12           O  
ATOM   3697  CG2 THR A 228      21.086  -0.812  -2.088  1.00 27.12           C  
ATOM   3698 HG21 THR A 228      21.635  -1.663  -1.685  1.00 27.12           H  
ATOM   3699 HG22 THR A 228      20.023  -0.938  -1.880  1.00 27.12           H  
ATOM   3700 HG23 THR A 228      21.417   0.114  -1.618  1.00 27.12           H  
ATOM   3701  OG1 THR A 228      22.706  -0.578  -3.777  1.00 27.12           O  
ATOM   3702  HG1 THR A 228      22.818  -0.307  -4.691  1.00 27.12           H  
ATOM   3703  N   ARG A 229      18.709  -1.885  -5.717  1.00 30.51           N  
ATOM   3704  H   ARG A 229      18.336  -2.534  -5.039  1.00 30.51           H  
ATOM   3705  CA  ARG A 229      17.745  -1.260  -6.640  1.00 30.51           C  
ATOM   3706  HA  ARG A 229      18.120  -1.292  -7.663  1.00 30.51           H  
ATOM   3707  C   ARG A 229      17.565   0.213  -6.240  1.00 30.51           C  
ATOM   3708  CB  ARG A 229      16.391  -2.008  -6.573  1.00 30.51           C  
ATOM   3709  HB2 ARG A 229      16.132  -2.188  -5.529  1.00 30.51           H  
ATOM   3710  HB3 ARG A 229      15.623  -1.356  -6.990  1.00 30.51           H  
ATOM   3711  O   ARG A 229      16.830   0.514  -5.302  1.00 30.51           O  
ATOM   3712  CG  ARG A 229      16.321  -3.339  -7.348  1.00 30.51           C  
ATOM   3713  HG2 ARG A 229      17.126  -4.004  -7.035  1.00 30.51           H  
ATOM   3714  HG3 ARG A 229      16.433  -3.125  -8.411  1.00 30.51           H  
ATOM   3715  CD  ARG A 229      14.963  -4.030  -7.109  1.00 30.51           C  
ATOM   3716  HD2 ARG A 229      14.971  -4.490  -6.121  1.00 30.51           H  
ATOM   3717  HD3 ARG A 229      14.175  -3.277  -7.135  1.00 30.51           H  
ATOM   3718  NE  ARG A 229      14.650  -5.044  -8.135  1.00 30.51           N  
ATOM   3719  HE  ARG A 229      15.138  -4.984  -9.018  1.00 30.51           H  
ATOM   3720  NH1 ARG A 229      12.896  -6.128  -7.093  1.00 30.51           N  
ATOM   3721 HH11 ARG A 229      13.013  -5.573  -6.257  1.00 30.51           H  
ATOM   3722 HH12 ARG A 229      12.104  -6.751  -7.161  1.00 30.51           H  
ATOM   3723  NH2 ARG A 229      13.413  -6.634  -9.190  1.00 30.51           N  
ATOM   3724 HH21 ARG A 229      13.867  -6.398 -10.061  1.00 30.51           H  
ATOM   3725 HH22 ARG A 229      12.642  -7.286  -9.223  1.00 30.51           H  
ATOM   3726  CZ  ARG A 229      13.666  -5.931  -8.131  1.00 30.51           C  
ATOM   3727  N   LEU A 230      18.265   1.134  -6.903  1.00 28.04           N  
ATOM   3728  H   LEU A 230      18.894   0.827  -7.631  1.00 28.04           H  
ATOM   3729  CA  LEU A 230      18.175   2.570  -6.615  1.00 28.04           C  
ATOM   3730  HA  LEU A 230      17.976   2.689  -5.550  1.00 28.04           H  
ATOM   3731  C   LEU A 230      16.988   3.181  -7.374  1.00 28.04           C  
ATOM   3732  CB  LEU A 230      19.529   3.249  -6.908  1.00 28.04           C  
ATOM   3733  HB2 LEU A 230      20.303   2.739  -6.336  1.00 28.04           H  
ATOM   3734  HB3 LEU A 230      19.758   3.125  -7.967  1.00 28.04           H  
ATOM   3735  O   LEU A 230      17.143   3.714  -8.470  1.00 28.04           O  
ATOM   3736  CG  LEU A 230      19.570   4.755  -6.568  1.00 28.04           C  
ATOM   3737  HG  LEU A 230      18.844   5.292  -7.178  1.00 28.04           H  
ATOM   3738  CD1 LEU A 230      19.272   5.041  -5.093  1.00 28.04           C  
ATOM   3739 HD11 LEU A 230      19.941   4.464  -4.455  1.00 28.04           H  
ATOM   3740 HD12 LEU A 230      18.236   4.790  -4.862  1.00 28.04           H  
ATOM   3741 HD13 LEU A 230      19.410   6.103  -4.890  1.00 28.04           H  
ATOM   3742  CD2 LEU A 230      20.959   5.313  -6.881  1.00 28.04           C  
ATOM   3743 HD21 LEU A 230      21.189   5.146  -7.933  1.00 28.04           H  
ATOM   3744 HD22 LEU A 230      20.977   6.386  -6.690  1.00 28.04           H  
ATOM   3745 HD23 LEU A 230      21.712   4.821  -6.265  1.00 28.04           H  
ATOM   3746  N   LEU A 231      15.793   3.079  -6.788  1.00 29.28           N  
ATOM   3747  H   LEU A 231      15.748   2.575  -5.914  1.00 29.28           H  
ATOM   3748  CA  LEU A 231      14.523   3.508  -7.391  1.00 29.28           C  
ATOM   3749  HA  LEU A 231      14.539   3.227  -8.444  1.00 29.28           H  
ATOM   3750  C   LEU A 231      14.344   5.042  -7.387  1.00 29.28           C  
ATOM   3751  CB  LEU A 231      13.353   2.749  -6.728  1.00 29.28           C  
ATOM   3752  HB2 LEU A 231      13.319   3.018  -5.672  1.00 29.28           H  
ATOM   3753  HB3 LEU A 231      12.424   3.089  -7.187  1.00 29.28           H  
ATOM   3754  O   LEU A 231      13.437   5.588  -6.758  1.00 29.28           O  
ATOM   3755  CG  LEU A 231      13.414   1.212  -6.845  1.00 29.28           C  
ATOM   3756  HG  LEU A 231      14.305   0.845  -6.336  1.00 29.28           H  
ATOM   3757  CD1 LEU A 231      12.193   0.598  -6.161  1.00 29.28           C  
ATOM   3758 HD11 LEU A 231      12.163   0.901  -5.114  1.00 29.28           H  
ATOM   3759 HD12 LEU A 231      12.253  -0.490  -6.204  1.00 29.28           H  
ATOM   3760 HD13 LEU A 231      11.279   0.920  -6.659  1.00 29.28           H  
ATOM   3761  CD2 LEU A 231      13.447   0.727  -8.297  1.00 29.28           C  
ATOM   3762 HD21 LEU A 231      14.378   1.031  -8.776  1.00 29.28           H  
ATOM   3763 HD22 LEU A 231      13.390  -0.361  -8.326  1.00 29.28           H  
ATOM   3764 HD23 LEU A 231      12.603   1.138  -8.850  1.00 29.28           H  
ATOM   3765  N   TYR A 232      15.229   5.744  -8.098  1.00 29.29           N  
ATOM   3766  H   TYR A 232      15.953   5.221  -8.570  1.00 29.29           H  
ATOM   3767  CA  TYR A 232      15.112   7.172  -8.392  1.00 29.29           C  
ATOM   3768  HA  TYR A 232      15.043   7.719  -7.452  1.00 29.29           H  
ATOM   3769  C   TYR A 232      13.842   7.446  -9.215  1.00 29.29           C  
ATOM   3770  CB  TYR A 232      16.375   7.634  -9.132  1.00 29.29           C  
ATOM   3771  HB2 TYR A 232      16.534   6.986  -9.993  1.00 29.29           H  
ATOM   3772  HB3 TYR A 232      17.233   7.507  -8.472  1.00 29.29           H  
ATOM   3773  O   TYR A 232      13.621   6.832 -10.258  1.00 29.29           O  
ATOM   3774  CG  TYR A 232      16.335   9.072  -9.621  1.00 29.29           C  
ATOM   3775  CD1 TYR A 232      15.797   9.362 -10.892  1.00 29.29           C  
ATOM   3776  HD1 TYR A 232      15.398   8.568 -11.506  1.00 29.29           H  
ATOM   3777  CD2 TYR A 232      16.854  10.113  -8.825  1.00 29.29           C  
ATOM   3778  HD2 TYR A 232      17.266   9.895  -7.850  1.00 29.29           H  
ATOM   3779  CE1 TYR A 232      15.799  10.684 -11.374  1.00 29.29           C  
ATOM   3780  HE1 TYR A 232      15.407  10.919 -12.353  1.00 29.29           H  
ATOM   3781  CE2 TYR A 232      16.867  11.437  -9.311  1.00 29.29           C  
ATOM   3782  HE2 TYR A 232      17.282  12.234  -8.713  1.00 29.29           H  
ATOM   3783  OH  TYR A 232      16.394  12.976 -11.100  1.00 29.29           O  
ATOM   3784  HH  TYR A 232      16.830  13.608 -10.523  1.00 29.29           H  
ATOM   3785  CZ  TYR A 232      16.352  11.719 -10.595  1.00 29.29           C  
ATOM   3786  N   ARG A 233      13.008   8.381  -8.743  1.00 31.55           N  
ATOM   3787  H   ARG A 233      13.270   8.838  -7.881  1.00 31.55           H  
ATOM   3788  CA  ARG A 233      11.646   8.619  -9.256  1.00 31.55           C  
ATOM   3789  HA  ARG A 233      11.586   8.203 -10.262  1.00 31.55           H  
ATOM   3790  C   ARG A 233      11.334  10.118  -9.412  1.00 31.55           C  
ATOM   3791  CB  ARG A 233      10.658   7.843  -8.354  1.00 31.55           C  
ATOM   3792  HB2 ARG A 233      11.151   6.932  -8.014  1.00 31.55           H  
ATOM   3793  HB3 ARG A 233      10.427   8.439  -7.471  1.00 31.55           H  
ATOM   3794  O   ARG A 233      10.245  10.564  -9.065  1.00 31.55           O  
ATOM   3795  CG  ARG A 233       9.356   7.413  -9.052  1.00 31.55           C  
ATOM   3796  HG2 ARG A 233       8.789   8.290  -9.368  1.00 31.55           H  
ATOM   3797  HG3 ARG A 233       9.605   6.812  -9.926  1.00 31.55           H  
ATOM   3798  CD  ARG A 233       8.512   6.571  -8.077  1.00 31.55           C  
ATOM   3799  HD2 ARG A 233       8.158   7.220  -7.276  1.00 31.55           H  
ATOM   3800  HD3 ARG A 233       9.154   5.804  -7.644  1.00 31.55           H  
ATOM   3801  NE  ARG A 233       7.360   5.908  -8.728  1.00 31.55           N  
ATOM   3802  HE  ARG A 233       7.249   6.063  -9.720  1.00 31.55           H  
ATOM   3803  NH1 ARG A 233       6.556   4.810  -6.866  1.00 31.55           N  
ATOM   3804 HH11 ARG A 233       7.279   5.228  -6.297  1.00 31.55           H  
ATOM   3805 HH12 ARG A 233       5.905   4.178  -6.423  1.00 31.55           H  
ATOM   3806  NH2 ARG A 233       5.575   4.481  -8.828  1.00 31.55           N  
ATOM   3807 HH21 ARG A 233       5.515   4.598  -9.830  1.00 31.55           H  
ATOM   3808 HH22 ARG A 233       4.978   3.818  -8.355  1.00 31.55           H  
ATOM   3809  CZ  ARG A 233       6.508   5.077  -8.141  1.00 31.55           C  
ATOM   3810  N   GLY A 234      12.329  10.888  -9.864  1.00 28.76           N  
ATOM   3811  H   GLY A 234      13.185  10.430 -10.143  1.00 28.76           H  
ATOM   3812  CA  GLY A 234      12.215  12.329 -10.121  1.00 28.76           C  
ATOM   3813  HA2 GLY A 234      13.207  12.742 -10.301  1.00 28.76           H  
ATOM   3814  HA3 GLY A 234      11.801  12.823  -9.241  1.00 28.76           H  
ATOM   3815  C   GLY A 234      11.331  12.678 -11.326  1.00 28.76           C  
ATOM   3816  O   GLY A 234      10.895  11.802 -12.075  1.00 28.76           O  
ATOM   3817  N   SER A 235      11.072  13.972 -11.511  1.00 31.11           N  
ATOM   3818  H   SER A 235      11.522  14.638 -10.899  1.00 31.11           H  
ATOM   3819  CA  SER A 235      10.370  14.532 -12.673  1.00 31.11           C  
ATOM   3820  HA  SER A 235       9.664  13.793 -13.052  1.00 31.11           H  
ATOM   3821  C   SER A 235      11.337  14.887 -13.809  1.00 31.11           C  
ATOM   3822  CB  SER A 235       9.574  15.772 -12.239  1.00 31.11           C  
ATOM   3823  HB2 SER A 235       9.028  15.549 -11.322  1.00 31.11           H  
ATOM   3824  HB3 SER A 235       8.855  16.020 -13.019  1.00 31.11           H  
ATOM   3825  O   SER A 235      12.549  14.936 -13.605  1.00 31.11           O  
ATOM   3826  OG  SER A 235      10.410  16.900 -12.032  1.00 31.11           O  
ATOM   3827  HG  SER A 235      11.065  16.668 -11.370  1.00 31.11           H  
ATOM   3828  N   ASP A 236      10.805  15.247 -14.983  1.00 33.39           N  
ATOM   3829  H   ASP A 236       9.834  15.035 -15.162  1.00 33.39           H  
ATOM   3830  CA  ASP A 236      11.558  15.797 -16.125  1.00 33.39           C  
ATOM   3831  HA  ASP A 236      12.190  15.009 -16.534  1.00 33.39           H  
ATOM   3832  C   ASP A 236      12.494  16.985 -15.768  1.00 33.39           C  
ATOM   3833  CB  ASP A 236      10.560  16.219 -17.229  1.00 33.39           C  
ATOM   3834  HB2 ASP A 236       9.844  16.926 -16.809  1.00 33.39           H  
ATOM   3835  HB3 ASP A 236      11.113  16.742 -18.010  1.00 33.39           H  
ATOM   3836  O   ASP A 236      13.392  17.300 -16.546  1.00 33.39           O  
ATOM   3837  CG  ASP A 236       9.789  15.058 -17.884  1.00 33.39           C  
ATOM   3838  OD1 ASP A 236       9.140  14.284 -17.148  1.00 33.39           O  
ATOM   3839  OD2 ASP A 236       9.792  14.968 -19.138  1.00 33.39           O  
ATOM   3840  N   ASN A 237      12.334  17.624 -14.599  1.00 33.55           N  
ATOM   3841  H   ASN A 237      11.612  17.281 -13.982  1.00 33.55           H  
ATOM   3842  CA  ASN A 237      13.219  18.686 -14.095  1.00 33.55           C  
ATOM   3843  HA  ASN A 237      13.572  19.280 -14.938  1.00 33.55           H  
ATOM   3844  C   ASN A 237      14.460  18.147 -13.350  1.00 33.55           C  
ATOM   3845  CB  ASN A 237      12.426  19.606 -13.143  1.00 33.55           C  
ATOM   3846  HB2 ASN A 237      12.230  19.078 -12.210  1.00 33.55           H  
ATOM   3847  HB3 ASN A 237      13.040  20.475 -12.905  1.00 33.55           H  
ATOM   3848  O   ASN A 237      15.547  18.725 -13.438  1.00 33.55           O  
ATOM   3849  CG  ASN A 237      11.107  20.102 -13.705  1.00 33.55           C  
ATOM   3850  ND2 ASN A 237      10.018  19.431 -13.406  1.00 33.55           N  
ATOM   3851 HD21 ASN A 237       9.153  19.773 -13.799  1.00 33.55           H  
ATOM   3852 HD22 ASN A 237      10.082  18.607 -12.826  1.00 33.55           H  
ATOM   3853  OD1 ASN A 237      11.027  21.094 -14.408  1.00 33.55           O  
ATOM   3854  N   ASP A 238      14.310  17.061 -12.586  1.00 35.43           N  
ATOM   3855  H   ASP A 238      13.429  16.568 -12.623  1.00 35.43           H  
ATOM   3856  CA  ASP A 238      15.281  16.608 -11.575  1.00 35.43           C  
ATOM   3857  HA  ASP A 238      15.598  17.467 -10.984  1.00 35.43           H  
ATOM   3858  C   ASP A 238      16.550  15.986 -12.190  1.00 35.43           C  
ATOM   3859  CB  ASP A 238      14.592  15.616 -10.626  1.00 35.43           C  
ATOM   3860  HB2 ASP A 238      15.326  15.249  -9.909  1.00 35.43           H  
ATOM   3861  HB3 ASP A 238      14.227  14.765 -11.201  1.00 35.43           H  
ATOM   3862  O   ASP A 238      17.611  15.945 -11.554  1.00 35.43           O  
ATOM   3863  CG  ASP A 238      13.427  16.241  -9.855  1.00 35.43           C  
ATOM   3864  OD1 ASP A 238      13.658  16.705  -8.721  1.00 35.43           O  
ATOM   3865  OD2 ASP A 238      12.294  16.222 -10.398  1.00 35.43           O  
ATOM   3866  N   PHE A 239      16.471  15.568 -13.457  1.00 34.14           N  
ATOM   3867  H   PHE A 239      15.557  15.582 -13.887  1.00 34.14           H  
ATOM   3868  CA  PHE A 239      17.600  15.084 -14.262  1.00 34.14           C  
ATOM   3869  HA  PHE A 239      18.068  14.250 -13.739  1.00 34.14           H  
ATOM   3870  C   PHE A 239      18.691  16.148 -14.488  1.00 34.14           C  
ATOM   3871  CB  PHE A 239      17.070  14.576 -15.610  1.00 34.14           C  
ATOM   3872  HB2 PHE A 239      16.610  15.406 -16.146  1.00 34.14           H  
ATOM   3873  HB3 PHE A 239      17.914  14.232 -16.208  1.00 34.14           H  
ATOM   3874  O   PHE A 239      19.819  15.801 -14.825  1.00 34.14           O  
ATOM   3875  CG  PHE A 239      16.074  13.438 -15.499  1.00 34.14           C  
ATOM   3876  CD1 PHE A 239      16.526  12.125 -15.274  1.00 34.14           C  
ATOM   3877  HD1 PHE A 239      17.584  11.930 -15.181  1.00 34.14           H  
ATOM   3878  CD2 PHE A 239      14.694  13.689 -15.608  1.00 34.14           C  
ATOM   3879  HD2 PHE A 239      14.341  14.698 -15.766  1.00 34.14           H  
ATOM   3880  CE1 PHE A 239      15.604  11.068 -15.164  1.00 34.14           C  
ATOM   3881  HE1 PHE A 239      15.956  10.062 -14.991  1.00 34.14           H  
ATOM   3882  CE2 PHE A 239      13.771  12.634 -15.489  1.00 34.14           C  
ATOM   3883  HE2 PHE A 239      12.712  12.833 -15.553  1.00 34.14           H  
ATOM   3884  CZ  PHE A 239      14.225  11.324 -15.267  1.00 34.14           C  
ATOM   3885  HZ  PHE A 239      13.513  10.517 -15.169  1.00 34.14           H  
ATOM   3886  N   SER A 240      18.391  17.431 -14.248  1.00 34.57           N  
ATOM   3887  H   SER A 240      17.444  17.647 -13.968  1.00 34.57           H  
ATOM   3888  CA  SER A 240      19.372  18.531 -14.259  1.00 34.57           C  
ATOM   3889  HA  SER A 240      19.903  18.503 -15.211  1.00 34.57           H  
ATOM   3890  C   SER A 240      20.438  18.431 -13.151  1.00 34.57           C  
ATOM   3891  CB  SER A 240      18.641  19.874 -14.160  1.00 34.57           C  
ATOM   3892  HB2 SER A 240      19.372  20.682 -14.188  1.00 34.57           H  
ATOM   3893  HB3 SER A 240      17.968  19.985 -15.010  1.00 34.57           H  
ATOM   3894  O   SER A 240      21.455  19.131 -13.187  1.00 34.57           O  
ATOM   3895  OG  SER A 240      17.897  19.966 -12.958  1.00 34.57           O  
ATOM   3896  HG  SER A 240      17.026  19.591 -13.106  1.00 34.57           H  
ATOM   3897  N   SER A 241      20.245  17.549 -12.164  1.00 35.49           N  
ATOM   3898  H   SER A 241      19.402  16.993 -12.191  1.00 35.49           H  
ATOM   3899  CA  SER A 241      21.232  17.275 -11.119  1.00 35.49           C  
ATOM   3900  HA  SER A 241      21.572  18.237 -10.735  1.00 35.49           H  
ATOM   3901  C   SER A 241      22.462  16.537 -11.682  1.00 35.49           C  
ATOM   3902  CB  SER A 241      20.573  16.544  -9.937  1.00 35.49           C  
ATOM   3903  HB2 SER A 241      21.332  16.339  -9.182  1.00 35.49           H  
ATOM   3904  HB3 SER A 241      19.817  17.194  -9.496  1.00 35.49           H  
ATOM   3905  O   SER A 241      22.386  15.389 -12.114  1.00 35.49           O  
ATOM   3906  OG  SER A 241      19.959  15.324 -10.300  1.00 35.49           O  
ATOM   3907  HG  SER A 241      19.141  15.517 -10.765  1.00 35.49           H  
ATOM   3908  N   LYS A 242      23.641  17.187 -11.644  1.00 35.32           N  
ATOM   3909  H   LYS A 242      23.601  18.151 -11.345  1.00 35.32           H  
ATOM   3910  CA  LYS A 242      24.883  16.729 -12.320  1.00 35.32           C  
ATOM   3911  HA  LYS A 242      24.717  16.792 -13.395  1.00 35.32           H  
ATOM   3912  C   LYS A 242      25.285  15.264 -12.079  1.00 35.32           C  
ATOM   3913  CB  LYS A 242      26.074  17.635 -11.955  1.00 35.32           C  
ATOM   3914  HB2 LYS A 242      26.133  17.756 -10.874  1.00 35.32           H  
ATOM   3915  HB3 LYS A 242      26.987  17.139 -12.284  1.00 35.32           H  
ATOM   3916  O   LYS A 242      25.876  14.666 -12.973  1.00 35.32           O  
ATOM   3917  CG  LYS A 242      26.009  19.011 -12.637  1.00 35.32           C  
ATOM   3918  HG2 LYS A 242      25.201  19.599 -12.203  1.00 35.32           H  
ATOM   3919  HG3 LYS A 242      25.812  18.870 -13.700  1.00 35.32           H  
ATOM   3920  CD  LYS A 242      27.343  19.756 -12.476  1.00 35.32           C  
ATOM   3921  HD2 LYS A 242      27.523  19.951 -11.419  1.00 35.32           H  
ATOM   3922  HD3 LYS A 242      28.144  19.127 -12.862  1.00 35.32           H  
ATOM   3923  CE  LYS A 242      27.315  21.076 -13.256  1.00 35.32           C  
ATOM   3924  HE2 LYS A 242      27.020  20.862 -14.284  1.00 35.32           H  
ATOM   3925  HE3 LYS A 242      26.553  21.723 -12.822  1.00 35.32           H  
ATOM   3926  NZ  LYS A 242      28.639  21.749 -13.242  1.00 35.32           N  
ATOM   3927  HZ1 LYS A 242      28.601  22.612 -13.766  1.00 35.32           H  
ATOM   3928  HZ2 LYS A 242      28.922  21.960 -12.296  1.00 35.32           H  
ATOM   3929  HZ3 LYS A 242      29.338  21.154 -13.664  1.00 35.32           H  
ATOM   3930  N   ARG A 243      24.903  14.671 -10.939  1.00 35.72           N  
ATOM   3931  H   ARG A 243      24.360  15.241 -10.307  1.00 35.72           H  
ATOM   3932  CA  ARG A 243      25.028  13.229 -10.638  1.00 35.72           C  
ATOM   3933  HA  ARG A 243      26.073  12.977 -10.457  1.00 35.72           H  
ATOM   3934  C   ARG A 243      24.565  12.323 -11.792  1.00 35.72           C  
ATOM   3935  CB  ARG A 243      24.174  12.892  -9.399  1.00 35.72           C  
ATOM   3936  HB2 ARG A 243      23.170  13.285  -9.557  1.00 35.72           H  
ATOM   3937  HB3 ARG A 243      24.074  11.809  -9.323  1.00 35.72           H  
ATOM   3938  O   ARG A 243      25.153  11.267 -11.990  1.00 35.72           O  
ATOM   3939  CG  ARG A 243      24.694  13.417  -8.049  1.00 35.72           C  
ATOM   3940  HG2 ARG A 243      24.916  14.482  -8.114  1.00 35.72           H  
ATOM   3941  HG3 ARG A 243      23.886  13.294  -7.327  1.00 35.72           H  
ATOM   3942  CD  ARG A 243      25.908  12.642  -7.510  1.00 35.72           C  
ATOM   3943  HD2 ARG A 243      25.825  12.569  -6.425  1.00 35.72           H  
ATOM   3944  HD3 ARG A 243      25.893  11.625  -7.903  1.00 35.72           H  
ATOM   3945  NE  ARG A 243      27.189  13.277  -7.865  1.00 35.72           N  
ATOM   3946  HE  ARG A 243      27.621  13.002  -8.735  1.00 35.72           H  
ATOM   3947  NH1 ARG A 243      27.594  14.518  -5.972  1.00 35.72           N  
ATOM   3948 HH11 ARG A 243      26.747  14.147  -5.565  1.00 35.72           H  
ATOM   3949 HH12 ARG A 243      28.202  15.154  -5.476  1.00 35.72           H  
ATOM   3950  NH2 ARG A 243      29.000  14.607  -7.696  1.00 35.72           N  
ATOM   3951 HH21 ARG A 243      29.590  15.297  -7.252  1.00 35.72           H  
ATOM   3952 HH22 ARG A 243      29.142  14.385  -8.671  1.00 35.72           H  
ATOM   3953  CZ  ARG A 243      27.920  14.125  -7.173  1.00 35.72           C  
ATOM   3954  N   PHE A 244      23.544  12.722 -12.554  1.00 34.74           N  
ATOM   3955  H   PHE A 244      23.088  13.598 -12.342  1.00 34.74           H  
ATOM   3956  CA  PHE A 244      23.029  11.938 -13.683  1.00 34.74           C  
ATOM   3957  HA  PHE A 244      22.896  10.909 -13.347  1.00 34.74           H  
ATOM   3958  C   PHE A 244      24.015  11.894 -14.869  1.00 34.74           C  
ATOM   3959  CB  PHE A 244      21.647  12.493 -14.085  1.00 34.74           C  
ATOM   3960  HB2 PHE A 244      21.282  13.183 -13.324  1.00 34.74           H  
ATOM   3961  HB3 PHE A 244      21.732  13.066 -15.008  1.00 34.74           H  
ATOM   3962  O   PHE A 244      24.225  10.843 -15.475  1.00 34.74           O  
ATOM   3963  CG  PHE A 244      20.602  11.409 -14.253  1.00 34.74           C  
ATOM   3964  CD1 PHE A 244      20.380  10.827 -15.513  1.00 34.74           C  
ATOM   3965  HD1 PHE A 244      20.938  11.176 -16.369  1.00 34.74           H  
ATOM   3966  CD2 PHE A 244      19.874  10.957 -13.136  1.00 34.74           C  
ATOM   3967  HD2 PHE A 244      20.033  11.408 -12.168  1.00 34.74           H  
ATOM   3968  CE1 PHE A 244      19.442   9.786 -15.654  1.00 34.74           C  
ATOM   3969  HE1 PHE A 244      19.270   9.334 -16.619  1.00 34.74           H  
ATOM   3970  CE2 PHE A 244      18.938   9.916 -13.275  1.00 34.74           C  
ATOM   3971  HE2 PHE A 244      18.380   9.575 -12.416  1.00 34.74           H  
ATOM   3972  CZ  PHE A 244      18.728   9.326 -14.534  1.00 34.74           C  
ATOM   3973  HZ  PHE A 244      18.011   8.525 -14.642  1.00 34.74           H  
ATOM   3974  N   HIS A 245      24.684  13.016 -15.152  1.00 31.91           N  
ATOM   3975  H   HIS A 245      24.508  13.831 -14.582  1.00 31.91           H  
ATOM   3976  CA  HIS A 245      25.680  13.146 -16.225  1.00 31.91           C  
ATOM   3977  HA  HIS A 245      25.347  12.556 -17.079  1.00 31.91           H  
ATOM   3978  C   HIS A 245      27.071  12.613 -15.849  1.00 31.91           C  
ATOM   3979  CB  HIS A 245      25.754  14.610 -16.670  1.00 31.91           C  
ATOM   3980  HB2 HIS A 245      26.486  14.694 -17.474  1.00 31.91           H  
ATOM   3981  HB3 HIS A 245      26.094  15.221 -15.834  1.00 31.91           H  
ATOM   3982  O   HIS A 245      27.903  12.376 -16.719  1.00 31.91           O  
ATOM   3983  CG  HIS A 245      24.441  15.148 -17.179  1.00 31.91           C  
ATOM   3984  CD2 HIS A 245      23.884  16.360 -16.876  1.00 31.91           C  
ATOM   3985  HD2 HIS A 245      24.306  17.110 -16.224  1.00 31.91           H  
ATOM   3986  ND1 HIS A 245      23.575  14.506 -18.035  1.00 31.91           N  
ATOM   3987  HD1 HIS A 245      23.706  13.589 -18.439  1.00 31.91           H  
ATOM   3988  CE1 HIS A 245      22.518  15.311 -18.236  1.00 31.91           C  
ATOM   3989  HE1 HIS A 245      21.667  15.074 -18.857  1.00 31.91           H  
ATOM   3990  NE2 HIS A 245      22.670  16.461 -17.558  1.00 31.91           N  
ATOM   3991  N   GLU A 246      27.326  12.377 -14.561  1.00 36.26           N  
ATOM   3992  H   GLU A 246      26.641  12.667 -13.878  1.00 36.26           H  
ATOM   3993  CA  GLU A 246      28.534  11.687 -14.084  1.00 36.26           C  
ATOM   3994  HA  GLU A 246      29.403  12.086 -14.607  1.00 36.26           H  
ATOM   3995  C   GLU A 246      28.512  10.172 -14.382  1.00 36.26           C  
ATOM   3996  CB  GLU A 246      28.703  11.961 -12.581  1.00 36.26           C  
ATOM   3997  HB2 GLU A 246      27.769  11.718 -12.074  1.00 36.26           H  
ATOM   3998  HB3 GLU A 246      29.485  11.316 -12.181  1.00 36.26           H  
ATOM   3999  O   GLU A 246      29.544   9.513 -14.263  1.00 36.26           O  
ATOM   4000  CG  GLU A 246      29.084  13.425 -12.289  1.00 36.26           C  
ATOM   4001  HG2 GLU A 246      28.456  14.095 -12.876  1.00 36.26           H  
ATOM   4002  HG3 GLU A 246      30.118  13.588 -12.594  1.00 36.26           H  
ATOM   4003  CD  GLU A 246      28.929  13.789 -10.807  1.00 36.26           C  
ATOM   4004  OE1 GLU A 246      28.802  14.985 -10.462  1.00 36.26           O  
ATOM   4005  OE2 GLU A 246      28.904  12.896  -9.934  1.00 36.26           O  
ATOM   4006  N   LEU A 247      27.357   9.626 -14.790  1.00 35.32           N  
ATOM   4007  H   LEU A 247      26.555  10.238 -14.839  1.00 35.32           H  
ATOM   4008  CA  LEU A 247      27.164   8.210 -15.128  1.00 35.32           C  
ATOM   4009  HA  LEU A 247      28.106   7.673 -15.014  1.00 35.32           H  
ATOM   4010  C   LEU A 247      26.713   7.982 -16.580  1.00 35.32           C  
ATOM   4011  CB  LEU A 247      26.131   7.600 -14.160  1.00 35.32           C  
ATOM   4012  HB2 LEU A 247      25.188   8.132 -14.287  1.00 35.32           H  
ATOM   4013  HB3 LEU A 247      25.967   6.561 -14.445  1.00 35.32           H  
ATOM   4014  O   LEU A 247      27.096   6.972 -17.174  1.00 35.32           O  
ATOM   4015  CG  LEU A 247      26.514   7.639 -12.668  1.00 35.32           C  
ATOM   4016  HG  LEU A 247      26.666   8.670 -12.350  1.00 35.32           H  
ATOM   4017  CD1 LEU A 247      25.370   7.049 -11.841  1.00 35.32           C  
ATOM   4018 HD11 LEU A 247      25.200   6.010 -12.123  1.00 35.32           H  
ATOM   4019 HD12 LEU A 247      25.621   7.101 -10.781  1.00 35.32           H  
ATOM   4020 HD13 LEU A 247      24.462   7.626 -12.013  1.00 35.32           H  
ATOM   4021  CD2 LEU A 247      27.780   6.835 -12.365  1.00 35.32           C  
ATOM   4022 HD21 LEU A 247      27.670   5.809 -12.718  1.00 35.32           H  
ATOM   4023 HD22 LEU A 247      27.970   6.833 -11.291  1.00 35.32           H  
ATOM   4024 HD23 LEU A 247      28.636   7.292 -12.860  1.00 35.32           H  
ATOM   4025  N   CYS A 248      25.892   8.878 -17.141  1.00 36.79           N  
ATOM   4026  H   CYS A 248      25.611   9.685 -16.603  1.00 36.79           H  
ATOM   4027  CA  CYS A 248      25.258   8.714 -18.454  1.00 36.79           C  
ATOM   4028  HA  CYS A 248      25.702   7.859 -18.964  1.00 36.79           H  
ATOM   4029  C   CYS A 248      25.450   9.931 -19.375  1.00 36.79           C  
ATOM   4030  CB  CYS A 248      23.767   8.398 -18.271  1.00 36.79           C  
ATOM   4031  HB2 CYS A 248      23.280   8.389 -19.246  1.00 36.79           H  
ATOM   4032  HB3 CYS A 248      23.305   9.168 -17.654  1.00 36.79           H  
ATOM   4033  O   CYS A 248      25.301  11.084 -18.970  1.00 36.79           O  
ATOM   4034  SG  CYS A 248      23.556   6.773 -17.487  1.00 36.79           S  
ATOM   4035  HG  CYS A 248      24.285   7.047 -16.401  1.00 36.79           H  
ATOM   4036  N   ASP A 249      25.725   9.641 -20.642  1.00 34.77           N  
ATOM   4037  H   ASP A 249      25.761   8.663 -20.889  1.00 34.77           H  
ATOM   4038  CA  ASP A 249      25.806  10.568 -21.768  1.00 34.77           C  
ATOM   4039  HA  ASP A 249      25.950  11.583 -21.398  1.00 34.77           H  
ATOM   4040  C   ASP A 249      24.487  10.546 -22.563  1.00 34.77           C  
ATOM   4041  CB  ASP A 249      27.042  10.187 -22.598  1.00 34.77           C  
ATOM   4042  HB2 ASP A 249      27.189   9.108 -22.564  1.00 34.77           H  
ATOM   4043  HB3 ASP A 249      27.921  10.644 -22.142  1.00 34.77           H  
ATOM   4044  O   ASP A 249      23.785   9.536 -22.592  1.00 34.77           O  
ATOM   4045  CG  ASP A 249      26.968  10.631 -24.053  1.00 34.77           C  
ATOM   4046  OD1 ASP A 249      26.965  11.856 -24.302  1.00 34.77           O  
ATOM   4047  OD2 ASP A 249      26.988   9.772 -24.967  1.00 34.77           O  
ATOM   4048  N   PHE A 250      24.132  11.669 -23.188  1.00 36.94           N  
ATOM   4049  H   PHE A 250      24.811  12.414 -23.258  1.00 36.94           H  
ATOM   4050  CA  PHE A 250      22.818  11.890 -23.796  1.00 36.94           C  
ATOM   4051  HA  PHE A 250      22.320  10.934 -23.961  1.00 36.94           H  
ATOM   4052  C   PHE A 250      22.974  12.587 -25.147  1.00 36.94           C  
ATOM   4053  CB  PHE A 250      21.945  12.723 -22.843  1.00 36.94           C  
ATOM   4054  HB2 PHE A 250      22.466  13.647 -22.593  1.00 36.94           H  
ATOM   4055  HB3 PHE A 250      21.031  13.001 -23.368  1.00 36.94           H  
ATOM   4056  O   PHE A 250      23.466  13.715 -25.219  1.00 36.94           O  
ATOM   4057  CG  PHE A 250      21.560  12.011 -21.559  1.00 36.94           C  
ATOM   4058  CD1 PHE A 250      20.342  11.310 -21.486  1.00 36.94           C  
ATOM   4059  HD1 PHE A 250      19.678  11.289 -22.337  1.00 36.94           H  
ATOM   4060  CD2 PHE A 250      22.422  12.029 -20.445  1.00 36.94           C  
ATOM   4061  HD2 PHE A 250      23.366  12.551 -20.502  1.00 36.94           H  
ATOM   4062  CE1 PHE A 250      19.997  10.614 -20.314  1.00 36.94           C  
ATOM   4063  HE1 PHE A 250      19.067  10.069 -20.265  1.00 36.94           H  
ATOM   4064  CE2 PHE A 250      22.080  11.328 -19.275  1.00 36.94           C  
ATOM   4065  HE2 PHE A 250      22.755  11.322 -18.431  1.00 36.94           H  
ATOM   4066  CZ  PHE A 250      20.876  10.608 -19.218  1.00 36.94           C  
ATOM   4067  HZ  PHE A 250      20.627  10.036 -18.336  1.00 36.94           H  
ATOM   4068  N   LYS A 251      22.546  11.925 -26.228  1.00 32.34           N  
ATOM   4069  H   LYS A 251      22.121  11.019 -26.087  1.00 32.34           H  
ATOM   4070  CA  LYS A 251      22.681  12.423 -27.605  1.00 32.34           C  
ATOM   4071  HA  LYS A 251      22.866  13.497 -27.587  1.00 32.34           H  
ATOM   4072  C   LYS A 251      21.382  12.192 -28.374  1.00 32.34           C  
ATOM   4073  CB  LYS A 251      23.884  11.749 -28.291  1.00 32.34           C  
ATOM   4074  HB2 LYS A 251      23.782  10.666 -28.222  1.00 32.34           H  
ATOM   4075  HB3 LYS A 251      23.873  12.025 -29.346  1.00 32.34           H  
ATOM   4076  O   LYS A 251      21.103  11.087 -28.827  1.00 32.34           O  
ATOM   4077  CG  LYS A 251      25.237  12.173 -27.688  1.00 32.34           C  
ATOM   4078  HG2 LYS A 251      25.305  11.819 -26.659  1.00 32.34           H  
ATOM   4079  HG3 LYS A 251      25.311  13.260 -27.698  1.00 32.34           H  
ATOM   4080  CD  LYS A 251      26.391  11.580 -28.509  1.00 32.34           C  
ATOM   4081  HD2 LYS A 251      26.336  10.492 -28.471  1.00 32.34           H  
ATOM   4082  HD3 LYS A 251      26.274  11.887 -29.548  1.00 32.34           H  
ATOM   4083  CE  LYS A 251      27.775  12.037 -28.034  1.00 32.34           C  
ATOM   4084  HE2 LYS A 251      27.809  13.126 -28.025  1.00 32.34           H  
ATOM   4085  HE3 LYS A 251      28.512  11.676 -28.752  1.00 32.34           H  
ATOM   4086  NZ  LYS A 251      28.102  11.507 -26.693  1.00 32.34           N  
ATOM   4087  HZ1 LYS A 251      27.838  10.540 -26.564  1.00 32.34           H  
ATOM   4088  HZ2 LYS A 251      29.068  11.630 -26.426  1.00 32.34           H  
ATOM   4089  HZ3 LYS A 251      27.541  11.934 -25.970  1.00 32.34           H  
ATOM   4090  N   GLY A 252      20.570  13.242 -28.509  1.00 34.18           N  
ATOM   4091  H   GLY A 252      20.831  14.105 -28.054  1.00 34.18           H  
ATOM   4092  CA  GLY A 252      19.223  13.126 -29.077  1.00 34.18           C  
ATOM   4093  HA2 GLY A 252      18.765  14.112 -29.151  1.00 34.18           H  
ATOM   4094  HA3 GLY A 252      19.293  12.700 -30.078  1.00 34.18           H  
ATOM   4095  C   GLY A 252      18.321  12.234 -28.214  1.00 34.18           C  
ATOM   4096  O   GLY A 252      18.331  12.342 -26.991  1.00 34.18           O  
ATOM   4097  N   SER A 253      17.561  11.335 -28.842  1.00 28.64           N  
ATOM   4098  H   SER A 253      17.620  11.264 -29.848  1.00 28.64           H  
ATOM   4099  CA  SER A 253      16.704  10.339 -28.175  1.00 28.64           C  
ATOM   4100  HA  SER A 253      16.352  10.763 -27.235  1.00 28.64           H  
ATOM   4101  C   SER A 253      17.445   9.040 -27.805  1.00 28.64           C  
ATOM   4102  CB  SER A 253      15.469  10.066 -29.040  1.00 28.64           C  
ATOM   4103  HB2 SER A 253      14.816   9.347 -28.545  1.00 28.64           H  
ATOM   4104  HB3 SER A 253      14.918  10.996 -29.180  1.00 28.64           H  
ATOM   4105  O   SER A 253      16.860   7.954 -27.850  1.00 28.64           O  
ATOM   4106  OG  SER A 253      15.868   9.569 -30.302  1.00 28.64           O  
ATOM   4107  HG  SER A 253      16.219   8.686 -30.165  1.00 28.64           H  
ATOM   4108  N   THR A 254      18.731   9.149 -27.457  1.00 30.93           N  
ATOM   4109  H   THR A 254      19.141  10.072 -27.436  1.00 30.93           H  
ATOM   4110  CA  THR A 254      19.630   8.025 -27.154  1.00 30.93           C  
ATOM   4111  HA  THR A 254      19.034   7.131 -26.968  1.00 30.93           H  
ATOM   4112  C   THR A 254      20.453   8.326 -25.898  1.00 30.93           C  
ATOM   4113  CB  THR A 254      20.557   7.724 -28.345  1.00 30.93           C  
ATOM   4114  HB  THR A 254      21.255   8.551 -28.485  1.00 30.93           H  
ATOM   4115  O   THR A 254      20.885   9.463 -25.687  1.00 30.93           O  
ATOM   4116  CG2 THR A 254      21.352   6.430 -28.174  1.00 30.93           C  
ATOM   4117 HG21 THR A 254      21.931   6.230 -29.076  1.00 30.93           H  
ATOM   4118 HG22 THR A 254      20.675   5.595 -27.994  1.00 30.93           H  
ATOM   4119 HG23 THR A 254      22.049   6.519 -27.341  1.00 30.93           H  
ATOM   4120  OG1 THR A 254      19.801   7.559 -29.524  1.00 30.93           O  
ATOM   4121  HG1 THR A 254      20.404   7.238 -30.199  1.00 30.93           H  
ATOM   4122  N   ILE A 255      20.668   7.299 -25.070  1.00 34.27           N  
ATOM   4123  H   ILE A 255      20.347   6.383 -25.350  1.00 34.27           H  
ATOM   4124  CA  ILE A 255      21.414   7.366 -23.804  1.00 34.27           C  
ATOM   4125  HA  ILE A 255      21.799   8.377 -23.667  1.00 34.27           H  
ATOM   4126  C   ILE A 255      22.597   6.398 -23.879  1.00 34.27           C  
ATOM   4127  CB  ILE A 255      20.517   7.022 -22.585  1.00 34.27           C  
ATOM   4128  HB  ILE A 255      20.291   5.956 -22.617  1.00 34.27           H  
ATOM   4129  O   ILE A 255      22.406   5.219 -24.175  1.00 34.27           O  
ATOM   4130  CG1 ILE A 255      19.169   7.781 -22.610  1.00 34.27           C  
ATOM   4131 HG12 ILE A 255      19.355   8.854 -22.591  1.00 34.27           H  
ATOM   4132 HG13 ILE A 255      18.651   7.546 -23.541  1.00 34.27           H  
ATOM   4133  CG2 ILE A 255      21.294   7.309 -21.283  1.00 34.27           C  
ATOM   4134 HG21 ILE A 255      20.705   7.028 -20.410  1.00 34.27           H  
ATOM   4135 HG22 ILE A 255      22.215   6.726 -21.249  1.00 34.27           H  
ATOM   4136 HG23 ILE A 255      21.547   8.367 -21.225  1.00 34.27           H  
ATOM   4137  CD1 ILE A 255      18.199   7.415 -21.478  1.00 34.27           C  
ATOM   4138 HD11 ILE A 255      17.246   7.915 -21.648  1.00 34.27           H  
ATOM   4139 HD12 ILE A 255      18.035   6.337 -21.465  1.00 34.27           H  
ATOM   4140 HD13 ILE A 255      18.589   7.737 -20.513  1.00 34.27           H  
ATOM   4141  N   THR A 256      23.798   6.874 -23.556  1.00 33.61           N  
ATOM   4142  H   THR A 256      23.870   7.853 -23.316  1.00 33.61           H  
ATOM   4143  CA  THR A 256      25.016   6.060 -23.455  1.00 33.61           C  
ATOM   4144  HA  THR A 256      24.822   5.068 -23.865  1.00 33.61           H  
ATOM   4145  C   THR A 256      25.398   5.925 -21.982  1.00 33.61           C  
ATOM   4146  CB  THR A 256      26.195   6.671 -24.239  1.00 33.61           C  
ATOM   4147  HB  THR A 256      26.718   7.383 -23.601  1.00 33.61           H  
ATOM   4148  O   THR A 256      25.763   6.911 -21.343  1.00 33.61           O  
ATOM   4149  CG2 THR A 256      27.199   5.602 -24.662  1.00 33.61           C  
ATOM   4150 HG21 THR A 256      28.015   6.069 -25.214  1.00 33.61           H  
ATOM   4151 HG22 THR A 256      27.607   5.108 -23.780  1.00 33.61           H  
ATOM   4152 HG23 THR A 256      26.711   4.865 -25.300  1.00 33.61           H  
ATOM   4153  OG1 THR A 256      25.797   7.368 -25.398  1.00 33.61           O  
ATOM   4154  HG1 THR A 256      26.191   8.241 -25.327  1.00 33.61           H  
ATOM   4155  N   ILE A 257      25.339   4.720 -21.409  1.00 35.31           N  
ATOM   4156  H   ILE A 257      25.055   3.926 -21.964  1.00 35.31           H  
ATOM   4157  CA  ILE A 257      25.847   4.488 -20.045  1.00 35.31           C  
ATOM   4158  HA  ILE A 257      25.515   5.303 -19.402  1.00 35.31           H  
ATOM   4159  C   ILE A 257      27.378   4.522 -20.116  1.00 35.31           C  
ATOM   4160  CB  ILE A 257      25.306   3.168 -19.447  1.00 35.31           C  
ATOM   4161  HB  ILE A 257      25.625   2.343 -20.083  1.00 35.31           H  
ATOM   4162  O   ILE A 257      27.978   3.684 -20.782  1.00 35.31           O  
ATOM   4163  CG1 ILE A 257      23.758   3.180 -19.391  1.00 35.31           C  
ATOM   4164 HG12 ILE A 257      23.426   3.940 -18.684  1.00 35.31           H  
ATOM   4165 HG13 ILE A 257      23.358   3.441 -20.371  1.00 35.31           H  
ATOM   4166  CG2 ILE A 257      25.892   2.957 -18.035  1.00 35.31           C  
ATOM   4167 HG21 ILE A 257      26.981   2.917 -18.077  1.00 35.31           H  
ATOM   4168 HG22 ILE A 257      25.586   3.770 -17.376  1.00 35.31           H  
ATOM   4169 HG23 ILE A 257      25.554   2.007 -17.620  1.00 35.31           H  
ATOM   4170  CD1 ILE A 257      23.129   1.835 -19.001  1.00 35.31           C  
ATOM   4171 HD11 ILE A 257      22.044   1.918 -19.056  1.00 35.31           H  
ATOM   4172 HD12 ILE A 257      23.459   1.058 -19.691  1.00 35.31           H  
ATOM   4173 HD13 ILE A 257      23.403   1.558 -17.983  1.00 35.31           H  
ATOM   4174  N   ILE A 258      28.015   5.497 -19.459  1.00 33.61           N  
ATOM   4175  H   ILE A 258      27.472   6.138 -18.898  1.00 33.61           H  
ATOM   4176  CA  ILE A 258      29.457   5.748 -19.610  1.00 33.61           C  
ATOM   4177  HA  ILE A 258      29.733   5.517 -20.639  1.00 33.61           H  
ATOM   4178  C   ILE A 258      30.265   4.818 -18.700  1.00 33.61           C  
ATOM   4179  CB  ILE A 258      29.835   7.229 -19.338  1.00 33.61           C  
ATOM   4180  HB  ILE A 258      29.830   7.385 -18.259  1.00 33.61           H  
ATOM   4181  O   ILE A 258      31.222   4.190 -19.148  1.00 33.61           O  
ATOM   4182  CG1 ILE A 258      28.868   8.262 -19.960  1.00 33.61           C  
ATOM   4183 HG12 ILE A 258      28.929   8.218 -21.047  1.00 33.61           H  
ATOM   4184 HG13 ILE A 258      27.845   8.021 -19.670  1.00 33.61           H  
ATOM   4185  CG2 ILE A 258      31.262   7.493 -19.864  1.00 33.61           C  
ATOM   4186 HG21 ILE A 258      31.263   7.468 -20.954  1.00 33.61           H  
ATOM   4187 HG22 ILE A 258      31.959   6.736 -19.504  1.00 33.61           H  
ATOM   4188 HG23 ILE A 258      31.618   8.465 -19.526  1.00 33.61           H  
ATOM   4189  CD1 ILE A 258      29.135   9.699 -19.485  1.00 33.61           C  
ATOM   4190 HD11 ILE A 258      29.157   9.733 -18.396  1.00 33.61           H  
ATOM   4191 HD12 ILE A 258      28.338  10.357 -19.832  1.00 33.61           H  
ATOM   4192 HD13 ILE A 258      30.080  10.069 -19.884  1.00 33.61           H  
ATOM   4193  N   ARG A 259      29.921   4.760 -17.402  1.00 31.83           N  
ATOM   4194  H   ARG A 259      29.124   5.308 -17.109  1.00 31.83           H  
ATOM   4195  CA  ARG A 259      30.658   3.982 -16.387  1.00 31.83           C  
ATOM   4196  HA  ARG A 259      31.078   3.098 -16.867  1.00 31.83           H  
ATOM   4197  C   ARG A 259      29.763   3.495 -15.247  1.00 31.83           C  
ATOM   4198  CB  ARG A 259      31.823   4.814 -15.801  1.00 31.83           C  
ATOM   4199  HB2 ARG A 259      32.230   4.280 -14.943  1.00 31.83           H  
ATOM   4200  HB3 ARG A 259      31.453   5.781 -15.459  1.00 31.83           H  
ATOM   4201  O   ARG A 259      29.385   4.269 -14.374  1.00 31.83           O  
ATOM   4202  CG  ARG A 259      32.956   5.025 -16.813  1.00 31.83           C  
ATOM   4203  HG2 ARG A 259      33.228   4.060 -17.241  1.00 31.83           H  
ATOM   4204  HG3 ARG A 259      32.607   5.682 -17.609  1.00 31.83           H  
ATOM   4205  CD  ARG A 259      34.206   5.663 -16.210  1.00 31.83           C  
ATOM   4206  HD2 ARG A 259      34.535   5.069 -15.358  1.00 31.83           H  
ATOM   4207  HD3 ARG A 259      33.958   6.670 -15.874  1.00 31.83           H  
ATOM   4208  NE  ARG A 259      35.275   5.708 -17.228  1.00 31.83           N  
ATOM   4209  HE  ARG A 259      35.084   5.208 -18.085  1.00 31.83           H  
ATOM   4210  NH1 ARG A 259      36.787   7.001 -16.086  1.00 31.83           N  
ATOM   4211 HH11 ARG A 259      37.689   7.452 -16.034  1.00 31.83           H  
ATOM   4212 HH12 ARG A 259      36.123   7.086 -15.330  1.00 31.83           H  
ATOM   4213  NH2 ARG A 259      37.304   6.219 -18.113  1.00 31.83           N  
ATOM   4214 HH21 ARG A 259      38.206   6.669 -18.051  1.00 31.83           H  
ATOM   4215 HH22 ARG A 259      37.073   5.686 -18.940  1.00 31.83           H  
ATOM   4216  CZ  ARG A 259      36.446   6.308 -17.137  1.00 31.83           C  
ATOM   4217  N   SER A 260      29.515   2.188 -15.204  1.00 29.84           N  
ATOM   4218  H   SER A 260      29.787   1.624 -15.996  1.00 29.84           H  
ATOM   4219  CA  SER A 260      29.135   1.445 -13.995  1.00 29.84           C  
ATOM   4220  HA  SER A 260      29.746   1.789 -13.160  1.00 29.84           H  
ATOM   4221  C   SER A 260      29.383  -0.054 -14.202  1.00 29.84           C  
ATOM   4222  CB  SER A 260      27.661   1.676 -13.640  1.00 29.84           C  
ATOM   4223  HB2 SER A 260      27.019   1.239 -14.405  1.00 29.84           H  
ATOM   4224  HB3 SER A 260      27.462   2.746 -13.578  1.00 29.84           H  
ATOM   4225  O   SER A 260      29.524  -0.500 -15.337  1.00 29.84           O  
ATOM   4226  OG  SER A 260      27.386   1.087 -12.380  1.00 29.84           O  
ATOM   4227  HG  SER A 260      26.530   1.412 -12.091  1.00 29.84           H  
ATOM   4228  N   LYS A 261      29.402  -0.828 -13.110  1.00 33.20           N  
ATOM   4229  H   LYS A 261      29.285  -0.352 -12.227  1.00 33.20           H  
ATOM   4230  CA  LYS A 261      29.238  -2.296 -13.124  1.00 33.20           C  
ATOM   4231  HA  LYS A 261      28.966  -2.606 -14.133  1.00 33.20           H  
ATOM   4232  C   LYS A 261      28.075  -2.782 -12.247  1.00 33.20           C  
ATOM   4233  CB  LYS A 261      30.554  -3.011 -12.768  1.00 33.20           C  
ATOM   4234  HB2 LYS A 261      30.374  -4.086 -12.799  1.00 33.20           H  
ATOM   4235  HB3 LYS A 261      30.863  -2.746 -11.757  1.00 33.20           H  
ATOM   4236  O   LYS A 261      27.868  -3.983 -12.109  1.00 33.20           O  
ATOM   4237  CG  LYS A 261      31.680  -2.678 -13.757  1.00 33.20           C  
ATOM   4238  HG2 LYS A 261      31.271  -2.637 -14.766  1.00 33.20           H  
ATOM   4239  HG3 LYS A 261      32.103  -1.705 -13.509  1.00 33.20           H  
ATOM   4240  CD  LYS A 261      32.777  -3.747 -13.733  1.00 33.20           C  
ATOM   4241  HD2 LYS A 261      33.191  -3.851 -12.730  1.00 33.20           H  
ATOM   4242  HD3 LYS A 261      32.340  -4.695 -14.047  1.00 33.20           H  
ATOM   4243  CE  LYS A 261      33.872  -3.336 -14.715  1.00 33.20           C  
ATOM   4244  HE2 LYS A 261      34.543  -2.612 -14.252  1.00 33.20           H  
ATOM   4245  HE3 LYS A 261      33.399  -2.853 -15.570  1.00 33.20           H  
ATOM   4246  NZ  LYS A 261      34.621  -4.497 -15.238  1.00 33.20           N  
ATOM   4247  HZ1 LYS A 261      33.984  -5.109 -15.728  1.00 33.20           H  
ATOM   4248  HZ2 LYS A 261      35.146  -4.179 -16.041  1.00 33.20           H  
ATOM   4249  HZ3 LYS A 261      35.191  -4.993 -14.568  1.00 33.20           H  
ATOM   4250  N   ASP A 262      27.318  -1.860 -11.646  1.00 31.05           N  
ATOM   4251  H   ASP A 262      27.501  -0.885 -11.835  1.00 31.05           H  
ATOM   4252  CA  ASP A 262      26.142  -2.182 -10.835  1.00 31.05           C  
ATOM   4253  HA  ASP A 262      25.647  -3.034 -11.299  1.00 31.05           H  
ATOM   4254  C   ASP A 262      25.144  -1.009 -10.841  1.00 31.05           C  
ATOM   4255  CB  ASP A 262      26.578  -2.598  -9.412  1.00 31.05           C  
ATOM   4256  HB2 ASP A 262      26.656  -1.733  -8.754  1.00 31.05           H  
ATOM   4257  HB3 ASP A 262      27.569  -3.050  -9.461  1.00 31.05           H  
ATOM   4258  O   ASP A 262      25.158  -0.135  -9.973  1.00 31.05           O  
ATOM   4259  CG  ASP A 262      25.638  -3.640  -8.799  1.00 31.05           C  
ATOM   4260  OD1 ASP A 262      24.506  -3.843  -9.295  1.00 31.05           O  
ATOM   4261  OD2 ASP A 262      26.081  -4.396  -7.906  1.00 31.05           O  
ATOM   4262  N   CYS A 263      24.302  -0.950 -11.876  1.00 29.94           N  
ATOM   4263  H   CYS A 263      24.325  -1.696 -12.556  1.00 29.94           H  
ATOM   4264  CA  CYS A 263      23.198   0.004 -11.987  1.00 29.94           C  
ATOM   4265  HA  CYS A 263      22.997   0.436 -11.006  1.00 29.94           H  
ATOM   4266  C   CYS A 263      21.926  -0.714 -12.438  1.00 29.94           C  
ATOM   4267  CB  CYS A 263      23.539   1.142 -12.964  1.00 29.94           C  
ATOM   4268  HB2 CYS A 263      22.617   1.635 -13.272  1.00 29.94           H  
ATOM   4269  HB3 CYS A 263      24.019   0.736 -13.855  1.00 29.94           H  
ATOM   4270  O   CYS A 263      21.963  -1.537 -13.349  1.00 29.94           O  
ATOM   4271  SG  CYS A 263      24.605   2.384 -12.179  1.00 29.94           S  
ATOM   4272  HG  CYS A 263      23.887   2.552 -11.065  1.00 29.94           H  
ATOM   4273  N   ILE A 264      20.798  -0.352 -11.827  1.00 30.77           N  
ATOM   4274  H   ILE A 264      20.848   0.357 -11.109  1.00 30.77           H  
ATOM   4275  CA  ILE A 264      19.460  -0.847 -12.158  1.00 30.77           C  
ATOM   4276  HA  ILE A 264      19.491  -1.419 -13.086  1.00 30.77           H  
ATOM   4277  C   ILE A 264      18.561   0.372 -12.375  1.00 30.77           C  
ATOM   4278  CB  ILE A 264      18.943  -1.779 -11.038  1.00 30.77           C  
ATOM   4279  HB  ILE A 264      19.107  -1.291 -10.077  1.00 30.77           H  
ATOM   4280  O   ILE A 264      18.358   1.165 -11.456  1.00 30.77           O  
ATOM   4281  CG1 ILE A 264      19.712  -3.122 -11.045  1.00 30.77           C  
ATOM   4282 HG12 ILE A 264      20.781  -2.933 -11.143  1.00 30.77           H  
ATOM   4283 HG13 ILE A 264      19.399  -3.713 -11.906  1.00 30.77           H  
ATOM   4284  CG2 ILE A 264      17.432  -2.008 -11.205  1.00 30.77           C  
ATOM   4285 HG21 ILE A 264      17.084  -2.793 -10.534  1.00 30.77           H  
ATOM   4286 HG22 ILE A 264      17.206  -2.308 -12.228  1.00 30.77           H  
ATOM   4287 HG23 ILE A 264      16.873  -1.104 -10.965  1.00 30.77           H  
ATOM   4288  CD1 ILE A 264      19.523  -3.957  -9.770  1.00 30.77           C  
ATOM   4289 HD11 ILE A 264      20.156  -4.842  -9.826  1.00 30.77           H  
ATOM   4290 HD12 ILE A 264      18.487  -4.279  -9.668  1.00 30.77           H  
ATOM   4291 HD13 ILE A 264      19.812  -3.370  -8.898  1.00 30.77           H  
ATOM   4292  N   PHE A 265      18.039   0.530 -13.591  1.00 29.42           N  
ATOM   4293  H   PHE A 265      18.224  -0.177 -14.289  1.00 29.42           H  
ATOM   4294  CA  PHE A 265      17.264   1.700 -14.007  1.00 29.42           C  
ATOM   4295  HA  PHE A 265      17.422   2.506 -13.290  1.00 29.42           H  
ATOM   4296  C   PHE A 265      15.757   1.411 -13.999  1.00 29.42           C  
ATOM   4297  CB  PHE A 265      17.780   2.209 -15.364  1.00 29.42           C  
ATOM   4298  HB2 PHE A 265      17.821   1.382 -16.072  1.00 29.42           H  
ATOM   4299  HB3 PHE A 265      17.068   2.934 -15.758  1.00 29.42           H  
ATOM   4300  O   PHE A 265      15.130   1.302 -15.049  1.00 29.42           O  
ATOM   4301  CG  PHE A 265      19.133   2.895 -15.296  1.00 29.42           C  
ATOM   4302  CD1 PHE A 265      19.210   4.246 -14.904  1.00 29.42           C  
ATOM   4303  HD1 PHE A 265      18.311   4.786 -14.645  1.00 29.42           H  
ATOM   4304  CD2 PHE A 265      20.309   2.201 -15.641  1.00 29.42           C  
ATOM   4305  HD2 PHE A 265      20.258   1.168 -15.952  1.00 29.42           H  
ATOM   4306  CE1 PHE A 265      20.453   4.903 -14.865  1.00 29.42           C  
ATOM   4307  HE1 PHE A 265      20.508   5.943 -14.580  1.00 29.42           H  
ATOM   4308  CE2 PHE A 265      21.552   2.859 -15.602  1.00 29.42           C  
ATOM   4309  HE2 PHE A 265      22.451   2.332 -15.885  1.00 29.42           H  
ATOM   4310  CZ  PHE A 265      21.624   4.209 -15.217  1.00 29.42           C  
ATOM   4311  HZ  PHE A 265      22.577   4.717 -15.204  1.00 29.42           H  
ATOM   4312  N   GLY A 266      15.159   1.342 -12.805  1.00 29.64           N  
ATOM   4313  H   GLY A 266      15.747   1.411 -11.986  1.00 29.64           H  
ATOM   4314  CA  GLY A 266      13.703   1.228 -12.602  1.00 29.64           C  
ATOM   4315  HA2 GLY A 266      13.323   0.425 -13.232  1.00 29.64           H  
ATOM   4316  HA3 GLY A 266      13.502   0.966 -11.563  1.00 29.64           H  
ATOM   4317  C   GLY A 266      12.918   2.509 -12.941  1.00 29.64           C  
ATOM   4318  O   GLY A 266      12.052   2.927 -12.174  1.00 29.64           O  
ATOM   4319  N   GLY A 267      13.270   3.182 -14.040  1.00 27.04           N  
ATOM   4320  H   GLY A 267      13.909   2.719 -14.671  1.00 27.04           H  
ATOM   4321  CA  GLY A 267      12.717   4.470 -14.453  1.00 27.04           C  
ATOM   4322  HA2 GLY A 267      12.445   5.050 -13.571  1.00 27.04           H  
ATOM   4323  HA3 GLY A 267      13.479   5.026 -15.000  1.00 27.04           H  
ATOM   4324  C   GLY A 267      11.499   4.319 -15.363  1.00 27.04           C  
ATOM   4325  O   GLY A 267      11.577   3.707 -16.425  1.00 27.04           O  
ATOM   4326  N   TYR A 268      10.375   4.926 -14.980  1.00 26.62           N  
ATOM   4327  H   TYR A 268      10.372   5.417 -14.097  1.00 26.62           H  
ATOM   4328  CA  TYR A 268       9.151   4.927 -15.785  1.00 26.62           C  
ATOM   4329  HA  TYR A 268       9.006   3.928 -16.195  1.00 26.62           H  
ATOM   4330  C   TYR A 268       9.291   5.904 -16.970  1.00 26.62           C  
ATOM   4331  CB  TYR A 268       7.957   5.221 -14.862  1.00 26.62           C  
ATOM   4332  HB2 TYR A 268       7.999   4.538 -14.014  1.00 26.62           H  
ATOM   4333  HB3 TYR A 268       8.048   6.233 -14.468  1.00 26.62           H  
ATOM   4334  O   TYR A 268       9.012   7.098 -16.848  1.00 26.62           O  
ATOM   4335  CG  TYR A 268       6.601   5.066 -15.525  1.00 26.62           C  
ATOM   4336  CD1 TYR A 268       6.033   6.161 -16.200  1.00 26.62           C  
ATOM   4337  HD1 TYR A 268       6.563   7.101 -16.241  1.00 26.62           H  
ATOM   4338  CD2 TYR A 268       5.912   3.836 -15.477  1.00 26.62           C  
ATOM   4339  HD2 TYR A 268       6.353   2.988 -14.973  1.00 26.62           H  
ATOM   4340  CE1 TYR A 268       4.794   6.028 -16.846  1.00 26.62           C  
ATOM   4341  HE1 TYR A 268       4.386   6.873 -17.381  1.00 26.62           H  
ATOM   4342  CE2 TYR A 268       4.653   3.703 -16.103  1.00 26.62           C  
ATOM   4343  HE2 TYR A 268       4.131   2.758 -16.082  1.00 26.62           H  
ATOM   4344  OH  TYR A 268       2.911   4.723 -17.451  1.00 26.62           O  
ATOM   4345  HH  TYR A 268       2.882   5.490 -18.026  1.00 26.62           H  
ATOM   4346  CZ  TYR A 268       4.101   4.802 -16.796  1.00 26.62           C  
ATOM   4347  N   ALA A 269       9.779   5.408 -18.110  1.00 28.08           N  
ATOM   4348  H   ALA A 269      10.074   4.442 -18.115  1.00 28.08           H  
ATOM   4349  CA  ALA A 269      10.076   6.220 -19.288  1.00 28.08           C  
ATOM   4350  HA  ALA A 269      10.774   7.001 -18.988  1.00 28.08           H  
ATOM   4351  C   ALA A 269       8.814   6.899 -19.860  1.00 28.08           C  
ATOM   4352  CB  ALA A 269      10.783   5.339 -20.328  1.00 28.08           C  
ATOM   4353  HB1 ALA A 269      10.124   4.529 -20.640  1.00 28.08           H  
ATOM   4354  HB2 ALA A 269      11.043   5.937 -21.202  1.00 28.08           H  
ATOM   4355  HB3 ALA A 269      11.693   4.917 -19.902  1.00 28.08           H  
ATOM   4356  O   ALA A 269       7.907   6.248 -20.374  1.00 28.08           O  
ATOM   4357  N   SER A 270       8.767   8.234 -19.806  1.00 26.16           N  
ATOM   4358  H   SER A 270       9.511   8.724 -19.330  1.00 26.16           H  
ATOM   4359  CA  SER A 270       7.619   9.042 -20.253  1.00 26.16           C  
ATOM   4360  HA  SER A 270       6.706   8.527 -19.952  1.00 26.16           H  
ATOM   4361  C   SER A 270       7.526   9.232 -21.777  1.00 26.16           C  
ATOM   4362  CB  SER A 270       7.645  10.396 -19.524  1.00 26.16           C  
ATOM   4363  HB2 SER A 270       7.531  10.219 -18.455  1.00 26.16           H  
ATOM   4364  HB3 SER A 270       6.811  11.012 -19.862  1.00 26.16           H  
ATOM   4365  O   SER A 270       6.581   9.852 -22.266  1.00 26.16           O  
ATOM   4366  OG  SER A 270       8.866  11.087 -19.744  1.00 26.16           O  
ATOM   4367  HG  SER A 270       8.925  11.809 -19.115  1.00 26.16           H  
ATOM   4368  N   ARG A 271       8.522   8.745 -22.532  1.00 25.43           N  
ATOM   4369  H   ARG A 271       9.198   8.159 -22.063  1.00 25.43           H  
ATOM   4370  CA  ARG A 271       8.734   8.958 -23.977  1.00 25.43           C  
ATOM   4371  HA  ARG A 271       7.766   9.046 -24.469  1.00 25.43           H  
ATOM   4372  C   ARG A 271       9.474   7.747 -24.566  1.00 25.43           C  
ATOM   4373  CB  ARG A 271       9.565  10.246 -24.211  1.00 25.43           C  
ATOM   4374  HB2 ARG A 271       9.554  10.480 -25.275  1.00 25.43           H  
ATOM   4375  HB3 ARG A 271      10.597  10.048 -23.924  1.00 25.43           H  
ATOM   4376  O   ARG A 271      10.141   7.031 -23.824  1.00 25.43           O  
ATOM   4377  CG  ARG A 271       9.077  11.477 -23.419  1.00 25.43           C  
ATOM   4378  HG2 ARG A 271       9.155  11.258 -22.354  1.00 25.43           H  
ATOM   4379  HG3 ARG A 271       8.036  11.686 -23.664  1.00 25.43           H  
ATOM   4380  CD  ARG A 271       9.916  12.732 -23.672  1.00 25.43           C  
ATOM   4381  HD2 ARG A 271      10.971  12.458 -23.659  1.00 25.43           H  
ATOM   4382  HD3 ARG A 271       9.668  13.124 -24.658  1.00 25.43           H  
ATOM   4383  NE  ARG A 271       9.684  13.747 -22.618  1.00 25.43           N  
ATOM   4384  HE  ARG A 271       9.528  13.405 -21.680  1.00 25.43           H  
ATOM   4385  NH1 ARG A 271       9.988  15.651 -23.867  1.00 25.43           N  
ATOM   4386 HH11 ARG A 271      10.098  16.654 -23.897  1.00 25.43           H  
ATOM   4387 HH12 ARG A 271      10.181  15.073 -24.673  1.00 25.43           H  
ATOM   4388  NH2 ARG A 271       9.620  15.821 -21.685  1.00 25.43           N  
ATOM   4389 HH21 ARG A 271       9.585  15.403 -20.766  1.00 25.43           H  
ATOM   4390 HH22 ARG A 271       9.749  16.822 -21.722  1.00 25.43           H  
ATOM   4391  CZ  ARG A 271       9.760  15.061 -22.726  1.00 25.43           C  
ATOM   4392  N   ASN A 272       9.398   7.537 -25.881  1.00 30.12           N  
ATOM   4393  H   ASN A 272       8.804   8.132 -26.441  1.00 30.12           H  
ATOM   4394  CA  ASN A 272      10.175   6.495 -26.567  1.00 30.12           C  
ATOM   4395  HA  ASN A 272      10.050   5.559 -26.023  1.00 30.12           H  
ATOM   4396  C   ASN A 272      11.681   6.836 -26.575  1.00 30.12           C  
ATOM   4397  CB  ASN A 272       9.661   6.289 -28.009  1.00 30.12           C  
ATOM   4398  HB2 ASN A 272      10.324   5.581 -28.506  1.00 30.12           H  
ATOM   4399  HB3 ASN A 272       9.721   7.229 -28.557  1.00 30.12           H  
ATOM   4400  O   ASN A 272      12.050   7.990 -26.791  1.00 30.12           O  
ATOM   4401  CG  ASN A 272       8.236   5.765 -28.113  1.00 30.12           C  
ATOM   4402  ND2 ASN A 272       7.998   4.765 -28.930  1.00 30.12           N  
ATOM   4403 HD21 ASN A 272       8.746   4.320 -29.443  1.00 30.12           H  
ATOM   4404 HD22 ASN A 272       7.055   4.407 -28.988  1.00 30.12           H  
ATOM   4405  OD1 ASN A 272       7.312   6.265 -27.489  1.00 30.12           O  
ATOM   4406  N   TRP A 273      12.525   5.814 -26.412  1.00 29.12           N  
ATOM   4407  H   TRP A 273      12.140   4.889 -26.287  1.00 29.12           H  
ATOM   4408  CA  TRP A 273      13.992   5.860 -26.514  1.00 29.12           C  
ATOM   4409  HA  TRP A 273      14.307   6.747 -27.064  1.00 29.12           H  
ATOM   4410  C   TRP A 273      14.487   4.612 -27.261  1.00 29.12           C  
ATOM   4411  CB  TRP A 273      14.624   5.886 -25.112  1.00 29.12           C  
ATOM   4412  HB2 TRP A 273      14.301   4.999 -24.567  1.00 29.12           H  
ATOM   4413  HB3 TRP A 273      15.706   5.810 -25.225  1.00 29.12           H  
ATOM   4414  O   TRP A 273      13.813   3.581 -27.225  1.00 29.12           O  
ATOM   4415  CG  TRP A 273      14.350   7.088 -24.259  1.00 29.12           C  
ATOM   4416  CD1 TRP A 273      13.290   7.243 -23.435  1.00 29.12           C  
ATOM   4417  HD1 TRP A 273      12.503   6.515 -23.310  1.00 29.12           H  
ATOM   4418  CD2 TRP A 273      15.160   8.292 -24.091  1.00 29.12           C  
ATOM   4419  CE2 TRP A 273      14.515   9.148 -23.150  1.00 29.12           C  
ATOM   4420  CE3 TRP A 273      16.389   8.738 -24.622  1.00 29.12           C  
ATOM   4421  HE3 TRP A 273      16.919   8.093 -25.307  1.00 29.12           H  
ATOM   4422  NE1 TRP A 273      13.377   8.459 -22.785  1.00 29.12           N  
ATOM   4423  HE1 TRP A 273      12.700   8.772 -22.105  1.00 29.12           H  
ATOM   4424  CH2 TRP A 273      16.274  10.804 -23.325  1.00 29.12           C  
ATOM   4425  HH2 TRP A 273      16.709  11.750 -23.039  1.00 29.12           H  
ATOM   4426  CZ2 TRP A 273      15.054  10.385 -22.763  1.00 29.12           C  
ATOM   4427  HZ2 TRP A 273      14.546  11.001 -22.036  1.00 29.12           H  
ATOM   4428  CZ3 TRP A 273      16.938   9.982 -24.253  1.00 29.12           C  
ATOM   4429  HZ3 TRP A 273      17.880  10.301 -24.673  1.00 29.12           H  
ATOM   4430  N   THR A 274      15.669   4.673 -27.881  1.00 29.92           N  
ATOM   4431  H   THR A 274      16.176   5.546 -27.882  1.00 29.92           H  
ATOM   4432  CA  THR A 274      16.273   3.526 -28.590  1.00 29.92           C  
ATOM   4433  HA  THR A 274      15.552   2.709 -28.635  1.00 29.92           H  
ATOM   4434  C   THR A 274      17.514   3.025 -27.851  1.00 29.92           C  
ATOM   4435  CB  THR A 274      16.617   3.890 -30.043  1.00 29.92           C  
ATOM   4436  HB  THR A 274      17.375   4.673 -30.056  1.00 29.92           H  
ATOM   4437  O   THR A 274      18.487   3.761 -27.704  1.00 29.92           O  
ATOM   4438  CG2 THR A 274      17.112   2.688 -30.849  1.00 29.92           C  
ATOM   4439 HG21 THR A 274      16.369   1.891 -30.828  1.00 29.92           H  
ATOM   4440 HG22 THR A 274      17.291   2.986 -31.882  1.00 29.92           H  
ATOM   4441 HG23 THR A 274      18.050   2.319 -30.434  1.00 29.92           H  
ATOM   4442  OG1 THR A 274      15.462   4.357 -30.702  1.00 29.92           O  
ATOM   4443  HG1 THR A 274      15.700   4.534 -31.615  1.00 29.92           H  
ATOM   4444  N   LEU A 275      17.508   1.763 -27.406  1.00 31.62           N  
ATOM   4445  H   LEU A 275      16.681   1.204 -27.557  1.00 31.62           H  
ATOM   4446  CA  LEU A 275      18.599   1.163 -26.620  1.00 31.62           C  
ATOM   4447  HA  LEU A 275      19.085   1.979 -26.086  1.00 31.62           H  
ATOM   4448  C   LEU A 275      19.691   0.536 -27.514  1.00 31.62           C  
ATOM   4449  CB  LEU A 275      17.996   0.218 -25.559  1.00 31.62           C  
ATOM   4450  HB2 LEU A 275      17.608  -0.668 -26.062  1.00 31.62           H  
ATOM   4451  HB3 LEU A 275      17.157   0.724 -25.080  1.00 31.62           H  
ATOM   4452  O   LEU A 275      19.966  -0.664 -27.466  1.00 31.62           O  
ATOM   4453  CG  LEU A 275      18.977  -0.225 -24.454  1.00 31.62           C  
ATOM   4454  HG  LEU A 275      19.815  -0.766 -24.895  1.00 31.62           H  
ATOM   4455  CD1 LEU A 275      19.528   0.948 -23.636  1.00 31.62           C  
ATOM   4456 HD11 LEU A 275      20.126   0.571 -22.807  1.00 31.62           H  
ATOM   4457 HD12 LEU A 275      20.175   1.570 -24.254  1.00 31.62           H  
ATOM   4458 HD13 LEU A 275      18.709   1.551 -23.241  1.00 31.62           H  
ATOM   4459  CD2 LEU A 275      18.267  -1.170 -23.487  1.00 31.62           C  
ATOM   4460 HD21 LEU A 275      18.974  -1.516 -22.732  1.00 31.62           H  
ATOM   4461 HD22 LEU A 275      17.887  -2.036 -24.030  1.00 31.62           H  
ATOM   4462 HD23 LEU A 275      17.436  -0.660 -22.999  1.00 31.62           H  
ATOM   4463  N   SER A 276      20.311   1.359 -28.362  1.00 29.20           N  
ATOM   4464  H   SER A 276      20.065   2.338 -28.341  1.00 29.20           H  
ATOM   4465  CA  SER A 276      21.452   0.963 -29.200  1.00 29.20           C  
ATOM   4466  HA  SER A 276      21.185   0.066 -29.759  1.00 29.20           H  
ATOM   4467  C   SER A 276      22.685   0.660 -28.340  1.00 29.20           C  
ATOM   4468  CB  SER A 276      21.771   2.073 -30.207  1.00 29.20           C  
ATOM   4469  HB2 SER A 276      20.949   2.165 -30.916  1.00 29.20           H  
ATOM   4470  HB3 SER A 276      22.680   1.822 -30.753  1.00 29.20           H  
ATOM   4471  O   SER A 276      23.172   1.535 -27.627  1.00 29.20           O  
ATOM   4472  OG  SER A 276      21.941   3.308 -29.539  1.00 29.20           O  
ATOM   4473  HG  SER A 276      22.522   3.161 -28.789  1.00 29.20           H  
ATOM   4474  N   THR A 277      23.201  -0.568 -28.410  1.00 29.97           N  
ATOM   4475  H   THR A 277      22.748  -1.236 -29.017  1.00 29.97           H  
ATOM   4476  CA  THR A 277      24.170  -1.123 -27.443  1.00 29.97           C  
ATOM   4477  HA  THR A 277      24.486  -0.335 -26.759  1.00 29.97           H  
ATOM   4478  C   THR A 277      25.458  -1.610 -28.116  1.00 29.97           C  
ATOM   4479  CB  THR A 277      23.505  -2.223 -26.584  1.00 29.97           C  
ATOM   4480  HB  THR A 277      24.264  -2.878 -26.157  1.00 29.97           H  
ATOM   4481  O   THR A 277      25.781  -2.797 -28.084  1.00 29.97           O  
ATOM   4482  CG2 THR A 277      22.710  -1.620 -25.429  1.00 29.97           C  
ATOM   4483 HG21 THR A 277      21.998  -0.883 -25.800  1.00 29.97           H  
ATOM   4484 HG22 THR A 277      23.394  -1.127 -24.738  1.00 29.97           H  
ATOM   4485 HG23 THR A 277      22.180  -2.407 -24.892  1.00 29.97           H  
ATOM   4486  OG1 THR A 277      22.593  -2.993 -27.344  1.00 29.97           O  
ATOM   4487  HG1 THR A 277      21.742  -2.555 -27.267  1.00 29.97           H  
ATOM   4488  N   GLN A 278      26.198  -0.701 -28.760  1.00 27.91           N  
ATOM   4489  H   GLN A 278      25.908   0.266 -28.728  1.00 27.91           H  
ATOM   4490  CA  GLN A 278      27.532  -1.003 -29.307  1.00 27.91           C  
ATOM   4491  HA  GLN A 278      27.436  -1.808 -30.036  1.00 27.91           H  
ATOM   4492  C   GLN A 278      28.478  -1.489 -28.193  1.00 27.91           C  
ATOM   4493  CB  GLN A 278      28.108   0.232 -30.017  1.00 27.91           C  
ATOM   4494  HB2 GLN A 278      28.085   1.083 -29.336  1.00 27.91           H  
ATOM   4495  HB3 GLN A 278      29.147   0.034 -30.283  1.00 27.91           H  
ATOM   4496  O   GLN A 278      28.423  -0.980 -27.074  1.00 27.91           O  
ATOM   4497  CG  GLN A 278      27.338   0.574 -31.305  1.00 27.91           C  
ATOM   4498  HG2 GLN A 278      26.293   0.779 -31.073  1.00 27.91           H  
ATOM   4499  HG3 GLN A 278      27.377  -0.285 -31.975  1.00 27.91           H  
ATOM   4500  CD  GLN A 278      27.912   1.796 -32.018  1.00 27.91           C  
ATOM   4501  NE2 GLN A 278      28.043   1.763 -33.326  1.00 27.91           N  
ATOM   4502 HE21 GLN A 278      28.439   2.588 -33.753  1.00 27.91           H  
ATOM   4503 HE22 GLN A 278      27.797   0.940 -33.856  1.00 27.91           H  
ATOM   4504  OE1 GLN A 278      28.240   2.805 -31.421  1.00 27.91           O  
ATOM   4505  N   TYR A 279      29.314  -2.493 -28.483  1.00 28.44           N  
ATOM   4506  H   TYR A 279      29.356  -2.836 -29.431  1.00 28.44           H  
ATOM   4507  CA  TYR A 279      29.947  -3.320 -27.449  1.00 28.44           C  
ATOM   4508  HA  TYR A 279      29.720  -2.905 -26.467  1.00 28.44           H  
ATOM   4509  C   TYR A 279      31.480  -3.373 -27.587  1.00 28.44           C  
ATOM   4510  CB  TYR A 279      29.301  -4.719 -27.496  1.00 28.44           C  
ATOM   4511  HB2 TYR A 279      28.241  -4.603 -27.724  1.00 28.44           H  
ATOM   4512  HB3 TYR A 279      29.738  -5.298 -28.310  1.00 28.44           H  
ATOM   4513  O   TYR A 279      32.010  -3.975 -28.519  1.00 28.44           O  
ATOM   4514  CG  TYR A 279      29.418  -5.504 -26.201  1.00 28.44           C  
ATOM   4515  CD1 TYR A 279      30.677  -5.948 -25.756  1.00 28.44           C  
ATOM   4516  HD1 TYR A 279      31.560  -5.776 -26.354  1.00 28.44           H  
ATOM   4517  CD2 TYR A 279      28.271  -5.762 -25.422  1.00 28.44           C  
ATOM   4518  HD2 TYR A 279      27.302  -5.425 -25.759  1.00 28.44           H  
ATOM   4519  CE1 TYR A 279      30.803  -6.583 -24.509  1.00 28.44           C  
ATOM   4520  HE1 TYR A 279      31.781  -6.870 -24.151  1.00 28.44           H  
ATOM   4521  CE2 TYR A 279      28.387  -6.440 -24.192  1.00 28.44           C  
ATOM   4522  HE2 TYR A 279      27.517  -6.630 -23.582  1.00 28.44           H  
ATOM   4523  OH  TYR A 279      29.792  -7.393 -22.494  1.00 28.44           O  
ATOM   4524  HH  TYR A 279      30.714  -7.312 -22.237  1.00 28.44           H  
ATOM   4525  CZ  TYR A 279      29.659  -6.825 -23.720  1.00 28.44           C  
ATOM   4526  N   THR A 280      32.202  -2.792 -26.625  1.00 27.90           N  
ATOM   4527  H   THR A 280      31.723  -2.302 -25.883  1.00 27.90           H  
ATOM   4528  CA  THR A 280      33.658  -2.959 -26.457  1.00 27.90           C  
ATOM   4529  HA  THR A 280      34.127  -3.029 -27.439  1.00 27.90           H  
ATOM   4530  C   THR A 280      33.953  -4.255 -25.696  1.00 27.90           C  
ATOM   4531  CB  THR A 280      34.272  -1.755 -25.727  1.00 27.90           C  
ATOM   4532  HB  THR A 280      35.308  -1.973 -25.467  1.00 27.90           H  
ATOM   4533  O   THR A 280      33.363  -4.503 -24.646  1.00 27.90           O  
ATOM   4534  CG2 THR A 280      34.245  -0.500 -26.600  1.00 27.90           C  
ATOM   4535 HG21 THR A 280      34.719   0.321 -26.063  1.00 27.90           H  
ATOM   4536 HG22 THR A 280      34.796  -0.682 -27.523  1.00 27.90           H  
ATOM   4537 HG23 THR A 280      33.217  -0.227 -26.839  1.00 27.90           H  
ATOM   4538  OG1 THR A 280      33.534  -1.473 -24.558  1.00 27.90           O  
ATOM   4539  HG1 THR A 280      33.642  -2.230 -23.977  1.00 27.90           H  
ATOM   4540  N   GLN A 281      34.830  -5.107 -26.234  1.00 29.98           N  
ATOM   4541  H   GLN A 281      35.373  -4.788 -27.024  1.00 29.98           H  
ATOM   4542  CA  GLN A 281      34.952  -6.532 -25.863  1.00 29.98           C  
ATOM   4543  HA  GLN A 281      33.953  -6.968 -25.848  1.00 29.98           H  
ATOM   4544  C   GLN A 281      35.564  -6.797 -24.469  1.00 29.98           C  
ATOM   4545  CB  GLN A 281      35.780  -7.250 -26.943  1.00 29.98           C  
ATOM   4546  HB2 GLN A 281      36.785  -6.828 -26.957  1.00 29.98           H  
ATOM   4547  HB3 GLN A 281      35.856  -8.304 -26.678  1.00 29.98           H  
ATOM   4548  O   GLN A 281      35.572  -7.933 -23.984  1.00 29.98           O  
ATOM   4549  CG  GLN A 281      35.172  -7.145 -28.355  1.00 29.98           C  
ATOM   4550  HG2 GLN A 281      35.105  -6.098 -28.653  1.00 29.98           H  
ATOM   4551  HG3 GLN A 281      34.164  -7.560 -28.342  1.00 29.98           H  
ATOM   4552  CD  GLN A 281      35.986  -7.883 -29.416  1.00 29.98           C  
ATOM   4553  NE2 GLN A 281      35.641  -7.739 -30.676  1.00 29.98           N  
ATOM   4554 HE21 GLN A 281      36.205  -8.241 -31.346  1.00 29.98           H  
ATOM   4555 HE22 GLN A 281      34.860  -7.156 -30.940  1.00 29.98           H  
ATOM   4556  OE1 GLN A 281      36.932  -8.602 -29.149  1.00 29.98           O  
ATOM   4557  N   ASP A 282      36.095  -5.753 -23.843  1.00 28.83           N  
ATOM   4558  H   ASP A 282      36.101  -4.873 -24.339  1.00 28.83           H  
ATOM   4559  CA  ASP A 282      36.865  -5.766 -22.601  1.00 28.83           C  
ATOM   4560  HA  ASP A 282      37.706  -6.451 -22.709  1.00 28.83           H  
ATOM   4561  C   ASP A 282      36.022  -6.199 -21.390  1.00 28.83           C  
ATOM   4562  CB  ASP A 282      37.415  -4.343 -22.377  1.00 28.83           C  
ATOM   4563  HB2 ASP A 282      36.604  -3.695 -22.043  1.00 28.83           H  
ATOM   4564  HB3 ASP A 282      38.162  -4.374 -21.584  1.00 28.83           H  
ATOM   4565  O   ASP A 282      36.484  -6.969 -20.543  1.00 28.83           O  
ATOM   4566  CG  ASP A 282      38.022  -3.733 -23.647  1.00 28.83           C  
ATOM   4567  OD1 ASP A 282      39.267  -3.721 -23.744  1.00 28.83           O  
ATOM   4568  OD2 ASP A 282      37.218  -3.320 -24.521  1.00 28.83           O  
ATOM   4569  N   ASP A 283      34.769  -5.735 -21.334  1.00 28.01           N  
ATOM   4570  H   ASP A 283      34.433  -5.217 -22.134  1.00 28.01           H  
ATOM   4571  CA  ASP A 283      33.856  -5.900 -20.198  1.00 28.01           C  
ATOM   4572  HA  ASP A 283      34.409  -6.423 -19.418  1.00 28.01           H  
ATOM   4573  C   ASP A 283      32.652  -6.789 -20.526  1.00 28.01           C  
ATOM   4574  CB  ASP A 283      33.441  -4.533 -19.637  1.00 28.01           C  
ATOM   4575  HB2 ASP A 283      33.988  -3.735 -20.138  1.00 28.01           H  
ATOM   4576  HB3 ASP A 283      32.376  -4.365 -19.797  1.00 28.01           H  
ATOM   4577  O   ASP A 283      32.300  -6.975 -21.693  1.00 28.01           O  
ATOM   4578  CG  ASP A 283      33.743  -4.486 -18.145  1.00 28.01           C  
ATOM   4579  OD1 ASP A 283      33.320  -5.408 -17.404  1.00 28.01           O  
ATOM   4580  OD2 ASP A 283      34.465  -3.568 -17.694  1.00 28.01           O  
ATOM   4581  N   LYS A 284      32.077  -7.457 -19.514  1.00 31.78           N  
ATOM   4582  H   LYS A 284      32.320  -7.190 -18.571  1.00 31.78           H  
ATOM   4583  CA  LYS A 284      31.422  -8.761 -19.747  1.00 31.78           C  
ATOM   4584  HA  LYS A 284      31.173  -8.829 -20.806  1.00 31.78           H  
ATOM   4585  C   LYS A 284      30.097  -8.943 -19.002  1.00 31.78           C  
ATOM   4586  CB  LYS A 284      32.427  -9.909 -19.484  1.00 31.78           C  
ATOM   4587  HB2 LYS A 284      32.712  -9.921 -18.432  1.00 31.78           H  
ATOM   4588  HB3 LYS A 284      31.960 -10.860 -19.740  1.00 31.78           H  
ATOM   4589  O   LYS A 284      30.059  -8.947 -17.775  1.00 31.78           O  
ATOM   4590  CG  LYS A 284      33.678  -9.700 -20.361  1.00 31.78           C  
ATOM   4591  HG2 LYS A 284      33.346  -9.476 -21.375  1.00 31.78           H  
ATOM   4592  HG3 LYS A 284      34.216  -8.835 -19.973  1.00 31.78           H  
ATOM   4593  CD  LYS A 284      34.707 -10.824 -20.461  1.00 31.78           C  
ATOM   4594  HD2 LYS A 284      35.097 -11.066 -19.472  1.00 31.78           H  
ATOM   4595  HD3 LYS A 284      34.259 -11.700 -20.928  1.00 31.78           H  
ATOM   4596  CE  LYS A 284      35.808 -10.221 -21.353  1.00 31.78           C  
ATOM   4597  HE2 LYS A 284      35.358  -9.885 -22.287  1.00 31.78           H  
ATOM   4598  HE3 LYS A 284      36.197  -9.327 -20.867  1.00 31.78           H  
ATOM   4599  NZ  LYS A 284      36.916 -11.158 -21.642  1.00 31.78           N  
ATOM   4600  HZ1 LYS A 284      37.379 -11.436 -20.789  1.00 31.78           H  
ATOM   4601  HZ2 LYS A 284      36.574 -11.968 -22.139  1.00 31.78           H  
ATOM   4602  HZ3 LYS A 284      37.585 -10.684 -22.233  1.00 31.78           H  
ATOM   4603  N   SER A 285      29.060  -9.257 -19.786  1.00 28.59           N  
ATOM   4604  H   SER A 285      29.225  -9.141 -20.776  1.00 28.59           H  
ATOM   4605  CA  SER A 285      27.676  -9.594 -19.400  1.00 28.59           C  
ATOM   4606  HA  SER A 285      27.199  -9.907 -20.329  1.00 28.59           H  
ATOM   4607  C   SER A 285      26.801  -8.444 -18.875  1.00 28.59           C  
ATOM   4608  CB  SER A 285      27.616 -10.828 -18.486  1.00 28.59           C  
ATOM   4609  HB2 SER A 285      26.600 -11.223 -18.484  1.00 28.59           H  
ATOM   4610  HB3 SER A 285      28.285 -11.598 -18.871  1.00 28.59           H  
ATOM   4611  O   SER A 285      27.281  -7.469 -18.308  1.00 28.59           O  
ATOM   4612  OG  SER A 285      27.982 -10.509 -17.161  1.00 28.59           O  
ATOM   4613  HG  SER A 285      28.727  -9.905 -17.195  1.00 28.59           H  
ATOM   4614  N   PHE A 286      25.490  -8.588 -19.092  1.00 27.77           N  
ATOM   4615  H   PHE A 286      25.170  -9.446 -19.517  1.00 27.77           H  
ATOM   4616  CA  PHE A 286      24.422  -7.683 -18.660  1.00 27.77           C  
ATOM   4617  HA  PHE A 286      24.760  -7.091 -17.810  1.00 27.77           H  
ATOM   4618  C   PHE A 286      23.202  -8.513 -18.229  1.00 27.77           C  
ATOM   4619  CB  PHE A 286      24.027  -6.737 -19.811  1.00 27.77           C  
ATOM   4620  HB2 PHE A 286      23.889  -7.320 -20.722  1.00 27.77           H  
ATOM   4621  HB3 PHE A 286      23.061  -6.291 -19.576  1.00 27.77           H  
ATOM   4622  O   PHE A 286      23.013  -9.631 -18.709  1.00 27.77           O  
ATOM   4623  CG  PHE A 286      25.003  -5.607 -20.088  1.00 27.77           C  
ATOM   4624  CD1 PHE A 286      24.769  -4.329 -19.544  1.00 27.77           C  
ATOM   4625  HD1 PHE A 286      23.904  -4.156 -18.921  1.00 27.77           H  
ATOM   4626  CD2 PHE A 286      26.135  -5.820 -20.898  1.00 27.77           C  
ATOM   4627  HD2 PHE A 286      26.329  -6.799 -21.312  1.00 27.77           H  
ATOM   4628  CE1 PHE A 286      25.659  -3.273 -19.808  1.00 27.77           C  
ATOM   4629  HE1 PHE A 286      25.480  -2.294 -19.388  1.00 27.77           H  
ATOM   4630  CE2 PHE A 286      27.033  -4.768 -21.151  1.00 27.77           C  
ATOM   4631  HE2 PHE A 286      27.915  -4.939 -21.750  1.00 27.77           H  
ATOM   4632  CZ  PHE A 286      26.792  -3.493 -20.611  1.00 27.77           C  
ATOM   4633  HZ  PHE A 286      27.484  -2.687 -20.806  1.00 27.77           H  
ATOM   4634  N   LEU A 287      22.358  -7.960 -17.354  1.00 28.70           N  
ATOM   4635  H   LEU A 287      22.560  -7.034 -17.003  1.00 28.70           H  
ATOM   4636  CA  LEU A 287      21.096  -8.562 -16.910  1.00 28.70           C  
ATOM   4637  HA  LEU A 287      20.725  -9.221 -17.696  1.00 28.70           H  
ATOM   4638  C   LEU A 287      20.079  -7.431 -16.686  1.00 28.70           C  
ATOM   4639  CB  LEU A 287      21.364  -9.397 -15.637  1.00 28.70           C  
ATOM   4640  HB2 LEU A 287      22.389  -9.767 -15.685  1.00 28.70           H  
ATOM   4641  HB3 LEU A 287      21.294  -8.754 -14.759  1.00 28.70           H  
ATOM   4642  O   LEU A 287      20.404  -6.437 -16.037  1.00 28.70           O  
ATOM   4643  CG  LEU A 287      20.462 -10.633 -15.447  1.00 28.70           C  
ATOM   4644  HG  LEU A 287      20.535 -11.265 -16.331  1.00 28.70           H  
ATOM   4645  CD1 LEU A 287      20.953 -11.435 -14.240  1.00 28.70           C  
ATOM   4646 HD11 LEU A 287      20.867 -10.837 -13.332  1.00 28.70           H  
ATOM   4647 HD12 LEU A 287      21.993 -11.727 -14.388  1.00 28.70           H  
ATOM   4648 HD13 LEU A 287      20.354 -12.339 -14.131  1.00 28.70           H  
ATOM   4649  CD2 LEU A 287      18.992 -10.295 -15.206  1.00 28.70           C  
ATOM   4650 HD21 LEU A 287      18.893  -9.566 -14.402  1.00 28.70           H  
ATOM   4651 HD22 LEU A 287      18.439 -11.195 -14.938  1.00 28.70           H  
ATOM   4652 HD23 LEU A 287      18.541  -9.893 -16.114  1.00 28.70           H  
ATOM   4653  N   PHE A 288      18.878  -7.553 -17.252  1.00 29.60           N  
ATOM   4654  H   PHE A 288      18.663  -8.403 -17.753  1.00 29.60           H  
ATOM   4655  CA  PHE A 288      17.816  -6.549 -17.130  1.00 29.60           C  
ATOM   4656  HA  PHE A 288      18.277  -5.569 -17.008  1.00 29.60           H  
ATOM   4657  C   PHE A 288      16.929  -6.784 -15.901  1.00 29.60           C  
ATOM   4658  CB  PHE A 288      16.983  -6.512 -18.418  1.00 29.60           C  
ATOM   4659  HB2 PHE A 288      16.586  -7.507 -18.617  1.00 29.60           H  
ATOM   4660  HB3 PHE A 288      16.130  -5.849 -18.268  1.00 29.60           H  
ATOM   4661  O   PHE A 288      16.722  -7.917 -15.481  1.00 29.60           O  
ATOM   4662  CG  PHE A 288      17.756  -6.020 -19.626  1.00 29.60           C  
ATOM   4663  CD1 PHE A 288      17.939  -4.638 -19.819  1.00 29.60           C  
ATOM   4664  HD1 PHE A 288      17.513  -3.932 -19.121  1.00 29.60           H  
ATOM   4665  CD2 PHE A 288      18.310  -6.932 -20.544  1.00 29.60           C  
ATOM   4666  HD2 PHE A 288      18.170  -7.995 -20.412  1.00 29.60           H  
ATOM   4667  CE1 PHE A 288      18.678  -4.171 -20.921  1.00 29.60           C  
ATOM   4668  HE1 PHE A 288      18.817  -3.110 -21.062  1.00 29.60           H  
ATOM   4669  CE2 PHE A 288      19.044  -6.465 -21.648  1.00 29.60           C  
ATOM   4670  HE2 PHE A 288      19.455  -7.171 -22.354  1.00 29.60           H  
ATOM   4671  CZ  PHE A 288      19.230  -5.084 -21.836  1.00 29.60           C  
ATOM   4672  HZ  PHE A 288      19.791  -4.726 -22.687  1.00 29.60           H  
ATOM   4673  N   ASP A 289      16.356  -5.704 -15.370  1.00 29.75           N  
ATOM   4674  H   ASP A 289      16.568  -4.801 -15.768  1.00 29.75           H  
ATOM   4675  CA  ASP A 289      15.413  -5.715 -14.246  1.00 29.75           C  
ATOM   4676  HA  ASP A 289      15.082  -6.735 -14.051  1.00 29.75           H  
ATOM   4677  C   ASP A 289      14.180  -4.886 -14.642  1.00 29.75           C  
ATOM   4678  CB  ASP A 289      16.134  -5.211 -12.985  1.00 29.75           C  
ATOM   4679  HB2 ASP A 289      16.398  -4.162 -13.122  1.00 29.75           H  
ATOM   4680  HB3 ASP A 289      17.060  -5.774 -12.865  1.00 29.75           H  
ATOM   4681  O   ASP A 289      14.094  -3.685 -14.386  1.00 29.75           O  
ATOM   4682  CG  ASP A 289      15.317  -5.373 -11.699  1.00 29.75           C  
ATOM   4683  OD1 ASP A 289      14.242  -6.009 -11.719  1.00 29.75           O  
ATOM   4684  OD2 ASP A 289      15.783  -4.911 -10.632  1.00 29.75           O  
ATOM   4685  N   LEU A 290      13.290  -5.525 -15.407  1.00 34.31           N  
ATOM   4686  H   LEU A 290      13.451  -6.510 -15.565  1.00 34.31           H  
ATOM   4687  CA  LEU A 290      12.138  -4.923 -16.088  1.00 34.31           C  
ATOM   4688  HA  LEU A 290      11.905  -3.960 -15.635  1.00 34.31           H  
ATOM   4689  C   LEU A 290      10.904  -5.816 -15.885  1.00 34.31           C  
ATOM   4690  CB  LEU A 290      12.464  -4.714 -17.586  1.00 34.31           C  
ATOM   4691  HB2 LEU A 290      12.763  -5.675 -18.007  1.00 34.31           H  
ATOM   4692  HB3 LEU A 290      11.553  -4.406 -18.098  1.00 34.31           H  
ATOM   4693  O   LEU A 290      10.378  -6.381 -16.839  1.00 34.31           O  
ATOM   4694  CG  LEU A 290      13.558  -3.677 -17.899  1.00 34.31           C  
ATOM   4695  HG  LEU A 290      14.477  -3.939 -17.375  1.00 34.31           H  
ATOM   4696  CD1 LEU A 290      13.851  -3.679 -19.401  1.00 34.31           C  
ATOM   4697 HD11 LEU A 290      14.661  -2.984 -19.622  1.00 34.31           H  
ATOM   4698 HD12 LEU A 290      12.960  -3.387 -19.956  1.00 34.31           H  
ATOM   4699 HD13 LEU A 290      14.151  -4.679 -19.716  1.00 34.31           H  
ATOM   4700  CD2 LEU A 290      13.143  -2.257 -17.505  1.00 34.31           C  
ATOM   4701 HD21 LEU A 290      13.913  -1.547 -17.809  1.00 34.31           H  
ATOM   4702 HD22 LEU A 290      12.200  -1.996 -17.984  1.00 34.31           H  
ATOM   4703 HD23 LEU A 290      13.030  -2.191 -16.423  1.00 34.31           H  
ATOM   4704  N   ALA A 291      10.507  -6.015 -14.627  1.00 30.55           N  
ATOM   4705  H   ALA A 291      11.003  -5.537 -13.887  1.00 30.55           H  
ATOM   4706  CA  ALA A 291       9.452  -6.951 -14.238  1.00 30.55           C  
ATOM   4707  HA  ALA A 291       9.738  -7.943 -14.587  1.00 30.55           H  
ATOM   4708  C   ALA A 291       8.074  -6.566 -14.834  1.00 30.55           C  
ATOM   4709  CB  ALA A 291       9.416  -7.019 -12.706  1.00 30.55           C  
ATOM   4710  HB1 ALA A 291      10.386  -7.337 -12.324  1.00 30.55           H  
ATOM   4711  HB2 ALA A 291       9.163  -6.043 -12.290  1.00 30.55           H  
ATOM   4712  HB3 ALA A 291       8.663  -7.742 -12.393  1.00 30.55           H  
ATOM   4713  O   ALA A 291       7.487  -5.570 -14.418  1.00 30.55           O  
ATOM   4714  N   ASN A 292       7.500  -7.292 -15.799  1.00 33.05           N  
ATOM   4715  H   ASN A 292       6.622  -6.916 -16.128  1.00 33.05           H  
ATOM   4716  CA  ASN A 292       8.071  -8.359 -16.638  1.00 33.05           C  
ATOM   4717  HA  ASN A 292       9.140  -8.462 -16.448  1.00 33.05           H  
ATOM   4718  C   ASN A 292       7.959  -7.966 -18.132  1.00 33.05           C  
ATOM   4719  CB  ASN A 292       7.380  -9.696 -16.296  1.00 33.05           C  
ATOM   4720  HB2 ASN A 292       7.499 -10.388 -17.131  1.00 33.05           H  
ATOM   4721  HB3 ASN A 292       6.313  -9.532 -16.148  1.00 33.05           H  
ATOM   4722  O   ASN A 292       7.060  -7.214 -18.503  1.00 33.05           O  
ATOM   4723  CG  ASN A 292       7.972 -10.387 -15.078  1.00 33.05           C  
ATOM   4724  ND2 ASN A 292       7.203 -11.183 -14.374  1.00 33.05           N  
ATOM   4725 HD21 ASN A 292       7.627 -11.636 -13.578  1.00 33.05           H  
ATOM   4726 HD22 ASN A 292       6.242 -11.354 -14.634  1.00 33.05           H  
ATOM   4727  OD1 ASN A 292       9.143 -10.256 -14.769  1.00 33.05           O  
ATOM   4728  N   ILE A 293       8.823  -8.435 -19.040  1.00 25.83           N  
ATOM   4729  H   ILE A 293       8.732  -8.019 -19.956  1.00 25.83           H  
ATOM   4730  CA  ILE A 293       9.786  -9.548 -18.932  1.00 25.83           C  
ATOM   4731  HA  ILE A 293       9.710 -10.022 -17.953  1.00 25.83           H  
ATOM   4732  C   ILE A 293      11.240  -9.069 -19.145  1.00 25.83           C  
ATOM   4733  CB  ILE A 293       9.431 -10.626 -19.996  1.00 25.83           C  
ATOM   4734  HB  ILE A 293       9.430 -10.144 -20.974  1.00 25.83           H  
ATOM   4735  O   ILE A 293      11.545  -8.512 -20.201  1.00 25.83           O  
ATOM   4736  CG1 ILE A 293       8.029 -11.234 -19.761  1.00 25.83           C  
ATOM   4737 HG12 ILE A 293       7.312 -10.444 -19.541  1.00 25.83           H  
ATOM   4738 HG13 ILE A 293       8.076 -11.902 -18.901  1.00 25.83           H  
ATOM   4739  CG2 ILE A 293      10.478 -11.757 -20.028  1.00 25.83           C  
ATOM   4740 HG21 ILE A 293      10.192 -12.532 -20.739  1.00 25.83           H  
ATOM   4741 HG22 ILE A 293      11.444 -11.376 -20.359  1.00 25.83           H  
ATOM   4742 HG23 ILE A 293      10.587 -12.205 -19.040  1.00 25.83           H  
ATOM   4743  CD1 ILE A 293       7.462 -12.009 -20.958  1.00 25.83           C  
ATOM   4744 HD11 ILE A 293       6.444 -12.325 -20.730  1.00 25.83           H  
ATOM   4745 HD12 ILE A 293       8.058 -12.897 -21.167  1.00 25.83           H  
ATOM   4746 HD13 ILE A 293       7.440 -11.367 -21.839  1.00 25.83           H  
ATOM   4747  N   PRO A 294      12.174  -9.367 -18.222  1.00 32.18           N  
ATOM   4748  CA  PRO A 294      13.603  -9.489 -18.513  1.00 32.18           C  
ATOM   4749  HA  PRO A 294      13.876  -8.862 -19.362  1.00 32.18           H  
ATOM   4750  C   PRO A 294      14.002 -10.962 -18.792  1.00 32.18           C  
ATOM   4751  CB  PRO A 294      14.261  -8.969 -17.236  1.00 32.18           C  
ATOM   4752  HB2 PRO A 294      14.258  -7.879 -17.242  1.00 32.18           H  
ATOM   4753  HB3 PRO A 294      15.275  -9.351 -17.114  1.00 32.18           H  
ATOM   4754  O   PRO A 294      13.286 -11.866 -18.362  1.00 32.18           O  
ATOM   4755  CG  PRO A 294      13.330  -9.480 -16.131  1.00 32.18           C  
ATOM   4756  HG2 PRO A 294      13.627 -10.486 -15.836  1.00 32.18           H  
ATOM   4757  HG3 PRO A 294      13.337  -8.816 -15.267  1.00 32.18           H  
ATOM   4758  CD  PRO A 294      11.947  -9.530 -16.791  1.00 32.18           C  
ATOM   4759  HD2 PRO A 294      11.334  -8.711 -16.414  1.00 32.18           H  
ATOM   4760  HD3 PRO A 294      11.466 -10.485 -16.579  1.00 32.18           H  
ATOM   4761  N   PRO A 295      15.167 -11.261 -19.412  1.00 28.62           N  
ATOM   4762  CA  PRO A 295      16.187 -10.352 -19.941  1.00 28.62           C  
ATOM   4763  HA  PRO A 295      15.933  -9.308 -19.756  1.00 28.62           H  
ATOM   4764  C   PRO A 295      16.457 -10.518 -21.458  1.00 28.62           C  
ATOM   4765  CB  PRO A 295      17.419 -10.745 -19.122  1.00 28.62           C  
ATOM   4766  HB2 PRO A 295      17.315 -10.365 -18.105  1.00 28.62           H  
ATOM   4767  HB3 PRO A 295      18.355 -10.400 -19.560  1.00 28.62           H  
ATOM   4768  O   PRO A 295      17.467 -10.018 -21.951  1.00 28.62           O  
ATOM   4769  CG  PRO A 295      17.321 -12.275 -19.113  1.00 28.62           C  
ATOM   4770  HG2 PRO A 295      17.814 -12.685 -19.994  1.00 28.62           H  
ATOM   4771  HG3 PRO A 295      17.757 -12.691 -18.205  1.00 28.62           H  
ATOM   4772  CD  PRO A 295      15.814 -12.555 -19.192  1.00 28.62           C  
ATOM   4773  HD2 PRO A 295      15.595 -13.235 -20.014  1.00 28.62           H  
ATOM   4774  HD3 PRO A 295      15.484 -12.998 -18.252  1.00 28.62           H  
ATOM   4775  N   SER A 296      15.624 -11.266 -22.186  1.00 24.54           N  
ATOM   4776  H   SER A 296      14.796 -11.638 -21.743  1.00 24.54           H  
ATOM   4777  CA  SER A 296      15.863 -11.731 -23.563  1.00 24.54           C  
ATOM   4778  HA  SER A 296      16.662 -11.135 -24.006  1.00 24.54           H  
ATOM   4779  C   SER A 296      14.620 -11.555 -24.450  1.00 24.54           C  
ATOM   4780  CB  SER A 296      16.310 -13.200 -23.521  1.00 24.54           C  
ATOM   4781  HB2 SER A 296      17.281 -13.258 -23.029  1.00 24.54           H  
ATOM   4782  HB3 SER A 296      16.407 -13.589 -24.534  1.00 24.54           H  
ATOM   4783  O   SER A 296      13.515 -11.422 -23.939  1.00 24.54           O  
ATOM   4784  OG  SER A 296      15.391 -13.995 -22.796  1.00 24.54           O  
ATOM   4785  HG  SER A 296      15.566 -14.926 -22.950  1.00 24.54           H  
ATOM   4786  N   ILE A 297      14.713 -11.529 -25.785  1.00 27.81           N  
ATOM   4787  H   ILE A 297      13.831 -11.319 -26.231  1.00 27.81           H  
ATOM   4788  CA  ILE A 297      15.869 -11.663 -26.703  1.00 27.81           C  
ATOM   4789  HA  ILE A 297      16.698 -12.121 -26.164  1.00 27.81           H  
ATOM   4790  C   ILE A 297      16.316 -10.251 -27.162  1.00 27.81           C  
ATOM   4791  CB  ILE A 297      15.418 -12.618 -27.845  1.00 27.81           C  
ATOM   4792  HB  ILE A 297      14.377 -12.389 -28.073  1.00 27.81           H  
ATOM   4793  O   ILE A 297      15.462  -9.403 -27.385  1.00 27.81           O  
ATOM   4794  CG1 ILE A 297      15.477 -14.074 -27.324  1.00 27.81           C  
ATOM   4795 HG12 ILE A 297      16.516 -14.354 -27.147  1.00 27.81           H  
ATOM   4796 HG13 ILE A 297      14.948 -14.132 -26.373  1.00 27.81           H  
ATOM   4797  CG2 ILE A 297      16.174 -12.470 -29.173  1.00 27.81           C  
ATOM   4798 HG21 ILE A 297      16.061 -11.452 -29.546  1.00 27.81           H  
ATOM   4799 HG22 ILE A 297      17.231 -12.716 -29.067  1.00 27.81           H  
ATOM   4800 HG23 ILE A 297      15.738 -13.122 -29.930  1.00 27.81           H  
ATOM   4801  CD1 ILE A 297      14.837 -15.115 -28.252  1.00 27.81           C  
ATOM   4802 HD11 ILE A 297      14.800 -16.077 -27.742  1.00 27.81           H  
ATOM   4803 HD12 ILE A 297      15.426 -15.231 -29.162  1.00 27.81           H  
ATOM   4804 HD13 ILE A 297      13.822 -14.811 -28.508  1.00 27.81           H  
ATOM   4805  N   ILE A 298      17.596  -9.837 -27.174  1.00 25.72           N  
ATOM   4806  H   ILE A 298      17.594  -8.829 -27.237  1.00 25.72           H  
ATOM   4807  CA  ILE A 298      18.877 -10.423 -27.658  1.00 25.72           C  
ATOM   4808  HA  ILE A 298      19.632  -9.756 -27.242  1.00 25.72           H  
ATOM   4809  C   ILE A 298      19.076 -10.231 -29.184  1.00 25.72           C  
ATOM   4810  CB  ILE A 298      19.247 -11.807 -27.050  1.00 25.72           C  
ATOM   4811  HB  ILE A 298      18.444 -12.517 -27.243  1.00 25.72           H  
ATOM   4812  O   ILE A 298      18.121 -10.093 -29.938  1.00 25.72           O  
ATOM   4813  CG1 ILE A 298      19.432 -11.655 -25.520  1.00 25.72           C  
ATOM   4814 HG12 ILE A 298      20.291 -11.014 -25.321  1.00 25.72           H  
ATOM   4815 HG13 ILE A 298      18.556 -11.162 -25.098  1.00 25.72           H  
ATOM   4816  CG2 ILE A 298      20.523 -12.416 -27.665  1.00 25.72           C  
ATOM   4817 HG21 ILE A 298      21.384 -11.771 -27.491  1.00 25.72           H  
ATOM   4818 HG22 ILE A 298      20.722 -13.395 -27.230  1.00 25.72           H  
ATOM   4819 HG23 ILE A 298      20.389 -12.582 -28.734  1.00 25.72           H  
ATOM   4820  CD1 ILE A 298      19.623 -12.975 -24.762  1.00 25.72           C  
ATOM   4821 HD11 ILE A 298      19.576 -12.782 -23.691  1.00 25.72           H  
ATOM   4822 HD12 ILE A 298      18.838 -13.680 -25.036  1.00 25.72           H  
ATOM   4823 HD13 ILE A 298      20.597 -13.409 -24.987  1.00 25.72           H  
ATOM   4824  N   LYS A 299      20.333 -10.079 -29.632  1.00 33.39           N  
ATOM   4825  H   LYS A 299      21.085 -10.304 -28.997  1.00 33.39           H  
ATOM   4826  CA  LYS A 299      20.699  -9.543 -30.959  1.00 33.39           C  
ATOM   4827  HA  LYS A 299      19.873  -8.933 -31.324  1.00 33.39           H  
ATOM   4828  C   LYS A 299      21.000 -10.608 -32.025  1.00 33.39           C  
ATOM   4829  CB  LYS A 299      21.956  -8.662 -30.850  1.00 33.39           C  
ATOM   4830  HB2 LYS A 299      22.073  -8.150 -31.805  1.00 33.39           H  
ATOM   4831  HB3 LYS A 299      22.820  -9.315 -30.725  1.00 33.39           H  
ATOM   4832  O   LYS A 299      21.428 -11.710 -31.695  1.00 33.39           O  
ATOM   4833  CG  LYS A 299      22.005  -7.610 -29.730  1.00 33.39           C  
ATOM   4834  HG2 LYS A 299      22.166  -8.096 -28.768  1.00 33.39           H  
ATOM   4835  HG3 LYS A 299      21.081  -7.033 -29.709  1.00 33.39           H  
ATOM   4836  CD  LYS A 299      23.184  -6.693 -30.069  1.00 33.39           C  
ATOM   4837  HD2 LYS A 299      22.901  -6.126 -30.956  1.00 33.39           H  
ATOM   4838  HD3 LYS A 299      24.054  -7.302 -30.315  1.00 33.39           H  
ATOM   4839  CE  LYS A 299      23.600  -5.706 -28.981  1.00 33.39           C  
ATOM   4840  HE2 LYS A 299      23.953  -6.254 -28.107  1.00 33.39           H  
ATOM   4841  HE3 LYS A 299      22.748  -5.090 -28.694  1.00 33.39           H  
ATOM   4842  NZ  LYS A 299      24.681  -4.849 -29.516  1.00 33.39           N  
ATOM   4843  HZ1 LYS A 299      24.361  -4.330 -30.321  1.00 33.39           H  
ATOM   4844  HZ2 LYS A 299      25.081  -4.210 -28.844  1.00 33.39           H  
ATOM   4845  HZ3 LYS A 299      25.402  -5.390 -29.972  1.00 33.39           H  
ATOM   4846  N   LYS A 300      20.984 -10.178 -33.297  1.00 26.92           N  
ATOM   4847  H   LYS A 300      20.542  -9.287 -33.468  1.00 26.92           H  
ATOM   4848  CA  LYS A 300      21.819 -10.726 -34.390  1.00 26.92           C  
ATOM   4849  HA  LYS A 300      22.605 -11.332 -33.939  1.00 26.92           H  
ATOM   4850  C   LYS A 300      22.531  -9.587 -35.138  1.00 26.92           C  
ATOM   4851  CB  LYS A 300      20.994 -11.666 -35.297  1.00 26.92           C  
ATOM   4852  HB2 LYS A 300      20.351 -11.084 -35.957  1.00 26.92           H  
ATOM   4853  HB3 LYS A 300      20.342 -12.258 -34.654  1.00 26.92           H  
ATOM   4854  O   LYS A 300      22.226  -9.277 -36.285  1.00 26.92           O  
ATOM   4855  CG  LYS A 300      21.826 -12.673 -36.126  1.00 26.92           C  
ATOM   4856  HG2 LYS A 300      21.129 -13.415 -36.516  1.00 26.92           H  
ATOM   4857  HG3 LYS A 300      22.516 -13.193 -35.461  1.00 26.92           H  
ATOM   4858  CD  LYS A 300      22.615 -12.102 -37.321  1.00 26.92           C  
ATOM   4859  HD2 LYS A 300      23.428 -11.472 -36.961  1.00 26.92           H  
ATOM   4860  HD3 LYS A 300      21.943 -11.504 -37.937  1.00 26.92           H  
ATOM   4861  CE  LYS A 300      23.208 -13.239 -38.168  1.00 26.92           C  
ATOM   4862  HE2 LYS A 300      22.409 -13.933 -38.424  1.00 26.92           H  
ATOM   4863  HE3 LYS A 300      23.943 -13.773 -37.566  1.00 26.92           H  
ATOM   4864  NZ  LYS A 300      23.842 -12.738 -39.415  1.00 26.92           N  
ATOM   4865  HZ1 LYS A 300      24.539 -12.029 -39.243  1.00 26.92           H  
ATOM   4866  HZ2 LYS A 300      23.175 -12.286 -40.025  1.00 26.92           H  
ATOM   4867  HZ3 LYS A 300      24.259 -13.470 -39.973  1.00 26.92           H  
ATOM   4868  N   GLU A 301      23.483  -8.949 -34.462  1.00 33.32           N  
ATOM   4869  H   GLU A 301      23.706  -9.282 -33.535  1.00 33.32           H  
ATOM   4870  CA  GLU A 301      24.529  -8.165 -35.132  1.00 33.32           C  
ATOM   4871  HA  GLU A 301      24.090  -7.518 -35.891  1.00 33.32           H  
ATOM   4872  C   GLU A 301      25.504  -9.166 -35.792  1.00 33.32           C  
ATOM   4873  CB  GLU A 301      25.245  -7.270 -34.099  1.00 33.32           C  
ATOM   4874  HB2 GLU A 301      25.430  -7.862 -33.202  1.00 33.32           H  
ATOM   4875  HB3 GLU A 301      26.205  -6.944 -34.498  1.00 33.32           H  
ATOM   4876  O   GLU A 301      26.035 -10.031 -35.103  1.00 33.32           O  
ATOM   4877  CG  GLU A 301      24.417  -6.020 -33.741  1.00 33.32           C  
ATOM   4878  HG2 GLU A 301      23.391  -6.329 -33.543  1.00 33.32           H  
ATOM   4879  HG3 GLU A 301      24.402  -5.351 -34.602  1.00 33.32           H  
ATOM   4880  CD  GLU A 301      24.928  -5.259 -32.503  1.00 33.32           C  
ATOM   4881  OE1 GLU A 301      24.296  -4.246 -32.116  1.00 33.32           O  
ATOM   4882  OE2 GLU A 301      25.802  -5.761 -31.758  1.00 33.32           O  
ATOM   4883  N   GLU A 302      25.732  -9.186 -37.108  1.00 38.87           N  
ATOM   4884  H   GLU A 302      26.415  -9.871 -37.400  1.00 38.87           H  
ATOM   4885  CA  GLU A 302      25.101  -8.418 -38.195  1.00 38.87           C  
ATOM   4886  HA  GLU A 302      24.134  -8.026 -37.882  1.00 38.87           H  
ATOM   4887  C   GLU A 302      24.849  -9.299 -39.440  1.00 38.87           C  
ATOM   4888  CB  GLU A 302      26.006  -7.242 -38.613  1.00 38.87           C  
ATOM   4889  HB2 GLU A 302      25.546  -6.747 -39.468  1.00 38.87           H  
ATOM   4890  HB3 GLU A 302      26.973  -7.630 -38.932  1.00 38.87           H  
ATOM   4891  O   GLU A 302      25.349 -10.423 -39.540  1.00 38.87           O  
ATOM   4892  CG  GLU A 302      26.223  -6.185 -37.527  1.00 38.87           C  
ATOM   4893  HG2 GLU A 302      25.259  -5.906 -37.103  1.00 38.87           H  
ATOM   4894  HG3 GLU A 302      26.843  -6.602 -36.734  1.00 38.87           H  
ATOM   4895  CD  GLU A 302      26.897  -4.951 -38.136  1.00 38.87           C  
ATOM   4896  OE1 GLU A 302      26.147  -4.115 -38.689  1.00 38.87           O  
ATOM   4897  OE2 GLU A 302      28.143  -4.879 -38.078  1.00 38.87           O  
ATOM   4898  N   GLY A 303      24.102  -8.762 -40.413  1.00 37.93           N  
ATOM   4899  H   GLY A 303      23.683  -7.865 -40.216  1.00 37.93           H  
ATOM   4900  CA  GLY A 303      24.163  -9.148 -41.832  1.00 37.93           C  
ATOM   4901  HA2 GLY A 303      23.654  -8.379 -42.414  1.00 37.93           H  
ATOM   4902  HA3 GLY A 303      25.210  -9.136 -42.133  1.00 37.93           H  
ATOM   4903  C   GLY A 303      23.579 -10.507 -42.253  1.00 37.93           C  
ATOM   4904  O   GLY A 303      22.971 -11.215 -41.457  1.00 37.93           O  
ATOM   4905  N   SER A 304      23.799 -10.811 -43.540  1.00 28.40           N  
ATOM   4906  H   SER A 304      24.279 -10.087 -44.055  1.00 28.40           H  
ATOM   4907  CA  SER A 304      23.633 -12.079 -44.286  1.00 28.40           C  
ATOM   4908  HA  SER A 304      23.668 -11.775 -45.332  1.00 28.40           H  
ATOM   4909  C   SER A 304      22.341 -12.915 -44.157  1.00 28.40           C  
ATOM   4910  CB  SER A 304      24.861 -12.987 -44.115  1.00 28.40           C  
ATOM   4911  HB2 SER A 304      25.759 -12.432 -44.388  1.00 28.40           H  
ATOM   4912  HB3 SER A 304      24.768 -13.837 -44.792  1.00 28.40           H  
ATOM   4913  O   SER A 304      21.937 -13.331 -43.079  1.00 28.40           O  
ATOM   4914  OG  SER A 304      25.010 -13.472 -42.794  1.00 28.40           O  
ATOM   4915  HG  SER A 304      25.140 -14.422 -42.852  1.00 28.40           H  
ATOM   4916  N   SER A 305      21.802 -13.290 -45.331  1.00 31.91           N  
ATOM   4917  H   SER A 305      22.174 -12.830 -46.150  1.00 31.91           H  
ATOM   4918  CA  SER A 305      21.041 -14.529 -45.611  1.00 31.91           C  
ATOM   4919  HA  SER A 305      20.505 -14.367 -46.546  1.00 31.91           H  
ATOM   4920  C   SER A 305      19.980 -14.957 -44.582  1.00 31.91           C  
ATOM   4921  CB  SER A 305      22.018 -15.684 -45.882  1.00 31.91           C  
ATOM   4922  HB2 SER A 305      21.456 -16.599 -46.069  1.00 31.91           H  
ATOM   4923  HB3 SER A 305      22.619 -15.456 -46.762  1.00 31.91           H  
ATOM   4924  O   SER A 305      20.269 -15.688 -43.635  1.00 31.91           O  
ATOM   4925  OG  SER A 305      22.877 -15.875 -44.775  1.00 31.91           O  
ATOM   4926  HG  SER A 305      22.304 -15.934 -44.007  1.00 31.91           H  
ATOM   4927  N   SER A 306      18.729 -14.576 -44.834  1.00 37.31           N  
ATOM   4928  H   SER A 306      18.528 -14.055 -45.676  1.00 37.31           H  
ATOM   4929  CA  SER A 306      17.556 -14.966 -44.048  1.00 37.31           C  
ATOM   4930  HA  SER A 306      17.724 -14.675 -43.011  1.00 37.31           H  
ATOM   4931  C   SER A 306      17.256 -16.472 -44.080  1.00 37.31           C  
ATOM   4932  CB  SER A 306      16.331 -14.198 -44.567  1.00 37.31           C  
ATOM   4933  HB2 SER A 306      15.420 -14.636 -44.157  1.00 37.31           H  
ATOM   4934  HB3 SER A 306      16.397 -13.163 -44.232  1.00 37.31           H  
ATOM   4935  O   SER A 306      17.178 -17.085 -45.144  1.00 37.31           O  
ATOM   4936  OG  SER A 306      16.282 -14.210 -45.986  1.00 37.31           O  
ATOM   4937  HG  SER A 306      15.427 -14.549 -46.259  1.00 37.31           H  
ATOM   4938  N   GLN A 307      16.970 -17.037 -42.905  1.00 24.06           N
[truncated: 78,093 more chars]
