# Supplementary material for: A glutamine-based single α-helix scaffold to target globular proteins
Source: Nat Commun. 2022 Nov 18;13:7073. doi: 10.1038/s41467-022-34793-6 (PMC9674830; doi:10.1038/s41467-022-34793-6)
Supplement: Supplementary file 7 — Supplementary Data 4 [file 41467_2022_34793_MOESM7_ESM.zip › ColabFold_p37n/p37n_with_MSAs/Q9Z0K9.pdb]

ATOM      1  N   MET A   1      -2.059 -14.713 -23.615  1.00 57.04           N  
ATOM      2  H   MET A   1      -1.722 -15.651 -23.776  1.00 57.04           H  
ATOM      3  H2  MET A   1      -1.953 -14.170 -24.460  1.00 57.04           H  
ATOM      4  H3  MET A   1      -3.042 -14.766 -23.389  1.00 57.04           H  
ATOM      5  CA  MET A   1      -1.325 -14.078 -22.494  1.00 57.04           C  
ATOM      6  HA  MET A   1      -1.753 -13.088 -22.337  1.00 57.04           H  
ATOM      7  C   MET A   1       0.146 -13.792 -22.813  1.00 57.04           C  
ATOM      8  CB  MET A   1      -1.503 -14.835 -21.170  1.00 57.04           C  
ATOM      9  HB2 MET A   1      -0.617 -14.686 -20.553  1.00 57.04           H  
ATOM     10  HB3 MET A   1      -1.629 -15.904 -21.345  1.00 57.04           H  
ATOM     11  O   MET A   1       0.552 -12.661 -22.604  1.00 57.04           O  
ATOM     12  CG  MET A   1      -2.705 -14.271 -20.404  1.00 57.04           C  
ATOM     13  HG2 MET A   1      -3.629 -14.494 -20.938  1.00 57.04           H  
ATOM     14  HG3 MET A   1      -2.593 -13.188 -20.342  1.00 57.04           H  
ATOM     15  SD  MET A   1      -2.827 -14.910 -18.720  1.00 57.04           S  
ATOM     16  CE  MET A   1      -3.780 -13.580 -17.931  1.00 57.04           C  
ATOM     17  HE1 MET A   1      -4.743 -13.469 -18.428  1.00 57.04           H  
ATOM     18  HE2 MET A   1      -3.948 -13.829 -16.883  1.00 57.04           H  
ATOM     19  HE3 MET A   1      -3.227 -12.642 -17.989  1.00 57.04           H  
ATOM     20  N   GLY A   2       0.938 -14.728 -23.359  1.00 59.99           N  
ATOM     21  H   GLY A   2       0.617 -15.681 -23.453  1.00 59.99           H  
ATOM     22  CA  GLY A   2       2.388 -14.514 -23.570  1.00 59.99           C  
ATOM     23  HA2 GLY A   2       2.855 -14.292 -22.611  1.00 59.99           H  
ATOM     24  HA3 GLY A   2       2.827 -15.441 -23.940  1.00 59.99           H  
ATOM     25  C   GLY A   2       2.794 -13.396 -24.549  1.00 59.99           C  
ATOM     26  O   GLY A   2       3.834 -12.774 -24.370  1.00 59.99           O  
ATOM     27  N   THR A   3       1.960 -13.073 -25.540  1.00 64.88           N  
ATOM     28  H   THR A   3       1.114 -13.605 -25.683  1.00 64.88           H  
ATOM     29  CA  THR A   3       2.250 -12.022 -26.537  1.00 64.88           C  
ATOM     30  HA  THR A   3       3.265 -12.158 -26.910  1.00 64.88           H  
ATOM     31  C   THR A   3       2.189 -10.600 -25.972  1.00 64.88           C  
ATOM     32  CB  THR A   3       1.287 -12.144 -27.726  1.00 64.88           C  
ATOM     33  HB  THR A   3       1.363 -11.254 -28.350  1.00 64.88           H  
ATOM     34  O   THR A   3       2.908  -9.724 -26.443  1.00 64.88           O  
ATOM     35  CG2 THR A   3       1.606 -13.377 -28.573  1.00 64.88           C  
ATOM     36 HG21 THR A   3       1.497 -14.289 -27.987  1.00 64.88           H  
ATOM     37 HG22 THR A   3       0.932 -13.417 -29.429  1.00 64.88           H  
ATOM     38 HG23 THR A   3       2.629 -13.310 -28.945  1.00 64.88           H  
ATOM     39  OG1 THR A   3      -0.045 -12.294 -27.266  1.00 64.88           O  
ATOM     40  HG1 THR A   3      -0.604 -11.990 -27.984  1.00 64.88           H  
ATOM     41  N   TRP A   4       1.399 -10.371 -24.920  1.00 61.55           N  
ATOM     42  H   TRP A   4       0.852 -11.136 -24.551  1.00 61.55           H  
ATOM     43  CA  TRP A   4       1.277  -9.059 -24.273  1.00 61.55           C  
ATOM     44  HA  TRP A   4       1.199  -8.288 -25.039  1.00 61.55           H  
ATOM     45  C   TRP A   4       2.507  -8.708 -23.423  1.00 61.55           C  
ATOM     46  CB  TRP A   4      -0.016  -9.036 -23.449  1.00 61.55           C  
ATOM     47  HB2 TRP A   4      -0.048  -8.101 -22.888  1.00 61.55           H  
ATOM     48  HB3 TRP A   4      -0.000  -9.849 -22.723  1.00 61.55           H  
ATOM     49  O   TRP A   4       2.886  -7.544 -23.338  1.00 61.55           O  
ATOM     50  CG  TRP A   4      -1.273  -9.121 -24.264  1.00 61.55           C  
ATOM     51  CD1 TRP A   4      -1.915 -10.254 -24.634  1.00 61.55           C  
ATOM     52  HD1 TRP A   4      -1.587 -11.250 -24.375  1.00 61.55           H  
ATOM     53  CD2 TRP A   4      -2.034  -8.024 -24.856  1.00 61.55           C  
ATOM     54  CE2 TRP A   4      -3.142  -8.573 -25.567  1.00 61.55           C  
ATOM     55  CE3 TRP A   4      -1.894  -6.620 -24.870  1.00 61.55           C  
ATOM     56  HE3 TRP A   4      -1.067  -6.162 -24.347  1.00 61.55           H  
ATOM     57  NE1 TRP A   4      -3.024  -9.934 -25.397  1.00 61.55           N  
ATOM     58  HE1 TRP A   4      -3.668 -10.604 -25.794  1.00 61.55           H  
ATOM     59  CH2 TRP A   4      -3.902  -6.381 -26.244  1.00 61.55           C  
ATOM     60  HH2 TRP A   4      -4.604  -5.746 -26.765  1.00 61.55           H  
ATOM     61  CZ2 TRP A   4      -4.069  -7.776 -26.253  1.00 61.55           C  
ATOM     62  HZ2 TRP A   4      -4.899  -8.221 -26.781  1.00 61.55           H  
ATOM     63  CZ3 TRP A   4      -2.818  -5.808 -25.556  1.00 61.55           C  
ATOM     64  HZ3 TRP A   4      -2.695  -4.735 -25.555  1.00 61.55           H  
ATOM     65  N   ILE A   5       3.180  -9.716 -22.854  1.00 74.53           N  
ATOM     66  H   ILE A   5       2.832 -10.655 -22.986  1.00 74.53           H  
ATOM     67  CA  ILE A   5       4.415  -9.537 -22.071  1.00 74.53           C  
ATOM     68  HA  ILE A   5       4.284  -8.693 -21.394  1.00 74.53           H  
ATOM     69  C   ILE A   5       5.587  -9.181 -22.995  1.00 74.53           C  
ATOM     70  CB  ILE A   5       4.692 -10.799 -21.220  1.00 74.53           C  
ATOM     71  HB  ILE A   5       4.721 -11.663 -21.883  1.00 74.53           H  
ATOM     72  O   ILE A   5       6.355  -8.271 -22.696  1.00 74.53           O  
ATOM     73  CG1 ILE A   5       3.549 -10.999 -20.193  1.00 74.53           C  
ATOM     74 HG12 ILE A   5       2.588 -10.984 -20.707  1.00 74.53           H  
ATOM     75 HG13 ILE A   5       3.556 -10.176 -19.478  1.00 74.53           H  
ATOM     76  CG2 ILE A   5       6.053 -10.701 -20.504  1.00 74.53           C  
ATOM     77 HG21 ILE A   5       6.866 -10.610 -21.223  1.00 74.53           H  
ATOM     78 HG22 ILE A   5       6.247 -11.598 -19.916  1.00 74.53           H  
ATOM     79 HG23 ILE A   5       6.070  -9.831 -19.846  1.00 74.53           H  
ATOM     80  CD1 ILE A   5       3.614 -12.325 -19.425  1.00 74.53           C  
ATOM     81 HD11 ILE A   5       4.473 -12.339 -18.754  1.00 74.53           H  
ATOM     82 HD12 ILE A   5       3.681 -13.157 -20.125  1.00 74.53           H  
ATOM     83 HD13 ILE A   5       2.710 -12.437 -18.827  1.00 74.53           H  
ATOM     84  N   LEU A   6       5.683  -9.833 -24.157  1.00 70.42           N  
ATOM     85  H   LEU A   6       5.032 -10.582 -24.345  1.00 70.42           H  
ATOM     86  CA  LEU A   6       6.681  -9.501 -25.179  1.00 70.42           C  
ATOM     87  HA  LEU A   6       7.671  -9.529 -24.724  1.00 70.42           H  
ATOM     88  C   LEU A   6       6.504  -8.073 -25.712  1.00 70.42           C  
ATOM     89  CB  LEU A   6       6.608 -10.553 -26.301  1.00 70.42           C  
ATOM     90  HB2 LEU A   6       6.786 -10.078 -27.266  1.00 70.42           H  
ATOM     91  HB3 LEU A   6       5.604 -10.976 -26.335  1.00 70.42           H  
ATOM     92  O   LEU A   6       7.491  -7.355 -25.859  1.00 70.42           O  
ATOM     93  CG  LEU A   6       7.648 -11.670 -26.096  1.00 70.42           C  
ATOM     94  HG  LEU A   6       7.799 -11.840 -25.030  1.00 70.42           H  
ATOM     95  CD1 LEU A   6       7.163 -12.980 -26.711  1.00 70.42           C  
ATOM     96 HD11 LEU A   6       6.988 -12.849 -27.779  1.00 70.42           H  
ATOM     97 HD12 LEU A   6       6.240 -13.294 -26.224  1.00 70.42           H  
ATOM     98 HD13 LEU A   6       7.918 -13.753 -26.564  1.00 70.42           H  
ATOM     99  CD2 LEU A   6       8.980 -11.284 -26.742  1.00 70.42           C  
ATOM    100 HD21 LEU A   6       8.862 -11.165 -27.819  1.00 70.42           H  
ATOM    101 HD22 LEU A   6       9.341 -10.347 -26.317  1.00 70.42           H  
ATOM    102 HD23 LEU A   6       9.721 -12.061 -26.549  1.00 70.42           H  
ATOM    103  N   PHE A   7       5.261  -7.629 -25.922  1.00 74.65           N  
ATOM    104  H   PHE A   7       4.487  -8.269 -25.820  1.00 74.65           H  
ATOM    105  CA  PHE A   7       4.985  -6.251 -26.333  1.00 74.65           C  
ATOM    106  HA  PHE A   7       5.585  -6.033 -27.216  1.00 74.65           H  
ATOM    107  C   PHE A   7       5.394  -5.231 -25.254  1.00 74.65           C  
ATOM    108  CB  PHE A   7       3.507  -6.127 -26.725  1.00 74.65           C  
ATOM    109  HB2 PHE A   7       2.887  -6.183 -25.830  1.00 74.65           H  
ATOM    110  HB3 PHE A   7       3.239  -6.969 -27.363  1.00 74.65           H  
ATOM    111  O   PHE A   7       6.024  -4.227 -25.575  1.00 74.65           O  
ATOM    112  CG  PHE A   7       3.195  -4.851 -27.482  1.00 74.65           C  
ATOM    113  CD1 PHE A   7       2.672  -3.731 -26.808  1.00 74.65           C  
ATOM    114  HD1 PHE A   7       2.485  -3.775 -25.745  1.00 74.65           H  
ATOM    115  CD2 PHE A   7       3.451  -4.777 -28.865  1.00 74.65           C  
ATOM    116  HD2 PHE A   7       3.862  -5.628 -29.386  1.00 74.65           H  
ATOM    117  CE1 PHE A   7       2.398  -2.547 -27.516  1.00 74.65           C  
ATOM    118  HE1 PHE A   7       2.000  -1.687 -26.999  1.00 74.65           H  
ATOM    119  CE2 PHE A   7       3.182  -3.591 -29.571  1.00 74.65           C  
ATOM    120  HE2 PHE A   7       3.386  -3.533 -30.630  1.00 74.65           H  
ATOM    121  CZ  PHE A   7       2.656  -2.476 -28.897  1.00 74.65           C  
ATOM    122  HZ  PHE A   7       2.454  -1.563 -29.437  1.00 74.65           H  
ATOM    123  N   ALA A   8       5.134  -5.512 -23.971  1.00 74.28           N  
ATOM    124  H   ALA A   8       4.600  -6.340 -23.752  1.00 74.28           H  
ATOM    125  CA  ALA A   8       5.554  -4.647 -22.864  1.00 74.28           C  
ATOM    126  HA  ALA A   8       5.221  -3.631 -23.075  1.00 74.28           H  
ATOM    127  C   ALA A   8       7.086  -4.593 -22.686  1.00 74.28           C  
ATOM    128  CB  ALA A   8       4.853  -5.122 -21.586  1.00 74.28           C  
ATOM    129  HB1 ALA A   8       3.773  -5.106 -21.729  1.00 74.28           H  
ATOM    130  HB2 ALA A   8       5.169  -6.135 -21.339  1.00 74.28           H  
ATOM    131  HB3 ALA A   8       5.111  -4.457 -20.761  1.00 74.28           H  
ATOM    132  O   ALA A   8       7.634  -3.521 -22.426  1.00 74.28           O  
ATOM    133  N   CYS A   9       7.794  -5.712 -22.879  1.00 78.24           N  
ATOM    134  H   CYS A   9       7.300  -6.582 -23.013  1.00 78.24           H  
ATOM    135  CA  CYS A   9       9.260  -5.739 -22.825  1.00 78.24           C  
ATOM    136  HA  CYS A   9       9.590  -5.259 -21.903  1.00 78.24           H  
ATOM    137  C   CYS A   9       9.909  -4.948 -23.973  1.00 78.24           C  
ATOM    138  CB  CYS A   9       9.745  -7.195 -22.822  1.00 78.24           C  
ATOM    139  HB2 CYS A   9      10.795  -7.225 -23.112  1.00 78.24           H  
ATOM    140  HB3 CYS A   9       9.169  -7.781 -23.538  1.00 78.24           H  
ATOM    141  O   CYS A   9      10.915  -4.266 -23.760  1.00 78.24           O  
ATOM    142  SG  CYS A   9       9.588  -7.905 -21.159  1.00 78.24           S  
ATOM    143  HG  CYS A   9      10.405  -7.053 -20.533  1.00 78.24           H  
ATOM    144  N   LEU A  10       9.326  -4.996 -25.175  1.00 76.85           N  
ATOM    145  H   LEU A  10       8.526  -5.598 -25.305  1.00 76.85           H  
ATOM    146  CA  LEU A  10       9.799  -4.205 -26.315  1.00 76.85           C  
ATOM    147  HA  LEU A  10      10.886  -4.274 -26.371  1.00 76.85           H  
ATOM    148  C   LEU A  10       9.489  -2.710 -26.143  1.00 76.85           C  
ATOM    149  CB  LEU A  10       9.205  -4.779 -27.612  1.00 76.85           C  
ATOM    150  HB2 LEU A  10       9.412  -4.087 -28.428  1.00 76.85           H  
ATOM    151  HB3 LEU A  10       8.122  -4.844 -27.499  1.00 76.85           H  
ATOM    152  O   LEU A  10      10.328  -1.872 -26.466  1.00 76.85           O  
ATOM    153  CG  LEU A  10       9.761  -6.166 -27.995  1.00 76.85           C  
ATOM    154  HG  LEU A  10       9.654  -6.855 -27.158  1.00 76.85           H  
ATOM    155  CD1 LEU A  10       8.971  -6.725 -29.179  1.00 76.85           C  
ATOM    156 HD11 LEU A  10       9.072  -6.064 -30.040  1.00 76.85           H  
ATOM    157 HD12 LEU A  10       9.346  -7.715 -29.437  1.00 76.85           H  
ATOM    158 HD13 LEU A  10       7.919  -6.808 -28.906  1.00 76.85           H  
ATOM    159  CD2 LEU A  10      11.240  -6.119 -28.387  1.00 76.85           C  
ATOM    160 HD21 LEU A  10      11.566  -7.106 -28.717  1.00 76.85           H  
ATOM    161 HD22 LEU A  10      11.391  -5.402 -29.194  1.00 76.85           H  
ATOM    162 HD23 LEU A  10      11.850  -5.829 -27.532  1.00 76.85           H  
ATOM    163  N   LEU A  11       8.339  -2.361 -25.554  1.00 78.78           N  
ATOM    164  H   LEU A  11       7.651  -3.075 -25.361  1.00 78.78           H  
ATOM    165  CA  LEU A  11       8.022  -0.966 -25.235  1.00 78.78           C  
ATOM    166  HA  LEU A  11       8.199  -0.377 -26.135  1.00 78.78           H  
ATOM    167  C   LEU A  11       8.954  -0.403 -24.146  1.00 78.78           C  
ATOM    168  CB  LEU A  11       6.540  -0.830 -24.828  1.00 78.78           C  
ATOM    169  HB2 LEU A  11       5.993  -1.750 -25.035  1.00 78.78           H  
ATOM    170  HB3 LEU A  11       6.487  -0.667 -23.752  1.00 78.78           H  
ATOM    171  O   LEU A  11       9.432   0.720 -24.267  1.00 78.78           O  
ATOM    172  CG  LEU A  11       5.842   0.334 -25.556  1.00 78.78           C  
ATOM    173  HG  LEU A  11       6.539   1.163 -25.677  1.00 78.78           H  
ATOM    174  CD1 LEU A  11       5.338  -0.113 -26.930  1.00 78.78           C  
ATOM    175 HD11 LEU A  11       4.628  -0.933 -26.823  1.00 78.78           H  
ATOM    176 HD12 LEU A  11       6.178  -0.451 -27.537  1.00 78.78           H  
ATOM    177 HD13 LEU A  11       4.855   0.723 -27.437  1.00 78.78           H  
ATOM    178  CD2 LEU A  11       4.649   0.836 -24.746  1.00 78.78           C  
ATOM    179 HD21 LEU A  11       3.936   0.027 -24.590  1.00 78.78           H  
ATOM    180 HD22 LEU A  11       4.994   1.209 -23.782  1.00 78.78           H  
ATOM    181 HD23 LEU A  11       4.161   1.652 -25.279  1.00 78.78           H  
ATOM    182  N   GLY A  12       9.262  -1.184 -23.105  1.00 67.70           N  
ATOM    183  H   GLY A  12       8.806  -2.083 -23.033  1.00 67.70           H  
ATOM    184  CA  GLY A  12      10.126  -0.749 -22.002  1.00 67.70           C  
ATOM    185  HA2 GLY A  12      10.108  -1.512 -21.224  1.00 67.70           H  
ATOM    186  HA3 GLY A  12       9.737   0.180 -21.584  1.00 67.70           H  
ATOM    187  C   GLY A  12      11.588  -0.517 -22.398  1.00 67.70           C  
ATOM    188  O   GLY A  12      12.250   0.339 -21.818  1.00 67.70           O  
ATOM    189  N   THR A  13      12.094  -1.228 -23.408  1.00 62.85           N  
ATOM    190  H   THR A  13      11.496  -1.891 -23.881  1.00 62.85           H  
ATOM    191  CA  THR A  13      13.475  -1.060 -23.894  1.00 62.85           C  
ATOM    192  HA  THR A  13      14.112  -0.811 -23.045  1.00 62.85           H  
ATOM    193  C   THR A  13      13.628   0.113 -24.867  1.00 62.85           C  
ATOM    194  CB  THR A  13      14.024  -2.363 -24.496  1.00 62.85           C  
ATOM    195  HB  THR A  13      14.904  -2.139 -25.099  1.00 62.85           H  
ATOM    196  O   THR A  13      14.674   0.758 -24.864  1.00 62.85           O  
ATOM    197  CG2 THR A  13      14.422  -3.356 -23.405  1.00 62.85           C  
ATOM    198 HG21 THR A  13      14.799  -4.269 -23.865  1.00 62.85           H  
ATOM    199 HG22 THR A  13      13.564  -3.593 -22.776  1.00 62.85           H  
ATOM    200 HG23 THR A  13      15.210  -2.924 -22.788  1.00 62.85           H  
ATOM    201  OG1 THR A  13      13.065  -3.018 -25.294  1.00 62.85           O  
ATOM    202  HG1 THR A  13      12.447  -3.468 -24.713  1.00 62.85           H  
ATOM    203  N   ALA A  14      12.585   0.469 -25.627  1.00 63.30           N  
ATOM    204  H   ALA A  14      11.760  -0.115 -25.623  1.00 63.30           H  
ATOM    205  CA  ALA A  14      12.619   1.606 -26.556  1.00 63.30           C  
ATOM    206  HA  ALA A  14      13.522   1.528 -27.162  1.00 63.30           H  
ATOM    207  C   ALA A  14      12.667   2.981 -25.856  1.00 63.30           C  
ATOM    208  CB  ALA A  14      11.410   1.492 -27.492  1.00 63.30           C  
ATOM    209  HB1 ALA A  14      11.432   0.534 -28.011  1.00 63.30           H  
ATOM    210  HB2 ALA A  14      11.442   2.297 -28.227  1.00 63.30           H  
ATOM    211  HB3 ALA A  14      10.486   1.569 -26.919  1.00 63.30           H  
ATOM    212  O   ALA A  14      13.264   3.916 -26.384  1.00 63.30           O  
ATOM    213  N   PHE A  15      12.096   3.106 -24.653  1.00 59.66           N  
ATOM    214  H   PHE A  15      11.579   2.318 -24.290  1.00 59.66           H  
ATOM    215  CA  PHE A  15      12.130   4.346 -23.859  1.00 59.66           C  
ATOM    216  HA  PHE A  15      12.317   5.186 -24.528  1.00 59.66           H  
ATOM    217  C   PHE A  15      13.271   4.393 -22.828  1.00 59.66           C  
ATOM    218  CB  PHE A  15      10.753   4.585 -23.223  1.00 59.66           C  
ATOM    219  HB2 PHE A  15      10.434   3.685 -22.698  1.00 59.66           H  
ATOM    220  HB3 PHE A  15      10.834   5.381 -22.483  1.00 59.66           H  
ATOM    221  O   PHE A  15      13.420   5.386 -22.120  1.00 59.66           O  
ATOM    222  CG  PHE A  15       9.697   4.997 -24.231  1.00 59.66           C  
ATOM    223  CD1 PHE A  15       9.569   6.348 -24.604  1.00 59.66           C  
ATOM    224  HD1 PHE A  15      10.218   7.092 -24.166  1.00 59.66           H  
ATOM    225  CD2 PHE A  15       8.855   4.036 -24.816  1.00 59.66           C  
ATOM    226  HD2 PHE A  15       8.944   2.999 -24.528  1.00 59.66           H  
ATOM    227  CE1 PHE A  15       8.603   6.730 -25.552  1.00 59.66           C  
ATOM    228  HE1 PHE A  15       8.511   7.767 -25.839  1.00 59.66           H  
ATOM    229  CE2 PHE A  15       7.895   4.412 -25.770  1.00 59.66           C  
ATOM    230  HE2 PHE A  15       7.258   3.665 -26.219  1.00 59.66           H  
ATOM    231  CZ  PHE A  15       7.768   5.762 -26.138  1.00 59.66           C  
ATOM    232  HZ  PHE A  15       7.033   6.056 -26.872  1.00 59.66           H  
ATOM    233  N   ALA A  16      14.092   3.341 -22.754  1.00 53.25           N  
ATOM    234  H   ALA A  16      13.924   2.565 -23.379  1.00 53.25           H  
ATOM    235  CA  ALA A  16      15.216   3.220 -21.828  1.00 53.25           C  
ATOM    236  HA  ALA A  16      15.160   4.035 -21.106  1.00 53.25           H  
ATOM    237  C   ALA A  16      16.580   3.370 -22.521  1.00 53.25           C  
ATOM    238  CB  ALA A  16      15.076   1.914 -21.038  1.00 53.25           C  
ATOM    239  HB1 ALA A  16      14.108   1.887 -20.538  1.00 53.25           H  
ATOM    240  HB2 ALA A  16      15.155   1.062 -21.714  1.00 53.25           H  
ATOM    241  HB3 ALA A  16      15.862   1.848 -20.286  1.00 53.25           H  
ATOM    242  O   ALA A  16      17.578   2.832 -22.042  1.00 53.25           O  
ATOM    243  N   MET A  17      16.653   4.104 -23.636  1.00 48.85           N  
ATOM    244  H   MET A  17      15.809   4.526 -23.996  1.00 48.85           H  
ATOM    245  CA  MET A  17      17.939   4.633 -24.081  1.00 48.85           C  
ATOM    246  HA  MET A  17      18.689   3.851 -23.969  1.00 48.85           H  
ATOM    247  C   MET A  17      18.285   5.823 -23.178  1.00 48.85           C  
ATOM    248  CB  MET A  17      17.926   5.017 -25.564  1.00 48.85           C  
ATOM    249  HB2 MET A  17      18.843   5.561 -25.791  1.00 48.85           H  
ATOM    250  HB3 MET A  17      17.072   5.657 -25.786  1.00 48.85           H  
ATOM    251  O   MET A  17      17.580   6.835 -23.225  1.00 48.85           O  
ATOM    252  CG  MET A  17      17.879   3.760 -26.438  1.00 48.85           C  
ATOM    253  HG2 MET A  17      18.641   3.062 -26.092  1.00 48.85           H  
ATOM    254  HG3 MET A  17      16.904   3.286 -26.324  1.00 48.85           H  
ATOM    255  SD  MET A  17      18.173   4.079 -28.196  1.00 48.85           S  
ATOM    256  CE  MET A  17      18.052   2.384 -28.823  1.00 48.85           C  
ATOM    257  HE1 MET A  17      18.203   2.386 -29.902  1.00 48.85           H  
ATOM    258  HE2 MET A  17      17.064   1.982 -28.597  1.00 48.85           H  
ATOM    259  HE3 MET A  17      18.813   1.763 -28.351  1.00 48.85           H  
ATOM    260  N   PRO A  18      19.322   5.725 -22.325  1.00 53.87           N  
ATOM    261  CA  PRO A  18      19.790   6.879 -21.581  1.00 53.87           C  
ATOM    262  HA  PRO A  18      18.997   7.273 -20.945  1.00 53.87           H  
ATOM    263  C   PRO A  18      20.207   7.928 -22.609  1.00 53.87           C  
ATOM    264  CB  PRO A  18      20.953   6.377 -20.717  1.00 53.87           C  
ATOM    265  HB2 PRO A  18      20.567   6.045 -19.754  1.00 53.87           H  
ATOM    266  HB3 PRO A  18      21.719   7.140 -20.577  1.00 53.87           H  
ATOM    267  O   PRO A  18      21.048   7.657 -23.467  1.00 53.87           O  
ATOM    268  CG  PRO A  18      21.487   5.172 -21.491  1.00 53.87           C  
ATOM    269  HG2 PRO A  18      21.950   4.440 -20.830  1.00 53.87           H  
ATOM    270  HG3 PRO A  18      22.198   5.508 -22.246  1.00 53.87           H  
ATOM    271  CD  PRO A  18      20.246   4.610 -22.174  1.00 53.87           C  
ATOM    272  HD2 PRO A  18      20.533   4.184 -23.136  1.00 53.87           H  
ATOM    273  HD3 PRO A  18      19.798   3.847 -21.537  1.00 53.87           H  
ATOM    274  N   LEU A  19      19.590   9.110 -22.545  1.00 55.54           N  
ATOM    275  H   LEU A  19      18.840   9.225 -21.879  1.00 55.54           H  
ATOM    276  CA  LEU A  19      20.082  10.287 -23.254  1.00 55.54           C  
ATOM    277  HA  LEU A  19      19.852  10.176 -24.313  1.00 55.54           H  
ATOM    278  C   LEU A  19      21.603  10.347 -23.041  1.00 55.54           C  
ATOM    279  CB  LEU A  19      19.393  11.543 -22.690  1.00 55.54           C  
ATOM    280  HB2 LEU A  19      20.060  12.398 -22.802  1.00 55.54           H  
ATOM    281  HB3 LEU A  19      19.237  11.408 -21.620  1.00 55.54           H  
ATOM    282  O   LEU A  19      22.034  10.278 -21.882  1.00 55.54           O  
ATOM    283  CG  LEU A  19      18.056  11.850 -23.392  1.00 55.54           C  
ATOM    284  HG  LEU A  19      17.667  10.947 -23.861  1.00 55.54           H  
ATOM    285  CD1 LEU A  19      17.010  12.347 -22.397  1.00 55.54           C  
ATOM    286 HD11 LEU A  19      17.363  13.251 -21.900  1.00 55.54           H  
ATOM    287 HD12 LEU A  19      16.816  11.575 -21.652  1.00 55.54           H  
ATOM    288 HD13 LEU A  19      16.079  12.564 -22.921  1.00 55.54           H  
ATOM    289  CD2 LEU A  19      18.255  12.925 -24.464  1.00 55.54           C  
ATOM    290 HD21 LEU A  19      18.613  13.851 -24.014  1.00 55.54           H  
ATOM    291 HD22 LEU A  19      17.310  13.114 -24.973  1.00 55.54           H  
ATOM    292 HD23 LEU A  19      18.982  12.578 -25.199  1.00 55.54           H  
ATOM    293  N   PRO A  20      22.417  10.405 -24.113  1.00 52.55           N  
ATOM    294  CA  PRO A  20      23.859  10.484 -23.963  1.00 52.55           C  
ATOM    295  HA  PRO A  20      24.213   9.545 -23.537  1.00 52.55           H  
ATOM    296  C   PRO A  20      24.164  11.663 -23.031  1.00 52.55           C  
ATOM    297  CB  PRO A  20      24.434  10.652 -25.373  1.00 52.55           C  
ATOM    298  HB2 PRO A  20      24.735   9.677 -25.756  1.00 52.55           H  
ATOM    299  HB3 PRO A  20      25.276  11.345 -25.395  1.00 52.55           H  
ATOM    300  O   PRO A  20      23.600  12.745 -23.226  1.00 52.55           O  
ATOM    301  CG  PRO A  20      23.252  11.172 -26.191  1.00 52.55           C  
ATOM    302  HG2 PRO A  20      23.322  10.878 -27.238  1.00 52.55           H  
ATOM    303  HG3 PRO A  20      23.198  12.257 -26.101  1.00 52.55           H  
ATOM    304  CD  PRO A  20      22.040  10.547 -25.508  1.00 52.55           C  
ATOM    305  HD2 PRO A  20      21.838   9.562 -25.929  1.00 52.55           H  
ATOM    306  HD3 PRO A  20      21.177  11.201 -25.631  1.00 52.55           H  
ATOM    307  N   PRO A  21      24.970  11.455 -21.975  1.00 51.97           N  
ATOM    308  CA  PRO A  21      25.217  12.483 -20.978  1.00 51.97           C  
ATOM    309  HA  PRO A  21      24.287  12.735 -20.467  1.00 51.97           H  
ATOM    310  C   PRO A  21      25.765  13.717 -21.689  1.00 51.97           C  
ATOM    311  CB  PRO A  21      26.204  11.866 -19.978  1.00 51.97           C  
ATOM    312  HB2 PRO A  21      25.648  11.439 -19.143  1.00 51.97           H  
ATOM    313  HB3 PRO A  21      26.930  12.592 -19.614  1.00 51.97           H  
ATOM    314  O   PRO A  21      26.810  13.654 -22.334  1.00 51.97           O  
ATOM    315  CG  PRO A  21      26.874  10.740 -20.767  1.00 51.97           C  
ATOM    316  HG2 PRO A  21      27.703  11.143 -21.348  1.00 51.97           H  
ATOM    317  HG3 PRO A  21      27.217   9.936 -20.116  1.00 51.97           H  
ATOM    318  CD  PRO A  21      25.770  10.274 -21.709  1.00 51.97           C  
ATOM    319  HD2 PRO A  21      25.152   9.522 -21.218  1.00 51.97           H  
ATOM    320  HD3 PRO A  21      26.210   9.871 -22.621  1.00 51.97           H  
ATOM    321  N   HIS A  22      25.038  14.831 -21.605  1.00 45.13           N  
ATOM    322  H   HIS A  22      24.139  14.792 -21.146  1.00 45.13           H  
ATOM    323  CA  HIS A  22      25.500  16.100 -22.148  1.00 45.13           C  
ATOM    324  HA  HIS A  22      25.611  15.973 -23.225  1.00 45.13           H  
ATOM    325  C   HIS A  22      26.860  16.420 -21.497  1.00 45.13           C  
ATOM    326  CB  HIS A  22      24.454  17.203 -21.890  1.00 45.13           C  
ATOM    327  HB2 HIS A  22      24.882  17.975 -21.250  1.00 45.13           H  
ATOM    328  HB3 HIS A  22      23.596  16.791 -21.359  1.00 45.13           H  
ATOM    329  O   HIS A  22      26.931  16.489 -20.262  1.00 45.13           O  
ATOM    330  CG  HIS A  22      23.955  17.859 -23.152  1.00 45.13           C  
ATOM    331  CD2 HIS A  22      22.835  17.515 -23.862  1.00 45.13           C  
ATOM    332  HD2 HIS A  22      22.154  16.711 -23.627  1.00 45.13           H  
ATOM    333  ND1 HIS A  22      24.528  18.934 -23.796  1.00 45.13           N  
ATOM    334  HD1 HIS A  22      25.358  19.435 -23.510  1.00 45.13           H  
ATOM    335  CE1 HIS A  22      23.767  19.233 -24.863  1.00 45.13           C  
ATOM    336  HE1 HIS A  22      23.958  20.037 -25.558  1.00 45.13           H  
ATOM    337  NE2 HIS A  22      22.725  18.395 -24.943  1.00 45.13           N  
ATOM    338  N   PRO A  23      27.945  16.598 -22.276  1.00 50.96           N  
ATOM    339  CA  PRO A  23      29.259  16.925 -21.739  1.00 50.96           C  
ATOM    340  HA  PRO A  23      29.505  16.275 -20.899  1.00 50.96           H  
ATOM    341  C   PRO A  23      29.218  18.379 -21.262  1.00 50.96           C  
ATOM    342  CB  PRO A  23      30.242  16.668 -22.887  1.00 50.96           C  
ATOM    343  HB2 PRO A  23      31.121  17.311 -22.836  1.00 50.96           H  
ATOM    344  HB3 PRO A  23      30.542  15.620 -22.873  1.00 50.96           H  
ATOM    345  O   PRO A  23      29.492  19.307 -22.013  1.00 50.96           O  
ATOM    346  CG  PRO A  23      29.407  16.935 -24.139  1.00 50.96           C  
ATOM    347  HG2 PRO A  23      29.415  18.001 -24.368  1.00 50.96           H  
ATOM    348  HG3 PRO A  23      29.766  16.362 -24.993  1.00 50.96           H  
ATOM    349  CD  PRO A  23      27.997  16.510 -23.728  1.00 50.96           C  
ATOM    350  HD2 PRO A  23      27.261  17.166 -24.193  1.00 50.96           H  
ATOM    351  HD3 PRO A  23      27.826  15.478 -24.033  1.00 50.96           H  
ATOM    352  N   GLY A  24      28.765  18.595 -20.031  1.00 48.04           N  
ATOM    353  H   GLY A  24      28.438  17.796 -19.507  1.00 48.04           H  
ATOM    354  CA  GLY A  24      28.633  19.943 -19.482  1.00 48.04           C  
ATOM    355  HA2 GLY A  24      28.089  20.561 -20.197  1.00 48.04           H  
ATOM    356  HA3 GLY A  24      29.627  20.373 -19.360  1.00 48.04           H  
ATOM    357  C   GLY A  24      27.906  20.051 -18.149  1.00 48.04           C  
ATOM    358  O   GLY A  24      28.060  21.063 -17.479  1.00 48.04           O  
ATOM    359  N   HIS A  25      27.166  19.028 -17.715  1.00 43.34           N  
ATOM    360  H   HIS A  25      27.014  18.229 -18.314  1.00 43.34           H  
ATOM    361  CA  HIS A  25      26.478  19.072 -16.423  1.00 43.34           C  
ATOM    362  HA  HIS A  25      26.926  19.838 -15.790  1.00 43.34           H  
ATOM    363  C   HIS A  25      26.622  17.752 -15.661  1.00 43.34           C  
ATOM    364  CB  HIS A  25      25.021  19.520 -16.617  1.00 43.34           C  
ATOM    365  HB2 HIS A  25      24.636  19.166 -17.574  1.00 43.34           H  
ATOM    366  HB3 HIS A  25      24.403  19.089 -15.830  1.00 43.34           H  
ATOM    367  O   HIS A  25      25.759  16.880 -15.763  1.00 43.34           O  
ATOM    368  CG  HIS A  25      24.881  21.018 -16.518  1.00 43.34           C  
ATOM    369  CD2 HIS A  25      24.802  21.918 -17.547  1.00 43.34           C  
ATOM    370  HD2 HIS A  25      24.817  21.683 -18.601  1.00 43.34           H  
ATOM    371  ND1 HIS A  25      24.852  21.741 -15.346  1.00 43.34           N  
ATOM    372  HD1 HIS A  25      24.913  21.363 -14.411  1.00 43.34           H  
ATOM    373  CE1 HIS A  25      24.748  23.042 -15.662  1.00 43.34           C  
ATOM    374  HE1 HIS A  25      24.706  23.855 -14.952  1.00 43.34           H  
ATOM    375  NE2 HIS A  25      24.703  23.199 -16.991  1.00 43.34           N  
ATOM    376  N   PRO A  26      27.693  17.578 -14.864  1.00 50.45           N  
ATOM    377  CA  PRO A  26      27.639  16.640 -13.749  1.00 50.45           C  
ATOM    378  HA  PRO A  26      27.529  15.621 -14.118  1.00 50.45           H  
ATOM    379  C   PRO A  26      26.433  17.012 -12.877  1.00 50.45           C  
ATOM    380  CB  PRO A  26      28.977  16.784 -13.021  1.00 50.45           C  
ATOM    381  HB2 PRO A  26      28.874  16.639 -11.945  1.00 50.45           H  
ATOM    382  HB3 PRO A  26      29.692  16.072 -13.431  1.00 50.45           H  
ATOM    383  O   PRO A  26      26.294  18.157 -12.446  1.00 50.45           O  
ATOM    384  CG  PRO A  26      29.415  18.206 -13.381  1.00 50.45           C  
ATOM    385  HG2 PRO A  26      28.891  18.930 -12.758  1.00 50.45           H  
ATOM    386  HG3 PRO A  26      30.496  18.335 -13.319  1.00 50.45           H  
ATOM    387  CD  PRO A  26      28.898  18.393 -14.794  1.00 50.45           C  
ATOM    388  HD2 PRO A  26      28.720  19.453 -14.976  1.00 50.45           H  
ATOM    389  HD3 PRO A  26      29.630  18.014 -15.508  1.00 50.45           H  
ATOM    390  N   GLY A  27      25.520  16.059 -12.689  1.00 46.59           N  
ATOM    391  H   GLY A  27      25.663  15.172 -13.150  1.00 46.59           H  
ATOM    392  CA  GLY A  27      24.308  16.221 -11.894  1.00 46.59           C  
ATOM    393  HA2 GLY A  27      23.717  15.306 -11.937  1.00 46.59           H  
ATOM    394  HA3 GLY A  27      23.712  17.039 -12.300  1.00 46.59           H  
ATOM    395  C   GLY A  27      24.637  16.515 -10.435  1.00 46.59           C  
ATOM    396  O   GLY A  27      24.687  15.612  -9.606  1.00 46.59           O  
ATOM    397  N   TYR A  28      24.855  17.788 -10.127  1.00 47.41           N  
ATOM    398  H   TYR A  28      24.966  18.442 -10.889  1.00 47.41           H  
ATOM    399  CA  TYR A  28      24.896  18.303  -8.771  1.00 47.41           C  
ATOM    400  HA  TYR A  28      25.075  17.482  -8.077  1.00 47.41           H  
ATOM    401  C   TYR A  28      23.528  18.902  -8.467  1.00 47.41           C  
ATOM    402  CB  TYR A  28      26.047  19.301  -8.607  1.00 47.41           C  
ATOM    403  HB2 TYR A  28      25.868  20.156  -9.259  1.00 47.41           H  
ATOM    404  HB3 TYR A  28      26.047  19.667  -7.580  1.00 47.41           H  
ATOM    405  O   TYR A  28      23.114  19.903  -9.050  1.00 47.41           O  
ATOM    406  CG  TYR A  28      27.418  18.718  -8.904  1.00 47.41           C  
ATOM    407  CD1 TYR A  28      27.942  17.680  -8.107  1.00 47.41           C  
ATOM    408  HD1 TYR A  28      27.363  17.291  -7.282  1.00 47.41           H  
ATOM    409  CD2 TYR A  28      28.179  19.225  -9.973  1.00 47.41           C  
ATOM    410  HD2 TYR A  28      27.792  20.029 -10.581  1.00 47.41           H  
ATOM    411  CE1 TYR A  28      29.201  17.118  -8.405  1.00 47.41           C  
ATOM    412  HE1 TYR A  28      29.579  16.298  -7.813  1.00 47.41           H  
ATOM    413  CE2 TYR A  28      29.462  18.709 -10.227  1.00 47.41           C  
ATOM    414  HE2 TYR A  28      30.094  19.143 -10.987  1.00 47.41           H  
ATOM    415  OH  TYR A  28      31.160  17.086  -9.806  1.00 47.41           O  
ATOM    416  HH  TYR A  28      31.396  16.357  -9.227  1.00 47.41           H  
ATOM    417  CZ  TYR A  28      29.957  17.626  -9.481  1.00 47.41           C  
ATOM    418  N   ILE A  29      22.804  18.253  -7.561  1.00 46.64           N  
ATOM    419  H   ILE A  29      23.194  17.416  -7.151  1.00 46.64           H  
ATOM    420  CA  ILE A  29      21.583  18.793  -6.975  1.00 46.64           C  
ATOM    421  HA  ILE A  29      20.931  19.159  -7.768  1.00 46.64           H  
ATOM    422  C   ILE A  29      22.023  19.971  -6.095  1.00 46.64           C  
ATOM    423  CB  ILE A  29      20.839  17.689  -6.184  1.00 46.64           C  
ATOM    424  HB  ILE A  29      21.477  17.374  -5.358  1.00 46.64           H  
ATOM    425  O   ILE A  29      22.702  19.772  -5.088  1.00 46.64           O  
ATOM    426  CG1 ILE A  29      20.550  16.448  -7.070  1.00 46.64           C  
ATOM    427 HG12 ILE A  29      19.801  16.703  -7.820  1.00 46.64           H  
ATOM    428 HG13 ILE A  29      21.455  16.142  -7.595  1.00 46.64           H  
ATOM    429  CG2 ILE A  29      19.530  18.250  -5.598  1.00 46.64           C  
ATOM    430 HG21 ILE A  29      18.857  18.559  -6.398  1.00 46.64           H  
ATOM    431 HG22 ILE A  29      19.034  17.499  -4.983  1.00 46.64           H  
ATOM    432 HG23 ILE A  29      19.738  19.104  -4.955  1.00 46.64           H  
ATOM    433  CD1 ILE A  29      20.078  15.220  -6.283  1.00 46.64           C  
ATOM    434 HD11 ILE A  29      19.101  15.403  -5.836  1.00 46.64           H  
ATOM    435 HD12 ILE A  29      20.799  14.979  -5.501  1.00 46.64           H  
ATOM    436 HD13 ILE A  29      19.994  14.370  -6.960  1.00 46.64           H  
ATOM    437  N   ASN A  30      21.692  21.200  -6.496  1.00 38.27           N  
ATOM    438  H   ASN A  30      21.197  21.302  -7.370  1.00 38.27           H  
ATOM    439  CA  ASN A  30      21.921  22.394  -5.684  1.00 38.27           C  
ATOM    440  HA  ASN A  30      22.933  22.363  -5.282  1.00 38.27           H  
ATOM    441  C   ASN A  30      20.950  22.367  -4.495  1.00 38.27           C  
ATOM    442  CB  ASN A  30      21.766  23.669  -6.549  1.00 38.27           C  
ATOM    443  HB2 ASN A  30      21.126  24.388  -6.038  1.00 38.27           H  
ATOM    444  HB3 ASN A  30      21.288  23.431  -7.500  1.00 38.27           H  
ATOM    445  O   ASN A  30      19.781  22.726  -4.624  1.00 38.27           O  
ATOM    446  CG  ASN A  30      23.084  24.379  -6.793  1.00 38.27           C  
ATOM    447  ND2 ASN A  30      23.403  24.704  -8.024  1.00 38.27           N  
ATOM    448 HD21 ASN A  30      22.789  24.483  -8.795  1.00 38.27           H  
ATOM    449 HD22 ASN A  30      24.284  25.185  -8.139  1.00 38.27           H  
ATOM    450  OD1 ASN A  30      23.845  24.659  -5.886  1.00 38.27           O  
ATOM    451  N   PHE A  31      21.423  21.928  -3.331  1.00 43.84           N  
ATOM    452  H   PHE A  31      22.363  21.561  -3.298  1.00 43.84           H  
ATOM    453  CA  PHE A  31      20.732  22.191  -2.076  1.00 43.84           C  
ATOM    454  HA  PHE A  31      19.656  22.091  -2.218  1.00 43.84           H  
ATOM    455  C   PHE A  31      21.033  23.640  -1.682  1.00 43.84           C  
ATOM    456  CB  PHE A  31      21.161  21.178  -1.002  1.00 43.84           C  
ATOM    457  HB2 PHE A  31      20.791  21.523  -0.037  1.00 43.84           H  
ATOM    458  HB3 PHE A  31      22.249  21.152  -0.940  1.00 43.84           H  
ATOM    459  O   PHE A  31      22.121  23.935  -1.188  1.00 43.84           O  
ATOM    460  CG  PHE A  31      20.633  19.773  -1.237  1.00 43.84           C  
ATOM    461  CD1 PHE A  31      19.355  19.414  -0.767  1.00 43.84           C  
ATOM    462  HD1 PHE A  31      18.752  20.137  -0.237  1.00 43.84           H  
ATOM    463  CD2 PHE A  31      21.408  18.826  -1.934  1.00 43.84           C  
ATOM    464  HD2 PHE A  31      22.382  19.097  -2.314  1.00 43.84           H  
ATOM    465  CE1 PHE A  31      18.856  18.118  -0.990  1.00 43.84           C  
ATOM    466  HE1 PHE A  31      17.873  17.850  -0.630  1.00 43.84           H  
ATOM    467  CE2 PHE A  31      20.910  17.529  -2.155  1.00 43.84           C  
ATOM    468  HE2 PHE A  31      21.506  16.809  -2.696  1.00 43.84           H  
ATOM    469  CZ  PHE A  31      19.634  17.174  -1.682  1.00 43.84           C  
ATOM    470  HZ  PHE A  31      19.250  16.180  -1.856  1.00 43.84           H  
ATOM    471  N   SER A  32      20.080  24.549  -1.907  1.00 36.81           N  
ATOM    472  H   SER A  32      19.266  24.281  -2.441  1.00 36.81           H  
ATOM    473  CA  SER A  32      20.096  25.877  -1.283  1.00 36.81           C  
ATOM    474  HA  SER A  32      21.046  26.367  -1.497  1.00 36.81           H  
ATOM    475  C   SER A  32      19.969  25.697   0.226  1.00 36.81           C  
ATOM    476  CB  SER A  32      18.969  26.775  -1.807  1.00 36.81           C  
ATOM    477  HB2 SER A  32      18.850  27.626  -1.136  1.00 36.81           H  
ATOM    478  HB3 SER A  32      18.032  26.219  -1.839  1.00 36.81           H  
ATOM    479  O   SER A  32      18.872  25.615   0.771  1.00 36.81           O  
ATOM    480  OG  SER A  32      19.298  27.260  -3.093  1.00 36.81           O  
ATOM    481  HG  SER A  32      18.589  27.833  -3.394  1.00 36.81           H  
ATOM    482  N   TYR A  33      21.108  25.566   0.901  1.00 41.24           N  
ATOM    483  H   TYR A  33      21.966  25.495   0.373  1.00 41.24           H  
ATOM    484  CA  TYR A  33      21.173  25.542   2.351  1.00 41.24           C  
ATOM    485  HA  TYR A  33      20.341  24.952   2.735  1.00 41.24           H  
ATOM    486  C   TYR A  33      21.019  26.979   2.846  1.00 41.24           C  
ATOM    487  CB  TYR A  33      22.475  24.870   2.806  1.00 41.24           C  
ATOM    488  HB2 TYR A  33      23.323  25.521   2.588  1.00 41.24           H  
ATOM    489  HB3 TYR A  33      22.615  23.958   2.226  1.00 41.24           H  
ATOM    490  O   TYR A  33      21.967  27.769   2.829  1.00 41.24           O  
ATOM    491  CG  TYR A  33      22.483  24.496   4.276  1.00 41.24           C  
ATOM    492  CD1 TYR A  33      22.978  25.394   5.242  1.00 41.24           C  
ATOM    493  HD1 TYR A  33      23.334  26.365   4.931  1.00 41.24           H  
ATOM    494  CD2 TYR A  33      21.977  23.243   4.675  1.00 41.24           C  
ATOM    495  HD2 TYR A  33      21.585  22.559   3.937  1.00 41.24           H  
ATOM    496  CE1 TYR A  33      22.970  25.039   6.607  1.00 41.24           C  
ATOM    497  HE1 TYR A  33      23.326  25.735   7.352  1.00 41.24           H  
ATOM    498  CE2 TYR A  33      21.977  22.882   6.035  1.00 41.24           C  
ATOM    499  HE2 TYR A  33      21.585  21.927   6.352  1.00 41.24           H  
ATOM    500  OH  TYR A  33      22.442  23.426   8.316  1.00 41.24           O  
ATOM    501  HH  TYR A  33      22.609  24.167   8.903  1.00 41.24           H  
ATOM    502  CZ  TYR A  33      22.468  23.779   7.004  1.00 41.24           C  
ATOM    503  N   GLU A  34      19.803  27.339   3.244  1.00 37.89           N  
ATOM    504  H   GLU A  34      19.037  26.686   3.154  1.00 37.89           H  
ATOM    505  CA  GLU A  34      19.570  28.582   3.959  1.00 37.89           C  
ATOM    506  HA  GLU A  34      20.002  29.383   3.359  1.00 37.89           H  
ATOM    507  C   GLU A  34      20.317  28.503   5.296  1.00 37.89           C  
ATOM    508  CB  GLU A  34      18.068  28.863   4.095  1.00 37.89           C  
ATOM    509  HB2 GLU A  34      17.549  28.424   3.244  1.00 37.89           H  
ATOM    510  HB3 GLU A  34      17.689  28.407   5.010  1.00 37.89           H  
ATOM    511  O   GLU A  34      20.146  27.596   6.112  1.00 37.89           O  
ATOM    512  CG  GLU A  34      17.793  30.374   4.089  1.00 37.89           C  
ATOM    513  HG2 GLU A  34      18.283  30.822   4.954  1.00 37.89           H  
ATOM    514  HG3 GLU A  34      18.239  30.804   3.192  1.00 37.89           H  
ATOM    515  CD  GLU A  34      16.294  30.713   4.112  1.00 37.89           C  
ATOM    516  OE1 GLU A  34      15.983  31.898   3.862  1.00 37.89           O  
ATOM    517  OE2 GLU A  34      15.484  29.800   4.387  1.00 37.89           O  
ATOM    518  N   LYS A  35      21.261  29.423   5.459  1.00 45.44           N  
ATOM    519  H   LYS A  35      21.340  30.118   4.731  1.00 45.44           H  
ATOM    520  CA  LYS A  35      22.231  29.456   6.544  1.00 45.44           C  
ATOM    521  HA  LYS A  35      22.656  28.459   6.663  1.00 45.44           H  
ATOM    522  C   LYS A  35      21.523  29.843   7.842  1.00 45.44           C  
ATOM    523  CB  LYS A  35      23.324  30.443   6.098  1.00 45.44           C  
ATOM    524  HB2 LYS A  35      23.579  30.208   5.065  1.00 45.44           H  
ATOM    525  HB3 LYS A  35      22.917  31.454   6.109  1.00 45.44           H  
ATOM    526  O   LYS A  35      21.482  31.018   8.186  1.00 45.44           O  
ATOM    527  CG  LYS A  35      24.627  30.409   6.905  1.00 45.44           C  
ATOM    528  HG2 LYS A  35      24.426  30.624   7.955  1.00 45.44           H  
ATOM    529  HG3 LYS A  35      25.082  29.423   6.814  1.00 45.44           H  
ATOM    530  CD  LYS A  35      25.567  31.478   6.323  1.00 45.44           C  
ATOM    531  HD2 LYS A  35      25.621  31.351   5.242  1.00 45.44           H  
ATOM    532  HD3 LYS A  35      25.149  32.462   6.537  1.00 45.44           H  
ATOM    533  CE  LYS A  35      26.982  31.382   6.898  1.00 45.44           C  
ATOM    534  HE2 LYS A  35      26.927  31.494   7.981  1.00 45.44           H  
ATOM    535  HE3 LYS A  35      27.378  30.390   6.679  1.00 45.44           H  
ATOM    536  NZ  LYS A  35      27.860  32.429   6.314  1.00 45.44           N  
ATOM    537  HZ1 LYS A  35      27.905  32.328   5.310  1.00 45.44           H  
ATOM    538  HZ2 LYS A  35      28.797  32.361   6.686  1.00 45.44           H  
ATOM    539  HZ3 LYS A  35      27.496  33.348   6.521  1.00 45.44           H  
ATOM    540  N   SER A  36      21.019  28.864   8.588  1.00 38.44           N  
ATOM    541  H   SER A  36      20.897  27.955   8.165  1.00 38.44           H  
ATOM    542  CA  SER A  36      20.662  29.059   9.994  1.00 38.44           C  
ATOM    543  HA  SER A  36      21.014  30.046  10.294  1.00 38.44           H  
ATOM    544  C   SER A  36      21.398  28.053  10.879  1.00 38.44           C  
ATOM    545  CB  SER A  36      19.145  29.080  10.207  1.00 38.44           C  
ATOM    546  HB2 SER A  36      18.628  29.128   9.249  1.00 38.44           H  
ATOM    547  HB3 SER A  36      18.827  28.182  10.736  1.00 38.44           H  
ATOM    548  O   SER A  36      21.165  26.852  10.834  1.00 38.44           O  
ATOM    549  OG  SER A  36      18.818  30.230  10.967  1.00 38.44           O  
ATOM    550  HG  SER A  36      18.488  30.904  10.368  1.00 38.44           H  
ATOM    551  N   HIS A  37      22.362  28.603  11.615  1.00 39.73           N  
ATOM    552  H   HIS A  37      22.449  29.600  11.477  1.00 39.73           H  
ATOM    553  CA  HIS A  37      22.968  28.136  12.862  1.00 39.73           C  
ATOM    554  HA  HIS A  37      23.893  28.706  12.950  1.00 39.73           H  
ATOM    555  C   HIS A  37      23.412  26.664  13.002  1.00 39.73           C  
ATOM    556  CB  HIS A  37      22.109  28.651  14.021  1.00 39.73           C  
ATOM    557  HB2 HIS A  37      21.104  28.232  13.951  1.00 39.73           H  
ATOM    558  HB3 HIS A  37      22.548  28.333  14.966  1.00 39.73           H  
ATOM    559  O   HIS A  37      22.656  25.763  13.335  1.00 39.73           O  
ATOM    560  CG  HIS A  37      22.046  30.162  13.993  1.00 39.73           C  
ATOM    561  CD2 HIS A  37      21.021  30.936  13.515  1.00 39.73           C  
ATOM    562  HD2 HIS A  37      20.070  30.578  13.149  1.00 39.73           H  
ATOM    563  ND1 HIS A  37      23.079  31.014  14.316  1.00 39.73           N  
ATOM    564  HD1 HIS A  37      23.934  30.755  14.787  1.00 39.73           H  
ATOM    565  CE1 HIS A  37      22.686  32.270  14.046  1.00 39.73           C  
ATOM    566  HE1 HIS A  37      23.266  33.161  14.232  1.00 39.73           H  
ATOM    567  NE2 HIS A  37      21.446  32.269  13.543  1.00 39.73           N  
ATOM    568  N   SER A  38      24.733  26.503  12.855  1.00 45.03           N  
ATOM    569  H   SER A  38      25.188  27.287  12.408  1.00 45.03           H  
ATOM    570  CA  SER A  38      25.638  25.685  13.678  1.00 45.03           C  
ATOM    571  HA  SER A  38      26.522  25.507  13.065  1.00 45.03           H  
ATOM    572  C   SER A  38      25.167  24.307  14.161  1.00 45.03           C  
ATOM    573  CB  SER A  38      26.127  26.501  14.889  1.00 45.03           C  
ATOM    574  HB2 SER A  38      26.913  25.942  15.397  1.00 45.03           H  
ATOM    575  HB3 SER A  38      26.543  27.450  14.550  1.00 45.03           H  
ATOM    576  O   SER A  38      24.516  24.184  15.194  1.00 45.03           O  
ATOM    577  OG  SER A  38      25.086  26.748  15.806  1.00 45.03           O  
ATOM    578  HG  SER A  38      24.618  25.920  15.933  1.00 45.03           H  
ATOM    579  N   ASN A  39      25.702  23.264  13.531  1.00 41.61           N  
ATOM    580  H   ASN A  39      25.947  23.389  12.559  1.00 41.61           H  
ATOM    581  CA  ASN A  39      26.454  22.220  14.231  1.00 41.61           C  
ATOM    582  HA  ASN A  39      27.174  22.697  14.895  1.00 41.61           H  
ATOM    583  C   ASN A  39      27.254  21.429  13.190  1.00 41.61           C  
ATOM    584  CB  ASN A  39      25.529  21.317  15.073  1.00 41.61           C  
ATOM    585  HB2 ASN A  39      25.906  20.294  15.066  1.00 41.61           H  
ATOM    586  HB3 ASN A  39      24.526  21.308  14.647  1.00 41.61           H  
ATOM    587  O   ASN A  39      26.690  20.801  12.299  1.00 41.61           O  
ATOM    588  CG  ASN A  39      25.482  21.760  16.530  1.00 41.61           C  
ATOM    589  ND2 ASN A  39      24.334  21.720  17.163  1.00 41.61           N  
ATOM    590 HD21 ASN A  39      23.483  21.547  16.647  1.00 41.61           H  
ATOM    591 HD22 ASN A  39      24.336  22.089  18.103  1.00 41.61           H  
ATOM    592  OD1 ASN A  39      26.482  22.134  17.119  1.00 41.61           O  
ATOM    593  N   ALA A  40      28.582  21.503  13.267  1.00 41.89           N  
ATOM    594  H   ALA A  40      29.000  21.993  14.046  1.00 41.89           H  
ATOM    595  CA  ALA A  40      29.467  20.722  12.416  1.00 41.89           C  
ATOM    596  HA  ALA A  40      29.123  20.778  11.383  1.00 41.89           H  
ATOM    597  C   ALA A  40      29.418  19.255  12.866  1.00 41.89           C  
ATOM    598  CB  ALA A  40      30.878  21.323  12.486  1.00 41.89           C  
ATOM    599  HB1 ALA A  40      31.551  20.743  11.855  1.00 41.89           H  
ATOM    600  HB2 ALA A  40      30.861  22.354  12.132  1.00 41.89           H  
ATOM    601  HB3 ALA A  40      31.249  21.298  13.511  1.00 41.89           H  
ATOM    602  O   ALA A  40      30.057  18.877  13.845  1.00 41.89           O  
ATOM    603  N   ILE A  41      28.640  18.433  12.164  1.00 44.89           N  
ATOM    604  H   ILE A  41      28.066  18.819  11.429  1.00 44.89           H  
ATOM    605  CA  ILE A  41      28.640  16.982  12.355  1.00 44.89           C  
ATOM    606  HA  ILE A  41      28.944  16.752  13.376  1.00 44.89           H  
ATOM    607  C   ILE A  41      29.698  16.413  11.403  1.00 44.89           C  
ATOM    608  CB  ILE A  41      27.225  16.384  12.159  1.00 44.89           C  
ATOM    609  HB  ILE A  41      26.918  16.547  11.126  1.00 44.89           H  
ATOM    610  O   ILE A  41      29.480  16.334  10.195  1.00 44.89           O  
ATOM    611  CG1 ILE A  41      26.199  17.068  13.099  1.00 44.89           C  
ATOM    612 HG12 ILE A  41      26.212  18.145  12.929  1.00 44.89           H  
ATOM    613 HG13 ILE A  41      26.481  16.891  14.137  1.00 44.89           H  
ATOM    614  CG2 ILE A  41      27.259  14.869  12.434  1.00 44.89           C  
ATOM    615 HG21 ILE A  41      26.319  14.410  12.129  1.00 44.89           H  
ATOM    616 HG22 ILE A  41      27.425  14.682  13.495  1.00 44.89           H  
ATOM    617 HG23 ILE A  41      28.061  14.391  11.872  1.00 44.89           H  
ATOM    618  CD1 ILE A  41      24.748  16.614  12.895  1.00 44.89           C  
ATOM    619 HD11 ILE A  41      24.628  15.571  13.190  1.00 44.89           H  
ATOM    620 HD12 ILE A  41      24.090  17.226  13.512  1.00 44.89           H  
ATOM    621 HD13 ILE A  41      24.465  16.733  11.849  1.00 44.89           H  
ATOM    622  N   ASN A  42      30.865  16.047  11.940  1.00 43.81           N  
ATOM    623  H   ASN A  42      30.993  16.183  12.932  1.00 43.81           H  
ATOM    624  CA  ASN A  42      31.834  15.213  11.226  1.00 43.81           C  
ATOM    625  HA  ASN A  42      32.026  15.630  10.237  1.00 43.81           H  
ATOM    626  C   ASN A  42      31.211  13.821  11.041  1.00 43.81           C  
ATOM    627  CB  ASN A  42      33.160  15.141  12.015  1.00 43.81           C  
ATOM    628  HB2 ASN A  42      32.973  15.226  13.085  1.00 43.81           H  
ATOM    629  HB3 ASN A  42      33.621  14.168  11.845  1.00 43.81           H  
ATOM    630  O   ASN A  42      31.104  13.065  12.005  1.00 43.81           O  
ATOM    631  CG  ASN A  42      34.177  16.169  11.561  1.00 43.81           C  
ATOM    632  ND2 ASN A  42      34.698  16.979  12.453  1.00 43.81           N  
ATOM    633 HD21 ASN A  42      35.392  17.627  12.108  1.00 43.81           H  
ATOM    634 HD22 ASN A  42      34.437  16.914  13.427  1.00 43.81           H  
ATOM    635  OD1 ASN A  42      34.528  16.254  10.399  1.00 43.81           O  
ATOM    636  N   ILE A  43      30.767  13.496   9.825  1.00 44.33           N  
ATOM    637  H   ILE A  43      30.834  14.180   9.085  1.00 44.33           H  
ATOM    638  CA  ILE A  43      30.246  12.165   9.496  1.00 44.33           C  
ATOM    639  HA  ILE A  43      29.950  11.668  10.420  1.00 44.33           H  
ATOM    640  C   ILE A  43      31.380  11.345   8.883  1.00 44.33           C  
ATOM    641  CB  ILE A  43      28.972  12.221   8.622  1.00 44.33           C  
ATOM    642  HB  ILE A  43      29.207  12.724   7.684  1.00 44.33           H  
ATOM    643  O   ILE A  43      31.835  11.604   7.768  1.00 44.33           O  
ATOM    644  CG1 ILE A  43      27.869  13.018   9.358  1.00 44.33           C  
ATOM    645 HG12 ILE A  43      28.240  14.023   9.560  1.00 44.33           H  
ATOM    646 HG13 ILE A  43      27.650  12.537  10.311  1.00 44.33           H  
ATOM    647  CG2 ILE A  43      28.484  10.791   8.308  1.00 44.33           C  
ATOM    648 HG21 ILE A  43      28.223  10.270   9.229  1.00 44.33           H  
ATOM    649 HG22 ILE A  43      29.261  10.228   7.791  1.00 44.33           H  
ATOM    650 HG23 ILE A  43      27.616  10.821   7.650  1.00 44.33           H  
ATOM    651  CD1 ILE A  43      26.559  13.188   8.582  1.00 44.33           C  
ATOM    652 HD11 ILE A  43      26.043  12.233   8.488  1.00 44.33           H  
ATOM    653 HD12 ILE A  43      26.764  13.596   7.593  1.00 44.33           H  
ATOM    654 HD13 ILE A  43      25.910  13.878   9.123  1.00 44.33           H  
ATOM    655  N   ASP A  44      31.825  10.360   9.657  1.00 41.34           N  
ATOM    656  H   ASP A  44      31.422  10.273  10.579  1.00 41.34           H  
ATOM    657  CA  ASP A  44      32.784   9.334   9.271  1.00 41.34           C  
ATOM    658  HA  ASP A  44      33.710   9.830   8.980  1.00 41.34           H  
ATOM    659  C   ASP A  44      32.244   8.526   8.072  1.00 41.34           C  
ATOM    660  CB  ASP A  44      33.054   8.466  10.516  1.00 41.34           C  
ATOM    661  HB2 ASP A  44      33.035   9.102  11.401  1.00 41.34           H  
ATOM    662  HB3 ASP A  44      32.263   7.724  10.621  1.00 41.34           H  
ATOM    663  O   ASP A  44      31.069   8.147   8.025  1.00 41.34           O  
ATOM    664  CG  ASP A  44      34.411   7.766  10.493  1.00 41.34           C  
ATOM    665  OD1 ASP A  44      35.052   7.782   9.415  1.00 41.34           O  
ATOM    666  OD2 ASP A  44      34.779   7.217  11.552  1.00 41.34           O  
ATOM    667  N   ARG A  45      33.084   8.291   7.058  1.00 43.41           N  
ATOM    668  H   ARG A  45      34.057   8.476   7.254  1.00 43.41           H  
ATOM    669  CA  ARG A  45      32.693   7.829   5.703  1.00 43.41           C  
ATOM    670  HA  ARG A  45      31.841   8.436   5.394  1.00 43.41           H  
ATOM    671  C   ARG A  45      32.161   6.387   5.627  1.00 43.41           C  
ATOM    672  CB  ARG A  45      33.862   8.068   4.723  1.00 43.41           C  
ATOM    673  HB2 ARG A  45      33.935   7.237   4.021  1.00 43.41           H  
ATOM    674  HB3 ARG A  45      34.804   8.108   5.269  1.00 43.41           H  
ATOM    675  O   ARG A  45      31.947   5.865   4.536  1.00 43.41           O  
ATOM    676  CG  ARG A  45      33.681   9.355   3.906  1.00 43.41           C  
ATOM    677  HG2 ARG A  45      32.719   9.321   3.396  1.00 43.41           H  
ATOM    678  HG3 ARG A  45      33.707  10.220   4.570  1.00 43.41           H  
ATOM    679  CD  ARG A  45      34.800   9.462   2.863  1.00 43.41           C  
ATOM    680  HD2 ARG A  45      34.828   8.542   2.279  1.00 43.41           H  
ATOM    681  HD3 ARG A  45      35.746   9.568   3.394  1.00 43.41           H  
ATOM    682  NE  ARG A  45      34.594  10.602   1.948  1.00 43.41           N  
ATOM    683  HE  ARG A  45      33.654  10.967   1.891  1.00 43.41           H  
ATOM    684  NH1 ARG A  45      36.766  10.810   1.232  1.00 43.41           N  
ATOM    685 HH11 ARG A  45      37.029  10.049   1.843  1.00 43.41           H  
ATOM    686 HH12 ARG A  45      37.464  11.272   0.667  1.00 43.41           H  
ATOM    687  NH2 ARG A  45      35.204  12.178   0.420  1.00 43.41           N  
ATOM    688 HH21 ARG A  45      34.251  12.510   0.381  1.00 43.41           H  
ATOM    689 HH22 ARG A  45      35.916  12.631  -0.136  1.00 43.41           H  
ATOM    690  CZ  ARG A  45      35.518  11.188   1.208  1.00 43.41           C  
ATOM    691  N   THR A  46      31.922   5.737   6.757  1.00 43.00           N  
ATOM    692  H   THR A  46      32.085   6.234   7.621  1.00 43.00           H  
ATOM    693  CA  THR A  46      31.568   4.315   6.866  1.00 43.00           C  
ATOM    694  HA  THR A  46      31.819   3.814   5.932  1.00 43.00           H  
ATOM    695  C   THR A  46      30.070   4.054   7.080  1.00 43.00           C  
ATOM    696  CB  THR A  46      32.422   3.670   7.967  1.00 43.00           C  
ATOM    697  HB  THR A  46      32.031   2.683   8.214  1.00 43.00           H  
ATOM    698  O   THR A  46      29.622   2.923   6.902  1.00 43.00           O  
ATOM    699  CG2 THR A  46      33.879   3.527   7.519  1.00 43.00           C  
ATOM    700 HG21 THR A  46      34.320   4.507   7.337  1.00 43.00           H  
ATOM    701 HG22 THR A  46      33.928   2.932   6.607  1.00 43.00           H  
ATOM    702 HG23 THR A  46      34.450   3.020   8.298  1.00 43.00           H  
ATOM    703  OG1 THR A  46      32.405   4.494   9.110  1.00 43.00           O  
ATOM    704  HG1 THR A  46      33.251   4.431   9.559  1.00 43.00           H  
ATOM    705  N   ALA A  47      29.252   5.079   7.355  1.00 45.20           N  
ATOM    706  H   ALA A  47      29.670   5.981   7.530  1.00 45.20           H  
ATOM    707  CA  ALA A  47      27.801   4.931   7.564  1.00 45.20           C  
ATOM    708  HA  ALA A  47      27.633   3.980   8.070  1.00 45.20           H  
ATOM    709  C   ALA A  47      26.951   4.884   6.271  1.00 45.20           C  
ATOM    710  CB  ALA A  47      27.335   6.035   8.521  1.00 45.20           C  
ATOM    711  HB1 ALA A  47      27.917   5.996   9.442  1.00 45.20           H  
ATOM    712  HB2 ALA A  47      27.467   7.012   8.056  1.00 45.20           H  
ATOM    713  HB3 ALA A  47      26.282   5.895   8.765  1.00 45.20           H  
ATOM    714  O   ALA A  47      25.723   4.836   6.337  1.00 45.20           O  
ATOM    715  N   LEU A  48      27.579   4.890   5.089  1.00 47.28           N  
ATOM    716  H   LEU A  48      28.589   4.908   5.098  1.00 47.28           H  
ATOM    717  CA  LEU A  48      26.896   5.007   3.791  1.00 47.28           C  
ATOM    718  HA  LEU A  48      25.914   5.435   3.991  1.00 47.28           H  
ATOM    719  C   LEU A  48      26.589   3.659   3.107  1.00 47.28           C  
ATOM    720  CB  LEU A  48      27.674   6.014   2.908  1.00 47.28           C  
ATOM    721  HB2 LEU A  48      28.450   6.479   3.516  1.00 47.28           H  
ATOM    722  HB3 LEU A  48      28.195   5.486   2.108  1.00 47.28           H  
ATOM    723  O   LEU A  48      26.233   3.639   1.934  1.00 47.28           O  
ATOM    724  CG  LEU A  48      26.790   7.138   2.317  1.00 47.28           C  
ATOM    725  HG  LEU A  48      25.875   7.244   2.899  1.00 47.28           H  
ATOM    726  CD1 LEU A  48      27.523   8.479   2.383  1.00 47.28           C  
ATOM    727 HD11 LEU A  48      26.892   9.264   1.967  1.00 47.28           H  
ATOM    728 HD12 LEU A  48      28.453   8.425   1.817  1.00 47.28           H  
ATOM    729 HD13 LEU A  48      27.743   8.727   3.422  1.00 47.28           H  
ATOM    730  CD2 LEU A  48      26.414   6.879   0.858  1.00 47.28           C  
ATOM    731 HD21 LEU A  48      25.783   7.688   0.488  1.00 47.28           H  
ATOM    732 HD22 LEU A  48      25.858   5.944   0.785  1.00 47.28           H  
ATOM    733 HD23 LEU A  48      27.311   6.808   0.244  1.00 47.28           H  
ATOM    734  N   VAL A  49      26.710   2.527   3.816  1.00 47.73           N  
ATOM    735  H   VAL A  49      27.051   2.603   4.764  1.00 47.73           H  
ATOM    736  CA  VAL A  49      26.571   1.182   3.208  1.00 47.73           C  
ATOM    737  HA  VAL A  49      26.272   1.305   2.167  1.00 47.73           H  
ATOM    738  C   VAL A  49      25.436   0.326   3.805  1.00 47.73           C  
ATOM    739  CB  VAL A  49      27.953   0.478   3.149  1.00 47.73           C  
ATOM    740  HB  VAL A  49      28.335   0.364   4.163  1.00 47.73           H  
ATOM    741  O   VAL A  49      25.144  -0.743   3.281  1.00 47.73           O  
ATOM    742  CG1 VAL A  49      27.942  -0.903   2.477  1.00 47.73           C  
ATOM    743 HG11 VAL A  49      28.960  -1.264   2.335  1.00 47.73           H  
ATOM    744 HG12 VAL A  49      27.430  -1.629   3.110  1.00 47.73           H  
ATOM    745 HG13 VAL A  49      27.443  -0.847   1.509  1.00 47.73           H  
ATOM    746  CG2 VAL A  49      28.950   1.329   2.340  1.00 47.73           C  
ATOM    747 HG21 VAL A  49      29.130   2.283   2.836  1.00 47.73           H  
ATOM    748 HG22 VAL A  49      28.560   1.514   1.339  1.00 47.73           H  
ATOM    749 HG23 VAL A  49      29.908   0.815   2.262  1.00 47.73           H  
ATOM    750  N   LEU A  50      24.704   0.771   4.837  1.00 46.15           N  
ATOM    751  H   LEU A  50      24.908   1.684   5.218  1.00 46.15           H  
ATOM    752  CA  LEU A  50      23.743  -0.106   5.547  1.00 46.15           C  
ATOM    753  HA  LEU A  50      23.526  -0.962   4.908  1.00 46.15           H  
ATOM    754  C   LEU A  50      22.331   0.468   5.784  1.00 46.15           C  
ATOM    755  CB  LEU A  50      24.427  -0.665   6.817  1.00 46.15           C  
ATOM    756  HB2 LEU A  50      25.029   0.126   7.264  1.00 46.15           H  
ATOM    757  HB3 LEU A  50      23.686  -0.958   7.561  1.00 46.15           H  
ATOM    758  O   LEU A  50      21.660   0.075   6.737  1.00 46.15           O  
ATOM    759  CG  LEU A  50      25.313  -1.898   6.544  1.00 46.15           C  
ATOM    760  HG  LEU A  50      25.955  -1.715   5.682  1.00 46.15           H  
ATOM    761  CD1 LEU A  50      26.214  -2.158   7.750  1.00 46.15           C  
ATOM    762 HD11 LEU A  50      26.851  -3.021   7.553  1.00 46.15           H  
ATOM    763 HD12 LEU A  50      26.853  -1.293   7.926  1.00 46.15           H  
ATOM    764 HD13 LEU A  50      25.612  -2.350   8.638  1.00 46.15           H  
ATOM    765  CD2 LEU A  50      24.478  -3.161   6.299  1.00 46.15           C  
ATOM    766 HD21 LEU A  50      23.879  -3.047   5.396  1.00 46.15           H  
ATOM    767 HD22 LEU A  50      23.826  -3.355   7.151  1.00 46.15           H  
ATOM    768 HD23 LEU A  50      25.144  -4.012   6.155  1.00 46.15           H  
ATOM    769  N   THR A  51      21.826   1.356   4.919  1.00 47.24           N  
ATOM    770  H   THR A  51      22.442   1.738   4.216  1.00 47.24           H  
ATOM    771  CA  THR A  51      20.520   2.023   5.147  1.00 47.24           C  
ATOM    772  HA  THR A  51      19.971   1.396   5.849  1.00 47.24           H  
ATOM    773  C   THR A  51      19.494   2.119   4.001  1.00 47.24           C  
ATOM    774  CB  THR A  51      20.689   3.382   5.869  1.00 47.24           C  
ATOM    775  HB  THR A  51      19.943   4.103   5.536  1.00 47.24           H  
ATOM    776  O   THR A  51      18.487   2.783   4.227  1.00 47.24           O  
ATOM    777  CG2 THR A  51      20.541   3.225   7.384  1.00 47.24           C  
ATOM    778 HG21 THR A  51      19.552   2.830   7.618  1.00 47.24           H  
ATOM    779 HG22 THR A  51      21.305   2.548   7.766  1.00 47.24           H  
ATOM    780 HG23 THR A  51      20.653   4.197   7.864  1.00 47.24           H  
ATOM    781  OG1 THR A  51      21.963   3.926   5.616  1.00 47.24           O  
ATOM    782  HG1 THR A  51      22.066   4.733   6.125  1.00 47.24           H  
ATOM    783  N   PRO A  52      19.569   1.429   2.840  1.00 40.83           N  
ATOM    784  CA  PRO A  52      18.393   1.356   1.959  1.00 40.83           C  
ATOM    785  HA  PRO A  52      17.853   2.303   1.965  1.00 40.83           H  
ATOM    786  C   PRO A  52      17.387   0.259   2.371  1.00 40.83           C  
ATOM    787  CB  PRO A  52      18.960   1.173   0.553  1.00 40.83           C  
ATOM    788  HB2 PRO A  52      19.186   2.150   0.126  1.00 40.83           H  
ATOM    789  HB3 PRO A  52      18.280   0.625  -0.100  1.00 40.83           H  
ATOM    790  O   PRO A  52      16.224   0.308   1.976  1.00 40.83           O  
ATOM    791  CG  PRO A  52      20.264   0.412   0.787  1.00 40.83           C  
ATOM    792  HG2 PRO A  52      21.007   0.647   0.025  1.00 40.83           H  
ATOM    793  HG3 PRO A  52      20.059  -0.658   0.795  1.00 40.83           H  
ATOM    794  CD  PRO A  52      20.731   0.845   2.181  1.00 40.83           C  
ATOM    795  HD2 PRO A  52      21.511   1.601   2.084  1.00 40.83           H  
ATOM    796  HD3 PRO A  52      21.108  -0.017   2.731  1.00 40.83           H  
ATOM    797  N   LEU A  53      17.774  -0.720   3.203  1.00 44.76           N  
ATOM    798  H   LEU A  53      18.739  -0.728   3.503  1.00 44.76           H  
ATOM    799  CA  LEU A  53      16.957  -1.924   3.436  1.00 44.76           C  
ATOM    800  HA  LEU A  53      16.512  -2.181   2.475  1.00 44.76           H  
ATOM    801  C   LEU A  53      15.758  -1.751   4.387  1.00 44.76           C  
ATOM    802  CB  LEU A  53      17.854  -3.096   3.895  1.00 44.76           C  
ATOM    803  HB2 LEU A  53      17.537  -3.409   4.890  1.00 44.76           H  
ATOM    804  HB3 LEU A  53      18.888  -2.767   3.999  1.00 44.76           H  
ATOM    805  O   LEU A  53      14.894  -2.624   4.437  1.00 44.76           O  
ATOM    806  CG  LEU A  53      17.788  -4.309   2.937  1.00 44.76           C  
ATOM    807  HG  LEU A  53      16.958  -4.203   2.239  1.00 44.76           H  
ATOM    808  CD1 LEU A  53      19.084  -4.421   2.135  1.00 44.76           C  
ATOM    809 HD11 LEU A  53      19.931  -4.589   2.800  1.00 44.76           H  
ATOM    810 HD12 LEU A  53      19.012  -5.255   1.437  1.00 44.76           H  
ATOM    811 HD13 LEU A  53      19.245  -3.506   1.564  1.00 44.76           H  
ATOM    812  CD2 LEU A  53      17.569  -5.611   3.704  1.00 44.76           C  
ATOM    813 HD21 LEU A  53      16.622  -5.561   4.243  1.00 44.76           H  
ATOM    814 HD22 LEU A  53      18.384  -5.776   4.409  1.00 44.76           H  
ATOM    815 HD23 LEU A  53      17.527  -6.445   3.004  1.00 44.76           H  
ATOM    816  N   LYS A  54      15.676  -0.653   5.148  1.00 45.30           N  
ATOM    817  H   LYS A  54      16.397   0.047   5.049  1.00 45.30           H  
ATOM    818  CA  LYS A  54      14.576  -0.453   6.113  1.00 45.30           C  
ATOM    819  HA  LYS A  54      14.149  -1.425   6.359  1.00 45.30           H  
ATOM    820  C   LYS A  54      13.377   0.314   5.554  1.00 45.30           C  
ATOM    821  CB  LYS A  54      15.095   0.144   7.430  1.00 45.30           C  
ATOM    822  HB2 LYS A  54      15.766   0.979   7.227  1.00 45.30           H  
ATOM    823  HB3 LYS A  54      14.244   0.519   7.999  1.00 45.30           H  
ATOM    824  O   LYS A  54      12.293   0.183   6.108  1.00 45.30           O  
ATOM    825  CG  LYS A  54      15.806  -0.923   8.279  1.00 45.30           C  
ATOM    826  HG2 LYS A  54      16.727  -1.230   7.782  1.00 45.30           H  
ATOM    827  HG3 LYS A  54      15.157  -1.792   8.383  1.00 45.30           H  
ATOM    828  CD  LYS A  54      16.133  -0.386   9.679  1.00 45.30           C  
ATOM    829  HD2 LYS A  54      15.211  -0.066  10.164  1.00 45.30           H  
ATOM    830  HD3 LYS A  54      16.802   0.470   9.582  1.00 45.30           H  
ATOM    831  CE  LYS A  54      16.804  -1.477  10.525  1.00 45.30           C  
ATOM    832  HE2 LYS A  54      17.693  -1.824   9.998  1.00 45.30           H  
ATOM    833  HE3 LYS A  54      16.119  -2.320  10.612  1.00 45.30           H  
ATOM    834  NZ  LYS A  54      17.177  -0.974  11.872  1.00 45.30           N  
ATOM    835  HZ1 LYS A  54      16.360  -0.658  12.374  1.00 45.30           H  
ATOM    836  HZ2 LYS A  54      17.827  -0.205  11.797  1.00 45.30           H  
ATOM    837  HZ3 LYS A  54      17.618  -1.705  12.412  1.00 45.30           H  
ATOM    838  N   TRP A  55      13.529   1.054   4.455  1.00 41.77           N  
ATOM    839  H   TRP A  55      14.435   1.103   4.010  1.00 41.77           H  
ATOM    840  CA  TRP A  55      12.406   1.787   3.851  1.00 41.77           C  
ATOM    841  HA  TRP A  55      11.784   2.204   4.642  1.00 41.77           H  
ATOM    842  C   TRP A  55      11.461   0.885   3.047  1.00 41.77           C  
ATOM    843  CB  TRP A  55      12.938   2.962   3.021  1.00 41.77           C  
ATOM    844  HB2 TRP A  55      13.962   2.770   2.698  1.00 41.77           H  
ATOM    845  HB3 TRP A  55      12.333   3.050   2.119  1.00 41.77           H  
ATOM    846  O   TRP A  55      10.258   1.117   3.031  1.00 41.77           O  
ATOM    847  CG  TRP A  55      12.882   4.285   3.723  1.00 41.77           C  
ATOM    848  CD1 TRP A  55      13.311   4.548   4.980  1.00 41.77           C  
ATOM    849  HD1 TRP A  55      13.774   3.828   5.638  1.00 41.77           H  
ATOM    850  CD2 TRP A  55      12.326   5.539   3.222  1.00 41.77           C  
ATOM    851  CE2 TRP A  55      12.443   6.526   4.246  1.00 41.77           C  
ATOM    852  CE3 TRP A  55      11.730   5.939   2.007  1.00 41.77           C  
ATOM    853  HE3 TRP A  55      11.622   5.221   1.207  1.00 41.77           H  
ATOM    854  NE1 TRP A  55      13.052   5.869   5.292  1.00 41.77           N  
ATOM    855  HE1 TRP A  55      13.293   6.299   6.174  1.00 41.77           H  
ATOM    856  CH2 TRP A  55      11.408   8.210   2.852  1.00 41.77           C  
ATOM    857  HH2 TRP A  55      11.059   9.220   2.699  1.00 41.77           H  
ATOM    858  CZ2 TRP A  55      11.994   7.843   4.075  1.00 41.77           C  
ATOM    859  HZ2 TRP A  55      12.101   8.568   4.869  1.00 41.77           H  
ATOM    860  CZ3 TRP A  55      11.278   7.260   1.823  1.00 41.77           C  
ATOM    861  HZ3 TRP A  55      10.829   7.549   0.884  1.00 41.77           H  
ATOM    862  N   TYR A  56      11.963  -0.194   2.444  1.00 42.56           N  
ATOM    863  H   TYR A  56      12.962  -0.344   2.453  1.00 42.56           H  
ATOM    864  CA  TYR A  56      11.123  -1.083   1.633  1.00 42.56           C  
ATOM    865  HA  TYR A  56      10.471  -0.453   1.028  1.00 42.56           H  
ATOM    866  C   TYR A  56      10.180  -1.982   2.455  1.00 42.56           C  
ATOM    867  CB  TYR A  56      12.000  -1.891   0.664  1.00 42.56           C  
ATOM    868  HB2 TYR A  56      11.896  -2.955   0.875  1.00 42.56           H  
ATOM    869  HB3 TYR A  56      13.052  -1.645   0.809  1.00 42.56           H  
ATOM    870  O   TYR A  56       9.191  -2.472   1.920  1.00 42.56           O  
ATOM    871  CG  TYR A  56      11.644  -1.641  -0.788  1.00 42.56           C  
ATOM    872  CD1 TYR A  56      10.662  -2.429  -1.417  1.00 42.56           C  
ATOM    873  HD1 TYR A  56      10.159  -3.211  -0.866  1.00 42.56           H  
ATOM    874  CD2 TYR A  56      12.272  -0.598  -1.498  1.00 42.56           C  
ATOM    875  HD2 TYR A  56      13.015   0.018  -1.013  1.00 42.56           H  
ATOM    876  CE1 TYR A  56      10.325  -2.192  -2.763  1.00 42.56           C  
ATOM    877  HE1 TYR A  56       9.575  -2.791  -3.258  1.00 42.56           H  
ATOM    878  CE2 TYR A  56      11.932  -0.354  -2.843  1.00 42.56           C  
ATOM    879  HE2 TYR A  56      12.414   0.444  -3.388  1.00 42.56           H  
ATOM    880  OH  TYR A  56      10.630  -0.939  -4.779  1.00 42.56           O  
ATOM    881  HH  TYR A  56      11.107  -0.197  -5.159  1.00 42.56           H  
ATOM    882  CZ  TYR A  56      10.960  -1.157  -3.479  1.00 42.56           C  
ATOM    883  N   GLN A  57      10.429  -2.183   3.758  1.00 48.64           N  
ATOM    884  H   GLN A  57      11.235  -1.740   4.175  1.00 48.64           H  
ATOM    885  CA  GLN A  57       9.518  -2.963   4.610  1.00 48.64           C  
ATOM    886  HA  GLN A  57       9.121  -3.790   4.022  1.00 48.64           H  
ATOM    887  C   GLN A  57       8.281  -2.178   5.072  1.00 48.64           C  
ATOM    888  CB  GLN A  57      10.252  -3.559   5.824  1.00 48.64           C  
ATOM    889  HB2 GLN A  57       9.518  -3.708   6.616  1.00 48.64           H  
ATOM    890  HB3 GLN A  57      11.007  -2.866   6.194  1.00 48.64           H  
ATOM    891  O   GLN A  57       7.268  -2.799   5.394  1.00 48.64           O  
ATOM    892  CG  GLN A  57      10.887  -4.923   5.509  1.00 48.64           C  
ATOM    893  HG2 GLN A  57      11.769  -4.769   4.886  1.00 48.64           H  
ATOM    894  HG3 GLN A  57      10.180  -5.537   4.952  1.00 48.64           H  
ATOM    895  CD  GLN A  57      11.280  -5.707   6.761  1.00 48.64           C  
ATOM    896  NE2 GLN A  57      12.119  -6.712   6.631  1.00 48.64           N  
ATOM    897 HE21 GLN A  57      12.491  -6.961   5.726  1.00 48.64           H  
ATOM    898 HE22 GLN A  57      12.329  -7.225   7.475  1.00 48.64           H  
ATOM    899  OE1 GLN A  57      10.842  -5.462   7.873  1.00 48.64           O  
ATOM    900  N   SER A  58       8.315  -0.842   5.093  1.00 43.58           N  
ATOM    901  H   SER A  58       9.137  -0.343   4.784  1.00 43.58           H  
ATOM    902  CA  SER A  58       7.185  -0.041   5.588  1.00 43.58           C  
ATOM    903  HA  SER A  58       6.680  -0.615   6.365  1.00 43.58           H  
ATOM    904  C   SER A  58       6.105   0.250   4.536  1.00 43.58           C  
ATOM    905  CB  SER A  58       7.677   1.238   6.272  1.00 43.58           C  
ATOM    906  HB2 SER A  58       6.821   1.856   6.545  1.00 43.58           H  
ATOM    907  HB3 SER A  58       8.221   0.973   7.179  1.00 43.58           H  
ATOM    908  O   SER A  58       5.009   0.650   4.918  1.00 43.58           O  
ATOM    909  OG  SER A  58       8.536   1.960   5.419  1.00 43.58           O  
ATOM    910  HG  SER A  58       8.588   2.874   5.710  1.00 43.58           H  
ATOM    911  N   MET A  59       6.337  -0.015   3.242  1.00 44.56           N  
ATOM    912  H   MET A  59       7.267  -0.303   2.973  1.00 44.56           H  
ATOM    913  CA  MET A  59       5.325   0.169   2.180  1.00 44.56           C  
ATOM    914  HA  MET A  59       4.590   0.893   2.534  1.00 44.56           H  
ATOM    915  C   MET A  59       4.489  -1.084   1.849  1.00 44.56           C  
ATOM    916  CB  MET A  59       5.957   0.784   0.919  1.00 44.56           C  
ATOM    917  HB2 MET A  59       5.260   0.697   0.085  1.00 44.56           H  
ATOM    918  HB3 MET A  59       6.869   0.248   0.658  1.00 44.56           H  
ATOM    919  O   MET A  59       3.617  -1.019   0.990  1.00 44.56           O  
ATOM    920  CG  MET A  59       6.258   2.274   1.103  1.00 44.56           C  
ATOM    921  HG2 MET A  59       5.362   2.779   1.466  1.00 44.56           H  
ATOM    922  HG3 MET A  59       7.043   2.381   1.852  1.00 44.56           H  
ATOM    923  SD  MET A  59       6.788   3.089  -0.426  1.00 44.56           S  
ATOM    924  CE  MET A  59       7.343   4.674   0.251  1.00 44.56           C  
ATOM    925  HE1 MET A  59       6.512   5.171   0.750  1.00 44.56           H  
ATOM    926  HE2 MET A  59       8.150   4.506   0.964  1.00 44.56           H  
ATOM    927  HE3 MET A  59       7.705   5.306  -0.560  1.00 44.56           H  
ATOM    928  N   ILE A  60       4.676  -2.217   2.540  1.00 50.48           N  
ATOM    929  H   ILE A  60       5.400  -2.226   3.244  1.00 50.48           H  
ATOM    930  CA  ILE A  60       3.984  -3.491   2.223  1.00 50.48           C  
ATOM    931  HA  ILE A  60       3.509  -3.373   1.248  1.00 50.48           H  
ATOM    932  C   ILE A  60       2.809  -3.772   3.189  1.00 50.48           C  
ATOM    933  CB  ILE A  60       4.996  -4.663   2.038  1.00 50.48           C  
ATOM    934  HB  ILE A  60       5.415  -4.914   3.013  1.00 50.48           H  
ATOM    935  O   ILE A  60       2.431  -4.916   3.422  1.00 50.48           O  
ATOM    936  CG1 ILE A  60       6.159  -4.241   1.100  1.00 50.48           C  
ATOM    937 HG12 ILE A  60       5.765  -4.010   0.111  1.00 50.48           H  
ATOM    938 HG13 ILE A  60       6.632  -3.339   1.487  1.00 50.48           H  
ATOM    939  CG2 ILE A  60       4.343  -5.930   1.434  1.00 50.48           C  
ATOM    940 HG21 ILE A  60       5.088  -6.701   1.237  1.00 50.48           H  
ATOM    941 HG22 ILE A  60       3.837  -5.683   0.501  1.00 50.48           H  
ATOM    942 HG23 ILE A  60       3.632  -6.397   2.116  1.00 50.48           H  
ATOM    943  CD1 ILE A  60       7.289  -5.271   0.957  1.00 50.48           C  
ATOM    944 HD11 ILE A  60       8.145  -4.794   0.481  1.00 50.48           H  
ATOM    945 HD12 ILE A  60       6.979  -6.106   0.329  1.00 50.48           H  
ATOM    946 HD13 ILE A  60       7.591  -5.634   1.940  1.00 50.48           H  
ATOM    947  N   ARG A  61       2.209  -2.744   3.808  1.00 44.80           N  
ATOM    948  H   ARG A  61       2.551  -1.814   3.609  1.00 44.80           H  
ATOM    949  CA  ARG A  61       1.028  -2.918   4.686  1.00 44.80           C  
ATOM    950  HA  ARG A  61       0.495  -3.810   4.358  1.00 44.80           H  
ATOM    951  C   ARG A  61      -0.021  -1.813   4.562  1.00 44.80           C  
ATOM    952  CB  ARG A  61       1.433  -3.145   6.157  1.00 44.80           C  
ATOM    953  HB2 ARG A  61       0.530  -3.184   6.765  1.00 44.80           H  
ATOM    954  HB3 ARG A  61       2.041  -2.309   6.502  1.00 44.80           H  
ATOM    955  O   ARG A  61      -0.629  -1.443   5.562  1.00 44.80           O  
ATOM    956  CG  ARG A  61       2.178  -4.460   6.401  1.00 44.80           C  
ATOM    957  HG2 ARG A  61       1.653  -5.278   5.907  1.00 44.80           H  
ATOM    958  HG3 ARG A  61       3.193  -4.385   6.010  1.00 44.80           H  
ATOM    959  CD  ARG A  61       2.220  -4.745   7.902  1.00 44.80           C  
ATOM    960  HD2 ARG A  61       1.198  -4.865   8.261  1.00 44.80           H  
ATOM    961  HD3 ARG A  61       2.677  -3.895   8.409  1.00 44.80           H  
ATOM    962  NE  ARG A  61       2.999  -5.960   8.190  1.00 44.80           N  
ATOM    963  HE  ARG A  61       3.561  -6.320   7.432  1.00 44.80           H  
ATOM    964  NH1 ARG A  61       2.337  -6.223  10.372  1.00 44.80           N  
ATOM    965 HH11 ARG A  61       2.375  -6.729  11.245  1.00 44.80           H  
ATOM    966 HH12 ARG A  61       1.732  -5.421  10.273  1.00 44.80           H  
ATOM    967  NH2 ARG A  61       3.817  -7.640   9.485  1.00 44.80           N  
ATOM    968 HH21 ARG A  61       3.850  -8.134  10.365  1.00 44.80           H  
ATOM    969 HH22 ARG A  61       4.379  -7.959   8.709  1.00 44.80           H  
ATOM    970  CZ  ARG A  61       3.046  -6.599   9.343  1.00 44.80           C  
ATOM    971  N   GLN A  62      -0.260  -1.294   3.360  1.00 42.73           N  
ATOM    972  H   GLN A  62       0.241  -1.641   2.555  1.00 42.73           H  
ATOM    973  CA  GLN A  62      -1.470  -0.504   3.118  1.00 42.73           C  
ATOM    974  HA  GLN A  62      -2.026  -0.457   4.054  1.00 42.73           H  
ATOM    975  C   GLN A  62      -2.398  -1.202   2.114  1.00 42.73           C  
ATOM    976  CB  GLN A  62      -1.159   0.954   2.775  1.00 42.73           C  
ATOM    977  HB2 GLN A  62      -2.091   1.405   2.433  1.00 42.73           H  
ATOM    978  HB3 GLN A  62      -0.430   1.015   1.967  1.00 42.73           H  
ATOM    979  O   GLN A  62      -1.920  -1.711   1.100  1.00 42.73           O  
ATOM    980  CG  GLN A  62      -0.649   1.709   4.023  1.00 42.73           C  
ATOM    981  HG2 GLN A  62      -1.002   1.217   4.929  1.00 42.73           H  
ATOM    982  HG3 GLN A  62       0.441   1.686   4.037  1.00 42.73           H  
ATOM    983  CD  GLN A  62      -1.119   3.159   4.102  1.00 42.73           C  
ATOM    984  NE2 GLN A  62      -0.934   3.815   5.226  1.00 42.73           N  
ATOM    985 HE21 GLN A  62      -1.270   4.768   5.227  1.00 42.73           H  
ATOM    986 HE22 GLN A  62      -0.483   3.381   6.019  1.00 42.73           H  
ATOM    987  OE1 GLN A  62      -1.674   3.734   3.185  1.00 42.73           O  
ATOM    988  N   PRO A  63      -3.703  -1.299   2.430  1.00 47.27           N  
ATOM    989  CA  PRO A  63      -4.676  -2.031   1.634  1.00 47.27           C  
ATOM    990  HA  PRO A  63      -4.301  -3.028   1.401  1.00 47.27           H  
ATOM    991  C   PRO A  63      -4.955  -1.276   0.336  1.00 47.27           C  
ATOM    992  CB  PRO A  63      -5.921  -2.143   2.523  1.00 47.27           C  
ATOM    993  HB2 PRO A  63      -6.840  -2.192   1.939  1.00 47.27           H  
ATOM    994  HB3 PRO A  63      -5.830  -3.021   3.163  1.00 47.27           H  
ATOM    995  O   PRO A  63      -5.183  -0.069   0.350  1.00 47.27           O  
ATOM    996  CG  PRO A  63      -5.858  -0.880   3.382  1.00 47.27           C  
ATOM    997  HG2 PRO A  63      -6.365  -1.014   4.337  1.00 47.27           H  
ATOM    998  HG3 PRO A  63      -6.292  -0.042   2.836  1.00 47.27           H  
ATOM    999  CD  PRO A  63      -4.362  -0.657   3.560  1.00 47.27           C  
ATOM   1000  HD2 PRO A  63      -4.040  -1.132   4.487  1.00 47.27           H  
ATOM   1001  HD3 PRO A  63      -4.148   0.412   3.588  1.00 47.27           H  
ATOM   1002  N   TYR A  64      -4.962  -1.993  -0.785  1.00 37.75           N  
ATOM   1003  H   TYR A  64      -4.753  -2.980  -0.742  1.00 37.75           H  
ATOM   1004  CA  TYR A  64      -5.443  -1.447  -2.049  1.00 37.75           C  
ATOM   1005  HA  TYR A  64      -4.855  -0.561  -2.290  1.00 37.75           H  
ATOM   1006  C   TYR A  64      -6.926  -1.079  -1.899  1.00 37.75           C  
ATOM   1007  CB  TYR A  64      -5.246  -2.474  -3.172  1.00 37.75           C  
ATOM   1008  HB2 TYR A  64      -5.858  -2.175  -4.023  1.00 37.75           H  
ATOM   1009  HB3 TYR A  64      -5.607  -3.450  -2.846  1.00 37.75           H  
ATOM   1010  O   TYR A  64      -7.728  -1.965  -1.590  1.00 37.75           O  
ATOM   1011  CG  TYR A  64      -3.811  -2.588  -3.643  1.00 37.75           C  
ATOM   1012  CD1 TYR A  64      -3.349  -1.725  -4.656  1.00 37.75           C  
ATOM   1013  HD1 TYR A  64      -4.018  -1.000  -5.097  1.00 37.75           H  
ATOM   1014  CD2 TYR A  64      -2.936  -3.532  -3.069  1.00 37.75           C  
ATOM   1015  HD2 TYR A  64      -3.289  -4.193  -2.292  1.00 37.75           H  
ATOM   1016  CE1 TYR A  64      -2.016  -1.805  -5.098  1.00 37.75           C  
ATOM   1017  HE1 TYR A  64      -1.652  -1.149  -5.874  1.00 37.75           H  
ATOM   1018  CE2 TYR A  64      -1.599  -3.611  -3.506  1.00 37.75           C  
ATOM   1019  HE2 TYR A  64      -0.927  -4.330  -3.061  1.00 37.75           H  
ATOM   1020  OH  TYR A  64       0.148  -2.815  -4.952  1.00 37.75           O  
ATOM   1021  HH  TYR A  64       0.650  -3.478  -4.472  1.00 37.75           H  
ATOM   1022  CZ  TYR A  64      -1.139  -2.746  -4.523  1.00 37.75           C  
ATOM   1023  N   PRO A  65      -7.323   0.190  -2.106  1.00 44.49           N  
ATOM   1024  CA  PRO A  65      -8.727   0.531  -2.210  1.00 44.49           C  
ATOM   1025  HA  PRO A  65      -9.263   0.154  -1.339  1.00 44.49           H  
ATOM   1026  C   PRO A  65      -9.292  -0.120  -3.473  1.00 44.49           C  
ATOM   1027  CB  PRO A  65      -8.804   2.059  -2.205  1.00 44.49           C  
ATOM   1028  HB2 PRO A  65      -9.616   2.432  -2.829  1.00 44.49           H  
ATOM   1029  HB3 PRO A  65      -8.921   2.409  -1.180  1.00 44.49           H  
ATOM   1030  O   PRO A  65      -8.886   0.160  -4.600  1.00 44.49           O  
ATOM   1031  CG  PRO A  65      -7.437   2.490  -2.732  1.00 44.49           C  
ATOM   1032  HG2 PRO A  65      -7.130   3.451  -2.320  1.00 44.49           H  
ATOM   1033  HG3 PRO A  65      -7.469   2.537  -3.821  1.00 44.49           H  
ATOM   1034  CD  PRO A  65      -6.492   1.367  -2.306  1.00 44.49           C  
ATOM   1035  HD2 PRO A  65      -5.747   1.204  -3.085  1.00 44.49           H  
ATOM   1036  HD3 PRO A  65      -6.007   1.636  -1.368  1.00 44.49           H  
ATOM   1037  N   SER A  66     -10.234  -1.023  -3.241  1.00 47.04           N  
ATOM   1038  H   SER A  66     -10.449  -1.235  -2.277  1.00 47.04           H  
ATOM   1039  CA  SER A  66     -11.133  -1.609  -4.220  1.00 47.04           C  
ATOM   1040  HA  SER A  66     -10.566  -2.174  -4.959  1.00 47.04           H  
ATOM   1041  C   SER A  66     -11.943  -0.514  -4.917  1.00 47.04           C  
ATOM   1042  CB  SER A  66     -12.073  -2.559  -3.461  1.00 47.04           C  
ATOM   1043  HB2 SER A  66     -12.890  -2.872  -4.112  1.00 47.04           H  
ATOM   1044  HB3 SER A  66     -11.514  -3.441  -3.150  1.00 47.04           H  
ATOM   1045  O   SER A  66     -12.837   0.072  -4.307  1.00 47.04           O  
ATOM   1046  OG  SER A  66     -12.591  -1.911  -2.308  1.00 47.04           O  
ATOM   1047  HG  SER A  66     -13.041  -1.121  -2.615  1.00 47.04           H  
ATOM   1048  N   TYR A  67     -11.668  -0.271  -6.197  1.00 48.41           N  
ATOM   1049  H   TYR A  67     -10.853  -0.702  -6.608  1.00 48.41           H  
ATOM   1050  CA  TYR A  67     -12.645   0.317  -7.108  1.00 48.41           C  
ATOM   1051  HA  TYR A  67     -13.516   0.637  -6.535  1.00 48.41           H  
ATOM   1052  C   TYR A  67     -13.115  -0.781  -8.054  1.00 48.41           C  
ATOM   1053  CB  TYR A  67     -12.107   1.570  -7.814  1.00 48.41           C  
ATOM   1054  HB2 TYR A  67     -11.062   1.731  -7.547  1.00 48.41           H  
ATOM   1055  HB3 TYR A  67     -12.146   1.432  -8.894  1.00 48.41           H  
ATOM   1056  O   TYR A  67     -12.365  -1.267  -8.900  1.00 48.41           O  
ATOM   1057  CG  TYR A  67     -12.908   2.806  -7.449  1.00 48.41           C  
ATOM   1058  CD1 TYR A  67     -14.007   3.198  -8.238  1.00 48.41           C  
ATOM   1059  HD1 TYR A  67     -14.272   2.632  -9.119  1.00 48.41           H  
ATOM   1060  CD2 TYR A  67     -12.588   3.526  -6.282  1.00 48.41           C  
ATOM   1061  HD2 TYR A  67     -11.763   3.204  -5.664  1.00 48.41           H  
ATOM   1062  CE1 TYR A  67     -14.770   4.325  -7.874  1.00 48.41           C  
ATOM   1063  HE1 TYR A  67     -15.614   4.635  -8.472  1.00 48.41           H  
ATOM   1064  CE2 TYR A  67     -13.348   4.653  -5.914  1.00 48.41           C  
ATOM   1065  HE2 TYR A  67     -13.098   5.203  -5.018  1.00 48.41           H  
ATOM   1066  OH  TYR A  67     -15.177   6.144  -6.368  1.00 48.41           O  
ATOM   1067  HH  TYR A  67     -14.863   6.545  -5.554  1.00 48.41           H  
ATOM   1068  CZ  TYR A  67     -14.440   5.056  -6.714  1.00 48.41           C  
ATOM   1069  N   GLY A  68     -14.350  -1.221  -7.827  1.00 36.34           N  
ATOM   1070  H   GLY A  68     -14.895  -0.761  -7.112  1.00 36.34           H  
ATOM   1071  CA  GLY A  68     -15.035  -2.187  -8.662  1.00 36.34           C  
ATOM   1072  HA2 GLY A  68     -14.386  -3.046  -8.834  1.00 36.34           H  
ATOM   1073  HA3 GLY A  68     -15.940  -2.533  -8.163  1.00 36.34           H  
ATOM   1074  C   GLY A  68     -15.430  -1.564  -9.994  1.00 36.34           C  
ATOM   1075  O   GLY A  68     -16.071  -0.517 -10.038  1.00 36.34           O  
ATOM   1076  N   TYR A  69     -15.090  -2.258 -11.072  1.00 38.71           N  
ATOM   1077  H   TYR A  69     -14.439  -3.021 -10.953  1.00 38.71           H  
ATOM   1078  CA  TYR A  69     -15.974  -2.356 -12.221  1.00 38.71           C  
ATOM   1079  HA  TYR A  69     -16.892  -1.806 -12.013  1.00 38.71           H  
ATOM   1080  C   TYR A  69     -16.361  -3.826 -12.332  1.00 38.71           C  
ATOM   1081  CB  TYR A  69     -15.359  -1.738 -13.485  1.00 38.71           C  
ATOM   1082  HB2 TYR A  69     -15.295  -2.485 -14.275  1.00 38.71           H  
ATOM   1083  HB3 TYR A  69     -14.344  -1.398 -13.279  1.00 38.71           H  
ATOM   1084  O   TYR A  69     -15.672  -4.646 -12.937  1.00 38.71           O  
ATOM   1085  CG  TYR A  69     -16.175  -0.564 -13.992  1.00 38.71           C  
ATOM   1086  CD1 TYR A  69     -17.113  -0.745 -15.027  1.00 38.71           C  
ATOM   1087  HD1 TYR A  69     -17.252  -1.722 -15.466  1.00 38.71           H  
ATOM   1088  CD2 TYR A  69     -16.032   0.700 -13.386  1.00 38.71           C  
ATOM   1089  HD2 TYR A  69     -15.344   0.823 -12.563  1.00 38.71           H  
ATOM   1090  CE1 TYR A  69     -17.882   0.345 -15.480  1.00 38.71           C  
ATOM   1091  HE1 TYR A  69     -18.606   0.217 -16.271  1.00 38.71           H  
ATOM   1092  CE2 TYR A  69     -16.801   1.791 -13.834  1.00 38.71           C  
ATOM   1093  HE2 TYR A  69     -16.691   2.757 -13.363  1.00 38.71           H  
ATOM   1094  OH  TYR A  69     -18.465   2.665 -15.330  1.00 38.71           O  
ATOM   1095  HH  TYR A  69     -18.288   3.461 -14.825  1.00 38.71           H  
ATOM   1096  CZ  TYR A  69     -17.724   1.615 -14.888  1.00 38.71           C  
ATOM   1097  N   GLU A  70     -17.448  -4.160 -11.643  1.00 44.40           N  
ATOM   1098  H   GLU A  70     -17.932  -3.433 -11.137  1.00 44.40           H  
ATOM   1099  CA  GLU A  70     -18.242  -5.330 -11.968  1.00 44.40           C  
ATOM   1100  HA  GLU A  70     -17.622  -6.226 -11.930  1.00 44.40           H  
ATOM   1101  C   GLU A  70     -18.792  -5.136 -13.385  1.00 44.40           C  
ATOM   1102  CB  GLU A  70     -19.413  -5.473 -10.979  1.00 44.40           C  
ATOM   1103  HB2 GLU A  70     -20.042  -6.297 -11.317  1.00 44.40           H  
ATOM   1104  HB3 GLU A  70     -20.005  -4.558 -10.999  1.00 44.40           H  
ATOM   1105  O   GLU A  70     -19.494  -4.168 -13.665  1.00 44.40           O  
ATOM   1106  CG  GLU A  70     -18.975  -5.760  -9.534  1.00 44.40           C  
ATOM   1107  HG2 GLU A  70     -18.391  -4.918  -9.163  1.00 44.40           H  
ATOM   1108  HG3 GLU A  70     -18.334  -6.641  -9.540  1.00 44.40           H  
ATOM   1109  CD  GLU A  70     -20.174  -5.995  -8.598  1.00 44.40           C  
ATOM   1110  OE1 GLU A  70     -20.019  -6.815  -7.667  1.00 44.40           O  
ATOM   1111  OE2 GLU A  70     -21.229  -5.360  -8.820  1.00 44.40           O  
ATOM   1112  N   SER A  71     -18.498  -6.066 -14.287  1.00 38.52           N  
ATOM   1113  H   SER A  71     -17.775  -6.738 -14.074  1.00 38.52           H  
ATOM   1114  CA  SER A  71     -19.421  -6.386 -15.370  1.00 38.52           C  
ATOM   1115  HA  SER A  71     -20.436  -6.210 -15.012  1.00 38.52           H  
ATOM   1116  C   SER A  71     -19.285  -7.866 -15.702  1.00 38.52           C  
ATOM   1117  CB  SER A  71     -19.249  -5.494 -16.597  1.00 38.52           C  
ATOM   1118  HB2 SER A  71     -18.326  -5.748 -17.119  1.00 38.52           H  
ATOM   1119  HB3 SER A  71     -19.215  -4.449 -16.289  1.00 38.52           H  
ATOM   1120  O   SER A  71     -18.405  -8.291 -16.440  1.00 38.52           O  
ATOM   1121  OG  SER A  71     -20.369  -5.693 -17.441  1.00 38.52           O  
ATOM   1122  HG  SER A  71     -20.237  -5.187 -18.246  1.00 38.52           H  
ATOM   1123  N   MET A  72     -20.143  -8.623 -15.021  1.00 44.46           N  
ATOM   1124  H   MET A  72     -20.635  -8.116 -14.300  1.00 44.46           H  
ATOM   1125  CA  MET A  72     -20.838  -9.829 -15.470  1.00 44.46           C  
ATOM   1126  HA  MET A  72     -21.249 -10.280 -14.567  1.00 44.46           H  
ATOM   1127  C   MET A  72     -20.054 -10.949 -16.174  1.00 44.46           C  
ATOM   1128  CB  MET A  72     -22.052  -9.406 -16.312  1.00 44.46           C  
ATOM   1129  HB2 MET A  72     -22.503 -10.291 -16.761  1.00 44.46           H  
ATOM   1130  HB3 MET A  72     -21.736  -8.738 -17.113  1.00 44.46           H  
ATOM   1131  O   MET A  72     -19.710 -10.870 -17.346  1.00 44.46           O  
ATOM   1132  CG  MET A  72     -23.113  -8.720 -15.445  1.00 44.46           C  
ATOM   1133  HG2 MET A  72     -22.682  -7.830 -14.987  1.00 44.46           H  
ATOM   1134  HG3 MET A  72     -23.413  -9.404 -14.652  1.00 44.46           H  
ATOM   1135  SD  MET A  72     -24.594  -8.216 -16.352  1.00 44.46           S  
ATOM   1136  CE  MET A  72     -25.582  -7.583 -14.972  1.00 44.46           C  
ATOM   1137  HE1 MET A  72     -25.051  -6.765 -14.486  1.00 44.46           H  
ATOM   1138  HE2 MET A  72     -26.537  -7.216 -15.348  1.00 44.46           H  
ATOM   1139  HE3 MET A  72     -25.760  -8.380 -14.250  1.00 44.46           H  
ATOM   1140  N   GLY A  73     -20.028 -12.091 -15.474  1.00 37.27           N  
ATOM   1141  H   GLY A  73     -20.270 -12.025 -14.496  1.00 37.27           H  
ATOM   1142  CA  GLY A  73     -20.004 -13.437 -16.055  1.00 37.27           C  
ATOM   1143  HA2 GLY A  73     -20.446 -13.405 -17.050  1.00 37.27           H  
ATOM   1144  HA3 GLY A  73     -20.610 -14.103 -15.440  1.00 37.27           H  
ATOM   1145  C   GLY A  73     -18.594 -14.004 -16.198  1.00 37.27           C  
ATOM   1146  O   GLY A  73     -17.805 -13.530 -16.991  1.00 37.27           O  
ATOM   1147  N   GLY A  74     -18.168 -15.040 -15.496  1.00 36.10           N  
ATOM   1148  H   GLY A  74     -17.223 -15.298 -15.741  1.00 36.10           H  
ATOM   1149  CA  GLY A  74     -18.875 -16.015 -14.700  1.00 36.10           C  
ATOM   1150  HA2 GLY A  74     -19.809 -16.292 -15.191  1.00 36.10           H  
ATOM   1151  HA3 GLY A  74     -19.074 -15.614 -13.706  1.00 36.10           H  
ATOM   1152  C   GLY A  74     -17.972 -17.247 -14.609  1.00 36.10           C  
ATOM   1153  O   GLY A  74     -17.436 -17.679 -15.620  1.00 36.10           O  
ATOM   1154  N   TRP A  75     -17.881 -17.806 -13.400  1.00 46.74           N  
ATOM   1155  H   TRP A  75     -18.294 -17.290 -12.636  1.00 46.74           H  
ATOM   1156  CA  TRP A  75     -17.497 -19.188 -13.098  1.00 46.74           C  
ATOM   1157  HA  TRP A  75     -17.675 -19.303 -12.028  1.00 46.74           H  
ATOM   1158  C   TRP A  75     -16.022 -19.601 -13.302  1.00 46.74           C  
ATOM   1159  CB  TRP A  75     -18.495 -20.147 -13.779  1.00 46.74           C  
ATOM   1160  HB2 TRP A  75     -18.184 -21.170 -13.564  1.00 46.74           H  
ATOM   1161  HB3 TRP A  75     -18.446 -20.021 -14.860  1.00 46.74           H  
ATOM   1162  O   TRP A  75     -15.346 -19.214 -14.243  1.00 46.74           O  
ATOM   1163  CG  TRP A  75     -19.928 -20.017 -13.338  1.00 46.74           C  
ATOM   1164  CD1 TRP A  75     -20.731 -18.937 -13.491  1.00 46.74           C  
ATOM   1165  HD1 TRP A  75     -20.457 -18.020 -13.992  1.00 46.74           H  
ATOM   1166  CD2 TRP A  75     -20.766 -21.026 -12.699  1.00 46.74           C  
ATOM   1167  CE2 TRP A  75     -22.043 -20.449 -12.423  1.00 46.74           C  
ATOM   1168  CE3 TRP A  75     -20.583 -22.378 -12.342  1.00 46.74           C  
ATOM   1169  HE3 TRP A  75     -19.642 -22.861 -12.557  1.00 46.74           H  
ATOM   1170  NE1 TRP A  75     -21.960 -19.170 -12.916  1.00 46.74           N  
ATOM   1171  HE1 TRP A  75     -22.721 -18.505 -12.922  1.00 46.74           H  
ATOM   1172  CH2 TRP A  75     -22.857 -22.502 -11.449  1.00 46.74           C  
ATOM   1173  HH2 TRP A  75     -23.642 -23.072 -10.975  1.00 46.74           H  
ATOM   1174  CZ2 TRP A  75     -23.076 -21.160 -11.801  1.00 46.74           C  
ATOM   1175  HZ2 TRP A  75     -24.029 -20.690 -11.612  1.00 46.74           H  
ATOM   1176  CZ3 TRP A  75     -21.618 -23.108 -11.726  1.00 46.74           C  
ATOM   1177  HZ3 TRP A  75     -21.461 -24.144 -11.463  1.00 46.74           H  
ATOM   1178  N   VAL A  76     -15.606 -20.529 -12.430  1.00 49.49           N  
ATOM   1179  H   VAL A  76     -16.255 -20.733 -11.684  1.00 49.49           H  
ATOM   1180  CA  VAL A  76     -14.498 -21.495 -12.588  1.00 49.49           C  
ATOM   1181  HA  VAL A  76     -14.880 -22.378 -12.076  1.00 49.49           H  
ATOM   1182  C   VAL A  76     -13.178 -21.196 -11.838  1.00 49.49           C  
ATOM   1183  CB  VAL A  76     -14.348 -22.030 -14.037  1.00 49.49           C  
ATOM   1184  HB  VAL A  76     -13.888 -21.276 -14.677  1.00 49.49           H  
ATOM   1185  O   VAL A  76     -12.196 -20.714 -12.382  1.00 49.49           O  
ATOM   1186  CG1 VAL A  76     -13.478 -23.289 -14.085  1.00 49.49           C  
ATOM   1187 HG11 VAL A  76     -12.446 -23.017 -13.863  1.00 49.49           H  
ATOM   1188 HG12 VAL A  76     -13.845 -24.047 -13.392  1.00 49.49           H  
ATOM   1189 HG13 VAL A  76     -13.472 -23.703 -15.094  1.00 49.49           H  
ATOM   1190  CG2 VAL A  76     -15.698 -22.456 -14.648  1.00 49.49           C  
ATOM   1191 HG21 VAL A  76     -16.257 -23.082 -13.952  1.00 49.49           H  
ATOM   1192 HG22 VAL A  76     -16.287 -21.583 -14.930  1.00 49.49           H  
ATOM   1193 HG23 VAL A  76     -15.535 -23.012 -15.571  1.00 49.49           H  
ATOM   1194  N   HIS A  77     -13.187 -21.655 -10.578  1.00 40.58           N  
ATOM   1195  H   HIS A  77     -14.114 -21.715 -10.181  1.00 40.58           H  
ATOM   1196  CA  HIS A  77     -12.246 -22.618  -9.968  1.00 40.58           C  
ATOM   1197  HA  HIS A  77     -12.806 -22.953  -9.095  1.00 40.58           H  
ATOM   1198  C   HIS A  77     -10.873 -22.213  -9.387  1.00 40.58           C  
ATOM   1199  CB  HIS A  77     -12.109 -23.898 -10.804  1.00 40.58           C  
ATOM   1200  HB2 HIS A  77     -11.126 -24.329 -10.611  1.00 40.58           H  
ATOM   1201  HB3 HIS A  77     -12.110 -23.671 -11.870  1.00 40.58           H  
ATOM   1202  O   HIS A  77      -9.916 -21.856 -10.062  1.00 40.58           O  
ATOM   1203  CG  HIS A  77     -13.115 -24.973 -10.487  1.00 40.58           C  
ATOM   1204  CD2 HIS A  77     -14.481 -24.881 -10.435  1.00 40.58           C  
ATOM   1205  HD2 HIS A  77     -15.076 -24.003 -10.637  1.00 40.58           H  
ATOM   1206  ND1 HIS A  77     -12.783 -26.257 -10.132  1.00 40.58           N  
ATOM   1207  HD1 HIS A  77     -11.843 -26.618 -10.054  1.00 40.58           H  
ATOM   1208  CE1 HIS A  77     -13.916 -26.928  -9.877  1.00 40.58           C  
ATOM   1209  HE1 HIS A  77     -13.973 -27.962  -9.571  1.00 40.58           H  
ATOM   1210  NE2 HIS A  77     -14.978 -26.126 -10.040  1.00 40.58           N  
ATOM   1211  N   HIS A  78     -10.795 -22.513  -8.086  1.00 47.74           N  
ATOM   1212  H   HIS A  78     -11.686 -22.744  -7.670  1.00 47.74           H  
ATOM   1213  CA  HIS A  78      -9.660 -22.916  -7.251  1.00 47.74           C  
ATOM   1214  HA  HIS A  78      -8.954 -22.092  -7.151  1.00 47.74           H  
ATOM   1215  C   HIS A  78      -8.902 -24.193  -7.722  1.00 47.74           C  
ATOM   1216  CB  HIS A  78     -10.304 -23.257  -5.884  1.00 47.74           C  
ATOM   1217  HB2 HIS A  78      -9.750 -24.072  -5.418  1.00 47.74           H  
ATOM   1218  HB3 HIS A  78     -11.316 -23.641  -6.016  1.00 47.74           H  
ATOM   1219  O   HIS A  78      -9.499 -25.017  -8.414  1.00 47.74           O  
ATOM   1220  CG  HIS A  78     -10.329 -22.157  -4.863  1.00 47.74           C  
ATOM   1221  CD2 HIS A  78     -11.227 -21.130  -4.753  1.00 47.74           C  
ATOM   1222  HD2 HIS A  78     -12.048 -20.923  -5.424  1.00 47.74           H  
ATOM   1223  ND1 HIS A  78      -9.486 -22.079  -3.778  1.00 47.74           N  
ATOM   1224  HD1 HIS A  78      -8.757 -22.733  -3.533  1.00 47.74           H  
ATOM   1225  CE1 HIS A  78      -9.855 -21.022  -3.039  1.00 47.74           C  
ATOM   1226  HE1 HIS A  78      -9.390 -20.709  -2.116  1.00 47.74           H  
ATOM   1227  NE2 HIS A  78     -10.911 -20.414  -3.596  1.00 47.74           N  
ATOM   1228  N   GLN A  79      -7.694 -24.401  -7.132  1.00 50.21           N  
ATOM   1229  H   GLN A  79      -7.305 -23.577  -6.698  1.00 50.21           H  
ATOM   1230  CA  GLN A  79      -6.900 -25.653  -6.883  1.00 50.21           C  
ATOM   1231  HA  GLN A  79      -6.449 -25.528  -5.899  1.00 50.21           H  
ATOM   1232  C   GLN A  79      -5.684 -25.913  -7.815  1.00 50.21           C  
ATOM   1233  CB  GLN A  79      -7.838 -26.867  -6.764  1.00 50.21           C  
ATOM   1234  HB2 GLN A  79      -7.256 -27.788  -6.727  1.00 50.21           H  
ATOM   1235  HB3 GLN A  79      -8.446 -26.956  -7.663  1.00 50.21           H  
ATOM   1236  O   GLN A  79      -5.755 -25.565  -8.981  1.00 50.21           O  
ATOM   1237  CG  GLN A  79      -8.763 -26.759  -5.539  1.00 50.21           C  
ATOM   1238  HG2 GLN A  79      -9.812 -26.775  -5.838  1.00 50.21           H  
ATOM   1239  HG3 GLN A  79      -8.588 -25.815  -5.023  1.00 50.21           H  
ATOM   1240  CD  GLN A  79      -8.487 -27.842  -4.525  1.00 50.21           C  
ATOM   1241  NE2 GLN A  79      -8.816 -29.085  -4.789  1.00 50.21           N  
ATOM   1242 HE21 GLN A  79      -8.479 -29.773  -4.130  1.00 50.21           H  
ATOM   1243 HE22 GLN A  79      -9.198 -29.338  -5.689  1.00 50.21           H  
ATOM   1244  OE1 GLN A  79      -7.918 -27.595  -3.482  1.00 50.21           O  
ATOM   1245  N   VAL A  80      -4.528 -26.517  -7.450  1.00 49.73           N  
ATOM   1246  H   VAL A  80      -3.881 -26.526  -8.226  1.00 49.73           H  
ATOM   1247  CA  VAL A  80      -3.986 -27.261  -6.275  1.00 49.73           C  
ATOM   1248  HA  VAL A  80      -4.202 -26.720  -5.353  1.00 49.73           H  
ATOM   1249  C   VAL A  80      -2.447 -27.390  -6.407  1.00 49.73           C  
ATOM   1250  CB  VAL A  80      -4.597 -28.695  -6.247  1.00 49.73           C  
ATOM   1251  HB  VAL A  80      -5.198 -28.840  -7.145  1.00 49.73           H  
ATOM   1252  O   VAL A  80      -1.953 -27.460  -7.528  1.00 49.73           O  
ATOM   1253  CG1 VAL A  80      -3.676 -29.920  -6.126  1.00 49.73           C  
ATOM   1254 HG11 VAL A  80      -4.276 -30.830  -6.125  1.00 49.73           H  
ATOM   1255 HG12 VAL A  80      -3.008 -29.962  -6.987  1.00 49.73           H  
ATOM   1256 HG13 VAL A  80      -3.090 -29.886  -5.208  1.00 49.73           H  
ATOM   1257  CG2 VAL A  80      -5.516 -28.799  -5.048  1.00 49.73           C  
ATOM   1258 HG21 VAL A  80      -6.005 -27.836  -4.900  1.00 49.73           H  
ATOM   1259 HG22 VAL A  80      -6.238 -29.602  -5.202  1.00 49.73           H  
ATOM   1260 HG23 VAL A  80      -4.950 -29.004  -4.140  1.00 49.73           H  
ATOM   1261  N   ILE A  81      -1.697 -27.523  -5.299  1.00 39.22           N  
ATOM   1262  H   ILE A  81      -2.155 -27.438  -4.403  1.00 39.22           H  
ATOM   1263  CA  ILE A  81      -0.333 -28.114  -5.262  1.00 39.22           C  
ATOM   1264  HA  ILE A  81      -0.088 -28.519  -6.244  1.00 39.22           H  
ATOM   1265  C   ILE A  81      -0.338 -29.256  -4.223  1.00 39.22           C  
ATOM   1266  CB  ILE A  81       0.762 -27.069  -4.901  1.00 39.22           C  
ATOM   1267  HB  ILE A  81       0.517 -26.642  -3.928  1.00 39.22           H  
ATOM   1268  O   ILE A  81      -0.658 -28.976  -3.066  1.00 39.22           O  
ATOM   1269  CG1 ILE A  81       0.815 -25.918  -5.931  1.00 39.22           C  
ATOM   1270 HG12 ILE A  81      -0.177 -25.476  -6.020  1.00 39.22           H  
ATOM   1271 HG13 ILE A  81       1.090 -26.317  -6.908  1.00 39.22           H  
ATOM   1272  CG2 ILE A  81       2.147 -27.747  -4.792  1.00 39.22           C  
ATOM   1273 HG21 ILE A  81       2.435 -28.174  -5.753  1.00 39.22           H  
ATOM   1274 HG22 ILE A  81       2.140 -28.537  -4.041  1.00 39.22           H  
ATOM   1275 HG23 ILE A  81       2.903 -27.027  -4.480  1.00 39.22           H  
ATOM   1276  CD1 ILE A  81       1.782 -24.781  -5.566  1.00 39.22           C  
ATOM   1277 HD11 ILE A  81       1.579 -24.428  -4.555  1.00 39.22           H  
ATOM   1278 HD12 ILE A  81       2.817 -25.116  -5.638  1.00 39.22           H  
ATOM   1279 HD13 ILE A  81       1.642 -23.955  -6.264  1.00 39.22           H  
ATOM   1280  N   PRO A  82      -0.013 -30.520  -4.575  1.00 47.51           N  
ATOM   1281  CA  PRO A  82       0.052 -31.623  -3.618  1.00 47.51           C  
ATOM   1282  HA  PRO A  82      -0.561 -31.398  -2.745  1.00 47.51           H  
ATOM   1283  C   PRO A  82       1.481 -31.929  -3.129  1.00 47.51           C  
ATOM   1284  CB  PRO A  82      -0.582 -32.805  -4.346  1.00 47.51           C  
ATOM   1285  HB2 PRO A  82      -1.668 -32.726  -4.289  1.00 47.51           H  
ATOM   1286  HB3 PRO A  82      -0.248 -33.767  -3.956  1.00 47.51           H  
ATOM   1287  O   PRO A  82       2.478 -31.652  -3.793  1.00 47.51           O  
ATOM   1288  CG  PRO A  82      -0.132 -32.587  -5.790  1.00 47.51           C  
ATOM   1289  HG2 PRO A  82      -0.872 -32.964  -6.496  1.00 47.51           H  
ATOM   1290  HG3 PRO A  82       0.829 -33.077  -5.950  1.00 47.51           H  
ATOM   1291  CD  PRO A  82       0.051 -31.069  -5.925  1.00 47.51           C  
ATOM   1292  HD2 PRO A  82      -0.756 -30.660  -6.534  1.00 47.51           H  
ATOM   1293  HD3 PRO A  82       1.015 -30.845  -6.383  1.00 47.51           H  
ATOM   1294  N   VAL A  83       1.529 -32.538  -1.942  1.00 44.98           N  
ATOM   1295  H   VAL A  83       0.632 -32.762  -1.535  1.00 44.98           H  
ATOM   1296  CA  VAL A  83       2.695 -32.964  -1.148  1.00 44.98           C  
ATOM   1297  HA  VAL A  83       3.516 -32.264  -1.306  1.00 44.98           H  
ATOM   1298  C   VAL A  83       3.162 -34.372  -1.549  1.00 44.98           C  
ATOM   1299  CB  VAL A  83       2.280 -32.939   0.345  1.00 44.98           C  
ATOM   1300  HB  VAL A  83       1.362 -33.517   0.456  1.00 44.98           H  
ATOM   1301  O   VAL A  83       2.332 -35.251  -1.773  1.00 44.98           O  
ATOM   1302  CG1 VAL A  83       3.312 -33.540   1.307  1.00 44.98           C  
ATOM   1303 HG11 VAL A  83       3.428 -34.608   1.120  1.00 44.98           H  
ATOM   1304 HG12 VAL A  83       4.275 -33.045   1.186  1.00 44.98           H  
ATOM   1305 HG13 VAL A  83       2.977 -33.418   2.337  1.00 44.98           H  
ATOM   1306  CG2 VAL A  83       1.989 -31.504   0.810  1.00 44.98           C  
ATOM   1307 HG21 VAL A  83       1.673 -31.509   1.854  1.00 44.98           H  
ATOM   1308 HG22 VAL A  83       1.189 -31.061   0.217  1.00 44.98           H  
ATOM   1309 HG23 VAL A  83       2.885 -30.892   0.712  1.00 44.98           H  
ATOM   1310  N   LEU A  84       4.482 -34.607  -1.554  1.00 50.80           N  
ATOM   1311  H   LEU A  84       5.092 -33.832  -1.334  1.00 50.80           H  
ATOM   1312  CA  LEU A  84       5.115 -35.934  -1.590  1.00 50.80           C  
ATOM   1313  HA  LEU A  84       4.361 -36.661  -1.892  1.00 50.80           H  
ATOM   1314  C   LEU A  84       5.591 -36.342  -0.183  1.00 50.80           C  
ATOM   1315  CB  LEU A  84       6.253 -35.960  -2.634  1.00 50.80           C  
ATOM   1316  HB2 LEU A  84       6.466 -34.937  -2.944  1.00 50.80           H  
ATOM   1317  HB3 LEU A  84       7.166 -36.346  -2.180  1.00 50.80           H  
ATOM   1318  O   LEU A  84       6.133 -35.541   0.574  1.00 50.80           O  
ATOM   1319  CG  LEU A  84       5.919 -36.803  -3.882  1.00 50.80           C  
ATOM   1320  HG  LEU A  84       4.866 -36.679  -4.135  1.00 50.80           H  
ATOM   1321  CD1 LEU A  84       6.747 -36.337  -5.079  1.00 50.80           C  
ATOM   1322 HD11 LEU A  84       6.520 -35.294  -5.300  1.00 50.80           H  
ATOM   1323 HD12 LEU A  84       6.500 -36.939  -5.954  1.00 50.80           H  
ATOM   1324 HD13 LEU A  84       7.810 -36.438  -4.861  1.00 50.80           H  
ATOM   1325  CD2 LEU A  84       6.210 -38.289  -3.651  1.00 50.80           C  
ATOM   1326 HD21 LEU A  84       5.615 -38.659  -2.817  1.00 50.80           H  
ATOM   1327 HD22 LEU A  84       5.950 -38.858  -4.544  1.00 50.80           H  
ATOM   1328 HD23 LEU A  84       7.267 -38.436  -3.428  1.00 50.80           H  
ATOM   1329  N   SER A  85       5.330 -37.602   0.142  1.00 52.21           N  
ATOM   1330  H   SER A  85       4.908 -38.166  -0.582  1.00 52.21           H  
ATOM   1331  CA  SER A  85       5.384 -38.267   1.447  1.00 52.21           C  
ATOM   1332  HA  SER A  85       5.015 -37.588   2.215  1.00 52.21           H  
ATOM   1333  C   SER A  85       6.780 -38.782   1.845  1.00 52.21           C  
ATOM   1334  CB  SER A  85       4.460 -39.497   1.344  1.00 52.21           C  
ATOM   1335  HB2 SER A  85       4.136 -39.794   2.341  1.00 52.21           H  
ATOM   1336  HB3 SER A  85       5.018 -40.325   0.906  1.00 52.21           H  
ATOM   1337  O   SER A  85       7.513 -39.233   0.975  1.00 52.21           O  
ATOM   1338  OG  SER A  85       3.327 -39.264   0.514  1.00 52.21           O  
ATOM   1339  HG  SER A  85       2.780 -38.578   0.902  1.00 52.21           H  
ATOM   1340  N   GLN A  86       7.080 -38.852   3.152  1.00 43.49           N  
ATOM   1341  H   GLN A  86       6.539 -38.270   3.776  1.00 43.49           H  
ATOM   1342  CA  GLN A  86       7.886 -39.900   3.831  1.00 43.49           C  
ATOM   1343  HA  GLN A  86       7.633 -40.879   3.422  1.00 43.49           H  
ATOM   1344  C   GLN A  86       7.498 -39.891   5.329  1.00 43.49           C  
ATOM   1345  CB  GLN A  86       9.406 -39.674   3.684  1.00 43.49           C  
ATOM   1346  HB2 GLN A  86       9.889 -40.240   4.480  1.00 43.49           H  
ATOM   1347  HB3 GLN A  86       9.650 -38.622   3.837  1.00 43.49           H  
ATOM   1348  O   GLN A  86       7.675 -38.881   5.998  1.00 43.49           O  
ATOM   1349  CG  GLN A  86       9.978 -40.153   2.335  1.00 43.49           C  
ATOM   1350  HG2 GLN A  86       9.353 -40.949   1.929  1.00 43.49           H  
ATOM   1351  HG3 GLN A  86       9.974 -39.320   1.632  1.00 43.49           H  
ATOM   1352  CD  GLN A  86      11.390 -40.717   2.447  1.00 43.49           C  
ATOM   1353  NE2 GLN A  86      12.327 -40.263   1.643  1.00 43.49           N  
ATOM   1354 HE21 GLN A  86      13.237 -40.685   1.760  1.00 43.49           H  
ATOM   1355 HE22 GLN A  86      12.121 -39.546   0.962  1.00 43.49           H  
ATOM   1356  OE1 GLN A  86      11.680 -41.594   3.237  1.00 43.49           O  
ATOM   1357  N   GLN A  87       6.650 -40.806   5.813  1.00 45.48           N  
ATOM   1358  H   GLN A  87       5.947 -40.324   6.355  1.00 45.48           H  
ATOM   1359  CA  GLN A  87       6.967 -42.096   6.461  1.00 45.48           C  
ATOM   1360  HA  GLN A  87       6.033 -42.419   6.920  1.00 45.48           H  
ATOM   1361  C   GLN A  87       7.963 -42.043   7.638  1.00 45.48           C  
ATOM   1362  CB  GLN A  87       7.342 -43.213   5.465  1.00 45.48           C  
ATOM   1363  HB2 GLN A  87       7.963 -42.816   4.661  1.00 45.48           H  
ATOM   1364  HB3 GLN A  87       7.928 -43.963   5.996  1.00 45.48           H  
ATOM   1365  O   GLN A  87       9.160 -41.949   7.422  1.00 45.48           O  
ATOM   1366  CG  GLN A  87       6.105 -43.925   4.888  1.00 45.48           C  
ATOM   1367  HG2 GLN A  87       5.451 -44.226   5.707  1.00 45.48           H  
ATOM   1368  HG3 GLN A  87       5.558 -43.235   4.247  1.00 45.48           H  
ATOM   1369  CD  GLN A  87       6.450 -45.178   4.083  1.00 45.48           C  
ATOM   1370  NE2 GLN A  87       5.471 -45.970   3.701  1.00 45.48           N  
ATOM   1371 HE21 GLN A  87       5.760 -46.777   3.167  1.00 45.48           H  
ATOM   1372 HE22 GLN A  87       4.506 -45.760   3.913  1.00 45.48           H  
ATOM   1373  OE1 GLN A  87       7.585 -45.486   3.782  1.00 45.48           O  
ATOM   1374  N   HIS A  88       7.451 -42.219   8.866  1.00 41.19           N  
ATOM   1375  H   HIS A  88       6.495 -41.922   9.003  1.00 41.19           H  
ATOM   1376  CA  HIS A  88       7.858 -43.261   9.831  1.00 41.19           C  
ATOM   1377  HA  HIS A  88       7.926 -44.193   9.269  1.00 41.19           H  
ATOM   1378  C   HIS A  88       6.757 -43.443  10.918  1.00 41.19           C  
ATOM   1379  CB  HIS A  88       9.240 -42.991  10.456  1.00 41.19           C  
ATOM   1380  HB2 HIS A  88       9.244 -43.329  11.493  1.00 41.19           H  
ATOM   1381  HB3 HIS A  88       9.439 -41.920  10.463  1.00 41.19           H  
ATOM   1382  O   HIS A  88       6.002 -42.502  11.168  1.00 41.19           O  
ATOM   1383  CG  HIS A  88      10.358 -43.715   9.737  1.00 41.19           C  
ATOM   1384  CD2 HIS A  88      11.318 -43.153   8.937  1.00 41.19           C  
ATOM   1385  HD2 HIS A  88      11.413 -42.103   8.701  1.00 41.19           H  
ATOM   1386  ND1 HIS A  88      10.590 -45.075   9.740  1.00 41.19           N  
ATOM   1387  HD1 HIS A  88      10.087 -45.771  10.273  1.00 41.19           H  
ATOM   1388  CE1 HIS A  88      11.652 -45.321   8.954  1.00 41.19           C  
ATOM   1389  HE1 HIS A  88      12.079 -46.295   8.765  1.00 41.19           H  
ATOM   1390  NE2 HIS A  88      12.134 -44.179   8.451  1.00 41.19           N  
ATOM   1391  N   PRO A  89       6.605 -44.645  11.519  1.00 46.33           N  
ATOM   1392  CA  PRO A  89       5.466 -45.026  12.370  1.00 46.33           C  
ATOM   1393  HA  PRO A  89       4.565 -44.520  12.022  1.00 46.33           H  
ATOM   1394  C   PRO A  89       5.688 -44.733  13.873  1.00 46.33           C  
ATOM   1395  CB  PRO A  89       5.316 -46.533  12.131  1.00 46.33           C  
ATOM   1396  HB2 PRO A  89       4.824 -47.038  12.962  1.00 46.33           H  
ATOM   1397  HB3 PRO A  89       4.767 -46.702  11.205  1.00 46.33           H  
ATOM   1398  O   PRO A  89       6.820 -44.853  14.343  1.00 46.33           O  
ATOM   1399  CG  PRO A  89       6.763 -46.998  11.959  1.00 46.33           C  
ATOM   1400  HG2 PRO A  89       6.825 -47.898  11.348  1.00 46.33           H  
ATOM   1401  HG3 PRO A  89       7.213 -47.173  12.936  1.00 46.33           H  
ATOM   1402  CD  PRO A  89       7.449 -45.810  11.284  1.00 46.33           C  
ATOM   1403  HD2 PRO A  89       7.519 -46.014  10.215  1.00 46.33           H  
ATOM   1404  HD3 PRO A  89       8.442 -45.663  11.710  1.00 46.33           H  
ATOM   1405  N   PRO A  90       4.638 -44.419  14.664  1.00 42.99           N  
ATOM   1406  CA  PRO A  90       4.755 -44.269  16.113  1.00 42.99           C  
ATOM   1407  HA  PRO A  90       5.756 -43.932  16.381  1.00 42.99           H  
ATOM   1408  C   PRO A  90       4.461 -45.586  16.855  1.00 42.99           C  
ATOM   1409  CB  PRO A  90       3.766 -43.157  16.468  1.00 42.99           C  
ATOM   1410  HB2 PRO A  90       3.403 -43.238  17.492  1.00 42.99           H  
ATOM   1411  HB3 PRO A  90       4.240 -42.188  16.307  1.00 42.99           H  
ATOM   1412  O   PRO A  90       3.389 -46.175  16.720  1.00 42.99           O  
ATOM   1413  CG  PRO A  90       2.641 -43.345  15.448  1.00 42.99           C  
ATOM   1414  HG2 PRO A  90       1.897 -44.035  15.847  1.00 42.99           H  
ATOM   1415  HG3 PRO A  90       2.171 -42.394  15.195  1.00 42.99           H  
ATOM   1416  CD  PRO A  90       3.319 -43.979  14.227  1.00 42.99           C  
ATOM   1417  HD2 PRO A  90       2.731 -44.822  13.865  1.00 42.99           H  
ATOM   1418  HD3 PRO A  90       3.422 -43.227  13.445  1.00 42.99           H  
ATOM   1419  N   SER A  91       5.405 -46.026  17.689  1.00 51.93           N  
ATOM   1420  H   SER A  91       6.296 -45.549  17.700  1.00 51.93           H  
ATOM   1421  CA  SER A  91       5.179 -47.056  18.708  1.00 51.93           C  
ATOM   1422  HA  SER A  91       4.699 -47.917  18.241  1.00 51.93           H  
ATOM   1423  C   SER A  91       4.266 -46.509  19.810  1.00 51.93           C  
ATOM   1424  CB  SER A  91       6.506 -47.520  19.319  1.00 51.93           C  
ATOM   1425  HB2 SER A  91       6.305 -48.256  20.097  1.00 51.93           H  
ATOM   1426  HB3 SER A  91       7.021 -46.668  19.763  1.00 51.93           H  
ATOM   1427  O   SER A  91       4.568 -45.490  20.429  1.00 51.93           O  
ATOM   1428  OG  SER A  91       7.325 -48.103  18.323  1.00 51.93           O  
ATOM   1429  HG  SER A  91       8.147 -48.393  18.726  1.00 51.93           H  
ATOM   1430  N   HIS A  92       3.152 -47.193  20.060  1.00 48.31           N  
ATOM   1431  H   HIS A  92       2.963 -48.007  19.494  1.00 48.31           H  
ATOM   1432  CA  HIS A  92       2.232 -46.916  21.160  1.00 48.31           C  
ATOM   1433  HA  HIS A  92       2.083 -45.840  21.251  1.00 48.31           H  
ATOM   1434  C   HIS A  92       2.792 -47.456  22.484  1.00 48.31           C  
ATOM   1435  CB  HIS A  92       0.879 -47.585  20.858  1.00 48.31           C  
ATOM   1436  HB2 HIS A  92       1.042 -48.611  20.529  1.00 48.31           H  
ATOM   1437  HB3 HIS A  92       0.306 -47.633  21.784  1.00 48.31           H  
ATOM   1438  O   HIS A  92       2.977 -48.665  22.617  1.00 48.31           O  
ATOM   1439  CG  HIS A  92       0.032 -46.866  19.839  1.00 48.31           C  
ATOM   1440  CD2 HIS A  92       0.138 -46.916  18.474  1.00 48.31           C  
ATOM   1441  HD2 HIS A  92       0.876 -47.466  17.909  1.00 48.31           H  
ATOM   1442  ND1 HIS A  92      -1.037 -46.050  20.133  1.00 48.31           N  
ATOM   1443  HD1 HIS A  92      -1.380 -45.827  21.056  1.00 48.31           H  
ATOM   1444  CE1 HIS A  92      -1.563 -45.618  18.976  1.00 48.31           C  
ATOM   1445  HE1 HIS A  92      -2.418 -44.965  18.885  1.00 48.31           H  
ATOM   1446  NE2 HIS A  92      -0.883 -46.122  17.937  1.00 48.31           N  
ATOM   1447  N   THR A  93       2.953 -46.591  23.489  1.00 49.78           N  
ATOM   1448  H   THR A  93       2.899 -45.601  23.297  1.00 49.78           H  
ATOM   1449  CA  THR A  93       2.996 -47.017  24.896  1.00 49.78           C  
ATOM   1450  HA  THR A  93       2.756 -48.080  24.930  1.00 49.78           H  
ATOM   1451  C   THR A  93       1.911 -46.276  25.661  1.00 49.78           C  
ATOM   1452  CB  THR A  93       4.367 -46.870  25.578  1.00 49.78           C  
ATOM   1453  HB  THR A  93       4.467 -45.873  26.007  1.00 49.78           H  
ATOM   1454  O   THR A  93       1.997 -45.083  25.941  1.00 49.78           O  
ATOM   1455  CG2 THR A  93       4.527 -47.928  26.673  1.00 49.78           C  
ATOM   1456 HG21 THR A  93       4.489 -48.927  26.238  1.00 49.78           H  
ATOM   1457 HG22 THR A  93       5.484 -47.793  27.177  1.00 49.78           H  
ATOM   1458 HG23 THR A  93       3.729 -47.823  27.408  1.00 49.78           H  
ATOM   1459  OG1 THR A  93       5.423 -47.075  24.673  1.00 49.78           O  
ATOM   1460  HG1 THR A  93       6.248 -46.936  25.144  1.00 49.78           H  
ATOM   1461  N   THR A  94       0.847 -47.017  25.933  1.00 48.82           N  
ATOM   1462  H   THR A  94       0.834 -47.955  25.559  1.00 48.82           H  
ATOM   1463  CA  THR A  94      -0.352 -46.631  26.669  1.00 48.82           C  
ATOM   1464  HA  THR A  94      -0.769 -45.718  26.244  1.00 48.82           H  
ATOM   1465  C   THR A  94      -0.015 -46.412  28.148  1.00 48.82           C  
ATOM   1466  CB  THR A  94      -1.368 -47.781  26.508  1.00 48.82           C  
ATOM   1467  HB  THR A  94      -1.030 -48.646  27.079  1.00 48.82           H  
ATOM   1468  O   THR A  94       0.267 -47.373  28.860  1.00 48.82           O  
ATOM   1469  CG2 THR A  94      -2.780 -47.420  26.953  1.00 48.82           C  
ATOM   1470 HG21 THR A  94      -2.774 -47.151  28.010  1.00 48.82           H  
ATOM   1471 HG22 THR A  94      -3.444 -48.273  26.815  1.00 48.82           H  
ATOM   1472 HG23 THR A  94      -3.149 -46.574  26.372  1.00 48.82           H  
ATOM   1473  OG1 THR A  94      -1.452 -48.166  25.149  1.00 48.82           O  
ATOM   1474  HG1 THR A  94      -2.071 -48.898  25.092  1.00 48.82           H  
ATOM   1475  N   LEU A  95      -0.061 -45.166  28.628  1.00 46.17           N  
ATOM   1476  H   LEU A  95      -0.244 -44.412  27.981  1.00 46.17           H  
ATOM   1477  CA  LEU A  95      -0.187 -44.865  30.060  1.00 46.17           C  
ATOM   1478  HA  LEU A  95       0.308 -45.658  30.620  1.00 46.17           H  
ATOM   1479  C   LEU A  95      -1.685 -44.868  30.422  1.00 46.17           C  
ATOM   1480  CB  LEU A  95       0.507 -43.528  30.401  1.00 46.17           C  
ATOM   1481  HB2 LEU A  95       0.584 -42.930  29.493  1.00 46.17           H  
ATOM   1482  HB3 LEU A  95      -0.119 -42.962  31.090  1.00 46.17           H  
ATOM   1483  O   LEU A  95      -2.477 -44.264  29.693  1.00 46.17           O  
ATOM   1484  CG  LEU A  95       1.907 -43.713  31.029  1.00 46.17           C  
ATOM   1485  HG  LEU A  95       2.294 -44.704  30.790  1.00 46.17           H  
ATOM   1486  CD1 LEU A  95       2.897 -42.688  30.480  1.00 46.17           C  
ATOM   1487 HD11 LEU A  95       3.876 -42.837  30.936  1.00 46.17           H  
ATOM   1488 HD12 LEU A  95       2.993 -42.817  29.402  1.00 46.17           H  
ATOM   1489 HD13 LEU A  95       2.548 -41.678  30.694  1.00 46.17           H  
ATOM   1490  CD2 LEU A  95       1.864 -43.550  32.552  1.00 46.17           C  
ATOM   1491 HD21 LEU A  95       2.859 -43.712  32.968  1.00 46.17           H  
ATOM   1492 HD22 LEU A  95       1.183 -44.282  32.987  1.00 46.17           H  
ATOM   1493 HD23 LEU A  95       1.526 -42.549  32.816  1.00 46.17           H  
ATOM   1494  N   PRO A  96      -2.102 -45.571  31.490  1.00 43.42           N  
ATOM   1495  CA  PRO A  96      -3.507 -45.708  31.848  1.00 43.42           C  
ATOM   1496  HA  PRO A  96      -4.036 -46.098  30.978  1.00 43.42           H  
ATOM   1497  C   PRO A  96      -4.126 -44.363  32.275  1.00 43.42           C  
ATOM   1498  CB  PRO A  96      -3.555 -46.755  32.966  1.00 43.42           C  
ATOM   1499  HB2 PRO A  96      -3.675 -47.747  32.530  1.00 43.42           H  
ATOM   1500  HB3 PRO A  96      -4.351 -46.560  33.684  1.00 43.42           H  
ATOM   1501  O   PRO A  96      -3.451 -43.533  32.887  1.00 43.42           O  
ATOM   1502  CG  PRO A  96      -2.173 -46.647  33.607  1.00 43.42           C  
ATOM   1503  HG2 PRO A  96      -2.164 -45.823  34.320  1.00 43.42           H  
ATOM   1504  HG3 PRO A  96      -1.874 -47.576  34.093  1.00 43.42           H  
ATOM   1505  CD  PRO A  96      -1.270 -46.308  32.426  1.00 43.42           C  
ATOM   1506  HD2 PRO A  96      -0.920 -47.227  31.954  1.00 43.42           H  
ATOM   1507  HD3 PRO A  96      -0.426 -45.711  32.769  1.00 43.42           H  
ATOM   1508  N   PRO A  97      -5.419 -44.140  31.980  1.00 50.29           N  
ATOM   1509  CA  PRO A  97      -6.119 -42.911  32.326  1.00 50.29           C  
ATOM   1510  HA  PRO A  97      -5.553 -42.052  31.966  1.00 50.29           H  
ATOM   1511  C   PRO A  97      -6.298 -42.792  33.846  1.00 50.29           C  
ATOM   1512  CB  PRO A  97      -7.452 -42.982  31.571  1.00 50.29           C  
ATOM   1513  HB2 PRO A  97      -8.260 -42.492  32.113  1.00 50.29           H  
ATOM   1514  HB3 PRO A  97      -7.330 -42.533  30.586  1.00 50.29           H  
ATOM   1515  O   PRO A  97      -6.869 -43.673  34.491  1.00 50.29           O  
ATOM   1516  CG  PRO A  97      -7.705 -44.482  31.414  1.00 50.29           C  
ATOM   1517  HG2 PRO A  97      -8.315 -44.701  30.537  1.00 50.29           H  
ATOM   1518  HG3 PRO A  97      -8.178 -44.870  32.315  1.00 50.29           H  
ATOM   1519  CD  PRO A  97      -6.302 -45.062  31.286  1.00 50.29           C  
ATOM   1520  HD2 PRO A  97      -6.272 -46.057  31.732  1.00 50.29           H  
ATOM   1521  HD3 PRO A  97      -6.020 -45.107  30.234  1.00 50.29           H  
ATOM   1522  N   HIS A  98      -5.836 -41.679  34.420  1.00 54.29           N  
ATOM   1523  H   HIS A  98      -5.340 -41.011  33.848  1.00 54.29           H  
ATOM   1524  CA  HIS A  98      -6.139 -41.315  35.799  1.00 54.29           C  
ATOM   1525  HA  HIS A  98      -5.867 -42.150  36.445  1.00 54.29           H  
ATOM   1526  C   HIS A  98      -7.644 -41.071  35.938  1.00 54.29           C  
ATOM   1527  CB  HIS A  98      -5.315 -40.096  36.237  1.00 54.29           C  
ATOM   1528  HB2 HIS A  98      -5.326 -39.339  35.453  1.00 54.29           H  
ATOM   1529  HB3 HIS A  98      -5.778 -39.659  37.122  1.00 54.29           H  
ATOM   1530  O   HIS A  98      -8.211 -40.144  35.359  1.00 54.29           O  
ATOM   1531  CG  HIS A  98      -3.891 -40.449  36.590  1.00 54.29           C  
ATOM   1532  CD2 HIS A  98      -2.816 -40.501  35.743  1.00 54.29           C  
ATOM   1533  HD2 HIS A  98      -2.828 -40.294  34.683  1.00 54.29           H  
ATOM   1534  ND1 HIS A  98      -3.437 -40.806  37.840  1.00 54.29           N  
ATOM   1535  HD1 HIS A  98      -3.988 -40.849  38.686  1.00 54.29           H  
ATOM   1536  CE1 HIS A  98      -2.122 -41.062  37.750  1.00 54.29           C  
ATOM   1537  HE1 HIS A  98      -1.486 -41.359  38.571  1.00 54.29           H  
ATOM   1538  NE2 HIS A  98      -1.698 -40.885  36.491  1.00 54.29           N  
ATOM   1539  N   HIS A  99      -8.288 -41.934  36.718  1.00 59.97           N  
ATOM   1540  H   HIS A  99      -7.771 -42.729  37.064  1.00 59.97           H  
ATOM   1541  CA  HIS A  99      -9.661 -41.774  37.169  1.00 59.97           C  
ATOM   1542  HA  HIS A  99     -10.311 -41.751  36.294  1.00 59.97           H  
ATOM   1543  C   HIS A  99      -9.783 -40.443  37.929  1.00 59.97           C  
ATOM   1544  CB  HIS A  99     -10.029 -42.982  38.061  1.00 59.97           C  
ATOM   1545  HB2 HIS A  99      -9.195 -43.683  38.103  1.00 59.97           H  
ATOM   1546  HB3 HIS A  99     -10.209 -42.652  39.084  1.00 59.97           H  
ATOM   1547  O   HIS A  99      -9.264 -40.300  39.036  1.00 59.97           O  
ATOM   1548  CG  HIS A  99     -11.246 -43.748  37.616  1.00 59.97           C  
ATOM   1549  CD2 HIS A  99     -11.400 -45.109  37.655  1.00 59.97           C  
ATOM   1550  HD2 HIS A  99     -10.660 -45.823  37.984  1.00 59.97           H  
ATOM   1551  ND1 HIS A  99     -12.436 -43.220  37.163  1.00 59.97           N  
ATOM   1552  HD1 HIS A  99     -12.672 -42.241  37.088  1.00 59.97           H  
ATOM   1553  CE1 HIS A  99     -13.276 -44.240  36.922  1.00 59.97           C  
ATOM   1554  HE1 HIS A  99     -14.293 -44.140  36.571  1.00 59.97           H  
ATOM   1555  NE2 HIS A  99     -12.690 -45.410  37.210  1.00 59.97           N  
ATOM   1556  N   HIS A 100     -10.469 -39.459  37.346  1.00 56.67           N  
ATOM   1557  H   HIS A 100     -10.771 -39.567  36.389  1.00 56.67           H  
ATOM   1558  CA  HIS A 100     -10.876 -38.267  38.082  1.00 56.67           C  
ATOM   1559  HA  HIS A 100     -10.045 -37.938  38.705  1.00 56.67           H  
ATOM   1560  C   HIS A 100     -12.037 -38.640  39.009  1.00 56.67           C  
ATOM   1561  CB  HIS A 100     -11.202 -37.115  37.124  1.00 56.67           C  
ATOM   1562  HB2 HIS A 100     -11.805 -37.478  36.292  1.00 56.67           H  
ATOM   1563  HB3 HIS A 100     -11.790 -36.370  37.661  1.00 56.67           H  
ATOM   1564  O   HIS A 100     -13.152 -38.915  38.568  1.00 56.67           O  
ATOM   1565  CG  HIS A 100      -9.959 -36.433  36.604  1.00 56.67           C  
ATOM   1566  CD2 HIS A 100      -9.300 -36.694  35.431  1.00 56.67           C  
ATOM   1567  HD2 HIS A 100      -9.575 -37.437  34.697  1.00 56.67           H  
ATOM   1568  ND1 HIS A 100      -9.254 -35.442  37.250  1.00 56.67           N  
ATOM   1569  HD1 HIS A 100      -9.492 -35.021  38.137  1.00 56.67           H  
ATOM   1570  CE1 HIS A 100      -8.204 -35.107  36.483  1.00 56.67           C  
ATOM   1571  HE1 HIS A 100      -7.472 -34.350  36.722  1.00 56.67           H  
ATOM   1572  NE2 HIS A 100      -8.194 -35.841  35.361  1.00 56.67           N  
ATOM   1573  N   ILE A 101     -11.738 -38.691  40.305  1.00 52.38           N  
ATOM   1574  H   ILE A 101     -10.773 -38.537  40.561  1.00 52.38           H  
ATOM   1575  CA  ILE A 101     -12.705 -38.821  41.395  1.00 52.38           C  
ATOM   1576  HA  ILE A 101     -13.355 -39.671  41.187  1.00 52.38           H  
ATOM   1577  C   ILE A 101     -13.522 -37.517  41.449  1.00 52.38           C  
ATOM   1578  CB  ILE A 101     -11.946 -39.076  42.722  1.00 52.38           C  
ATOM   1579  HB  ILE A 101     -11.261 -38.243  42.882  1.00 52.38           H  
ATOM   1580  O   ILE A 101     -12.915 -36.442  41.459  1.00 52.38           O  
ATOM   1581  CG1 ILE A 101     -11.111 -40.380  42.641  1.00 52.38           C  
ATOM   1582 HG12 ILE A 101     -11.780 -41.239  42.613  1.00 52.38           H  
ATOM   1583 HG13 ILE A 101     -10.522 -40.391  41.724  1.00 52.38           H  
ATOM   1584  CG2 ILE A 101     -12.912 -39.129  43.921  1.00 52.38           C  
ATOM   1585 HG21 ILE A 101     -12.358 -39.259  44.851  1.00 52.38           H  
ATOM   1586 HG22 ILE A 101     -13.470 -38.197  44.009  1.00 52.38           H  
ATOM   1587 HG23 ILE A 101     -13.612 -39.957  43.805  1.00 52.38           H  
ATOM   1588  CD1 ILE A 101     -10.113 -40.556  43.793  1.00 52.38           C  
ATOM   1589 HD11 ILE A 101      -9.474 -39.676  43.871  1.00 52.38           H  
ATOM   1590 HD12 ILE A 101     -10.639 -40.711  44.736  1.00 52.38           H  
ATOM   1591 HD13 ILE A 101      -9.491 -41.429  43.598  1.00 52.38           H  
ATOM   1592  N   PRO A 102     -14.867 -37.558  41.495  1.00 52.46           N  
ATOM   1593  CA  PRO A 102     -15.661 -36.358  41.719  1.00 52.46           C  
ATOM   1594  HA  PRO A 102     -15.371 -35.578  41.015  1.00 52.46           H  
ATOM   1595  C   PRO A 102     -15.419 -35.863  43.148  1.00 52.46           C  
ATOM   1596  CB  PRO A 102     -17.113 -36.761  41.443  1.00 52.46           C  
ATOM   1597  HB2 PRO A 102     -17.820 -36.212  42.066  1.00 52.46           H  
ATOM   1598  HB3 PRO A 102     -17.336 -36.602  40.388  1.00 52.46           H  
ATOM   1599  O   PRO A 102     -15.864 -36.467  44.123  1.00 52.46           O  
ATOM   1600  CG  PRO A 102     -17.133 -38.260  41.742  1.00 52.46           C  
ATOM   1601  HG2 PRO A 102     -17.891 -38.778  41.154  1.00 52.46           H  
ATOM   1602  HG3 PRO A 102     -17.307 -38.417  42.806  1.00 52.46           H  
ATOM   1603  CD  PRO A 102     -15.722 -38.728  41.384  1.00 52.46           C  
ATOM   1604  HD2 PRO A 102     -15.409 -39.517  42.068  1.00 52.46           H  
ATOM   1605  HD3 PRO A 102     -15.703 -39.090  40.355  1.00 52.46           H  
ATOM   1606  N   VAL A 103     -14.684 -34.761  43.274  1.00 51.67           N  
ATOM   1607  H   VAL A 103     -14.274 -34.363  42.441  1.00 51.67           H  
ATOM   1608  CA  VAL A 103     -14.566 -34.016  44.528  1.00 51.67           C  
ATOM   1609  HA  VAL A 103     -14.331 -34.711  45.334  1.00 51.67           H  
ATOM   1610  C   VAL A 103     -15.933 -33.389  44.798  1.00 51.67           C  
ATOM   1611  CB  VAL A 103     -13.433 -32.973  44.449  1.00 51.67           C  
ATOM   1612  HB  VAL A 103     -13.632 -32.282  43.630  1.00 51.67           H  
ATOM   1613  O   VAL A 103     -16.385 -32.522  44.052  1.00 51.67           O  
ATOM   1614  CG1 VAL A 103     -13.301 -32.172  45.749  1.00 51.67           C  
ATOM   1615 HG11 VAL A 103     -14.214 -31.604  45.931  1.00 51.67           H  
ATOM   1616 HG12 VAL A 103     -12.475 -31.466  45.667  1.00 51.67           H  
ATOM   1617 HG13 VAL A 103     -13.121 -32.841  46.590  1.00 51.67           H  
ATOM   1618  CG2 VAL A 103     -12.083 -33.660  44.188  1.00 51.67           C  
ATOM   1619 HG21 VAL A 103     -11.867 -34.378  44.980  1.00 51.67           H  
ATOM   1620 HG22 VAL A 103     -12.100 -34.181  43.230  1.00 51.67           H  
ATOM   1621 HG23 VAL A 103     -11.289 -32.914  44.155  1.00 51.67           H  
ATOM   1622  N   GLY A 104     -16.623 -33.894  45.821  1.00 53.22           N  
ATOM   1623  H   GLY A 104     -16.220 -34.671  46.325  1.00 53.22           H  
ATOM   1624  CA  GLY A 104     -17.912 -33.371  46.267  1.00 53.22           C  
ATOM   1625  HA2 GLY A 104     -18.284 -33.967  47.100  1.00 53.22           H  
ATOM   1626  HA3 GLY A 104     -18.618 -33.451  45.440  1.00 53.22           H  
ATOM   1627  C   GLY A 104     -17.829 -31.903  46.711  1.00 53.22           C  
ATOM   1628  O   GLY A 104     -16.738 -31.387  46.968  1.00 53.22           O  
ATOM   1629  N   PRO A 105     -18.973 -31.208  46.810  1.00 55.29           N  
ATOM   1630  CA  PRO A 105     -19.008 -29.802  47.188  1.00 55.29           C  
ATOM   1631  HA  PRO A 105     -18.382 -29.222  46.509  1.00 55.29           H  
ATOM   1632  C   PRO A 105     -18.494 -29.627  48.621  1.00 55.29           C  
ATOM   1633  CB  PRO A 105     -20.469 -29.373  47.014  1.00 55.29           C  
ATOM   1634  HB2 PRO A 105     -20.617 -29.003  45.999  1.00 55.29           H  
ATOM   1635  HB3 PRO A 105     -20.766 -28.615  47.739  1.00 55.29           H  
ATOM   1636  O   PRO A 105     -19.097 -30.116  49.577  1.00 55.29           O  
ATOM   1637  CG  PRO A 105     -21.254 -30.673  47.197  1.00 55.29           C  
ATOM   1638  HG2 PRO A 105     -21.416 -30.858  48.259  1.00 55.29           H  
ATOM   1639  HG3 PRO A 105     -22.205 -30.650  46.664  1.00 55.29           H  
ATOM   1640  CD  PRO A 105     -20.315 -31.735  46.630  1.00 55.29           C  
ATOM   1641  HD2 PRO A 105     -20.452 -32.677  47.162  1.00 55.29           H  
ATOM   1642  HD3 PRO A 105     -20.511 -31.868  45.566  1.00 55.29           H  
ATOM   1643  N   ALA A 106     -17.377 -28.914  48.772  1.00 56.08           N  
ATOM   1644  H   ALA A 106     -16.884 -28.606  47.946  1.00 56.08           H  
ATOM   1645  CA  ALA A 106     -16.896 -28.460  50.067  1.00 56.08           C  
ATOM   1646  HA  ALA A 106     -16.799 -29.321  50.728  1.00 56.08           H  
ATOM   1647  C   ALA A 106     -17.933 -27.493  50.658  1.00 56.08           C  
ATOM   1648  CB  ALA A 106     -15.509 -27.827  49.894  1.00 56.08           C  
ATOM   1649  HB1 ALA A 106     -15.138 -27.493  50.863  1.00 56.08           H  
ATOM   1650  HB2 ALA A 106     -15.568 -26.970  49.223  1.00 56.08           H  
ATOM   1651  HB3 ALA A 106     -14.816 -28.561  49.483  1.00 56.08           H  
ATOM   1652  O   ALA A 106     -18.126 -26.382  50.163  1.00 56.08           O  
ATOM   1653  N   GLN A 107     -18.639 -27.953  51.691  1.00 56.53           N  
ATOM   1654  H   GLN A 107     -18.472 -28.900  51.999  1.00 56.53           H  
ATOM   1655  CA  GLN A 107     -19.579 -27.145  52.453  1.00 56.53           C  
ATOM   1656  HA  GLN A 107     -20.330 -26.737  51.777  1.00 56.53           H  
ATOM   1657  C   GLN A 107     -18.828 -25.985  53.109  1.00 56.53           C  
ATOM   1658  CB  GLN A 107     -20.282 -28.005  53.515  1.00 56.53           C  
ATOM   1659  HB2 GLN A 107     -20.899 -27.337  54.116  1.00 56.53           H  
ATOM   1660  HB3 GLN A 107     -19.543 -28.467  54.170  1.00 56.53           H  
ATOM   1661  O   GLN A 107     -17.888 -26.194  53.877  1.00 56.53           O  
ATOM   1662  CG  GLN A 107     -21.186 -29.093  52.911  1.00 56.53           C  
ATOM   1663  HG2 GLN A 107     -21.839 -28.641  52.165  1.00 56.53           H  
ATOM   1664  HG3 GLN A 107     -20.574 -29.847  52.415  1.00 56.53           H  
ATOM   1665  CD  GLN A 107     -22.067 -29.776  53.954  1.00 56.53           C  
ATOM   1666  NE2 GLN A 107     -22.840 -30.767  53.567  1.00 56.53           N  
ATOM   1667 HE21 GLN A 107     -23.414 -31.178  54.290  1.00 56.53           H  
ATOM   1668 HE22 GLN A 107     -22.832 -31.088  52.610  1.00 56.53           H  
ATOM   1669  OE1 GLN A 107     -22.102 -29.440  55.124  1.00 56.53           O  
ATOM   1670  N   GLN A 108     -19.238 -24.757  52.802  1.00 55.38           N  
ATOM   1671  H   GLN A 108     -20.003 -24.644  52.151  1.00 55.38           H  
ATOM   1672  CA  GLN A 108     -18.784 -23.588  53.541  1.00 55.38           C  
ATOM   1673  HA  GLN A 108     -17.698 -23.646  53.616  1.00 55.38           H  
ATOM   1674  C   GLN A 108     -19.404 -23.605  54.949  1.00 55.38           C  
ATOM   1675  CB  GLN A 108     -19.146 -22.294  52.803  1.00 55.38           C  
ATOM   1676  HB2 GLN A 108     -18.990 -21.458  53.485  1.00 55.38           H  
ATOM   1677  HB3 GLN A 108     -20.198 -22.310  52.519  1.00 55.38           H  
ATOM   1678  O   GLN A 108     -20.607 -23.847  55.078  1.00 55.38           O  
ATOM   1679  CG  GLN A 108     -18.268 -22.069  51.563  1.00 55.38           C  
ATOM   1680  HG2 GLN A 108     -17.219 -22.139  51.851  1.00 55.38           H  
ATOM   1681  HG3 GLN A 108     -18.471 -22.842  50.821  1.00 55.38           H  
ATOM   1682  CD  GLN A 108     -18.502 -20.702  50.927  1.00 55.38           C  
ATOM   1683  NE2 GLN A 108     -17.616 -20.249  50.068  1.00 55.38           N  
ATOM   1684 HE21 GLN A 108     -16.802 -20.793  49.821  1.00 55.38           H  
ATOM   1685 HE22 GLN A 108     -17.819 -19.340  49.677  1.00 55.38           H  
ATOM   1686  OE1 GLN A 108     -19.471 -20.010  51.178  1.00 55.38           O  
ATOM   1687  N   PRO A 109     -18.620 -23.344  56.009  1.00 59.81           N  
ATOM   1688  CA  PRO A 109     -19.141 -23.267  57.365  1.00 59.81           C  
ATOM   1689  HA  PRO A 109     -19.738 -24.153  57.582  1.00 59.81           H  
ATOM   1690  C   PRO A 109     -20.020 -22.020  57.519  1.00 59.81           C  
ATOM   1691  CB  PRO A 109     -17.910 -23.268  58.277  1.00 59.81           C  
ATOM   1692  HB2 PRO A 109     -18.063 -22.671  59.176  1.00 59.81           H  
ATOM   1693  HB3 PRO A 109     -17.663 -24.296  58.544  1.00 59.81           H  
ATOM   1694  O   PRO A 109     -19.546 -20.886  57.457  1.00 59.81           O  
ATOM   1695  CG  PRO A 109     -16.797 -22.696  57.398  1.00 59.81           C  
ATOM   1696  HG2 PRO A 109     -15.818 -23.079  57.685  1.00 59.81           H  
ATOM   1697  HG3 PRO A 109     -16.812 -21.608  57.458  1.00 59.81           H  
ATOM   1698  CD  PRO A 109     -17.183 -23.131  55.988  1.00 59.81           C  
ATOM   1699  HD2 PRO A 109     -16.906 -22.355  55.275  1.00 59.81           H  
ATOM   1700  HD3 PRO A 109     -16.684 -24.069  55.744  1.00 59.81           H  
ATOM   1701  N   VAL A 110     -21.317 -22.239  57.735  1.00 68.30           N  
ATOM   1702  H   VAL A 110     -21.645 -23.193  57.694  1.00 68.30           H  
ATOM   1703  CA  VAL A 110     -22.265 -21.206  58.161  1.00 68.30           C  
ATOM   1704  HA  VAL A 110     -22.156 -20.328  57.524  1.00 68.30           H  
ATOM   1705  C   VAL A 110     -21.916 -20.826  59.598  1.00 68.30           C  
ATOM   1706  CB  VAL A 110     -23.716 -21.724  58.047  1.00 68.30           C  
ATOM   1707  HB  VAL A 110     -23.811 -22.653  58.608  1.00 68.30           H  
ATOM   1708  O   VAL A 110     -22.082 -21.633  60.510  1.00 68.30           O  
ATOM   1709  CG1 VAL A 110     -24.743 -20.724  58.595  1.00 68.30           C  
ATOM   1710 HG11 VAL A 110     -25.751 -21.116  58.455  1.00 68.30           H  
ATOM   1711 HG12 VAL A 110     -24.587 -20.568  59.662  1.00 68.30           H  
ATOM   1712 HG13 VAL A 110     -24.654 -19.770  58.076  1.00 68.30           H  
ATOM   1713  CG2 VAL A 110     -24.074 -22.010  56.581  1.00 68.30           C  
ATOM   1714 HG21 VAL A 110     -25.098 -22.377  56.515  1.00 68.30           H  
ATOM   1715 HG22 VAL A 110     -23.980 -21.100  55.988  1.00 68.30           H  
ATOM   1716 HG23 VAL A 110     -23.411 -22.771  56.170  1.00 68.30           H  
ATOM   1717  N   VAL A 111     -21.413 -19.610  59.811  1.00 59.41           N  
ATOM   1718  H   VAL A 111     -21.232 -19.014  59.016  1.00 59.41           H  
ATOM   1719  CA  VAL A 111     -21.234 -19.062  61.162  1.00 59.41           C  
ATOM   1720  HA  VAL A 111     -20.809 -19.846  61.788  1.00 59.41           H  
ATOM   1721  C   VAL A 111     -22.615 -18.649  61.689  1.00 59.41           C  
ATOM   1722  CB  VAL A 111     -20.249 -17.878  61.188  1.00 59.41           C  
ATOM   1723  HB  VAL A 111     -20.636 -17.068  60.570  1.00 59.41           H  
ATOM   1724  O   VAL A 111     -23.253 -17.788  61.079  1.00 59.41           O  
ATOM   1725  CG1 VAL A 111     -20.048 -17.356  62.619  1.00 59.41           C  
ATOM   1726 HG11 VAL A 111     -19.324 -16.541  62.615  1.00 59.41           H  
ATOM   1727 HG12 VAL A 111     -20.986 -16.971  63.019  1.00 59.41           H  
ATOM   1728 HG13 VAL A 111     -19.683 -18.154  63.264  1.00 59.41           H  
ATOM   1729  CG2 VAL A 111     -18.875 -18.291  60.644  1.00 59.41           C  
ATOM   1730 HG21 VAL A 111     -18.958 -18.602  59.602  1.00 59.41           H  
ATOM   1731 HG22 VAL A 111     -18.188 -17.446  60.693  1.00 59.41           H  
ATOM   1732 HG23 VAL A 111     -18.472 -19.117  61.229  1.00 59.41           H  
ATOM   1733  N   PRO A 112     -23.109 -19.231  62.795  1.00 57.65           N  
ATOM   1734  CA  PRO A 112     -24.377 -18.822  63.383  1.00 57.65           C  
ATOM   1735  HA  PRO A 112     -25.145 -18.769  62.612  1.00 57.65           H  
ATOM   1736  C   PRO A 112     -24.227 -17.442  64.040  1.00 57.65           C  
ATOM   1737  CB  PRO A 112     -24.743 -19.936  64.371  1.00 57.65           C  
ATOM   1738  HB2 PRO A 112     -25.289 -19.556  65.235  1.00 57.65           H  
ATOM   1739  HB3 PRO A 112     -25.334 -20.692  63.854  1.00 57.65           H  
ATOM   1740  O   PRO A 112     -23.441 -17.270  64.972  1.00 57.65           O  
ATOM   1741  CG  PRO A 112     -23.395 -20.538  64.770  1.00 57.65           C  
ATOM   1742  HG2 PRO A 112     -23.486 -21.591  65.034  1.00 57.65           H  
ATOM   1743  HG3 PRO A 112     -22.977 -19.972  65.602  1.00 57.65           H  
ATOM   1744  CD  PRO A 112     -22.523 -20.339  63.535  1.00 57.65           C  
ATOM   1745  HD2 PRO A 112     -21.499 -20.119  63.838  1.00 57.65           H  
ATOM   1746  HD3 PRO A 112     -22.552 -21.243  62.926  1.00 57.65           H  
ATOM   1747  N   GLN A 113     -24.990 -16.451  63.568  1.00 58.16           N  
ATOM   1748  H   GLN A 113     -25.593 -16.635  62.779  1.00 58.16           H  
ATOM   1749  CA  GLN A 113     -25.145 -15.183  64.280  1.00 58.16           C  
ATOM   1750  HA  GLN A 113     -24.161 -14.806  64.556  1.00 58.16           H  
ATOM   1751  C   GLN A 113     -25.939 -15.432  65.563  1.00 58.16           C  
ATOM   1752  CB  GLN A 113     -25.848 -14.120  63.421  1.00 58.16           C  
ATOM   1753  HB2 GLN A 113     -26.745 -14.537  62.964  1.00 58.16           H  
ATOM   1754  HB3 GLN A 113     -26.150 -13.313  64.089  1.00 58.16           H  
ATOM   1755  O   GLN A 113     -27.099 -15.840  65.518  1.00 58.16           O  
ATOM   1756  CG  GLN A 113     -24.939 -13.523  62.336  1.00 58.16           C  
ATOM   1757  HG2 GLN A 113     -24.774 -14.265  61.555  1.00 58.16           H  
ATOM   1758  HG3 GLN A 113     -23.974 -13.267  62.774  1.00 58.16           H  
ATOM   1759  CD  GLN A 113     -25.519 -12.254  61.709  1.00 58.16           C  
ATOM   1760  NE2 GLN A 113     -24.866 -11.693  60.715  1.00 58.16           N  
ATOM   1761 HE21 GLN A 113     -25.288 -10.856  60.338  1.00 58.16           H  
ATOM   1762 HE22 GLN A 113     -24.010 -12.095  60.360  1.00 58.16           H  
ATOM   1763  OE1 GLN A 113     -26.547 -11.727  62.092  1.00 58.16           O  
ATOM   1764  N   GLN A 114     -25.309 -15.190  66.711  1.00 62.99           N  
ATOM   1765  H   GLN A 114     -24.350 -14.874  66.689  1.00 62.99           H  
ATOM   1766  CA  GLN A 114     -26.015 -15.172  67.983  1.00 62.99           C  
ATOM   1767  HA  GLN A 114     -26.735 -15.991  67.965  1.00 62.99           H  
ATOM   1768  C   GLN A 114     -26.762 -13.838  68.152  1.00 62.99           C  
ATOM   1769  CB  GLN A 114     -25.069 -15.433  69.160  1.00 62.99           C  
ATOM   1770  HB2 GLN A 114     -24.256 -14.707  69.165  1.00 62.99           H  
ATOM   1771  HB3 GLN A 114     -25.652 -15.305  70.072  1.00 62.99           H  
ATOM   1772  O   GLN A 114     -26.168 -12.780  67.934  1.00 62.99           O  
ATOM   1773  CG  GLN A 114     -24.503 -16.862  69.124  1.00 62.99           C  
ATOM   1774  HG2 GLN A 114     -25.260 -17.540  68.729  1.00 62.99           H  
ATOM   1775  HG3 GLN A 114     -23.641 -16.899  68.458  1.00 62.99           H  
ATOM   1776  CD  GLN A 114     -24.099 -17.380  70.501  1.00 62.99           C  
ATOM   1777  NE2 GLN A 114     -23.843 -18.664  70.630  1.00 62.99           N  
ATOM   1778 HE21 GLN A 114     -23.585 -18.963  71.560  1.00 62.99           H  
ATOM   1779 HE22 GLN A 114     -23.890 -19.286  69.837  1.00 62.99           H  
ATOM   1780  OE1 GLN A 114     -24.022 -16.672  71.488  1.00 62.99           O  
ATOM   1781  N   PRO A 115     -28.046 -13.859  68.547  1.00 70.41           N  
ATOM   1782  CA  PRO A 115     -28.799 -12.650  68.853  1.00 70.41           C  
ATOM   1783  HA  PRO A 115     -28.680 -11.924  68.049  1.00 70.41           H  
ATOM   1784  C   PRO A 115     -28.302 -12.031  70.168  1.00 70.41           C  
ATOM   1785  CB  PRO A 115     -30.265 -13.097  68.910  1.00 70.41           C  
ATOM   1786  HB2 PRO A 115     -30.842 -12.521  69.633  1.00 70.41           H  
ATOM   1787  HB3 PRO A 115     -30.705 -13.005  67.917  1.00 70.41           H  
ATOM   1788  O   PRO A 115     -28.282 -12.691  71.207  1.00 70.41           O  
ATOM   1789  CG  PRO A 115     -30.193 -14.576  69.291  1.00 70.41           C  
ATOM   1790  HG2 PRO A 115     -31.037 -15.139  68.892  1.00 70.41           H  
ATOM   1791  HG3 PRO A 115     -30.155 -14.669  70.377  1.00 70.41           H  
ATOM   1792  CD  PRO A 115     -28.871 -15.047  68.699  1.00 70.41           C  
ATOM   1793  HD2 PRO A 115     -29.046 -15.492  67.720  1.00 70.41           H  
ATOM   1794  HD3 PRO A 115     -28.406 -15.770  69.369  1.00 70.41           H  
ATOM   1795  N   LEU A 116     -27.913 -10.752  70.139  1.00 70.50           N  
ATOM   1796  H   LEU A 116     -27.930 -10.262  69.256  1.00 70.50           H  
ATOM   1797  CA  LEU A 116     -27.597  -9.993  71.351  1.00 70.50           C  
ATOM   1798  HA  LEU A 116     -26.884 -10.573  71.937  1.00 70.50           H  
ATOM   1799  C   LEU A 116     -28.882  -9.821  72.180  1.00 70.50           C  
ATOM   1800  CB  LEU A 116     -26.970  -8.623  70.991  1.00 70.50           C  
ATOM   1801  HB2 LEU A 116     -27.644  -7.838  71.336  1.00 70.50           H  
ATOM   1802  HB3 LEU A 116     -26.889  -8.508  69.910  1.00 70.50           H  
ATOM   1803  O   LEU A 116     -29.860  -9.249  71.698  1.00 70.50           O  
ATOM   1804  CG  LEU A 116     -25.589  -8.390  71.631  1.00 70.50           C  
ATOM   1805  HG  LEU A 116     -25.565  -8.846  72.621  1.00 70.50           H  
ATOM   1806  CD1 LEU A 116     -24.476  -8.993  70.771  1.00 70.50           C  
ATOM   1807 HD11 LEU A 116     -24.655 -10.060  70.637  1.00 70.50           H  
ATOM   1808 HD12 LEU A 116     -23.514  -8.858  71.265  1.00 70.50           H  
ATOM   1809 HD13 LEU A 116     -24.451  -8.511  69.794  1.00 70.50           H  
ATOM   1810  CD2 LEU A 116     -25.312  -6.896  71.796  1.00 70.50           C  
ATOM   1811 HD21 LEU A 116     -24.330  -6.750  72.244  1.00 70.50           H  
ATOM   1812 HD22 LEU A 116     -25.346  -6.399  70.826  1.00 70.50           H  
ATOM   1813 HD23 LEU A 116     -26.063  -6.456  72.453  1.00 70.50           H  
ATOM   1814  N   MET A 117     -28.889 -10.310  73.422  1.00 60.95           N  
ATOM   1815  H   MET A 117     -28.071 -10.802  73.754  1.00 60.95           H  
ATOM   1816  CA  MET A 117     -29.993 -10.061  74.353  1.00 60.95           C  
ATOM   1817  HA  MET A 117     -30.913 -10.366  73.854  1.00 60.95           H  
ATOM   1818  C   MET A 117     -30.093  -8.563  74.701  1.00 60.95           C  
ATOM   1819  CB  MET A 117     -29.839 -10.887  75.640  1.00 60.95           C  
ATOM   1820  HB2 MET A 117     -30.471 -10.447  76.412  1.00 60.95           H  
ATOM   1821  HB3 MET A 117     -28.806 -10.848  75.986  1.00 60.95           H  
ATOM   1822  O   MET A 117     -29.060  -7.907  74.867  1.00 60.95           O  
ATOM   1823  CG  MET A 117     -30.284 -12.341  75.458  1.00 60.95           C  
ATOM   1824  HG2 MET A 117     -29.597 -12.851  74.783  1.00 60.95           H  
ATOM   1825  HG3 MET A 117     -31.272 -12.341  74.998  1.00 60.95           H  
ATOM   1826  SD  MET A 117     -30.405 -13.274  77.011  1.00 60.95           S  
ATOM   1827  CE  MET A 117     -28.651 -13.532  77.385  1.00 60.95           C  
ATOM   1828  HE1 MET A 117     -28.173 -14.059  76.559  1.00 60.95           H  
ATOM   1829  HE2 MET A 117     -28.559 -14.127  78.293  1.00 60.95           H  
ATOM   1830  HE3 MET A 117     -28.159 -12.571  77.537  1.00 60.95           H  
ATOM   1831  N   PRO A 118     -31.312  -8.012  74.854  1.00 62.08           N  
ATOM   1832  CA  PRO A 118     -31.510  -6.630  75.272  1.00 62.08           C  
ATOM   1833  HA  PRO A 118     -30.904  -5.969  74.652  1.00 62.08           H  
ATOM   1834  C   PRO A 118     -31.105  -6.452  76.741  1.00 62.08           C  
ATOM   1835  CB  PRO A 118     -32.991  -6.332  75.018  1.00 62.08           C  
ATOM   1836  HB2 PRO A 118     -33.396  -5.615  75.733  1.00 62.08           H  
ATOM   1837  HB3 PRO A 118     -33.114  -5.963  74.000  1.00 62.08           H  
ATOM   1838  O   PRO A 118     -31.567  -7.177  77.620  1.00 62.08           O  
ATOM   1839  CG  PRO A 118     -33.660  -7.701  75.143  1.00 62.08           C  
ATOM   1840  HG2 PRO A 118     -34.570  -7.763  74.545  1.00 62.08           H  
ATOM   1841  HG3 PRO A 118     -33.879  -7.905  76.191  1.00 62.08           H  
ATOM   1842  CD  PRO A 118     -32.592  -8.673  74.649  1.00 62.08           C  
ATOM   1843  HD2 PRO A 118     -32.732  -8.861  73.584  1.00 62.08           H  
ATOM   1844  HD3 PRO A 118     -32.651  -9.606  75.209  1.00 62.08           H  
ATOM   1845  N   VAL A 119     -30.239  -5.472  76.996  1.00 56.00           N  
ATOM   1846  H   VAL A 119     -29.888  -4.940  76.212  1.00 56.00           H  
ATOM   1847  CA  VAL A 119     -29.780  -5.083  78.336  1.00 56.00           C  
ATOM   1848  HA  VAL A 119     -29.372  -5.964  78.832  1.00 56.00           H  
ATOM   1849  C   VAL A 119     -30.964  -4.513  79.139  1.00 56.00           C  
ATOM   1850  CB  VAL A 119     -28.635  -4.054  78.235  1.00 56.00           C  
ATOM   1851  HB  VAL A 119     -28.988  -3.171  77.701  1.00 56.00           H  
ATOM   1852  O   VAL A 119     -31.540  -3.508  78.716  1.00 56.00           O  
ATOM   1853  CG1 VAL A 119     -28.132  -3.618  79.617  1.00 56.00           C  
ATOM   1854 HG11 VAL A 119     -27.300  -2.923  79.507  1.00 56.00           H  
ATOM   1855 HG12 VAL A 119     -28.923  -3.109  80.167  1.00 56.00           H  
ATOM   1856 HG13 VAL A 119     -27.801  -4.484  80.189  1.00 56.00           H  
ATOM   1857  CG2 VAL A 119     -27.439  -4.636  77.465  1.00 56.00           C  
ATOM   1858 HG21 VAL A 119     -27.724  -4.886  76.443  1.00 56.00           H  
ATOM   1859 HG22 VAL A 119     -26.635  -3.902  77.423  1.00 56.00           H  
ATOM   1860 HG23 VAL A 119     -27.076  -5.535  77.962  1.00 56.00           H  
ATOM   1861  N   PRO A 120     -31.349  -5.108  80.284  1.00 53.21           N  
ATOM   1862  CA  PRO A 120     -32.399  -4.575  81.148  1.00 53.21           C  
ATOM   1863  HA  PRO A 120     -33.185  -4.135  80.536  1.00 53.21           H  
ATOM   1864  C   PRO A 120     -31.856  -3.525  82.129  1.00 53.21           C  
ATOM   1865  CB  PRO A 120     -32.973  -5.781  81.915  1.00 53.21           C  
ATOM   1866  HB2 PRO A 120     -34.050  -5.864  81.766  1.00 53.21           H  
ATOM   1867  HB3 PRO A 120     -32.752  -5.700  82.979  1.00 53.21           H  
ATOM   1868  O   PRO A 120     -30.784  -3.703  82.697  1.00 53.21           O  
ATOM   1869  CG  PRO A 120     -32.253  -7.004  81.343  1.00 53.21           C  
ATOM   1870  HG2 PRO A 120     -32.849  -7.436  80.540  1.00 53.21           H  
ATOM   1871  HG3 PRO A 120     -32.046  -7.750  82.111  1.00 53.21           H  
ATOM   1872  CD  PRO A 120     -30.970  -6.427  80.761  1.00 53.21           C  
ATOM   1873  HD2 PRO A 120     -30.216  -6.327  81.542  1.00 53.21           H  
ATOM   1874  HD3 PRO A 120     -30.613  -7.087  79.971  1.00 53.21           H  
ATOM   1875  N   GLY A 121     -32.678  -2.515  82.434  1.00 43.75           N  
ATOM   1876  H   GLY A 121     -33.497  -2.403  81.853  1.00 43.75           H  
ATOM   1877  CA  GLY A 121     -32.688  -1.870  83.754  1.00 43.75           C  
ATOM   1878  HA2 GLY A 121     -33.721  -1.806  84.097  1.00 43.75           H  
ATOM   1879  HA3 GLY A 121     -32.171  -2.513  84.465  1.00 43.75           H  
ATOM   1880  C   GLY A 121     -32.039  -0.488  83.878  1.00 43.75           C  
ATOM   1881  O   GLY A 121     -30.825  -0.334  83.840  1.00 43.75           O  
ATOM   1882  N   HIS A 122     -32.900   0.504  84.129  1.00 55.62           N  
ATOM   1883  H   HIS A 122     -33.870   0.224  84.147  1.00 55.62           H  
ATOM   1884  CA  HIS A 122     -32.622   1.757  84.844  1.00 55.62           C  
ATOM   1885  HA  HIS A 122     -32.057   2.452  84.223  1.00 55.62           H  
ATOM   1886  C   HIS A 122     -31.888   1.518  86.174  1.00 55.62           C  
ATOM   1887  CB  HIS A 122     -33.996   2.339  85.234  1.00 55.62           C  
ATOM   1888  HB2 HIS A 122     -33.856   3.019  86.075  1.00 55.62           H  
ATOM   1889  HB3 HIS A 122     -34.648   1.542  85.592  1.00 55.62           H  
ATOM   1890  O   HIS A 122     -32.093   0.456  86.732  1.00 55.62           O  
ATOM   1891  CG  HIS A 122     -34.717   3.122  84.174  1.00 55.62           C  
ATOM   1892  CD2 HIS A 122     -35.118   4.423  84.304  1.00 55.62           C  
ATOM   1893  HD2 HIS A 122     -34.961   5.057  85.164  1.00 55.62           H  
ATOM   1894  ND1 HIS A 122     -35.130   2.692  82.932  1.00 55.62           N  
ATOM   1895  HD1 HIS A 122     -34.951   1.790  82.515  1.00 55.62           H  
ATOM   1896  CE1 HIS A 122     -35.756   3.719  82.330  1.00 55.62           C  
ATOM   1897  HE1 HIS A 122     -36.177   3.695  81.336  1.00 55.62           H  
ATOM   1898  NE2 HIS A 122     -35.773   4.793  83.131  1.00 55.62           N  
ATOM   1899  N   HIS A 123     -31.172   2.519  86.721  1.00 52.36           N  
ATOM   1900  H   HIS A 123     -30.798   3.191  86.065  1.00 52.36           H  
ATOM   1901  CA  HIS A 123     -31.289   3.022  88.114  1.00 52.36           C  
ATOM   1902  HA  HIS A 123     -32.291   3.429  88.247  1.00 52.36           H  
ATOM   1903  C   HIS A 123     -30.280   4.166  88.389  1.00 52.36           C  
ATOM   1904  CB  HIS A 123     -31.075   1.940  89.203  1.00 52.36           C  
ATOM   1905  HB2 HIS A 123     -30.170   1.381  88.966  1.00 52.36           H  
ATOM   1906  HB3 HIS A 123     -30.908   2.435  90.160  1.00 52.36           H  
ATOM   1907  O   HIS A 123     -29.074   3.953  88.401  1.00 52.36           O  
ATOM   1908  CG  HIS A 123     -32.215   0.964  89.411  1.00 52.36           C  
ATOM   1909  CD2 HIS A 123     -32.117  -0.403  89.345  1.00 52.36           C  
ATOM   1910  HD2 HIS A 123     -31.208  -0.962  89.176  1.00 52.36           H  
ATOM   1911  ND1 HIS A 123     -33.559   1.258  89.530  1.00 52.36           N  
ATOM   1912  HD1 HIS A 123     -33.970   2.178  89.602  1.00 52.36           H  
ATOM   1913  CE1 HIS A 123     -34.242   0.100  89.508  1.00 52.36           C  
ATOM   1914  HE1 HIS A 123     -35.316   0.009  89.574  1.00 52.36           H  
ATOM   1915  NE2 HIS A 123     -33.408  -0.940  89.405  1.00 52.36           N  
ATOM   1916  N   SER A 124     -30.780   5.379  88.639  1.00 44.95           N  
ATOM   1917  H   SER A 124     -31.708   5.549  88.279  1.00 44.95           H  
ATOM   1918  CA  SER A 124     -30.371   6.336  89.699  1.00 44.95           C  
ATOM   1919  HA  SER A 124     -30.808   6.005  90.641  1.00 44.95           H  
ATOM   1920  C   SER A 124     -30.985   7.695  89.319  1.00 44.95           C  
ATOM   1921  CB  SER A 124     -28.853   6.454  89.941  1.00 44.95           C  
ATOM   1922  HB2 SER A 124     -28.673   7.251  90.662  1.00 44.95           H  
ATOM   1923  HB3 SER A 124     -28.489   5.525  90.380  1.00 44.95           H  
ATOM   1924  O   SER A 124     -30.707   8.227  88.256  1.00 44.95           O  
ATOM   1925  OG  SER A 124     -28.117   6.725  88.773  1.00 44.95           O  
ATOM   1926  HG  SER A 124     -28.122   5.921  88.248  1.00 44.95           H  
ATOM   1927  N   MET A 125     -32.014   8.238  89.976  1.00 48.75           N  
ATOM   1928  H   MET A 125     -32.438   8.950  89.399  1.00 48.75           H  
ATOM   1929  CA  MET A 125     -32.327   8.378  91.402  1.00 48.75           C  
ATOM   1930  HA  MET A 125     -33.238   8.977  91.424  1.00 48.75           H  
ATOM   1931  C   MET A 125     -31.273   9.207  92.141  1.00 48.75           C  
ATOM   1932  CB  MET A 125     -32.696   7.054  92.112  1.00 48.75           C  
ATOM   1933  HB2 MET A 125     -33.171   6.379  91.400  1.00 48.75           H  
ATOM   1934  HB3 MET A 125     -31.799   6.571  92.500  1.00 48.75           H  
ATOM   1935  O   MET A 125     -30.323   8.648  92.673  1.00 48.75           O  
ATOM   1936  CG  MET A 125     -33.676   7.291  93.271  1.00 48.75           C  
ATOM   1937  HG2 MET A 125     -33.299   8.115  93.877  1.00 48.75           H  
ATOM   1938  HG3 MET A 125     -34.643   7.587  92.865  1.00 48.75           H  
ATOM   1939  SD  MET A 125     -33.900   5.869  94.379  1.00 48.75           S  
ATOM   1940  CE  MET A 125     -35.637   5.430  94.090  1.00 48.75           C  
ATOM   1941  HE1 MET A 125     -35.788   5.172  93.042  1.00 48.75           H  
ATOM   1942  HE2 MET A 125     -36.275   6.273  94.356  1.00 48.75           H  
ATOM   1943  HE3 MET A 125     -35.900   4.575  94.713  1.00 48.75           H  
ATOM   1944  N   THR A 126     -31.450  10.533  92.185  1.00 45.22           N  
ATOM   1945  H   THR A 126     -31.981  10.959  91.439  1.00 45.22           H  
ATOM   1946  CA  THR A 126     -31.390  11.355  93.419  1.00 45.22           C  
ATOM   1947  HA  THR A 126     -32.164  10.964  94.080  1.00 45.22           H  
ATOM   1948  C   THR A 126     -31.788  12.823  93.142  1.00 45.22           C  
ATOM   1949  CB  THR A 126     -30.054  11.295  94.197  1.00 45.22           C  
ATOM   1950  HB  THR A 126     -29.805  12.292  94.561  1.00 45.22           H  
ATOM   1951  O   THR A 126     -31.766  13.246  91.986  1.00 45.22           O  
ATOM   1952  CG2 THR A 126     -30.131  10.353  95.410  1.00 45.22           C  
ATOM   1953 HG21 THR A 126     -31.065  10.432  95.966  1.00 45.22           H  
ATOM   1954 HG22 THR A 126     -30.035   9.315  95.092  1.00 45.22           H  
ATOM   1955 HG23 THR A 126     -29.303  10.580  96.081  1.00 45.22           H  
ATOM   1956  OG1 THR A 126     -28.987  10.825  93.425  1.00 45.22           O  
ATOM   1957  HG1 THR A 126     -29.234   9.953  93.108  1.00 45.22           H  
ATOM   1958  N   PRO A 127     -32.274  13.568  94.163  1.00 48.29           N  
ATOM   1959  CA  PRO A 127     -33.419  14.465  94.022  1.00 48.29           C  
ATOM   1960  HA  PRO A 127     -33.772  14.491  92.991  1.00 48.29           H  
ATOM   1961  C   PRO A 127     -33.184  15.916  94.502  1.00 48.29           C  
ATOM   1962  CB  PRO A 127     -34.460  13.772  94.918  1.00 48.29           C  
ATOM   1963  HB2 PRO A 127     -34.885  12.925  94.379  1.00 48.29           H  
ATOM   1964  HB3 PRO A 127     -35.261  14.439  95.239  1.00 48.29           H  
ATOM   1965  O   PRO A 127     -32.205  16.226  95.164  1.00 48.29           O  
ATOM   1966  CG  PRO A 127     -33.641  13.257  96.105  1.00 48.29           C  
ATOM   1967  HG2 PRO A 127     -33.720  13.940  96.951  1.00 48.29           H  
ATOM   1968  HG3 PRO A 127     -33.966  12.256  96.389  1.00 48.29           H  
ATOM   1969  CD  PRO A 127     -32.209  13.245  95.585  1.00 48.29           C  
ATOM   1970  HD2 PRO A 127     -31.775  12.269  95.806  1.00 48.29           H  
ATOM   1971  HD3 PRO A 127     -31.619  13.999  96.105  1.00 48.29           H  
ATOM   1972  N   ASN A 128     -34.223  16.727  94.277  1.00 37.29           N  
ATOM   1973  H   ASN A 128     -34.892  16.372  93.609  1.00 37.29           H  
ATOM   1974  CA  ASN A 128     -34.746  17.803  95.132  1.00 37.29           C  
ATOM   1975  HA  ASN A 128     -35.658  18.093  94.611  1.00 37.29           H  
ATOM   1976  C   ASN A 128     -34.014  19.149  95.321  1.00 37.29           C  
ATOM   1977  CB  ASN A 128     -35.190  17.220  96.497  1.00 37.29           C  
ATOM   1978  HB2 ASN A 128     -35.037  17.973  97.270  1.00 37.29           H  
ATOM   1979  HB3 ASN A 128     -34.563  16.373  96.776  1.00 37.29           H  
ATOM   1980  O   ASN A 128     -32.962  19.222  95.937  1.00 37.29           O  
ATOM   1981  CG  ASN A 128     -36.650  16.812  96.550  1.00 37.29           C  
ATOM   1982  ND2 ASN A 128     -37.111  16.329  97.679  1.00 37.29           N  
ATOM   1983 HD21 ASN A 128     -36.480  16.142  98.445  1.00 37.29           H  
ATOM   1984 HD22 ASN A 128     -38.064  15.994  97.661  1.00 37.29           H  
ATOM   1985  OD1 ASN A 128     -37.416  16.965  95.617  1.00 37.29           O  
ATOM   1986  N   GLN A 129     -34.810  20.191  95.006  1.00 48.76           N  
ATOM   1987  H   GLN A 129     -35.541  19.965  94.347  1.00 48.76           H  
ATOM   1988  CA  GLN A 129     -35.086  21.423  95.778  1.00 48.76           C  
ATOM   1989  HA  GLN A 129     -35.841  21.967  95.212  1.00 48.76           H  
ATOM   1990  C   GLN A 129     -33.935  22.430  95.939  1.00 48.76           C  
ATOM   1991  CB  GLN A 129     -35.736  21.050  97.121  1.00 48.76           C  
ATOM   1992  HB2 GLN A 129     -35.904  21.974  97.674  1.00 48.76           H  
ATOM   1993  HB3 GLN A 129     -35.069  20.417  97.706  1.00 48.76           H  
ATOM   1994  O   GLN A 129     -32.789  22.063  96.103  1.00 48.76           O  
ATOM   1995  CG  GLN A 129     -37.102  20.373  96.945  1.00 48.76           C  
ATOM   1996  HG2 GLN A 129     -36.975  19.376  96.524  1.00 48.76           H  
ATOM   1997  HG3 GLN A 129     -37.698  20.953  96.240  1.00 48.76           H  
ATOM   1998  CD  GLN A 129     -37.888  20.304  98.247  1.00 48.76           C  
ATOM   1999  NE2 GLN A 129     -38.098  19.141  98.823  1.00 48.76           N  
ATOM   2000 HE21 GLN A 129     -38.609  19.177  99.693  1.00 48.76           H  
ATOM   2001 HE22 GLN A 129     -37.746  18.288  98.413  1.00 48.76           H  
ATOM   2002  OE1 GLN A 129     -38.374  21.300  98.744  1.00 48.76           O  
ATOM   2003  N   HIS A 130     -34.103  23.749  95.902  1.00 54.27           N  
ATOM   2004  H   HIS A 130     -33.205  24.208  95.854  1.00 54.27           H  
ATOM   2005  CA  HIS A 130     -35.204  24.715  95.998  1.00 54.27           C  
ATOM   2006  HA  HIS A 130     -36.171  24.281  95.741  1.00 54.27           H  
ATOM   2007  C   HIS A 130     -34.838  25.873  95.016  1.00 54.27           C  
ATOM   2008  CB  HIS A 130     -35.185  25.243  97.438  1.00 54.27           C  
ATOM   2009  HB2 HIS A 130     -35.734  26.183  97.402  1.00 54.27           H  
ATOM   2010  HB3 HIS A 130     -34.165  25.470  97.749  1.00 54.27           H  
ATOM   2011  O   HIS A 130     -33.676  25.997  94.655  1.00 54.27           O  
ATOM   2012  CG  HIS A 130     -35.884  24.469  98.519  1.00 54.27           C  
ATOM   2013  CD2 HIS A 130     -35.318  23.691  99.495  1.00 54.27           C  
ATOM   2014  HD2 HIS A 130     -34.270  23.444  99.583  1.00 54.27           H  
ATOM   2015  ND1 HIS A 130     -37.214  24.610  98.840  1.00 54.27           N  
ATOM   2016  HD1 HIS A 130     -37.905  25.133  98.322  1.00 54.27           H  
ATOM   2017  CE1 HIS A 130     -37.454  23.908  99.957  1.00 54.27           C  
ATOM   2018  HE1 HIS A 130     -38.419  23.791 100.426  1.00 54.27           H  
ATOM   2019  NE2 HIS A 130     -36.329  23.327 100.391  1.00 54.27           N  
ATOM   2020  N   HIS A 131     -35.670  26.760  94.468  1.00 56.95           N  
ATOM   2021  H   HIS A 131     -35.250  27.181  93.652  1.00 56.95           H  
ATOM   2022  CA  HIS A 131     -36.706  27.624  95.024  1.00 56.95           C  
ATOM   2023  HA  HIS A 131     -37.366  27.069  95.691  1.00 56.95           H  
ATOM   2024  C   HIS A 131     -37.515  28.220  93.851  1.00 56.95           C  
ATOM   2025  CB  HIS A 131     -36.039  28.813  95.764  1.00 56.95           C  
ATOM   2026  HB2 HIS A 131     -35.093  29.064  95.283  1.00 56.95           H  
ATOM   2027  HB3 HIS A 131     -36.678  29.691  95.673  1.00 56.95           H  
ATOM   2028  O   HIS A 131     -36.963  28.572  92.812  1.00 56.95           O  
ATOM   2029  CG  HIS A 131     -35.816  28.608  97.239  1.00 56.95           C  
ATOM   2030  CD2 HIS A 131     -34.615  28.545  97.896  1.00 56.95           C  
ATOM   2031  HD2 HIS A 131     -33.638  28.651  97.450  1.00 56.95           H  
ATOM   2032  ND1 HIS A 131     -36.805  28.398  98.177  1.00 56.95           N  
ATOM   2033  HD1 HIS A 131     -37.798  28.515  98.035  1.00 56.95           H  
ATOM   2034  CE1 HIS A 131     -36.213  28.181  99.364  1.00 56.95           C  
ATOM   2035  HE1 HIS A 131     -36.726  28.006 100.298  1.00 56.95           H  
ATOM   2036  NE2 HIS A 131     -34.882  28.263  99.240  1.00 56.95           N  
ATOM   2037  N   GLN A 132     -38.823  28.372  94.064  1.00 49.59           N  
ATOM   2038  H   GLN A 132     -39.168  28.038  94.952  1.00 49.59           H  
ATOM   2039  CA  GLN A 132     -39.721  29.296  93.354  1.00 49.59           C  
ATOM   2040  HA  GLN A 132     -39.754  29.050  92.292  1.00 49.59           H  
ATOM   2041  C   GLN A 132     -39.241  30.764  93.494  1.00 49.59           C  
ATOM   2042  CB  GLN A 132     -41.105  29.099  94.002  1.00 49.59           C  
ATOM   2043  HB2 GLN A 132     -41.000  28.830  95.053  1.00 49.59           H  
ATOM   2044  HB3 GLN A 132     -41.643  30.047  94.010  1.00 49.59           H  
ATOM   2045  O   GLN A 132     -38.609  31.066  94.509  1.00 49.59           O  
ATOM   2046  CG  GLN A 132     -41.968  28.043  93.297  1.00 49.59           C  
ATOM   2047  HG2 GLN A 132     -41.637  27.049  93.599  1.00 49.59           H  
ATOM   2048  HG3 GLN A 132     -41.846  28.130  92.218  1.00 49.59           H  
ATOM   2049  CD  GLN A 132     -43.456  28.209  93.610  1.00 49.59           C  
ATOM   2050  NE2 GLN A 132     -44.266  27.198  93.393  1.00 49.59           N  
ATOM   2051 HE21 GLN A 132     -43.931  26.329  93.002  1.00 49.59           H  
ATOM   2052 HE22 GLN A 132     -45.239  27.370  93.599  1.00 49.59           H  
ATOM   2053  OE1 GLN A 132     -43.928  29.248  94.032  1.00 49.59           O  
ATOM   2054  N   PRO A 133     -39.541  31.688  92.548  1.00 54.19           N  
ATOM   2055  CA  PRO A 133     -40.874  32.310  92.515  1.00 54.19           C  
ATOM   2056  HA  PRO A 133     -41.621  31.692  93.013  1.00 54.19           H  
ATOM   2057  C   PRO A 133     -41.457  32.667  91.131  1.00 54.19           C  
ATOM   2058  CB  PRO A 133     -40.718  33.573  93.366  1.00 54.19           C  
ATOM   2059  HB2 PRO A 133     -40.851  33.320  94.418  1.00 54.19           H  
ATOM   2060  HB3 PRO A 133     -41.419  34.357  93.080  1.00 54.19           H  
ATOM   2061  O   PRO A 133     -40.791  33.203  90.255  1.00 54.19           O  
ATOM   2062  CG  PRO A 133     -39.269  34.002  93.130  1.00 54.19           C  
ATOM   2063  HG2 PRO A 133     -38.771  34.181  94.083  1.00 54.19           H  
ATOM   2064  HG3 PRO A 133     -39.225  34.892  92.503  1.00 54.19           H  
ATOM   2065  CD  PRO A 133     -38.626  32.818  92.401  1.00 54.19           C  
ATOM   2066  HD2 PRO A 133     -38.507  33.056  91.344  1.00 54.19           H  
ATOM   2067  HD3 PRO A 133     -37.642  32.605  92.819  1.00 54.19           H  
ATOM   2068  N   ASN A 134     -42.772  32.432  91.044  1.00 45.56           N  
ATOM   2069  H   ASN A 134     -43.140  31.842  91.777  1.00 45.56           H  
ATOM   2070  CA  ASN A 134     -43.820  33.246  90.417  1.00 45.56           C  
ATOM   2071  HA  ASN A 134     -44.690  32.601  90.299  1.00 45.56           H  
ATOM   2072  C   ASN A 134     -43.587  33.873  89.039  1.00 45.56           C  
ATOM   2073  CB  ASN A 134     -44.215  34.363  91.408  1.00 45.56           C  
ATOM   2074  HB2 ASN A 134     -43.323  34.892  91.746  1.00 45.56           H  
ATOM   2075  HB3 ASN A 134     -44.847  35.088  90.895  1.00 45.56           H  
ATOM   2076  O   ASN A 134     -43.041  34.967  88.963  1.00 45.56           O  
ATOM   2077  CG  ASN A 134     -45.007  33.876  92.597  1.00 45.56           C  
ATOM   2078  ND2 ASN A 134     -45.179  34.705  93.598  1.00 45.56           N  
ATOM   2079 HD21 ASN A 134     -44.788  35.636  93.572  1.00 45.56           H  
ATOM   2080 HD22 ASN A 134     -45.716  34.352  94.377  1.00 45.56           H  
ATOM   2081  OD1 ASN A 134     -45.497  32.764  92.636  1.00 45.56           O  
ATOM   2082  N   LEU A 135     -44.268  33.332  88.020  1.00 53.32           N  
ATOM   2083  H   LEU A 135     -44.628  32.395  88.129  1.00 53.32           H  
ATOM   2084  CA  LEU A 135     -44.960  34.147  87.014  1.00 53.32           C  
ATOM   2085  HA  LEU A 135     -45.224  35.077  87.518  1.00 53.32           H  
ATOM   2086  C   LEU A 135     -46.304  33.490  86.587  1.00 53.32           C  
ATOM   2087  CB  LEU A 135     -44.031  34.487  85.826  1.00 53.32           C  
ATOM   2088  HB2 LEU A 135     -44.642  34.697  84.948  1.00 53.32           H  
ATOM   2089  HB3 LEU A 135     -43.437  33.605  85.588  1.00 53.32           H  
ATOM   2090  O   LEU A 135     -46.428  32.266  86.648  1.00 53.32           O  
ATOM   2091  CG  LEU A 135     -43.079  35.692  86.034  1.00 53.32           C  
ATOM   2092  HG  LEU A 135     -42.347  35.470  86.811  1.00 53.32           H  
ATOM   2093  CD1 LEU A 135     -42.248  35.914  84.777  1.00 53.32           C  
ATOM   2094 HD11 LEU A 135     -41.696  35.005  84.539  1.00 53.32           H  
ATOM   2095 HD12 LEU A 135     -41.531  36.717  84.946  1.00 53.32           H  
ATOM   2096 HD13 LEU A 135     -42.894  36.174  83.939  1.00 53.32           H  
ATOM   2097  CD2 LEU A 135     -43.797  37.012  86.354  1.00 53.32           C  
ATOM   2098 HD21 LEU A 135     -44.534  37.239  85.584  1.00 53.32           H  
ATOM   2099 HD22 LEU A 135     -44.272  36.956  87.334  1.00 53.32           H  
ATOM   2100 HD23 LEU A 135     -43.065  37.818  86.396  1.00 53.32           H  
ATOM   2101  N   PRO A 136     -47.326  34.306  86.245  1.00 56.43           N  
ATOM   2102  CA  PRO A 136     -48.756  33.955  86.185  1.00 56.43           C  
ATOM   2103  HA  PRO A 136     -49.011  33.370  87.069  1.00 56.43           H  
ATOM   2104  C   PRO A 136     -49.165  33.123  84.946  1.00 56.43           C  
ATOM   2105  CB  PRO A 136     -49.468  35.317  86.278  1.00 56.43           C  
ATOM   2106  HB2 PRO A 136     -50.437  35.359  85.781  1.00 56.43           H  
ATOM   2107  HB3 PRO A 136     -49.569  35.604  87.324  1.00 56.43           H  
ATOM   2108  O   PRO A 136     -48.382  32.982  84.005  1.00 56.43           O  
ATOM   2109  CG  PRO A 136     -48.510  36.268  85.583  1.00 56.43           C  
ATOM   2110  HG2 PRO A 136     -48.614  36.173  84.502  1.00 56.43           H  
ATOM   2111  HG3 PRO A 136     -48.658  37.300  85.898  1.00 56.43           H  
ATOM   2112  CD  PRO A 136     -47.159  35.734  86.015  1.00 56.43           C  
ATOM   2113  HD2 PRO A 136     -46.429  35.930  85.230  1.00 56.43           H  
ATOM   2114  HD3 PRO A 136     -46.870  36.231  86.941  1.00 56.43           H  
ATOM   2115  N   PRO A 137     -50.389  32.547  84.930  1.00 52.81           N  
ATOM   2116  CA  PRO A 137     -50.749  31.441  84.054  1.00 52.81           C  
ATOM   2117  HA  PRO A 137     -49.961  30.688  84.054  1.00 52.81           H  
ATOM   2118  C   PRO A 137     -50.967  31.944  82.630  1.00 52.81           C  
ATOM   2119  CB  PRO A 137     -52.023  30.842  84.666  1.00 52.81           C  
ATOM   2120  HB2 PRO A 137     -51.748  30.130  85.443  1.00 52.81           H  
ATOM   2121  HB3 PRO A 137     -52.653  30.360  83.918  1.00 52.81           H  
ATOM   2122  O   PRO A 137     -51.924  32.665  82.353  1.00 52.81           O  
ATOM   2123  CG  PRO A 137     -52.716  32.043  85.303  1.00 52.81           C  
ATOM   2124  HG2 PRO A 137     -53.338  32.551  84.566  1.00 52.81           H  
ATOM   2125  HG3 PRO A 137     -53.316  31.749  86.164  1.00 52.81           H  
ATOM   2126  CD  PRO A 137     -51.556  32.948  85.711  1.00 52.81           C  
ATOM   2127  HD2 PRO A 137     -51.351  32.826  86.774  1.00 52.81           H  
ATOM   2128  HD3 PRO A 137     -51.855  33.972  85.489  1.00 52.81           H  
ATOM   2129  N   THR A 138     -50.099  31.547  81.705  1.00 56.00           N  
ATOM   2130  H   THR A 138     -49.287  31.010  81.973  1.00 56.00           H  
ATOM   2131  CA  THR A 138     -50.373  31.715  80.279  1.00 56.00           C  
ATOM   2132  HA  THR A 138     -51.107  32.513  80.164  1.00 56.00           H  
ATOM   2133  C   THR A 138     -51.039  30.451  79.768  1.00 56.00           C  
ATOM   2134  CB  THR A 138     -49.159  32.153  79.443  1.00 56.00           C  
ATOM   2135  HB  THR A 138     -48.985  31.444  78.633  1.00 56.00           H  
ATOM   2136  O   THR A 138     -50.417  29.411  79.580  1.00 56.00           O  
ATOM   2137  CG2 THR A 138     -49.413  33.539  78.844  1.00 56.00           C  
ATOM   2138 HG21 THR A 138     -50.276  33.500  78.179  1.00 56.00           H  
ATOM   2139 HG22 THR A 138     -48.541  33.846  78.268  1.00 56.00           H  
ATOM   2140 HG23 THR A 138     -49.594  34.265  79.636  1.00 56.00           H  
ATOM   2141  OG1 THR A 138     -47.989  32.260  80.220  1.00 56.00           O  
ATOM   2142  HG1 THR A 138     -48.185  32.804  80.986  1.00 56.00           H  
ATOM   2143  N   SER A 139     -52.359  30.574  79.661  1.00 61.41           N  
ATOM   2144  H   SER A 139     -52.733  31.413  80.080  1.00 61.41           H  
ATOM   2145  CA  SER A 139     -53.190  30.101  78.562  1.00 61.41           C  
ATOM   2146  HA  SER A 139     -54.163  29.844  78.980  1.00 61.41           H  
ATOM   2147  C   SER A 139     -52.664  28.893  77.798  1.00 61.41           C  
ATOM   2148  CB  SER A 139     -53.424  31.270  77.605  1.00 61.41           C  
ATOM   2149  HB2 SER A 139     -54.130  30.974  76.830  1.00 61.41           H  
ATOM   2150  HB3 SER A 139     -52.481  31.561  77.142  1.00 61.41           H  
ATOM   2151  O   SER A 139     -51.721  28.981  77.015  1.00 61.41           O  
ATOM   2152  OG  SER A 139     -53.949  32.360  78.346  1.00 61.41           O  
ATOM   2153  HG  SER A 139     -54.128  33.086  77.744  1.00 61.41           H  
ATOM   2154  N   GLN A 140     -53.385  27.791  77.992  1.00 53.63           N  
ATOM   2155  H   GLN A 140     -54.115  27.844  78.688  1.00 53.63           H  
ATOM   2156  CA  GLN A 140     -53.388  26.609  77.147  1.00 53.63           C  
ATOM   2157  HA  GLN A 140     -52.608  25.922  77.477  1.00 53.63           H  
ATOM   2158  C   GLN A 140     -53.166  26.966  75.673  1.00 53.63           C  
ATOM   2159  CB  GLN A 140     -54.759  25.924  77.262  1.00 53.63           C  
ATOM   2160  HB2 GLN A 140     -55.539  26.615  76.943  1.00 53.63           H  
ATOM   2161  HB3 GLN A 140     -54.759  25.080  76.571  1.00 53.63           H  
ATOM   2162  O   GLN A 140     -54.039  27.532  75.014  1.00 53.63           O  
ATOM   2163  CG  GLN A 140     -55.119  25.402  78.660  1.00 53.63           C  
ATOM   2164  HG2 GLN A 140     -54.338  24.729  79.013  1.00 53.63           H  
ATOM   2165  HG3 GLN A 140     -55.197  26.238  79.355  1.00 53.63           H  
ATOM   2166  CD  GLN A 140     -56.445  24.645  78.647  1.00 53.63           C  
ATOM   2167  NE2 GLN A 140     -57.144  24.572  79.757  1.00 53.63           N  
ATOM   2168 HE21 GLN A 140     -58.007  24.052  79.687  1.00 53.63           H  
ATOM   2169 HE22 GLN A 140     -56.818  24.993  80.616  1.00 53.63           H  
ATOM   2170  OE1 GLN A 140     -56.884  24.098  77.653  1.00 53.63           O  
ATOM   2171  N   GLN A 141     -52.021  26.559  75.145  1.00 62.06           N  
ATOM   2172  H   GLN A 141     -51.295  26.229  75.766  1.00 62.06           H  
ATOM   2173  CA  GLN A 141     -51.947  26.097  73.772  1.00 62.06           C  
ATOM   2174  HA  GLN A 141     -52.931  26.201  73.315  1.00 62.06           H  
ATOM   2175  C   GLN A 141     -51.581  24.613  73.826  1.00 62.06           C  
ATOM   2176  CB  GLN A 141     -50.965  26.927  72.939  1.00 62.06           C  
ATOM   2177  HB2 GLN A 141     -50.874  26.433  71.972  1.00 62.06           H  
ATOM   2178  HB3 GLN A 141     -49.983  26.941  73.411  1.00 62.06           H  
ATOM   2179  O   GLN A 141     -50.670  24.248  74.573  1.00 62.06           O  
ATOM   2180  CG  GLN A 141     -51.477  28.369  72.744  1.00 62.06           C  
ATOM   2181  HG2 GLN A 141     -50.988  29.027  73.462  1.00 62.06           H  
ATOM   2182  HG3 GLN A 141     -52.548  28.408  72.941  1.00 62.06           H  
ATOM   2183  CD  GLN A 141     -51.261  28.913  71.336  1.00 62.06           C  
ATOM   2184  NE2 GLN A 141     -51.988  29.940  70.952  1.00 62.06           N  
ATOM   2185 HE21 GLN A 141     -52.660  30.358  71.580  1.00 62.06           H  
ATOM   2186 HE22 GLN A 141     -51.817  30.269  70.013  1.00 62.06           H  
ATOM   2187  OE1 GLN A 141     -50.469  28.438  70.543  1.00 62.06           O  
ATOM   2188  N   PRO A 142     -52.295  23.734  73.104  1.00 67.13           N  
ATOM   2189  CA  PRO A 142     -51.911  22.336  73.014  1.00 67.13           C  
ATOM   2190  HA  PRO A 142     -51.875  21.884  74.005  1.00 67.13           H  
ATOM   2191  C   PRO A 142     -50.526  22.270  72.368  1.00 67.13           C  
ATOM   2192  CB  PRO A 142     -53.006  21.661  72.180  1.00 67.13           C  
ATOM   2193  HB2 PRO A 142     -53.782  21.283  72.847  1.00 67.13           H  
ATOM   2194  HB3 PRO A 142     -52.614  20.854  71.562  1.00 67.13           H  
ATOM   2195  O   PRO A 142     -50.354  22.669  71.216  1.00 67.13           O  
ATOM   2196  CG  PRO A 142     -53.581  22.798  71.335  1.00 67.13           C  
ATOM   2197  HG2 PRO A 142     -54.627  22.623  71.082  1.00 67.13           H  
ATOM   2198  HG3 PRO A 142     -52.986  22.916  70.429  1.00 67.13           H  
ATOM   2199  CD  PRO A 142     -53.412  24.028  72.220  1.00 67.13           C  
ATOM   2200  HD2 PRO A 142     -53.212  24.899  71.596  1.00 67.13           H  
ATOM   2201  HD3 PRO A 142     -54.313  24.185  72.814  1.00 67.13           H  
ATOM   2202  N   PHE A 143     -49.528  21.789  73.109  1.00 54.33           N  
ATOM   2203  H   PHE A 143     -49.698  21.543  74.074  1.00 54.33           H  
ATOM   2204  CA  PHE A 143     -48.239  21.463  72.518  1.00 54.33           C  
ATOM   2205  HA  PHE A 143     -47.903  22.323  71.938  1.00 54.33           H  
ATOM   2206  C   PHE A 143     -48.485  20.291  71.573  1.00 54.33           C  
ATOM   2207  CB  PHE A 143     -47.178  21.177  73.593  1.00 54.33           C  
ATOM   2208  HB2 PHE A 143     -47.466  21.677  74.518  1.00 54.33           H  
ATOM   2209  HB3 PHE A 143     -47.136  20.109  73.807  1.00 54.33           H  
ATOM   2210  O   PHE A 143     -48.801  19.180  72.003  1.00 54.33           O  
ATOM   2211  CG  PHE A 143     -45.796  21.678  73.215  1.00 54.33           C  
ATOM   2212  CD1 PHE A 143     -44.877  20.844  72.549  1.00 54.33           C  
ATOM   2213  HD1 PHE A 143     -45.155  19.835  72.283  1.00 54.33           H  
ATOM   2214  CD2 PHE A 143     -45.433  23.003  73.527  1.00 54.33           C  
ATOM   2215  HD2 PHE A 143     -46.137  23.652  74.027  1.00 54.33           H  
ATOM   2216  CE1 PHE A 143     -43.598  21.329  72.217  1.00 54.33           C  
ATOM   2217  HE1 PHE A 143     -42.897  20.689  71.701  1.00 54.33           H  
ATOM   2218  CE2 PHE A 143     -44.157  23.488  73.192  1.00 54.33           C  
ATOM   2219  HE2 PHE A 143     -43.885  24.505  73.434  1.00 54.33           H  
ATOM   2220  CZ  PHE A 143     -43.236  22.650  72.541  1.00 54.33           C  
ATOM   2221  HZ  PHE A 143     -42.256  23.021  72.281  1.00 54.33           H  
ATOM   2222  N   GLN A 144     -48.427  20.577  70.275  1.00 62.71           N  
ATOM   2223  H   GLN A 144     -48.246  21.530  69.995  1.00 62.71           H  
ATOM   2224  CA  GLN A 144     -48.461  19.545  69.262  1.00 62.71           C  
ATOM   2225  HA  GLN A 144     -49.380  18.972  69.385  1.00 62.71           H  
ATOM   2226  C   GLN A 144     -47.278  18.615  69.503  1.00 62.71           C  
ATOM   2227  CB  GLN A 144     -48.447  20.133  67.849  1.00 62.71           C  
ATOM   2228  HB2 GLN A 144     -48.339  19.295  67.159  1.00 62.71           H  
ATOM   2229  HB3 GLN A 144     -47.591  20.796  67.719  1.00 62.71           H  
ATOM   2230  O   GLN A 144     -46.128  19.036  69.628  1.00 62.71           O  
ATOM   2231  CG  GLN A 144     -49.750  20.889  67.535  1.00 62.71           C  
ATOM   2232  HG2 GLN A 144     -49.713  21.874  68.001  1.00 62.71           H  
ATOM   2233  HG3 GLN A 144     -50.598  20.347  67.954  1.00 62.71           H  
ATOM   2234  CD  GLN A 144     -50.004  21.041  66.038  1.00 62.71           C  
ATOM   2235  NE2 GLN A 144     -50.835  21.976  65.635  1.00 62.71           N  
ATOM   2236 HE21 GLN A 144     -51.270  22.604  66.295  1.00 62.71           H  
ATOM   2237 HE22 GLN A 144     -50.973  22.034  64.636  1.00 62.71           H  
ATOM   2238  OE1 GLN A 144     -49.500  20.317  65.199  1.00 62.71           O  
ATOM   2239  N   GLN A 145     -47.613  17.341  69.626  1.00 65.05           N  
ATOM   2240  H   GLN A 145     -48.594  17.113  69.551  1.00 65.05           H  
ATOM   2241  CA  GLN A 145     -46.695  16.227  69.729  1.00 65.05           C  
ATOM   2242  HA  GLN A 145     -46.222  16.244  70.711  1.00 65.05           H  
ATOM   2243  C   GLN A 145     -45.655  16.343  68.596  1.00 65.05           C  
ATOM   2244  CB  GLN A 145     -47.590  14.981  69.585  1.00 65.05           C  
ATOM   2245  HB2 GLN A 145     -48.554  15.188  70.051  1.00 65.05           H  
ATOM   2246  HB3 GLN A 145     -47.779  14.786  68.530  1.00 65.05           H  
ATOM   2247  O   GLN A 145     -46.055  16.358  67.429  1.00 65.05           O  
ATOM   2248  CG  GLN A 145     -47.069  13.707  70.249  1.00 65.05           C  
ATOM   2249  HG2 GLN A 145     -46.128  13.410  69.784  1.00 65.05           H  
ATOM   2250  HG3 GLN A 145     -46.893  13.901  71.307  1.00 65.05           H  
ATOM   2251  CD  GLN A 145     -48.077  12.563  70.117  1.00 65.05           C  
ATOM   2252  NE2 GLN A 145     -47.867  11.460  70.800  1.00 65.05           N  
ATOM   2253 HE21 GLN A 145     -48.563  10.738  70.680  1.00 65.05           H  
ATOM   2254 HE22 GLN A 145     -47.054  11.361  71.391  1.00 65.05           H  
ATOM   2255  OE1 GLN A 145     -49.071  12.621  69.414  1.00 65.05           O  
ATOM   2256  N   PRO A 146     -44.341  16.445  68.869  1.00 66.34           N  
ATOM   2257  CA  PRO A 146     -43.370  16.256  67.805  1.00 66.34           C  
ATOM   2258  HA  PRO A 146     -43.570  16.947  66.986  1.00 66.34           H  
ATOM   2259  C   PRO A 146     -43.520  14.815  67.310  1.00 66.34           C  
ATOM   2260  CB  PRO A 146     -42.003  16.580  68.411  1.00 66.34           C  
ATOM   2261  HB2 PRO A 146     -41.213  15.950  68.002  1.00 66.34           H  
ATOM   2262  HB3 PRO A 146     -41.775  17.632  68.242  1.00 66.34           H  
ATOM   2263  O   PRO A 146     -43.404  13.865  68.086  1.00 66.34           O  
ATOM   2264  CG  PRO A 146     -42.202  16.342  69.909  1.00 66.34           C  
ATOM   2265  HG2 PRO A 146     -42.005  15.295  70.137  1.00 66.34           H  
ATOM   2266  HG3 PRO A 146     -41.559  16.987  70.509  1.00 66.34           H  
ATOM   2267  CD  PRO A 146     -43.684  16.641  70.151  1.00 66.34           C  
ATOM   2268  HD2 PRO A 146     -43.808  17.677  70.463  1.00 66.34           H  
ATOM   2269  HD3 PRO A 146     -44.077  15.965  70.910  1.00 66.34           H  
ATOM   2270  N   PHE A 147     -43.846  14.663  66.025  1.00 57.73           N  
ATOM   2271  H   PHE A 147     -44.033  15.489  65.476  1.00 57.73           H  
ATOM   2272  CA  PHE A 147     -43.897  13.366  65.361  1.00 57.73           C  
ATOM   2273  HA  PHE A 147     -44.730  12.805  65.783  1.00 57.73           H  
ATOM   2274  C   PHE A 147     -42.571  12.633  65.610  1.00 57.73           C  
ATOM   2275  CB  PHE A 147     -44.135  13.551  63.855  1.00 57.73           C  
ATOM   2276  HB2 PHE A 147     -43.421  14.273  63.460  1.00 57.73           H  
ATOM   2277  HB3 PHE A 147     -43.941  12.601  63.356  1.00 57.73           H  
ATOM   2278  O   PHE A 147     -41.512  13.222  65.378  1.00 57.73           O  
ATOM   2279  CG  PHE A 147     -45.544  13.989  63.506  1.00 57.73           C  
ATOM   2280  CD1 PHE A 147     -46.532  13.021  63.246  1.00 57.73           C  
ATOM   2281  HD1 PHE A 147     -46.285  11.970  63.288  1.00 57.73           H  
ATOM   2282  CD2 PHE A 147     -45.876  15.357  63.454  1.00 57.73           C  
ATOM   2283  HD2 PHE A 147     -45.128  16.109  63.656  1.00 57.73           H  
ATOM   2284  CE1 PHE A 147     -47.845  13.416  62.936  1.00 57.73           C  
ATOM   2285  HE1 PHE A 147     -48.603  12.672  62.742  1.00 57.73           H  
ATOM   2286  CE2 PHE A 147     -47.191  15.752  63.150  1.00 57.73           C  
ATOM   2287  HE2 PHE A 147     -47.448  16.800  63.127  1.00 57.73           H  
ATOM   2288  CZ  PHE A 147     -48.175  14.782  62.890  1.00 57.73           C  
ATOM   2289  HZ  PHE A 147     -49.186  15.088  62.664  1.00 57.73           H  
ATOM   2290  N   PRO A 148     -42.596  11.380  66.097  1.00 59.48           N  
ATOM   2291  CA  PRO A 148     -41.377  10.627  66.323  1.00 59.48           C  
ATOM   2292  HA  PRO A 148     -40.749  11.162  67.035  1.00 59.48           H  
ATOM   2293  C   PRO A 148     -40.630  10.483  65.000  1.00 59.48           C  
ATOM   2294  CB  PRO A 148     -41.800   9.291  66.941  1.00 59.48           C  
ATOM   2295  HB2 PRO A 148     -41.189   8.461  66.587  1.00 59.48           H  
ATOM   2296  HB3 PRO A 148     -41.746   9.365  68.027  1.00 59.48           H  
ATOM   2297  O   PRO A 148     -41.163   9.981  64.008  1.00 59.48           O  
ATOM   2298  CG  PRO A 148     -43.261   9.142  66.518  1.00 59.48           C  
ATOM   2299  HG2 PRO A 148     -43.835   8.561  67.240  1.00 59.48           H  
ATOM   2300  HG3 PRO A 148     -43.306   8.679  65.533  1.00 59.48           H  
ATOM   2301  CD  PRO A 148     -43.762  10.580  66.424  1.00 59.48           C  
ATOM   2302  HD2 PRO A 148     -44.160  10.901  67.387  1.00 59.48           H  
ATOM   2303  HD3 PRO A 148     -44.528  10.651  65.652  1.00 59.48           H  
ATOM   2304  N   THR A 149     -39.393  10.967  65.016  1.00 63.55           N  
ATOM   2305  H   THR A 149     -39.096  11.477  65.836  1.00 63.55           H  
ATOM   2306  CA  THR A 149     -38.392  10.865  63.965  1.00 63.55           C  
ATOM   2307  HA  THR A 149     -38.681  11.506  63.132  1.00 63.55           H  
ATOM   2308  C   THR A 149     -38.328   9.414  63.508  1.00 63.55           C  
ATOM   2309  CB  THR A 149     -37.023  11.321  64.523  1.00 63.55           C  
ATOM   2310  HB  THR A 149     -36.493  10.477  64.965  1.00 63.55           H  
ATOM   2311  O   THR A 149     -37.797   8.563  64.221  1.00 63.55           O  
ATOM   2312  CG2 THR A 149     -36.141  11.948  63.448  1.00 63.55           C  
ATOM   2313 HG21 THR A 149     -36.626  12.836  63.042  1.00 63.55           H  
ATOM   2314 HG22 THR A 149     -35.978  11.228  62.647  1.00 63.55           H  
ATOM   2315 HG23 THR A 149     -35.176  12.223  63.874  1.00 63.55           H  
ATOM   2316  OG1 THR A 149     -37.180  12.298  65.534  1.00 63.55           O  
ATOM   2317  HG1 THR A 149     -36.305  12.590  65.799  1.00 63.55           H  
ATOM   2318  N   GLN A 150     -38.910   9.108  62.344  1.00 60.31           N  
ATOM   2319  H   GLN A 150     -39.423   9.818  61.841  1.00 60.31           H  
ATOM   2320  CA  GLN A 150     -38.704   7.802  61.736  1.00 60.31           C  
ATOM   2321  HA  GLN A 150     -38.983   7.042  62.465  1.00 60.31           H  
ATOM   2322  C   GLN A 150     -37.211   7.700  61.411  1.00 60.31           C  
ATOM   2323  CB  GLN A 150     -39.553   7.588  60.476  1.00 60.31           C  
ATOM   2324  HB2 GLN A 150     -39.171   6.690  59.989  1.00 60.31           H  
ATOM   2325  HB3 GLN A 150     -39.432   8.424  59.787  1.00 60.31           H  
ATOM   2326  O   GLN A 150     -36.705   8.538  60.658  1.00 60.31           O  
ATOM   2327  CG  GLN A 150     -41.044   7.390  60.800  1.00 60.31           C  
ATOM   2328  HG2 GLN A 150     -41.149   6.801  61.711  1.00 60.31           H  
ATOM   2329  HG3 GLN A 150     -41.500   8.364  60.976  1.00 60.31           H  
ATOM   2330  CD  GLN A 150     -41.803   6.654  59.698  1.00 60.31           C  
ATOM   2331  NE2 GLN A 150     -43.100   6.844  59.592  1.00 60.31           N  
ATOM   2332 HE21 GLN A 150     -43.557   6.326  58.855  1.00 60.31           H  
ATOM   2333 HE22 GLN A 150     -43.584   7.479  60.211  1.00 60.31           H  
ATOM   2334  OE1 GLN A 150     -41.273   5.868  58.933  1.00 60.31           O  
ATOM   2335  N   PRO A 151     -36.475   6.740  61.993  1.00 66.66           N  
ATOM   2336  CA  PRO A 151     -35.092   6.540  61.618  1.00 66.66           C  
ATOM   2337  HA  PRO A 151     -34.527   7.459  61.774  1.00 66.66           H  
ATOM   2338  C   PRO A 151     -35.064   6.166  60.137  1.00 66.66           C  
ATOM   2339  CB  PRO A 151     -34.551   5.455  62.551  1.00 66.66           C  
ATOM   2340  HB2 PRO A 151     -33.828   4.809  62.053  1.00 66.66           H  
ATOM   2341  HB3 PRO A 151     -34.101   5.926  63.425  1.00 66.66           H  
ATOM   2342  O   PRO A 151     -35.700   5.203  59.708  1.00 66.66           O  
ATOM   2343  CG  PRO A 151     -35.799   4.686  62.981  1.00 66.66           C  
ATOM   2344  HG2 PRO A 151     -35.685   4.251  63.973  1.00 66.66           H  
ATOM   2345  HG3 PRO A 151     -36.016   3.910  62.247  1.00 66.66           H  
ATOM   2346  CD  PRO A 151     -36.908   5.733  62.948  1.00 66.66           C  
ATOM   2347  HD2 PRO A 151     -37.013   6.183  63.935  1.00 66.66           H  
ATOM   2348  HD3 PRO A 151     -37.842   5.263  62.641  1.00 66.66           H  
ATOM   2349  N   VAL A 152     -34.343   6.975  59.363  1.00 62.09           N  
ATOM   2350  H   VAL A 152     -33.938   7.793  59.796  1.00 62.09           H  
ATOM   2351  CA  VAL A 152     -33.994   6.709  57.971  1.00 62.09           C  
ATOM   2352  HA  VAL A 152     -34.893   6.748  57.355  1.00 62.09           H  
ATOM   2353  C   VAL A 152     -33.404   5.304  57.917  1.00 62.09           C  
ATOM   2354  CB  VAL A 152     -32.993   7.776  57.478  1.00 62.09           C  
ATOM   2355  HB  VAL A 152     -32.145   7.816  58.161  1.00 62.09           H  
ATOM   2356  O   VAL A 152     -32.323   5.057  58.451  1.00 62.09           O  
ATOM   2357  CG1 VAL A 152     -32.460   7.488  56.070  1.00 62.09           C  
ATOM   2358 HG11 VAL A 152     -33.285   7.411  55.362  1.00 62.09           H  
ATOM   2359 HG12 VAL A 152     -31.790   8.289  55.756  1.00 62.09           H  
ATOM   2360 HG13 VAL A 152     -31.896   6.555  56.064  1.00 62.09           H  
ATOM   2361  CG2 VAL A 152     -33.658   9.162  57.456  1.00 62.09           C  
ATOM   2362 HG21 VAL A 152     -33.988   9.446  58.455  1.00 62.09           H  
ATOM   2363 HG22 VAL A 152     -34.519   9.154  56.787  1.00 62.09           H  
ATOM   2364 HG23 VAL A 152     -32.944   9.908  57.108  1.00 62.09           H  
ATOM   2365  N   GLN A 153     -34.146   4.369  57.321  1.00 63.71           N  
ATOM   2366  H   GLN A 153     -35.065   4.617  56.986  1.00 63.71           H  
ATOM   2367  CA  GLN A 153     -33.638   3.031  57.060  1.00 63.71           C  
ATOM   2368  HA  GLN A 153     -33.369   2.571  58.011  1.00 63.71           H  
ATOM   2369  C   GLN A 153     -32.400   3.168  56.162  1.00 63.71           C  
ATOM   2370  CB  GLN A 153     -34.698   2.153  56.379  1.00 63.71           C  
ATOM   2371  HB2 GLN A 153     -34.207   1.237  56.053  1.00 63.71           H  
ATOM   2372  HB3 GLN A 153     -35.091   2.661  55.498  1.00 63.71           H  
ATOM   2373  O   GLN A 153     -32.496   3.806  55.108  1.00 63.71           O  
ATOM   2374  CG  GLN A 153     -35.854   1.772  57.319  1.00 63.71           C  
ATOM   2375  HG2 GLN A 153     -36.444   2.659  57.552  1.00 63.71           H  
ATOM   2376  HG3 GLN A 153     -35.444   1.383  58.251  1.00 63.71           H  
ATOM   2377  CD  GLN A 153     -36.774   0.707  56.724  1.00 63.71           C  
ATOM   2378  NE2 GLN A 153     -37.765   0.256  57.462  1.00 63.71           N  
ATOM   2379 HE21 GLN A 153     -38.349  -0.444  57.028  1.00 63.71           H  
ATOM   2380 HE22 GLN A 153     -37.937   0.632  58.384  1.00 63.71           H  
ATOM   2381  OE1 GLN A 153     -36.630   0.247  55.605  1.00 63.71           O  
ATOM   2382  N   PRO A 154     -31.244   2.591  56.533  1.00 62.76           N  
ATOM   2383  CA  PRO A 154     -30.127   2.477  55.614  1.00 62.76           C  
ATOM   2384  HA  PRO A 154     -29.803   3.470  55.302  1.00 62.76           H  
ATOM   2385  C   PRO A 154     -30.618   1.667  54.416  1.00 62.76           C  
ATOM   2386  CB  PRO A 154     -28.996   1.774  56.379  1.00 62.76           C  
ATOM   2387  HB2 PRO A 154     -28.891   0.740  56.052  1.00 62.76           H  
ATOM   2388  HB3 PRO A 154     -28.049   2.299  56.248  1.00 62.76           H  
ATOM   2389  O   PRO A 154     -31.017   0.511  54.569  1.00 62.76           O  
ATOM   2390  CG  PRO A 154     -29.440   1.799  57.842  1.00 62.76           C  
ATOM   2391  HG2 PRO A 154     -29.036   2.686  58.329  1.00 62.76           H  
ATOM   2392  HG3 PRO A 154     -29.127   0.900  58.373  1.00 62.76           H  
ATOM   2393  CD  PRO A 154     -30.958   1.912  57.781  1.00 62.76           C  
ATOM   2394  HD2 PRO A 154     -31.318   2.478  58.640  1.00 62.76           H  
ATOM   2395  HD3 PRO A 154     -31.404   0.917  57.762  1.00 62.76           H  
ATOM   2396  N   GLN A 155     -30.649   2.288  53.236  1.00 66.51           N  
ATOM   2397  H   GLN A 155     -30.363   3.255  53.183  1.00 66.51           H  
ATOM   2398  CA  GLN A 155     -31.000   1.589  52.011  1.00 66.51           C  
ATOM   2399  HA  GLN A 155     -32.020   1.217  52.109  1.00 66.51           H  
ATOM   2400  C   GLN A 155     -30.064   0.394  51.863  1.00 66.51           C  
ATOM   2401  CB  GLN A 155     -30.936   2.514  50.791  1.00 66.51           C  
ATOM   2402  HB2 GLN A 155     -29.985   3.046  50.774  1.00 66.51           H  
ATOM   2403  HB3 GLN A 155     -31.005   1.900  49.894  1.00 66.51           H  
ATOM   2404  O   GLN A 155     -28.840   0.518  51.880  1.00 66.51           O  
ATOM   2405  CG  GLN A 155     -32.102   3.515  50.785  1.00 66.51           C  
ATOM   2406  HG2 GLN A 155     -33.039   2.974  50.916  1.00 66.51           H  
ATOM   2407  HG3 GLN A 155     -31.993   4.213  51.615  1.00 66.51           H  
ATOM   2408  CD  GLN A 155     -32.191   4.310  49.485  1.00 66.51           C  
ATOM   2409  NE2 GLN A 155     -33.264   5.041  49.274  1.00 66.51           N  
ATOM   2410 HE21 GLN A 155     -34.002   5.091  49.961  1.00 66.51           H  
ATOM   2411 HE22 GLN A 155     -33.277   5.553  48.403  1.00 66.51           H  
ATOM   2412  OE1 GLN A 155     -31.323   4.292  48.632  1.00 66.51           O  
ATOM   2413  N   HIS A 156     -30.678  -0.780  51.792  1.00 70.16           N  
ATOM   2414  H   HIS A 156     -31.686  -0.785  51.865  1.00 70.16           H  
ATOM   2415  CA  HIS A 156     -30.016  -2.060  51.677  1.00 70.16           C  
ATOM   2416  HA  HIS A 156     -29.288  -2.149  52.484  1.00 70.16           H  
ATOM   2417  C   HIS A 156     -29.284  -2.089  50.331  1.00 70.16           C  
ATOM   2418  CB  HIS A 156     -31.106  -3.139  51.843  1.00 70.16           C  
ATOM   2419  HB2 HIS A 156     -31.630  -3.290  50.899  1.00 70.16           H  
ATOM   2420  HB3 HIS A 156     -31.845  -2.781  52.561  1.00 70.16           H  
ATOM   2421  O   HIS A 156     -29.874  -2.402  49.296  1.00 70.16           O  
ATOM   2422  CG  HIS A 156     -30.637  -4.465  52.375  1.00 70.16           C  
ATOM   2423  CD2 HIS A 156     -31.119  -5.695  52.015  1.00 70.16           C  
ATOM   2424  HD2 HIS A 156     -31.852  -5.890  51.246  1.00 70.16           H  
ATOM   2425  ND1 HIS A 156     -29.793  -4.662  53.445  1.00 70.16           N  
ATOM   2426  HD1 HIS A 156     -29.330  -3.943  53.983  1.00 70.16           H  
ATOM   2427  CE1 HIS A 156     -29.754  -5.978  53.709  1.00 70.16           C  
ATOM   2428  HE1 HIS A 156     -29.184  -6.438  54.503  1.00 70.16           H  
ATOM   2429  NE2 HIS A 156     -30.547  -6.648  52.862  1.00 70.16           N  
ATOM   2430  N   HIS A 157     -28.007  -1.703  50.321  1.00 64.89           N  
ATOM   2431  H   HIS A 157     -27.625  -1.258  51.143  1.00 64.89           H  
ATOM   2432  CA  HIS A 157     -27.139  -1.950  49.181  1.00 64.89           C  
ATOM   2433  HA  HIS A 157     -27.635  -1.605  48.274  1.00 64.89           H  
ATOM   2434  C   HIS A 157     -26.967  -3.463  49.078  1.00 64.89           C  
ATOM   2435  CB  HIS A 157     -25.813  -1.188  49.309  1.00 64.89           C  
ATOM   2436  HB2 HIS A 157     -25.123  -1.561  48.552  1.00 64.89           H  
ATOM   2437  HB3 HIS A 157     -25.373  -1.381  50.287  1.00 64.89           H  
ATOM   2438  O   HIS A 157     -26.150  -4.065  49.772  1.00 64.89           O  
ATOM   2439  CG  HIS A 157     -25.969   0.299  49.103  1.00 64.89           C  
ATOM   2440  CD2 HIS A 157     -25.701   1.285  50.014  1.00 64.89           C  
ATOM   2441  HD2 HIS A 157     -25.339   1.140  51.021  1.00 64.89           H  
ATOM   2442  ND1 HIS A 157     -26.419   0.921  47.958  1.00 64.89           N  
ATOM   2443  HD1 HIS A 157     -26.704   0.467  47.102  1.00 64.89           H  
ATOM   2444  CE1 HIS A 157     -26.428   2.246  48.179  1.00 64.89           C  
ATOM   2445  HE1 HIS A 157     -26.743   2.995  47.467  1.00 64.89           H  
ATOM   2446  NE2 HIS A 157     -25.987   2.516  49.415  1.00 64.89           N  
ATOM   2447  N   GLN A 158     -27.814  -4.070  48.246  1.00 68.10           N  
ATOM   2448  H   GLN A 158     -28.557  -3.510  47.853  1.00 68.10           H  
ATOM   2449  CA  GLN A 158     -27.660  -5.435  47.769  1.00 68.10           C  
ATOM   2450  HA  GLN A 158     -27.941  -6.128  48.562  1.00 68.10           H  
ATOM   2451  C   GLN A 158     -26.192  -5.616  47.359  1.00 68.10           C  
ATOM   2452  CB  GLN A 158     -28.571  -5.644  46.548  1.00 68.10           C  
ATOM   2453  HB2 GLN A 158     -28.266  -6.544  46.014  1.00 68.10           H  
ATOM   2454  HB3 GLN A 158     -28.420  -4.809  45.863  1.00 68.10           H  
ATOM   2455  O   GLN A 158     -25.693  -4.807  46.567  1.00 68.10           O  
ATOM   2456  CG  GLN A 158     -30.072  -5.718  46.892  1.00 68.10           C  
ATOM   2457  HG2 GLN A 158     -30.628  -5.298  46.054  1.00 68.10           H  
ATOM   2458  HG3 GLN A 158     -30.291  -5.106  47.767  1.00 68.10           H  
ATOM   2459  CD  GLN A 158     -30.603  -7.132  47.119  1.00 68.10           C  
ATOM   2460  NE2 GLN A 158     -31.878  -7.274  47.407  1.00 68.10           N  
ATOM   2461 HE21 GLN A 158     -32.188  -8.224  47.555  1.00 68.10           H  
ATOM   2462 HE22 GLN A 158     -32.486  -6.472  47.494  1.00 68.10           H  
ATOM   2463  OE1 GLN A 158     -29.915  -8.132  47.025  1.00 68.10           O  
ATOM   2464  N   PRO A 159     -25.477  -6.621  47.890  1.00 68.14           N  
ATOM   2465  CA  PRO A 159     -24.144  -6.921  47.405  1.00 68.14           C  
ATOM   2466  HA  PRO A 159     -23.488  -6.063  47.555  1.00 68.14           H  
ATOM   2467  C   PRO A 159     -24.259  -7.227  45.912  1.00 68.14           C  
ATOM   2468  CB  PRO A 159     -23.645  -8.099  48.247  1.00 68.14           C  
ATOM   2469  HB2 PRO A 159     -23.076  -7.717  49.095  1.00 68.14           H  
ATOM   2470  HB3 PRO A 159     -23.038  -8.792  47.666  1.00 68.14           H  
ATOM   2471  O   PRO A 159     -24.971  -8.148  45.508  1.00 68.14           O  
ATOM   2472  CG  PRO A 159     -24.926  -8.759  48.760  1.00 68.14           C  
ATOM   2473  HG2 PRO A 159     -24.773  -9.245  49.724  1.00 68.14           H  
ATOM   2474  HG3 PRO A 159     -25.282  -9.480  48.024  1.00 68.14           H  
ATOM   2475  CD  PRO A 159     -25.921  -7.607  48.860  1.00 68.14           C  
ATOM   2476  HD2 PRO A 159     -25.890  -7.171  49.858  1.00 68.14           H  
ATOM   2477  HD3 PRO A 159     -26.922  -7.976  48.634  1.00 68.14           H  
ATOM   2478  N   ILE A 160     -23.598  -6.412  45.087  1.00 71.97           N  
ATOM   2479  H   ILE A 160     -23.104  -5.626  45.485  1.00 71.97           H  
ATOM   2480  CA  ILE A 160     -23.475  -6.661  43.653  1.00 71.97           C  
ATOM   2481  HA  ILE A 160     -24.469  -6.685  43.204  1.00 71.97           H  
ATOM   2482  C   ILE A 160     -22.840  -8.041  43.528  1.00 71.97           C  
ATOM   2483  CB  ILE A 160     -22.643  -5.551  42.971  1.00 71.97           C  
ATOM   2484  HB  ILE A 160     -21.710  -5.434  43.522  1.00 71.97           H  
ATOM   2485  O   ILE A 160     -21.708  -8.248  43.971  1.00 71.97           O  
ATOM   2486  CG1 ILE A 160     -23.422  -4.215  43.019  1.00 71.97           C  
ATOM   2487 HG12 ILE A 160     -24.273  -4.264  42.340  1.00 71.97           H  
ATOM   2488 HG13 ILE A 160     -23.812  -4.055  44.024  1.00 71.97           H  
ATOM   2489  CG2 ILE A 160     -22.296  -5.922  41.515  1.00 71.97           C  
ATOM   2490 HG21 ILE A 160     -23.207  -6.084  40.938  1.00 71.97           H  
ATOM   2491 HG22 ILE A 160     -21.713  -5.129  41.048  1.00 71.97           H  
ATOM   2492 HG23 ILE A 160     -21.690  -6.827  41.486  1.00 71.97           H  
ATOM   2493  CD1 ILE A 160     -22.572  -2.986  42.674  1.00 71.97           C  
ATOM   2494 HD11 ILE A 160     -21.697  -2.945  43.322  1.00 71.97           H  
ATOM   2495 HD12 ILE A 160     -22.254  -3.019  41.632  1.00 71.97           H  
ATOM   2496 HD13 ILE A 160     -23.167  -2.085  42.825  1.00 71.97           H  
ATOM   2497  N   GLN A 161     -23.597  -9.001  42.995  1.00 69.26           N  
ATOM   2498  H   GLN A 161     -24.546  -8.790  42.721  1.00 69.26           H  
ATOM   2499  CA  GLN A 161     -23.070 -10.338  42.789  1.00 69.26           C  
ATOM   2500  HA  GLN A 161     -22.777 -10.720  43.767  1.00 69.26           H  
ATOM   2501  C   GLN A 161     -21.837 -10.243  41.888  1.00 69.26           C  
ATOM   2502  CB  GLN A 161     -24.109 -11.288  42.184  1.00 69.26           C  
ATOM   2503  HB2 GLN A 161     -23.579 -12.204  41.923  1.00 69.26           H  
ATOM   2504  HB3 GLN A 161     -24.525 -10.865  41.269  1.00 69.26           H  
ATOM   2505  O   GLN A 161     -21.874  -9.518  40.887  1.00 69.26           O  
ATOM   2506  CG  GLN A 161     -25.241 -11.615  43.172  1.00 69.26           C  
ATOM   2507  HG2 GLN A 161     -25.989 -10.823  43.132  1.00 69.26           H  
ATOM   2508  HG3 GLN A 161     -24.844 -11.649  44.187  1.00 69.26           H  
ATOM   2509  CD  GLN A 161     -25.902 -12.965  42.903  1.00 69.26           C  
ATOM   2510  NE2 GLN A 161     -27.116 -13.170  43.363  1.00 69.26           N  
ATOM   2511 HE21 GLN A 161     -27.508 -14.083  43.179  1.00 69.26           H  
ATOM   2512 HE22 GLN A 161     -27.602 -12.452  43.881  1.00 69.26           H  
ATOM   2513  OE1 GLN A 161     -25.346 -13.876  42.314  1.00 69.26           O  
ATOM   2514  N   PRO A 162     -20.742 -10.944  42.222  1.00 72.09           N  
ATOM   2515  CA  PRO A 162     -19.584 -10.988  41.351  1.00 72.09           C  
ATOM   2516  HA  PRO A 162     -19.179  -9.985  41.218  1.00 72.09           H  
ATOM   2517  C   PRO A 162     -20.030 -11.547  40.000  1.00 72.09           C  
ATOM   2518  CB  PRO A 162     -18.554 -11.864  42.070  1.00 72.09           C  
ATOM   2519  HB2 PRO A 162     -17.968 -12.465  41.374  1.00 72.09           H  
ATOM   2520  HB3 PRO A 162     -17.898 -11.229  42.666  1.00 72.09           H  
ATOM   2521  O   PRO A 162     -20.555 -12.658  39.913  1.00 72.09           O  
ATOM   2522  CG  PRO A 162     -19.396 -12.735  43.003  1.00 72.09           C  
ATOM   2523  HG2 PRO A 162     -18.839 -13.034  43.891  1.00 72.09           H  
ATOM   2524  HG3 PRO A 162     -19.749 -13.612  42.461  1.00 72.09           H  
ATOM   2525  CD  PRO A 162     -20.582 -11.843  43.353  1.00 72.09           C  
ATOM   2526  HD2 PRO A 162     -20.359 -11.261  44.248  1.00 72.09           H  
ATOM   2527  HD3 PRO A 162     -21.468 -12.459  43.509  1.00 72.09           H  
ATOM   2528  N   ILE A 163     -19.857 -10.747  38.948  1.00 78.26           N  
ATOM   2529  H   ILE A 163     -19.486  -9.820  39.103  1.00 78.26           H  
ATOM   2530  CA  ILE A 163     -20.121 -11.174  37.576  1.00 78.26           C  
ATOM   2531  HA  ILE A 163     -21.161 -11.490  37.499  1.00 78.26           H  
ATOM   2532  C   ILE A 163     -19.217 -12.375  37.322  1.00 78.26           C  
ATOM   2533  CB  ILE A 163     -19.879 -10.016  36.582  1.00 78.26           C  
ATOM   2534  HB  ILE A 163     -18.878  -9.621  36.753  1.00 78.26           H  
ATOM   2535  O   ILE A 163     -17.995 -12.280  37.453  1.00 78.26           O  
ATOM   2536  CG1 ILE A 163     -20.912  -8.891  36.832  1.00 78.26           C  
ATOM   2537 HG12 ILE A 163     -20.983  -8.684  37.900  1.00 78.26           H  
ATOM   2538 HG13 ILE A 163     -21.896  -9.216  36.494  1.00 78.26           H  
ATOM   2539  CG2 ILE A 163     -19.962 -10.510  35.125  1.00 78.26           C  
ATOM   2540 HG21 ILE A 163     -20.940 -10.951  34.928  1.00 78.26           H  
ATOM   2541 HG22 ILE A 163     -19.190 -11.254  34.930  1.00 78.26           H  
ATOM   2542 HG23 ILE A 163     -19.796  -9.685  34.432  1.00 78.26           H  
ATOM   2543  CD1 ILE A 163     -20.557  -7.565  36.149  1.00 78.26           C  
ATOM   2544 HD11 ILE A 163     -21.282  -6.805  36.444  1.00 78.26           H  
ATOM   2545 HD12 ILE A 163     -20.587  -7.669  35.065  1.00 78.26           H  
ATOM   2546 HD13 ILE A 163     -19.563  -7.242  36.458  1.00 78.26           H  
ATOM   2547  N   GLN A 164     -19.827 -13.521  37.020  1.00 71.80           N  
ATOM   2548  H   GLN A 164     -20.836 -13.547  36.979  1.00 71.80           H  
ATOM   2549  CA  GLN A 164     -19.071 -14.733  36.754  1.00 71.80           C  
ATOM   2550  HA  GLN A 164     -18.484 -14.947  37.647  1.00 71.80           H  
ATOM   2551  C   GLN A 164     -18.121 -14.499  35.574  1.00 71.80           C  
ATOM   2552  CB  GLN A 164     -19.992 -15.926  36.479  1.00 71.80           C  
ATOM   2553  HB2 GLN A 164     -20.696 -15.683  35.683  1.00 71.80           H  
ATOM   2554  HB3 GLN A 164     -19.359 -16.738  36.121  1.00 71.80           H  
ATOM   2555  O   GLN A 164     -18.526 -13.886  34.580  1.00 71.80           O  
ATOM   2556  CG  GLN A 164     -20.763 -16.362  37.742  1.00 71.80           C  
ATOM   2557  HG2 GLN A 164     -20.291 -15.942  38.630  1.00 71.80           H  
ATOM   2558  HG3 GLN A 164     -21.775 -15.961  37.691  1.00 71.80           H  
ATOM   2559  CD  GLN A 164     -20.834 -17.875  37.944  1.00 71.80           C  
ATOM   2560  NE2 GLN A 164     -21.616 -18.335  38.894  1.00 71.80           N  
ATOM   2561 HE21 GLN A 164     -21.624 -19.339  39.009  1.00 71.80           H  
ATOM   2562 HE22 GLN A 164     -22.161 -17.706  39.467  1.00 71.80           H  
ATOM   2563  OE1 GLN A 164     -20.184 -18.677  37.296  1.00 71.80           O  
ATOM   2564  N   PRO A 165     -16.865 -14.969  35.663  1.00 74.24           N  
ATOM   2565  CA  PRO A 165     -15.935 -14.862  34.555  1.00 74.24           C  
ATOM   2566  HA  PRO A 165     -15.781 -13.813  34.301  1.00 74.24           H  
ATOM   2567  C   PRO A 165     -16.523 -15.600  33.353  1.00 74.24           C  
ATOM   2568  CB  PRO A 165     -14.619 -15.465  35.055  1.00 74.24           C  
ATOM   2569  HB2 PRO A 165     -13.999 -14.673  35.476  1.00 74.24           H  
ATOM   2570  HB3 PRO A 165     -14.079 -15.987  34.265  1.00 74.24           H  
ATOM   2571  O   PRO A 165     -16.846 -16.786  33.427  1.00 74.24           O  
ATOM   2572  CG  PRO A 165     -15.051 -16.415  36.171  1.00 74.24           C  
ATOM   2573  HG2 PRO A 165     -14.271 -16.541  36.922  1.00 74.24           H  
ATOM   2574  HG3 PRO A 165     -15.329 -17.379  35.743  1.00 74.24           H  
ATOM   2575  CD  PRO A 165     -16.291 -15.743  36.752  1.00 74.24           C  
ATOM   2576  HD2 PRO A 165     -16.004 -15.069  37.560  1.00 74.24           H  
ATOM   2577  HD3 PRO A 165     -16.983 -16.502  37.117  1.00 74.24           H  
ATOM   2578  N   ILE A 166     -16.684 -14.878  32.245  1.00 80.33           N  
ATOM   2579  H   ILE A 166     -16.450 -13.896  32.269  1.00 80.33           H  
ATOM   2580  CA  ILE A 166     -17.117 -15.465  30.981  1.00 80.33           C  
ATOM   2581  HA  ILE A 166     -18.064 -15.982  31.142  1.00 80.33           H  
ATOM   2582  C   ILE A 166     -16.058 -16.494  30.591  1.00 80.33           C  
ATOM   2583  CB  ILE A 166     -17.335 -14.372  29.912  1.00 80.33           C  
ATOM   2584  HB  ILE A 166     -16.424 -13.778  29.837  1.00 80.33           H  
ATOM   2585  O   ILE A 166     -14.879 -16.164  30.452  1.00 80.33           O  
ATOM   2586  CG1 ILE A 166     -18.502 -13.450  30.340  1.00 80.33           C  
ATOM   2587 HG12 ILE A 166     -19.445 -13.990  30.254  1.00 80.33           H  
ATOM   2588 HG13 ILE A 166     -18.383 -13.161  31.385  1.00 80.33           H  
ATOM   2589  CG2 ILE A 166     -17.622 -14.997  28.533  1.00 80.33           C  
ATOM   2590 HG21 ILE A 166     -17.778 -14.219  27.786  1.00 80.33           H  
ATOM   2591 HG22 ILE A 166     -18.507 -15.631  28.580  1.00 80.33           H  
ATOM   2592 HG23 ILE A 166     -16.772 -15.594  28.202  1.00 80.33           H  
ATOM   2593  CD1 ILE A 166     -18.592 -12.148  29.535  1.00 80.33           C  
ATOM   2594 HD11 ILE A 166     -19.376 -11.520  29.956  1.00 80.33           H  
ATOM   2595 HD12 ILE A 166     -17.644 -11.613  29.587  1.00 80.33           H  
ATOM   2596 HD13 ILE A 166     -18.837 -12.357  28.493  1.00 80.33           H  
ATOM   2597  N   GLN A 167     -16.481 -17.751  30.470  1.00 73.06           N  
ATOM   2598  H   GLN A 167     -17.454 -17.952  30.655  1.00 73.06           H  
ATOM   2599  CA  GLN A 167     -15.607 -18.841  30.058  1.00 73.06           C  
ATOM   2600  HA  GLN A 167     -14.834 -18.955  30.818  1.00 73.06           H  
ATOM   2601  C   GLN A 167     -14.964 -18.495  28.708  1.00 73.06           C  
ATOM   2602  CB  GLN A 167     -16.404 -20.148  29.954  1.00 73.06           C  
ATOM   2603  HB2 GLN A 167     -15.807 -20.877  29.405  1.00 73.06           H  
ATOM   2604  HB3 GLN A 167     -17.300 -19.968  29.361  1.00 73.06           H  
ATOM   2605  O   GLN A 167     -15.664 -18.016  27.809  1.00 73.06           O  
ATOM   2606  CG  GLN A 167     -16.819 -20.704  31.334  1.00 73.06           C  
ATOM   2607  HG2 GLN A 167     -16.574 -19.990  32.120  1.00 73.06           H  
ATOM   2608  HG3 GLN A 167     -17.902 -20.827  31.339  1.00 73.06           H  
ATOM   2609  CD  GLN A 167     -16.197 -22.052  31.702  1.00 73.06           C  
ATOM   2610  NE2 GLN A 167     -16.566 -22.611  32.833  1.00 73.06           N  
ATOM   2611 HE21 GLN A 167     -17.228 -22.155  33.445  1.00 73.06           H  
ATOM   2612 HE22 GLN A 167     -16.134 -23.499  33.045  1.00 73.06           H  
ATOM   2613  OE1 GLN A 167     -15.380 -22.635  31.012  1.00 73.06           O  
ATOM   2614  N   PRO A 168     -13.651 -18.723  28.542  1.00 74.59           N  
ATOM   2615  CA  PRO A 168     -12.993 -18.488  27.270  1.00 74.59           C  
ATOM   2616  HA  PRO A 168     -13.101 -17.441  26.987  1.00 74.59           H  
ATOM   2617  C   PRO A 168     -13.645 -19.373  26.206  1.00 74.59           C  
ATOM   2618  CB  PRO A 168     -11.512 -18.801  27.501  1.00 74.59           C  
ATOM   2619  HB2 PRO A 168     -10.992 -17.886  27.782  1.00 74.59           H  
ATOM   2620  HB3 PRO A 168     -11.044 -19.249  26.624  1.00 74.59           H  
ATOM   2621  O   PRO A 168     -13.698 -20.597  26.338  1.00 74.59           O  
ATOM   2622  CG  PRO A 168     -11.521 -19.761  28.692  1.00 74.59           C  
ATOM   2623  HG2 PRO A 168     -11.674 -20.780  28.336  1.00 74.59           H  
ATOM   2624  HG3 PRO A 168     -10.602 -19.694  29.273  1.00 74.59           H  
ATOM   2625  CD  PRO A 168     -12.736 -19.319  29.501  1.00 74.59           C  
ATOM   2626  HD2 PRO A 168     -12.442 -18.567  30.234  1.00 74.59           H  
ATOM   2627  HD3 PRO A 168     -13.179 -20.182  29.998  1.00 74.59           H  
ATOM   2628  N   ILE A 169     -14.163 -18.741  25.154  1.00 81.22           N  
ATOM   2629  H   ILE A 169     -14.135 -17.731  25.137  1.00 81.22           H  
ATOM   2630  CA  ILE A 169     -14.710 -19.445  23.996  1.00 81.22           C  
ATOM   2631  HA  ILE A 169     -15.490 -20.126  24.335  1.00 81.22           H  
ATOM   2632  C   ILE A 169     -13.567 -20.261  23.401  1.00 81.22           C  
ATOM   2633  CB  ILE A 169     -15.326 -18.450  22.988  1.00 81.22           C  
ATOM   2634  HB  ILE A 169     -14.573 -17.704  22.736  1.00 81.22           H  
ATOM   2635  O   ILE A 169     -12.514 -19.713  23.066  1.00 81.22           O  
ATOM   2636  CG1 ILE A 169     -16.540 -17.737  23.633  1.00 81.22           C  
ATOM   2637 HG12 ILE A 169     -17.364 -18.443  23.740  1.00 81.22           H  
ATOM   2638 HG13 ILE A 169     -16.276 -17.386  24.631  1.00 81.22           H  
ATOM   2639  CG2 ILE A 169     -15.750 -19.166  21.691  1.00 81.22           C  
ATOM   2640 HG21 ILE A 169     -14.884 -19.608  21.199  1.00 81.22           H  
ATOM   2641 HG22 ILE A 169     -16.189 -18.457  20.989  1.00 81.22           H  
ATOM   2642 HG23 ILE A 169     -16.476 -19.949  21.909  1.00 81.22           H  
ATOM   2643  CD1 ILE A 169     -17.025 -16.511  22.852  1.00 81.22           C  
ATOM   2644 HD11 ILE A 169     -17.810 -16.012  23.420  1.00 81.22           H  
ATOM   2645 HD12 ILE A 169     -16.199 -15.814  22.703  1.00 81.22           H  
ATOM   2646 HD13 ILE A 169     -17.433 -16.807  21.885  1.00 81.22           H  
ATOM   2647  N   GLN A 170     -13.758 -21.578  23.315  1.00 73.83           N  
ATOM   2648  H   GLN A 170     -14.628 -21.977  23.639  1.00 73.83           H  
ATOM   2649  CA  GLN A 170     -12.742 -22.446  22.741  1.00 73.83           C  
ATOM   2650  HA  GLN A 170     -11.840 -22.308  23.337  1.00 73.83           H  
ATOM   2651  C   GLN A 170     -12.452 -22.021  21.298  1.00 73.83           C  
ATOM   2652  CB  GLN A 170     -13.139 -23.924  22.798  1.00 73.83           C  
ATOM   2653  HB2 GLN A 170     -12.402 -24.469  22.208  1.00 73.83           H  
ATOM   2654  HB3 GLN A 170     -14.116 -24.076  22.339  1.00 73.83           H  
ATOM   2655  O   GLN A 170     -13.387 -21.709  20.553  1.00 73.83           O  
ATOM   2656  CG  GLN A 170     -13.147 -24.457  24.242  1.00 73.83           C  
ATOM   2657  HG2 GLN A 170     -14.140 -24.316  24.668  1.00 73.83           H  
ATOM   2658  HG3 GLN A 170     -12.442 -23.889  24.849  1.00 73.83           H  
ATOM   2659  CD  GLN A 170     -12.747 -25.927  24.357  1.00 73.83           C  
ATOM   2660  NE2 GLN A 170     -12.965 -26.541  25.498  1.00 73.83           N  
ATOM   2661 HE21 GLN A 170     -12.671 -27.507  25.539  1.00 73.83           H  
ATOM   2662 HE22 GLN A 170     -13.392 -26.057  26.275  1.00 73.83           H  
ATOM   2663  OE1 GLN A 170     -12.202 -26.549  23.462  1.00 73.83           O  
ATOM   2664  N   PRO A 171     -11.173 -22.001  20.889  1.00 73.67           N  
ATOM   2665  CA  PRO A 171     -10.818 -21.672  19.523  1.00 73.67           C  
ATOM   2666  HA  PRO A 171     -11.165 -20.667  19.282  1.00 73.67           H  
ATOM   2667  C   PRO A 171     -11.482 -22.680  18.583  1.00 73.67           C  
ATOM   2668  CB  PRO A 171      -9.287 -21.707  19.473  1.00 73.67           C  
ATOM   2669  HB2 PRO A 171      -8.915 -22.078  18.518  1.00 73.67           H  
ATOM   2670  HB3 PRO A 171      -8.900 -20.706  19.665  1.00 73.67           H  
ATOM   2671  O   PRO A 171     -11.271 -23.888  18.693  1.00 73.67           O  
ATOM   2672  CG  PRO A 171      -8.899 -22.628  20.630  1.00 73.67           C  
ATOM   2673  HG2 PRO A 171      -7.916 -22.384  21.031  1.00 73.67           H  
ATOM   2674  HG3 PRO A 171      -8.930 -23.665  20.296  1.00 73.67           H  
ATOM   2675  CD  PRO A 171     -10.002 -22.393  21.656  1.00 73.67           C  
ATOM   2676  HD2 PRO A 171      -9.720 -21.579  22.324  1.00 73.67           H  
ATOM   2677  HD3 PRO A 171     -10.176 -23.308  22.222  1.00 73.67           H  
ATOM   2678  N   ILE A 172     -12.305 -22.174  17.665  1.00 79.84           N  
ATOM   2679  H   ILE A 172     -12.480 -21.179  17.671  1.00 79.84           H  
ATOM   2680  CA  ILE A 172     -12.907 -22.982  16.607  1.00 79.84           C  
ATOM   2681  HA  ILE A 172     -13.451 -23.811  17.062  1.00 79.84           H  
ATOM   2682  C   ILE A 172     -11.753 -23.542  15.781  1.00 79.84           C  
ATOM   2683  CB  ILE A 172     -13.897 -22.144  15.766  1.00 79.84           C  
ATOM   2684  HB  ILE A 172     -13.369 -21.271  15.383  1.00 79.84           H  
ATOM   2685  O   ILE A 172     -10.956 -22.782  15.225  1.00 79.84           O  
ATOM   2686  CG1 ILE A 172     -15.071 -21.667  16.655  1.00 79.84           C  
ATOM   2687 HG12 ILE A 172     -15.685 -22.522  16.940  1.00 79.84           H  
ATOM   2688 HG13 ILE A 172     -14.682 -21.221  17.571  1.00 79.84           H  
ATOM   2689  CG2 ILE A 172     -14.423 -22.956  14.566  1.00 79.84           C  
ATOM   2690 HG21 ILE A 172     -13.601 -23.245  13.911  1.00 79.84           H  
ATOM   2691 HG22 ILE A 172     -14.937 -23.853  14.911  1.00 79.84           H  
ATOM   2692 HG23 ILE A 172     -15.111 -22.355  13.971  1.00 79.84           H  
ATOM   2693  CD1 ILE A 172     -15.961 -20.607  15.996  1.00 79.84           C  
ATOM   2694 HD11 ILE A 172     -16.687 -20.245  16.724  1.00 79.84           H  
ATOM   2695 HD12 ILE A 172     -16.503 -21.032  15.151  1.00 79.84           H  
ATOM   2696 HD13 ILE A 172     -15.353 -19.769  15.656  1.00 79.84           H  
ATOM   2697  N   GLN A 173     -11.632 -24.869  15.743  1.00 72.09           N  
ATOM   2698  H   GLN A 173     -12.286 -25.443  16.256  1.00 72.09           H  
ATOM   2699  CA  GLN A 173     -10.600 -25.501  14.936  1.00 72.09           C  
ATOM   2700  HA  GLN A 173      -9.645 -25.107  15.281  1.00 72.09           H  
ATOM   2701  C   GLN A 173     -10.795 -25.119  13.465  1.00 72.09           C  
ATOM   2702  CB  GLN A 173     -10.581 -27.024  15.101  1.00 72.09           C  
ATOM   2703  HB2 GLN A 173      -9.900 -27.412  14.343  1.00 72.09           H  
ATOM   2704  HB3 GLN A 173     -11.570 -27.441  14.911  1.00 72.09           H  
ATOM   2705  O   GLN A 173     -11.931 -25.117  12.980  1.00 72.09           O  
ATOM   2706  CG  GLN A 173     -10.092 -27.446  16.498  1.00 72.09           C  
ATOM   2707  HG2 GLN A 173     -10.941 -27.461  17.182  1.00 72.09           H  
ATOM   2708  HG3 GLN A 173      -9.375 -26.716  16.874  1.00 72.09           H  
ATOM   2709  CD  GLN A 173      -9.394 -28.804  16.511  1.00 72.09           C  
ATOM   2710  NE2 GLN A 173      -9.305 -29.450  17.653  1.00 72.09           N  
ATOM   2711 HE21 GLN A 173      -8.827 -30.338  17.618  1.00 72.09           H  
ATOM   2712 HE22 GLN A 173      -9.704 -29.067  18.498  1.00 72.09           H  
ATOM   2713  OE1 GLN A 173      -8.880 -29.301  15.525  1.00 72.09           O  
ATOM   2714  N   PRO A 174      -9.712 -24.790  12.744  1.00 71.28           N  
ATOM   2715  CA  PRO A 174      -9.805 -24.467  11.333  1.00 71.28           C  
ATOM   2716  HA  PRO A 174     -10.475 -23.620  11.191  1.00 71.28           H  
ATOM   2717  C   PRO A 174     -10.352 -25.682  10.583  1.00 71.28           C  
ATOM   2718  CB  PRO A 174      -8.389 -24.071  10.903  1.00 71.28           C  
ATOM   2719  HB2 PRO A 174      -8.167 -24.380   9.882  1.00 71.28           H  
ATOM   2720  HB3 PRO A 174      -8.273 -22.992  11.004  1.00 71.28           H  
ATOM   2721  O   PRO A 174      -9.770 -26.767  10.615  1.00 71.28           O  
ATOM   2722  CG  PRO A 174      -7.486 -24.771  11.919  1.00 71.28           C  
ATOM   2723  HG2 PRO A 174      -6.548 -24.236  12.065  1.00 71.28           H  
ATOM   2724  HG3 PRO A 174      -7.295 -25.793  11.592  1.00 71.28           H  
ATOM   2725  CD  PRO A 174      -8.328 -24.794  13.189  1.00 71.28           C  
ATOM   2726  HD2 PRO A 174      -8.094 -25.686  13.769  1.00 71.28           H  
ATOM   2727  HD3 PRO A 174      -8.137 -23.896  13.777  1.00 71.28           H  
ATOM   2728  N   ILE A 175     -11.487 -25.492   9.913  1.00 75.33           N  
ATOM   2729  H   ILE A 175     -11.942 -24.593   9.987  1.00 75.33           H  
ATOM   2730  CA  ILE A 175     -12.063 -26.489   9.015  1.00 75.33           C  
ATOM   2731  HA  ILE A 175     -12.211 -27.420   9.563  1.00 75.33           H  
ATOM   2732  C   ILE A 175     -11.034 -26.720   7.910  1.00 75.33           C  
ATOM   2733  CB  ILE A 175     -13.430 -26.007   8.476  1.00 75.33           C  
ATOM   2734  HB  ILE A 175     -13.290 -25.034   8.006  1.00 75.33           H  
ATOM   2735  O   ILE A 175     -10.738 -25.815   7.129  1.00 75.33           O  
ATOM   2736  CG1 ILE A 175     -14.436 -25.854   9.644  1.00 75.33           C  
ATOM   2737 HG12 ILE A 175     -14.703 -26.839  10.027  1.00 75.33           H  
ATOM   2738 HG13 ILE A 175     -13.976 -25.297  10.460  1.00 75.33           H  
ATOM   2739  CG2 ILE A 175     -13.977 -26.981   7.415  1.00 75.33           C  
ATOM   2740 HG21 ILE A 175     -13.289 -27.056   6.573  1.00 75.33           H  
ATOM   2741 HG22 ILE A 175     -14.119 -27.972   7.848  1.00 75.33           H  
ATOM   2742 HG23 ILE A 175     -14.929 -26.622   7.024  1.00 75.33           H  
ATOM   2743  CD1 ILE A 175     -15.716 -25.097   9.268  1.00 75.33           C  
ATOM   2744 HD11 ILE A 175     -16.319 -24.945  10.163  1.00 75.33           H  
ATOM   2745 HD12 ILE A 175     -15.462 -24.125   8.844  1.00 75.33           H  
ATOM   2746 HD13 ILE A 175     -16.302 -25.669   8.549  1.00 75.33           H  
ATOM   2747  N   GLN A 176     -10.445 -27.915   7.878  1.00 65.59           N  
ATOM   2748  H   GLN A 176     -10.674 -28.597   8.588  1.00 65.59           H  
ATOM   2749  CA  GLN A 176      -9.528 -28.276   6.808  1.00 65.59           C  
ATOM   2750  HA  GLN A 176      -8.756 -27.507   6.770  1.00 65.59           H  
ATOM   2751  C   GLN A 176     -10.306 -28.306   5.487  1.00 65.59           C  
ATOM   2752  CB  GLN A 176      -8.839 -29.622   7.061  1.00 65.59           C  
ATOM   2753  HB2 GLN A 176      -8.281 -29.872   6.159  1.00 65.59           H  
ATOM   2754  HB3 GLN A 176      -9.581 -30.402   7.234  1.00 65.59           H  
ATOM   2755  O   GLN A 176     -11.348 -28.963   5.416  1.00 65.59           O  
ATOM   2756  CG  GLN A 176      -7.862 -29.560   8.246  1.00 65.59           C  
ATOM   2757  HG2 GLN A 176      -7.293 -28.632   8.198  1.00 65.59           H  
ATOM   2758  HG3 GLN A 176      -8.423 -29.565   9.181  1.00 65.59           H  
ATOM   2759  CD  GLN A 176      -6.862 -30.714   8.255  1.00 65.59           C  
ATOM   2760  NE2 GLN A 176      -5.982 -30.763   9.229  1.00 65.59           N  
ATOM   2761 HE21 GLN A 176      -5.994 -30.080   9.973  1.00 65.59           H  
ATOM   2762 HE22 GLN A 176      -5.341 -31.543   9.200  1.00 65.59           H  
ATOM   2763  OE1 GLN A 176      -6.827 -31.577   7.396  1.00 65.59           O  
ATOM   2764  N   PRO A 177      -9.833 -27.617   4.437  1.00 65.64           N  
ATOM   2765  CA  PRO A 177     -10.464 -27.685   3.131  1.00 65.64           C  
ATOM   2766  HA  PRO A 177     -11.527 -27.462   3.216  1.00 65.64           H  
ATOM   2767  C   PRO A 177     -10.294 -29.102   2.571  1.00 65.64           C  
ATOM   2768  CB  PRO A 177      -9.790 -26.588   2.298  1.00 65.64           C  
ATOM   2769  HB2 PRO A 177      -9.696 -26.868   1.249  1.00 65.64           H  
ATOM   2770  HB3 PRO A 177     -10.365 -25.667   2.391  1.00 65.64           H  
ATOM   2771  O   PRO A 177      -9.223 -29.477   2.095  1.00 65.64           O  
ATOM   2772  CG  PRO A 177      -8.426 -26.395   2.961  1.00 65.64           C  
ATOM   2773  HG2 PRO A 177      -7.716 -27.111   2.545  1.00 65.64           H  
ATOM   2774  HG3 PRO A 177      -8.056 -25.377   2.838  1.00 65.64           H  
ATOM   2775  CD  PRO A 177      -8.682 -26.730   4.425  1.00 65.64           C  
ATOM   2776  HD2 PRO A 177      -8.923 -25.821   4.976  1.00 65.64           H  
ATOM   2777  HD3 PRO A 177      -7.801 -27.212   4.849  1.00 65.64           H  
ATOM   2778  N   GLN A 178     -11.354 -29.910   2.637  1.00 64.61           N  
ATOM   2779  H   GLN A 178     -12.177 -29.590   3.128  1.00 64.61           H  
ATOM   2780  CA  GLN A 178     -11.434 -31.142   1.864  1.00 64.61           C  
ATOM   2781  HA  GLN A 178     -10.518 -31.719   1.991  1.00 64.61           H  
ATOM   2782  C   GLN A 178     -11.583 -30.759   0.403  1.00 64.61           C  
ATOM   2783  CB  GLN A 178     -12.631 -32.008   2.268  1.00 64.61           C  
ATOM   2784  HB2 GLN A 178     -12.730 -32.797   1.523  1.00 64.61           H  
ATOM   2785  HB3 GLN A 178     -13.545 -31.415   2.265  1.00 64.61           H  
ATOM   2786  O   GLN A 178     -12.632 -30.267  -0.006  1.00 64.61           O  
ATOM   2787  CG  GLN A 178     -12.455 -32.664   3.639  1.00 64.61           C  
ATOM   2788  HG2 GLN A 178     -12.570 -31.916   4.423  1.00 64.61           H  
ATOM   2789  HG3 GLN A 178     -11.452 -33.085   3.709  1.00 64.61           H  
ATOM   2790  CD  GLN A 178     -13.460 -33.790   3.865  1.00 64.61           C  
ATOM   2791  NE2 GLN A 178     -13.273 -34.588   4.891  1.00 64.61           N  
ATOM   2792 HE21 GLN A 178     -12.503 -34.445   5.529  1.00 64.61           H  
ATOM   2793 HE22 GLN A 178     -13.963 -35.317   5.006  1.00 64.61           H  
ATOM   2794  OE1 GLN A 178     -14.411 -33.999   3.133  1.00 64.61           O  
ATOM   2795  N   SER A 179     -10.541 -30.978  -0.387  1.00 54.87           N  
ATOM   2796  H   SER A 179      -9.655 -31.260   0.006  1.00 54.87           H  
ATOM   2797  CA  SER A 179     -10.680 -30.783  -1.816  1.00 54.87           C  
ATOM   2798  HA  SER A 179     -11.726 -30.922  -2.089  1.00 54.87           H  
ATOM   2799  C   SER A 179      -9.863 -31.806  -2.598  1.00 54.87           C  
ATOM   2800  CB  SER A 179     -10.377 -29.331  -2.146  1.00 54.87           C  
ATOM   2801  HB2 SER A 179      -9.301 -29.161  -2.182  1.00 54.87           H  
ATOM   2802  HB3 SER A 179     -10.808 -28.684  -1.383  1.00 54.87           H  
ATOM   2803  O   SER A 179      -8.677 -31.588  -2.864  1.00 54.87           O  
ATOM   2804  OG  SER A 179     -11.016 -29.052  -3.370  1.00 54.87           O  
ATOM   2805  HG  SER A 179     -10.308 -28.977  -4.013  1.00 54.87           H  
ATOM   2806  N   PRO A 180     -10.486 -32.931  -2.994  1.00 61.35           N  
ATOM   2807  CA  PRO A 180      -9.884 -33.875  -3.911  1.00 61.35           C  
ATOM   2808  HA  PRO A 180      -8.818 -33.994  -3.718  1.00 61.35           H  
ATOM   2809  C   PRO A 180     -10.089 -33.335  -5.333  1.00 61.35           C  
ATOM   2810  CB  PRO A 180     -10.610 -35.195  -3.625  1.00 61.35           C  
ATOM   2811  HB2 PRO A 180     -10.591 -35.874  -4.477  1.00 61.35           H  
ATOM   2812  HB3 PRO A 180     -10.158 -35.673  -2.755  1.00 61.35           H  
ATOM   2813  O   PRO A 180     -10.992 -33.772  -6.042  1.00 61.35           O  
ATOM   2814  CG  PRO A 180     -12.033 -34.752  -3.275  1.00 61.35           C  
ATOM   2815  HG2 PRO A 180     -12.643 -34.705  -4.177  1.00 61.35           H  
ATOM   2816  HG3 PRO A 180     -12.490 -35.425  -2.548  1.00 61.35           H  
ATOM   2817  CD  PRO A 180     -11.858 -33.343  -2.700  1.00 61.35           C  
ATOM   2818  HD2 PRO A 180     -12.575 -32.665  -3.163  1.00 61.35           H  
ATOM   2819  HD3 PRO A 180     -12.014 -33.368  -1.621  1.00 61.35           H  
ATOM   2820  N   LEU A 181      -9.282 -32.356  -5.773  1.00 69.94           N  
ATOM   2821  H   LEU A 181      -8.540 -32.039  -5.166  1.00 69.94           H  
ATOM   2822  CA  LEU A 181      -9.151 -32.173  -7.223  1.00 69.94           C  
ATOM   2823  HA  LEU A 181     -10.122 -32.357  -7.684  1.00 69.94           H  
ATOM   2824  C   LEU A 181      -8.210 -33.252  -7.734  1.00 69.94           C  
ATOM   2825  CB  LEU A 181      -8.685 -30.783  -7.699  1.00 69.94           C  
ATOM   2826  HB2 LEU A 181      -7.874 -30.937  -8.410  1.00 69.94           H  
ATOM   2827  HB3 LEU A 181      -8.247 -30.193  -6.894  1.00 69.94           H  
ATOM   2828  O   LEU A 181      -7.015 -33.239  -7.442  1.00 69.94           O  
ATOM   2829  CG  LEU A 181      -9.791 -30.025  -8.460  1.00 69.94           C  
ATOM   2830  HG  LEU A 181     -10.368 -30.736  -9.051  1.00 69.94           H  
ATOM   2831  CD1 LEU A 181     -10.764 -29.303  -7.531  1.00 69.94           C  
ATOM   2832 HD11 LEU A 181     -11.113 -29.978  -6.749  1.00 69.94           H  
ATOM   2833 HD12 LEU A 181     -10.288 -28.422  -7.100  1.00 69.94           H  
ATOM   2834 HD13 LEU A 181     -11.628 -28.973  -8.108  1.00 69.94           H  
ATOM   2835  CD2 LEU A 181      -9.162 -29.047  -9.450  1.00 69.94           C  
ATOM   2836 HD21 LEU A 181      -8.288 -28.555  -9.024  1.00 69.94           H  
ATOM   2837 HD22 LEU A 181      -8.827 -29.601 -10.327  1.00 69.94           H  
ATOM   2838 HD23 LEU A 181      -9.889 -28.300  -9.771  1.00 69.94           H  
ATOM   2839  N   HIS A 182      -8.763 -34.171  -8.515  1.00 66.35           N  
ATOM   2840  H   HIS A 182      -9.762 -34.146  -8.661  1.00 66.35           H  
ATOM   2841  CA  HIS A 182      -7.966 -35.071  -9.326  1.00 66.35           C  
ATOM   2842  HA  HIS A 182      -7.335 -35.649  -8.651  1.00 66.35           H  
ATOM   2843  C   HIS A 182      -7.089 -34.247 -10.289  1.00 66.35           C  
ATOM   2844  CB  HIS A 182      -8.892 -36.037 -10.071  1.00 66.35           C  
ATOM   2845  HB2 HIS A 182      -9.628 -35.473 -10.644  1.00 66.35           H  
ATOM   2846  HB3 HIS A 182      -8.299 -36.622 -10.774  1.00 66.35           H  
ATOM   2847  O   HIS A 182      -7.581 -33.281 -10.881  1.00 66.35           O  
ATOM   2848  CG  HIS A 182      -9.599 -36.984  -9.135  1.00 66.35           C  
ATOM   2849  CD2 HIS A 182     -10.821 -36.806  -8.542  1.00 66.35           C  
ATOM   2850  HD2 HIS A 182     -11.476 -35.957  -8.669  1.00 66.35           H  
ATOM   2851  ND1 HIS A 182      -9.099 -38.184  -8.680  1.00 66.35           N  
ATOM   2852  HD1 HIS A 182      -8.224 -38.609  -8.949  1.00 66.35           H  
ATOM   2853  CE1 HIS A 182     -10.001 -38.719  -7.841  1.00 66.35           C  
ATOM   2854  HE1 HIS A 182      -9.896 -39.666  -7.333  1.00 66.35           H  
ATOM   2855  NE2 HIS A 182     -11.066 -37.914  -7.726  1.00 66.35           N  
ATOM   2856  N   PRO A 183      -5.799 -34.590 -10.445  1.00 60.93           N  
ATOM   2857  CA  PRO A 183      -4.912 -33.884 -11.358  1.00 60.93           C  
ATOM   2858  HA  PRO A 183      -4.899 -32.823 -11.106  1.00 60.93           H  
ATOM   2859  C   PRO A 183      -5.404 -34.050 -12.800  1.00 60.93           C  
ATOM   2860  CB  PRO A 183      -3.516 -34.471 -11.121  1.00 60.93           C  
ATOM   2861  HB2 PRO A 183      -2.996 -33.869 -10.375  1.00 60.93           H  
ATOM   2862  HB3 PRO A 183      -2.930 -34.524 -12.038  1.00 60.93           H  
ATOM   2863  O   PRO A 183      -5.614 -35.165 -13.277  1.00 60.93           O  
ATOM   2864  CG  PRO A 183      -3.792 -35.859 -10.543  1.00 60.93           C  
ATOM   2865  HG2 PRO A 183      -2.987 -36.193  -9.889  1.00 60.93           H  
ATOM   2866  HG3 PRO A 183      -3.941 -36.567 -11.358  1.00 60.93           H  
ATOM   2867  CD  PRO A 183      -5.102 -35.679  -9.783  1.00 60.93           C  
ATOM   2868  HD2 PRO A 183      -5.678 -36.604  -9.818  1.00 60.93           H  
ATOM   2869  HD3 PRO A 183      -4.895 -35.398  -8.750  1.00 60.93           H  
ATOM   2870  N   ILE A 184      -5.587 -32.926 -13.491  1.00 65.55           N  
ATOM   2871  H   ILE A 184      -5.418 -32.046 -13.024  1.00 65.55           H  
ATOM   2872  CA  ILE A 184      -5.911 -32.889 -14.918  1.00 65.55           C  
ATOM   2873  HA  ILE A 184      -6.751 -33.556 -15.108  1.00 65.55           H  
ATOM   2874  C   ILE A 184      -4.685 -33.413 -15.675  1.00 65.55           C  
ATOM   2875  CB  ILE A 184      -6.317 -31.453 -15.334  1.00 65.55           C  
ATOM   2876  HB  ILE A 184      -5.506 -30.777 -15.062  1.00 65.55           H  
ATOM   2877  O   ILE A 184      -3.582 -32.893 -15.502  1.00 65.55           O  
ATOM   2878  CG1 ILE A 184      -7.598 -31.016 -14.579  1.00 65.55           C  
ATOM   2879 HG12 ILE A 184      -8.451 -31.585 -14.950  1.00 65.55           H  
ATOM   2880 HG13 ILE A 184      -7.495 -31.234 -13.516  1.00 65.55           H  
ATOM   2881  CG2 ILE A 184      -6.534 -31.351 -16.855  1.00 65.55           C  
ATOM   2882 HG21 ILE A 184      -7.319 -32.037 -17.175  1.00 65.55           H  
ATOM   2883 HG22 ILE A 184      -5.612 -31.591 -17.386  1.00 65.55           H  
ATOM   2884 HG23 ILE A 184      -6.809 -30.335 -17.137  1.00 65.55           H  
ATOM   2885  CD1 ILE A 184      -7.911 -29.518 -14.688  1.00 65.55           C  
ATOM   2886 HD11 ILE A 184      -8.760 -29.282 -14.047  1.00 65.55           H  
ATOM   2887 HD12 ILE A 184      -7.050 -28.934 -14.362  1.00 65.55           H  
ATOM   2888 HD13 ILE A 184      -8.167 -29.250 -15.713  1.00 65.55           H  
ATOM   2889  N   GLN A 185      -4.867 -34.458 -16.490  1.00 67.09           N  
ATOM   2890  H   GLN A 185      -5.792 -34.853 -16.578  1.00 67.09           H  
ATOM   2891  CA  GLN A 185      -3.805 -34.961 -17.362  1.00 67.09           C  
ATOM   2892  HA  GLN A 185      -2.993 -35.310 -16.724  1.00 67.09           H  
ATOM   2893  C   GLN A 185      -3.294 -33.830 -18.272  1.00 67.09           C  
ATOM   2894  CB  GLN A 185      -4.292 -36.126 -18.240  1.00 67.09           C  
ATOM   2895  HB2 GLN A 185      -3.718 -36.115 -19.166  1.00 67.09           H  
ATOM   2896  HB3 GLN A 185      -5.342 -35.985 -18.500  1.00 67.09           H  
ATOM   2897  O   GLN A 185      -4.108 -33.125 -18.875  1.00 67.09           O  
ATOM   2898  CG  GLN A 185      -4.088 -37.504 -17.597  1.00 67.09           C  
ATOM   2899  HG2 GLN A 185      -4.717 -37.585 -16.710  1.00 67.09           H  
ATOM   2900  HG3 GLN A 185      -3.046 -37.609 -17.293  1.00 67.09           H  
ATOM   2901  CD  GLN A 185      -4.424 -38.649 -18.553  1.00 67.09           C  
ATOM   2902  NE2 GLN A 185      -4.330 -39.884 -18.110  1.00 67.09           N  
ATOM   2903 HE21 GLN A 185      -4.561 -40.601 -18.782  1.00 67.09           H  
ATOM   2904 HE22 GLN A 185      -4.047 -40.079 -17.161  1.00 67.09           H  
ATOM   2905  OE1 GLN A 185      -4.773 -38.478 -19.707  1.00 67.09           O  
ATOM   2906  N   PRO A 186      -1.969 -33.650 -18.403  1.00 64.44           N  
ATOM   2907  CA  PRO A 186      -1.418 -32.662 -19.315  1.00 64.44           C  
ATOM   2908  HA  PRO A 186      -1.843 -31.683 -19.094  1.00 64.44           H  
ATOM   2909  C   PRO A 186      -1.756 -33.041 -20.761  1.00 64.44           C  
ATOM   2910  CB  PRO A 186       0.086 -32.631 -19.031  1.00 64.44           C  
ATOM   2911  HB2 PRO A 186       0.670 -32.421 -19.928  1.00 64.44           H  
ATOM   2912  HB3 PRO A 186       0.292 -31.887 -18.261  1.00 64.44           H  
ATOM   2913  O   PRO A 186      -1.625 -34.196 -21.165  1.00 64.44           O  
ATOM   2914  CG  PRO A 186       0.379 -34.025 -18.477  1.00 64.44           C  
ATOM   2915  HG2 PRO A 186       1.235 -34.022 -17.803  1.00 64.44           H  
ATOM   2916  HG3 PRO A 186       0.546 -34.716 -19.304  1.00 64.44           H  
ATOM   2917  CD  PRO A 186      -0.910 -34.405 -17.752  1.00 64.44           C  
ATOM   2918  HD2 PRO A 186      -0.848 -34.108 -16.705  1.00 64.44           H  
ATOM   2919  HD3 PRO A 186      -1.076 -35.479 -17.835  1.00 64.44           H  
ATOM   2920  N   LEU A 187      -2.197 -32.051 -21.538  1.00 74.94           N  
ATOM   2921  H   LEU A 187      -2.291 -31.132 -21.129  1.00 74.94           H  
ATOM   2922  CA  LEU A 187      -2.473 -32.204 -22.965  1.00 74.94           C  
ATOM   2923  HA  LEU A 187      -3.250 -32.960 -23.074  1.00 74.94           H  
ATOM   2924  C   LEU A 187      -1.212 -32.677 -23.716  1.00 74.94           C  
ATOM   2925  CB  LEU A 187      -2.980 -30.862 -23.524  1.00 74.94           C  
ATOM   2926  HB2 LEU A 187      -2.825 -30.837 -24.603  1.00 74.94           H  
ATOM   2927  HB3 LEU A 187      -2.372 -30.062 -23.102  1.00 74.94           H  
ATOM   2928  O   LEU A 187      -0.106 -32.244 -23.380  1.00 74.94           O  
ATOM   2929  CG  LEU A 187      -4.472 -30.615 -23.222  1.00 74.94           C  
ATOM   2930  HG  LEU A 187      -4.771 -31.178 -22.337  1.00 74.94           H  
ATOM   2931  CD1 LEU A 187      -4.733 -29.136 -22.945  1.00 74.94           C  
ATOM   2932 HD11 LEU A 187      -4.159 -28.819 -22.074  1.00 74.94           H  
ATOM   2933 HD12 LEU A 187      -4.444 -28.536 -23.808  1.00 74.94           H  
ATOM   2934 HD13 LEU A 187      -5.792 -28.984 -22.736  1.00 74.94           H  
ATOM   2935  CD2 LEU A 187      -5.344 -31.045 -24.404  1.00 74.94           C  
ATOM   2936 HD21 LEU A 187      -5.081 -30.477 -25.297  1.00 74.94           H  
ATOM   2937 HD22 LEU A 187      -6.393 -30.871 -24.165  1.00 74.94           H  
ATOM   2938 HD23 LEU A 187      -5.206 -32.109 -24.593  1.00 74.94           H  
ATOM   2939  N   PRO A 188      -1.360 -33.536 -24.742  1.00 71.52           N  
ATOM   2940  CA  PRO A 188      -0.230 -34.021 -25.520  1.00 71.52           C  
ATOM   2941  HA  PRO A 188       0.463 -34.513 -24.838  1.00 71.52           H  
ATOM   2942  C   PRO A 188       0.484 -32.863 -26.240  1.00 71.52           C  
ATOM   2943  CB  PRO A 188      -0.802 -35.060 -26.490  1.00 71.52           C  
ATOM   2944  HB2 PRO A 188      -0.761 -36.046 -26.028  1.00 71.52           H  
ATOM   2945  HB3 PRO A 188      -0.279 -35.067 -27.446  1.00 71.52           H  
ATOM   2946  O   PRO A 188      -0.164 -31.895 -26.654  1.00 71.52           O  
ATOM   2947  CG  PRO A 188      -2.261 -34.634 -26.645  1.00 71.52           C  
ATOM   2948  HG2 PRO A 188      -2.904 -35.475 -26.904  1.00 71.52           H  
ATOM   2949  HG3 PRO A 188      -2.334 -33.849 -27.397  1.00 71.52           H  
ATOM   2950  CD  PRO A 188      -2.607 -34.059 -25.274  1.00 71.52           C  
ATOM   2951  HD2 PRO A 188      -3.356 -33.274 -25.383  1.00 71.52           H  
ATOM   2952  HD3 PRO A 188      -2.975 -34.850 -24.621  1.00 71.52           H  
ATOM   2953  N   PRO A 189       1.816 -32.947 -26.403  1.00 70.12           N  
ATOM   2954  CA  PRO A 189       2.612 -31.889 -27.010  1.00 70.12           C  
ATOM   2955  HA  PRO A 189       2.478 -30.964 -26.449  1.00 70.12           H  
ATOM   2956  C   PRO A 189       2.179 -31.665 -28.461  1.00 70.12           C  
ATOM   2957  CB  PRO A 189       4.071 -32.347 -26.884  1.00 70.12           C  
ATOM   2958  HB2 PRO A 189       4.492 -31.955 -25.958  1.00 70.12           H  
ATOM   2959  HB3 PRO A 189       4.677 -32.036 -27.735  1.00 70.12           H  
ATOM   2960  O   PRO A 189       2.203 -32.586 -29.279  1.00 70.12           O  
ATOM   2961  CG  PRO A 189       3.970 -33.870 -26.786  1.00 70.12           C  
ATOM   2962  HG2 PRO A 189       3.907 -34.297 -27.787  1.00 70.12           H  
ATOM   2963  HG3 PRO A 189       4.810 -34.298 -26.239  1.00 70.12           H  
ATOM   2964  CD  PRO A 189       2.650 -34.086 -26.055  1.00 70.12           C  
ATOM   2965  HD2 PRO A 189       2.200 -35.026 -26.374  1.00 70.12           H  
ATOM   2966  HD3 PRO A 189       2.821 -34.092 -24.979  1.00 70.12           H  
ATOM   2967  N   GLN A 190       1.781 -30.433 -28.785  1.00 70.56           N  
ATOM   2968  H   GLN A 190       1.763 -29.716 -28.073  1.00 70.56           H  
ATOM   2969  CA  GLN A 190       1.507 -30.062 -30.167  1.00 70.56           C  
ATOM   2970  HA  GLN A 190       0.858 -30.826 -30.597  1.00 70.56           H  
ATOM   2971  C   GLN A 190       2.811 -30.070 -30.962  1.00 70.56           C  
ATOM   2972  CB  GLN A 190       0.778 -28.718 -30.279  1.00 70.56           C  
ATOM   2973  HB2 GLN A 190       1.331 -27.936 -29.759  1.00 70.56           H  
ATOM   2974  HB3 GLN A 190       0.738 -28.467 -31.339  1.00 70.56           H  
ATOM   2975  O   GLN A 190       3.807 -29.462 -30.570  1.00 70.56           O  
ATOM   2976  CG  GLN A 190      -0.657 -28.810 -29.729  1.00 70.56           C  
ATOM   2977  HG2 GLN A 190      -0.641 -28.676 -28.647  1.00 70.56           H  
ATOM   2978  HG3 GLN A 190      -1.059 -29.802 -29.935  1.00 70.56           H  
ATOM   2979  CD  GLN A 190      -1.617 -27.798 -30.350  1.00 70.56           C  
ATOM   2980  NE2 GLN A 190      -2.885 -27.858 -30.009  1.00 70.56           N  
ATOM   2981 HE21 GLN A 190      -3.491 -27.192 -30.467  1.00 70.56           H  
ATOM   2982 HE22 GLN A 190      -3.217 -28.562 -29.365  1.00 70.56           H  
ATOM   2983  OE1 GLN A 190      -1.274 -26.951 -31.154  1.00 70.56           O  
ATOM   2984  N   GLN A 191       2.791 -30.801 -32.072  1.00 65.08           N  
ATOM   2985  H   GLN A 191       1.931 -31.268 -32.323  1.00 65.08           H  
ATOM   2986  CA  GLN A 191       3.909 -30.904 -32.996  1.00 65.08           C  
ATOM   2987  HA  GLN A 191       4.779 -31.273 -32.453  1.00 65.08           H  
ATOM   2988  C   GLN A 191       4.240 -29.518 -33.558  1.00 65.08           C  
ATOM   2989  CB  GLN A 191       3.560 -31.901 -34.109  1.00 65.08           C  
ATOM   2990  HB2 GLN A 191       2.627 -31.604 -34.587  1.00 65.08           H  
ATOM   2991  HB3 GLN A 191       4.353 -31.877 -34.857  1.00 65.08           H  
ATOM   2992  O   GLN A 191       3.370 -28.813 -34.069  1.00 65.08           O  
ATOM   2993  CG  GLN A 191       3.435 -33.339 -33.573  1.00 65.08           C  
ATOM   2994  HG2 GLN A 191       4.364 -33.612 -33.072  1.00 65.08           H  
ATOM   2995  HG3 GLN A 191       2.625 -33.397 -32.846  1.00 65.08           H  
ATOM   2996  CD  GLN A 191       3.160 -34.360 -34.673  1.00 65.08           C  
ATOM   2997  NE2 GLN A 191       3.287 -35.638 -34.387  1.00 65.08           N  
ATOM   2998 HE21 GLN A 191       3.559 -35.942 -33.463  1.00 65.08           H  
ATOM   2999 HE22 GLN A 191       3.094 -36.272 -35.148  1.00 65.08           H  
ATOM   3000  OE1 GLN A 191       2.821 -34.049 -35.799  1.00 65.08           O  
ATOM   3001  N   ALA A 192       5.506 -29.126 -33.436  1.00 63.82           N  
ATOM   3002  H   ALA A 192       6.166 -29.748 -32.992  1.00 63.82           H  
ATOM   3003  CA  ALA A 192       6.009 -27.868 -33.958  1.00 63.82           C  
ATOM   3004  HA  ALA A 192       5.384 -27.059 -33.579  1.00 63.82           H  
ATOM   3005  C   ALA A 192       5.939 -27.868 -35.493  1.00 63.82           C  
ATOM   3006  CB  ALA A 192       7.439 -27.664 -33.441  1.00 63.82           C  
ATOM   3007  HB1 ALA A 192       7.827 -26.715 -33.813  1.00 63.82           H  
ATOM   3008  HB2 ALA A 192       7.442 -27.647 -32.351  1.00 63.82           H  
ATOM   3009  HB3 ALA A 192       8.082 -28.469 -33.796  1.00 63.82           H  
ATOM   3010  O   ALA A 192       6.453 -28.775 -36.148  1.00 63.82           O  
ATOM   3011  N   LEU A 193       5.313 -26.838 -36.063  1.00 64.78           N  
ATOM   3012  H   LEU A 193       4.888 -26.144 -35.465  1.00 64.78           H  
ATOM   3013  CA  LEU A 193       5.370 -26.573 -37.498  1.00 64.78           C  
ATOM   3014  HA  LEU A 193       5.009 -27.460 -38.019  1.00 64.78           H  
ATOM   3015  C   LEU A 193       6.830 -26.298 -37.913  1.00 64.78           C  
ATOM   3016  CB  LEU A 193       4.467 -25.372 -37.831  1.00 64.78           C  
ATOM   3017  HB2 LEU A 193       4.728 -24.989 -38.817  1.00 64.78           H  
ATOM   3018  HB3 LEU A 193       4.675 -24.579 -37.113  1.00 64.78           H  
ATOM   3019  O   LEU A 193       7.536 -25.587 -37.192  1.00 64.78           O  
ATOM   3020  CG  LEU A 193       2.963 -25.705 -37.812  1.00 64.78           C  
ATOM   3021  HG  LEU A 193       2.737 -26.349 -36.962  1.00 64.78           H  
ATOM   3022  CD1 LEU A 193       2.142 -24.423 -37.667  1.00 64.78           C  
ATOM   3023 HD11 LEU A 193       2.396 -23.928 -36.730  1.00 64.78           H  
ATOM   3024 HD12 LEU A 193       2.348 -23.751 -38.500  1.00 64.78           H  
ATOM   3025 HD13 LEU A 193       1.080 -24.668 -37.654  1.00 64.78           H  
ATOM   3026  CD2 LEU A 193       2.536 -26.404 -39.105  1.00 64.78           C  
ATOM   3027 HD21 LEU A 193       2.745 -25.770 -39.966  1.00 64.78           H  
ATOM   3028 HD22 LEU A 193       3.071 -27.348 -39.212  1.00 64.78           H  
ATOM   3029 HD23 LEU A 193       1.468 -26.619 -39.068  1.00 64.78           H  
ATOM   3030  N   PRO A 194       7.300 -26.821 -39.059  1.00 57.29           N  
ATOM   3031  CA  PRO A 194       8.650 -26.552 -39.535  1.00 57.29           C  
ATOM   3032  HA  PRO A 194       9.352 -26.820 -38.746  1.00 57.29           H  
ATOM   3033  C   PRO A 194       8.814 -25.065 -39.909  1.00 57.29           C  
ATOM   3034  CB  PRO A 194       8.862 -27.490 -40.727  1.00 57.29           C  
ATOM   3035  HB2 PRO A 194       9.281 -28.433 -40.374  1.00 57.29           H  
ATOM   3036  HB3 PRO A 194       9.506 -27.051 -41.490  1.00 57.29           H  
ATOM   3037  O   PRO A 194       7.902 -24.474 -40.497  1.00 57.29           O  
ATOM   3038  CG  PRO A 194       7.445 -27.730 -41.249  1.00 57.29           C  
ATOM   3039  HG2 PRO A 194       7.161 -26.916 -41.916  1.00 57.29           H  
ATOM   3040  HG3 PRO A 194       7.357 -28.690 -41.758  1.00 57.29           H  
ATOM   3041  CD  PRO A 194       6.584 -27.678 -39.989  1.00 57.29           C  
ATOM   3042  HD2 PRO A 194       5.600 -27.274 -40.227  1.00 57.29           H  
ATOM   3043  HD3 PRO A 194       6.492 -28.676 -39.561  1.00 57.29           H  
ATOM   3044  N   PRO A 195       9.964 -24.437 -39.600  1.00 57.66           N  
ATOM   3045  CA  PRO A 195      10.216 -23.041 -39.936  1.00 57.66           C  
ATOM   3046  HA  PRO A 195       9.386 -22.421 -39.599  1.00 57.66           H  
ATOM   3047  C   PRO A 195      10.376 -22.887 -41.453  1.00 57.66           C  
ATOM   3048  CB  PRO A 195      11.478 -22.658 -39.153  1.00 57.66           C  
ATOM   3049  HB2 PRO A 195      11.191 -22.291 -38.168  1.00 57.66           H  
ATOM   3050  HB3 PRO A 195      12.078 -21.911 -39.673  1.00 57.66           H  
ATOM   3051  O   PRO A 195      11.393 -23.264 -42.029  1.00 57.66           O  
ATOM   3052  CG  PRO A 195      12.226 -23.982 -38.998  1.00 57.66           C  
ATOM   3053  HG2 PRO A 195      12.824 -24.174 -39.889  1.00 57.66           H  
ATOM   3054  HG3 PRO A 195      12.856 -23.990 -38.109  1.00 57.66           H  
ATOM   3055  CD  PRO A 195      11.104 -25.014 -38.904  1.00 57.66           C  
ATOM   3056  HD2 PRO A 195      11.420 -25.950 -39.365  1.00 57.66           H  
ATOM   3057  HD3 PRO A 195      10.842 -25.176 -37.858  1.00 57.66           H  
ATOM   3058  N   MET A 196       9.370 -22.316 -42.114  1.00 56.28           N  
ATOM   3059  H   MET A 196       8.515 -22.126 -41.612  1.00 56.28           H  
ATOM   3060  CA  MET A 196       9.412 -22.051 -43.554  1.00 56.28           C  
ATOM   3061  HA  MET A 196      10.070 -22.779 -44.028  1.00 56.28           H  
ATOM   3062  C   MET A 196       9.990 -20.672 -43.885  1.00 56.28           C  
ATOM   3063  CB  MET A 196       8.026 -22.210 -44.204  1.00 56.28           C  
ATOM   3064  HB2 MET A 196       7.314 -21.527 -43.739  1.00 56.28           H  
ATOM   3065  HB3 MET A 196       8.126 -21.936 -45.254  1.00 56.28           H  
ATOM   3066  O   MET A 196       9.326 -19.923 -44.579  1.00 56.28           O  
ATOM   3067  CG  MET A 196       7.454 -23.623 -44.190  1.00 56.28           C  
ATOM   3068  HG2 MET A 196       8.275 -24.340 -44.189  1.00 56.28           H  
ATOM   3069  HG3 MET A 196       6.876 -23.768 -43.277  1.00 56.28           H  
ATOM   3070  SD  MET A 196       6.415 -23.972 -45.642  1.00 56.28           S  
ATOM   3071  CE  MET A 196       5.264 -22.567 -45.626  1.00 56.28           C  
ATOM   3072  HE1 MET A 196       4.770 -22.509 -44.656  1.00 56.28           H  
ATOM   3073  HE2 MET A 196       5.803 -21.639 -45.818  1.00 56.28           H  
ATOM   3074  HE3 MET A 196       4.513 -22.707 -46.404  1.00 56.28           H  
ATOM   3075  N   PHE A 197      11.191 -20.296 -43.436  1.00 57.88           N  
ATOM   3076  H   PHE A 197      11.723 -20.930 -42.857  1.00 57.88           H  
ATOM   3077  CA  PHE A 197      11.835 -19.085 -43.979  1.00 57.88           C  
ATOM   3078  HA  PHE A 197      11.508 -18.967 -45.012  1.00 57.88           H  
ATOM   3079  C   PHE A 197      13.360 -19.222 -44.050  1.00 57.88           C  
ATOM   3080  CB  PHE A 197      11.359 -17.805 -43.255  1.00 57.88           C  
ATOM   3081  HB2 PHE A 197      12.010 -16.979 -43.542  1.00 57.88           H  
ATOM   3082  HB3 PHE A 197      11.457 -17.940 -42.178  1.00 57.88           H  
ATOM   3083  O   PHE A 197      14.087 -18.991 -43.088  1.00 57.88           O  
ATOM   3084  CG  PHE A 197       9.925 -17.408 -43.601  1.00 57.88           C  
ATOM   3085  CD1 PHE A 197       9.631 -16.838 -44.858  1.00 57.88           C  
ATOM   3086  HD1 PHE A 197      10.432 -16.591 -45.540  1.00 57.88           H  
ATOM   3087  CD2 PHE A 197       8.865 -17.752 -42.737  1.00 57.88           C  
ATOM   3088  HD2 PHE A 197       9.076 -18.217 -41.786  1.00 57.88           H  
ATOM   3089  CE1 PHE A 197       8.295 -16.632 -45.252  1.00 57.88           C  
ATOM   3090  HE1 PHE A 197       8.078 -16.211 -46.223  1.00 57.88           H  
ATOM   3091  CE2 PHE A 197       7.528 -17.561 -43.138  1.00 57.88           C  
ATOM   3092  HE2 PHE A 197       6.721 -17.855 -42.484  1.00 57.88           H  
ATOM   3093  CZ  PHE A 197       7.243 -17.003 -44.397  1.00 57.88           C  
ATOM   3094  HZ  PHE A 197       6.218 -16.864 -44.708  1.00 57.88           H  
ATOM   3095  N   SER A 198      13.832 -19.585 -45.243  1.00 55.67           N  
ATOM   3096  H   SER A 198      13.147 -19.790 -45.956  1.00 55.67           H  
ATOM   3097  CA  SER A 198      15.215 -19.437 -45.699  1.00 55.67           C  
ATOM   3098  HA  SER A 198      15.906 -19.747 -44.916  1.00 55.67           H  
ATOM   3099  C   SER A 198      15.467 -17.963 -46.037  1.00 55.67           C  
ATOM   3100  CB  SER A 198      15.419 -20.345 -46.928  1.00 55.67           C  
ATOM   3101  HB2 SER A 198      15.659 -21.354 -46.592  1.00 55.67           H  
ATOM   3102  HB3 SER A 198      14.494 -20.386 -47.504  1.00 55.67           H  
ATOM   3103  O   SER A 198      15.128 -17.512 -47.130  1.00 55.67           O  
ATOM   3104  OG  SER A 198      16.436 -19.875 -47.788  1.00 55.67           O  
ATOM   3105  HG  SER A 198      16.147 -19.022 -48.121  1.00 55.67           H  
ATOM   3106  N   MET A 199      16.067 -17.207 -45.121  1.00 52.74           N  
ATOM   3107  H   MET A 199      16.275 -17.614 -44.221  1.00 52.74           H  
ATOM   3108  CA  MET A 199      16.664 -15.907 -45.443  1.00 52.74           C  
ATOM   3109  HA  MET A 199      16.131 -15.433 -46.267  1.00 52.74           H  
ATOM   3110  C   MET A 199      18.110 -16.151 -45.891  1.00 52.74           C  
ATOM   3111  CB  MET A 199      16.578 -14.969 -44.230  1.00 52.74           C  
ATOM   3112  HB2 MET A 199      17.271 -14.138 -44.364  1.00 52.74           H  
ATOM   3113  HB3 MET A 199      16.887 -15.516 -43.340  1.00 52.74           H  
ATOM   3114  O   MET A 199      19.003 -16.329 -45.065  1.00 52.74           O  
ATOM   3115  CG  MET A 199      15.170 -14.398 -44.000  1.00 52.74           C  
ATOM   3116  HG2 MET A 199      15.026 -14.315 -42.923  1.00 52.74           H  
ATOM   3117  HG3 MET A 199      14.419 -15.088 -44.383  1.00 52.74           H  
ATOM   3118  SD  MET A 199      14.901 -12.749 -44.709  1.00 52.74           S  
ATOM   3119  CE  MET A 199      13.356 -12.295 -43.875  1.00 52.74           C  
ATOM   3120  HE1 MET A 199      13.501 -12.316 -42.795  1.00 52.74           H  
ATOM   3121  HE2 MET A 199      13.062 -11.291 -44.181  1.00 52.74           H  
ATOM   3122  HE3 MET A 199      12.571 -12.999 -44.151  1.00 52.74           H  
ATOM   3123  N   GLN A 200      18.334 -16.214 -47.204  1.00 68.71           N  
ATOM   3124  H   GLN A 200      17.557 -16.057 -47.830  1.00 68.71           H  
ATOM   3125  CA  GLN A 200      19.682 -16.173 -47.771  1.00 68.71           C  
ATOM   3126  HA  GLN A 200      20.306 -16.882 -47.228  1.00 68.71           H  
ATOM   3127  C   GLN A 200      20.255 -14.753 -47.618  1.00 68.71           C  
ATOM   3128  CB  GLN A 200      19.665 -16.569 -49.255  1.00 68.71           C  
ATOM   3129  HB2 GLN A 200      20.642 -16.336 -49.680  1.00 68.71           H  
ATOM   3130  HB3 GLN A 200      18.916 -15.977 -49.781  1.00 68.71           H  
ATOM   3131  O   GLN A 200      19.535 -13.784 -47.872  1.00 68.71           O  
ATOM   3132  CG  GLN A 200      19.395 -18.064 -49.478  1.00 68.71           C  
ATOM   3133  HG2 GLN A 200      20.115 -18.645 -48.902  1.00 68.71           H  
ATOM   3134  HG3 GLN A 200      18.393 -18.312 -49.129  1.00 68.71           H  
ATOM   3135  CD  GLN A 200      19.512 -18.466 -50.947  1.00 68.71           C  
ATOM   3136  NE2 GLN A 200      19.585 -19.745 -51.242  1.00 68.71           N  
ATOM   3137 HE21 GLN A 200      19.662 -19.958 -52.227  1.00 68.71           H  
ATOM   3138 HE22 GLN A 200      19.548 -20.449 -50.519  1.00 68.71           H  
ATOM   3139  OE1 GLN A 200      19.534 -17.661 -51.859  1.00 68.71           O  
ATOM   3140  N   PRO A 201      21.530 -14.589 -47.232  1.00 54.01           N  
ATOM   3141  CA  PRO A 201      22.165 -13.279 -47.211  1.00 54.01           C  
ATOM   3142  HA  PRO A 201      21.530 -12.561 -46.692  1.00 54.01           H  
ATOM   3143  C   PRO A 201      22.407 -12.796 -48.647  1.00 54.01           C  
ATOM   3144  CB  PRO A 201      23.457 -13.472 -46.411  1.00 54.01           C  
ATOM   3145  HB2 PRO A 201      23.252 -13.306 -45.353  1.00 54.01           H  
ATOM   3146  HB3 PRO A 201      24.254 -12.810 -46.749  1.00 54.01           H  
ATOM   3147  O   PRO A 201      23.166 -13.403 -49.400  1.00 54.01           O  
ATOM   3148  CG  PRO A 201      23.808 -14.944 -46.633  1.00 54.01           C  
ATOM   3149  HG2 PRO A 201      24.366 -15.357 -45.792  1.00 54.01           H  
ATOM   3150  HG3 PRO A 201      24.381 -15.048 -47.554  1.00 54.01           H  
ATOM   3151  CD  PRO A 201      22.451 -15.626 -46.799  1.00 54.01           C  
ATOM   3152  HD2 PRO A 201      22.526 -16.425 -47.537  1.00 54.01           H  
ATOM   3153  HD3 PRO A 201      22.120 -16.025 -45.840  1.00 54.01           H  
ATOM   3154  N   ILE A 202      21.775 -11.686 -49.026  1.00 52.69           N  
ATOM   3155  H   ILE A 202      21.121 -11.260 -48.385  1.00 52.69           H  
ATOM   3156  CA  ILE A 202      22.097 -10.966 -50.260  1.00 52.69           C  
ATOM   3157  HA  ILE A 202      22.353 -11.681 -51.042  1.00 52.69           H  
ATOM   3158  C   ILE A 202      23.328 -10.110 -49.956  1.00 52.69           C  
ATOM   3159  CB  ILE A 202      20.891 -10.130 -50.755  1.00 52.69           C  
ATOM   3160  HB  ILE A 202      20.625  -9.415 -49.977  1.00 52.69           H  
ATOM   3161  O   ILE A 202      23.230  -9.106 -49.253  1.00 52.69           O  
ATOM   3162  CG1 ILE A 202      19.665 -11.037 -51.023  1.00 52.69           C  
ATOM   3163 HG12 ILE A 202      19.868 -11.680 -51.879  1.00 52.69           H  
ATOM   3164 HG13 ILE A 202      19.487 -11.678 -50.159  1.00 52.69           H  
ATOM   3165  CG2 ILE A 202      21.269  -9.347 -52.030  1.00 52.69           C  
ATOM   3166 HG21 ILE A 202      20.436  -8.724 -52.357  1.00 52.69           H  
ATOM   3167 HG22 ILE A 202      21.538 -10.035 -52.831  1.00 52.69           H  
ATOM   3168 HG23 ILE A 202      22.111  -8.684 -51.836  1.00 52.69           H  
ATOM   3169  CD1 ILE A 202      18.362 -10.267 -51.269  1.00 52.69           C  
ATOM   3170 HD11 ILE A 202      17.534 -10.974 -51.333  1.00 52.69           H  
ATOM   3171 HD12 ILE A 202      18.415  -9.713 -52.205  1.00 52.69           H  
ATOM   3172 HD13 ILE A 202      18.175  -9.579 -50.445  1.00 52.69           H  
ATOM   3173  N   ALA A 203      24.494 -10.511 -50.461  1.00 60.37           N  
ATOM   3174  H   ALA A 203      24.525 -11.372 -50.989  1.00 60.37           H  
ATOM   3175  CA  ALA A 203      25.638  -9.614 -50.535  1.00 60.37           C  
ATOM   3176  HA  ALA A 203      25.810  -9.185 -49.547  1.00 60.37           H  
ATOM   3177  C   ALA A 203      25.303  -8.507 -51.552  1.00 60.37           C  
ATOM   3178  CB  ALA A 203      26.886 -10.411 -50.936  1.00 60.37           C  
ATOM   3179  HB1 ALA A 203      26.738 -10.873 -51.913  1.00 60.37           H  
ATOM   3180  HB2 ALA A 203      27.085 -11.186 -50.196  1.00 60.37           H  
ATOM   3181  HB3 ALA A 203      27.744  -9.741 -50.990  1.00 60.37           H  
ATOM   3182  O   ALA A 203      24.986  -8.834 -52.700  1.00 60.37           O  
ATOM   3183  N   PRO A 204      25.325  -7.216 -51.179  1.00 52.32           N  
ATOM   3184  CA  PRO A 204      25.182  -6.156 -52.161  1.00 52.32           C  
ATOM   3185  HA  PRO A 204      24.280  -6.304 -52.755  1.00 52.32           H  
ATOM   3186  C   PRO A 204      26.409  -6.194 -53.077  1.00 52.32           C  
ATOM   3187  CB  PRO A 204      25.047  -4.860 -51.353  1.00 52.32           C  
ATOM   3188  HB2 PRO A 204      23.992  -4.671 -51.155  1.00 52.32           H  
ATOM   3189  HB3 PRO A 204      25.494  -4.008 -51.866  1.00 52.32           H  
ATOM   3190  O   PRO A 204      27.533  -5.982 -52.625  1.00 52.32           O  
ATOM   3191  CG  PRO A 204      25.761  -5.170 -50.037  1.00 52.32           C  
ATOM   3192  HG2 PRO A 204      26.825  -4.957 -50.142  1.00 52.32           H  
ATOM   3193  HG3 PRO A 204      25.341  -4.602 -49.206  1.00 52.32           H  
ATOM   3194  CD  PRO A 204      25.562  -6.674 -49.850  1.00 52.32           C  
ATOM   3195  HD2 PRO A 204      24.688  -6.855 -49.224  1.00 52.32           H  
ATOM   3196  HD3 PRO A 204      26.452  -7.108 -49.395  1.00 52.32           H  
ATOM   3197  N   LEU A 205      26.195  -6.497 -54.361  1.00 56.53           N  
ATOM   3198  H   LEU A 205      25.258  -6.741 -54.648  1.00 56.53           H  
ATOM   3199  CA  LEU A 205      27.195  -6.262 -55.397  1.00 56.53           C  
ATOM   3200  HA  LEU A 205      28.100  -6.826 -55.172  1.00 56.53           H  
ATOM   3201  C   LEU A 205      27.542  -4.770 -55.377  1.00 56.53           C  
ATOM   3202  CB  LEU A 205      26.664  -6.677 -56.786  1.00 56.53           C  
ATOM   3203  HB2 LEU A 205      27.232  -6.105 -57.519  1.00 56.53           H  
ATOM   3204  HB3 LEU A 205      25.625  -6.369 -56.898  1.00 56.53           H  
ATOM   3205  O   LEU A 205      26.708  -3.928 -55.711  1.00 56.53           O  
ATOM   3206  CG  LEU A 205      26.828  -8.176 -57.118  1.00 56.53           C  
ATOM   3207  HG  LEU A 205      27.506  -8.642 -56.403  1.00 56.53           H  
ATOM   3208  CD1 LEU A 205      25.491  -8.919 -57.082  1.00 56.53           C  
ATOM   3209 HD11 LEU A 205      25.057  -8.835 -56.086  1.00 56.53           H  
ATOM   3210 HD12 LEU A 205      24.806  -8.495 -57.817  1.00 56.53           H  
ATOM   3211 HD13 LEU A 205      25.653  -9.974 -57.305  1.00 56.53           H  
ATOM   3212  CD2 LEU A 205      27.426  -8.345 -58.516  1.00 56.53           C  
ATOM   3213 HD21 LEU A 205      27.545  -9.404 -58.744  1.00 56.53           H  
ATOM   3214 HD22 LEU A 205      26.780  -7.883 -59.263  1.00 56.53           H  
ATOM   3215 HD23 LEU A 205      28.409  -7.874 -58.553  1.00 56.53           H  
ATOM   3216  N   LEU A 206      28.762  -4.448 -54.953  1.00 62.37           N  
ATOM   3217  H   LEU A 206      29.372  -5.194 -54.649  1.00 62.37           H  
ATOM   3218  CA  LEU A 206      29.346  -3.129 -55.147  1.00 62.37           C  
ATOM   3219  HA  LEU A 206      28.672  -2.377 -54.737  1.00 62.37           H  
ATOM   3220  C   LEU A 206      29.518  -2.921 -56.660  1.00 62.37           C  
ATOM   3221  CB  LEU A 206      30.705  -3.061 -54.422  1.00 62.37           C  
ATOM   3222  HB2 LEU A 206      31.252  -2.187 -54.776  1.00 62.37           H  
ATOM   3223  HB3 LEU A 206      31.286  -3.938 -54.704  1.00 62.37           H  
ATOM   3224  O   LEU A 206      30.150  -3.764 -57.299  1.00 62.37           O  
ATOM   3225  CG  LEU A 206      30.596  -2.990 -52.888  1.00 62.37           C  
ATOM   3226  HG  LEU A 206      29.856  -3.708 -52.535  1.00 62.37           H  
ATOM   3227  CD1 LEU A 206      31.938  -3.337 -52.244  1.00 62.37           C  
ATOM   3228 HD11 LEU A 206      31.853  -3.288 -51.158  1.00 62.37           H  
ATOM   3229 HD12 LEU A 206      32.228  -4.348 -52.529  1.00 62.37           H  
ATOM   3230 HD13 LEU A 206      32.705  -2.639 -52.582  1.00 62.37           H  
ATOM   3231  CD2 LEU A 206      30.193  -1.587 -52.421  1.00 62.37           C  
ATOM   3232 HD21 LEU A 206      29.213  -1.329 -52.822  1.00 62.37           H  
ATOM   3233 HD22 LEU A 206      30.141  -1.564 -51.333  1.00 62.37           H  
ATOM   3234 HD23 LEU A 206      30.925  -0.856 -52.764  1.00 62.37           H  
ATOM   3235  N   PRO A 207      28.965  -1.855 -57.261  1.00 53.27           N  
ATOM   3236  CA  PRO A 207      29.338  -1.491 -58.618  1.00 53.27           C  
ATOM   3237  HA  PRO A 207      29.214  -2.342 -59.288  1.00 53.27           H  
ATOM   3238  C   PRO A 207      30.808  -1.058 -58.613  1.00 53.27           C  
ATOM   3239  CB  PRO A 207      28.370  -0.376 -59.025  1.00 53.27           C  
ATOM   3240  HB2 PRO A 207      27.492  -0.818 -59.497  1.00 53.27           H  
ATOM   3241  HB3 PRO A 207      28.836   0.347 -59.695  1.00 53.27           H  
ATOM   3242  O   PRO A 207      31.188  -0.168 -57.850  1.00 53.27           O  
ATOM   3243  CG  PRO A 207      27.961   0.261 -57.695  1.00 53.27           C  
ATOM   3244  HG2 PRO A 207      28.686   1.029 -57.425  1.00 53.27           H  
ATOM   3245  HG3 PRO A 207      26.958   0.685 -57.742  1.00 53.27           H  
ATOM   3246  CD  PRO A 207      28.043  -0.887 -56.690  1.00 53.27           C  
ATOM   3247  HD2 PRO A 207      28.404  -0.508 -55.733  1.00 53.27           H  
ATOM   3248  HD3 PRO A 207      27.063  -1.348 -56.572  1.00 53.27           H  
ATOM   3249  N   ASP A 208      31.622  -1.695 -59.455  1.00 60.53           N  
ATOM   3250  H   ASP A 208      31.275  -2.496 -59.963  1.00 60.53           H  
ATOM   3251  CA  ASP A 208      32.987  -1.265 -59.753  1.00 60.53           C  
ATOM   3252  HA  ASP A 208      33.585  -1.286 -58.842  1.00 60.53           H  
ATOM   3253  C   ASP A 208      32.944   0.177 -60.281  1.00 60.53           C  
ATOM   3254  CB  ASP A 208      33.633  -2.210 -60.785  1.00 60.53           C  
ATOM   3255  HB2 ASP A 208      34.518  -1.722 -61.194  1.00 60.53           H  
ATOM   3256  HB3 ASP A 208      32.938  -2.379 -61.608  1.00 60.53           H  
ATOM   3257  O   ASP A 208      32.581   0.434 -61.430  1.00 60.53           O  
ATOM   3258  CG  ASP A 208      34.081  -3.551 -60.194  1.00 60.53           C  
ATOM   3259  OD1 ASP A 208      34.723  -3.524 -59.120  1.00 60.53           O  
ATOM   3260  OD2 ASP A 208      33.803  -4.587 -60.838  1.00 60.53           O  
ATOM   3261  N   LEU A 209      33.261   1.140 -59.415  1.00 55.22           N  
ATOM   3262  H   LEU A 209      33.458   0.870 -58.462  1.00 55.22           H  
ATOM   3263  CA  LEU A 209      33.439   2.532 -59.809  1.00 55.22           C  
ATOM   3264  HA  LEU A 209      32.592   2.822 -60.430  1.00 55.22           H  
ATOM   3265  C   LEU A 209      34.738   2.624 -60.622  1.00 55.22           C  
ATOM   3266  CB  LEU A 209      33.483   3.434 -58.562  1.00 55.22           C  
ATOM   3267  HB2 LEU A 209      33.976   4.372 -58.818  1.00 55.22           H  
ATOM   3268  HB3 LEU A 209      34.093   2.944 -57.803  1.00 55.22           H  
ATOM   3269  O   LEU A 209      35.802   2.299 -60.084  1.00 55.22           O  
ATOM   3270  CG  LEU A 209      32.093   3.753 -57.984  1.00 55.22           C  
ATOM   3271  HG  LEU A 209      31.482   2.850 -57.967  1.00 55.22           H  
ATOM   3272  CD1 LEU A 209      32.225   4.269 -56.551  1.00 55.22           C  
ATOM   3273 HD11 LEU A 209      32.691   3.501 -55.932  1.00 55.22           H  
ATOM   3274 HD12 LEU A 209      32.839   5.170 -56.533  1.00 55.22           H  
ATOM   3275 HD13 LEU A 209      31.237   4.490 -56.147  1.00 55.22           H  
ATOM   3276  CD2 LEU A 209      31.377   4.830 -58.806  1.00 55.22           C  
ATOM   3277 HD21 LEU A 209      30.404   5.043 -58.365  1.00 55.22           H  
ATOM   3278 HD22 LEU A 209      31.222   4.478 -59.826  1.00 55.22           H  
ATOM   3279 HD23 LEU A 209      31.972   5.744 -58.830  1.00 55.22           H  
ATOM   3280  N   PRO A 210      34.697   3.063 -61.893  1.00 58.96           N  
ATOM   3281  CA  PRO A 210      35.915   3.272 -62.654  1.00 58.96           C  
ATOM   3282  HA  PRO A 210      36.500   2.353 -62.676  1.00 58.96           H  
ATOM   3283  C   PRO A 210      36.727   4.380 -61.978  1.00 58.96           C  
ATOM   3284  CB  PRO A 210      35.465   3.620 -64.077  1.00 58.96           C  
ATOM   3285  HB2 PRO A 210      35.386   2.704 -64.664  1.00 58.96           H  
ATOM   3286  HB3 PRO A 210      36.143   4.322 -64.563  1.00 58.96           H  
ATOM   3287  O   PRO A 210      36.233   5.485 -61.753  1.00 58.96           O  
ATOM   3288  CG  PRO A 210      34.072   4.216 -63.883  1.00 58.96           C  
ATOM   3289  HG2 PRO A 210      33.440   4.065 -64.759  1.00 58.96           H  
ATOM   3290  HG3 PRO A 210      34.159   5.279 -63.657  1.00 58.96           H  
ATOM   3291  CD  PRO A 210      33.531   3.476 -62.660  1.00 58.96           C  
ATOM   3292  HD2 PRO A 210      32.888   4.143 -62.086  1.00 58.96           H  
ATOM   3293  HD3 PRO A 210      32.977   2.593 -62.977  1.00 58.96           H  
ATOM   3294  N   LEU A 211      37.988   4.084 -61.658  1.00 59.38           N  
ATOM   3295  H   LEU A 211      38.292   3.130 -61.788  1.00 59.38           H  
ATOM   3296  CA  LEU A 211      39.001   5.094 -61.356  1.00 59.38           C  
ATOM   3297  HA  LEU A 211      38.589   5.807 -60.642  1.00 59.38           H  
ATOM   3298  C   LEU A 211      39.302   5.893 -62.639  1.00 59.38           C  
ATOM   3299  CB  LEU A 211      40.262   4.430 -60.745  1.00 59.38           C  
ATOM   3300  HB2 LEU A 211      41.136   4.989 -61.080  1.00 59.38           H  
ATOM   3301  HB3 LEU A 211      40.382   3.424 -61.146  1.00 59.38           H  
ATOM   3302  O   LEU A 211      40.370   5.771 -63.236  1.00 59.38           O  
ATOM   3303  CG  LEU A 211      40.302   4.410 -59.203  1.00 59.38           C  
ATOM   3304  HG  LEU A 211      39.491   5.014 -58.797  1.00 59.38           H  
ATOM   3305  CD1 LEU A 211      40.177   2.990 -58.651  1.00 59.38           C  
ATOM   3306 HD11 LEU A 211      40.187   3.014 -57.561  1.00 59.38           H  
ATOM   3307 HD12 LEU A 211      40.999   2.371 -59.009  1.00 59.38           H  
ATOM   3308 HD13 LEU A 211      39.232   2.559 -58.980  1.00 59.38           H  
ATOM   3309  CD2 LEU A 211      41.627   4.994 -58.699  1.00 59.38           C  
ATOM   3310 HD21 LEU A 211      42.464   4.410 -59.082  1.00 59.38           H  
ATOM   3311 HD22 LEU A 211      41.644   4.981 -57.609  1.00 59.38           H  
ATOM   3312 HD23 LEU A 211      41.721   6.026 -59.036  1.00 59.38           H  
ATOM   3313  N   GLU A 212      38.351   6.710 -63.087  1.00 59.29           N  
ATOM   3314  H   GLU A 212      37.455   6.709 -62.621  1.00 59.29           H  
ATOM   3315  CA  GLU A 212      38.618   7.769 -64.053  1.00 59.29           C  
ATOM   3316  HA  GLU A 212      39.379   7.419 -64.751  1.00 59.29           H  
ATOM   3317  C   GLU A 212      39.216   8.968 -63.312  1.00 59.29           C  
ATOM   3318  CB  GLU A 212      37.390   8.125 -64.907  1.00 59.29           C  
ATOM   3319  HB2 GLU A 212      36.484   8.074 -64.303  1.00 59.29           H  
ATOM   3320  HB3 GLU A 212      37.514   9.144 -65.274  1.00 59.29           H  
ATOM   3321  O   GLU A 212      38.552   9.694 -62.576  1.00 59.29           O  
ATOM   3322  CG  GLU A 212      37.289   7.190 -66.127  1.00 59.29           C  
ATOM   3323  HG2 GLU A 212      38.263   7.146 -66.613  1.00 59.29           H  
ATOM   3324  HG3 GLU A 212      37.043   6.185 -65.784  1.00 59.29           H  
ATOM   3325  CD  GLU A 212      36.248   7.649 -67.161  1.00 59.29           C  
ATOM   3326  OE1 GLU A 212      36.457   7.341 -68.357  1.00 59.29           O  
ATOM   3327  OE2 GLU A 212      35.252   8.291 -66.758  1.00 59.29           O  
ATOM   3328  N   ALA A 213      40.534   9.084 -63.472  1.00 59.74           N  
ATOM   3329  H   ALA A 213      40.967   8.279 -63.903  1.00 59.74           H  
ATOM   3330  CA  ALA A 213      41.310  10.313 -63.566  1.00 59.74           C  
ATOM   3331  HA  ALA A 213      42.295  10.110 -63.145  1.00 59.74           H  
ATOM   3332  C   ALA A 213      40.750  11.532 -62.815  1.00 59.74           C  
ATOM   3333  CB  ALA A 213      41.508  10.599 -65.060  1.00 59.74           C  
ATOM   3334  HB1 ALA A 213      42.129  11.486 -65.185  1.00 59.74           H  
ATOM   3335  HB2 ALA A 213      40.543  10.777 -65.534  1.00 59.74           H  
ATOM   3336  HB3 ALA A 213      41.995   9.752 -65.545  1.00 59.74           H  
ATOM   3337  O   ALA A 213      40.072  12.387 -63.379  1.00 59.74           O  
ATOM   3338  N   TRP A 214      41.153  11.677 -61.555  1.00 47.65           N  
ATOM   3339  H   TRP A 214      41.709  10.944 -61.137  1.00 47.65           H  
ATOM   3340  CA  TRP A 214      41.131  12.976 -60.896  1.00 47.65           C  
ATOM   3341  HA  TRP A 214      40.131  13.404 -60.959  1.00 47.65           H  
ATOM   3342  C   TRP A 214      42.147  13.868 -61.625  1.00 47.65           C  
ATOM   3343  CB  TRP A 214      41.515  12.811 -59.419  1.00 47.65           C  
ATOM   3344  HB2 TRP A 214      42.478  12.306 -59.353  1.00 47.65           H  
ATOM   3345  HB3 TRP A 214      41.646  13.809 -58.999  1.00 47.65           H  
ATOM   3346  O   TRP A 214      43.333  13.517 -61.636  1.00 47.65           O  
ATOM   3347  CG  TRP A 214      40.541  12.073 -58.548  1.00 47.65           C  
ATOM   3348  CD1 TRP A 214      39.921  10.902 -58.835  1.00 47.65           C  
ATOM   3349  HD1 TRP A 214      40.021  10.340 -59.752  1.00 47.65           H  
ATOM   3350  CD2 TRP A 214      40.043  12.464 -57.231  1.00 47.65           C  
ATOM   3351  CE2 TRP A 214      39.123  11.470 -56.781  1.00 47.65           C  
ATOM   3352  CE3 TRP A 214      40.262  13.570 -56.379  1.00 47.65           C  
ATOM   3353  HE3 TRP A 214      40.943  14.347 -56.691  1.00 47.65           H  
ATOM   3354  NE1 TRP A 214      39.090  10.543 -57.796  1.00 47.65           N  
ATOM   3355  HE1 TRP A 214      38.488   9.733 -57.828  1.00 47.65           H  
ATOM   3356  CH2 TRP A 214      38.696  12.674 -54.729  1.00 47.65           C  
ATOM   3357  HH2 TRP A 214      38.186  12.766 -53.781  1.00 47.65           H  
ATOM   3358  CZ2 TRP A 214      38.456  11.562 -55.552  1.00 47.65           C  
ATOM   3359  HZ2 TRP A 214      37.761  10.792 -55.251  1.00 47.65           H  
ATOM   3360  CZ3 TRP A 214      39.595  13.674 -55.142  1.00 47.65           C  
ATOM   3361  HZ3 TRP A 214      39.771  14.531 -54.509  1.00 47.65           H  
ATOM   3362  N   PRO A 215      41.755  14.992 -62.251  1.00 48.19           N  
ATOM   3363  CA  PRO A 215      42.738  15.905 -62.801  1.00 48.19           C  
ATOM   3364  HA  PRO A 215      43.459  15.359 -63.409  1.00 48.19           H  
ATOM   3365  C   PRO A 215      43.471  16.584 -61.640  1.00 48.19           C  
ATOM   3366  CB  PRO A 215      41.968  16.862 -63.711  1.00 48.19           C  
ATOM   3367  HB2 PRO A 215      41.923  16.444 -64.717  1.00 48.19           H  
ATOM   3368  HB3 PRO A 215      42.411  17.858 -63.734  1.00 48.19           H  
ATOM   3369  O   PRO A 215      42.920  17.404 -60.908  1.00 48.19           O  
ATOM   3370  CG  PRO A 215      40.564  16.875 -63.108  1.00 48.19           C  
ATOM   3371  HG2 PRO A 215      40.515  17.628 -62.321  1.00 48.19           H  
ATOM   3372  HG3 PRO A 215      39.802  17.069 -63.863  1.00 48.19           H  
ATOM   3373  CD  PRO A 215      40.405  15.485 -62.488  1.00 48.19           C  
ATOM   3374  HD2 PRO A 215      39.893  14.834 -63.198  1.00 48.19           H  
ATOM   3375  HD3 PRO A 215      39.837  15.551 -61.560  1.00 48.19           H  
ATOM   3376  N   ALA A 216      44.738  16.219 -61.469  1.00 57.36           N  
ATOM   3377  H   ALA A 216      45.089  15.459 -62.035  1.00 57.36           H  
ATOM   3378  CA  ALA A 216      45.699  17.019 -60.734  1.00 57.36           C  
ATOM   3379  HA  ALA A 216      45.282  17.296 -59.766  1.00 57.36           H  
ATOM   3380  C   ALA A 216      45.990  18.287 -61.545  1.00 57.36           C  
ATOM   3381  CB  ALA A 216      46.966  16.178 -60.518  1.00 57.36           C  
ATOM   3382  HB1 ALA A 216      46.724  15.293 -59.929  1.00 57.36           H  
ATOM   3383  HB2 ALA A 216      47.381  15.868 -61.477  1.00 57.36           H  
ATOM   3384  HB3 ALA A 216      47.710  16.769 -59.985  1.00 57.36           H  
ATOM   3385  O   ALA A 216      46.627  18.211 -62.593  1.00 57.36           O  
ATOM   3386  N   THR A 217      45.494  19.439 -61.104  1.00 51.96           N  
ATOM   3387  H   THR A 217      44.758  19.399 -60.414  1.00 51.96           H  
ATOM   3388  CA  THR A 217      45.962  20.792 -61.473  1.00 51.96           C  
ATOM   3389  HA  THR A 217      47.003  20.906 -61.171  1.00 51.96           H  
ATOM   3390  C   THR A 217      45.114  21.794 -60.685  1.00 51.96           C  
ATOM   3391  CB  THR A 217      45.829  21.141 -62.981  1.00 51.96           C  
ATOM   3392  HB  THR A 217      45.298  22.087 -63.092  1.00 51.96           H  
ATOM   3393  O   THR A 217      43.925  21.586 -60.496  1.00 51.96           O  
ATOM   3394  CG2 THR A 217      47.192  21.281 -63.663  1.00 51.96           C  
ATOM   3395 HG21 THR A 217      47.654  20.302 -63.792  1.00 51.96           H  
ATOM   3396 HG22 THR A 217      47.878  21.893 -63.077  1.00 51.96           H  
ATOM   3397 HG23 THR A 217      47.061  21.741 -64.642  1.00 51.96           H  
ATOM   3398  OG1 THR A 217      45.167  20.152 -63.735  1.00 51.96           O  
ATOM   3399  HG1 THR A 217      45.655  19.344 -63.565  1.00 51.96           H  
ATOM   3400  N   ASP A 218      45.602  22.912 -60.180  1.00 44.07           N  
ATOM   3401  H   ASP A 218      44.893  23.498 -59.762  1.00 44.07           H  
ATOM   3402  CA  ASP A 218      46.950  23.426 -60.005  1.00 44.07           C  
ATOM   3403  HA  ASP A 218      47.617  22.628 -59.676  1.00 44.07           H  
ATOM   3404  C   ASP A 218      46.832  24.497 -58.915  1.00 44.07           C  
ATOM   3405  CB  ASP A 218      47.492  24.086 -61.287  1.00 44.07           C  
ATOM   3406  HB2 ASP A 218      47.048  23.613 -62.163  1.00 44.07           H  
ATOM   3407  HB3 ASP A 218      47.181  25.130 -61.317  1.00 44.07           H  
ATOM   3408  O   ASP A 218      45.773  25.104 -58.722  1.00 44.07           O  
ATOM   3409  CG  ASP A 218      49.023  24.021 -61.376  1.00 44.07           C  
ATOM   3410  OD1 ASP A 218      49.663  23.942 -60.297  1.00 44.07           O  
ATOM   3411  OD2 ASP A 218      49.532  24.026 -62.515  1.00 44.07           O  
ATOM   3412  N   LYS A 219      47.932  24.767 -58.224  1.00 54.71           N  
ATOM   3413  H   LYS A 219      48.775  24.362 -58.605  1.00 54.71           H  
ATOM   3414  CA  LYS A 219      48.059  25.947 -57.376  1.00 54.71           C  
ATOM   3415  HA  LYS A 219      47.287  25.961 -56.607  1.00 54.71           H  
ATOM   3416  C   LYS A 219      47.939  27.188 -58.254  1.00 54.71           C  
ATOM   3417  CB  LYS A 219      49.469  25.958 -56.767  1.00 54.71           C  
ATOM   3418  HB2 LYS A 219      50.194  25.817 -57.569  1.00 54.71           H  
ATOM   3419  HB3 LYS A 219      49.646  26.942 -56.332  1.00 54.71           H  
ATOM   3420  O   LYS A 219      48.878  27.472 -58.986  1.00 54.71           O  
ATOM   3421  CG  LYS A 219      49.732  24.913 -55.686  1.00 54.71           C  
ATOM   3422  HG2 LYS A 219      49.505  23.914 -56.060  1.00 54.71           H  
ATOM   3423  HG3 LYS A 219      49.115  25.129 -54.814  1.00 54.71           H  
ATOM   3424  CD  LYS A 219      51.219  25.002 -55.320  1.00 54.71           C  
ATOM   3425  HD2 LYS A 219      51.467  26.034 -55.071  1.00 54.71           H  
ATOM   3426  HD3 LYS A 219      51.810  24.694 -56.182  1.00 54.71           H  
ATOM   3427  CE  LYS A 219      51.543  24.106 -54.127  1.00 54.71           C  
ATOM   3428  HE2 LYS A 219      51.250  23.085 -54.371  1.00 54.71           H  
ATOM   3429  HE3 LYS A 219      50.948  24.431 -53.274  1.00 54.71           H  
ATOM   3430  NZ  LYS A 219      52.990  24.167 -53.807  1.00 54.71           N  
ATOM   3431  HZ1 LYS A 219      53.202  23.580 -53.012  1.00 54.71           H  
ATOM   3432  HZ2 LYS A 219      53.531  23.847 -54.597  1.00 54.71           H  
ATOM   3433  HZ3 LYS A 219      53.263  25.116 -53.595  1.00 54.71           H  
ATOM   3434  N   THR A 220      46.892  28.000 -58.128  1.00 50.71           N  
ATOM   3435  H   THR A 220      46.036  27.623 -57.745  1.00 50.71           H  
ATOM   3436  CA  THR A 220      47.039  29.466 -58.228  1.00 50.71           C  
ATOM   3437  HA  THR A 220      47.790  29.744 -57.489  1.00 50.71           H  
ATOM   3438  C   THR A 220      45.761  30.226 -57.875  1.00 50.71           C  
ATOM   3439  CB  THR A 220      47.512  30.007 -59.608  1.00 50.71           C  
ATOM   3440  HB  THR A 220      46.784  30.729 -59.978  1.00 50.71           H  
ATOM   3441  O   THR A 220      44.678  29.886 -58.331  1.00 50.71           O  
ATOM   3442  CG2 THR A 220      48.853  30.736 -59.474  1.00 50.71           C  
ATOM   3443 HG21 THR A 220      49.620  30.046 -59.120  1.00 50.71           H  
ATOM   3444 HG22 THR A 220      48.762  31.566 -58.773  1.00 50.71           H  
ATOM   3445 HG23 THR A 220      49.153  31.123 -60.447  1.00 50.71           H  
ATOM   3446  OG1 THR A 220      47.684  29.055 -60.624  1.00 50.71           O  
ATOM   3447  HG1 THR A 220      48.220  28.349 -60.256  1.00 50.71           H  
ATOM   3448  N   LYS A 221      45.977  31.362 -57.200  1.00 50.14           N  
ATOM   3449  H   LYS A 221      46.899  31.453 -56.799  1.00 50.14           H  
ATOM   3450  CA  LYS A 221      45.172  32.597 -57.196  1.00 50.14           C  
ATOM   3451  HA  LYS A 221      45.855  33.374 -56.853  1.00 50.14           H  
ATOM   3452  C   LYS A 221      43.969  32.722 -56.256  1.00 50.14           C  
ATOM   3453  CB  LYS A 221      44.788  33.027 -58.621  1.00 50.14           C  
ATOM   3454  HB2 LYS A 221      43.998  33.776 -58.561  1.00 50.14           H  
ATOM   3455  HB3 LYS A 221      44.391  32.190 -59.196  1.00 50.14           H  
ATOM   3456  O   LYS A 221      42.874  32.262 -56.560  1.00 50.14           O  
ATOM   3457  CG  LYS A 221      45.969  33.667 -59.348  1.00 50.14           C  
ATOM   3458  HG2 LYS A 221      46.277  34.563 -58.809  1.00 50.14           H  
ATOM   3459  HG3 LYS A 221      46.808  32.972 -59.390  1.00 50.14           H  
ATOM   3460  CD  LYS A 221      45.553  34.049 -60.768  1.00 50.14           C  
ATOM   3461  HD2 LYS A 221      44.658  34.670 -60.730  1.00 50.14           H  
ATOM   3462  HD3 LYS A 221      45.344  33.143 -61.336  1.00 50.14           H  
ATOM   3463  CE  LYS A 221      46.695  34.833 -61.417  1.00 50.14           C  
ATOM   3464  HE2 LYS A 221      46.890  35.723 -60.820  1.00 50.14           H  
ATOM   3465  HE3 LYS A 221      47.593  34.217 -61.398  1.00 50.14           H  
ATOM   3466  NZ  LYS A 221      46.365  35.211 -62.812  1.00 50.14           N  
ATOM   3467  HZ1 LYS A 221      45.539  35.792 -62.834  1.00 50.14           H  
ATOM   3468  HZ2 LYS A 221      47.131  35.726 -63.222  1.00 50.14           H  
ATOM   3469  HZ3 LYS A 221      46.201  34.384 -63.368  1.00 50.14           H  
ATOM   3470  N   ARG A 222      44.225  33.571 -55.252  1.00 56.85           N  
ATOM   3471  H   ARG A 222      45.203  33.623 -55.007  1.00 56.85           H  
ATOM   3472  CA  ARG A 222      43.448  34.702 -54.694  1.00 56.85           C  
ATOM   3473  HA  ARG A 222      43.984  35.631 -54.889  1.00 56.85           H  
ATOM   3474  C   ARG A 222      43.430  34.564 -53.177  1.00 56.85           C  
ATOM   3475  CB  ARG A 222      42.030  34.873 -55.276  1.00 56.85           C  
ATOM   3476  HB2 ARG A 222      41.422  35.423 -54.558  1.00 56.85           H  
ATOM   3477  HB3 ARG A 222      41.532  33.916 -55.430  1.00 56.85           H  
ATOM   3478  O   ARG A 222      42.807  33.646 -52.669  1.00 56.85           O  
ATOM   3479  CG  ARG A 222      42.088  35.706 -56.564  1.00 56.85           C  
ATOM   3480  HG2 ARG A 222      42.741  35.218 -57.286  1.00 56.85           H  
ATOM   3481  HG3 ARG A 222      42.494  36.690 -56.330  1.00 56.85           H  
ATOM   3482  CD  ARG A 222      40.701  35.873 -57.180  1.00 56.85           C  
ATOM   3483  HD2 ARG A 222      40.322  34.884 -57.438  1.00 56.85           H  
ATOM   3484  HD3 ARG A 222      40.041  36.313 -56.432  1.00 56.85           H  
ATOM   3485  NE  ARG A 222      40.757  36.763 -58.359  1.00 56.85           N  
ATOM   3486  HE  ARG A 222      41.282  37.613 -58.216  1.00 56.85           H  
ATOM   3487  NH1 ARG A 222      39.308  35.615 -59.720  1.00 56.85           N  
ATOM   3488 HH11 ARG A 222      39.186  34.944 -58.975  1.00 56.85           H  
ATOM   3489 HH12 ARG A 222      38.756  35.550 -60.563  1.00 56.85           H  
ATOM   3490  NH2 ARG A 222      40.204  37.536 -60.425  1.00 56.85           N  
ATOM   3491 HH21 ARG A 222      39.630  37.481 -61.254  1.00 56.85           H  
ATOM   3492 HH22 ARG A 222      40.724  38.378 -60.222  1.00 56.85           H  
ATOM   3493  CZ  ARG A 222      40.094  36.632 -59.491  1.00 56.85           C  
ATOM   3494  N   GLU A 223      44.220  35.297 -52.393  1.00 59.83           N  
ATOM   3495  H   GLU A 223      44.240  34.911 -51.460  1.00 59.83           H  
ATOM   3496  CA  GLU A 223      44.516  36.742 -52.431  1.00 59.83           C  
ATOM   3497  HA  GLU A 223      44.875  36.969 -51.427  1.00 59.83           H  
ATOM   3498  C   GLU A 223      43.242  37.578 -52.609  1.00 59.83           C  
ATOM   3499  CB  GLU A 223      45.687  37.149 -53.353  1.00 59.83           C  
ATOM   3500  HB2 GLU A 223      45.335  37.264 -54.378  1.00 59.83           H  
ATOM   3501  HB3 GLU A 223      46.434  36.355 -53.327  1.00 59.83           H  
ATOM   3502  O   GLU A 223      42.610  37.519 -53.661  1.00 59.83           O  
ATOM   3503  CG  GLU A 223      46.350  38.460 -52.876  1.00 59.83           C  
ATOM   3504  HG2 GLU A 223      46.571  38.370 -51.812  1.00 59.83           H  
ATOM   3505  HG3 GLU A 223      45.635  39.272 -53.012  1.00 59.83           H  
ATOM   3506  CD  GLU A 223      47.646  38.816 -53.627  1.00 59.83           C  
ATOM   3507  OE1 GLU A 223      48.459  39.579 -53.060  1.00 59.83           O  
ATOM   3508  OE2 GLU A 223      47.857  38.258 -54.734  1.00 59.83           O  
ATOM   3509  N   GLU A 224      42.926  38.326 -51.547  1.00 54.37           N  
ATOM   3510  H   GLU A 224      43.566  38.286 -50.767  1.00 54.37           H  
ATOM   3511  CA  GLU A 224      41.914  39.384 -51.440  1.00 54.37           C  
ATOM   3512  HA  GLU A 224      42.023  39.827 -50.450  1.00 54.37           H  
ATOM   3513  C   GLU A 224      40.448  38.926 -51.516  1.00 54.37           C  
ATOM   3514  CB  GLU A 224      42.247  40.517 -52.426  1.00 54.37           C  
ATOM   3515  HB2 GLU A 224      42.324  40.103 -53.432  1.00 54.37           H  
ATOM   3516  HB3 GLU A 224      41.435  41.243 -52.421  1.00 54.37           H  
ATOM   3517  O   GLU A 224      39.970  38.445 -52.538  1.00 54.37           O  
ATOM   3518  CG  GLU A 224      43.549  41.244 -52.035  1.00 54.37           C  
ATOM   3519  HG2 GLU A 224      43.350  41.821 -51.132  1.00 54.37           H  
ATOM   3520  HG3 GLU A 224      44.321  40.518 -51.781  1.00 54.37           H  
ATOM   3521  CD  GLU A 224      44.093  42.179 -53.131  1.00 54.37           C  
ATOM   3522  OE1 GLU A 224      44.915  43.051 -52.774  1.00 54.37           O  
ATOM   3523  OE2 GLU A 224      43.693  42.031 -54.312  1.00 54.37           O  
ATOM   3524  N   VAL A 225      39.709  39.062 -50.411  1.00 52.08           N  
ATOM   3525  H   VAL A 225      40.133  38.705 -49.567  1.00 52.08           H  
ATOM   3526  CA  VAL A 225      38.869  40.239 -50.106  1.00 52.08           C  
ATOM   3527  HA  VAL A 225      39.484  41.138 -50.146  1.00 52.08           H  
ATOM   3528  C   VAL A 225      38.358  40.084 -48.658  1.00 52.08           C  
ATOM   3529  CB  VAL A 225      37.689  40.430 -51.097  1.00 52.08           C  
ATOM   3530  HB  VAL A 225      37.175  39.482 -51.257  1.00 52.08           H  
ATOM   3531  O   VAL A 225      37.695  39.095 -48.363  1.00 52.08           O  
ATOM   3532  CG1 VAL A 225      36.667  41.459 -50.587  1.00 52.08           C  
ATOM   3533 HG11 VAL A 225      35.870  41.607 -51.315  1.00 52.08           H  
ATOM   3534 HG12 VAL A 225      37.158  42.411 -50.380  1.00 52.08           H  
ATOM   3535 HG13 VAL A 225      36.202  41.103 -49.668  1.00 52.08           H  
ATOM   3536  CG2 VAL A 225      38.136  41.001 -52.460  1.00 52.08           C  
ATOM   3537 HG21 VAL A 225      38.648  40.258 -53.071  1.00 52.08           H  
ATOM   3538 HG22 VAL A 225      37.269  41.321 -53.039  1.00 52.08           H  
ATOM   3539 HG23 VAL A 225      38.792  41.858 -52.308  1.00 52.08           H  
ATOM   3540  N   ASP A 226      38.761  41.047 -47.816  1.00 47.31           N  
ATOM   3541  H   ASP A 226      39.398  41.720 -48.216  1.00 47.31           H  
ATOM   3542  CA  ASP A 226      38.235  41.528 -46.514  1.00 47.31           C  
ATOM   3543  HA  ASP A 226      39.112  41.772 -45.914  1.00 47.31           H  
ATOM   3544  C   ASP A 226      37.437  40.608 -45.565  1.00 47.31           C  
ATOM   3545  CB  ASP A 226      37.506  42.871 -46.747  1.00 47.31           C  
ATOM   3546  HB2 ASP A 226      36.955  43.126 -45.842  1.00 47.31           H  
ATOM   3547  HB3 ASP A 226      36.779  42.748 -47.550  1.00 47.31           H  
ATOM   3548  O   ASP A 226      36.303  40.191 -45.895  1.00 47.31           O  
ATOM   3549  CG  ASP A 226      38.435  44.062 -47.062  1.00 47.31           C  
ATOM   3550  OD1 ASP A 226      39.586  44.088 -46.564  1.00 47.31           O  
ATOM   3551  OD2 ASP A 226      37.988  44.965 -47.808  1.00 47.31           O  
ATOM   3552  OXT ASP A 226      37.958  40.425 -44.440  1.00 47.31           O  
TER    3553      ASP A 226                                                       
END   
