# Supplementary material for: A glutamine-based single α-helix scaffold to target globular proteins
Source: Nat Commun. 2022 Nov 18;13:7073. doi: 10.1038/s41467-022-34793-6 (PMC9674830; doi:10.1038/s41467-022-34793-6)
Supplement: Supplementary file 7 — Supplementary Data 4 [file 41467_2022_34793_MOESM7_ESM.zip › ColabFold_p37n/p37n_with_MSAs/Q9JLQ4.pdb]

ATOM      1  N   MET A   1       0.745   6.823 -27.593  1.00 39.20           N  
ATOM      2  H   MET A   1       0.710   7.504 -28.339  1.00 39.20           H  
ATOM      3  H2  MET A   1      -0.002   6.180 -27.814  1.00 39.20           H  
ATOM      4  H3  MET A   1       1.641   6.358 -27.590  1.00 39.20           H  
ATOM      5  CA  MET A   1       0.489   7.498 -26.306  1.00 39.20           C  
ATOM      6  HA  MET A   1      -0.443   8.058 -26.374  1.00 39.20           H  
ATOM      7  C   MET A   1       1.606   8.480 -26.043  1.00 39.20           C  
ATOM      8  CB  MET A   1       0.388   6.513 -25.134  1.00 39.20           C  
ATOM      9  HB2 MET A   1       1.106   5.703 -25.259  1.00 39.20           H  
ATOM     10  HB3 MET A   1       0.619   7.037 -24.207  1.00 39.20           H  
ATOM     11  O   MET A   1       2.755   8.138 -26.296  1.00 39.20           O  
ATOM     12  CG  MET A   1      -1.023   5.947 -24.999  1.00 39.20           C  
ATOM     13  HG2 MET A   1      -1.292   5.403 -25.904  1.00 39.20           H  
ATOM     14  HG3 MET A   1      -1.705   6.789 -24.879  1.00 39.20           H  
ATOM     15  SD  MET A   1      -1.206   4.852 -23.567  1.00 39.20           S  
ATOM     16  CE  MET A   1      -3.005   4.650 -23.547  1.00 39.20           C  
ATOM     17  HE1 MET A   1      -3.347   4.298 -24.520  1.00 39.20           H  
ATOM     18  HE2 MET A   1      -3.280   3.924 -22.782  1.00 39.20           H  
ATOM     19  HE3 MET A   1      -3.476   5.606 -23.316  1.00 39.20           H  
ATOM     20  N   ALA A   2       1.294   9.660 -25.506  1.00 35.93           N  
ATOM     21  H   ALA A   2       0.325   9.908 -25.366  1.00 35.93           H  
ATOM     22  CA  ALA A   2       2.292  10.587 -24.968  1.00 35.93           C  
ATOM     23  HA  ALA A   2       3.146  10.004 -24.624  1.00 35.93           H  
ATOM     24  C   ALA A   2       1.722  11.382 -23.770  1.00 35.93           C  
ATOM     25  CB  ALA A   2       2.776  11.517 -26.090  1.00 35.93           C  
ATOM     26  HB1 ALA A   2       3.565  12.171 -25.718  1.00 35.93           H  
ATOM     27  HB2 ALA A   2       3.173  10.929 -26.917  1.00 35.93           H  
ATOM     28  HB3 ALA A   2       1.951  12.132 -26.449  1.00 35.93           H  
ATOM     29  O   ALA A   2       0.504  11.561 -23.693  1.00 35.93           O  
ATOM     30  N   PRO A   3       2.570  11.857 -22.835  1.00 44.37           N  
ATOM     31  CA  PRO A   3       2.162  12.698 -21.709  1.00 44.37           C  
ATOM     32  HA  PRO A   3       1.178  12.400 -21.347  1.00 44.37           H  
ATOM     33  C   PRO A   3       2.097  14.179 -22.130  1.00 44.37           C  
ATOM     34  CB  PRO A   3       3.203  12.407 -20.622  1.00 44.37           C  
ATOM     35  HB2 PRO A   3       2.929  11.493 -20.095  1.00 44.37           H  
ATOM     36  HB3 PRO A   3       3.316  13.229 -19.915  1.00 44.37           H  
ATOM     37  O   PRO A   3       3.006  14.967 -21.871  1.00 44.37           O  
ATOM     38  CG  PRO A   3       4.483  12.167 -21.424  1.00 44.37           C  
ATOM     39  HG2 PRO A   3       5.181  11.526 -20.885  1.00 44.37           H  
ATOM     40  HG3 PRO A   3       4.953  13.119 -21.667  1.00 44.37           H  
ATOM     41  CD  PRO A   3       3.979  11.500 -22.704  1.00 44.37           C  
ATOM     42  HD2 PRO A   3       4.557  11.849 -23.560  1.00 44.37           H  
ATOM     43  HD3 PRO A   3       4.073  10.419 -22.605  1.00 44.37           H  
ATOM     44  N   PHE A   4       1.013  14.574 -22.795  1.00 45.66           N  
ATOM     45  H   PHE A   4       0.260  13.911 -22.907  1.00 45.66           H  
ATOM     46  CA  PHE A   4       0.791  15.943 -23.260  1.00 45.66           C  
ATOM     47  HA  PHE A   4       1.673  16.270 -23.811  1.00 45.66           H  
ATOM     48  C   PHE A   4       0.579  16.908 -22.082  1.00 45.66           C  
ATOM     49  CB  PHE A   4      -0.405  15.973 -24.225  1.00 45.66           C  
ATOM     50  HB2 PHE A   4      -1.281  15.561 -23.724  1.00 45.66           H  
ATOM     51  HB3 PHE A   4      -0.631  17.013 -24.462  1.00 45.66           H  
ATOM     52  O   PHE A   4      -0.516  17.013 -21.529  1.00 45.66           O  
ATOM     53  CG  PHE A   4      -0.183  15.231 -25.530  1.00 45.66           C  
ATOM     54  CD1 PHE A   4       0.472  15.869 -26.602  1.00 45.66           C  
ATOM     55  HD1 PHE A   4       0.827  16.883 -26.494  1.00 45.66           H  
ATOM     56  CD2 PHE A   4      -0.644  13.909 -25.682  1.00 45.66           C  
ATOM     57  HD2 PHE A   4      -1.140  13.411 -24.862  1.00 45.66           H  
ATOM     58  CE1 PHE A   4       0.661  15.190 -27.819  1.00 45.66           C  
ATOM     59  HE1 PHE A   4       1.161  15.681 -28.641  1.00 45.66           H  
ATOM     60  CE2 PHE A   4      -0.458  13.233 -26.901  1.00 45.66           C  
ATOM     61  HE2 PHE A   4      -0.807  12.217 -27.013  1.00 45.66           H  
ATOM     62  CZ  PHE A   4       0.193  13.874 -27.970  1.00 45.66           C  
ATOM     63  HZ  PHE A   4       0.335  13.352 -28.905  1.00 45.66           H  
ATOM     64  N   ARG A   5       1.624  17.648 -21.695  1.00 45.67           N  
ATOM     65  H   ARG A   5       2.521  17.448 -22.115  1.00 45.67           H  
ATOM     66  CA  ARG A   5       1.518  18.752 -20.728  1.00 45.67           C  
ATOM     67  HA  ARG A   5       0.880  18.433 -19.904  1.00 45.67           H  
ATOM     68  C   ARG A   5       0.846  19.972 -21.358  1.00 45.67           C  
ATOM     69  CB  ARG A   5       2.899  19.112 -20.155  1.00 45.67           C  
ATOM     70  HB2 ARG A   5       3.632  19.183 -20.958  1.00 45.67           H  
ATOM     71  HB3 ARG A   5       2.826  20.085 -19.668  1.00 45.67           H  
ATOM     72  O   ARG A   5       1.326  20.485 -22.367  1.00 45.67           O  
ATOM     73  CG  ARG A   5       3.361  18.092 -19.105  1.00 45.67           C  
ATOM     74  HG2 ARG A   5       2.586  18.035 -18.341  1.00 45.67           H  
ATOM     75  HG3 ARG A   5       3.474  17.107 -19.558  1.00 45.67           H  
ATOM     76  CD  ARG A   5       4.687  18.505 -18.446  1.00 45.67           C  
ATOM     77  HD2 ARG A   5       5.517  18.047 -18.984  1.00 45.67           H  
ATOM     78  HD3 ARG A   5       4.785  19.589 -18.505  1.00 45.67           H  
ATOM     79  NE  ARG A   5       4.722  18.115 -17.025  1.00 45.67           N  
ATOM     80  HE  ARG A   5       3.974  17.514 -16.708  1.00 45.67           H  
ATOM     81  NH1 ARG A   5       6.422  19.514 -16.341  1.00 45.67           N  
ATOM     82 HH11 ARG A   5       6.900  19.935 -15.558  1.00 45.67           H  
ATOM     83 HH12 ARG A   5       6.764  19.653 -17.282  1.00 45.67           H  
ATOM     84  NH2 ARG A   5       5.176  18.524 -14.824  1.00 45.67           N  
ATOM     85 HH21 ARG A   5       5.661  19.141 -14.188  1.00 45.67           H  
ATOM     86 HH22 ARG A   5       4.440  17.919 -14.488  1.00 45.67           H  
ATOM     87  CZ  ARG A   5       5.435  18.708 -16.081  1.00 45.67           C  
ATOM     88  N   CYS A   6      -0.219  20.491 -20.739  1.00 44.48           N  
ATOM     89  H   CYS A   6      -0.551  20.041 -19.898  1.00 44.48           H  
ATOM     90  CA  CYS A   6      -0.735  21.812 -21.113  1.00 44.48           C  
ATOM     91  HA  CYS A   6      -0.690  21.915 -22.197  1.00 44.48           H  
ATOM     92  C   CYS A   6       0.137  22.912 -20.491  1.00 44.48           C  
ATOM     93  CB  CYS A   6      -2.200  22.003 -20.700  1.00 44.48           C  
ATOM     94  HB2 CYS A   6      -2.287  21.867 -19.622  1.00 44.48           H  
ATOM     95  HB3 CYS A   6      -2.830  21.266 -21.197  1.00 44.48           H  
ATOM     96  O   CYS A   6       0.258  22.992 -19.267  1.00 44.48           O  
ATOM     97  SG  CYS A   6      -2.762  23.677 -21.123  1.00 44.48           S  
ATOM     98  N   GLN A   7       0.677  23.822 -21.311  1.00 45.62           N  
ATOM     99  H   GLN A   7       0.508  23.742 -22.303  1.00 45.62           H  
ATOM    100  CA  GLN A   7       1.570  24.885 -20.825  1.00 45.62           C  
ATOM    101  HA  GLN A   7       2.428  24.424 -20.334  1.00 45.62           H  
ATOM    102  C   GLN A   7       0.928  25.812 -19.781  1.00 45.62           C  
ATOM    103  CB  GLN A   7       2.074  25.738 -21.999  1.00 45.62           C  
ATOM    104  HB2 GLN A   7       1.242  25.997 -22.655  1.00 45.62           H  
ATOM    105  HB3 GLN A   7       2.491  26.663 -21.600  1.00 45.62           H  
ATOM    106  O   GLN A   7       1.641  26.368 -18.954  1.00 45.62           O  
ATOM    107  CG  GLN A   7       3.180  25.045 -22.803  1.00 45.62           C  
ATOM    108  HG2 GLN A   7       3.942  24.684 -22.113  1.00 45.62           H  
ATOM    109  HG3 GLN A   7       2.770  24.189 -23.338  1.00 45.62           H  
ATOM    110  CD  GLN A   7       3.841  25.995 -23.803  1.00 45.62           C  
ATOM    111  NE2 GLN A   7       5.118  25.827 -24.067  1.00 45.62           N  
ATOM    112 HE21 GLN A   7       5.653  25.118 -23.586  1.00 45.62           H  
ATOM    113 HE22 GLN A   7       5.559  26.497 -24.681  1.00 45.62           H  
ATOM    114  OE1 GLN A   7       3.228  26.892 -24.372  1.00 45.62           O  
ATOM    115  N   LYS A   8      -0.402  25.986 -19.795  1.00 47.28           N  
ATOM    116  H   LYS A   8      -0.944  25.470 -20.473  1.00 47.28           H  
ATOM    117  CA  LYS A   8      -1.094  26.935 -18.906  1.00 47.28           C  
ATOM    118  HA  LYS A   8      -0.390  27.741 -18.702  1.00 47.28           H  
ATOM    119  C   LYS A   8      -1.424  26.381 -17.509  1.00 47.28           C  
ATOM    120  CB  LYS A   8      -2.293  27.564 -19.648  1.00 47.28           C  
ATOM    121  HB2 LYS A   8      -3.119  26.855 -19.698  1.00 47.28           H  
ATOM    122  HB3 LYS A   8      -1.980  27.798 -20.666  1.00 47.28           H  
ATOM    123  O   LYS A   8      -1.894  27.140 -16.668  1.00 47.28           O  
ATOM    124  CG  LYS A   8      -2.762  28.866 -18.971  1.00 47.28           C  
ATOM    125  HG2 LYS A   8      -1.892  29.396 -18.582  1.00 47.28           H  
ATOM    126  HG3 LYS A   8      -3.418  28.621 -18.136  1.00 47.28           H  
ATOM    127  CD  LYS A   8      -3.503  29.818 -19.918  1.00 47.28           C  
ATOM    128  HD2 LYS A   8      -4.426  29.351 -20.261  1.00 47.28           H  
ATOM    129  HD3 LYS A   8      -2.865  30.033 -20.776  1.00 47.28           H  
ATOM    130  CE  LYS A   8      -3.811  31.117 -19.158  1.00 47.28           C  
ATOM    131  HE2 LYS A   8      -4.543  30.896 -18.381  1.00 47.28           H  
ATOM    132  HE3 LYS A   8      -2.899  31.448 -18.660  1.00 47.28           H  
ATOM    133  NZ  LYS A   8      -4.308  32.194 -20.053  1.00 47.28           N  
ATOM    134  HZ1 LYS A   8      -4.514  33.028 -19.523  1.00 47.28           H  
ATOM    135  HZ2 LYS A   8      -5.145  31.902 -20.537  1.00 47.28           H  
ATOM    136  HZ3 LYS A   8      -3.607  32.434 -20.740  1.00 47.28           H  
ATOM    137  N   CYS A   9      -1.171  25.095 -17.236  1.00 47.78           N  
ATOM    138  H   CYS A   9      -0.811  24.509 -17.975  1.00 47.78           H  
ATOM    139  CA  CYS A   9      -1.333  24.530 -15.886  1.00 47.78           C  
ATOM    140  HA  CYS A   9      -1.010  25.293 -15.178  1.00 47.78           H  
ATOM    141  C   CYS A   9      -0.456  23.304 -15.552  1.00 47.78           C  
ATOM    142  CB  CYS A   9      -2.823  24.278 -15.608  1.00 47.78           C  
ATOM    143  HB2 CYS A   9      -3.326  25.245 -15.634  1.00 47.78           H  
ATOM    144  HB3 CYS A   9      -2.937  23.892 -14.595  1.00 47.78           H  
ATOM    145  O   CYS A   9      -0.737  22.615 -14.573  1.00 47.78           O  
ATOM    146  SG  CYS A   9      -3.697  23.174 -16.750  1.00 47.78           S  
ATOM    147  N   GLY A  10       0.587  23.011 -16.339  1.00 46.40           N  
ATOM    148  H   GLY A  10       0.708  23.552 -17.184  1.00 46.40           H  
ATOM    149  CA  GLY A  10       1.670  22.058 -16.027  1.00 46.40           C  
ATOM    150  HA2 GLY A  10       2.489  22.217 -16.728  1.00 46.40           H  
ATOM    151  HA3 GLY A  10       2.047  22.281 -15.028  1.00 46.40           H  
ATOM    152  C   GLY A  10       1.315  20.563 -16.053  1.00 46.40           C  
ATOM    153  O   GLY A  10       2.158  19.743 -16.412  1.00 46.40           O  
ATOM    154  N   LYS A  11       0.074  20.196 -15.715  1.00 50.96           N  
ATOM    155  H   LYS A  11      -0.529  20.935 -15.384  1.00 50.96           H  
ATOM    156  CA  LYS A  11      -0.412  18.810 -15.627  1.00 50.96           C  
ATOM    157  HA  LYS A  11       0.192  18.290 -14.883  1.00 50.96           H  
ATOM    158  C   LYS A  11      -0.251  18.058 -16.955  1.00 50.96           C  
ATOM    159  CB  LYS A  11      -1.881  18.796 -15.164  1.00 50.96           C  
ATOM    160  HB2 LYS A  11      -2.265  17.778 -15.221  1.00 50.96           H  
ATOM    161  HB3 LYS A  11      -2.466  19.415 -15.845  1.00 50.96           H  
ATOM    162  O   LYS A  11      -0.559  18.590 -18.024  1.00 50.96           O  
ATOM    163  CG  LYS A  11      -2.061  19.308 -13.722  1.00 50.96           C  
ATOM    164  HG2 LYS A  11      -1.591  20.286 -13.620  1.00 50.96           H  
ATOM    165  HG3 LYS A  11      -1.578  18.618 -13.031  1.00 50.96           H  
ATOM    166  CD  LYS A  11      -3.548  19.441 -13.356  1.00 50.96           C  
ATOM    167  HD2 LYS A  11      -4.012  18.455 -13.349  1.00 50.96           H  
ATOM    168  HD3 LYS A  11      -4.038  20.057 -14.110  1.00 50.96           H  
ATOM    169  CE  LYS A  11      -3.706  20.114 -11.986  1.00 50.96           C  
ATOM    170  HE2 LYS A  11      -3.150  21.051 -12.009  1.00 50.96           H  
ATOM    171  HE3 LYS A  11      -3.251  19.484 -11.221  1.00 50.96           H  
ATOM    172  NZ  LYS A  11      -5.133  20.383 -11.658  1.00 50.96           N  
ATOM    173  HZ1 LYS A  11      -5.557  19.586 -11.207  1.00 50.96           H  
ATOM    174  HZ2 LYS A  11      -5.674  20.602 -12.482  1.00 50.96           H  
ATOM    175  HZ3 LYS A  11      -5.207  21.171 -11.031  1.00 50.96           H  
ATOM    176  N   SER A  12       0.208  16.810 -16.859  1.00 40.64           N  
ATOM    177  H   SER A  12       0.455  16.468 -15.941  1.00 40.64           H  
ATOM    178  CA  SER A  12       0.414  15.885 -17.979  1.00 40.64           C  
ATOM    179  HA  SER A  12       0.686  16.445 -18.874  1.00 40.64           H  
ATOM    180  C   SER A  12      -0.859  15.081 -18.258  1.00 40.64           C  
ATOM    181  CB  SER A  12       1.558  14.913 -17.649  1.00 40.64           C  
ATOM    182  HB2 SER A  12       1.233  14.235 -16.860  1.00 40.64           H  
ATOM    183  HB3 SER A  12       1.789  14.324 -18.537  1.00 40.64           H  
ATOM    184  O   SER A  12      -1.333  14.365 -17.380  1.00 40.64           O  
ATOM    185  OG  SER A  12       2.726  15.589 -17.207  1.00 40.64           O  
ATOM    186  HG  SER A  12       3.367  14.925 -16.942  1.00 40.64           H  
ATOM    187  N   PHE A  13      -1.389  15.152 -19.479  1.00 50.55           N  
ATOM    188  H   PHE A  13      -0.977  15.778 -20.156  1.00 50.55           H  
ATOM    189  CA  PHE A  13      -2.572  14.402 -19.913  1.00 50.55           C  
ATOM    190  HA  PHE A  13      -3.046  13.940 -19.047  1.00 50.55           H  
ATOM    191  C   PHE A  13      -2.176  13.279 -20.883  1.00 50.55           C  
ATOM    192  CB  PHE A  13      -3.590  15.374 -20.529  1.00 50.55           C  
ATOM    193  HB2 PHE A  13      -4.461  14.807 -20.859  1.00 50.55           H  
ATOM    194  HB3 PHE A  13      -3.151  15.835 -21.413  1.00 50.55           H  
ATOM    195  O   PHE A  13      -1.335  13.486 -21.754  1.00 50.55           O  
ATOM    196  CG  PHE A  13      -4.054  16.466 -19.576  1.00 50.55           C  
ATOM    197  CD1 PHE A  13      -5.110  16.220 -18.676  1.00 50.55           C  
ATOM    198  HD1 PHE A  13      -5.603  15.259 -18.671  1.00 50.55           H  
ATOM    199  CD2 PHE A  13      -3.414  17.722 -19.564  1.00 50.55           C  
ATOM    200  HD2 PHE A  13      -2.592  17.913 -20.238  1.00 50.55           H  
ATOM    201  CE1 PHE A  13      -5.524  17.219 -17.777  1.00 50.55           C  
ATOM    202  HE1 PHE A  13      -6.332  17.017 -17.088  1.00 50.55           H  
ATOM    203  CE2 PHE A  13      -3.827  18.721 -18.664  1.00 50.55           C  
ATOM    204  HE2 PHE A  13      -3.322  19.676 -18.651  1.00 50.55           H  
ATOM    205  CZ  PHE A  13      -4.885  18.471 -17.772  1.00 50.55           C  
ATOM    206  HZ  PHE A  13      -5.204  19.238 -17.082  1.00 50.55           H  
ATOM    207  N   VAL A  14      -2.765  12.086 -20.746  1.00 38.80           N  
ATOM    208  H   VAL A  14      -3.488  11.979 -20.049  1.00 38.80           H  
ATOM    209  CA  VAL A  14      -2.415  10.901 -21.555  1.00 38.80           C  
ATOM    210  HA  VAL A  14      -1.560  11.145 -22.186  1.00 38.80           H  
ATOM    211  C   VAL A  14      -3.564  10.521 -22.488  1.00 38.80           C  
ATOM    212  CB  VAL A  14      -1.982   9.710 -20.673  1.00 38.80           C  
ATOM    213  HB  VAL A  14      -2.812   9.416 -20.031  1.00 38.80           H  
ATOM    214  O   VAL A  14      -4.721  10.453 -22.077  1.00 38.80           O  
ATOM    215  CG1 VAL A  14      -1.562   8.497 -21.519  1.00 38.80           C  
ATOM    216 HG11 VAL A  14      -1.183   7.706 -20.872  1.00 38.80           H  
ATOM    217 HG12 VAL A  14      -0.783   8.783 -22.225  1.00 38.80           H  
ATOM    218 HG13 VAL A  14      -2.418   8.098 -22.063  1.00 38.80           H  
ATOM    219  CG2 VAL A  14      -0.786  10.085 -19.784  1.00 38.80           C  
ATOM    220 HG21 VAL A  14      -0.482   9.223 -19.190  1.00 38.80           H  
ATOM    221 HG22 VAL A  14       0.052  10.409 -20.402  1.00 38.80           H  
ATOM    222 HG23 VAL A  14      -1.061  10.886 -19.098  1.00 38.80           H  
ATOM    223  N   THR A  15      -3.241  10.256 -23.752  1.00 42.22           N  
ATOM    224  H   THR A  15      -2.276  10.330 -24.038  1.00 42.22           H  
ATOM    225  CA  THR A  15      -4.195   9.887 -24.804  1.00 42.22           C  
ATOM    226  HA  THR A  15      -5.055  10.554 -24.743  1.00 42.22           H  
ATOM    227  C   THR A  15      -4.717   8.453 -24.657  1.00 42.22           C  
ATOM    228  CB  THR A  15      -3.544  10.073 -26.192  1.00 42.22           C  
ATOM    229  HB  THR A  15      -4.065   9.453 -26.922  1.00 42.22           H  
ATOM    230  O   THR A  15      -3.997   7.493 -24.919  1.00 42.22           O  
ATOM    231  CG2 THR A  15      -3.643  11.529 -26.640  1.00 42.22           C  
ATOM    232 HG21 THR A  15      -3.153  12.180 -25.915  1.00 42.22           H  
ATOM    233 HG22 THR A  15      -4.690  11.817 -26.733  1.00 42.22           H  
ATOM    234 HG23 THR A  15      -3.164  11.643 -27.612  1.00 42.22           H  
ATOM    235  OG1 THR A  15      -2.167   9.736 -26.187  1.00 42.22           O  
ATOM    236  HG1 THR A  15      -2.008   9.267 -27.009  1.00 42.22           H  
ATOM    237  N   LEU A  16      -6.001   8.275 -24.319  1.00 35.33           N  
ATOM    238  H   LEU A  16      -6.547   9.084 -24.056  1.00 35.33           H  
ATOM    239  CA  LEU A  16      -6.697   6.987 -24.484  1.00 35.33           C  
ATOM    240  HA  LEU A  16      -6.012   6.185 -24.208  1.00 35.33           H  
ATOM    241  C   LEU A  16      -7.021   6.773 -25.970  1.00 35.33           C  
ATOM    242  CB  LEU A  16      -7.925   6.895 -23.560  1.00 35.33           C  
ATOM    243  HB2 LEU A  16      -8.517   7.803 -23.670  1.00 35.33           H  
ATOM    244  HB3 LEU A  16      -8.541   6.057 -23.886  1.00 35.33           H  
ATOM    245  O   LEU A  16      -8.080   7.136 -26.479  1.00 35.33           O  
ATOM    246  CG  LEU A  16      -7.576   6.685 -22.072  1.00 35.33           C  
ATOM    247  HG  LEU A  16      -6.936   7.498 -21.729  1.00 35.33           H  
ATOM    248  CD1 LEU A  16      -8.862   6.697 -21.246  1.00 35.33           C  
ATOM    249 HD11 LEU A  16      -9.519   5.886 -21.561  1.00 35.33           H  
ATOM    250 HD12 LEU A  16      -9.377   7.648 -21.383  1.00 35.33           H  
ATOM    251 HD13 LEU A  16      -8.624   6.579 -20.189  1.00 35.33           H  
ATOM    252  CD2 LEU A  16      -6.874   5.348 -21.804  1.00 35.33           C  
ATOM    253 HD21 LEU A  16      -7.469   4.524 -22.197  1.00 35.33           H  
ATOM    254 HD22 LEU A  16      -5.884   5.339 -22.262  1.00 35.33           H  
ATOM    255 HD23 LEU A  16      -6.741   5.213 -20.731  1.00 35.33           H  
ATOM    256  N   GLU A  17      -6.035   6.222 -26.671  1.00 33.08           N  
ATOM    257  H   GLU A  17      -5.220   5.974 -26.127  1.00 33.08           H  
ATOM    258  CA  GLU A  17      -5.747   6.444 -28.095  1.00 33.08           C  
ATOM    259  HA  GLU A  17      -5.936   7.500 -28.287  1.00 33.08           H  
ATOM    260  C   GLU A  17      -6.641   5.686 -29.100  1.00 33.08           C  
ATOM    261  CB  GLU A  17      -4.237   6.198 -28.286  1.00 33.08           C  
ATOM    262  HB2 GLU A  17      -3.748   6.298 -27.317  1.00 33.08           H  
ATOM    263  HB3 GLU A  17      -4.057   5.177 -28.621  1.00 33.08           H  
ATOM    264  O   GLU A  17      -6.198   5.305 -30.180  1.00 33.08           O  
ATOM    265  CG  GLU A  17      -3.554   7.194 -29.228  1.00 33.08           C  
ATOM    266  HG2 GLU A  17      -3.995   8.183 -29.100  1.00 33.08           H  
ATOM    267  HG3 GLU A  17      -3.691   6.883 -30.264  1.00 33.08           H  
ATOM    268  CD  GLU A  17      -2.068   7.258 -28.871  1.00 33.08           C  
ATOM    269  OE1 GLU A  17      -1.627   8.261 -28.257  1.00 33.08           O  
ATOM    270  OE2 GLU A  17      -1.344   6.259 -29.061  1.00 33.08           O  
ATOM    271  N   LYS A  18      -7.913   5.459 -28.748  1.00 32.53           N  
ATOM    272  H   LYS A  18      -8.190   5.795 -27.837  1.00 32.53           H  
ATOM    273  CA  LYS A  18      -8.938   4.887 -29.643  1.00 32.53           C  
ATOM    274  HA  LYS A  18      -8.637   5.146 -30.658  1.00 32.53           H  
ATOM    275  C   LYS A  18     -10.328   5.535 -29.536  1.00 32.53           C  
ATOM    276  CB  LYS A  18      -8.943   3.344 -29.530  1.00 32.53           C  
ATOM    277  HB2 LYS A  18      -8.253   3.030 -28.747  1.00 32.53           H  
ATOM    278  HB3 LYS A  18      -9.936   2.979 -29.267  1.00 32.53           H  
ATOM    279  O   LYS A  18     -11.259   5.069 -30.185  1.00 32.53           O  
ATOM    280  CG  LYS A  18      -8.505   2.713 -30.865  1.00 32.53           C  
ATOM    281  HG2 LYS A  18      -9.305   2.834 -31.595  1.00 32.53           H  
ATOM    282  HG3 LYS A  18      -7.625   3.241 -31.232  1.00 32.53           H  
ATOM    283  CD  LYS A  18      -8.137   1.227 -30.747  1.00 32.53           C  
ATOM    284  HD2 LYS A  18      -7.353   1.122 -29.996  1.00 32.53           H  
ATOM    285  HD3 LYS A  18      -9.011   0.653 -30.440  1.00 32.53           H  
ATOM    286  CE  LYS A  18      -7.619   0.730 -32.106  1.00 32.53           C  
ATOM    287  HE2 LYS A  18      -6.899   1.457 -32.481  1.00 32.53           H  
ATOM    288  HE3 LYS A  18      -8.453   0.704 -32.808  1.00 32.53           H  
ATOM    289  NZ  LYS A  18      -6.969  -0.605 -32.019  1.00 32.53           N  
ATOM    290  HZ1 LYS A  18      -6.636  -0.899 -32.926  1.00 32.53           H  
ATOM    291  HZ2 LYS A  18      -7.612  -1.304 -31.674  1.00 32.53           H  
ATOM    292  HZ3 LYS A  18      -6.167  -0.572 -31.406  1.00 32.53           H  
ATOM    293  N   PHE A  19     -10.463   6.635 -28.789  1.00 32.40           N  
ATOM    294  H   PHE A  19      -9.657   6.973 -28.282  1.00 32.40           H  
ATOM    295  CA  PHE A  19     -11.601   7.554 -28.916  1.00 32.40           C  
ATOM    296  HA  PHE A  19     -12.471   7.016 -29.292  1.00 32.40           H  
ATOM    297  C   PHE A  19     -11.260   8.655 -29.928  1.00 32.40           C  
ATOM    298  CB  PHE A  19     -11.977   8.138 -27.546  1.00 32.40           C  
ATOM    299  HB2 PHE A  19     -12.567   9.040 -27.704  1.00 32.40           H  
ATOM    300  HB3 PHE A  19     -11.073   8.435 -27.013  1.00 32.40           H  
ATOM    301  O   PHE A  19     -10.491   9.567 -29.626  1.00 32.40           O  
ATOM    302  CG  PHE A  19     -12.797   7.196 -26.686  1.00 32.40           C  
ATOM    303  CD1 PHE A  19     -14.197   7.151 -26.839  1.00 32.40           C  
ATOM    304  HD1 PHE A  19     -14.684   7.788 -27.563  1.00 32.40           H  
ATOM    305  CD2 PHE A  19     -12.170   6.359 -25.745  1.00 32.40           C  
ATOM    306  HD2 PHE A  19     -11.096   6.388 -25.628  1.00 32.40           H  
ATOM    307  CE1 PHE A  19     -14.966   6.273 -26.055  1.00 32.40           C  
ATOM    308  HE1 PHE A  19     -16.038   6.237 -26.178  1.00 32.40           H  
ATOM    309  CE2 PHE A  19     -12.940   5.480 -24.960  1.00 32.40           C  
ATOM    310  HE2 PHE A  19     -12.459   4.834 -24.241  1.00 32.40           H  
ATOM    311  CZ  PHE A  19     -14.337   5.437 -25.116  1.00 32.40           C  
ATOM    312  HZ  PHE A  19     -14.927   4.758 -24.518  1.00 32.40           H  
ATOM    313  N   THR A  20     -11.818   8.569 -31.137  1.00 27.38           N  
ATOM    314  H   THR A  20     -12.363   7.751 -31.370  1.00 27.38           H  
ATOM    315  CA  THR A  20     -11.534   9.518 -32.224  1.00 27.38           C  
ATOM    316  HA  THR A  20     -10.461   9.709 -32.239  1.00 27.38           H  
ATOM    317  C   THR A  20     -12.248  10.851 -31.998  1.00 27.38           C  
ATOM    318  CB  THR A  20     -11.905   8.931 -33.597  1.00 27.38           C  
ATOM    319  HB  THR A  20     -12.989   8.898 -33.710  1.00 27.38           H  
ATOM    320  O   THR A  20     -13.397  11.036 -32.395  1.00 27.38           O  
ATOM    321  CG2 THR A  20     -11.291   9.734 -34.744  1.00 27.38           C  
ATOM    322 HG21 THR A  20     -11.641  10.766 -34.706  1.00 27.38           H  
ATOM    323 HG22 THR A  20     -11.597   9.305 -35.698  1.00 27.38           H  
ATOM    324 HG23 THR A  20     -10.203   9.722 -34.671  1.00 27.38           H  
ATOM    325  OG1 THR A  20     -11.399   7.621 -33.711  1.00 27.38           O  
ATOM    326  HG1 THR A  20     -11.675   7.288 -34.568  1.00 27.38           H  
ATOM    327  N   ILE A  21     -11.561  11.805 -31.370  1.00 29.35           N  
ATOM    328  H   ILE A  21     -10.651  11.573 -30.999  1.00 29.35           H  
ATOM    329  CA  ILE A  21     -12.002  13.204 -31.332  1.00 29.35           C  
ATOM    330  HA  ILE A  21     -13.071  13.228 -31.122  1.00 29.35           H  
ATOM    331  C   ILE A  21     -11.768  13.804 -32.725  1.00 29.35           C  
ATOM    332  CB  ILE A  21     -11.285  13.997 -30.213  1.00 29.35           C  
ATOM    333  HB  ILE A  21     -10.214  13.994 -30.415  1.00 29.35           H  
ATOM    334  O   ILE A  21     -10.633  13.874 -33.194  1.00 29.35           O  
ATOM    335  CG1 ILE A  21     -11.529  13.332 -28.835  1.00 29.35           C  
ATOM    336 HG12 ILE A  21     -12.598  13.317 -28.625  1.00 29.35           H  
ATOM    337 HG13 ILE A  21     -11.180  12.300 -28.866  1.00 29.35           H  
ATOM    338  CG2 ILE A  21     -11.778  15.457 -30.208  1.00 29.35           C  
ATOM    339 HG21 ILE A  21     -11.227  16.044 -29.473  1.00 29.35           H  
ATOM    340 HG22 ILE A  21     -12.843  15.499 -29.980  1.00 29.35           H  
ATOM    341 HG23 ILE A  21     -11.602  15.926 -31.176  1.00 29.35           H  
ATOM    342  CD1 ILE A  21     -10.806  14.008 -27.663  1.00 29.35           C  
ATOM    343 HD11 ILE A  21      -9.744  14.109 -27.890  1.00 29.35           H  
ATOM    344 HD12 ILE A  21     -10.921  13.395 -26.769  1.00 29.35           H  
ATOM    345 HD13 ILE A  21     -11.234  14.990 -27.464  1.00 29.35           H  
ATOM    346  N   HIS A  22     -12.842  14.214 -33.401  1.00 28.06           N  
ATOM    347  H   HIS A  22     -13.750  14.124 -32.968  1.00 28.06           H  
ATOM    348  CA  HIS A  22     -12.759  14.865 -34.708  1.00 28.06           C  
ATOM    349  HA  HIS A  22     -11.887  14.475 -35.234  1.00 28.06           H  
ATOM    350  C   HIS A  22     -12.564  16.379 -34.548  1.00 28.06           C  
ATOM    351  CB  HIS A  22     -13.990  14.521 -35.559  1.00 28.06           C  
ATOM    352  HB2 HIS A  22     -14.896  14.651 -34.967  1.00 28.06           H  
ATOM    353  HB3 HIS A  22     -14.041  15.217 -36.396  1.00 28.06           H  
ATOM    354  O   HIS A  22     -13.351  17.038 -33.868  1.00 28.06           O  
ATOM    355  CG  HIS A  22     -13.951  13.120 -36.122  1.00 28.06           C  
ATOM    356  CD2 HIS A  22     -14.288  11.960 -35.476  1.00 28.06           C  
ATOM    357  HD2 HIS A  22     -14.640  11.877 -34.458  1.00 28.06           H  
ATOM    358  ND1 HIS A  22     -13.557  12.770 -37.396  1.00 28.06           N  
ATOM    359  HD1 HIS A  22     -13.270  13.404 -38.128  1.00 28.06           H  
ATOM    360  CE1 HIS A  22     -13.656  11.436 -37.512  1.00 28.06           C  
ATOM    361  HE1 HIS A  22     -13.425  10.869 -38.402  1.00 28.06           H  
ATOM    362  NE2 HIS A  22     -14.094  10.897 -36.367  1.00 28.06           N  
ATOM    363  N   ASN A  23     -11.572  16.921 -35.266  1.00 32.13           N  
ATOM    364  H   ASN A  23     -11.023  16.267 -35.805  1.00 32.13           H  
ATOM    365  CA  ASN A  23     -10.967  18.252 -35.092  1.00 32.13           C  
ATOM    366  HA  ASN A  23     -10.304  18.370 -35.949  1.00 32.13           H  
ATOM    367  C   ASN A  23     -10.079  18.358 -33.831  1.00 32.13           C  
ATOM    368  CB  ASN A  23     -12.000  19.395 -35.183  1.00 32.13           C  
ATOM    369  HB2 ASN A  23     -12.611  19.411 -34.281  1.00 32.13           H  
ATOM    370  HB3 ASN A  23     -11.489  20.356 -35.234  1.00 32.13           H  
ATOM    371  O   ASN A  23     -10.352  17.744 -32.807  1.00 32.13           O  
ATOM    372  CG  ASN A  23     -12.898  19.286 -36.396  1.00 32.13           C  
ATOM    373  ND2 ASN A  23     -14.078  18.736 -36.237  1.00 32.13           N  
ATOM    374 HD21 ASN A  23     -14.686  18.696 -37.043  1.00 32.13           H  
ATOM    375 HD22 ASN A  23     -14.317  18.358 -35.331  1.00 32.13           H  
ATOM    376  OD1 ASN A  23     -12.532  19.661 -37.495  1.00 32.13           O  
ATOM    377  N   TYR A  24      -8.996  19.138 -33.840  1.00 30.90           N  
ATOM    378  H   TYR A  24      -8.435  19.079 -33.003  1.00 30.90           H  
ATOM    379  CA  TYR A  24      -8.479  19.981 -34.933  1.00 30.90           C  
ATOM    380  HA  TYR A  24      -9.297  20.273 -35.591  1.00 30.90           H  
ATOM    381  C   TYR A  24      -7.460  19.248 -35.824  1.00 30.90           C  
ATOM    382  CB  TYR A  24      -7.927  21.285 -34.339  1.00 30.90           C  
ATOM    383  HB2 TYR A  24      -7.306  21.785 -35.081  1.00 30.90           H  
ATOM    384  HB3 TYR A  24      -7.289  21.061 -33.484  1.00 30.90           H  
ATOM    385  O   TYR A  24      -6.992  18.161 -35.498  1.00 30.90           O  
ATOM    386  CG  TYR A  24      -9.030  22.242 -33.923  1.00 30.90           C  
ATOM    387  CD1 TYR A  24      -9.447  23.254 -34.809  1.00 30.90           C  
ATOM    388  HD1 TYR A  24      -8.961  23.375 -35.767  1.00 30.90           H  
ATOM    389  CD2 TYR A  24      -9.679  22.087 -32.681  1.00 30.90           C  
ATOM    390  HD2 TYR A  24      -9.374  21.304 -32.003  1.00 30.90           H  
ATOM    391  CE1 TYR A  24     -10.506  24.111 -34.456  1.00 30.90           C  
ATOM    392  HE1 TYR A  24     -10.838  24.888 -35.129  1.00 30.90           H  
ATOM    393  CE2 TYR A  24     -10.743  22.940 -32.326  1.00 30.90           C  
ATOM    394  HE2 TYR A  24     -11.245  22.813 -31.377  1.00 30.90           H  
ATOM    395  OH  TYR A  24     -12.185  24.782 -32.889  1.00 30.90           O  
ATOM    396  HH  TYR A  24     -12.569  24.572 -32.035  1.00 30.90           H  
ATOM    397  CZ  TYR A  24     -11.159  23.955 -33.216  1.00 30.90           C  
ATOM    398  N   SER A  25      -7.147  19.829 -36.983  1.00 30.06           N  
ATOM    399  H   SER A  25      -7.506  20.750 -37.192  1.00 30.06           H  
ATOM    400  CA  SER A  25      -6.179  19.285 -37.941  1.00 30.06           C  
ATOM    401  HA  SER A  25      -6.395  18.225 -38.076  1.00 30.06           H  
ATOM    402  C   SER A  25      -4.727  19.395 -37.451  1.00 30.06           C  
ATOM    403  CB  SER A  25      -6.352  19.972 -39.304  1.00 30.06           C  
ATOM    404  HB2 SER A  25      -5.513  19.719 -39.952  1.00 30.06           H  
ATOM    405  HB3 SER A  25      -7.271  19.611 -39.765  1.00 30.06           H  
ATOM    406  O   SER A  25      -4.369  20.292 -36.686  1.00 30.06           O  
ATOM    407  OG  SER A  25      -6.441  21.379 -39.161  1.00 30.06           O  
ATOM    408  HG  SER A  25      -6.432  21.781 -40.032  1.00 30.06           H  
ATOM    409  N   HIS A  26      -3.869  18.483 -37.921  1.00 35.13           N  
ATOM    410  H   HIS A  26      -4.214  17.758 -38.534  1.00 35.13           H  
ATOM    411  CA  HIS A  26      -2.435  18.509 -37.625  1.00 35.13           C  
ATOM    412  HA  HIS A  26      -2.312  18.493 -36.542  1.00 35.13           H  
ATOM    413  C   HIS A  26      -1.756  19.779 -38.161  1.00 35.13           C  
ATOM    414  CB  HIS A  26      -1.744  17.267 -38.210  1.00 35.13           C  
ATOM    415  HB2 HIS A  26      -0.665  17.413 -38.160  1.00 35.13           H  
ATOM    416  HB3 HIS A  26      -2.010  17.167 -39.262  1.00 35.13           H  
ATOM    417  O   HIS A  26      -2.010  20.213 -39.285  1.00 35.13           O  
ATOM    418  CG  HIS A  26      -2.060  15.983 -37.488  1.00 35.13           C  
ATOM    419  CD2 HIS A  26      -3.008  15.058 -37.838  1.00 35.13           C  
ATOM    420  HD2 HIS A  26      -3.683  15.121 -38.678  1.00 35.13           H  
ATOM    421  ND1 HIS A  26      -1.405  15.491 -36.380  1.00 35.13           N  
ATOM    422  HD1 HIS A  26      -0.637  15.928 -35.892  1.00 35.13           H  
ATOM    423  CE1 HIS A  26      -1.950  14.303 -36.068  1.00 35.13           C  
ATOM    424  HE1 HIS A  26      -1.646  13.672 -35.247  1.00 35.13           H  
ATOM    425  NE2 HIS A  26      -2.931  13.999 -36.930  1.00 35.13           N  
ATOM    426  N   SER A  27      -0.828  20.330 -37.377  1.00 32.11           N  
ATOM    427  H   SER A  27      -0.653  19.916 -36.472  1.00 32.11           H  
ATOM    428  CA  SER A  27       0.083  21.406 -37.778  1.00 32.11           C  
ATOM    429  HA  SER A  27       0.311  21.296 -38.838  1.00 32.11           H  
ATOM    430  C   SER A  27       1.398  21.301 -36.994  1.00 32.11           C  
ATOM    431  CB  SER A  27      -0.592  22.763 -37.573  1.00 32.11           C  
ATOM    432  HB2 SER A  27      -0.662  22.988 -36.508  1.00 32.11           H  
ATOM    433  HB3 SER A  27      -1.596  22.727 -37.994  1.00 32.11           H  
ATOM    434  O   SER A  27       1.467  20.581 -35.996  1.00 32.11           O  
ATOM    435  OG  SER A  27       0.145  23.773 -38.239  1.00 32.11           O  
ATOM    436  HG  SER A  27      -0.487  24.373 -38.640  1.00 32.11           H  
ATOM    437  N   ARG A  28       2.452  21.979 -37.461  1.00 35.87           N  
ATOM    438  H   ARG A  28       2.278  22.644 -38.201  1.00 35.87           H  
ATOM    439  CA  ARG A  28       3.824  21.829 -36.945  1.00 35.87           C  
ATOM    440  HA  ARG A  28       4.002  20.770 -36.759  1.00 35.87           H  
ATOM    441  C   ARG A  28       4.066  22.520 -35.599  1.00 35.87           C  
ATOM    442  CB  ARG A  28       4.855  22.299 -37.989  1.00 35.87           C  
ATOM    443  HB2 ARG A  28       4.479  23.168 -38.528  1.00 35.87           H  
ATOM    444  HB3 ARG A  28       5.758  22.609 -37.463  1.00 35.87           H  
ATOM    445  O   ARG A  28       3.617  23.643 -35.381  1.00 35.87           O  
ATOM    446  CG  ARG A  28       5.243  21.189 -38.979  1.00 35.87           C  
ATOM    447  HG2 ARG A  28       5.482  20.281 -38.426  1.00 35.87           H  
ATOM    448  HG3 ARG A  28       4.406  20.977 -39.644  1.00 35.87           H  
ATOM    449  CD  ARG A  28       6.474  21.603 -39.800  1.00 35.87           C  
ATOM    450  HD2 ARG A  28       6.185  22.398 -40.488  1.00 35.87           H  
ATOM    451  HD3 ARG A  28       7.233  22.014 -39.135  1.00 35.87           H  
ATOM    452  NE  ARG A  28       7.047  20.469 -40.555  1.00 35.87           N  
ATOM    453  HE  ARG A  28       6.729  20.348 -41.506  1.00 35.87           H  
ATOM    454  NH1 ARG A  28       8.361  19.592 -38.869  1.00 35.87           N  
ATOM    455 HH11 ARG A  28       8.863  18.817 -38.460  1.00 35.87           H  
ATOM    456 HH12 ARG A  28       8.127  20.356 -38.251  1.00 35.87           H  
ATOM    457  NH2 ARG A  28       8.312  18.587 -40.833  1.00 35.87           N  
ATOM    458 HH21 ARG A  28       8.039  18.525 -41.804  1.00 35.87           H  
ATOM    459 HH22 ARG A  28       8.964  17.922 -40.443  1.00 35.87           H  
ATOM    460  CZ  ARG A  28       7.898  19.568 -40.081  1.00 35.87           C  
ATOM    461  N   GLU A  29       4.848  21.842 -34.755  1.00 37.11           N  
ATOM    462  H   GLU A  29       5.176  20.965 -35.133  1.00 37.11           H  
ATOM    463  CA  GLU A  29       5.652  22.340 -33.623  1.00 37.11           C  
ATOM    464  HA  GLU A  29       5.728  21.510 -32.920  1.00 37.11           H  
ATOM    465  C   GLU A  29       5.042  23.488 -32.789  1.00 37.11           C  
ATOM    466  CB  GLU A  29       7.099  22.638 -34.081  1.00 37.11           C  
ATOM    467  HB2 GLU A  29       7.648  23.046 -33.232  1.00 37.11           H  
ATOM    468  HB3 GLU A  29       7.089  23.391 -34.869  1.00 37.11           H  
ATOM    469  O   GLU A  29       5.697  24.497 -32.516  1.00 37.11           O  
ATOM    470  CG  GLU A  29       7.886  21.403 -34.552  1.00 37.11           C  
ATOM    471  HG2 GLU A  29       7.731  20.585 -33.849  1.00 37.11           H  
ATOM    472  HG3 GLU A  29       8.949  21.648 -34.535  1.00 37.11           H  
ATOM    473  CD  GLU A  29       7.502  20.968 -35.968  1.00 37.11           C  
ATOM    474  OE1 GLU A  29       8.095  21.477 -36.944  1.00 37.11           O  
ATOM    475  OE2 GLU A  29       6.574  20.142 -36.113  1.00 37.11           O  
ATOM    476  N   ARG A  30       3.779  23.355 -32.357  1.00 36.70           N  
ATOM    477  H   ARG A  30       3.266  22.532 -32.636  1.00 36.70           H  
ATOM    478  CA  ARG A  30       3.096  24.356 -31.513  1.00 36.70           C  
ATOM    479  HA  ARG A  30       3.853  25.058 -31.164  1.00 36.70           H  
ATOM    480  C   ARG A  30       2.461  23.706 -30.272  1.00 36.70           C  
ATOM    481  CB  ARG A  30       2.096  25.160 -32.362  1.00 36.70           C  
ATOM    482  HB2 ARG A  30       1.500  24.477 -32.967  1.00 36.70           H  
ATOM    483  HB3 ARG A  30       1.431  25.724 -31.708  1.00 36.70           H  
ATOM    484  O   ARG A  30       1.755  22.710 -30.413  1.00 36.70           O  
ATOM    485  CG  ARG A  30       2.858  26.146 -33.265  1.00 36.70           C  
ATOM    486  HG2 ARG A  30       3.330  26.906 -32.642  1.00 36.70           H  
ATOM    487  HG3 ARG A  30       3.648  25.619 -33.800  1.00 36.70           H  
ATOM    488  CD  ARG A  30       1.977  26.834 -34.309  1.00 36.70           C  
ATOM    489  HD2 ARG A  30       1.448  26.070 -34.880  1.00 36.70           H  
ATOM    490  HD3 ARG A  30       1.252  27.468 -33.797  1.00 36.70           H  
ATOM    491  NE  ARG A  30       2.824  27.623 -35.225  1.00 36.70           N  
ATOM    492  HE  ARG A  30       3.750  27.249 -35.376  1.00 36.70           H  
ATOM    493  NH1 ARG A  30       1.312  29.239 -35.844  1.00 36.70           N  
ATOM    494 HH11 ARG A  30       1.087  30.066 -36.379  1.00 36.70           H  
ATOM    495 HH12 ARG A  30       0.599  28.759 -35.314  1.00 36.70           H  
ATOM    496  NH2 ARG A  30       3.399  29.317 -36.629  1.00 36.70           N  
ATOM    497 HH21 ARG A  30       4.335  28.940 -36.691  1.00 36.70           H  
ATOM    498 HH22 ARG A  30       3.163  30.152 -37.144  1.00 36.70           H  
ATOM    499  CZ  ARG A  30       2.507  28.718 -35.892  1.00 36.70           C  
ATOM    500  N   PRO A  31       2.711  24.232 -29.056  1.00 44.60           N  
ATOM    501  CA  PRO A  31       2.304  23.587 -27.807  1.00 44.60           C  
ATOM    502  HA  PRO A  31       2.491  22.515 -27.870  1.00 44.60           H  
ATOM    503  C   PRO A  31       0.822  23.804 -27.471  1.00 44.60           C  
ATOM    504  CB  PRO A  31       3.213  24.187 -26.733  1.00 44.60           C  
ATOM    505  HB2 PRO A  31       4.156  23.641 -26.702  1.00 44.60           H  
ATOM    506  HB3 PRO A  31       2.741  24.191 -25.751  1.00 44.60           H  
ATOM    507  O   PRO A  31       0.229  24.822 -27.831  1.00 44.60           O  
ATOM    508  CG  PRO A  31       3.457  25.602 -27.256  1.00 44.60           C  
ATOM    509  HG2 PRO A  31       4.380  26.030 -26.862  1.00 44.60           H  
ATOM    510  HG3 PRO A  31       2.602  26.233 -27.014  1.00 44.60           H  
ATOM    511  CD  PRO A  31       3.535  25.398 -28.765  1.00 44.60           C  
ATOM    512  HD2 PRO A  31       3.167  26.282 -29.286  1.00 44.60           H  
ATOM    513  HD3 PRO A  31       4.567  25.192 -29.049  1.00 44.60           H  
ATOM    514  N   PHE A  32       0.244  22.870 -26.711  1.00 41.74           N  
ATOM    515  H   PHE A  32       0.791  22.070 -26.429  1.00 41.74           H  
ATOM    516  CA  PHE A  32      -1.153  22.924 -26.278  1.00 41.74           C  
ATOM    517  HA  PHE A  32      -1.752  23.210 -27.143  1.00 41.74           H  
ATOM    518  C   PHE A  32      -1.385  23.979 -25.178  1.00 41.74           C  
ATOM    519  CB  PHE A  32      -1.601  21.518 -25.852  1.00 41.74           C  
ATOM    520  HB2 PHE A  32      -1.430  20.829 -26.679  1.00 41.74           H  
ATOM    521  HB3 PHE A  32      -0.981  21.191 -25.017  1.00 41.74           H  
ATOM    522  O   PHE A  32      -0.675  24.020 -24.166  1.00 41.74           O  
ATOM    523  CG  PHE A  32      -3.064  21.424 -25.460  1.00 41.74           C  
ATOM    524  CD1 PHE A  32      -3.422  21.011 -24.163  1.00 41.74           C  
ATOM    525  HD1 PHE A  32      -2.658  20.726 -23.455  1.00 41.74           H  
ATOM    526  CD2 PHE A  32      -4.071  21.750 -26.391  1.00 41.74           C  
ATOM    527  HD2 PHE A  32      -3.812  22.036 -27.400  1.00 41.74           H  
ATOM    528  CE1 PHE A  32      -4.777  20.949 -23.791  1.00 41.74           C  
ATOM    529  HE1 PHE A  32      -5.056  20.624 -22.799  1.00 41.74           H  
ATOM    530  CE2 PHE A  32      -5.424  21.699 -26.013  1.00 41.74           C  
ATOM    531  HE2 PHE A  32      -6.198  21.957 -26.720  1.00 41.74           H  
ATOM    532  CZ  PHE A  32      -5.777  21.309 -24.710  1.00 41.74           C  
ATOM    533  HZ  PHE A  32      -6.816  21.283 -24.416  1.00 41.74           H  
ATOM    534  N   LYS A  33      -2.395  24.836 -25.386  1.00 41.88           N  
ATOM    535  H   LYS A  33      -2.945  24.704 -26.222  1.00 41.88           H  
ATOM    536  CA  LYS A  33      -2.711  26.015 -24.558  1.00 41.88           C  
ATOM    537  HA  LYS A  33      -2.154  25.953 -23.623  1.00 41.88           H  
ATOM    538  C   LYS A  33      -4.190  26.047 -24.151  1.00 41.88           C  
ATOM    539  CB  LYS A  33      -2.271  27.307 -25.278  1.00 41.88           C  
ATOM    540  HB2 LYS A  33      -2.733  27.352 -26.264  1.00 41.88           H  
ATOM    541  HB3 LYS A  33      -2.619  28.161 -24.697  1.00 41.88           H  
ATOM    542  O   LYS A  33      -4.948  26.904 -24.593  1.00 41.88           O  
ATOM    543  CG  LYS A  33      -0.745  27.407 -25.416  1.00 41.88           C  
ATOM    544  HG2 LYS A  33      -0.384  26.612 -26.068  1.00 41.88           H  
ATOM    545  HG3 LYS A  33      -0.290  27.284 -24.433  1.00 41.88           H  
ATOM    546  CD  LYS A  33      -0.316  28.761 -25.996  1.00 41.88           C  
ATOM    547  HD2 LYS A  33      -0.767  28.894 -26.979  1.00 41.88           H  
ATOM    548  HD3 LYS A  33      -0.653  29.556 -25.330  1.00 41.88           H  
ATOM    549  CE  LYS A  33       1.212  28.788 -26.113  1.00 41.88           C  
ATOM    550  HE2 LYS A  33       1.515  28.033 -26.839  1.00 41.88           H  
ATOM    551  HE3 LYS A  33       1.641  28.497 -25.154  1.00 41.88           H  
ATOM    552  NZ  LYS A  33       1.722  30.124 -26.510  1.00 41.88           N  
ATOM    553  HZ1 LYS A  33       1.464  30.818 -25.823  1.00 41.88           H  
ATOM    554  HZ2 LYS A  33       1.351  30.398 -27.408  1.00 41.88           H  
ATOM    555  HZ3 LYS A  33       2.730  30.104 -26.564  1.00 41.88           H  
ATOM    556  N   CYS A  34      -4.561  25.100 -23.296  1.00 46.48           N  
ATOM    557  H   CYS A  34      -3.872  24.412 -23.028  1.00 46.48           H  
ATOM    558  CA  CYS A  34      -5.840  25.050 -22.589  1.00 46.48           C  
ATOM    559  HA  CYS A  34      -6.633  24.888 -23.319  1.00 46.48           H  
ATOM    560  C   CYS A  34      -6.165  26.350 -21.818  1.00 46.48           C  
ATOM    561  CB  CYS A  34      -5.815  23.839 -21.641  1.00 46.48           C  
ATOM    562  HB2 CYS A  34      -5.671  22.931 -22.227  1.00 46.48           H  
ATOM    563  HB3 CYS A  34      -6.800  23.762 -21.182  1.00 46.48           H  
ATOM    564  O   CYS A  34      -5.275  27.117 -21.430  1.00 46.48           O  
ATOM    565  SG  CYS A  34      -4.603  23.888 -20.288  1.00 46.48           S  
ATOM    566  N   SER A  35      -7.454  26.598 -21.581  1.00 46.33           N  
ATOM    567  H   SER A  35      -8.132  25.933 -21.924  1.00 46.33           H  
ATOM    568  CA  SER A  35      -7.972  27.758 -20.844  1.00 46.33           C  
ATOM    569  HA  SER A  35      -7.383  28.629 -21.131  1.00 46.33           H  
ATOM    570  C   SER A  35      -7.882  27.607 -19.315  1.00 46.33           C  
ATOM    571  CB  SER A  35      -9.427  28.023 -21.255  1.00 46.33           C  
ATOM    572  HB2 SER A  35      -9.726  29.016 -20.918  1.00 46.33           H  
ATOM    573  HB3 SER A  35      -9.523  27.983 -22.340  1.00 46.33           H  
ATOM    574  O   SER A  35      -7.561  26.546 -18.779  1.00 46.33           O  
ATOM    575  OG  SER A  35     -10.273  27.062 -20.662  1.00 46.33           O  
ATOM    576  HG  SER A  35     -10.199  26.293 -21.232  1.00 46.33           H  
ATOM    577  N   LYS A  36      -8.253  28.675 -18.587  1.00 45.25           N  
ATOM    578  H   LYS A  36      -8.570  29.492 -19.090  1.00 45.25           H  
ATOM    579  CA  LYS A  36      -8.395  28.671 -17.116  1.00 45.25           C  
ATOM    580  HA  LYS A  36      -7.454  28.328 -16.684  1.00 45.25           H  
ATOM    581  C   LYS A  36      -9.464  27.671 -16.622  1.00 45.25           C  
ATOM    582  CB  LYS A  36      -8.663  30.121 -16.632  1.00 45.25           C  
ATOM    583  HB2 LYS A  36      -7.946  30.782 -17.118  1.00 45.25           H  
ATOM    584  HB3 LYS A  36      -9.662  30.419 -16.950  1.00 45.25           H  
ATOM    585  O   LYS A  36      -9.424  27.287 -15.459  1.00 45.25           O  
ATOM    586  CG  LYS A  36      -8.539  30.339 -15.106  1.00 45.25           C  
ATOM    587  HG2 LYS A  36      -9.281  29.725 -14.595  1.00 45.25           H  
ATOM    588  HG3 LYS A  36      -7.547  30.024 -14.783  1.00 45.25           H  
ATOM    589  CD  LYS A  36      -8.762  31.810 -14.685  1.00 45.25           C  
ATOM    590  HD2 LYS A  36      -9.754  32.122 -15.013  1.00 45.25           H  
ATOM    591  HD3 LYS A  36      -8.017  32.440 -15.172  1.00 45.25           H  
ATOM    592  CE  LYS A  36      -8.655  31.979 -13.155  1.00 45.25           C  
ATOM    593  HE2 LYS A  36      -7.652  31.690 -12.841  1.00 45.25           H  
ATOM    594  HE3 LYS A  36      -9.354  31.287 -12.686  1.00 45.25           H  
ATOM    595  NZ  LYS A  36      -8.949  33.366 -12.690  1.00 45.25           N  
ATOM    596  HZ1 LYS A  36      -8.883  33.429 -11.684  1.00 45.25           H  
ATOM    597  HZ2 LYS A  36      -9.885  33.652 -12.938  1.00 45.25           H  
ATOM    598  HZ3 LYS A  36      -8.299  34.039 -13.072  1.00 45.25           H  
ATOM    599  N   ALA A  37     -10.398  27.235 -17.479  1.00 45.71           N  
ATOM    600  H   ALA A  37     -10.340  27.520 -18.446  1.00 45.71           H  
ATOM    601  CA  ALA A  37     -11.530  26.385 -17.095  1.00 45.71           C  
ATOM    602  HA  ALA A  37     -11.769  26.570 -16.048  1.00 45.71           H  
ATOM    603  C   ALA A  37     -11.266  24.870 -17.228  1.00 45.71           C  
ATOM    604  CB  ALA A  37     -12.743  26.819 -17.928  1.00 45.71           C  
ATOM    605  HB1 ALA A  37     -12.947  27.878 -17.767  1.00 45.71           H  
ATOM    606  HB2 ALA A  37     -12.553  26.647 -18.988  1.00 45.71           H  
ATOM    607  HB3 ALA A  37     -13.618  26.242 -17.628  1.00 45.71           H  
ATOM    608  O   ALA A  37     -11.777  24.085 -16.429  1.00 45.71           O  
ATOM    609  N   GLU A  38     -10.465  24.435 -18.208  1.00 44.59           N  
ATOM    610  H   GLU A  38     -10.082  25.111 -18.853  1.00 44.59           H  
ATOM    611  CA  GLU A  38     -10.210  23.003 -18.464  1.00 44.59           C  
ATOM    612  HA  GLU A  38     -11.157  22.470 -18.546  1.00 44.59           H  
ATOM    613  C   GLU A  38      -9.406  22.334 -17.337  1.00 44.59           C  
ATOM    614  CB  GLU A  38      -9.451  22.854 -19.790  1.00 44.59           C  
ATOM    615  HB2 GLU A  38      -9.043  21.846 -19.864  1.00 44.59           H  
ATOM    616  HB3 GLU A  38      -8.615  23.552 -19.778  1.00 44.59           H  
ATOM    617  O   GLU A  38      -9.723  21.219 -16.914  1.00 44.59           O  
ATOM    618  CG  GLU A  38     -10.333  23.107 -21.022  1.00 44.59           C  
ATOM    619  HG2 GLU A  38     -11.198  23.709 -20.742  1.00 44.59           H  
ATOM    620  HG3 GLU A  38     -10.701  22.156 -21.407  1.00 44.59           H  
ATOM    621  CD  GLU A  38      -9.530  23.847 -22.090  1.00 44.59           C  
ATOM    622  OE1 GLU A  38      -8.637  23.237 -22.711  1.00 44.59           O  
ATOM    623  OE2 GLU A  38      -9.715  25.082 -22.180  1.00 44.59           O  
ATOM    624  N   CYS A  39      -8.406  23.041 -16.798  1.00 38.29           N  
ATOM    625  H   CYS A  39      -8.219  23.946 -17.206  1.00 38.29           H  
ATOM    626  CA  CYS A  39      -7.446  22.548 -15.800  1.00 38.29           C  
ATOM    627  HA  CYS A  39      -6.911  21.699 -16.226  1.00 38.29           H  
ATOM    628  C   CYS A  39      -8.057  22.081 -14.461  1.00 38.29           C  
ATOM    629  CB  CYS A  39      -6.444  23.677 -15.537  1.00 38.29           C  
ATOM    630  HB2 CYS A  39      -6.991  24.552 -15.188  1.00 38.29           H  
ATOM    631  HB3 CYS A  39      -5.760  23.375 -14.744  1.00 38.29           H  
ATOM    632  O   CYS A  39      -7.359  21.435 -13.666  1.00 38.29           O  
ATOM    633  SG  CYS A  39      -5.466  24.159 -16.979  1.00 38.29           S  
ATOM    634  N   GLY A  40      -9.328  22.423 -14.209  1.00 37.75           N  
ATOM    635  H   GLY A  40      -9.798  22.984 -14.905  1.00 37.75           H  
ATOM    636  CA  GLY A  40     -10.119  21.988 -13.054  1.00 37.75           C  
ATOM    637  HA2 GLY A  40      -9.469  21.547 -12.299  1.00 37.75           H  
ATOM    638  HA3 GLY A  40     -10.595  22.864 -12.612  1.00 37.75           H  
ATOM    639  C   GLY A  40     -11.228  20.973 -13.367  1.00 37.75           C  
ATOM    640  O   GLY A  40     -11.819  20.446 -12.432  1.00 37.75           O  
ATOM    641  N   LYS A  41     -11.524  20.682 -14.645  1.00 43.34           N  
ATOM    642  H   LYS A  41     -10.979  21.128 -15.370  1.00 43.34           H  
ATOM    643  CA  LYS A  41     -12.634  19.791 -15.053  1.00 43.34           C  
ATOM    644  HA  LYS A  41     -13.179  19.475 -14.164  1.00 43.34           H  
ATOM    645  C   LYS A  41     -12.188  18.474 -15.700  1.00 43.34           C  
ATOM    646  CB  LYS A  41     -13.628  20.561 -15.945  1.00 43.34           C  
ATOM    647  HB2 LYS A  41     -13.102  21.002 -16.792  1.00 43.34           H  
ATOM    648  HB3 LYS A  41     -14.367  19.856 -16.328  1.00 43.34           H  
ATOM    649  O   LYS A  41     -12.948  17.510 -15.697  1.00 43.34           O  
ATOM    650  CG  LYS A  41     -14.366  21.661 -15.159  1.00 43.34           C  
ATOM    651  HG2 LYS A  41     -14.790  21.222 -14.257  1.00 43.34           H  
ATOM    652  HG3 LYS A  41     -13.656  22.435 -14.866  1.00 43.34           H  
ATOM    653  CD  LYS A  41     -15.502  22.305 -15.971  1.00 43.34           C  
ATOM    654  HD2 LYS A  41     -15.083  22.793 -16.851  1.00 43.34           H  
ATOM    655  HD3 LYS A  41     -16.197  21.527 -16.286  1.00 43.34           H  
ATOM    656  CE  LYS A  41     -16.238  23.333 -15.097  1.00 43.34           C  
ATOM    657  HE2 LYS A  41     -16.541  22.843 -14.172  1.00 43.34           H  
ATOM    658  HE3 LYS A  41     -15.538  24.126 -14.833  1.00 43.34           H  
ATOM    659  NZ  LYS A  41     -17.432  23.906 -15.773  1.00 43.34           N  
ATOM    660  HZ1 LYS A  41     -17.173  24.380 -16.626  1.00 43.34           H  
ATOM    661  HZ2 LYS A  41     -17.892  24.573 -15.170  1.00 43.34           H  
ATOM    662  HZ3 LYS A  41     -18.100  23.182 -15.996  1.00 43.34           H  
ATOM    663  N   ALA A  42     -10.962  18.394 -16.217  1.00 40.20           N  
ATOM    664  H   ALA A  42     -10.400  19.233 -16.235  1.00 40.20           H  
ATOM    665  CA  ALA A  42     -10.413  17.188 -16.847  1.00 40.20           C  
ATOM    666  HA  ALA A  42     -11.203  16.719 -17.432  1.00 40.20           H  
ATOM    667  C   ALA A  42      -9.937  16.128 -15.820  1.00 40.20           C  
ATOM    668  CB  ALA A  42      -9.322  17.633 -17.833  1.00 40.20           C  
ATOM    669  HB1 ALA A  42      -8.520  18.143 -17.298  1.00 40.20           H  
ATOM    670  HB2 ALA A  42      -9.744  18.312 -18.573  1.00 40.20           H  
ATOM    671  HB3 ALA A  42      -8.912  16.763 -18.346  1.00 40.20           H  
ATOM    672  O   ALA A  42      -8.748  15.819 -15.746  1.00 40.20           O  
ATOM    673  N   PHE A  43     -10.851  15.587 -15.002  1.00 36.72           N  
ATOM    674  H   PHE A  43     -11.806  15.904 -15.083  1.00 36.72           H  
ATOM    675  CA  PHE A  43     -10.525  14.651 -13.914  1.00 36.72           C  
ATOM    676  HA  PHE A  43      -9.551  14.203 -14.111  1.00 36.72           H  
ATOM    677  C   PHE A  43     -11.545  13.500 -13.803  1.00 36.72           C  
ATOM    678  CB  PHE A  43     -10.403  15.452 -12.607  1.00 36.72           C  
ATOM    679  HB2 PHE A  43     -11.386  15.819 -12.313  1.00 36.72           H  
ATOM    680  HB3 PHE A  43      -9.779  16.327 -12.791  1.00 36.72           H  
ATOM    681  O   PHE A  43     -12.645  13.672 -13.283  1.00 36.72           O  
ATOM    682  CG  PHE A  43      -9.780  14.681 -11.459  1.00 36.72           C  
ATOM    683  CD1 PHE A  43     -10.581  14.180 -10.416  1.00 36.72           C  
ATOM    684  HD1 PHE A  43     -11.650  14.331 -10.436  1.00 36.72           H  
ATOM    685  CD2 PHE A  43      -8.386  14.483 -11.426  1.00 36.72           C  
ATOM    686  HD2 PHE A  43      -7.767  14.865 -12.225  1.00 36.72           H  
ATOM    687  CE1 PHE A  43      -9.989  13.496  -9.338  1.00 36.72           C  
ATOM    688  HE1 PHE A  43     -10.603  13.127  -8.530  1.00 36.72           H  
ATOM    689  CE2 PHE A  43      -7.794  13.797 -10.350  1.00 36.72           C  
ATOM    690  HE2 PHE A  43      -6.725  13.651 -10.323  1.00 36.72           H  
ATOM    691  CZ  PHE A  43      -8.596  13.307  -9.304  1.00 36.72           C  
ATOM    692  HZ  PHE A  43      -8.140  12.790  -8.473  1.00 36.72           H  
ATOM    693  N   VAL A  44     -11.179  12.307 -14.291  1.00 37.56           N  
ATOM    694  H   VAL A  44     -10.246  12.211 -14.664  1.00 37.56           H  
ATOM    695  CA  VAL A  44     -12.034  11.102 -14.277  1.00 37.56           C  
ATOM    696  HA  VAL A  44     -13.047  11.394 -14.000  1.00 37.56           H  
ATOM    697  C   VAL A  44     -11.531  10.109 -13.226  1.00 37.56           C  
ATOM    698  CB  VAL A  44     -12.120  10.452 -15.675  1.00 37.56           C  
ATOM    699  HB  VAL A  44     -11.120  10.167 -16.002  1.00 37.56           H  
ATOM    700  O   VAL A  44     -10.365   9.724 -13.233  1.00 37.56           O  
ATOM    701  CG1 VAL A  44     -13.009   9.199 -15.670  1.00 37.56           C  
ATOM    702 HG11 VAL A  44     -12.573   8.429 -15.033  1.00 37.56           H  
ATOM    703 HG12 VAL A  44     -13.076   8.795 -16.680  1.00 37.56           H  
ATOM    704 HG13 VAL A  44     -14.010   9.447 -15.317  1.00 37.56           H  
ATOM    705  CG2 VAL A  44     -12.708  11.432 -16.702  1.00 37.56           C  
ATOM    706 HG21 VAL A  44     -13.684  11.786 -16.369  1.00 37.56           H  
ATOM    707 HG22 VAL A  44     -12.044  12.287 -16.828  1.00 37.56           H  
ATOM    708 HG23 VAL A  44     -12.814  10.940 -17.669  1.00 37.56           H  
ATOM    709  N   SER A  45     -12.413   9.672 -12.322  1.00 35.01           N  
ATOM    710  H   SER A  45     -13.356  10.031 -12.368  1.00 35.01           H  
ATOM    711  CA  SER A  45     -12.044   8.794 -11.202  1.00 35.01           C  
ATOM    712  HA  SER A  45     -11.140   9.204 -10.751  1.00 35.01           H  
ATOM    713  C   SER A  45     -11.742   7.349 -11.631  1.00 35.01           C  
ATOM    714  CB  SER A  45     -13.131   8.819 -10.126  1.00 35.01           C  
ATOM    715  HB2 SER A  45     -13.269   9.844  -9.783  1.00 35.01           H  
ATOM    716  HB3 SER A  45     -14.069   8.452 -10.542  1.00 35.01           H  
ATOM    717  O   SER A  45     -12.535   6.714 -12.333  1.00 35.01           O  
ATOM    718  OG  SER A  45     -12.749   8.006  -9.033  1.00 35.01           O  
ATOM    719  HG  SER A  45     -13.253   8.283  -8.264  1.00 35.01           H  
ATOM    720  N   LYS A  46     -10.626   6.805 -11.115  1.00 38.56           N  
ATOM    721  H   LYS A  46     -10.068   7.421 -10.542  1.00 38.56           H  
ATOM    722  CA  LYS A  46     -10.082   5.454 -11.373  1.00 38.56           C  
ATOM    723  HA  LYS A  46      -9.650   5.438 -12.374  1.00 38.56           H  
ATOM    724  C   LYS A  46     -11.140   4.341 -11.317  1.00 38.56           C  
ATOM    725  CB  LYS A  46      -8.967   5.194 -10.333  1.00 38.56           C  
ATOM    726  HB2 LYS A  46      -8.326   6.074 -10.270  1.00 38.56           H  
ATOM    727  HB3 LYS A  46      -9.429   5.050  -9.357  1.00 38.56           H  
ATOM    728  O   LYS A  46     -11.113   3.416 -12.127  1.00 38.56           O  
ATOM    729  CG  LYS A  46      -8.067   3.984 -10.649  1.00 38.56           C  
ATOM    730  HG2 LYS A  46      -8.686   3.125 -10.908  1.00 38.56           H  
ATOM    731  HG3 LYS A  46      -7.435   4.225 -11.504  1.00 38.56           H  
ATOM    732  CD  LYS A  46      -7.185   3.603  -9.444  1.00 38.56           C  
ATOM    733  HD2 LYS A  46      -7.837   3.302  -8.624  1.00 38.56           H  
ATOM    734  HD3 LYS A  46      -6.602   4.469  -9.129  1.00 38.56           H  
ATOM    735  CE  LYS A  46      -6.234   2.446  -9.792  1.00 38.56           C  
ATOM    736  HE2 LYS A  46      -5.453   2.822 -10.454  1.00 38.56           H  
ATOM    737  HE3 LYS A  46      -6.794   1.691 -10.343  1.00 38.56           H  
ATOM    738  NZ  LYS A  46      -5.632   1.824  -8.582  1.00 38.56           N  
ATOM    739  HZ1 LYS A  46      -6.349   1.417  -7.998  1.00 38.56           H  
ATOM    740  HZ2 LYS A  46      -5.000   1.080  -8.840  1.00 38.56           H  
ATOM    741  HZ3 LYS A  46      -5.116   2.499  -8.036  1.00 38.56           H  
ATOM    742  N   TYR A  47     -12.096   4.434 -10.392  1.00 36.80           N  
ATOM    743  H   TYR A  47     -12.075   5.230  -9.771  1.00 36.80           H  
ATOM    744  CA  TYR A  47     -13.117   3.403 -10.167  1.00 36.80           C  
ATOM    745  HA  TYR A  47     -12.612   2.459  -9.963  1.00 36.80           H  
ATOM    746  C   TYR A  47     -14.031   3.144 -11.376  1.00 36.80           C  
ATOM    747  CB  TYR A  47     -13.929   3.770  -8.919  1.00 36.80           C  
ATOM    748  HB2 TYR A  47     -14.773   3.084  -8.837  1.00 36.80           H  
ATOM    749  HB3 TYR A  47     -14.336   4.776  -9.028  1.00 36.80           H  
ATOM    750  O   TYR A  47     -14.414   1.994 -11.593  1.00 36.80           O  
ATOM    751  CG  TYR A  47     -13.122   3.674  -7.638  1.00 36.80           C  
ATOM    752  CD1 TYR A  47     -12.877   2.409  -7.070  1.00 36.80           C  
ATOM    753  HD1 TYR A  47     -13.289   1.518  -7.520  1.00 36.80           H  
ATOM    754  CD2 TYR A  47     -12.604   4.833  -7.022  1.00 36.80           C  
ATOM    755  HD2 TYR A  47     -12.805   5.808  -7.440  1.00 36.80           H  
ATOM    756  CE1 TYR A  47     -12.110   2.298  -5.896  1.00 36.80           C  
ATOM    757  HE1 TYR A  47     -11.929   1.336  -5.440  1.00 36.80           H  
ATOM    758  CE2 TYR A  47     -11.847   4.725  -5.837  1.00 36.80           C  
ATOM    759  HE2 TYR A  47     -11.467   5.610  -5.350  1.00 36.80           H  
ATOM    760  OH  TYR A  47     -10.863   3.329  -4.140  1.00 36.80           O  
ATOM    761  HH  TYR A  47     -10.661   4.166  -3.715  1.00 36.80           H  
ATOM    762  CZ  TYR A  47     -11.598   3.454  -5.273  1.00 36.80           C  
ATOM    763  N   LYS A  48     -14.321   4.159 -12.211  1.00 33.93           N  
ATOM    764  H   LYS A  48     -13.911   5.065 -12.035  1.00 33.93           H  
ATOM    765  CA  LYS A  48     -15.109   3.963 -13.447  1.00 33.93           C  
ATOM    766  HA  LYS A  48     -15.923   3.275 -13.218  1.00 33.93           H  
ATOM    767  C   LYS A  48     -14.343   3.233 -14.559  1.00 33.93           C  
ATOM    768  CB  LYS A  48     -15.733   5.284 -13.949  1.00 33.93           C  
ATOM    769  HB2 LYS A  48     -15.070   6.124 -13.742  1.00 33.93           H  
ATOM    770  HB3 LYS A  48     -15.861   5.218 -15.029  1.00 33.93           H  
ATOM    771  O   LYS A  48     -14.985   2.718 -15.466  1.00 33.93           O  
ATOM    772  CG  LYS A  48     -17.120   5.527 -13.325  1.00 33.93           C  
ATOM    773  HG2 LYS A  48     -17.698   4.605 -13.391  1.00 33.93           H  
ATOM    774  HG3 LYS A  48     -17.003   5.786 -12.273  1.00 33.93           H  
ATOM    775  CD  LYS A  48     -17.913   6.632 -14.046  1.00 33.93           C  
ATOM    776  HD2 LYS A  48     -17.414   7.590 -13.901  1.00 33.93           H  
ATOM    777  HD3 LYS A  48     -17.946   6.405 -15.112  1.00 33.93           H  
ATOM    778  CE  LYS A  48     -19.349   6.693 -13.498  1.00 33.93           C  
ATOM    779  HE2 LYS A  48     -19.309   6.965 -12.443  1.00 33.93           H  
ATOM    780  HE3 LYS A  48     -19.782   5.694 -13.561  1.00 33.93           H  
ATOM    781  NZ  LYS A  48     -20.209   7.653 -14.240  1.00 33.93           N  
ATOM    782  HZ1 LYS A  48     -20.279   7.394 -15.214  1.00 33.93           H  
ATOM    783  HZ2 LYS A  48     -21.143   7.658 -13.857  1.00 33.93           H  
ATOM    784  HZ3 LYS A  48     -19.844   8.593 -14.179  1.00 33.93           H  
ATOM    785  N   LEU A  49     -13.013   3.131 -14.470  1.00 34.24           N  
ATOM    786  H   LEU A  49     -12.548   3.583 -13.695  1.00 34.24           H  
ATOM    787  CA  LEU A  49     -12.216   2.260 -15.339  1.00 34.24           C  
ATOM    788  HA  LEU A  49     -12.717   2.183 -16.305  1.00 34.24           H  
ATOM    789  C   LEU A  49     -12.122   0.836 -14.767  1.00 34.24           C  
ATOM    790  CB  LEU A  49     -10.834   2.905 -15.562  1.00 34.24           C  
ATOM    791  HB2 LEU A  49     -10.977   3.923 -15.923  1.00 34.24           H  
ATOM    792  HB3 LEU A  49     -10.314   2.958 -14.605  1.00 34.24           H  
ATOM    793  O   LEU A  49     -12.335  -0.131 -15.490  1.00 34.24           O  
ATOM    794  CG  LEU A  49      -9.934   2.152 -16.562  1.00 34.24           C  
ATOM    795  HG  LEU A  49      -9.783   1.129 -16.219  1.00 34.24           H  
ATOM    796  CD1 LEU A  49     -10.527   2.129 -17.972  1.00 34.24           C  
ATOM    797 HD11 LEU A  49      -9.808   1.703 -18.671  1.00 34.24           H  
ATOM    798 HD12 LEU A  49     -11.422   1.508 -17.990  1.00 34.24           H  
ATOM    799 HD13 LEU A  49     -10.779   3.140 -18.294  1.00 34.24           H  
ATOM    800  CD2 LEU A  49      -8.569   2.837 -16.631  1.00 34.24           C  
ATOM    801 HD21 LEU A  49      -8.678   3.859 -16.994  1.00 34.24           H  
ATOM    802 HD22 LEU A  49      -7.916   2.285 -17.308  1.00 34.24           H  
ATOM    803 HD23 LEU A  49      -8.110   2.849 -15.643  1.00 34.24           H  
ATOM    804  N   MET A  50     -11.854   0.696 -13.462  1.00 34.95           N  
ATOM    805  H   MET A  50     -11.690   1.532 -12.919  1.00 34.95           H  
ATOM    806  CA  MET A  50     -11.608  -0.616 -12.838  1.00 34.95           C  
ATOM    807  HA  MET A  50     -10.816  -1.114 -13.399  1.00 34.95           H  
ATOM    808  C   MET A  50     -12.823  -1.557 -12.899  1.00 34.95           C  
ATOM    809  CB  MET A  50     -11.119  -0.445 -11.390  1.00 34.95           C  
ATOM    810  HB2 MET A  50     -11.009  -1.431 -10.938  1.00 34.95           H  
ATOM    811  HB3 MET A  50     -11.861   0.118 -10.823  1.00 34.95           H  
ATOM    812  O   MET A  50     -12.662  -2.728 -13.242  1.00 34.95           O  
ATOM    813  CG  MET A  50      -9.761   0.270 -11.328  1.00 34.95           C  
ATOM    814  HG2 MET A  50      -9.079  -0.244 -12.005  1.00 34.95           H  
ATOM    815  HG3 MET A  50      -9.883   1.288 -11.696  1.00 34.95           H  
ATOM    816  SD  MET A  50      -8.955   0.341  -9.698  1.00 34.95           S  
ATOM    817  CE  MET A  50     -10.226   1.140  -8.680  1.00 34.95           C  
ATOM    818  HE1 MET A  50      -9.860   1.247  -7.659  1.00 34.95           H  
ATOM    819  HE2 MET A  50     -10.464   2.125  -9.082  1.00 34.95           H  
ATOM    820  HE3 MET A  50     -11.124   0.523  -8.659  1.00 34.95           H  
ATOM    821  N   ARG A  51     -14.051  -1.058 -12.669  1.00 37.39           N  
ATOM    822  H   ARG A  51     -14.137  -0.086 -12.409  1.00 37.39           H  
ATOM    823  CA  ARG A  51     -15.279  -1.875 -12.817  1.00 37.39           C  
ATOM    824  HA  ARG A  51     -15.132  -2.807 -12.271  1.00 37.39           H  
ATOM    825  C   ARG A  51     -15.548  -2.348 -14.259  1.00 37.39           C  
ATOM    826  CB  ARG A  51     -16.516  -1.159 -12.222  1.00 37.39           C  
ATOM    827  HB2 ARG A  51     -17.407  -1.539 -12.721  1.00 37.39           H  
ATOM    828  HB3 ARG A  51     -16.460  -0.088 -12.420  1.00 37.39           H  
ATOM    829  O   ARG A  51     -16.400  -3.207 -14.445  1.00 37.39           O  
ATOM    830  CG  ARG A  51     -16.698  -1.408 -10.711  1.00 37.39           C  
ATOM    831  HG2 ARG A  51     -15.924  -0.875 -10.158  1.00 37.39           H  
ATOM    832  HG3 ARG A  51     -16.595  -2.475 -10.515  1.00 37.39           H  
ATOM    833  CD  ARG A  51     -18.092  -0.961 -10.223  1.00 37.39           C  
ATOM    834  HD2 ARG A  51     -18.844  -1.453 -10.839  1.00 37.39           H  
ATOM    835  HD3 ARG A  51     -18.183   0.117 -10.356  1.00 37.39           H  
ATOM    836  NE  ARG A  51     -18.332  -1.307  -8.802  1.00 37.39           N  
ATOM    837  HE  ARG A  51     -17.555  -1.696  -8.288  1.00 37.39           H  
ATOM    838  NH1 ARG A  51     -20.572  -0.762  -8.675  1.00 37.39           N  
ATOM    839 HH11 ARG A  51     -21.417  -0.714  -8.124  1.00 37.39           H  
ATOM    840 HH12 ARG A  51     -20.589  -0.546  -9.662  1.00 37.39           H  
ATOM    841  NH2 ARG A  51     -19.537  -1.537  -6.869  1.00 37.39           N  
ATOM    842 HH21 ARG A  51     -18.743  -1.927  -6.383  1.00 37.39           H  
ATOM    843 HH22 ARG A  51     -20.401  -1.452  -6.353  1.00 37.39           H  
ATOM    844  CZ  ARG A  51     -19.473  -1.200  -8.128  1.00 37.39           C  
ATOM    845  N   HIS A  52     -14.832  -1.836 -15.264  1.00 33.86           N  
ATOM    846  H   HIS A  52     -14.102  -1.172 -15.050  1.00 33.86           H  
ATOM    847  CA  HIS A  52     -15.055  -2.149 -16.681  1.00 33.86           C  
ATOM    848  HA  HIS A  52     -16.094  -2.456 -16.800  1.00 33.86           H  
ATOM    849  C   HIS A  52     -14.190  -3.320 -17.211  1.00 33.86           C  
ATOM    850  CB  HIS A  52     -14.863  -0.852 -17.493  1.00 33.86           C  
ATOM    851  HB2 HIS A  52     -13.811  -0.742 -17.757  1.00 33.86           H  
ATOM    852  HB3 HIS A  52     -15.137   0.002 -16.873  1.00 33.86           H  
ATOM    853  O   HIS A  52     -14.289  -3.670 -18.385  1.00 33.86           O  
ATOM    854  CG  HIS A  52     -15.696  -0.776 -18.749  1.00 33.86           C  
ATOM    855  CD2 HIS A  52     -16.438   0.294 -19.170  1.00 33.86           C  
ATOM    856  HD2 HIS A  52     -16.526   1.243 -18.663  1.00 33.86           H  
ATOM    857  ND1 HIS A  52     -15.870  -1.774 -19.679  1.00 33.86           N  
ATOM    858  HD1 HIS A  52     -15.450  -2.691 -19.631  1.00 33.86           H  
ATOM    859  CE1 HIS A  52     -16.701  -1.321 -20.632  1.00 33.86           C  
ATOM    860  HE1 HIS A  52     -17.029  -1.889 -21.490  1.00 33.86           H  
ATOM    861  NE2 HIS A  52     -17.070  -0.058 -20.367  1.00 33.86           N  
ATOM    862  N   MET A  53     -13.320  -3.916 -16.380  1.00 30.75           N  
ATOM    863  H   MET A  53     -13.250  -3.560 -15.438  1.00 30.75           H  
ATOM    864  CA  MET A  53     -12.304  -4.890 -16.831  1.00 30.75           C  
ATOM    865  HA  MET A  53     -12.302  -4.935 -17.920  1.00 30.75           H  
ATOM    866  C   MET A  53     -12.526  -6.339 -16.364  1.00 30.75           C  
ATOM    867  CB  MET A  53     -10.916  -4.391 -16.396  1.00 30.75           C  
ATOM    868  HB2 MET A  53     -10.175  -5.165 -16.597  1.00 30.75           H  
ATOM    869  HB3 MET A  53     -10.918  -4.184 -15.326  1.00 30.75           H  
ATOM    870  O   MET A  53     -12.009  -7.263 -16.990  1.00 30.75           O  
ATOM    871  CG  MET A  53     -10.509  -3.128 -17.163  1.00 30.75           C  
ATOM    872  HG2 MET A  53     -10.477  -3.370 -18.225  1.00 30.75           H  
ATOM    873  HG3 MET A  53     -11.261  -2.353 -17.013  1.00 30.75           H  
ATOM    874  SD  MET A  53      -8.899  -2.451 -16.678  1.00 30.75           S  
ATOM    875  CE  MET A  53      -8.701  -1.232 -18.001  1.00 30.75           C  
ATOM    876  HE1 MET A  53      -9.570  -0.574 -18.018  1.00 30.75           H  
ATOM    877  HE2 MET A  53      -8.619  -1.744 -18.960  1.00 30.75           H  
ATOM    878  HE3 MET A  53      -7.799  -0.645 -17.825  1.00 30.75           H  
ATOM    879  N   ALA A  54     -13.284  -6.569 -15.288  1.00 35.39           N  
ATOM    880  H   ALA A  54     -13.710  -5.781 -14.820  1.00 35.39           H  
ATOM    881  CA  ALA A  54     -13.403  -7.892 -14.657  1.00 35.39           C  
ATOM    882  HA  ALA A  54     -12.401  -8.289 -14.497  1.00 35.39           H  
ATOM    883  C   ALA A  54     -14.168  -8.940 -15.498  1.00 35.39           C  
ATOM    884  CB  ALA A  54     -14.060  -7.696 -13.285  1.00 35.39           C  
ATOM    885  HB1 ALA A  54     -15.069  -7.301 -13.403  1.00 35.39           H  
ATOM    886  HB2 ALA A  54     -13.468  -7.008 -12.682  1.00 35.39           H  
ATOM    887  HB3 ALA A  54     -14.115  -8.654 -12.768  1.00 35.39           H  
ATOM    888  O   ALA A  54     -13.988 -10.143 -15.319  1.00 35.39           O  
ATOM    889  N   THR A  55     -14.997  -8.496 -16.443  1.00 39.69           N  
ATOM    890  H   THR A  55     -15.044  -7.499 -16.602  1.00 39.69           H  
ATOM    891  CA  THR A  55     -15.968  -9.293 -17.216  1.00 39.69           C  
ATOM    892  HA  THR A  55     -16.555  -9.882 -16.511  1.00 39.69           H  
ATOM    893  C   THR A  55     -15.377 -10.314 -18.201  1.00 39.69           C  
ATOM    894  CB  THR A  55     -16.928  -8.333 -17.955  1.00 39.69           C  
ATOM    895  HB  THR A  55     -17.384  -8.821 -18.816  1.00 39.69           H  
ATOM    896  O   THR A  55     -16.137 -10.982 -18.899  1.00 39.69           O  
ATOM    897  CG2 THR A  55     -18.043  -7.866 -17.021  1.00 39.69           C  
ATOM    898 HG21 THR A  55     -17.624  -7.331 -16.168  1.00 39.69           H  
ATOM    899 HG22 THR A  55     -18.714  -7.201 -17.565  1.00 39.69           H  
ATOM    900 HG23 THR A  55     -18.613  -8.725 -16.667  1.00 39.69           H  
ATOM    901  OG1 THR A  55     -16.257  -7.156 -18.366  1.00 39.69           O  
ATOM    902  HG1 THR A  55     -16.009  -7.240 -19.289  1.00 39.69           H  
ATOM    903  N   HIS A  56     -14.048 -10.447 -18.294  1.00 37.87           N  
ATOM    904  H   HIS A  56     -13.485  -9.885 -17.671  1.00 37.87           H  
ATOM    905  CA  HIS A  56     -13.383 -11.123 -19.420  1.00 37.87           C  
ATOM    906  HA  HIS A  56     -14.128 -11.715 -19.952  1.00 37.87           H  
ATOM    907  C   HIS A  56     -12.289 -12.146 -19.043  1.00 37.87           C  
ATOM    908  CB  HIS A  56     -12.890 -10.050 -20.409  1.00 37.87           C  
ATOM    909  HB2 HIS A  56     -12.094  -9.471 -19.940  1.00 37.87           H  
ATOM    910  HB3 HIS A  56     -12.478 -10.537 -21.293  1.00 37.87           H  
ATOM    911  O   HIS A  56     -11.517 -12.552 -19.908  1.00 37.87           O  
ATOM    912  CG  HIS A  56     -13.989  -9.113 -20.857  1.00 37.87           C  
ATOM    913  CD2 HIS A  56     -14.070  -7.770 -20.602  1.00 37.87           C  
ATOM    914  HD2 HIS A  56     -13.333  -7.177 -20.080  1.00 37.87           H  
ATOM    915  ND1 HIS A  56     -15.164  -9.476 -21.479  1.00 37.87           N  
ATOM    916  HD1 HIS A  56     -15.445 -10.417 -21.716  1.00 37.87           H  
ATOM    917  CE1 HIS A  56     -15.932  -8.383 -21.599  1.00 37.87           C  
ATOM    918  HE1 HIS A  56     -16.923  -8.364 -22.028  1.00 37.87           H  
ATOM    919  NE2 HIS A  56     -15.313  -7.320 -21.064  1.00 37.87           N  
ATOM    920  N   SER A  57     -12.199 -12.600 -17.783  1.00 32.21           N  
ATOM    921  H   SER A  57     -12.832 -12.228 -17.088  1.00 32.21           H  
ATOM    922  CA  SER A  57     -11.247 -13.668 -17.396  1.00 32.21           C  
ATOM    923  HA  SER A  57     -11.110 -14.313 -18.263  1.00 32.21           H  
ATOM    924  C   SER A  57     -11.754 -14.597 -16.266  1.00 32.21           C  
ATOM    925  CB  SER A  57      -9.876 -13.045 -17.083  1.00 32.21           C  
ATOM    926  HB2 SER A  57      -9.724 -12.167 -17.711  1.00 32.21           H  
ATOM    927  HB3 SER A  57      -9.831 -12.729 -16.041  1.00 32.21           H  
ATOM    928  O   SER A  57     -11.090 -14.753 -15.239  1.00 32.21           O  
ATOM    929  OG  SER A  57      -8.837 -13.966 -17.367  1.00 32.21           O  
ATOM    930  HG  SER A  57      -8.816 -14.096 -18.318  1.00 32.21           H  
ATOM    931  N   PRO A  58     -12.935 -15.234 -16.415  1.00 35.24           N  
ATOM    932  CA  PRO A  58     -13.607 -15.939 -15.315  1.00 35.24           C  
ATOM    933  HA  PRO A  58     -13.744 -15.254 -14.478  1.00 35.24           H  
ATOM    934  C   PRO A  58     -12.855 -17.172 -14.784  1.00 35.24           C  
ATOM    935  CB  PRO A  58     -14.985 -16.323 -15.870  1.00 35.24           C  
ATOM    936  HB2 PRO A  58     -15.354 -17.260 -15.453  1.00 35.24           H  
ATOM    937  HB3 PRO A  58     -15.692 -15.519 -15.664  1.00 35.24           H  
ATOM    938  O   PRO A  58     -12.978 -17.496 -13.607  1.00 35.24           O  
ATOM    939  CG  PRO A  58     -14.755 -16.422 -17.378  1.00 35.24           C  
ATOM    940  HG2 PRO A  58     -15.675 -16.266 -17.941  1.00 35.24           H  
ATOM    941  HG3 PRO A  58     -14.310 -17.386 -17.624  1.00 35.24           H  
ATOM    942  CD  PRO A  58     -13.743 -15.306 -17.626  1.00 35.24           C  
ATOM    943  HD2 PRO A  58     -13.137 -15.534 -18.503  1.00 35.24           H  
ATOM    944  HD3 PRO A  58     -14.274 -14.364 -17.768  1.00 35.24           H  
ATOM    945  N   GLN A  59     -12.048 -17.851 -15.611  1.00 34.93           N  
ATOM    946  H   GLN A  59     -11.960 -17.528 -16.564  1.00 34.93           H  
ATOM    947  CA  GLN A  59     -11.391 -19.115 -15.238  1.00 34.93           C  
ATOM    948  HA  GLN A  59     -12.157 -19.848 -14.986  1.00 34.93           H  
ATOM    949  C   GLN A  59     -10.477 -18.995 -14.005  1.00 34.93           C  
ATOM    950  CB  GLN A  59     -10.578 -19.648 -16.428  1.00 34.93           C  
ATOM    951  HB2 GLN A  59      -9.889 -18.874 -16.765  1.00 34.93           H  
ATOM    952  HB3 GLN A  59      -9.991 -20.505 -16.099  1.00 34.93           H  
ATOM    953  O   GLN A  59     -10.384 -19.940 -13.225  1.00 34.93           O  
ATOM    954  CG  GLN A  59     -11.457 -20.096 -17.605  1.00 34.93           C  
ATOM    955  HG2 GLN A  59     -12.109 -19.282 -17.920  1.00 34.93           H  
ATOM    956  HG3 GLN A  59     -12.079 -20.937 -17.296  1.00 34.93           H  
ATOM    957  CD  GLN A  59     -10.597 -20.502 -18.796  1.00 34.93           C  
ATOM    958  NE2 GLN A  59     -10.361 -21.775 -19.021  1.00 34.93           N  
ATOM    959 HE21 GLN A  59     -10.743 -22.496 -18.425  1.00 34.93           H  
ATOM    960 HE22 GLN A  59      -9.778 -21.984 -19.819  1.00 34.93           H  
ATOM    961  OE1 GLN A  59     -10.098 -19.664 -19.526  1.00 34.93           O  
ATOM    962  N   LYS A  60      -9.839 -17.834 -13.788  1.00 33.31           N  
ATOM    963  H   LYS A  60     -10.007 -17.070 -14.427  1.00 33.31           H  
ATOM    964  CA  LYS A  60      -8.952 -17.615 -12.631  1.00 33.31           C  
ATOM    965  HA  LYS A  60      -8.226 -18.426 -12.576  1.00 33.31           H  
ATOM    966  C   LYS A  60      -9.683 -17.641 -11.288  1.00 33.31           C  
ATOM    967  CB  LYS A  60      -8.204 -16.284 -12.774  1.00 33.31           C  
ATOM    968  HB2 LYS A  60      -8.904 -15.483 -13.011  1.00 33.31           H  
ATOM    969  HB3 LYS A  60      -7.740 -16.057 -11.814  1.00 33.31           H  
ATOM    970  O   LYS A  60      -9.087 -18.033 -10.290  1.00 33.31           O  
ATOM    971  CG  LYS A  60      -7.101 -16.350 -13.838  1.00 33.31           C  
ATOM    972  HG2 LYS A  60      -6.507 -17.250 -13.680  1.00 33.31           H  
ATOM    973  HG3 LYS A  60      -7.545 -16.385 -14.833  1.00 33.31           H  
ATOM    974  CD  LYS A  60      -6.189 -15.126 -13.712  1.00 33.31           C  
ATOM    975  HD2 LYS A  60      -5.842 -15.054 -12.682  1.00 33.31           H  
ATOM    976  HD3 LYS A  60      -6.751 -14.226 -13.963  1.00 33.31           H  
ATOM    977  CE  LYS A  60      -4.979 -15.269 -14.637  1.00 33.31           C  
ATOM    978  HE2 LYS A  60      -5.319 -15.198 -15.671  1.00 33.31           H  
ATOM    979  HE3 LYS A  60      -4.552 -16.261 -14.491  1.00 33.31           H  
ATOM    980  NZ  LYS A  60      -3.962 -14.231 -14.341  1.00 33.31           N  
ATOM    981  HZ1 LYS A  60      -3.161 -14.333 -14.948  1.00 33.31           H  
ATOM    982  HZ2 LYS A  60      -4.354 -13.309 -14.463  1.00 33.31           H  
ATOM    983  HZ3 LYS A  60      -3.650 -14.318 -13.384  1.00 33.31           H  
ATOM    984  N   ILE A  61     -10.960 -17.247 -11.261  1.00 35.54           N  
ATOM    985  H   ILE A  61     -11.410 -17.023 -12.137  1.00 35.54           H  
ATOM    986  CA  ILE A  61     -11.753 -17.122 -10.027  1.00 35.54           C  
ATOM    987  HA  ILE A  61     -11.263 -16.407  -9.365  1.00 35.54           H  
ATOM    988  C   ILE A  61     -11.801 -18.466  -9.287  1.00 35.54           C  
ATOM    989  CB  ILE A  61     -13.177 -16.600 -10.349  1.00 35.54           C  
ATOM    990  HB  ILE A  61     -13.671 -17.328 -10.993  1.00 35.54           H  
ATOM    991  O   ILE A  61     -11.651 -18.509  -8.069  1.00 35.54           O  
ATOM    992  CG1 ILE A  61     -13.126 -15.241 -11.094  1.00 35.54           C  
ATOM    993 HG12 ILE A  61     -12.465 -15.316 -11.958  1.00 35.54           H  
ATOM    994 HG13 ILE A  61     -12.718 -14.479 -10.430  1.00 35.54           H  
ATOM    995  CG2 ILE A  61     -14.007 -16.464  -9.058  1.00 35.54           C  
ATOM    996 HG21 ILE A  61     -14.091 -17.421  -8.544  1.00 35.54           H  
ATOM    997 HG22 ILE A  61     -15.022 -16.138  -9.285  1.00 35.54           H  
ATOM    998 HG23 ILE A  61     -13.543 -15.743  -8.385  1.00 35.54           H  
ATOM    999  CD1 ILE A  61     -14.484 -14.763 -11.625  1.00 35.54           C  
ATOM   1000 HD11 ILE A  61     -14.948 -15.547 -12.223  1.00 35.54           H  
ATOM   1001 HD12 ILE A  61     -14.335 -13.883 -12.250  1.00 35.54           H  
ATOM   1002 HD13 ILE A  61     -15.145 -14.490 -10.802  1.00 35.54           H  
ATOM   1003  N   HIS A  62     -11.923 -19.571 -10.031  1.00 28.94           N  
ATOM   1004  H   HIS A  62     -11.970 -19.464 -11.035  1.00 28.94           H  
ATOM   1005  CA  HIS A  62     -12.064 -20.920  -9.483  1.00 28.94           C  
ATOM   1006  HA  HIS A  62     -12.991 -20.961  -8.912  1.00 28.94           H  
ATOM   1007  C   HIS A  62     -10.915 -21.310  -8.537  1.00 28.94           C  
ATOM   1008  CB  HIS A  62     -12.173 -21.903 -10.658  1.00 28.94           C  
ATOM   1009  HB2 HIS A  62     -11.186 -22.067 -11.091  1.00 28.94           H  
ATOM   1010  HB3 HIS A  62     -12.801 -21.459 -11.431  1.00 28.94           H  
ATOM   1011  O   HIS A  62     -11.164 -21.971  -7.529  1.00 28.94           O  
ATOM   1012  CG  HIS A  62     -12.778 -23.237 -10.295  1.00 28.94           C  
ATOM   1013  CD2 HIS A  62     -13.726 -23.910 -11.020  1.00 28.94           C  
ATOM   1014  HD2 HIS A  62     -14.165 -23.584 -11.951  1.00 28.94           H  
ATOM   1015  ND1 HIS A  62     -12.506 -24.005  -9.182  1.00 28.94           N  
ATOM   1016  HD1 HIS A  62     -11.880 -23.777  -8.424  1.00 28.94           H  
ATOM   1017  CE1 HIS A  62     -13.269 -25.109  -9.240  1.00 28.94           C  
ATOM   1018  HE1 HIS A  62     -13.274 -25.896  -8.500  1.00 28.94           H  
ATOM   1019  NE2 HIS A  62     -14.033 -25.092 -10.344  1.00 28.94           N  
ATOM   1020  N   GLN A  63      -9.681 -20.867  -8.811  1.00 31.47           N  
ATOM   1021  H   GLN A  63      -9.554 -20.259  -9.607  1.00 31.47           H  
ATOM   1022  CA  GLN A  63      -8.508 -21.178  -7.984  1.00 31.47           C  
ATOM   1023  HA  GLN A  63      -8.479 -22.254  -7.808  1.00 31.47           H  
ATOM   1024  C   GLN A  63      -8.570 -20.498  -6.606  1.00 31.47           C  
ATOM   1025  CB  GLN A  63      -7.220 -20.772  -8.721  1.00 31.47           C  
ATOM   1026  HB2 GLN A  63      -7.225 -19.696  -8.893  1.00 31.47           H  
ATOM   1027  HB3 GLN A  63      -6.371 -21.009  -8.079  1.00 31.47           H  
ATOM   1028  O   GLN A  63      -8.252 -21.124  -5.596  1.00 31.47           O  
ATOM   1029  CG  GLN A  63      -7.036 -21.492 -10.067  1.00 31.47           C  
ATOM   1030  HG2 GLN A  63      -7.120 -22.568  -9.917  1.00 31.47           H  
ATOM   1031  HG3 GLN A  63      -7.814 -21.178 -10.763  1.00 31.47           H  
ATOM   1032  CD  GLN A  63      -5.678 -21.178 -10.687  1.00 31.47           C  
ATOM   1033  NE2 GLN A  63      -4.642 -21.915 -10.347  1.00 31.47           N  
ATOM   1034 HE21 GLN A  63      -4.741 -22.684  -9.700  1.00 31.47           H  
ATOM   1035 HE22 GLN A  63      -3.759 -21.681 -10.777  1.00 31.47           H  
ATOM   1036  OE1 GLN A  63      -5.521 -20.257 -11.474  1.00 31.47           O  
ATOM   1037  N   CYS A  64      -9.043 -19.247  -6.540  1.00 33.73           N  
ATOM   1038  H   CYS A  64      -9.316 -18.781  -7.393  1.00 33.73           H  
ATOM   1039  CA  CYS A  64      -9.200 -18.512  -5.280  1.00 33.73           C  
ATOM   1040  HA  CYS A  64      -8.231 -18.440  -4.785  1.00 33.73           H  
ATOM   1041  C   CYS A  64     -10.161 -19.230  -4.317  1.00 33.73           C  
ATOM   1042  CB  CYS A  64      -9.708 -17.095  -5.589  1.00 33.73           C  
ATOM   1043  HB2 CYS A  64     -10.695 -17.149  -6.048  1.00 33.73           H  
ATOM   1044  HB3 CYS A  64      -9.791 -16.539  -4.655  1.00 33.73           H  
ATOM   1045  O   CYS A  64      -9.937 -19.254  -3.106  1.00 33.73           O  
ATOM   1046  SG  CYS A  64      -8.563 -16.228  -6.704  1.00 33.73           S  
ATOM   1047  HG  CYS A  64      -9.135 -15.025  -6.608  1.00 33.73           H  
ATOM   1048  N   THR A  65     -11.186 -19.890  -4.869  1.00 33.77           N  
ATOM   1049  H   THR A  65     -11.306 -19.813  -5.869  1.00 33.77           H  
ATOM   1050  CA  THR A  65     -12.218 -20.600  -4.099  1.00 33.77           C  
ATOM   1051  HA  THR A  65     -12.508 -19.932  -3.287  1.00 33.77           H  
ATOM   1052  C   THR A  65     -11.744 -21.898  -3.423  1.00 33.77           C  
ATOM   1053  CB  THR A  65     -13.505 -20.840  -4.908  1.00 33.77           C  
ATOM   1054  HB  THR A  65     -14.295 -21.081  -4.197  1.00 33.77           H  
ATOM   1055  O   THR A  65     -12.561 -22.623  -2.860  1.00 33.77           O  
ATOM   1056  CG2 THR A  65     -13.989 -19.632  -5.701  1.00 33.77           C  
ATOM   1057 HG21 THR A  65     -13.325 -19.436  -6.542  1.00 33.77           H  
ATOM   1058 HG22 THR A  65     -14.995 -19.827  -6.073  1.00 33.77           H  
ATOM   1059 HG23 THR A  65     -14.026 -18.761  -5.045  1.00 33.77           H  
ATOM   1060  OG1 THR A  65     -13.375 -21.931  -5.798  1.00 33.77           O  
ATOM   1061  HG1 THR A  65     -12.600 -21.804  -6.350  1.00 33.77           H  
ATOM   1062  N   HIS A  66     -10.445 -22.220  -3.447  1.00 30.79           N  
ATOM   1063  H   HIS A  66      -9.811 -21.626  -3.962  1.00 30.79           H  
ATOM   1064  CA  HIS A  66      -9.879 -23.321  -2.655  1.00 30.79           C  
ATOM   1065  HA  HIS A  66     -10.667 -24.034  -2.414  1.00 30.79           H  
ATOM   1066  C   HIS A  66      -9.346 -22.832  -1.300  1.00 30.79           C  
ATOM   1067  CB  HIS A  66      -8.841 -24.095  -3.479  1.00 30.79           C  
ATOM   1068  HB2 HIS A  66      -8.233 -24.695  -2.801  1.00 30.79           H  
ATOM   1069  HB3 HIS A  66      -8.182 -23.402  -4.000  1.00 30.79           H  
ATOM   1070  O   HIS A  66      -9.739 -23.378  -0.271  1.00 30.79           O  
ATOM   1071  CG  HIS A  66      -9.493 -25.027  -4.473  1.00 30.79           C  
ATOM   1072  CD2 HIS A  66     -10.323 -24.674  -5.504  1.00 30.79           C  
ATOM   1073  HD2 HIS A  66     -10.603 -23.665  -5.771  1.00 30.79           H  
ATOM   1074  ND1 HIS A  66      -9.434 -26.403  -4.462  1.00 30.79           N  
ATOM   1075  HD1 HIS A  66      -8.895 -26.974  -3.828  1.00 30.79           H  
ATOM   1076  CE1 HIS A  66     -10.205 -26.862  -5.463  1.00 30.79           C  
ATOM   1077  HE1 HIS A  66     -10.346 -27.905  -5.708  1.00 30.79           H  
ATOM   1078  NE2 HIS A  66     -10.774 -25.842  -6.126  1.00 30.79           N  
ATOM   1079  N   CYS A  67      -8.557 -21.751  -1.268  1.00 31.09           N  
ATOM   1080  H   CYS A  67      -8.258 -21.334  -2.138  1.00 31.09           H  
ATOM   1081  CA  CYS A  67      -8.088 -21.135  -0.016  1.00 31.09           C  
ATOM   1082  HA  CYS A  67      -7.497 -21.864   0.540  1.00 31.09           H  
ATOM   1083  C   CYS A  67      -9.265 -20.710   0.882  1.00 31.09           C  
ATOM   1084  CB  CYS A  67      -7.203 -19.926  -0.357  1.00 31.09           C  
ATOM   1085  HB2 CYS A  67      -7.797 -19.169  -0.869  1.00 31.09           H  
ATOM   1086  HB3 CYS A  67      -6.813 -19.499   0.567  1.00 31.09           H  
ATOM   1087  O   CYS A  67      -9.260 -20.952   2.087  1.00 31.09           O  
ATOM   1088  SG  CYS A  67      -5.819 -20.430  -1.420  1.00 31.09           S  
ATOM   1089  HG  CYS A  67      -5.187 -19.253  -1.445  1.00 31.09           H  
ATOM   1090  N   GLU A  68     -10.309 -20.161   0.253  1.00 34.50           N  
ATOM   1091  H   GLU A  68     -10.192 -19.970  -0.732  1.00 34.50           H  
ATOM   1092  CA  GLU A  68     -11.648 -19.924   0.806  1.00 34.50           C  
ATOM   1093  HA  GLU A  68     -11.647 -19.035   1.438  1.00 34.50           H  
ATOM   1094  C   GLU A  68     -12.175 -21.110   1.636  1.00 34.50           C  
ATOM   1095  CB  GLU A  68     -12.551 -19.690  -0.418  1.00 34.50           C  
ATOM   1096  HB2 GLU A  68     -12.188 -18.818  -0.962  1.00 34.50           H  
ATOM   1097  HB3 GLU A  68     -12.424 -20.554  -1.070  1.00 34.50           H  
ATOM   1098  O   GLU A  68     -12.542 -20.949   2.800  1.00 34.50           O  
ATOM   1099  CG  GLU A  68     -14.057 -19.519  -0.175  1.00 34.50           C  
ATOM   1100  HG2 GLU A  68     -14.396 -20.207   0.599  1.00 34.50           H  
ATOM   1101  HG3 GLU A  68     -14.261 -18.501   0.158  1.00 34.50           H  
ATOM   1102  CD  GLU A  68     -14.799 -19.828  -1.482  1.00 34.50           C  
ATOM   1103  OE1 GLU A  68     -14.699 -19.026  -2.432  1.00 34.50           O  
ATOM   1104  OE2 GLU A  68     -15.364 -20.943  -1.589  1.00 34.50           O  
ATOM   1105  N   LYS A  69     -12.193 -22.314   1.051  1.00 33.96           N  
ATOM   1106  H   LYS A  69     -11.789 -22.395   0.128  1.00 33.96           H  
ATOM   1107  CA  LYS A  69     -12.794 -23.516   1.650  1.00 33.96           C  
ATOM   1108  HA  LYS A  69     -13.715 -23.229   2.157  1.00 33.96           H  
ATOM   1109  C   LYS A  69     -11.912 -24.139   2.733  1.00 33.96           C  
ATOM   1110  CB  LYS A  69     -13.145 -24.523   0.543  1.00 33.96           C  
ATOM   1111  HB2 LYS A  69     -13.467 -25.458   1.000  1.00 33.96           H  
ATOM   1112  HB3 LYS A  69     -12.257 -24.720  -0.058  1.00 33.96           H  
ATOM   1113  O   LYS A  69     -12.447 -24.739   3.661  1.00 33.96           O  
ATOM   1114  CG  LYS A  69     -14.278 -23.999  -0.357  1.00 33.96           C  
ATOM   1115  HG2 LYS A  69     -14.005 -23.014  -0.733  1.00 33.96           H  
ATOM   1116  HG3 LYS A  69     -15.191 -23.904   0.230  1.00 33.96           H  
ATOM   1117  CD  LYS A  69     -14.527 -24.944  -1.543  1.00 33.96           C  
ATOM   1118  HD2 LYS A  69     -14.822 -25.921  -1.160  1.00 33.96           H  
ATOM   1119  HD3 LYS A  69     -13.599 -25.067  -2.102  1.00 33.96           H  
ATOM   1120  CE  LYS A  69     -15.620 -24.441  -2.498  1.00 33.96           C  
ATOM   1121  HE2 LYS A  69     -15.752 -25.187  -3.282  1.00 33.96           H  
ATOM   1122  HE3 LYS A  69     -16.558 -24.346  -1.952  1.00 33.96           H  
ATOM   1123  NZ  LYS A  69     -15.262 -23.143  -3.109  1.00 33.96           N  
ATOM   1124  HZ1 LYS A  69     -15.346 -22.393  -2.437  1.00 33.96           H  
ATOM   1125  HZ2 LYS A  69     -15.840 -22.889  -3.897  1.00 33.96           H  
ATOM   1126  HZ3 LYS A  69     -14.288 -23.114  -3.375  1.00 33.96           H  
ATOM   1127  N   THR A  70     -10.594 -23.949   2.661  1.00 35.90           N  
ATOM   1128  H   THR A  70     -10.214 -23.544   1.817  1.00 35.90           H  
ATOM   1129  CA  THR A  70      -9.662 -24.314   3.740  1.00 35.90           C  
ATOM   1130  HA  THR A  70      -9.844 -25.349   4.029  1.00 35.90           H  
ATOM   1131  C   THR A  70      -9.872 -23.443   4.982  1.00 35.90           C  
ATOM   1132  CB  THR A  70      -8.204 -24.202   3.265  1.00 35.90           C  
ATOM   1133  HB  THR A  70      -7.972 -23.163   3.032  1.00 35.90           H  
ATOM   1134  O   THR A  70      -9.916 -23.965   6.093  1.00 35.90           O  
ATOM   1135  CG2 THR A  70      -7.193 -24.723   4.286  1.00 35.90           C  
ATOM   1136 HG21 THR A  70      -7.238 -24.124   5.196  1.00 35.90           H  
ATOM   1137 HG22 THR A  70      -6.184 -24.649   3.880  1.00 35.90           H  
ATOM   1138 HG23 THR A  70      -7.412 -25.763   4.530  1.00 35.90           H  
ATOM   1139  OG1 THR A  70      -8.027 -24.979   2.105  1.00 35.90           O  
ATOM   1140  HG1 THR A  70      -7.084 -25.047   1.936  1.00 35.90           H  
ATOM   1141  N   PHE A  71     -10.033 -22.125   4.811  1.00 36.25           N  
ATOM   1142  H   PHE A  71      -9.984 -21.745   3.876  1.00 36.25           H  
ATOM   1143  CA  PHE A  71     -10.169 -21.188   5.934  1.00 36.25           C  
ATOM   1144  HA  PHE A  71      -9.574 -21.565   6.766  1.00 36.25           H  
ATOM   1145  C   PHE A  71     -11.594 -21.061   6.489  1.00 36.25           C  
ATOM   1146  CB  PHE A  71      -9.580 -19.823   5.551  1.00 36.25           C  
ATOM   1147  HB2 PHE A  71     -10.079 -19.046   6.132  1.00 36.25           H  
ATOM   1148  HB3 PHE A  71      -9.776 -19.610   4.500  1.00 36.25           H  
ATOM   1149  O   PHE A  71     -11.749 -20.736   7.667  1.00 36.25           O  
ATOM   1150  CG  PHE A  71      -8.092 -19.732   5.834  1.00 36.25           C  
ATOM   1151  CD1 PHE A  71      -7.646 -19.221   7.069  1.00 36.25           C  
ATOM   1152  HD1 PHE A  71      -8.361 -18.873   7.800  1.00 36.25           H  
ATOM   1153  CD2 PHE A  71      -7.155 -20.198   4.893  1.00 36.25           C  
ATOM   1154  HD2 PHE A  71      -7.491 -20.599   3.948  1.00 36.25           H  
ATOM   1155  CE1 PHE A  71      -6.271 -19.167   7.358  1.00 36.25           C  
ATOM   1156  HE1 PHE A  71      -5.930 -18.771   8.303  1.00 36.25           H  
ATOM   1157  CE2 PHE A  71      -5.779 -20.147   5.184  1.00 36.25           C  
ATOM   1158  HE2 PHE A  71      -5.059 -20.504   4.463  1.00 36.25           H  
ATOM   1159  CZ  PHE A  71      -5.337 -19.631   6.415  1.00 36.25           C  
ATOM   1160  HZ  PHE A  71      -4.281 -19.590   6.637  1.00 36.25           H  
ATOM   1161  N   ASN A  72     -12.643 -21.366   5.715  1.00 35.26           N  
ATOM   1162  H   ASN A  72     -12.476 -21.561   4.738  1.00 35.26           H  
ATOM   1163  CA  ASN A  72     -14.038 -21.303   6.179  1.00 35.26           C  
ATOM   1164  HA  ASN A  72     -14.101 -20.433   6.832  1.00 35.26           H  
ATOM   1165  C   ASN A  72     -14.455 -22.503   7.067  1.00 35.26           C  
ATOM   1166  CB  ASN A  72     -14.975 -21.018   4.992  1.00 35.26           C  
ATOM   1167  HB2 ASN A  72     -15.128 -21.934   4.420  1.00 35.26           H  
ATOM   1168  HB3 ASN A  72     -14.516 -20.275   4.341  1.00 35.26           H  
ATOM   1169  O   ASN A  72     -15.535 -23.078   6.933  1.00 35.26           O  
ATOM   1170  CG  ASN A  72     -16.322 -20.457   5.422  1.00 35.26           C  
ATOM   1171  ND2 ASN A  72     -17.229 -20.286   4.490  1.00 35.26           N  
ATOM   1172 HD21 ASN A  72     -17.025 -20.529   3.531  1.00 35.26           H  
ATOM   1173 HD22 ASN A  72     -18.109 -19.890   4.787  1.00 35.26           H  
ATOM   1174  OD1 ASN A  72     -16.571 -20.117   6.569  1.00 35.26           O  
ATOM   1175  N   ARG A  73     -13.571 -22.879   7.998  1.00 34.30           N  
ATOM   1176  H   ARG A  73     -12.705 -22.361   8.001  1.00 34.30           H  
ATOM   1177  CA  ARG A  73     -13.795 -23.802   9.117  1.00 34.30           C  
ATOM   1178  HA  ARG A  73     -14.863 -23.911   9.301  1.00 34.30           H  
ATOM   1179  C   ARG A  73     -13.160 -23.198  10.369  1.00 34.30           C  
ATOM   1180  CB  ARG A  73     -13.206 -25.186   8.802  1.00 34.30           C  
ATOM   1181  HB2 ARG A  73     -13.104 -25.725   9.744  1.00 34.30           H  
ATOM   1182  HB3 ARG A  73     -12.214 -25.080   8.362  1.00 34.30           H  
ATOM   1183  O   ARG A  73     -11.999 -23.469  10.678  1.00 34.30           O  
ATOM   1184  CG  ARG A  73     -14.101 -26.022   7.878  1.00 34.30           C  
ATOM   1185  HG2 ARG A  73     -14.150 -25.571   6.887  1.00 34.30           H  
ATOM   1186  HG3 ARG A  73     -15.103 -26.070   8.304  1.00 34.30           H  
ATOM   1187  CD  ARG A  73     -13.521 -27.437   7.780  1.00 34.30           C  
ATOM   1188  HD2 ARG A  73     -12.628 -27.415   7.155  1.00 34.30           H  
ATOM   1189  HD3 ARG A  73     -13.233 -27.752   8.783  1.00 34.30           H  
ATOM   1190  NE  ARG A  73     -14.496 -28.400   7.237  1.00 34.30           N  
ATOM   1191  HE  ARG A  73     -15.159 -28.039   6.566  1.00 34.30           H  
ATOM   1192  NH1 ARG A  73     -13.739 -30.263   8.372  1.00 34.30           N  
ATOM   1193 HH11 ARG A  73     -13.047 -29.712   8.859  1.00 34.30           H  
ATOM   1194 HH12 ARG A  73     -13.820 -31.243   8.602  1.00 34.30           H  
ATOM   1195  NH2 ARG A  73     -15.496 -30.432   7.012  1.00 34.30           N  
ATOM   1196 HH21 ARG A  73     -16.163 -30.029   6.369  1.00 34.30           H  
ATOM   1197 HH22 ARG A  73     -15.542 -31.414   7.242  1.00 34.30           H  
ATOM   1198  CZ  ARG A  73     -14.568 -29.686   7.542  1.00 34.30           C  
ATOM   1199  N   LYS A  74     -13.937 -22.372  11.081  1.00 37.91           N  
ATOM   1200  H   LYS A  74     -14.878 -22.236  10.742  1.00 37.91           H  
ATOM   1201  CA  LYS A  74     -13.517 -21.616  12.281  1.00 37.91           C  
ATOM   1202  HA  LYS A  74     -12.874 -20.786  11.986  1.00 37.91           H  
ATOM   1203  C   LYS A  74     -12.711 -22.472  13.262  1.00 37.91           C  
ATOM   1204  CB  LYS A  74     -14.761 -21.075  13.012  1.00 37.91           C  
ATOM   1205  HB2 LYS A  74     -14.434 -20.580  13.927  1.00 37.91           H  
ATOM   1206  HB3 LYS A  74     -15.396 -21.914  13.296  1.00 37.91           H  
ATOM   1207  O   LYS A  74     -11.686 -22.039  13.773  1.00 37.91           O  
ATOM   1208  CG  LYS A  74     -15.589 -20.078  12.187  1.00 37.91           C  
ATOM   1209  HG2 LYS A  74     -14.972 -19.213  11.943  1.00 37.91           H  
ATOM   1210  HG3 LYS A  74     -15.921 -20.548  11.262  1.00 37.91           H  
ATOM   1211  CD  LYS A  74     -16.821 -19.622  12.983  1.00 37.91           C  
ATOM   1212  HD2 LYS A  74     -16.493 -19.138  13.903  1.00 37.91           H  
ATOM   1213  HD3 LYS A  74     -17.420 -20.496  13.237  1.00 37.91           H  
ATOM   1214  CE  LYS A  74     -17.665 -18.644  12.155  1.00 37.91           C  
ATOM   1215  HE2 LYS A  74     -17.946 -19.132  11.222  1.00 37.91           H  
ATOM   1216  HE3 LYS A  74     -17.049 -17.781  11.904  1.00 37.91           H  
ATOM   1217  NZ  LYS A  74     -18.880 -18.210  12.892  1.00 37.91           N  
ATOM   1218  HZ1 LYS A  74     -19.460 -19.005  13.117  1.00 37.91           H  
ATOM   1219  HZ2 LYS A  74     -18.627 -17.746  13.753  1.00 37.91           H  
ATOM   1220  HZ3 LYS A  74     -19.423 -17.568  12.334  1.00 37.91           H  
ATOM   1221  N   ASP A  75     -13.164 -23.700  13.473  1.00 41.43           N  
ATOM   1222  H   ASP A  75     -14.071 -23.924  13.089  1.00 41.43           H  
ATOM   1223  CA  ASP A  75     -12.652 -24.658  14.450  1.00 41.43           C  
ATOM   1224  HA  ASP A  75     -12.579 -24.165  15.419  1.00 41.43           H  
ATOM   1225  C   ASP A  75     -11.267 -25.209  14.085  1.00 41.43           C  
ATOM   1226  CB  ASP A  75     -13.684 -25.788  14.576  1.00 41.43           C  
ATOM   1227  HB2 ASP A  75     -13.441 -26.406  15.441  1.00 41.43           H  
ATOM   1228  HB3 ASP A  75     -13.647 -26.414  13.684  1.00 41.43           H  
ATOM   1229  O   ASP A  75     -10.460 -25.465  14.974  1.00 41.43           O  
ATOM   1230  CG  ASP A  75     -15.090 -25.201  14.722  1.00 41.43           C  
ATOM   1231  OD1 ASP A  75     -15.491 -24.951  15.877  1.00 41.43           O  
ATOM   1232  OD2 ASP A  75     -15.673 -24.877  13.658  1.00 41.43           O  
ATOM   1233  N   HIS A  76     -10.949 -25.328  12.790  1.00 37.21           N  
ATOM   1234  H   HIS A  76     -11.603 -24.983  12.103  1.00 37.21           H  
ATOM   1235  CA  HIS A  76      -9.608 -25.718  12.342  1.00 37.21           C  
ATOM   1236  HA  HIS A  76      -9.279 -26.589  12.908  1.00 37.21           H  
ATOM   1237  C   HIS A  76      -8.600 -24.596  12.625  1.00 37.21           C  
ATOM   1238  CB  HIS A  76      -9.621 -26.087  10.850  1.00 37.21           C  
ATOM   1239  HB2 HIS A  76     -10.171 -25.334  10.284  1.00 37.21           H  
ATOM   1240  HB3 HIS A  76      -8.593 -26.071  10.489  1.00 37.21           H  
ATOM   1241  O   HIS A  76      -7.543 -24.854  13.196  1.00 37.21           O  
ATOM   1242  CG  HIS A  76     -10.189 -27.453  10.540  1.00 37.21           C  
ATOM   1243  CD2 HIS A  76     -11.454 -27.910  10.797  1.00 37.21           C  
ATOM   1244  HD2 HIS A  76     -12.239 -27.356  11.290  1.00 37.21           H  
ATOM   1245  ND1 HIS A  76      -9.513 -28.476   9.916  1.00 37.21           N  
ATOM   1246  HD1 HIS A  76      -8.546 -28.457   9.627  1.00 37.21           H  
ATOM   1247  CE1 HIS A  76     -10.347 -29.522   9.798  1.00 37.21           C  
ATOM   1248  HE1 HIS A  76     -10.083 -30.474   9.363  1.00 37.21           H  
ATOM   1249  NE2 HIS A  76     -11.561 -29.213  10.286  1.00 37.21           N  
ATOM   1250  N   LEU A  77      -8.954 -23.347  12.292  1.00 38.18           N  
ATOM   1251  H   LEU A  77      -9.846 -23.207  11.841  1.00 38.18           H  
ATOM   1252  CA  LEU A  77      -8.121 -22.174  12.572  1.00 38.18           C  
ATOM   1253  HA  LEU A  77      -7.130 -22.353  12.154  1.00 38.18           H  
ATOM   1254  C   LEU A  77      -7.943 -21.961  14.084  1.00 38.18           C  
ATOM   1255  CB  LEU A  77      -8.742 -20.951  11.869  1.00 38.18           C  
ATOM   1256  HB2 LEU A  77      -8.786 -21.154  10.799  1.00 38.18           H  
ATOM   1257  HB3 LEU A  77      -9.763 -20.823  12.227  1.00 38.18           H  
ATOM   1258  O   LEU A  77      -6.817 -21.833  14.556  1.00 38.18           O  
ATOM   1259  CG  LEU A  77      -7.982 -19.629  12.091  1.00 38.18           C  
ATOM   1260  HG  LEU A  77      -7.974 -19.389  13.154  1.00 38.18           H  
ATOM   1261  CD1 LEU A  77      -6.540 -19.687  11.583  1.00 38.18           C  
ATOM   1262 HD11 LEU A  77      -5.962 -20.390  12.181  1.00 38.18           H  
ATOM   1263 HD12 LEU A  77      -6.075 -18.706  11.679  1.00 38.18           H  
ATOM   1264 HD13 LEU A  77      -6.519 -19.996  10.537  1.00 38.18           H  
ATOM   1265  CD2 LEU A  77      -8.706 -18.502  11.356  1.00 38.18           C  
ATOM   1266 HD21 LEU A  77      -8.192 -17.558  11.536  1.00 38.18           H  
ATOM   1267 HD22 LEU A  77      -9.728 -18.418  11.726  1.00 38.18           H  
ATOM   1268 HD23 LEU A  77      -8.725 -18.703  10.284  1.00 38.18           H  
ATOM   1269  N   LYS A  78      -9.043 -22.002  14.849  1.00 39.73           N  
ATOM   1270  H   LYS A  78      -9.931 -22.099  14.378  1.00 39.73           H  
ATOM   1271  CA  LYS A  78      -9.048 -21.943  16.318  1.00 39.73           C  
ATOM   1272  HA  LYS A  78      -8.690 -20.968  16.647  1.00 39.73           H  
ATOM   1273  C   LYS A  78      -8.105 -22.988  16.914  1.00 39.73           C  
ATOM   1274  CB  LYS A  78     -10.488 -22.161  16.817  1.00 39.73           C  
ATOM   1275  HB2 LYS A  78     -11.130 -21.363  16.441  1.00 39.73           H  
ATOM   1276  HB3 LYS A  78     -10.843 -23.100  16.391  1.00 39.73           H  
ATOM   1277  O   LYS A  78      -7.213 -22.633  17.677  1.00 39.73           O  
ATOM   1278  CG  LYS A  78     -10.616 -22.222  18.351  1.00 39.73           C  
ATOM   1279  HG2 LYS A  78      -9.722 -22.665  18.791  1.00 39.73           H  
ATOM   1280  HG3 LYS A  78     -10.723 -21.215  18.753  1.00 39.73           H  
ATOM   1281  CD  LYS A  78     -11.810 -23.089  18.766  1.00 39.73           C  
ATOM   1282  HD2 LYS A  78     -11.781 -24.022  18.203  1.00 39.73           H  
ATOM   1283  HD3 LYS A  78     -12.745 -22.570  18.557  1.00 39.73           H  
ATOM   1284  CE  LYS A  78     -11.689 -23.415  20.255  1.00 39.73           C  
ATOM   1285  HE2 LYS A  78     -11.906 -22.525  20.845  1.00 39.73           H  
ATOM   1286  HE3 LYS A  78     -10.655 -23.699  20.450  1.00 39.73           H  
ATOM   1287  NZ  LYS A  78     -12.566 -24.546  20.627  1.00 39.73           N  
ATOM   1288  HZ1 LYS A  78     -12.288 -25.357  20.093  1.00 39.73           H  
ATOM   1289  HZ2 LYS A  78     -13.532 -24.334  20.423  1.00 39.73           H  
ATOM   1290  HZ3 LYS A  78     -12.458 -24.758  21.609  1.00 39.73           H  
ATOM   1291  N   ASN A  79      -8.295 -24.264  16.577  1.00 38.25           N  
ATOM   1292  H   ASN A  79      -9.052 -24.505  15.953  1.00 38.25           H  
ATOM   1293  CA  ASN A  79      -7.523 -25.337  17.192  1.00 38.25           C  
ATOM   1294  HA  ASN A  79      -7.573 -25.223  18.275  1.00 38.25           H  
ATOM   1295  C   ASN A  79      -6.037 -25.229  16.818  1.00 38.25           C  
ATOM   1296  CB  ASN A  79      -8.135 -26.699  16.830  1.00 38.25           C  
ATOM   1297  HB2 ASN A  79      -8.218 -26.783  15.746  1.00 38.25           H  
ATOM   1298  HB3 ASN A  79      -7.461 -27.482  17.178  1.00 38.25           H  
ATOM   1299  O   ASN A  79      -5.200 -25.345  17.704  1.00 38.25           O  
ATOM   1300  CG  ASN A  79      -9.502 -26.964  17.455  1.00 38.25           C  
ATOM   1301  ND2 ASN A  79     -10.091 -28.091  17.129  1.00 38.25           N  
ATOM   1302 HD21 ASN A  79     -11.008 -28.258  17.520  1.00 38.25           H  
ATOM   1303 HD22 ASN A  79      -9.655 -28.715  16.465  1.00 38.25           H  
ATOM   1304  OD1 ASN A  79     -10.055 -26.208  18.247  1.00 38.25           O  
ATOM   1305  N   HIS A  80      -5.700 -24.904  15.563  1.00 38.93           N  
ATOM   1306  H   HIS A  80      -6.422 -24.791  14.866  1.00 38.93           H  
ATOM   1307  CA  HIS A  80      -4.304 -24.720  15.154  1.00 38.93           C  
ATOM   1308  HA  HIS A  80      -3.759 -25.626  15.421  1.00 38.93           H  
ATOM   1309  C   HIS A  80      -3.623 -23.548  15.889  1.00 38.93           C  
ATOM   1310  CB  HIS A  80      -4.236 -24.554  13.627  1.00 38.93           C  
ATOM   1311  HB2 HIS A  80      -4.605 -23.566  13.353  1.00 38.93           H  
ATOM   1312  HB3 HIS A  80      -4.890 -25.296  13.170  1.00 38.93           H  
ATOM   1313  O   HIS A  80      -2.451 -23.660  16.247  1.00 38.93           O  
ATOM   1314  CG  HIS A  80      -2.856 -24.750  13.039  1.00 38.93           C  
ATOM   1315  CD2 HIS A  80      -2.575 -25.191  11.774  1.00 38.93           C  
ATOM   1316  HD2 HIS A  80      -3.299 -25.442  11.013  1.00 38.93           H  
ATOM   1317  ND1 HIS A  80      -1.648 -24.569  13.676  1.00 38.93           N  
ATOM   1318  HD1 HIS A  80      -1.528 -24.249  14.626  1.00 38.93           H  
ATOM   1319  CE1 HIS A  80      -0.667 -24.899  12.819  1.00 38.93           C  
ATOM   1320  HE1 HIS A  80       0.389 -24.870  13.040  1.00 38.93           H  
ATOM   1321  NE2 HIS A  80      -1.186 -25.283  11.643  1.00 38.93           N  
ATOM   1322  N   LEU A  81      -4.348 -22.457  16.170  1.00 41.29           N  
ATOM   1323  H   LEU A  81      -5.293 -22.404  15.817  1.00 41.29           H  
ATOM   1324  CA  LEU A  81      -3.860 -21.339  16.992  1.00 41.29           C  
ATOM   1325  HA  LEU A  81      -2.850 -21.081  16.672  1.00 41.29           H  
ATOM   1326  C   LEU A  81      -3.748 -21.689  18.489  1.00 41.29           C  
ATOM   1327  CB  LEU A  81      -4.777 -20.118  16.784  1.00 41.29           C  
ATOM   1328  HB2 LEU A  81      -4.519 -19.357  17.521  1.00 41.29           H  
ATOM   1329  HB3 LEU A  81      -5.804 -20.425  16.978  1.00 41.29           H  
ATOM   1330  O   LEU A  81      -2.999 -21.034  19.205  1.00 41.29           O  
ATOM   1331  CG  LEU A  81      -4.697 -19.477  15.384  1.00 41.29           C  
ATOM   1332  HG  LEU A  81      -4.798 -20.243  14.615  1.00 41.29           H  
ATOM   1333  CD1 LEU A  81      -5.834 -18.468  15.217  1.00 41.29           C  
ATOM   1334 HD11 LEU A  81      -5.788 -18.023  14.223  1.00 41.29           H  
ATOM   1335 HD12 LEU A  81      -6.790 -18.978  15.333  1.00 41.29           H  
ATOM   1336 HD13 LEU A  81      -5.750 -17.682  15.969  1.00 41.29           H  
ATOM   1337  CD2 LEU A  81      -3.378 -18.738  15.153  1.00 41.29           C  
ATOM   1338 HD21 LEU A  81      -3.255 -17.951  15.896  1.00 41.29           H  
ATOM   1339 HD22 LEU A  81      -3.374 -18.294  14.157  1.00 41.29           H  
ATOM   1340 HD23 LEU A  81      -2.542 -19.434  15.222  1.00 41.29           H  
ATOM   1341  N   GLN A  82      -4.450 -22.723  18.967  1.00 42.20           N  
ATOM   1342  H   GLN A  82      -5.082 -23.196  18.337  1.00 42.20           H  
ATOM   1343  CA  GLN A  82      -4.345 -23.232  20.342  1.00 42.20           C  
ATOM   1344  HA  GLN A  82      -3.963 -22.433  20.977  1.00 42.20           H  
ATOM   1345  C   GLN A  82      -3.339 -24.388  20.512  1.00 42.20           C  
ATOM   1346  CB  GLN A  82      -5.739 -23.615  20.876  1.00 42.20           C  
ATOM   1347  HB2 GLN A  82      -6.226 -24.305  20.187  1.00 42.20           H  
ATOM   1348  HB3 GLN A  82      -5.611 -24.127  21.830  1.00 42.20           H  
ATOM   1349  O   GLN A  82      -3.138 -24.849  21.635  1.00 42.20           O  
ATOM   1350  CG  GLN A  82      -6.640 -22.392  21.111  1.00 42.20           C  
ATOM   1351  HG2 GLN A  82      -7.000 -22.004  20.158  1.00 42.20           H  
ATOM   1352  HG3 GLN A  82      -6.062 -21.608  21.599  1.00 42.20           H  
ATOM   1353  CD  GLN A  82      -7.831 -22.730  22.003  1.00 42.20           C  
ATOM   1354  NE2 GLN A  82      -7.627 -22.845  23.297  1.00 42.20           N  
ATOM   1355 HE21 GLN A  82      -8.426 -23.057  23.878  1.00 42.20           H  
ATOM   1356 HE22 GLN A  82      -6.701 -22.715  23.677  1.00 42.20           H  
ATOM   1357  OE1 GLN A  82      -8.962 -22.904  21.568  1.00 42.20           O  
ATOM   1358  N   THR A  83      -2.696 -24.864  19.438  1.00 44.44           N  
ATOM   1359  H   THR A  83      -2.973 -24.515  18.532  1.00 44.44           H  
ATOM   1360  CA  THR A  83      -1.731 -25.983  19.479  1.00 44.44           C  
ATOM   1361  HA  THR A  83      -1.483 -26.183  20.521  1.00 44.44           H  
ATOM   1362  C   THR A  83      -0.392 -25.658  18.808  1.00 44.44           C  
ATOM   1363  CB  THR A  83      -2.324 -27.289  18.914  1.00 44.44           C  
ATOM   1364  HB  THR A  83      -1.590 -28.085  19.044  1.00 44.44           H  
ATOM   1365  O   THR A  83       0.270 -26.559  18.285  1.00 44.44           O  
ATOM   1366  CG2 THR A  83      -3.600 -27.739  19.625  1.00 44.44           C  
ATOM   1367 HG21 THR A  83      -3.923 -28.696  19.215  1.00 44.44           H  
ATOM   1368 HG22 THR A  83      -4.395 -27.006  19.485  1.00 44.44           H  
ATOM   1369 HG23 THR A  83      -3.403 -27.853  20.691  1.00 44.44           H  
ATOM   1370  OG1 THR A  83      -2.595 -27.166  17.535  1.00 44.44           O  
ATOM   1371  HG1 THR A  83      -1.745 -27.084  17.096  1.00 44.44           H  
ATOM   1372  N   HIS A  84       0.016 -24.384  18.764  1.00 37.66           N  
ATOM   1373  H   HIS A  84      -0.543 -23.669  19.207  1.00 37.66           H  
ATOM   1374  CA  HIS A  84       1.287 -23.970  18.163  1.00 37.66           C  
ATOM   1375  HA  HIS A  84       1.996 -24.785  18.308  1.00 37.66           H  
ATOM   1376  C   HIS A  84       1.942 -22.767  18.851  1.00 37.66           C  
ATOM   1377  CB  HIS A  84       1.115 -23.737  16.647  1.00 37.66           C  
ATOM   1378  HB2 HIS A  84       1.472 -22.742  16.383  1.00 37.66           H  
ATOM   1379  HB3 HIS A  84       0.060 -23.782  16.374  1.00 37.66           H  
ATOM   1380  O   HIS A  84       1.297 -22.001  19.560  1.00 37.66           O  
ATOM   1381  CG  HIS A  84       1.863 -24.757  15.826  1.00 37.66           C  
ATOM   1382  CD2 HIS A  84       2.658 -24.512  14.744  1.00 37.66           C  
ATOM   1383  HD2 HIS A  84       2.811 -23.545  14.288  1.00 37.66           H  
ATOM   1384  ND1 HIS A  84       1.926 -26.108  16.072  1.00 37.66           N  
ATOM   1385  HD1 HIS A  84       1.415 -26.585  16.801  1.00 37.66           H  
ATOM   1386  CE1 HIS A  84       2.756 -26.664  15.178  1.00 37.66           C  
ATOM   1387  HE1 HIS A  84       2.989 -27.717  15.124  1.00 37.66           H  
ATOM   1388  NE2 HIS A  84       3.272 -25.718  14.373  1.00 37.66           N  
ATOM   1389  N   ASP A  85       3.250 -22.634  18.630  1.00 36.27           N  
ATOM   1390  H   ASP A  85       3.702 -23.280  17.999  1.00 36.27           H  
ATOM   1391  CA  ASP A  85       4.086 -21.583  19.209  1.00 36.27           C  
ATOM   1392  HA  ASP A  85       3.827 -21.537  20.267  1.00 36.27           H  
ATOM   1393  C   ASP A  85       3.804 -20.200  18.561  1.00 36.27           C  
ATOM   1394  CB  ASP A  85       5.563 -22.033  19.150  1.00 36.27           C  
ATOM   1395  HB2 ASP A  85       5.909 -22.205  20.169  1.00 36.27           H  
ATOM   1396  HB3 ASP A  85       5.644 -22.984  18.623  1.00 36.27           H  
ATOM   1397  O   ASP A  85       3.689 -20.123  17.331  1.00 36.27           O  
ATOM   1398  CG  ASP A  85       6.494 -21.023  18.486  1.00 36.27           C  
ATOM   1399  OD1 ASP A  85       6.697 -19.942  19.082  1.00 36.27           O  
ATOM   1400  OD2 ASP A  85       6.958 -21.324  17.366  1.00 36.27           O  
ATOM   1401  N   PRO A  86       3.720 -19.103  19.346  1.00 41.66           N  
ATOM   1402  CA  PRO A  86       3.427 -17.761  18.836  1.00 41.66           C  
ATOM   1403  HA  PRO A  86       2.419 -17.771  18.422  1.00 41.66           H  
ATOM   1404  C   PRO A  86       4.379 -17.235  17.756  1.00 41.66           C  
ATOM   1405  CB  PRO A  86       3.447 -16.839  20.060  1.00 41.66           C  
ATOM   1406  HB2 PRO A  86       4.458 -16.472  20.239  1.00 41.66           H  
ATOM   1407  HB3 PRO A  86       2.753 -16.006  19.948  1.00 41.66           H  
ATOM   1408  O   PRO A  86       3.938 -16.479  16.893  1.00 41.66           O  
ATOM   1409  CG  PRO A  86       3.041 -17.767  21.198  1.00 41.66           C  
ATOM   1410  HG2 PRO A  86       3.393 -17.405  22.164  1.00 41.66           H  
ATOM   1411  HG3 PRO A  86       1.958 -17.894  21.202  1.00 41.66           H  
ATOM   1412  CD  PRO A  86       3.711 -19.080  20.805  1.00 41.66           C  
ATOM   1413  HD2 PRO A  86       3.134 -19.902  21.227  1.00 41.66           H  
ATOM   1414  HD3 PRO A  86       4.736 -19.102  21.175  1.00 41.66           H  
ATOM   1415  N   ASN A  87       5.651 -17.646  17.734  1.00 41.65           N  
ATOM   1416  H   ASN A  87       5.963 -18.330  18.408  1.00 41.65           H  
ATOM   1417  CA  ASN A  87       6.604 -17.188  16.716  1.00 41.65           C  
ATOM   1418  HA  ASN A  87       6.625 -16.099  16.721  1.00 41.65           H  
ATOM   1419  C   ASN A  87       6.167 -17.623  15.308  1.00 41.65           C  
ATOM   1420  CB  ASN A  87       8.016 -17.696  17.050  1.00 41.65           C  
ATOM   1421  HB2 ASN A  87       8.021 -18.784  17.115  1.00 41.65           H  
ATOM   1422  HB3 ASN A  87       8.698 -17.403  16.253  1.00 41.65           H  
ATOM   1423  O   ASN A  87       6.272 -16.850  14.355  1.00 41.65           O  
ATOM   1424  CG  ASN A  87       8.548 -17.108  18.343  1.00 41.65           C  
ATOM   1425  ND2 ASN A  87       8.370 -17.779  19.454  1.00 41.65           N  
ATOM   1426 HD21 ASN A  87       8.732 -17.375  20.305  1.00 41.65           H  
ATOM   1427 HD22 ASN A  87       7.875 -18.659  19.424  1.00 41.65           H  
ATOM   1428  OD1 ASN A  87       9.103 -16.026  18.368  1.00 41.65           O  
ATOM   1429  N   LYS A  88       5.581 -18.820  15.175  1.00 38.32           N  
ATOM   1430  H   LYS A  88       5.525 -19.404  15.998  1.00 38.32           H  
ATOM   1431  CA  LYS A  88       4.975 -19.297  13.919  1.00 38.32           C  
ATOM   1432  HA  LYS A  88       5.673 -19.128  13.099  1.00 38.32           H  
ATOM   1433  C   LYS A  88       3.689 -18.553  13.559  1.00 38.32           C  
ATOM   1434  CB  LYS A  88       4.683 -20.794  14.021  1.00 38.32           C  
ATOM   1435  HB2 LYS A  88       4.158 -21.117  13.122  1.00 38.32           H  
ATOM   1436  HB3 LYS A  88       4.027 -20.960  14.875  1.00 38.32           H  
ATOM   1437  O   LYS A  88       3.398 -18.407  12.375  1.00 38.32           O  
ATOM   1438  CG  LYS A  88       5.959 -21.634  14.167  1.00 38.32           C  
ATOM   1439  HG2 LYS A  88       6.598 -21.225  14.949  1.00 38.32           H  
ATOM   1440  HG3 LYS A  88       6.514 -21.633  13.229  1.00 38.32           H  
ATOM   1441  CD  LYS A  88       5.550 -23.058  14.532  1.00 38.32           C  
ATOM   1442  HD2 LYS A  88       5.056 -23.503  13.668  1.00 38.32           H  
ATOM   1443  HD3 LYS A  88       4.862 -23.016  15.377  1.00 38.32           H  
ATOM   1444  CE  LYS A  88       6.732 -23.923  14.945  1.00 38.32           C  
ATOM   1445  HE2 LYS A  88       7.152 -23.502  15.859  1.00 38.32           H  
ATOM   1446  HE3 LYS A  88       7.498 -23.880  14.170  1.00 38.32           H  
ATOM   1447  NZ  LYS A  88       6.270 -25.315  15.161  1.00 38.32           N  
ATOM   1448  HZ1 LYS A  88       5.887 -25.691  14.305  1.00 38.32           H  
ATOM   1449  HZ2 LYS A  88       5.518 -25.324  15.834  1.00 38.32           H  
ATOM   1450  HZ3 LYS A  88       7.027 -25.896  15.491  1.00 38.32           H  
ATOM   1451  N   ILE A  89       2.936 -18.064  14.548  1.00 37.52           N  
ATOM   1452  H   ILE A  89       3.259 -18.190  15.497  1.00 37.52           H  
ATOM   1453  CA  ILE A  89       1.752 -17.222  14.311  1.00 37.52           C  
ATOM   1454  HA  ILE A  89       1.133 -17.713  13.560  1.00 37.52           H  
ATOM   1455  C   ILE A  89       2.203 -15.883  13.707  1.00 37.52           C  
ATOM   1456  CB  ILE A  89       0.890 -17.052  15.588  1.00 37.52           C  
ATOM   1457  HB  ILE A  89       1.460 -16.496  16.333  1.00 37.52           H  
ATOM   1458  O   ILE A  89       1.693 -15.493  12.659  1.00 37.52           O  
ATOM   1459  CG1 ILE A  89       0.511 -18.430  16.189  1.00 37.52           C  
ATOM   1460 HG12 ILE A  89       1.422 -18.980  16.424  1.00 37.52           H  
ATOM   1461 HG13 ILE A  89      -0.043 -19.006  15.448  1.00 37.52           H  
ATOM   1462  CG2 ILE A  89      -0.375 -16.237  15.256  1.00 37.52           C  
ATOM   1463 HG21 ILE A  89      -0.954 -16.051  16.160  1.00 37.52           H  
ATOM   1464 HG22 ILE A  89      -0.105 -15.265  14.842  1.00 37.52           H  
ATOM   1465 HG23 ILE A  89      -0.990 -16.774  14.534  1.00 37.52           H  
ATOM   1466  CD1 ILE A  89      -0.314 -18.372  17.483  1.00 37.52           C  
ATOM   1467 HD11 ILE A  89       0.173 -17.725  18.212  1.00 37.52           H  
ATOM   1468 HD12 ILE A  89      -1.318 -17.998  17.283  1.00 37.52           H  
ATOM   1469 HD13 ILE A  89      -0.398 -19.375  17.900  1.00 37.52           H  
ATOM   1470  N   SER A  90       3.232 -15.247  14.277  1.00 39.16           N  
ATOM   1471  H   SER A  90       3.574 -15.574  15.169  1.00 39.16           H  
ATOM   1472  CA  SER A  90       3.871 -14.055  13.697  1.00 39.16           C  
ATOM   1473  HA  SER A  90       3.128 -13.261  13.623  1.00 39.16           H  
ATOM   1474  C   SER A  90       4.420 -14.313  12.287  1.00 39.16           C  
ATOM   1475  CB  SER A  90       4.998 -13.562  14.611  1.00 39.16           C  
ATOM   1476  HB2 SER A  90       5.452 -12.671  14.177  1.00 39.16           H  
ATOM   1477  HB3 SER A  90       5.759 -14.335  14.711  1.00 39.16           H  
ATOM   1478  O   SER A  90       4.215 -13.496  11.390  1.00 39.16           O  
ATOM   1479  OG  SER A  90       4.475 -13.247  15.886  1.00 39.16           O  
ATOM   1480  HG  SER A  90       5.198 -13.024  16.477  1.00 39.16           H  
ATOM   1481  N   TYR A  91       5.042 -15.476  12.050  1.00 36.29           N  
ATOM   1482  H   TYR A  91       5.245 -16.079  12.834  1.00 36.29           H  
ATOM   1483  CA  TYR A  91       5.522 -15.875  10.720  1.00 36.29           C  
ATOM   1484  HA  TYR A  91       6.186 -15.089  10.361  1.00 36.29           H  
ATOM   1485  C   TYR A  91       4.370 -16.009   9.702  1.00 36.29           C  
ATOM   1486  CB  TYR A  91       6.352 -17.171  10.821  1.00 36.29           C  
ATOM   1487  HB2 TYR A  91       6.696 -17.290  11.848  1.00 36.29           H  
ATOM   1488  HB3 TYR A  91       5.720 -18.030  10.596  1.00 36.29           H  
ATOM   1489  O   TYR A  91       4.515 -15.612   8.548  1.00 36.29           O  
ATOM   1490  CG  TYR A  91       7.579 -17.202   9.922  1.00 36.29           C  
ATOM   1491  CD1 TYR A  91       7.445 -17.097   8.523  1.00 36.29           C  
ATOM   1492  HD1 TYR A  91       6.467 -17.019   8.072  1.00 36.29           H  
ATOM   1493  CD2 TYR A  91       8.867 -17.312  10.488  1.00 36.29           C  
ATOM   1494  HD2 TYR A  91       8.983 -17.394  11.559  1.00 36.29           H  
ATOM   1495  CE1 TYR A  91       8.583 -17.068   7.697  1.00 36.29           C  
ATOM   1496  HE1 TYR A  91       8.462 -16.956   6.630  1.00 36.29           H  
ATOM   1497  CE2 TYR A  91      10.010 -17.295   9.664  1.00 36.29           C  
ATOM   1498  HE2 TYR A  91      11.000 -17.378  10.089  1.00 36.29           H  
ATOM   1499  OH  TYR A  91      10.964 -17.109   7.463  1.00 36.29           O  
ATOM   1500  HH  TYR A  91      10.703 -17.101   6.539  1.00 36.29           H  
ATOM   1501  CZ  TYR A  91       9.870 -17.159   8.267  1.00 36.29           C  
ATOM   1502  N   ALA A  92       3.194 -16.494  10.115  1.00 38.11           N  
ATOM   1503  H   ALA A  92       3.115 -16.838  11.061  1.00 38.11           H  
ATOM   1504  CA  ALA A  92       2.011 -16.549   9.251  1.00 38.11           C  
ATOM   1505  HA  ALA A  92       2.299 -17.021   8.312  1.00 38.11           H  
ATOM   1506  C   ALA A  92       1.455 -15.151   8.897  1.00 38.11           C  
ATOM   1507  CB  ALA A  92       0.956 -17.440   9.921  1.00 38.11           C  
ATOM   1508  HB1 ALA A  92       0.107 -17.564   9.249  1.00 38.11           H  
ATOM   1509  HB2 ALA A  92       1.384 -18.418  10.140  1.00 38.11           H  
ATOM   1510  HB3 ALA A  92       0.611 -16.983  10.848  1.00 38.11           H  
ATOM   1511  O   ALA A  92       0.911 -14.967   7.805  1.00 38.11           O  
ATOM   1512  N   CYS A  93       1.626 -14.152   9.772  1.00 35.53           N  
ATOM   1513  H   CYS A  93       2.035 -14.364  10.671  1.00 35.53           H  
ATOM   1514  CA  CYS A  93       1.340 -12.750   9.449  1.00 35.53           C  
ATOM   1515  HA  CYS A  93       0.338 -12.690   9.022  1.00 35.53           H  
ATOM   1516  C   CYS A  93       2.338 -12.202   8.406  1.00 35.53           C  
ATOM   1517  CB  CYS A  93       1.378 -11.889  10.728  1.00 35.53           C  
ATOM   1518  HB2 CYS A  93       2.419 -11.722  11.004  1.00 35.53           H  
ATOM   1519  HB3 CYS A  93       0.948 -10.915  10.495  1.00 35.53           H  
ATOM   1520  O   CYS A  93       1.945 -11.585   7.413  1.00 35.53           O  
ATOM   1521  SG  CYS A  93       0.544 -12.546  12.204  1.00 35.53           S  
ATOM   1522  N   ASP A  94       3.630 -12.457   8.631  1.00 38.83           N  
ATOM   1523  H   ASP A  94       3.859 -12.970   9.470  1.00 38.83           H  
ATOM   1524  CA  ASP A  94       4.764 -11.999   7.821  1.00 38.83           C  
ATOM   1525  HA  ASP A  94       4.733 -10.913   7.734  1.00 38.83           H  
ATOM   1526  C   ASP A  94       4.765 -12.569   6.390  1.00 38.83           C  
ATOM   1527  CB  ASP A  94       6.041 -12.378   8.585  1.00 38.83           C  
ATOM   1528  HB2 ASP A  94       6.133 -11.742   9.465  1.00 38.83           H  
ATOM   1529  HB3 ASP A  94       5.962 -13.410   8.925  1.00 38.83           H  
ATOM   1530  O   ASP A  94       4.864 -11.813   5.421  1.00 38.83           O  
ATOM   1531  CG  ASP A  94       7.297 -12.255   7.732  1.00 38.83           C  
ATOM   1532  OD1 ASP A  94       7.792 -11.129   7.516  1.00 38.83           O  
ATOM   1533  OD2 ASP A  94       7.813 -13.291   7.255  1.00 38.83           O  
ATOM   1534  N   ASP A  95       4.588 -13.883   6.238  1.00 40.81           N  
ATOM   1535  H   ASP A  95       4.551 -14.449   7.073  1.00 40.81           H  
ATOM   1536  CA  ASP A  95       4.551 -14.572   4.942  1.00 40.81           C  
ATOM   1537  HA  ASP A  95       5.503 -14.427   4.432  1.00 40.81           H  
ATOM   1538  C   ASP A  95       3.436 -14.027   4.031  1.00 40.81           C  
ATOM   1539  CB  ASP A  95       4.366 -16.072   5.210  1.00 40.81           C  
ATOM   1540  HB2 ASP A  95       5.240 -16.453   5.737  1.00 40.81           H  
ATOM   1541  HB3 ASP A  95       3.493 -16.221   5.845  1.00 40.81           H  
ATOM   1542  O   ASP A  95       3.657 -13.758   2.844  1.00 40.81           O  
ATOM   1543  CG  ASP A  95       4.178 -16.857   3.916  1.00 40.81           C  
ATOM   1544  OD1 ASP A  95       5.161 -17.097   3.182  1.00 40.81           O  
ATOM   1545  OD2 ASP A  95       3.029 -17.227   3.580  1.00 40.81           O  
ATOM   1546  N   CYS A  96       2.256 -13.781   4.607  1.00 35.41           N  
ATOM   1547  H   CYS A  96       2.159 -14.004   5.587  1.00 35.41           H  
ATOM   1548  CA  CYS A  96       1.127 -13.167   3.914  1.00 35.41           C  
ATOM   1549  HA  CYS A  96       0.898 -13.759   3.027  1.00 35.41           H  
ATOM   1550  C   CYS A  96       1.469 -11.740   3.444  1.00 35.41           C  
ATOM   1551  CB  CYS A  96      -0.078 -13.209   4.863  1.00 35.41           C  
ATOM   1552  HB2 CYS A  96      -0.215 -14.228   5.225  1.00 35.41           H  
ATOM   1553  HB3 CYS A  96       0.105 -12.563   5.721  1.00 35.41           H  
ATOM   1554  O   CYS A  96       1.300 -11.412   2.265  1.00 35.41           O  
ATOM   1555  SG  CYS A  96      -1.578 -12.674   3.990  1.00 35.41           S  
ATOM   1556  HG  CYS A  96      -2.406 -12.790   5.032  1.00 35.41           H  
ATOM   1557  N   GLY A  97       2.034 -10.912   4.331  1.00 41.68           N  
ATOM   1558  H   GLY A  97       2.189 -11.251   5.270  1.00 41.68           H  
ATOM   1559  CA  GLY A  97       2.486  -9.557   3.999  1.00 41.68           C  
ATOM   1560  HA2 GLY A  97       2.925  -9.109   4.891  1.00 41.68           H  
ATOM   1561  HA3 GLY A  97       1.633  -8.956   3.686  1.00 41.68           H  
ATOM   1562  C   GLY A  97       3.539  -9.540   2.885  1.00 41.68           C  
ATOM   1563  O   GLY A  97       3.402  -8.801   1.907  1.00 41.68           O  
ATOM   1564  N   LYS A  98       4.547 -10.417   2.966  1.00 42.14           N  
ATOM   1565  H   LYS A  98       4.596 -10.992   3.794  1.00 42.14           H  
ATOM   1566  CA  LYS A  98       5.592 -10.580   1.941  1.00 42.14           C  
ATOM   1567  HA  LYS A  98       6.088  -9.621   1.791  1.00 42.14           H  
ATOM   1568  C   LYS A  98       5.011 -10.972   0.581  1.00 42.14           C  
ATOM   1569  CB  LYS A  98       6.633 -11.602   2.432  1.00 42.14           C  
ATOM   1570  HB2 LYS A  98       6.126 -12.460   2.873  1.00 42.14           H  
ATOM   1571  HB3 LYS A  98       7.228 -11.951   1.588  1.00 42.14           H  
ATOM   1572  O   LYS A  98       5.412 -10.393  -0.429  1.00 42.14           O  
ATOM   1573  CG  LYS A  98       7.580 -10.964   3.460  1.00 42.14           C  
ATOM   1574  HG2 LYS A  98       6.996 -10.458   4.229  1.00 42.14           H  
ATOM   1575  HG3 LYS A  98       8.201 -10.224   2.956  1.00 42.14           H  
ATOM   1576  CD  LYS A  98       8.477 -12.002   4.144  1.00 42.14           C  
ATOM   1577  HD2 LYS A  98       9.027 -12.581   3.403  1.00 42.14           H  
ATOM   1578  HD3 LYS A  98       7.840 -12.672   4.722  1.00 42.14           H  
ATOM   1579  CE  LYS A  98       9.458 -11.277   5.076  1.00 42.14           C  
ATOM   1580  HE2 LYS A  98       8.907 -10.479   5.574  1.00 42.14           H  
ATOM   1581  HE3 LYS A  98      10.265 -10.829   4.495  1.00 42.14           H  
ATOM   1582  NZ  LYS A  98       9.983 -12.173   6.128  1.00 42.14           N  
ATOM   1583  HZ1 LYS A  98       9.182 -12.516   6.639  1.00 42.14           H  
ATOM   1584  HZ2 LYS A  98      10.506 -11.664   6.826  1.00 42.14           H  
ATOM   1585  HZ3 LYS A  98      10.480 -12.980   5.777  1.00 42.14           H  
ATOM   1586  N   LYS A  99       4.032 -11.882   0.542  1.00 41.58           N  
ATOM   1587  H   LYS A  99       3.773 -12.323   1.413  1.00 41.58           H  
ATOM   1588  CA  LYS A  99       3.361 -12.324  -0.697  1.00 41.58           C  
ATOM   1589  HA  LYS A  99       4.124 -12.514  -1.453  1.00 41.58           H  
ATOM   1590  C   LYS A  99       2.460 -11.253  -1.327  1.00 41.58           C  
ATOM   1591  CB  LYS A  99       2.621 -13.644  -0.422  1.00 41.58           C  
ATOM   1592  HB2 LYS A  99       2.057 -13.558   0.507  1.00 41.58           H  
ATOM   1593  HB3 LYS A  99       1.923 -13.852  -1.233  1.00 41.58           H  
ATOM   1594  O   LYS A  99       2.312 -11.240  -2.548  1.00 41.58           O  
ATOM   1595  CG  LYS A  99       3.630 -14.802  -0.330  1.00 41.58           C  
ATOM   1596  HG2 LYS A  99       4.007 -15.020  -1.329  1.00 41.58           H  
ATOM   1597  HG3 LYS A  99       4.474 -14.506   0.294  1.00 41.58           H  
ATOM   1598  CD  LYS A  99       3.023 -16.072   0.274  1.00 41.58           C  
ATOM   1599  HD2 LYS A  99       2.166 -16.399  -0.313  1.00 41.58           H  
ATOM   1600  HD3 LYS A  99       2.700 -15.850   1.291  1.00 41.58           H  
ATOM   1601  CE  LYS A  99       4.098 -17.166   0.303  1.00 41.58           C  
ATOM   1602  HE2 LYS A  99       4.293 -17.519  -0.709  1.00 41.58           H  
ATOM   1603  HE3 LYS A  99       5.011 -16.724   0.702  1.00 41.58           H  
ATOM   1604  NZ  LYS A  99       3.717 -18.282   1.193  1.00 41.58           N  
ATOM   1605  HZ1 LYS A  99       3.634 -17.896   2.123  1.00 41.58           H  
ATOM   1606  HZ2 LYS A  99       2.827 -18.705   0.973  1.00 41.58           H  
ATOM   1607  HZ3 LYS A  99       4.464 -18.954   1.297  1.00 41.58           H  
ATOM   1608  N   TYR A 100       1.936 -10.302  -0.550  1.00 37.87           N  
ATOM   1609  H   TYR A 100       2.003 -10.406   0.452  1.00 37.87           H  
ATOM   1610  CA  TYR A 100       1.341  -9.079  -1.107  1.00 37.87           C  
ATOM   1611  HA  TYR A 100       0.764  -9.348  -1.992  1.00 37.87           H  
ATOM   1612  C   TYR A 100       2.402  -8.075  -1.588  1.00 37.87           C  
ATOM   1613  CB  TYR A 100       0.364  -8.449  -0.105  1.00 37.87           C  
ATOM   1614  HB2 TYR A 100       0.288  -7.381  -0.310  1.00 37.87           H  
ATOM   1615  HB3 TYR A 100       0.749  -8.556   0.909  1.00 37.87           H  
ATOM   1616  O   TYR A 100       2.254  -7.498  -2.665  1.00 37.87           O  
ATOM   1617  CG  TYR A 100      -1.034  -9.030  -0.199  1.00 37.87           C  
ATOM   1618  CD1 TYR A 100      -1.887  -8.624  -1.245  1.00 37.87           C  
ATOM   1619  HD1 TYR A 100      -1.543  -7.897  -1.966  1.00 37.87           H  
ATOM   1620  CD2 TYR A 100      -1.479  -9.983   0.738  1.00 37.87           C  
ATOM   1621  HD2 TYR A 100      -0.831 -10.302   1.541  1.00 37.87           H  
ATOM   1622  CE1 TYR A 100      -3.185  -9.161  -1.353  1.00 37.87           C  
ATOM   1623  HE1 TYR A 100      -3.837  -8.847  -2.154  1.00 37.87           H  
ATOM   1624  CE2 TYR A 100      -2.773 -10.527   0.631  1.00 37.87           C  
ATOM   1625  HE2 TYR A 100      -3.119 -11.257   1.348  1.00 37.87           H  
ATOM   1626  OH  TYR A 100      -4.880 -10.637  -0.505  1.00 37.87           O  
ATOM   1627  HH  TYR A 100      -5.393 -10.236  -1.211  1.00 37.87           H  
ATOM   1628  CZ  TYR A 100      -3.630 -10.115  -0.411  1.00 37.87           C  
ATOM   1629  N   HIS A 101       3.508  -7.893  -0.861  1.00 40.75           N  
ATOM   1630  H   HIS A 101       3.585  -8.360   0.032  1.00 40.75           H  
ATOM   1631  CA  HIS A 101       4.573  -6.970  -1.271  1.00 40.75           C  
ATOM   1632  HA  HIS A 101       4.109  -6.011  -1.501  1.00 40.75           H  
ATOM   1633  C   HIS A 101       5.291  -7.397  -2.563  1.00 40.75           C  
ATOM   1634  CB  HIS A 101       5.553  -6.730  -0.114  1.00 40.75           C  
ATOM   1635  HB2 HIS A 101       5.640  -7.626   0.501  1.00 40.75           H  
ATOM   1636  HB3 HIS A 101       6.540  -6.511  -0.522  1.00 40.75           H  
ATOM   1637  O   HIS A 101       5.588  -6.534  -3.392  1.00 40.75           O  
ATOM   1638  CG  HIS A 101       5.141  -5.560   0.745  1.00 40.75           C  
ATOM   1639  CD2 HIS A 101       4.061  -5.499   1.587  1.00 40.75           C  
ATOM   1640  HD2 HIS A 101       3.359  -6.295   1.784  1.00 40.75           H  
ATOM   1641  ND1 HIS A 101       5.738  -4.317   0.766  1.00 40.75           N  
ATOM   1642  HD1 HIS A 101       6.562  -4.035   0.255  1.00 40.75           H  
ATOM   1643  CE1 HIS A 101       5.041  -3.533   1.606  1.00 40.75           C  
ATOM   1644  HE1 HIS A 101       5.275  -2.504   1.836  1.00 40.75           H  
ATOM   1645  NE2 HIS A 101       4.003  -4.207   2.119  1.00 40.75           N  
ATOM   1646  N   THR A 102       5.510  -8.695  -2.813  1.00 39.04           N  
ATOM   1647  H   THR A 102       5.287  -9.382  -2.107  1.00 39.04           H  
ATOM   1648  CA  THR A 102       6.037  -9.165  -4.113  1.00 39.04           C  
ATOM   1649  HA  THR A 102       6.919  -8.574  -4.360  1.00 39.04           H  
ATOM   1650  C   THR A 102       5.043  -8.957  -5.261  1.00 39.04           C  
ATOM   1651  CB  THR A 102       6.466 -10.640  -4.082  1.00 39.04           C  
ATOM   1652  HB  THR A 102       6.756 -10.939  -5.089  1.00 39.04           H  
ATOM   1653  O   THR A 102       5.464  -8.702  -6.388  1.00 39.04           O  
ATOM   1654  CG2 THR A 102       7.655 -10.891  -3.158  1.00 39.04           C  
ATOM   1655 HG21 THR A 102       7.393 -10.647  -2.128  1.00 39.04           H  
ATOM   1656 HG22 THR A 102       8.498 -10.274  -3.469  1.00 39.04           H  
ATOM   1657 HG23 THR A 102       7.945 -11.940  -3.213  1.00 39.04           H  
ATOM   1658  OG1 THR A 102       5.405 -11.457  -3.661  1.00 39.04           O  
ATOM   1659  HG1 THR A 102       5.634 -12.365  -3.872  1.00 39.04           H  
ATOM   1660  N   MET A 103       3.736  -8.993  -4.984  1.00 34.03           N  
ATOM   1661  H   MET A 103       3.460  -9.254  -4.048  1.00 34.03           H  
ATOM   1662  CA  MET A 103       2.676  -8.714  -5.962  1.00 34.03           C  
ATOM   1663  HA  MET A 103       2.913  -9.249  -6.882  1.00 34.03           H  
ATOM   1664  C   MET A 103       2.557  -7.218  -6.311  1.00 34.03           C  
ATOM   1665  CB  MET A 103       1.352  -9.261  -5.404  1.00 34.03           C  
ATOM   1666  HB2 MET A 103       0.956  -8.571  -4.658  1.00 34.03           H  
ATOM   1667  HB3 MET A 103       1.546 -10.219  -4.921  1.00 34.03           H  
ATOM   1668  O   MET A 103       2.114  -6.880  -7.408  1.00 34.03           O  
ATOM   1669  CG  MET A 103       0.294  -9.486  -6.489  1.00 34.03           C  
ATOM   1670  HG2 MET A 103       0.194  -8.576  -7.081  1.00 34.03           H  
ATOM   1671  HG3 MET A 103       0.643 -10.279  -7.150  1.00 34.03           H  
ATOM   1672  SD  MET A 103      -1.363  -9.926  -5.884  1.00 34.03           S  
ATOM   1673  CE  MET A 103      -0.993 -11.310  -4.764  1.00 34.03           C  
ATOM   1674  HE1 MET A 103      -0.434 -10.950  -3.901  1.00 34.03           H  
ATOM   1675  HE2 MET A 103      -1.925 -11.754  -4.415  1.00 34.03           H  
ATOM   1676  HE3 MET A 103      -0.407 -12.065  -5.288  1.00 34.03           H  
ATOM   1677  N   LEU A 104       2.955  -6.324  -5.397  1.00 33.39           N  
ATOM   1678  H   LEU A 104       3.233  -6.687  -4.496  1.00 33.39           H  
ATOM   1679  CA  LEU A 104       2.826  -4.865  -5.541  1.00 33.39           C  
ATOM   1680  HA  LEU A 104       2.150  -4.652  -6.369  1.00 33.39           H  
ATOM   1681  C   LEU A 104       4.140  -4.146  -5.908  1.00 33.39           C  
ATOM   1682  CB  LEU A 104       2.195  -4.302  -4.253  1.00 33.39           C  
ATOM   1683  HB2 LEU A 104       2.206  -3.213  -4.303  1.00 33.39           H  
ATOM   1684  HB3 LEU A 104       2.814  -4.601  -3.407  1.00 33.39           H  
ATOM   1685  O   LEU A 104       4.094  -3.061  -6.480  1.00 33.39           O  
ATOM   1686  CG  LEU A 104       0.744  -4.765  -3.998  1.00 33.39           C  
ATOM   1687  HG  LEU A 104       0.690  -5.854  -4.002  1.00 33.39           H  
ATOM   1688  CD1 LEU A 104       0.280  -4.269  -2.629  1.00 33.39           C  
ATOM   1689 HD11 LEU A 104       0.936  -4.673  -1.857  1.00 33.39           H  
ATOM   1690 HD12 LEU A 104      -0.733  -4.620  -2.431  1.00 33.39           H  
ATOM   1691 HD13 LEU A 104       0.305  -3.180  -2.589  1.00 33.39           H  
ATOM   1692  CD2 LEU A 104      -0.233  -4.233  -5.052  1.00 33.39           C  
ATOM   1693 HD21 LEU A 104      -0.150  -3.148  -5.123  1.00 33.39           H  
ATOM   1694 HD22 LEU A 104      -0.014  -4.685  -6.020  1.00 33.39           H  
ATOM   1695 HD23 LEU A 104      -1.251  -4.504  -4.774  1.00 33.39           H  
ATOM   1696  N   GLY A 105       5.308  -4.725  -5.615  1.00 29.08           N  
ATOM   1697  H   GLY A 105       5.280  -5.567  -5.058  1.00 29.08           H  
ATOM   1698  CA  GLY A 105       6.611  -4.338  -6.183  1.00 29.08           C  
ATOM   1699  HA2 GLY A 105       6.499  -4.262  -7.264  1.00 29.08           H  
ATOM   1700  HA3 GLY A 105       7.320  -5.142  -5.981  1.00 29.08           H  
ATOM   1701  C   GLY A 105       7.255  -3.024  -5.702  1.00 29.08           C  
ATOM   1702  O   GLY A 105       8.427  -2.790  -5.998  1.00 29.08           O  
ATOM   1703  N   TYR A 106       6.551  -2.171  -4.952  1.00 33.30           N  
ATOM   1704  H   TYR A 106       5.578  -2.389  -4.789  1.00 33.30           H  
ATOM   1705  CA  TYR A 106       7.078  -0.893  -4.446  1.00 33.30           C  
ATOM   1706  HA  TYR A 106       7.514  -0.347  -5.283  1.00 33.30           H  
ATOM   1707  C   TYR A 106       8.196  -1.089  -3.399  1.00 33.30           C  
ATOM   1708  CB  TYR A 106       5.927  -0.033  -3.886  1.00 33.30           C  
ATOM   1709  HB2 TYR A 106       5.238  -0.665  -3.327  1.00 33.30           H  
ATOM   1710  HB3 TYR A 106       6.343   0.679  -3.172  1.00 33.30           H  
ATOM   1711  O   TYR A 106       7.934  -1.206  -2.204  1.00 33.30           O  
ATOM   1712  CG  TYR A 106       5.157   0.770  -4.922  1.00 33.30           C  
ATOM   1713  CD1 TYR A 106       5.520   2.107  -5.183  1.00 33.30           C  
ATOM   1714  HD1 TYR A 106       6.349   2.552  -4.653  1.00 33.30           H  
ATOM   1715  CD2 TYR A 106       4.064   0.200  -5.603  1.00 33.30           C  
ATOM   1716  HD2 TYR A 106       3.775  -0.822  -5.403  1.00 33.30           H  
ATOM   1717  CE1 TYR A 106       4.797   2.872  -6.118  1.00 33.30           C  
ATOM   1718  HE1 TYR A 106       5.076   3.898  -6.306  1.00 33.30           H  
ATOM   1719  CE2 TYR A 106       3.340   0.958  -6.544  1.00 33.30           C  
ATOM   1720  HE2 TYR A 106       2.507   0.520  -7.073  1.00 33.30           H  
ATOM   1721  OH  TYR A 106       2.996   3.034  -7.699  1.00 33.30           O  
ATOM   1722  HH  TYR A 106       3.355   3.921  -7.773  1.00 33.30           H  
ATOM   1723  CZ  TYR A 106       3.702   2.297  -6.801  1.00 33.30           C  
ATOM   1724  N   LYS A 107       9.467  -1.076  -3.829  1.00 32.10           N  
ATOM   1725  H   LYS A 107       9.609  -1.095  -4.829  1.00 32.10           H  
ATOM   1726  CA  LYS A 107      10.646  -1.140  -2.941  1.00 32.10           C  
ATOM   1727  HA  LYS A 107      10.407  -1.813  -2.118  1.00 32.10           H  
ATOM   1728  C   LYS A 107      10.975   0.203  -2.255  1.00 32.10           C  
ATOM   1729  CB  LYS A 107      11.874  -1.730  -3.670  1.00 32.10           C  
ATOM   1730  HB2 LYS A 107      12.002  -1.246  -4.638  1.00 32.10           H  
ATOM   1731  HB3 LYS A 107      12.755  -1.505  -3.068  1.00 32.10           H  
ATOM   1732  O   LYS A 107      11.997   0.817  -2.553  1.00 32.10           O  
ATOM   1733  CG  LYS A 107      11.834  -3.258  -3.848  1.00 32.10           C  
ATOM   1734  HG2 LYS A 107      11.501  -3.715  -2.916  1.00 32.10           H  
ATOM   1735  HG3 LYS A 107      11.134  -3.520  -4.641  1.00 32.10           H  
ATOM   1736  CD  LYS A 107      13.241  -3.791  -4.181  1.00 32.10           C  
ATOM   1737  HD2 LYS A 107      13.935  -3.440  -3.418  1.00 32.10           H  
ATOM   1738  HD3 LYS A 107      13.555  -3.398  -5.148  1.00 32.10           H  
ATOM   1739  CE  LYS A 107      13.273  -5.325  -4.207  1.00 32.10           C  
ATOM   1740  HE2 LYS A 107      12.805  -5.693  -3.294  1.00 32.10           H  
ATOM   1741  HE3 LYS A 107      12.676  -5.675  -5.049  1.00 32.10           H  
ATOM   1742  NZ  LYS A 107      14.663  -5.850  -4.299  1.00 32.10           N  
ATOM   1743  HZ1 LYS A 107      15.119  -5.529  -5.141  1.00 32.10           H  
ATOM   1744  HZ2 LYS A 107      15.212  -5.550  -3.506  1.00 32.10           H  
ATOM   1745  HZ3 LYS A 107      14.665  -6.860  -4.306  1.00 32.10           H  
ATOM   1746  N   ARG A 108      10.140   0.621  -1.297  1.00 36.16           N  
ATOM   1747  H   ARG A 108       9.286   0.090  -1.198  1.00 36.16           H  
ATOM   1748  CA  ARG A 108      10.544   1.381  -0.090  1.00 36.16           C  
ATOM   1749  HA  ARG A 108      11.585   1.139   0.128  1.00 36.16           H  
ATOM   1750  C   ARG A 108       9.759   0.854   1.118  1.00 36.16           C  
ATOM   1751  CB  ARG A 108      10.442   2.920  -0.255  1.00 36.16           C  
ATOM   1752  HB2 ARG A 108      10.547   3.385   0.726  1.00 36.16           H  
ATOM   1753  HB3 ARG A 108       9.469   3.197  -0.662  1.00 36.16           H  
ATOM   1754  O   ARG A 108       8.761   0.160   0.949  1.00 36.16           O  
ATOM   1755  CG  ARG A 108      11.569   3.456  -1.158  1.00 36.16           C  
ATOM   1756  HG2 ARG A 108      11.308   3.253  -2.196  1.00 36.16           H  
ATOM   1757  HG3 ARG A 108      12.483   2.912  -0.919  1.00 36.16           H  
ATOM   1758  CD  ARG A 108      11.894   4.951  -1.027  1.00 36.16           C  
ATOM   1759  HD2 ARG A 108      12.088   5.181   0.021  1.00 36.16           H  
ATOM   1760  HD3 ARG A 108      11.046   5.545  -1.367  1.00 36.16           H  
ATOM   1761  NE  ARG A 108      13.099   5.254  -1.830  1.00 36.16           N  
ATOM   1762  HE  ARG A 108      13.446   4.489  -2.391  1.00 36.16           H  
ATOM   1763  NH1 ARG A 108      13.517   7.419  -1.148  1.00 36.16           N  
ATOM   1764 HH11 ARG A 108      14.082   8.256  -1.138  1.00 36.16           H  
ATOM   1765 HH12 ARG A 108      12.656   7.432  -0.621  1.00 36.16           H  
ATOM   1766  NH2 ARG A 108      14.940   6.402  -2.507  1.00 36.16           N  
ATOM   1767 HH21 ARG A 108      15.530   7.219  -2.436  1.00 36.16           H  
ATOM   1768 HH22 ARG A 108      15.265   5.585  -3.005  1.00 36.16           H  
ATOM   1769  CZ  ARG A 108      13.835   6.353  -1.819  1.00 36.16           C  
ATOM   1770  N   HIS A 109      10.271   1.106   2.317  1.00 31.08           N  
ATOM   1771  H   HIS A 109      11.051   1.745   2.384  1.00 31.08           H  
ATOM   1772  CA  HIS A 109       9.874   0.410   3.545  1.00 31.08           C  
ATOM   1773  HA  HIS A 109       9.428  -0.548   3.278  1.00 31.08           H  
ATOM   1774  C   HIS A 109       8.846   1.204   4.360  1.00 31.08           C  
ATOM   1775  CB  HIS A 109      11.112   0.125   4.423  1.00 31.08           C  
ATOM   1776  HB2 HIS A 109      10.882  -0.699   5.099  1.00 31.08           H  
ATOM   1777  HB3 HIS A 109      11.305   1.001   5.041  1.00 31.08           H  
ATOM   1778  O   HIS A 109       8.742   2.423   4.229  1.00 31.08           O  
ATOM   1779  CG  HIS A 109      12.387  -0.191   3.679  1.00 31.08           C  
ATOM   1780  CD2 HIS A 109      13.191   0.723   3.053  1.00 31.08           C  
ATOM   1781  HD2 HIS A 109      13.022   1.789   3.014  1.00 31.08           H  
ATOM   1782  ND1 HIS A 109      13.010  -1.412   3.576  1.00 31.08           N  
ATOM   1783  HD1 HIS A 109      12.745  -2.258   4.061  1.00 31.08           H  
ATOM   1784  CE1 HIS A 109      14.150  -1.231   2.884  1.00 31.08           C  
ATOM   1785  HE1 HIS A 109      14.893  -1.990   2.689  1.00 31.08           H  
ATOM   1786  NE2 HIS A 109      14.282   0.049   2.508  1.00 31.08           N  
ATOM   1787  N   LEU A 110       8.198   0.513   5.296  1.00 27.41           N  
ATOM   1788  H   LEU A 110       8.347  -0.486   5.314  1.00 27.41           H  
ATOM   1789  CA  LEU A 110       7.838   1.073   6.597  1.00 27.41           C  
ATOM   1790  HA  LEU A 110       8.043   2.144   6.600  1.00 27.41           H  
ATOM   1791  C   LEU A 110       8.743   0.402   7.646  1.00 27.41           C  
ATOM   1792  CB  LEU A 110       6.333   0.856   6.847  1.00 27.41           C  
ATOM   1793  HB2 LEU A 110       6.132  -0.215   6.824  1.00 27.41           H  
ATOM   1794  HB3 LEU A 110       5.778   1.319   6.030  1.00 27.41           H  
ATOM   1795  O   LEU A 110       9.123  -0.753   7.458  1.00 27.41           O  
ATOM   1796  CG  LEU A 110       5.802   1.419   8.181  1.00 27.41           C  
ATOM   1797  HG  LEU A 110       6.318   0.933   9.009  1.00 27.41           H  
ATOM   1798  CD1 LEU A 110       5.987   2.936   8.293  1.00 27.41           C  
ATOM   1799 HD11 LEU A 110       5.494   3.439   7.461  1.00 27.41           H  
ATOM   1800 HD12 LEU A 110       5.553   3.281   9.231  1.00 27.41           H  
ATOM   1801 HD13 LEU A 110       7.046   3.195   8.305  1.00 27.41           H  
ATOM   1802  CD2 LEU A 110       4.310   1.116   8.307  1.00 27.41           C  
ATOM   1803 HD21 LEU A 110       4.150   0.039   8.262  1.00 27.41           H  
ATOM   1804 HD22 LEU A 110       3.754   1.601   7.504  1.00 27.41           H  
ATOM   1805 HD23 LEU A 110       3.945   1.477   9.269  1.00 27.41           H  
ATOM   1806  N   ALA A 111       9.085   1.114   8.719  1.00 24.96           N  
ATOM   1807  H   ALA A 111       8.673   2.028   8.843  1.00 24.96           H  
ATOM   1808  CA  ALA A 111       9.749   0.555   9.897  1.00 24.96           C  
ATOM   1809  HA  ALA A 111       9.980  -0.497   9.730  1.00 24.96           H  
ATOM   1810  C   ALA A 111       8.810   0.649  11.103  1.00 24.96           C  
ATOM   1811  CB  ALA A 111      11.068   1.290  10.163  1.00 24.96           C  
ATOM   1812  HB1 ALA A 111      11.722   1.212   9.295  1.00 24.96           H  
ATOM   1813  HB2 ALA A 111      11.575   0.831  11.012  1.00 24.96           H  
ATOM   1814  HB3 ALA A 111      10.874   2.337  10.399  1.00 24.96           H  
ATOM   1815  O   ALA A 111       7.950   1.531  11.148  1.00 24.96           O  
ATOM   1816  N   LEU A 112       8.997  -0.235  12.082  1.00 28.95           N  
ATOM   1817  H   LEU A 112       9.756  -0.897  12.000  1.00 28.95           H  
ATOM   1818  CA  LEU A 112       8.249  -0.247  13.336  1.00 28.95           C  
ATOM   1819  HA  LEU A 112       7.632   0.648  13.414  1.00 28.95           H  
ATOM   1820  C   LEU A 112       9.239  -0.237  14.504  1.00 28.95           C  
ATOM   1821  CB  LEU A 112       7.332  -1.486  13.392  1.00 28.95           C  
ATOM   1822  HB2 LEU A 112       7.958  -2.376  13.326  1.00 28.95           H  
ATOM   1823  HB3 LEU A 112       6.840  -1.507  14.364  1.00 28.95           H  
ATOM   1824  O   LEU A 112      10.108  -1.101  14.585  1.00 28.95           O  
ATOM   1825  CG  LEU A 112       6.254  -1.565  12.294  1.00 28.95           C  
ATOM   1826  HG  LEU A 112       6.726  -1.532  11.312  1.00 28.95           H  
ATOM   1827  CD1 LEU A 112       5.498  -2.888  12.411  1.00 28.95           C  
ATOM   1828 HD11 LEU A 112       6.196  -3.720  12.315  1.00 28.95           H  
ATOM   1829 HD12 LEU A 112       5.002  -2.953  13.379  1.00 28.95           H  
ATOM   1830 HD13 LEU A 112       4.753  -2.964  11.618  1.00 28.95           H  
ATOM   1831  CD2 LEU A 112       5.231  -0.430  12.387  1.00 28.95           C  
ATOM   1832 HD21 LEU A 112       5.719   0.529  12.214  1.00 28.95           H  
ATOM   1833 HD22 LEU A 112       4.462  -0.564  11.627  1.00 28.95           H  
ATOM   1834 HD23 LEU A 112       4.767  -0.427  13.373  1.00 28.95           H  
ATOM   1835  N   HIS A 113       9.087   0.723  15.414  1.00 22.47           N  
ATOM   1836  H   HIS A 113       8.336   1.388  15.297  1.00 22.47           H  
ATOM   1837  CA  HIS A 113       9.754   0.695  16.713  1.00 22.47           C  
ATOM   1838  HA  HIS A 113      10.694   0.148  16.640  1.00 22.47           H  
ATOM   1839  C   HIS A 113       8.839  -0.057  17.686  1.00 22.47           C  
ATOM   1840  CB  HIS A 113      10.079   2.128  17.167  1.00 22.47           C  
ATOM   1841  HB2 HIS A 113      10.432   2.093  18.197  1.00 22.47           H  
ATOM   1842  HB3 HIS A 113       9.172   2.732  17.149  1.00 22.47           H  
ATOM   1843  O   HIS A 113       7.900   0.524  18.225  1.00 22.47           O  
ATOM   1844  CG  HIS A 113      11.140   2.798  16.325  1.00 22.47           C  
ATOM   1845  CD2 HIS A 113      10.942   3.534  15.186  1.00 22.47           C  
ATOM   1846  HD2 HIS A 113       9.987   3.745  14.727  1.00 22.47           H  
ATOM   1847  ND1 HIS A 113      12.496   2.775  16.556  1.00 22.47           N  
ATOM   1848  HD1 HIS A 113      12.961   2.309  17.322  1.00 22.47           H  
ATOM   1849  CE1 HIS A 113      13.098   3.475  15.580  1.00 22.47           C  
ATOM   1850  HE1 HIS A 113      14.164   3.629  15.494  1.00 22.47           H  
ATOM   1851  NE2 HIS A 113      12.190   3.958  14.718  1.00 22.47           N  
ATOM   1852  N   SER A 114       9.071  -1.362  17.839  1.00 25.83           N  
ATOM   1853  H   SER A 114       9.847  -1.782  17.347  1.00 25.83           H  
ATOM   1854  CA  SER A 114       8.321  -2.239  18.749  1.00 25.83           C  
ATOM   1855  HA  SER A 114       7.258  -2.188  18.512  1.00 25.83           H  
ATOM   1856  C   SER A 114       8.506  -1.842  20.214  1.00 25.83           C  
ATOM   1857  CB  SER A 114       8.789  -3.687  18.575  1.00 25.83           C  
ATOM   1858  HB2 SER A 114       8.320  -4.318  19.330  1.00 25.83           H  
ATOM   1859  HB3 SER A 114       8.499  -4.046  17.588  1.00 25.83           H  
ATOM   1860  O   SER A 114       9.608  -1.462  20.619  1.00 25.83           O  
ATOM   1861  OG  SER A 114      10.202  -3.750  18.698  1.00 25.83           O  
ATOM   1862  HG  SER A 114      10.436  -3.333  19.530  1.00 25.83           H  
ATOM   1863  N   ALA A 115       7.466  -2.015  21.025  1.00 25.80           N  
ATOM   1864  H   ALA A 115       6.637  -2.456  20.653  1.00 25.80           H  
ATOM   1865  CA  ALA A 115       7.566  -1.905  22.472  1.00 25.80           C  
ATOM   1866  HA  ALA A 115       8.164  -1.027  22.718  1.00 25.80           H  
ATOM   1867  C   ALA A 115       8.256  -3.143  23.070  1.00 25.80           C  
ATOM   1868  CB  ALA A 115       6.160  -1.706  23.049  1.00 25.80           C  
ATOM   1869  HB1 ALA A 115       5.715  -0.801  22.637  1.00 25.80           H  
ATOM   1870  HB2 ALA A 115       6.212  -1.620  24.135  1.00 25.80           H  
ATOM   1871  HB3 ALA A 115       5.534  -2.560  22.790  1.00 25.80           H  
ATOM   1872  O   ALA A 115       8.074  -4.269  22.606  1.00 25.80           O  
ATOM   1873  N   SER A 116       9.004  -2.958  24.158  1.00 28.86           N  
ATOM   1874  H   SER A 116       9.106  -2.030  24.542  1.00 28.86           H  
ATOM   1875  CA  SER A 116       9.390  -4.072  25.026  1.00 28.86           C  
ATOM   1876  HA  SER A 116       9.624  -4.935  24.402  1.00 28.86           H  
ATOM   1877  C   SER A 116       8.220  -4.459  25.937  1.00 28.86           C  
ATOM   1878  CB  SER A 116      10.658  -3.741  25.822  1.00 28.86           C  
ATOM   1879  HB2 SER A 116      10.832  -4.519  26.566  1.00 28.86           H  
ATOM   1880  HB3 SER A 116      11.505  -3.719  25.137  1.00 28.86           H  
ATOM   1881  O   SER A 116       7.469  -3.607  26.407  1.00 28.86           O  
ATOM   1882  OG  SER A 116      10.559  -2.482  26.461  1.00 28.86           O  
ATOM   1883  HG  SER A 116      11.348  -2.337  26.989  1.00 28.86           H  
ATOM   1884  N   ASN A 117       8.077  -5.759  26.205  1.00 29.33           N  
ATOM   1885  H   ASN A 117       8.757  -6.391  25.807  1.00 29.33           H  
ATOM   1886  CA  ASN A 117       7.221  -6.326  27.256  1.00 29.33           C  
ATOM   1887  HA  ASN A 117       7.214  -7.404  27.092  1.00 29.33           H  
ATOM   1888  C   ASN A 117       5.719  -5.931  27.216  1.00 29.33           C  
ATOM   1889  CB  ASN A 117       7.896  -6.090  28.627  1.00 29.33           C  
ATOM   1890  HB2 ASN A 117       7.308  -6.583  29.401  1.00 29.33           H  
ATOM   1891  HB3 ASN A 117       7.888  -5.020  28.838  1.00 29.33           H  
ATOM   1892  O   ASN A 117       5.052  -5.992  28.248  1.00 29.33           O  
ATOM   1893  CG  ASN A 117       9.328  -6.596  28.739  1.00 29.33           C  
ATOM   1894  ND2 ASN A 117       9.961  -6.382  29.867  1.00 29.33           N  
ATOM   1895 HD21 ASN A 117       9.497  -5.912  30.631  1.00 29.33           H  
ATOM   1896 HD22 ASN A 117      10.899  -6.750  29.932  1.00 29.33           H  
ATOM   1897  OD1 ASN A 117       9.910  -7.181  27.839  1.00 29.33           O  
ATOM   1898  N   GLY A 118       5.179  -5.558  26.047  1.00 35.34           N  
ATOM   1899  H   GLY A 118       5.805  -5.450  25.261  1.00 35.34           H  
ATOM   1900  CA  GLY A 118       3.758  -5.195  25.879  1.00 35.34           C  
ATOM   1901  HA2 GLY A 118       3.155  -5.800  26.556  1.00 35.34           H  
ATOM   1902  HA3 GLY A 118       3.638  -4.150  26.166  1.00 35.34           H  
ATOM   1903  C   GLY A 118       3.159  -5.362  24.471  1.00 35.34           C  
ATOM   1904  O   GLY A 118       1.940  -5.298  24.328  1.00 35.34           O  
ATOM   1905  N   ASP A 119       3.985  -5.593  23.447  1.00 28.91           N  
ATOM   1906  H   ASP A 119       4.978  -5.621  23.629  1.00 28.91           H  
ATOM   1907  CA  ASP A 119       3.566  -6.033  22.103  1.00 28.91           C  
ATOM   1908  HA  ASP A 119       2.712  -5.435  21.786  1.00 28.91           H  
ATOM   1909  C   ASP A 119       3.096  -7.518  22.125  1.00 28.91           C  
ATOM   1910  CB  ASP A 119       4.744  -5.772  21.137  1.00 28.91           C  
ATOM   1911  HB2 ASP A 119       4.918  -6.665  20.537  1.00 28.91           H  
ATOM   1912  HB3 ASP A 119       5.662  -5.613  21.702  1.00 28.91           H  
ATOM   1913  O   ASP A 119       3.321  -8.227  23.106  1.00 28.91           O  
ATOM   1914  CG  ASP A 119       4.512  -4.574  20.200  1.00 28.91           C  
ATOM   1915  OD1 ASP A 119       3.443  -4.539  19.549  1.00 28.91           O  
ATOM   1916  OD2 ASP A 119       5.418  -3.714  20.102  1.00 28.91           O  
ATOM   1917  N   LEU A 120       2.434  -8.090  21.109  1.00 25.79           N  
ATOM   1918  H   LEU A 120       2.059  -9.000  21.336  1.00 25.79           H  
ATOM   1919  CA  LEU A 120       2.293  -7.684  19.699  1.00 25.79           C  
ATOM   1920  HA  LEU A 120       2.454  -6.610  19.615  1.00 25.79           H  
ATOM   1921  C   LEU A 120       0.875  -7.992  19.161  1.00 25.79           C  
ATOM   1922  CB  LEU A 120       3.366  -8.449  18.878  1.00 25.79           C  
ATOM   1923  HB2 LEU A 120       2.885  -9.279  18.359  1.00 25.79           H  
ATOM   1924  HB3 LEU A 120       4.083  -8.896  19.566  1.00 25.79           H  
ATOM   1925  O   LEU A 120       0.134  -8.780  19.748  1.00 25.79           O  
ATOM   1926  CG  LEU A 120       4.197  -7.640  17.858  1.00 25.79           C  
ATOM   1927  HG  LEU A 120       4.811  -6.907  18.379  1.00 25.79           H  
ATOM   1928  CD1 LEU A 120       5.137  -8.599  17.121  1.00 25.79           C  
ATOM   1929 HD11 LEU A 120       5.775  -8.034  16.441  1.00 25.79           H  
ATOM   1930 HD12 LEU A 120       4.562  -9.332  16.555  1.00 25.79           H  
ATOM   1931 HD13 LEU A 120       5.773  -9.112  17.843  1.00 25.79           H  
ATOM   1932  CD2 LEU A 120       3.375  -6.902  16.805  1.00 25.79           C  
ATOM   1933 HD21 LEU A 120       2.723  -7.600  16.278  1.00 25.79           H  
ATOM   1934 HD22 LEU A 120       4.046  -6.430  16.087  1.00 25.79           H  
ATOM   1935 HD23 LEU A 120       2.805  -6.105  17.282  1.00 25.79           H  
ATOM   1936  N   THR A 121       0.503  -7.431  18.002  1.00 30.39           N  
ATOM   1937  H   THR A 121       1.181  -6.858  17.521  1.00 30.39           H  
ATOM   1938  CA  THR A 121      -0.759  -7.727  17.287  1.00 30.39           C  
ATOM   1939  HA  THR A 121      -1.168  -8.658  17.682  1.00 30.39           H  
ATOM   1940  C   THR A 121      -0.556  -7.950  15.778  1.00 30.39           C  
ATOM   1941  CB  THR A 121      -1.822  -6.635  17.510  1.00 30.39           C  
ATOM   1942  HB  THR A 121      -2.685  -6.877  16.889  1.00 30.39           H  
ATOM   1943  O   THR A 121       0.406  -7.468  15.188  1.00 30.39           O  
ATOM   1944  CG2 THR A 121      -2.316  -6.517  18.956  1.00 30.39           C  
ATOM   1945 HG21 THR A 121      -1.907  -5.629  19.439  1.00 30.39           H  
ATOM   1946 HG22 THR A 121      -2.031  -7.393  19.538  1.00 30.39           H  
ATOM   1947 HG23 THR A 121      -3.404  -6.447  18.955  1.00 30.39           H  
ATOM   1948  OG1 THR A 121      -1.341  -5.372  17.117  1.00 30.39           O  
ATOM   1949  HG1 THR A 121      -0.560  -5.188  17.644  1.00 30.39           H  
ATOM   1950  N   CYS A 122      -1.482  -8.671  15.135  1.00 25.44           N  
ATOM   1951  H   CYS A 122      -2.286  -8.986  15.660  1.00 25.44           H  
ATOM   1952  CA  CYS A 122      -1.487  -8.963  13.693  1.00 25.44           C  
ATOM   1953  HA  CYS A 122      -0.730  -8.363  13.186  1.00 25.44           H  
ATOM   1954  C   CYS A 122      -2.852  -8.651  13.049  1.00 25.44           C  
ATOM   1955  CB  CYS A 122      -1.177 -10.454  13.458  1.00 25.44           C  
ATOM   1956  HB2 CYS A 122      -1.758 -11.055  14.157  1.00 25.44           H  
ATOM   1957  HB3 CYS A 122      -1.521 -10.722  12.459  1.00 25.44           H  
ATOM   1958  O   CYS A 122      -3.857  -8.503  13.740  1.00 25.44           O  
ATOM   1959  SG  CYS A 122       0.545 -10.994  13.536  1.00 25.44           S  
ATOM   1960  N   GLY A 123      -2.913  -8.693  11.710  1.00 28.11           N  
ATOM   1961  H   GLY A 123      -2.044  -8.800  11.206  1.00 28.11           H  
ATOM   1962  CA  GLY A 123      -4.159  -9.030  11.004  1.00 28.11           C  
ATOM   1963  HA2 GLY A 123      -4.772  -9.669  11.640  1.00 28.11           H  
ATOM   1964  HA3 GLY A 123      -3.901  -9.610  10.118  1.00 28.11           H  
ATOM   1965  C   GLY A 123      -5.037  -7.866  10.539  1.00 28.11           C  
ATOM   1966  O   GLY A 123      -6.260  -7.980  10.580  1.00 28.11           O  
ATOM   1967  N   VAL A 124      -4.450  -6.771  10.041  1.00 28.52           N  
ATOM   1968  H   VAL A 124      -3.441  -6.717  10.061  1.00 28.52           H  
ATOM   1969  CA  VAL A 124      -5.193  -5.710   9.325  1.00 28.52           C  
ATOM   1970  HA  VAL A 124      -6.121  -5.531   9.867  1.00 28.52           H  
ATOM   1971  C   VAL A 124      -5.587  -6.206   7.919  1.00 28.52           C  
ATOM   1972  CB  VAL A 124      -4.424  -4.368   9.306  1.00 28.52           C  
ATOM   1973  HB  VAL A 124      -3.540  -4.460   8.675  1.00 28.52           H  
ATOM   1974  O   VAL A 124      -5.032  -5.797   6.902  1.00 28.52           O  
ATOM   1975  CG1 VAL A 124      -5.309  -3.228   8.779  1.00 28.52           C  
ATOM   1976 HG11 VAL A 124      -5.614  -3.427   7.752  1.00 28.52           H  
ATOM   1977 HG12 VAL A 124      -6.196  -3.119   9.402  1.00 28.52           H  
ATOM   1978 HG13 VAL A 124      -4.749  -2.293   8.787  1.00 28.52           H  
ATOM   1979  CG2 VAL A 124      -3.967  -3.957  10.715  1.00 28.52           C  
ATOM   1980 HG21 VAL A 124      -3.245  -4.674  11.107  1.00 28.52           H  
ATOM   1981 HG22 VAL A 124      -4.822  -3.908  11.389  1.00 28.52           H  
ATOM   1982 HG23 VAL A 124      -3.483  -2.982  10.678  1.00 28.52           H  
ATOM   1983  N   CYS A 125      -6.504  -7.172   7.870  1.00 26.71           N  
ATOM   1984  H   CYS A 125      -6.858  -7.514   8.753  1.00 26.71           H  
ATOM   1985  CA  CYS A 125      -6.868  -7.911   6.662  1.00 26.71           C  
ATOM   1986  HA  CYS A 125      -5.977  -8.034   6.046  1.00 26.71           H  
ATOM   1987  C   CYS A 125      -7.919  -7.163   5.825  1.00 26.71           C  
ATOM   1988  CB  CYS A 125      -7.350  -9.310   7.069  1.00 26.71           C  
ATOM   1989  HB2 CYS A 125      -7.719  -9.836   6.188  1.00 26.71           H  
ATOM   1990  HB3 CYS A 125      -8.165  -9.218   7.787  1.00 26.71           H  
ATOM   1991  O   CYS A 125      -9.096  -7.108   6.183  1.00 26.71           O  
ATOM   1992  SG  CYS A 125      -5.977 -10.251   7.800  1.00 26.71           S  
ATOM   1993  HG  CYS A 125      -6.683 -11.331   8.147  1.00 26.71           H  
ATOM   1994  N   THR A 126      -7.501  -6.620   4.681  1.00 29.98           N  
ATOM   1995  H   THR A 126      -6.507  -6.594   4.503  1.00 29.98           H  
ATOM   1996  CA  THR A 126      -8.362  -5.875   3.749  1.00 29.98           C  
ATOM   1997  HA  THR A 126      -8.865  -5.084   4.304  1.00 29.98           H  
ATOM   1998  C   THR A 126      -9.429  -6.765   3.095  1.00 29.98           C  
ATOM   1999  CB  THR A 126      -7.501  -5.208   2.662  1.00 29.98           C  
ATOM   2000  HB  THR A 126      -7.061  -5.972   2.021  1.00 29.98           H  
ATOM   2001  O   THR A 126      -9.138  -7.502   2.154  1.00 29.98           O  
ATOM   2002  CG2 THR A 126      -8.283  -4.214   1.803  1.00 29.98           C  
ATOM   2003 HG21 THR A 126      -7.612  -3.726   1.097  1.00 29.98           H  
ATOM   2004 HG22 THR A 126      -9.056  -4.740   1.241  1.00 29.98           H  
ATOM   2005 HG23 THR A 126      -8.753  -3.463   2.438  1.00 29.98           H  
ATOM   2006  OG1 THR A 126      -6.456  -4.478   3.263  1.00 29.98           O  
ATOM   2007  HG1 THR A 126      -5.835  -4.224   2.577  1.00 29.98           H  
ATOM   2008  N   LEU A 127     -10.679  -6.660   3.558  1.00 24.40           N  
ATOM   2009  H   LEU A 127     -10.823  -6.096   4.384  1.00 24.40           H  
ATOM   2010  CA  LEU A 127     -11.865  -7.143   2.836  1.00 24.40           C  
ATOM   2011  HA  LEU A 127     -11.612  -8.097   2.373  1.00 24.40           H  
ATOM   2012  C   LEU A 127     -12.243  -6.201   1.676  1.00 24.40           C  
ATOM   2013  CB  LEU A 127     -13.031  -7.357   3.824  1.00 24.40           C  
ATOM   2014  HB2 LEU A 127     -13.980  -7.260   3.297  1.00 24.40           H  
ATOM   2015  HB3 LEU A 127     -13.000  -6.572   4.579  1.00 24.40           H  
ATOM   2016  O   LEU A 127     -11.803  -5.052   1.625  1.00 24.40           O  
ATOM   2017  CG  LEU A 127     -13.002  -8.737   4.509  1.00 24.40           C  
ATOM   2018  HG  LEU A 127     -12.003  -8.935   4.897  1.00 24.40           H  
ATOM   2019  CD1 LEU A 127     -13.991  -8.761   5.675  1.00 24.40           C  
ATOM   2020 HD11 LEU A 127     -13.959  -9.734   6.165  1.00 24.40           H  
ATOM   2021 HD12 LEU A 127     -13.714  -7.999   6.403  1.00 24.40           H  
ATOM   2022 HD13 LEU A 127     -15.002  -8.568   5.316  1.00 24.40           H  
ATOM   2023  CD2 LEU A 127     -13.404  -9.858   3.543  1.00 24.40           C  
ATOM   2024 HD21 LEU A 127     -13.419 -10.809   4.076  1.00 24.40           H  
ATOM   2025 HD22 LEU A 127     -12.681  -9.940   2.732  1.00 24.40           H  
ATOM   2026 HD23 LEU A 127     -14.394  -9.664   3.130  1.00 24.40           H  
ATOM   2027  N   GLU A 128     -13.044  -6.694   0.726  1.00 24.35           N  
ATOM   2028  H   GLU A 128     -13.456  -7.606   0.863  1.00 24.35           H  
ATOM   2029  CA  GLU A 128     -13.198  -6.076  -0.600  1.00 24.35           C  
ATOM   2030  HA  GLU A 128     -12.816  -5.056  -0.542  1.00 24.35           H  
ATOM   2031  C   GLU A 128     -14.662  -5.963  -1.095  1.00 24.35           C  
ATOM   2032  CB  GLU A 128     -12.323  -6.858  -1.610  1.00 24.35           C  
ATOM   2033  HB2 GLU A 128     -12.945  -7.591  -2.124  1.00 24.35           H  
ATOM   2034  HB3 GLU A 128     -11.541  -7.407  -1.085  1.00 24.35           H  
ATOM   2035  O   GLU A 128     -15.616  -6.282  -0.388  1.00 24.35           O  
ATOM   2036  CG  GLU A 128     -11.634  -5.921  -2.620  1.00 24.35           C  
ATOM   2037  HG2 GLU A 128     -12.142  -4.957  -2.622  1.00 24.35           H  
ATOM   2038  HG3 GLU A 128     -10.612  -5.737  -2.290  1.00 24.35           H  
ATOM   2039  CD  GLU A 128     -11.623  -6.463  -4.056  1.00 24.35           C  
ATOM   2040  OE1 GLU A 128     -12.034  -5.678  -4.944  1.00 24.35           O  
ATOM   2041  OE2 GLU A 128     -11.238  -7.633  -4.260  1.00 24.35           O  
ATOM   2042  N   LEU A 129     -14.837  -5.494  -2.339  1.00 30.95           N  
ATOM   2043  H   LEU A 129     -13.994  -5.278  -2.853  1.00 30.95           H  
ATOM   2044  CA  LEU A 129     -16.074  -5.549  -3.139  1.00 30.95           C  
ATOM   2045  HA  LEU A 129     -15.894  -4.888  -3.986  1.00 30.95           H  
ATOM   2046  C   LEU A 129     -17.363  -4.951  -2.529  1.00 30.95           C  
ATOM   2047  CB  LEU A 129     -16.262  -6.966  -3.727  1.00 30.95           C  
ATOM   2048  HB2 LEU A 129     -16.342  -7.675  -2.902  1.00 30.95           H  
ATOM   2049  HB3 LEU A 129     -17.201  -7.001  -4.281  1.00 30.95           H  
ATOM   2050  O   LEU A 129     -18.456  -5.224  -3.019  1.00 30.95           O  
ATOM   2051  CG  LEU A 129     -15.141  -7.427  -4.679  1.00 30.95           C  
ATOM   2052  HG  LEU A 129     -14.193  -7.447  -4.140  1.00 30.95           H  
ATOM   2053  CD1 LEU A 129     -15.437  -8.842  -5.174  1.00 30.95           C  
ATOM   2054 HD11 LEU A 129     -15.521  -9.513  -4.319  1.00 30.95           H  
ATOM   2055 HD12 LEU A 129     -16.366  -8.861  -5.744  1.00 30.95           H  
ATOM   2056 HD13 LEU A 129     -14.611  -9.186  -5.798  1.00 30.95           H  
ATOM   2057  CD2 LEU A 129     -15.006  -6.525  -5.912  1.00 30.95           C  
ATOM   2058 HD21 LEU A 129     -15.960  -6.445  -6.432  1.00 30.95           H  
ATOM   2059 HD22 LEU A 129     -14.251  -6.948  -6.575  1.00 30.95           H  
ATOM   2060 HD23 LEU A 129     -14.643  -5.541  -5.614  1.00 30.95           H  
ATOM   2061  N   GLY A 130     -17.250  -4.046  -1.553  1.00 29.97           N  
ATOM   2062  H   GLY A 130     -16.343  -3.933  -1.123  1.00 29.97           H  
ATOM   2063  CA  GLY A 130     -18.381  -3.241  -1.064  1.00 29.97           C  
ATOM   2064  HA2 GLY A 130     -19.058  -3.015  -1.887  1.00 29.97           H  
ATOM   2065  HA3 GLY A 130     -17.998  -2.298  -0.675  1.00 29.97           H  
ATOM   2066  C   GLY A 130     -19.210  -3.889   0.048  1.00 29.97           C  
ATOM   2067  O   GLY A 130     -20.263  -3.365   0.401  1.00 29.97           O  
ATOM   2068  N   SER A 131     -18.720  -4.971   0.663  1.00 36.28           N  
ATOM   2069  H   SER A 131     -17.837  -5.352   0.354  1.00 36.28           H  
ATOM   2070  CA  SER A 131     -19.352  -5.599   1.837  1.00 36.28           C  
ATOM   2071  HA  SER A 131     -20.307  -6.025   1.531  1.00 36.28           H  
ATOM   2072  C   SER A 131     -19.636  -4.619   2.988  1.00 36.28           C  
ATOM   2073  CB  SER A 131     -18.456  -6.733   2.344  1.00 36.28           C  
ATOM   2074  HB2 SER A 131     -18.341  -7.473   1.552  1.00 36.28           H  
ATOM   2075  HB3 SER A 131     -18.920  -7.212   3.206  1.00 36.28           H  
ATOM   2076  O   SER A 131     -20.518  -4.875   3.804  1.00 36.28           O  
ATOM   2077  OG  SER A 131     -17.176  -6.240   2.700  1.00 36.28           O  
ATOM   2078  HG  SER A 131     -17.117  -6.181   3.657  1.00 36.28           H  
ATOM   2079  N   THR A 132     -18.918  -3.491   3.032  1.00 40.36           N  
ATOM   2080  H   THR A 132     -18.178  -3.395   2.351  1.00 40.36           H  
ATOM   2081  CA  THR A 132     -19.078  -2.356   3.950  1.00 40.36           C  
ATOM   2082  HA  THR A 132     -18.663  -2.625   4.922  1.00 40.36           H  
ATOM   2083  C   THR A 132     -20.525  -1.910   4.154  1.00 40.36           C  
ATOM   2084  CB  THR A 132     -18.308  -1.141   3.401  1.00 40.36           C  
ATOM   2085  HB  THR A 132     -18.876  -0.689   2.587  1.00 40.36           H  
ATOM   2086  O   THR A 132     -20.893  -1.586   5.276  1.00 40.36           O  
ATOM   2087  CG2 THR A 132     -18.035  -0.079   4.465  1.00 40.36           C  
ATOM   2088 HG21 THR A 132     -18.977   0.308   4.853  1.00 40.36           H  
ATOM   2089 HG22 THR A 132     -17.464  -0.512   5.286  1.00 40.36           H  
ATOM   2090 HG23 THR A 132     -17.477   0.751   4.029  1.00 40.36           H  
ATOM   2091  OG1 THR A 132     -17.053  -1.534   2.888  1.00 40.36           O  
ATOM   2092  HG1 THR A 132     -16.519  -0.741   2.803  1.00 40.36           H  
ATOM   2093  N   GLU A 133     -21.347  -1.877   3.103  1.00 39.69           N  
ATOM   2094  H   GLU A 133     -21.014  -2.187   2.201  1.00 39.69           H  
ATOM   2095  CA  GLU A 133     -22.697  -1.298   3.179  1.00 39.69           C  
ATOM   2096  HA  GLU A 133     -22.654  -0.372   3.752  1.00 39.69           H  
ATOM   2097  C   GLU A 133     -23.653  -2.222   3.957  1.00 39.69           C  
ATOM   2098  CB  GLU A 133     -23.173  -0.932   1.756  1.00 39.69           C  
ATOM   2099  HB2 GLU A 133     -24.206  -0.586   1.799  1.00 39.69           H  
ATOM   2100  HB3 GLU A 133     -23.124  -1.818   1.124  1.00 39.69           H  
ATOM   2101  O   GLU A 133     -24.318  -1.780   4.890  1.00 39.69           O  
ATOM   2102  CG  GLU A 133     -22.290   0.191   1.166  1.00 39.69           C  
ATOM   2103  HG2 GLU A 133     -21.241  -0.096   1.238  1.00 39.69           H  
ATOM   2104  HG3 GLU A 133     -22.418   1.083   1.780  1.00 39.69           H  
ATOM   2105  CD  GLU A 133     -22.570   0.531  -0.309  1.00 39.69           C  
ATOM   2106  OE1 GLU A 133     -22.708   1.738  -0.610  1.00 39.69           O  
ATOM   2107  OE2 GLU A 133     -22.527  -0.395  -1.153  1.00 39.69           O  
ATOM   2108  N   VAL A 134     -23.614  -3.532   3.688  1.00 34.23           N  
ATOM   2109  H   VAL A 134     -23.005  -3.841   2.945  1.00 34.23           H  
ATOM   2110  CA  VAL A 134     -24.355  -4.546   4.469  1.00 34.23           C  
ATOM   2111  HA  VAL A 134     -25.377  -4.195   4.612  1.00 34.23           H  
ATOM   2112  C   VAL A 134     -23.749  -4.734   5.867  1.00 34.23           C  
ATOM   2113  CB  VAL A 134     -24.406  -5.888   3.708  1.00 34.23           C  
ATOM   2114  HB  VAL A 134     -23.388  -6.253   3.567  1.00 34.23           H  
ATOM   2115  O   VAL A 134     -24.472  -4.951   6.839  1.00 34.23           O  
ATOM   2116  CG1 VAL A 134     -25.205  -6.962   4.457  1.00 34.23           C  
ATOM   2117 HG11 VAL A 134     -24.719  -7.208   5.401  1.00 34.23           H  
ATOM   2118 HG12 VAL A 134     -25.264  -7.872   3.860  1.00 34.23           H  
ATOM   2119 HG13 VAL A 134     -26.212  -6.600   4.663  1.00 34.23           H  
ATOM   2120  CG2 VAL A 134     -25.052  -5.721   2.324  1.00 34.23           C  
ATOM   2121 HG21 VAL A 134     -24.462  -5.047   1.704  1.00 34.23           H  
ATOM   2122 HG22 VAL A 134     -25.107  -6.686   1.819  1.00 34.23           H  
ATOM   2123 HG23 VAL A 134     -26.058  -5.315   2.432  1.00 34.23           H  
ATOM   2124  N   LEU A 135     -22.422  -4.619   5.994  1.00 34.36           N  
ATOM   2125  H   LEU A 135     -21.874  -4.466   5.160  1.00 34.36           H  
ATOM   2126  CA  LEU A 135     -21.723  -4.678   7.280  1.00 34.36           C  
ATOM   2127  HA  LEU A 135     -22.004  -5.605   7.779  1.00 34.36           H  
ATOM   2128  C   LEU A 135     -22.132  -3.523   8.206  1.00 34.36           C  
ATOM   2129  CB  LEU A 135     -20.206  -4.695   7.013  1.00 34.36           C  
ATOM   2130  HB2 LEU A 135     -19.972  -5.573   6.411  1.00 34.36           H  
ATOM   2131  HB3 LEU A 135     -19.955  -3.809   6.431  1.00 34.36           H  
ATOM   2132  O   LEU A 135     -22.270  -3.741   9.407  1.00 34.36           O  
ATOM   2133  CG  LEU A 135     -19.315  -4.703   8.268  1.00 34.36           C  
ATOM   2134  HG  LEU A 135     -19.509  -3.808   8.860  1.00 34.36           H  
ATOM   2135  CD1 LEU A 135     -19.537  -5.939   9.141  1.00 34.36           C  
ATOM   2136 HD11 LEU A 135     -18.848  -5.922   9.986  1.00 34.36           H  
ATOM   2137 HD12 LEU A 135     -20.553  -5.935   9.537  1.00 34.36           H  
ATOM   2138 HD13 LEU A 135     -19.378  -6.847   8.560  1.00 34.36           H  
ATOM   2139  CD2 LEU A 135     -17.845  -4.676   7.843  1.00 34.36           C  
ATOM   2140 HD21 LEU A 135     -17.211  -4.641   8.729  1.00 34.36           H  
ATOM   2141 HD22 LEU A 135     -17.605  -5.567   7.262  1.00 34.36           H  
ATOM   2142 HD23 LEU A 135     -17.654  -3.786   7.244  1.00 34.36           H  
ATOM   2143  N   LEU A 136     -22.361  -2.320   7.670  1.00 39.55           N  
ATOM   2144  H   LEU A 136     -22.216  -2.193   6.678  1.00 39.55           H  
ATOM   2145  CA  LEU A 136     -22.843  -1.180   8.450  1.00 39.55           C  
ATOM   2146  HA  LEU A 136     -22.182  -1.052   9.307  1.00 39.55           H  
ATOM   2147  C   LEU A 136     -24.232  -1.446   9.036  1.00 39.55           C  
ATOM   2148  CB  LEU A 136     -22.817   0.103   7.599  1.00 39.55           C  
ATOM   2149  HB2 LEU A 136     -23.169  -0.134   6.595  1.00 39.55           H  
ATOM   2150  HB3 LEU A 136     -23.512   0.827   8.024  1.00 39.55           H  
ATOM   2151  O   LEU A 136     -24.398  -1.267  10.237  1.00 39.55           O  
ATOM   2152  CG  LEU A 136     -21.425   0.756   7.520  1.00 39.55           C  
ATOM   2153  HG  LEU A 136     -20.668   0.001   7.305  1.00 39.55           H  
ATOM   2154  CD1 LEU A 136     -21.402   1.802   6.404  1.00 39.55           C  
ATOM   2155 HD11 LEU A 136     -20.414   2.258   6.342  1.00 39.55           H  
ATOM   2156 HD12 LEU A 136     -22.154   2.567   6.597  1.00 39.55           H  
ATOM   2157 HD13 LEU A 136     -21.626   1.316   5.455  1.00 39.55           H  
ATOM   2158  CD2 LEU A 136     -21.047   1.461   8.828  1.00 39.55           C  
ATOM   2159 HD21 LEU A 136     -20.996   0.738   9.642  1.00 39.55           H  
ATOM   2160 HD22 LEU A 136     -21.792   2.218   9.072  1.00 39.55           H  
ATOM   2161 HD23 LEU A 136     -20.069   1.930   8.724  1.00 39.55           H  
ATOM   2162  N   ASP A 137     -25.198  -1.938   8.254  1.00 40.51           N  
ATOM   2163  H   ASP A 137     -25.029  -2.035   7.263  1.00 40.51           H  
ATOM   2164  CA  ASP A 137     -26.534  -2.269   8.781  1.00 40.51           C  
ATOM   2165  HA  ASP A 137     -26.881  -1.414   9.360  1.00 40.51           H  
ATOM   2166  C   ASP A 137     -26.527  -3.466   9.750  1.00 40.51           C  
ATOM   2167  CB  ASP A 137     -27.528  -2.505   7.631  1.00 40.51           C  
ATOM   2168  HB2 ASP A 137     -26.995  -2.779   6.721  1.00 40.51           H  
ATOM   2169  HB3 ASP A 137     -28.182  -3.338   7.891  1.00 40.51           H  
ATOM   2170  O   ASP A 137     -27.267  -3.478  10.739  1.00 40.51           O  
ATOM   2171  CG  ASP A 137     -28.416  -1.281   7.392  1.00 40.51           C  
ATOM   2172  OD1 ASP A 137     -29.041  -0.818   8.377  1.00 40.51           O  
ATOM   2173  OD2 ASP A 137     -28.484  -0.815   6.239  1.00 40.51           O  
ATOM   2174  N   HIS A 138     -25.655  -4.457   9.531  1.00 35.33           N  
ATOM   2175  H   HIS A 138     -25.127  -4.449   8.670  1.00 35.33           H  
ATOM   2176  CA  HIS A 138     -25.466  -5.565  10.474  1.00 35.33           C  
ATOM   2177  HA  HIS A 138     -26.445  -5.988  10.697  1.00 35.33           H  
ATOM   2178  C   HIS A 138     -24.853  -5.093  11.808  1.00 35.33           C  
ATOM   2179  CB  HIS A 138     -24.620  -6.663   9.810  1.00 35.33           C  
ATOM   2180  HB2 HIS A 138     -25.039  -6.874   8.827  1.00 35.33           H  
ATOM   2181  HB3 HIS A 138     -23.604  -6.295   9.670  1.00 35.33           H  
ATOM   2182  O   HIS A 138     -25.267  -5.556  12.871  1.00 35.33           O  
ATOM   2183  CG  HIS A 138     -24.562  -7.968  10.577  1.00 35.33           C  
ATOM   2184  CD2 HIS A 138     -24.127  -9.171  10.091  1.00 35.33           C  
ATOM   2185  HD2 HIS A 138     -23.765  -9.353   9.089  1.00 35.33           H  
ATOM   2186  ND1 HIS A 138     -24.935  -8.183  11.886  1.00 35.33           N  
ATOM   2187  HD1 HIS A 138     -25.287  -7.478  12.518  1.00 35.33           H  
ATOM   2188  CE1 HIS A 138     -24.728  -9.476  12.178  1.00 35.33           C  
ATOM   2189  HE1 HIS A 138     -24.930  -9.933  13.136  1.00 35.33           H  
ATOM   2190  NE2 HIS A 138     -24.227 -10.122  11.113  1.00 35.33           N  
ATOM   2191  N   LEU A 139     -23.898  -4.157  11.781  1.00 36.89           N  
ATOM   2192  H   LEU A 139     -23.567  -3.832  10.884  1.00 36.89           H  
ATOM   2193  CA  LEU A 139     -23.339  -3.547  12.993  1.00 36.89           C  
ATOM   2194  HA  LEU A 139     -23.123  -4.331  13.718  1.00 36.89           H  
ATOM   2195  C   LEU A 139     -24.342  -2.603  13.673  1.00 36.89           C  
ATOM   2196  CB  LEU A 139     -22.033  -2.809  12.644  1.00 36.89           C  
ATOM   2197  HB2 LEU A 139     -21.757  -2.167  13.481  1.00 36.89           H  
ATOM   2198  HB3 LEU A 139     -22.224  -2.164  11.785  1.00 36.89           H  
ATOM   2199  O   LEU A 139     -24.428  -2.606  14.899  1.00 36.89           O  
ATOM   2200  CG  LEU A 139     -20.843  -3.735  12.329  1.00 36.89           C  
ATOM   2201  HG  LEU A 139     -21.133  -4.484  11.593  1.00 36.89           H  
ATOM   2202  CD1 LEU A 139     -19.691  -2.907  11.756  1.00 36.89           C  
ATOM   2203 HD11 LEU A 139     -20.028  -2.402  10.850  1.00 36.89           H  
ATOM   2204 HD12 LEU A 139     -19.365  -2.164  12.484  1.00 36.89           H  
ATOM   2205 HD13 LEU A 139     -18.858  -3.562  11.502  1.00 36.89           H  
ATOM   2206  CD2 LEU A 139     -20.324  -4.460  13.574  1.00 36.89           C  
ATOM   2207 HD21 LEU A 139     -21.091  -5.130  13.962  1.00 36.89           H  
ATOM   2208 HD22 LEU A 139     -19.451  -5.057  13.313  1.00 36.89           H  
ATOM   2209 HD23 LEU A 139     -20.052  -3.738  14.343  1.00 36.89           H  
ATOM   2210  N   LYS A 140     -25.121  -1.842  12.891  1.00 42.01           N  
ATOM   2211  H   LYS A 140     -24.947  -1.875  11.896  1.00 42.01           H  
ATOM   2212  CA  LYS A 140     -26.182  -0.940  13.362  1.00 42.01           C  
ATOM   2213  HA  LYS A 140     -25.749  -0.206  14.041  1.00 42.01           H  
ATOM   2214  C   LYS A 140     -27.231  -1.720  14.153  1.00 42.01           C  
ATOM   2215  CB  LYS A 140     -26.800  -0.210  12.155  1.00 42.01           C  
ATOM   2216  HB2 LYS A 140     -26.004   0.206  11.538  1.00 42.01           H  
ATOM   2217  HB3 LYS A 140     -27.345  -0.935  11.550  1.00 42.01           H  
ATOM   2218  O   LYS A 140     -27.376  -1.490  15.348  1.00 42.01           O  
ATOM   2219  CG  LYS A 140     -27.732   0.952  12.534  1.00 42.01           C  
ATOM   2220  HG2 LYS A 140     -28.254   0.733  13.465  1.00 42.01           H  
ATOM   2221  HG3 LYS A 140     -27.126   1.843  12.695  1.00 42.01           H  
ATOM   2222  CD  LYS A 140     -28.759   1.233  11.423  1.00 42.01           C  
ATOM   2223  HD2 LYS A 140     -29.181   2.227  11.573  1.00 42.01           H  
ATOM   2224  HD3 LYS A 140     -28.261   1.201  10.454  1.00 42.01           H  
ATOM   2225  CE  LYS A 140     -29.901   0.210  11.471  1.00 42.01           C  
ATOM   2226  HE2 LYS A 140     -30.546   0.456  12.314  1.00 42.01           H  
ATOM   2227  HE3 LYS A 140     -29.492  -0.783  11.659  1.00 42.01           H  
ATOM   2228  NZ  LYS A 140     -30.702   0.193  10.231  1.00 42.01           N  
ATOM   2229  HZ1 LYS A 140     -31.075   1.109  10.028  1.00 42.01           H  
ATOM   2230  HZ2 LYS A 140     -30.122  -0.106   9.459  1.00 42.01           H  
ATOM   2231  HZ3 LYS A 140     -31.458  -0.471  10.317  1.00 42.01           H  
ATOM   2232  N   SER A 141     -27.852  -2.724  13.533  1.00 37.26           N  
ATOM   2233  H   SER A 141     -27.644  -2.873  12.556  1.00 37.26           H  
ATOM   2234  CA  SER A 141     -28.873  -3.570  14.170  1.00 37.26           C  
ATOM   2235  HA  SER A 141     -29.691  -2.932  14.504  1.00 37.26           H  
ATOM   2236  C   SER A 141     -28.351  -4.293  15.416  1.00 37.26           C  
ATOM   2237  CB  SER A 141     -29.459  -4.560  13.158  1.00 37.26           C  
ATOM   2238  HB2 SER A 141     -30.124  -5.251  13.676  1.00 37.26           H  
ATOM   2239  HB3 SER A 141     -30.044  -4.007  12.423  1.00 37.26           H  
ATOM   2240  O   SER A 141     -29.002  -4.270  16.461  1.00 37.26           O  
ATOM   2241  OG  SER A 141     -28.448  -5.291  12.485  1.00 37.26           O  
ATOM   2242  HG  SER A 141     -28.120  -4.746  11.766  1.00 37.26           H  
ATOM   2243  N   HIS A 142     -27.136  -4.849  15.366  1.00 37.51           N  
ATOM   2244  H   HIS A 142     -26.652  -4.862  14.479  1.00 37.51           H  
ATOM   2245  CA  HIS A 142     -26.518  -5.523  16.514  1.00 37.51           C  
ATOM   2246  HA  HIS A 142     -27.277  -6.172  16.952  1.00 37.51           H  
ATOM   2247  C   HIS A 142     -26.071  -4.556  17.635  1.00 37.51           C  
ATOM   2248  CB  HIS A 142     -25.376  -6.416  16.001  1.00 37.51           C  
ATOM   2249  HB2 HIS A 142     -25.692  -6.872  15.062  1.00 37.51           H  
ATOM   2250  HB3 HIS A 142     -24.501  -5.800  15.794  1.00 37.51           H  
ATOM   2251  O   HIS A 142     -25.734  -5.009  18.733  1.00 37.51           O  
ATOM   2252  CG  HIS A 142     -25.000  -7.558  16.914  1.00 37.51           C  
ATOM   2253  CD2 HIS A 142     -23.744  -7.895  17.337  1.00 37.51           C  
ATOM   2254  HD2 HIS A 142     -22.834  -7.362  17.105  1.00 37.51           H  
ATOM   2255  ND1 HIS A 142     -25.857  -8.517  17.405  1.00 37.51           N  
ATOM   2256  HD1 HIS A 142     -26.857  -8.419  17.507  1.00 37.51           H  
ATOM   2257  CE1 HIS A 142     -25.140  -9.426  18.079  1.00 37.51           C  
ATOM   2258  HE1 HIS A 142     -25.561 -10.257  18.625  1.00 37.51           H  
ATOM   2259  NE2 HIS A 142     -23.850  -9.055  18.118  1.00 37.51           N  
ATOM   2260  N   ALA A 143     -26.091  -3.239  17.394  1.00 39.90           N  
ATOM   2261  H   ALA A 143     -26.313  -2.934  16.457  1.00 39.90           H  
ATOM   2262  CA  ALA A 143     -25.891  -2.188  18.393  1.00 39.90           C  
ATOM   2263  HA  ALA A 143     -25.390  -2.614  19.262  1.00 39.90           H  
ATOM   2264  C   ALA A 143     -27.219  -1.582  18.891  1.00 39.90           C  
ATOM   2265  CB  ALA A 143     -24.961  -1.121  17.803  1.00 39.90           C  
ATOM   2266  HB1 ALA A 143     -24.731  -0.374  18.562  1.00 39.90           H  
ATOM   2267  HB2 ALA A 143     -24.034  -1.586  17.465  1.00 39.90           H  
ATOM   2268  HB3 ALA A 143     -25.441  -0.632  16.956  1.00 39.90           H  
ATOM   2269  O   ALA A 143     -27.352  -1.341  20.088  1.00 39.90           O  
ATOM   2270  N   GLU A 144     -28.216  -1.393  18.022  1.00 39.45           N  
ATOM   2271  H   GLU A 144     -28.024  -1.558  17.045  1.00 39.45           H  
ATOM   2272  CA  GLU A 144     -29.582  -0.953  18.361  1.00 39.45           C  
ATOM   2273  HA  GLU A 144     -29.544   0.014  18.864  1.00 39.45           H  
ATOM   2274  C   GLU A 144     -30.270  -1.946  19.307  1.00 39.45           C  
ATOM   2275  CB  GLU A 144     -30.407  -0.807  17.071  1.00 39.45           C  
ATOM   2276  HB2 GLU A 144     -31.461  -0.694  17.326  1.00 39.45           H  
ATOM   2277  HB3 GLU A 144     -30.294  -1.723  16.490  1.00 39.45           H  
ATOM   2278  O   GLU A 144     -30.847  -1.550  20.319  1.00 39.45           O  
ATOM   2279  CG  GLU A 144     -29.978   0.413  16.240  1.00 39.45           C  
ATOM   2280  HG2 GLU A 144     -30.331   1.311  16.747  1.00 39.45           H  
ATOM   2281  HG3 GLU A 144     -28.891   0.472  16.202  1.00 39.45           H  
ATOM   2282  CD  GLU A 144     -30.511   0.377  14.800  1.00 39.45           C  
ATOM   2283  OE1 GLU A 144     -30.820   1.462  14.261  1.00 39.45           O  
ATOM   2284  OE2 GLU A 144     -30.521  -0.714  14.183  1.00 39.45           O  
ATOM   2285  N   GLU A 145     -30.104  -3.244  19.036  1.00 39.75           N  
ATOM   2286  H   GLU A 145     -29.673  -3.474  18.152  1.00 39.75           H  
ATOM   2287  CA  GLU A 145     -30.408  -4.362  19.936  1.00 39.75           C  
ATOM   2288  HA  GLU A 145     -31.484  -4.531  19.975  1.00 39.75           H  
ATOM   2289  C   GLU A 145     -29.899  -4.092  21.365  1.00 39.75           C  
ATOM   2290  CB  GLU A 145     -29.711  -5.596  19.328  1.00 39.75           C  
ATOM   2291  HB2 GLU A 145     -30.105  -5.767  18.326  1.00 39.75           H  
ATOM   2292  HB3 GLU A 145     -28.653  -5.355  19.228  1.00 39.75           H  
ATOM   2293  O   GLU A 145     -30.658  -4.127  22.336  1.00 39.75           O  
ATOM   2294  CG  GLU A 145     -29.847  -6.909  20.111  1.00 39.75           C  
ATOM   2295  HG2 GLU A 145     -30.085  -6.684  21.151  1.00 39.75           H  
ATOM   2296  HG3 GLU A 145     -30.673  -7.491  19.703  1.00 39.75           H  
ATOM   2297  CD  GLU A 145     -28.543  -7.719  20.042  1.00 39.75           C  
ATOM   2298  OE1 GLU A 145     -27.978  -8.061  21.106  1.00 39.75           O  
ATOM   2299  OE2 GLU A 145     -27.996  -7.920  18.936  1.00 39.75           O  
ATOM   2300  N   LYS A 146     -28.614  -3.750  21.498  1.00 41.11           N  
ATOM   2301  H   LYS A 146     -28.074  -3.650  20.651  1.00 41.11           H  
ATOM   2302  CA  LYS A 146     -27.941  -3.553  22.790  1.00 41.11           C  
ATOM   2303  HA  LYS A 146     -28.301  -4.312  23.485  1.00 41.11           H  
ATOM   2304  C   LYS A 146     -28.294  -2.206  23.419  1.00 41.11           C  
ATOM   2305  CB  LYS A 146     -26.430  -3.769  22.615  1.00 41.11           C  
ATOM   2306  HB2 LYS A 146     -26.058  -3.127  21.816  1.00 41.11           H  
ATOM   2307  HB3 LYS A 146     -25.913  -3.517  23.541  1.00 41.11           H  
ATOM   2308  O   LYS A 146     -28.428  -2.118  24.635  1.00 41.11           O  
ATOM   2309  CG  LYS A 146     -26.163  -5.244  22.276  1.00 41.11           C  
ATOM   2310  HG2 LYS A 146     -26.390  -5.859  23.147  1.00 41.11           H  
ATOM   2311  HG3 LYS A 146     -26.824  -5.544  21.463  1.00 41.11           H  
ATOM   2312  CD  LYS A 146     -24.717  -5.516  21.851  1.00 41.11           C  
ATOM   2313  HD2 LYS A 146     -24.449  -4.855  21.028  1.00 41.11           H  
ATOM   2314  HD3 LYS A 146     -24.052  -5.309  22.690  1.00 41.11           H  
ATOM   2315  CE  LYS A 146     -24.531  -6.976  21.410  1.00 41.11           C  
ATOM   2316  HE2 LYS A 146     -23.495  -7.108  21.100  1.00 41.11           H  
ATOM   2317  HE3 LYS A 146     -24.726  -7.635  22.256  1.00 41.11           H  
ATOM   2318  NZ  LYS A 146     -25.429  -7.336  20.289  1.00 41.11           N  
ATOM   2319  HZ1 LYS A 146     -25.067  -8.093  19.728  1.00 41.11           H  
ATOM   2320  HZ2 LYS A 146     -26.346  -7.610  20.613  1.00 41.11           H  
ATOM   2321  HZ3 LYS A 146     -25.583  -6.554  19.668  1.00 41.11           H  
ATOM   2322  N   ALA A 147     -28.572  -1.187  22.609  1.00 39.26           N  
ATOM   2323  H   ALA A 147     -28.421  -1.324  21.619  1.00 39.26           H  
ATOM   2324  CA  ALA A 147     -29.155   0.083  23.038  1.00 39.26           C  
ATOM   2325  HA  ALA A 147     -28.592   0.440  23.899  1.00 39.26           H  
ATOM   2326  C   ALA A 147     -30.629  -0.043  23.487  1.00 39.26           C  
ATOM   2327  CB  ALA A 147     -28.984   1.098  21.901  1.00 39.26           C  
ATOM   2328  HB1 ALA A 147     -27.939   1.140  21.594  1.00 39.26           H  
ATOM   2329  HB2 ALA A 147     -29.597   0.808  21.048  1.00 39.26           H  
ATOM   2330  HB3 ALA A 147     -29.289   2.088  22.241  1.00 39.26           H  
ATOM   2331  O   ALA A 147     -31.188   0.926  24.005  1.00 39.26           O  
ATOM   2332  N   ASN A 148     -31.260  -1.209  23.311  1.00 40.92           N  
ATOM   2333  H   ASN A 148     -30.813  -1.904  22.731  1.00 40.92           H  
ATOM   2334  CA  ASN A 148     -32.573  -1.545  23.869  1.00 40.92           C  
ATOM   2335  HA  ASN A 148     -33.036  -0.646  24.278  1.00 40.92           H  
ATOM   2336  C   ASN A 148     -32.479  -2.529  25.057  1.00 40.92           C  
ATOM   2337  CB  ASN A 148     -33.469  -2.049  22.724  1.00 40.92           C  
ATOM   2338  HB2 ASN A 148     -34.413  -2.403  23.139  1.00 40.92           H  
ATOM   2339  HB3 ASN A 148     -32.983  -2.888  22.226  1.00 40.92           H  
ATOM   2340  O   ASN A 148     -33.359  -2.518  25.912  1.00 40.92           O  
ATOM   2341  CG  ASN A 148     -33.793  -0.979  21.688  1.00 40.92           C  
ATOM   2342  ND2 ASN A 148     -34.221  -1.377  20.514  1.00 40.92           N  
ATOM   2343 HD21 ASN A 148     -34.253  -2.362  20.292  1.00 40.92           H  
ATOM   2344 HD22 ASN A 148     -34.405  -0.670  19.818  1.00 40.92           H  
ATOM   2345  OD1 ASN A 148     -33.705   0.221  21.922  1.00 40.92           O  
ATOM   2346  N   GLN A 149     -31.405  -3.323  25.156  1.00 37.06           N  
ATOM   2347  H   GLN A 149     -30.781  -3.366  24.363  1.00 37.06           H  
ATOM   2348  CA  GLN A 149     -31.082  -4.156  26.330  1.00 37.06           C  
ATOM   2349  HA  GLN A 149     -31.988  -4.638  26.699  1.00 37.06           H  
ATOM   2350  C   GLN A 149     -30.464  -3.360  27.501  1.00 37.06           C  
ATOM   2351  CB  GLN A 149     -30.068  -5.236  25.915  1.00 37.06           C  
ATOM   2352  HB2 GLN A 149     -29.716  -5.752  26.808  1.00 37.06           H  
ATOM   2353  HB3 GLN A 149     -29.212  -4.724  25.476  1.00 37.06           H  
ATOM   2354  O   GLN A 149     -30.597  -3.758  28.657  1.00 37.06           O  
ATOM   2355  CG  GLN A 149     -30.589  -6.304  24.934  1.00 37.06           C  
ATOM   2356  HG2 GLN A 149     -31.193  -5.835  24.157  1.00 37.06           H  
ATOM   2357  HG3 GLN A 149     -31.226  -7.005  25.473  1.00 37.06           H  
ATOM   2358  CD  GLN A 149     -29.453  -7.074  24.257  1.00 37.06           C  
ATOM   2359  NE2 GLN A 149     -29.752  -7.976  23.351  1.00 37.06           N  
ATOM   2360 HE21 GLN A 149     -28.986  -8.253  22.755  1.00 37.06           H  
ATOM   2361 HE22 GLN A 149     -30.711  -8.130  23.073  1.00 37.06           H  
ATOM   2362  OE1 GLN A 149     -28.277  -6.862  24.505  1.00 37.06           O  
ATOM   2363  N   ALA A 150     -29.729  -2.280  27.217  1.00 35.51           N  
ATOM   2364  H   ALA A 150     -29.594  -2.046  26.244  1.00 35.51           H  
ATOM   2365  CA  ALA A 150     -28.900  -1.579  28.200  1.00 35.51           C  
ATOM   2366  HA  ALA A 150     -28.376  -2.343  28.773  1.00 35.51           H  
ATOM   2367  C   ALA A 150     -29.693  -0.699  29.197  1.00 35.51           C  
ATOM   2368  CB  ALA A 150     -27.850  -0.750  27.445  1.00 35.51           C  
ATOM   2369  HB1 ALA A 150     -28.348  -0.041  26.783  1.00 35.51           H  
ATOM   2370  HB2 ALA A 150     -27.228  -0.196  28.148  1.00 35.51           H  
ATOM   2371  HB3 ALA A 150     -27.214  -1.410  26.855  1.00 35.51           H  
ATOM   2372  O   ALA A 150     -30.731  -0.131  28.842  1.00 35.51           O  
ATOM   2373  N   PRO A 151     -29.174  -0.487  30.428  1.00 37.85           N  
ATOM   2374  CA  PRO A 151     -29.739   0.482  31.368  1.00 37.85           C  
ATOM   2375  HA  PRO A 151     -30.769   0.205  31.589  1.00 37.85           H  
ATOM   2376  C   PRO A 151     -29.718   1.903  30.781  1.00 37.85           C  
ATOM   2377  CB  PRO A 151     -28.904   0.366  32.648  1.00 37.85           C  
ATOM   2378  HB2 PRO A 151     -29.355  -0.374  33.310  1.00 37.85           H  
ATOM   2379  HB3 PRO A 151     -28.800   1.320  33.165  1.00 37.85           H  
ATOM   2380  O   PRO A 151     -28.734   2.331  30.171  1.00 37.85           O  
ATOM   2381  CG  PRO A 151     -27.560  -0.155  32.145  1.00 37.85           C  
ATOM   2382  HG2 PRO A 151     -26.963   0.675  31.767  1.00 37.85           H  
ATOM   2383  HG3 PRO A 151     -27.018  -0.697  32.920  1.00 37.85           H  
ATOM   2384  CD  PRO A 151     -27.960  -1.069  30.988  1.00 37.85           C  
ATOM   2385  HD2 PRO A 151     -28.182  -2.067  31.365  1.00 37.85           H  
ATOM   2386  HD3 PRO A 151     -27.152  -1.115  30.258  1.00 37.85           H  
ATOM   2387  N   ARG A 152     -30.824   2.637  30.980  1.00 37.01           N  
ATOM   2388  H   ARG A 152     -31.546   2.201  31.535  1.00 37.01           H  
ATOM   2389  CA  ARG A 152     -31.187   3.854  30.222  1.00 37.01           C  
ATOM   2390  HA  ARG A 152     -31.356   3.572  29.182  1.00 37.01           H  
ATOM   2391  C   ARG A 152     -30.098   4.932  30.170  1.00 37.01           C  
ATOM   2392  CB  ARG A 152     -32.488   4.456  30.787  1.00 37.01           C  
ATOM   2393  HB2 ARG A 152     -32.668   5.408  30.289  1.00 37.01           H  
ATOM   2394  HB3 ARG A 152     -32.361   4.652  31.852  1.00 37.01           H  
ATOM   2395  O   ARG A 152     -29.933   5.565  29.130  1.00 37.01           O  
ATOM   2396  CG  ARG A 152     -33.723   3.564  30.572  1.00 37.01           C  
ATOM   2397  HG2 ARG A 152     -33.839   3.367  29.506  1.00 37.01           H  
ATOM   2398  HG3 ARG A 152     -33.592   2.616  31.094  1.00 37.01           H  
ATOM   2399  CD  ARG A 152     -34.989   4.258  31.099  1.00 37.01           C  
ATOM   2400  HD2 ARG A 152     -34.879   4.421  32.171  1.00 37.01           H  
ATOM   2401  HD3 ARG A 152     -35.084   5.225  30.605  1.00 37.01           H  
ATOM   2402  NE  ARG A 152     -36.204   3.459  30.842  1.00 37.01           N  
ATOM   2403  HE  ARG A 152     -36.072   2.553  30.415  1.00 37.01           H  
ATOM   2404  NH1 ARG A 152     -37.748   4.967  31.642  1.00 37.01           N  
ATOM   2405 HH11 ARG A 152     -38.710   5.226  31.810  1.00 37.01           H  
ATOM   2406 HH12 ARG A 152     -37.001   5.596  31.898  1.00 37.01           H  
ATOM   2407  NH2 ARG A 152     -38.444   3.033  30.784  1.00 37.01           N  
ATOM   2408 HH21 ARG A 152     -39.396   3.317  30.966  1.00 37.01           H  
ATOM   2409 HH22 ARG A 152     -38.273   2.134  30.356  1.00 37.01           H  
ATOM   2410  CZ  ARG A 152     -37.454   3.822  31.091  1.00 37.01           C  
ATOM   2411  N   GLU A 153     -29.333   5.107  31.248  1.00 43.60           N  
ATOM   2412  H   GLU A 153     -29.507   4.516  32.048  1.00 43.60           H  
ATOM   2413  CA  GLU A 153     -28.212   6.060  31.342  1.00 43.60           C  
ATOM   2414  HA  GLU A 153     -28.584   7.084  31.379  1.00 43.60           H  
ATOM   2415  C   GLU A 153     -27.237   5.922  30.163  1.00 43.60           C  
ATOM   2416  CB  GLU A 153     -27.379   5.763  32.601  1.00 43.60           C  
ATOM   2417  HB2 GLU A 153     -26.826   4.843  32.411  1.00 43.60           H  
ATOM   2418  HB3 GLU A 153     -26.642   6.556  32.725  1.00 43.60           H  
ATOM   2419  O   GLU A 153     -26.777   6.906  29.581  1.00 43.60           O  
ATOM   2420  CG  GLU A 153     -28.126   5.578  33.927  1.00 43.60           C  
ATOM   2421  HG2 GLU A 153     -28.390   6.551  34.340  1.00 43.60           H  
ATOM   2422  HG3 GLU A 153     -29.042   5.004  33.781  1.00 43.60           H  
ATOM   2423  CD  GLU A 153     -27.196   4.799  34.861  1.00 43.60           C  
ATOM   2424  OE1 GLU A 153     -26.498   5.454  35.662  1.00 43.60           O  
ATOM   2425  OE2 GLU A 153     -27.112   3.563  34.663  1.00 43.60           O  
ATOM   2426  N   LYS A 154     -26.932   4.670  29.801  1.00 41.14           N  
ATOM   2427  H   LYS A 154     -27.417   3.917  30.267  1.00 41.14           H  
ATOM   2428  CA  LYS A 154     -25.877   4.322  28.847  1.00 41.14           C  
ATOM   2429  HA  LYS A 154     -25.076   5.052  28.958  1.00 41.14           H  
ATOM   2430  C   LYS A 154     -26.339   4.457  27.397  1.00 41.14           C  
ATOM   2431  CB  LYS A 154     -25.277   2.949  29.204  1.00 41.14           C  
ATOM   2432  HB2 LYS A 154     -26.017   2.163  29.054  1.00 41.14           H  
ATOM   2433  HB3 LYS A 154     -24.424   2.763  28.551  1.00 41.14           H  
ATOM   2434  O   LYS A 154     -25.501   4.492  26.498  1.00 41.14           O  
ATOM   2435  CG  LYS A 154     -24.809   2.950  30.673  1.00 41.14           C  
ATOM   2436  HG2 LYS A 154     -24.285   3.884  30.873  1.00 41.14           H  
ATOM   2437  HG3 LYS A 154     -25.683   2.907  31.323  1.00 41.14           H  
ATOM   2438  CD  LYS A 154     -23.877   1.796  31.050  1.00 41.14           C  
ATOM   2439  HD2 LYS A 154     -22.994   1.820  30.410  1.00 41.14           H  
ATOM   2440  HD3 LYS A 154     -24.400   0.847  30.929  1.00 41.14           H  
ATOM   2441  CE  LYS A 154     -23.474   2.010  32.516  1.00 41.14           C  
ATOM   2442  HE2 LYS A 154     -23.023   2.999  32.605  1.00 41.14           H  
ATOM   2443  HE3 LYS A 154     -24.376   2.016  33.128  1.00 41.14           H  
ATOM   2444  NZ  LYS A 154     -22.528   0.978  33.004  1.00 41.14           N  
ATOM   2445  HZ1 LYS A 154     -22.948   0.061  32.951  1.00 41.14           H  
ATOM   2446  HZ2 LYS A 154     -21.678   0.990  32.459  1.00 41.14           H  
ATOM   2447  HZ3 LYS A 154     -22.295   1.162  33.969  1.00 41.14           H  
ATOM   2448  N   LYS A 155     -27.649   4.636  27.170  1.00 35.03           N  
ATOM   2449  H   LYS A 155     -28.266   4.625  27.970  1.00 35.03           H  
ATOM   2450  CA  LYS A 155     -28.195   5.055  25.875  1.00 35.03           C  
ATOM   2451  HA  LYS A 155     -27.684   4.486  25.098  1.00 35.03           H  
ATOM   2452  C   LYS A 155     -27.869   6.523  25.603  1.00 35.03           C  
ATOM   2453  CB  LYS A 155     -29.695   4.736  25.786  1.00 35.03           C  
ATOM   2454  HB2 LYS A 155     -29.873   3.757  26.232  1.00 35.03           H  
ATOM   2455  HB3 LYS A 155     -30.278   5.481  26.328  1.00 35.03           H  
ATOM   2456  O   LYS A 155     -27.172   6.792  24.634  1.00 35.03           O  
ATOM   2457  CG  LYS A 155     -30.131   4.690  24.315  1.00 35.03           C  
ATOM   2458  HG2 LYS A 155     -29.470   4.007  23.782  1.00 35.03           H  
ATOM   2459  HG3 LYS A 155     -30.043   5.680  23.867  1.00 35.03           H  
ATOM   2460  CD  LYS A 155     -31.572   4.192  24.163  1.00 35.03           C  
ATOM   2461  HD2 LYS A 155     -32.267   4.957  24.509  1.00 35.03           H  
ATOM   2462  HD3 LYS A 155     -31.696   3.300  24.777  1.00 35.03           H  
ATOM   2463  CE  LYS A 155     -31.843   3.858  22.690  1.00 35.03           C  
ATOM   2464  HE2 LYS A 155     -30.901   3.567  22.225  1.00 35.03           H  
ATOM   2465  HE3 LYS A 155     -32.195   4.753  22.177  1.00 35.03           H  
ATOM   2466  NZ  LYS A 155     -32.808   2.740  22.562  1.00 35.03           N  
ATOM   2467  HZ1 LYS A 155     -32.465   1.926  23.053  1.00 35.03           H  
ATOM   2468  HZ2 LYS A 155     -32.928   2.431  21.608  1.00 35.03           H  
ATOM   2469  HZ3 LYS A 155     -33.717   2.967  22.939  1.00 35.03           H  
ATOM   2470  N   TYR A 156     -28.165   7.427  26.543  1.00 36.18           N  
ATOM   2471  H   TYR A 156     -28.707   7.120  27.338  1.00 36.18           H  
ATOM   2472  CA  TYR A 156     -27.808   8.857  26.449  1.00 36.18           C  
ATOM   2473  HA  TYR A 156     -28.327   9.284  25.591  1.00 36.18           H  
ATOM   2474  C   TYR A 156     -26.301   9.092  26.223  1.00 36.18           C  
ATOM   2475  CB  TYR A 156     -28.278   9.585  27.723  1.00 36.18           C  
ATOM   2476  HB2 TYR A 156     -28.626   8.862  28.461  1.00 36.18           H  
ATOM   2477  HB3 TYR A 156     -27.432  10.101  28.177  1.00 36.18           H  
ATOM   2478  O   TYR A 156     -25.904  10.002  25.493  1.00 36.18           O  
ATOM   2479  CG  TYR A 156     -29.391  10.591  27.493  1.00 36.18           C  
ATOM   2480  CD1 TYR A 156     -29.184  11.959  27.765  1.00 36.18           C  
ATOM   2481  HD1 TYR A 156     -28.226  12.300  28.129  1.00 36.18           H  
ATOM   2482  CD2 TYR A 156     -30.642  10.152  27.016  1.00 36.18           C  
ATOM   2483  HD2 TYR A 156     -30.793   9.111  26.772  1.00 36.18           H  
ATOM   2484  CE1 TYR A 156     -30.228  12.886  27.574  1.00 36.18           C  
ATOM   2485  HE1 TYR A 156     -30.070  13.933  27.786  1.00 36.18           H  
ATOM   2486  CE2 TYR A 156     -31.689  11.074  26.830  1.00 36.18           C  
ATOM   2487  HE2 TYR A 156     -32.648  10.749  26.457  1.00 36.18           H  
ATOM   2488  OH  TYR A 156     -32.504  13.322  26.932  1.00 36.18           O  
ATOM   2489  HH  TYR A 156     -32.254  14.222  27.154  1.00 36.18           H  
ATOM   2490  CZ  TYR A 156     -31.486  12.441  27.112  1.00 36.18           C  
ATOM   2491  N   GLN A 157     -25.456   8.240  26.814  1.00 36.47           N  
ATOM   2492  H   GLN A 157     -25.853   7.562  27.449  1.00 36.47           H  
ATOM   2493  CA  GLN A 157     -23.998   8.241  26.626  1.00 36.47           C  
ATOM   2494  HA  GLN A 157     -23.626   9.258  26.752  1.00 36.47           H  
ATOM   2495  C   GLN A 157     -23.566   7.781  25.215  1.00 36.47           C  
ATOM   2496  CB  GLN A 157     -23.364   7.352  27.710  1.00 36.47           C  
ATOM   2497  HB2 GLN A 157     -23.804   6.357  27.640  1.00 36.47           H  
ATOM   2498  HB3 GLN A 157     -22.294   7.259  27.521  1.00 36.47           H  
ATOM   2499  O   GLN A 157     -22.480   8.133  24.762  1.00 36.47           O  
ATOM   2500  CG  GLN A 157     -23.563   7.913  29.132  1.00 36.47           C  
ATOM   2501  HG2 GLN A 157     -24.588   8.261  29.258  1.00 36.47           H  
ATOM   2502  HG3 GLN A 157     -22.907   8.772  29.271  1.00 36.47           H  
ATOM   2503  CD  GLN A 157     -23.284   6.900  30.244  1.00 36.47           C  
ATOM   2504  NE2 GLN A 157     -23.653   7.208  31.468  1.00 36.47           N  
ATOM   2505 HE21 GLN A 157     -23.477   6.523  32.189  1.00 36.47           H  
ATOM   2506 HE22 GLN A 157     -24.142   8.071  31.657  1.00 36.47           H  
ATOM   2507  OE1 GLN A 157     -22.752   5.819  30.046  1.00 36.47           O  
ATOM   2508  N   CYS A 158     -24.409   7.031  24.499  1.00 35.59           N  
ATOM   2509  H   CYS A 158     -25.299   6.794  24.913  1.00 35.59           H  
ATOM   2510  CA  CYS A 158     -24.217   6.653  23.096  1.00 35.59           C  
ATOM   2511  HA  CYS A 158     -23.151   6.663  22.869  1.00 35.59           H  
ATOM   2512  C   CYS A 158     -24.879   7.632  22.114  1.00 35.59           C  
ATOM   2513  CB  CYS A 158     -24.756   5.232  22.875  1.00 35.59           C  
ATOM   2514  HB2 CYS A 158     -24.695   4.987  21.814  1.00 35.59           H  
ATOM   2515  HB3 CYS A 158     -25.806   5.186  23.165  1.00 35.59           H  
ATOM   2516  O   CYS A 158     -24.298   7.906  21.067  1.00 35.59           O  
ATOM   2517  SG  CYS A 158     -23.799   4.027  23.839  1.00 35.59           S  
ATOM   2518  HG  CYS A 158     -24.358   4.307  25.020  1.00 35.59           H  
ATOM   2519  N   ASP A 159     -26.039   8.200  22.459  1.00 36.38           N  
ATOM   2520  H   ASP A 159     -26.484   7.860  23.300  1.00 36.38           H  
ATOM   2521  CA  ASP A 159     -26.862   9.067  21.597  1.00 36.38           C  
ATOM   2522  HA  ASP A 159     -27.126   8.510  20.698  1.00 36.38           H  
ATOM   2523  C   ASP A 159     -26.149  10.360  21.147  1.00 36.38           C  
ATOM   2524  CB  ASP A 159     -28.167   9.431  22.335  1.00 36.38           C  
ATOM   2525  HB2 ASP A 159     -27.912   9.956  23.256  1.00 36.38           H  
ATOM   2526  HB3 ASP A 159     -28.742  10.116  21.713  1.00 36.38           H  
ATOM   2527  O   ASP A 159     -26.627  11.059  20.251  1.00 36.38           O  
ATOM   2528  CG  ASP A 159     -29.067   8.231  22.663  1.00 36.38           C  
ATOM   2529  OD1 ASP A 159     -29.138   7.300  21.831  1.00 36.38           O  
ATOM   2530  OD2 ASP A 159     -29.696   8.264  23.745  1.00 36.38           O  
ATOM   2531  N   HIS A 160     -25.001  10.678  21.754  1.00 38.21           N  
ATOM   2532  H   HIS A 160     -24.712  10.068  22.505  1.00 38.21           H  
ATOM   2533  CA  HIS A 160     -24.130  11.805  21.414  1.00 38.21           C  
ATOM   2534  HA  HIS A 160     -24.709  12.544  20.862  1.00 38.21           H  
ATOM   2535  C   HIS A 160     -22.934  11.430  20.515  1.00 38.21           C  
ATOM   2536  CB  HIS A 160     -23.662  12.466  22.719  1.00 38.21           C  
ATOM   2537  HB2 HIS A 160     -22.895  13.205  22.488  1.00 38.21           H  
ATOM   2538  HB3 HIS A 160     -23.219  11.716  23.375  1.00 38.21           H  
ATOM   2539  O   HIS A 160     -22.389  12.313  19.851  1.00 38.21           O  
ATOM   2540  CG  HIS A 160     -24.784  13.166  23.443  1.00 38.21           C  
ATOM   2541  CD2 HIS A 160     -25.136  14.481  23.302  1.00 38.21           C  
ATOM   2542  HD2 HIS A 160     -24.637  15.208  22.678  1.00 38.21           H  
ATOM   2543  ND1 HIS A 160     -25.692  12.597  24.310  1.00 38.21           N  
ATOM   2544  HD1 HIS A 160     -25.711  11.639  24.629  1.00 38.21           H  
ATOM   2545  CE1 HIS A 160     -26.570  13.546  24.672  1.00 38.21           C  
ATOM   2546  HE1 HIS A 160     -27.404  13.393  25.341  1.00 38.21           H  
ATOM   2547  NE2 HIS A 160     -26.273  14.713  24.079  1.00 38.21           N  
ATOM   2548  N   CYS A 161     -22.532  10.153  20.444  1.00 39.79           N  
ATOM   2549  H   CYS A 161     -23.067   9.444  20.927  1.00 39.79           H  
ATOM   2550  CA  CYS A 161     -21.362   9.714  19.670  1.00 39.79           C  
ATOM   2551  HA  CYS A 161     -20.479  10.247  20.023  1.00 39.79           H  
ATOM   2552  C   CYS A 161     -21.526  10.041  18.180  1.00 39.79           C  
ATOM   2553  CB  CYS A 161     -21.145   8.200  19.853  1.00 39.79           C  
ATOM   2554  HB2 CYS A 161     -20.309   7.886  19.229  1.00 39.79           H  
ATOM   2555  HB3 CYS A 161     -22.030   7.660  19.516  1.00 39.79           H  
ATOM   2556  O   CYS A 161     -20.716  10.753  17.584  1.00 39.79           O  
ATOM   2557  SG  CYS A 161     -20.797   7.768  21.584  1.00 39.79           S  
ATOM   2558  HG  CYS A 161     -19.797   8.628  21.797  1.00 39.79           H  
ATOM   2559  N   ASP A 162     -22.619   9.573  17.584  1.00 35.96           N  
ATOM   2560  H   ASP A 162     -23.175   8.893  18.082  1.00 35.96           H  
ATOM   2561  CA  ASP A 162     -22.851   9.691  16.146  1.00 35.96           C  
ATOM   2562  HA  ASP A 162     -21.897   9.545  15.640  1.00 35.96           H  
ATOM   2563  C   ASP A 162     -23.331  11.087  15.729  1.00 35.96           C  
ATOM   2564  CB  ASP A 162     -23.746   8.532  15.708  1.00 35.96           C  
ATOM   2565  HB2 ASP A 162     -24.620   8.461  16.356  1.00 35.96           H  
ATOM   2566  HB3 ASP A 162     -24.085   8.692  14.684  1.00 35.96           H  
ATOM   2567  O   ASP A 162     -23.036  11.531  14.618  1.00 35.96           O  
ATOM   2568  CG  ASP A 162     -22.909   7.252  15.781  1.00 35.96           C  
ATOM   2569  OD1 ASP A 162     -22.273   6.943  14.748  1.00 35.96           O  
ATOM   2570  OD2 ASP A 162     -22.806   6.692  16.896  1.00 35.96           O  
ATOM   2571  N   ARG A 163     -23.911  11.862  16.659  1.00 34.01           N  
ATOM   2572  H   ARG A 163     -24.086  11.445  17.562  1.00 34.01           H  
ATOM   2573  CA  ARG A 163     -24.121  13.313  16.482  1.00 34.01           C  
ATOM   2574  HA  ARG A 163     -24.711  13.472  15.579  1.00 34.01           H  
ATOM   2575  C   ARG A 163     -22.798  14.056  16.258  1.00 34.01           C  
ATOM   2576  CB  ARG A 163     -24.878  13.910  17.682  1.00 34.01           C  
ATOM   2577  HB2 ARG A 163     -24.952  14.989  17.545  1.00 34.01           H  
ATOM   2578  HB3 ARG A 163     -24.315  13.721  18.596  1.00 34.01           H  
ATOM   2579  O   ARG A 163     -22.775  15.037  15.518  1.00 34.01           O  
ATOM   2580  CG  ARG A 163     -26.297  13.342  17.831  1.00 34.01           C  
ATOM   2581  HG2 ARG A 163     -26.862  13.515  16.915  1.00 34.01           H  
ATOM   2582  HG3 ARG A 163     -26.233  12.266  17.998  1.00 34.01           H  
ATOM   2583  CD  ARG A 163     -27.032  13.996  19.009  1.00 34.01           C  
ATOM   2584  HD2 ARG A 163     -26.375  13.995  19.878  1.00 34.01           H  
ATOM   2585  HD3 ARG A 163     -27.265  15.032  18.760  1.00 34.01           H  
ATOM   2586  NE  ARG A 163     -28.242  13.232  19.357  1.00 34.01           N  
ATOM   2587  HE  ARG A 163     -28.053  12.298  19.689  1.00 34.01           H  
ATOM   2588  NH1 ARG A 163     -29.868  14.824  18.986  1.00 34.01           N  
ATOM   2589 HH11 ARG A 163     -29.153  15.502  18.765  1.00 34.01           H  
ATOM   2590 HH12 ARG A 163     -30.842  15.089  18.999  1.00 34.01           H  
ATOM   2591  NH2 ARG A 163     -30.448  12.781  19.661  1.00 34.01           N  
ATOM   2592 HH21 ARG A 163     -31.419  13.062  19.656  1.00 34.01           H  
ATOM   2593 HH22 ARG A 163     -30.202  11.846  19.953  1.00 34.01           H  
ATOM   2594  CZ  ARG A 163     -29.507  13.618  19.332  1.00 34.01           C  
ATOM   2595  N   CYS A 164     -21.690  13.571  16.821  1.00 36.93           N  
ATOM   2596  H   CYS A 164     -21.776  12.776  17.438  1.00 36.93           H  
ATOM   2597  CA  CYS A 164     -20.348  14.058  16.499  1.00 36.93           C  
ATOM   2598  HA  CYS A 164     -20.390  15.134  16.333  1.00 36.93           H  
ATOM   2599  C   CYS A 164     -19.811  13.425  15.197  1.00 36.93           C  
ATOM   2600  CB  CYS A 164     -19.451  13.806  17.720  1.00 36.93           C  
ATOM   2601  HB2 CYS A 164     -19.959  14.161  18.616  1.00 36.93           H  
ATOM   2602  HB3 CYS A 164     -19.254  12.740  17.834  1.00 36.93           H  
ATOM   2603  O   CYS A 164     -19.399  14.132  14.276  1.00 36.93           O  
ATOM   2604  SG  CYS A 164     -17.882  14.700  17.542  1.00 36.93           S  
ATOM   2605  HG  CYS A 164     -17.410  14.426  18.761  1.00 36.93           H  
ATOM   2606  N   PHE A 165     -19.871  12.094  15.071  1.00 37.37           N  
ATOM   2607  H   PHE A 165     -20.227  11.563  15.852  1.00 37.37           H  
ATOM   2608  CA  PHE A 165     -19.228  11.357  13.972  1.00 37.37           C  
ATOM   2609  HA  PHE A 165     -18.213  11.743  13.879  1.00 37.37           H  
ATOM   2610  C   PHE A 165     -19.877  11.535  12.582  1.00 37.37           C  
ATOM   2611  CB  PHE A 165     -19.127   9.876  14.369  1.00 37.37           C  
ATOM   2612  HB2 PHE A 165     -18.637   9.802  15.340  1.00 37.37           H  
ATOM   2613  HB3 PHE A 165     -20.136   9.478  14.478  1.00 37.37           H  
ATOM   2614  O   PHE A 165     -19.234  11.246  11.567  1.00 37.37           O  
ATOM   2615  CG  PHE A 165     -18.367   8.998  13.390  1.00 37.37           C  
ATOM   2616  CD1 PHE A 165     -19.001   7.887  12.801  1.00 37.37           C  
ATOM   2617  HD1 PHE A 165     -20.015   7.634  13.073  1.00 37.37           H  
ATOM   2618  CD2 PHE A 165     -17.024   9.284  13.071  1.00 37.37           C  
ATOM   2619  HD2 PHE A 165     -16.523  10.117  13.540  1.00 37.37           H  
ATOM   2620  CE1 PHE A 165     -18.301   7.078  11.887  1.00 37.37           C  
ATOM   2621  HE1 PHE A 165     -18.784   6.209  11.464  1.00 37.37           H  
ATOM   2622  CE2 PHE A 165     -16.324   8.471  12.161  1.00 37.37           C  
ATOM   2623  HE2 PHE A 165     -15.286   8.674  11.943  1.00 37.37           H  
ATOM   2624  CZ  PHE A 165     -16.964   7.369  11.567  1.00 37.37           C  
ATOM   2625  HZ  PHE A 165     -16.417   6.726  10.894  1.00 37.37           H  
ATOM   2626  N   TYR A 166     -21.127  12.004  12.487  1.00 34.83           N  
ATOM   2627  H   TYR A 166     -21.665  12.099  13.337  1.00 34.83           H  
ATOM   2628  CA  TYR A 166     -21.791  12.311  11.207  1.00 34.83           C  
ATOM   2629  HA  TYR A 166     -21.270  11.797  10.399  1.00 34.83           H  
ATOM   2630  C   TYR A 166     -21.759  13.797  10.812  1.00 34.83           C  
ATOM   2631  CB  TYR A 166     -23.229  11.764  11.208  1.00 34.83           C  
ATOM   2632  HB2 TYR A 166     -23.801  12.288  10.442  1.00 34.83           H  
ATOM   2633  HB3 TYR A 166     -23.712  11.981  12.161  1.00 34.83           H  
ATOM   2634  O   TYR A 166     -21.825  14.098   9.621  1.00 34.83           O  
ATOM   2635  CG  TYR A 166     -23.315  10.276  10.911  1.00 34.83           C  
ATOM   2636  CD1 TYR A 166     -23.589   9.835   9.600  1.00 34.83           C  
ATOM   2637  HD1 TYR A 166     -23.784  10.555   8.819  1.00 34.83           H  
ATOM   2638  CD2 TYR A 166     -23.087   9.330  11.929  1.00 34.83           C  
ATOM   2639  HD2 TYR A 166     -22.880   9.655  12.938  1.00 34.83           H  
ATOM   2640  CE1 TYR A 166     -23.635   8.457   9.312  1.00 34.83           C  
ATOM   2641  HE1 TYR A 166     -23.875   8.110   8.317  1.00 34.83           H  
ATOM   2642  CE2 TYR A 166     -23.140   7.953  11.645  1.00 34.83           C  
ATOM   2643  HE2 TYR A 166     -22.976   7.234  12.434  1.00 34.83           H  
ATOM   2644  OH  TYR A 166     -23.411   6.191  10.041  1.00 34.83           O  
ATOM   2645  HH  TYR A 166     -23.384   5.649  10.833  1.00 34.83           H  
ATOM   2646  CZ  TYR A 166     -23.422   7.512  10.337  1.00 34.83           C  
ATOM   2647  N   THR A 167     -21.635  14.737  11.756  1.00 37.13           N  
ATOM   2648  H   THR A 167     -21.508  14.463  12.720  1.00 37.13           H  
ATOM   2649  CA  THR A 167     -21.800  16.176  11.456  1.00 37.13           C  
ATOM   2650  HA  THR A 167     -22.594  16.276  10.717  1.00 37.13           H  
ATOM   2651  C   THR A 167     -20.572  16.835  10.823  1.00 37.13           C  
ATOM   2652  CB  THR A 167     -22.245  16.975  12.689  1.00 37.13           C  
ATOM   2653  HB  THR A 167     -22.163  18.040  12.470  1.00 37.13           H  
ATOM   2654  O   THR A 167     -20.726  17.807  10.084  1.00 37.13           O  
ATOM   2655  CG2 THR A 167     -23.698  16.681  13.058  1.00 37.13           C  
ATOM   2656 HG21 THR A 167     -24.354  17.027  12.260  1.00 37.13           H  
ATOM   2657 HG22 THR A 167     -23.851  15.611  13.202  1.00 37.13           H  
ATOM   2658 HG23 THR A 167     -23.958  17.210  13.976  1.00 37.13           H  
ATOM   2659  OG1 THR A 167     -21.428  16.679  13.794  1.00 37.13           O  
ATOM   2660  HG1 THR A 167     -21.955  16.175  14.419  1.00 37.13           H  
ATOM   2661  N   ARG A 168     -19.355  16.310  11.034  1.00 37.22           N  
ATOM   2662  H   ARG A 168     -19.289  15.538  11.683  1.00 37.22           H  
ATOM   2663  CA  ARG A 168     -18.118  16.831  10.413  1.00 37.22           C  
ATOM   2664  HA  ARG A 168     -18.389  17.626   9.718  1.00 37.22           H  
ATOM   2665  C   ARG A 168     -17.426  15.766   9.554  1.00 37.22           C  
ATOM   2666  CB  ARG A 168     -17.220  17.502  11.471  1.00 37.22           C  
ATOM   2667  HB2 ARG A 168     -16.298  17.828  10.989  1.00 37.22           H  
ATOM   2668  HB3 ARG A 168     -16.971  16.793  12.260  1.00 37.22           H  
ATOM   2669  O   ARG A 168     -16.616  14.973  10.025  1.00 37.22           O  
ATOM   2670  CG  ARG A 168     -17.935  18.731  12.072  1.00 37.22           C  
ATOM   2671  HG2 ARG A 168     -18.747  18.392  12.715  1.00 37.22           H  
ATOM   2672  HG3 ARG A 168     -18.364  19.323  11.264  1.00 37.22           H  
ATOM   2673  CD  ARG A 168     -17.012  19.647  12.887  1.00 37.22           C  
ATOM   2674  HD2 ARG A 168     -16.588  19.078  13.715  1.00 37.22           H  
ATOM   2675  HD3 ARG A 168     -16.200  19.982  12.241  1.00 37.22           H  
ATOM   2676  NE  ARG A 168     -17.764  20.804  13.422  1.00 37.22           N  
ATOM   2677  HE  ARG A 168     -18.712  20.614  13.716  1.00 37.22           H  
ATOM   2678  NH1 ARG A 168     -16.143  22.438  13.264  1.00 37.22           N  
ATOM   2679 HH11 ARG A 168     -15.865  23.401  13.392  1.00 37.22           H  
ATOM   2680 HH12 ARG A 168     -15.476  21.755  12.935  1.00 37.22           H  
ATOM   2681  NH2 ARG A 168     -18.162  22.964  14.036  1.00 37.22           N  
ATOM   2682 HH21 ARG A 168     -19.107  22.726  14.304  1.00 37.22           H  
ATOM   2683 HH22 ARG A 168     -17.851  23.918  14.149  1.00 37.22           H  
ATOM   2684  CZ  ARG A 168     -17.352  22.055  13.569  1.00 37.22           C  
ATOM   2685  N   LYS A 169     -17.777  15.782   8.263  1.00 31.95           N  
ATOM   2686  H   LYS A 169     -18.459  16.487   8.022  1.00 31.95           H  
ATOM   2687  CA  LYS A 169     -17.446  14.796   7.209  1.00 31.95           C  
ATOM   2688  HA  LYS A 169     -18.074  13.915   7.338  1.00 31.95           H  
ATOM   2689  C   LYS A 169     -15.994  14.296   7.245  1.00 31.95           C  
ATOM   2690  CB  LYS A 169     -17.747  15.437   5.835  1.00 31.95           C  
ATOM   2691  HB2 LYS A 169     -17.149  16.343   5.736  1.00 31.95           H  
ATOM   2692  HB3 LYS A 169     -17.444  14.749   5.045  1.00 31.95           H  
ATOM   2693  O   LYS A 169     -15.751  13.091   7.245  1.00 31.95           O  
ATOM   2694  CG  LYS A 169     -19.233  15.792   5.636  1.00 31.95           C  
ATOM   2695  HG2 LYS A 169     -19.613  16.306   6.519  1.00 31.95           H  
ATOM   2696  HG3 LYS A 169     -19.806  14.874   5.503  1.00 31.95           H  
ATOM   2697  CD  LYS A 169     -19.449  16.716   4.427  1.00 31.95           C  
ATOM   2698  HD2 LYS A 169     -18.840  17.611   4.558  1.00 31.95           H  
ATOM   2699  HD3 LYS A 169     -19.142  16.205   3.515  1.00 31.95           H  
ATOM   2700  CE  LYS A 169     -20.931  17.110   4.346  1.00 31.95           C  
ATOM   2701  HE2 LYS A 169     -21.248  17.460   5.328  1.00 31.95           H  
ATOM   2702  HE3 LYS A 169     -21.517  16.221   4.112  1.00 31.95           H  
ATOM   2703  NZ  LYS A 169     -21.179  18.172   3.337  1.00 31.95           N  
ATOM   2704  HZ1 LYS A 169     -20.901  17.866   2.416  1.00 31.95           H  
ATOM   2705  HZ2 LYS A 169     -20.663  19.008   3.572  1.00 31.95           H  
ATOM   2706  HZ3 LYS A 169     -22.160  18.411   3.314  1.00 31.95           H  
ATOM   2707  N   ASP A 170     -15.036  15.217   7.289  1.00 32.86           N  
ATOM   2708  H   ASP A 170     -15.319  16.178   7.159  1.00 32.86           H  
ATOM   2709  CA  ASP A 170     -13.611  14.946   7.076  1.00 32.86           C  
ATOM   2710  HA  ASP A 170     -13.524  14.308   6.197  1.00 32.86           H  
ATOM   2711  C   ASP A 170     -12.917  14.176   8.214  1.00 32.86           C  
ATOM   2712  CB  ASP A 170     -12.907  16.268   6.736  1.00 32.86           C  
ATOM   2713  HB2 ASP A 170     -13.050  16.980   7.548  1.00 32.86           H  
ATOM   2714  HB3 ASP A 170     -11.838  16.087   6.624  1.00 32.86           H  
ATOM   2715  O   ASP A 170     -11.811  13.678   8.013  1.00 32.86           O  
ATOM   2716  CG  ASP A 170     -13.457  16.853   5.430  1.00 32.86           C  
ATOM   2717  OD1 ASP A 170     -12.744  16.763   4.403  1.00 32.86           O  
ATOM   2718  OD2 ASP A 170     -14.618  17.321   5.446  1.00 32.86           O  
ATOM   2719  N   VAL A 171     -13.580  13.945   9.358  1.00 33.08           N  
ATOM   2720  H   VAL A 171     -14.490  14.367   9.479  1.00 33.08           H  
ATOM   2721  CA  VAL A 171     -13.125  12.961  10.367  1.00 33.08           C  
ATOM   2722  HA  VAL A 171     -12.171  13.288  10.780  1.00 33.08           H  
ATOM   2723  C   VAL A 171     -12.897  11.585   9.718  1.00 33.08           C  
ATOM   2724  CB  VAL A 171     -14.152  12.854  11.517  1.00 33.08           C  
ATOM   2725  HB  VAL A 171     -15.130  12.616  11.098  1.00 33.08           H  
ATOM   2726  O   VAL A 171     -11.919  10.896  10.019  1.00 33.08           O  
ATOM   2727  CG1 VAL A 171     -13.790  11.767  12.539  1.00 33.08           C  
ATOM   2728 HG11 VAL A 171     -13.828  10.780  12.079  1.00 33.08           H  
ATOM   2729 HG12 VAL A 171     -12.789  11.940  12.933  1.00 33.08           H  
ATOM   2730 HG13 VAL A 171     -14.503  11.781  13.364  1.00 33.08           H  
ATOM   2731  CG2 VAL A 171     -14.254  14.179  12.286  1.00 33.08           C  
ATOM   2732 HG21 VAL A 171     -15.016  14.096  13.061  1.00 33.08           H  
ATOM   2733 HG22 VAL A 171     -13.297  14.419  12.748  1.00 33.08           H  
ATOM   2734 HG23 VAL A 171     -14.540  14.991  11.617  1.00 33.08           H  
ATOM   2735  N   ARG A 172     -13.736  11.231   8.733  1.00 37.05           N  
ATOM   2736  H   ARG A 172     -14.457  11.895   8.486  1.00 37.05           H  
ATOM   2737  CA  ARG A 172     -13.685   9.970   7.972  1.00 37.05           C  
ATOM   2738  HA  ARG A 172     -13.437   9.175   8.674  1.00 37.05           H  
ATOM   2739  C   ARG A 172     -12.554   9.911   6.926  1.00 37.05           C  
ATOM   2740  CB  ARG A 172     -15.081   9.647   7.393  1.00 37.05           C  
ATOM   2741  HB2 ARG A 172     -15.052   8.661   6.930  1.00 37.05           H  
ATOM   2742  HB3 ARG A 172     -15.338  10.381   6.628  1.00 37.05           H  
ATOM   2743  O   ARG A 172     -12.554   9.026   6.077  1.00 37.05           O  
ATOM   2744  CG  ARG A 172     -16.167   9.648   8.487  1.00 37.05           C  
ATOM   2745  HG2 ARG A 172     -15.846   9.003   9.304  1.00 37.05           H  
ATOM   2746  HG3 ARG A 172     -16.285  10.661   8.873  1.00 37.05           H  
ATOM   2747  CD  ARG A 172     -17.539   9.167   7.997  1.00 37.05           C  
ATOM   2748  HD2 ARG A 172     -17.465   8.114   7.723  1.00 37.05           H  
ATOM   2749  HD3 ARG A 172     -17.828   9.747   7.121  1.00 37.05           H  
ATOM   2750  NE  ARG A 172     -18.546   9.348   9.060  1.00 37.05           N  
ATOM   2751  HE  ARG A 172     -18.296   9.949   9.832  1.00 37.05           H  
ATOM   2752  NH1 ARG A 172     -20.242   7.963   8.305  1.00 37.05           N  
ATOM   2753 HH11 ARG A 172     -21.142   7.544   8.492  1.00 37.05           H  
ATOM   2754 HH12 ARG A 172     -19.682   7.666   7.518  1.00 37.05           H  
ATOM   2755  NH2 ARG A 172     -20.474   9.128  10.184  1.00 37.05           N  
ATOM   2756 HH21 ARG A 172     -21.416   8.788  10.307  1.00 37.05           H  
ATOM   2757 HH22 ARG A 172     -20.086   9.758  10.872  1.00 37.05           H  
ATOM   2758  CZ  ARG A 172     -19.744   8.804   9.167  1.00 37.05           C  
ATOM   2759  N   ARG A 173     -11.580  10.832   6.987  1.00 36.52           N  
ATOM   2760  H   ARG A 173     -11.707  11.588   7.645  1.00 36.52           H  
ATOM   2761  CA  ARG A 173     -10.277  10.742   6.296  1.00 36.52           C  
ATOM   2762  HA  ARG A 173     -10.331  10.013   5.488  1.00 36.52           H  
ATOM   2763  C   ARG A 173      -9.125  10.280   7.194  1.00 36.52           C  
ATOM   2764  CB  ARG A 173      -9.896  12.111   5.713  1.00 36.52           C  
ATOM   2765  HB2 ARG A 173      -9.990  12.869   6.490  1.00 36.52           H  
ATOM   2766  HB3 ARG A 173      -8.849  12.080   5.412  1.00 36.52           H  
ATOM   2767  O   ARG A 173      -8.107   9.857   6.656  1.00 36.52           O  
ATOM   2768  CG  ARG A 173     -10.714  12.538   4.495  1.00 36.52           C  
ATOM   2769  HG2 ARG A 173     -10.537  11.831   3.684  1.00 36.52           H  
ATOM   2770  HG3 ARG A 173     -11.776  12.562   4.737  1.00 36.52           H  
ATOM   2771  CD  ARG A 173     -10.243  13.939   4.087  1.00 36.52           C  
ATOM   2772  HD2 ARG A 173      -9.154  13.976   4.122  1.00 36.52           H  
ATOM   2773  HD3 ARG A 173     -10.633  14.650   4.815  1.00 36.52           H  
ATOM   2774  NE  ARG A 173     -10.682  14.295   2.726  1.00 36.52           N  
ATOM   2775  HE  ARG A 173     -10.954  13.536   2.118  1.00 36.52           H  
ATOM   2776  NH1 ARG A 173     -10.522  16.571   2.971  1.00 36.52           N  
ATOM   2777 HH11 ARG A 173     -11.360  17.043   3.278  1.00 36.52           H  
ATOM   2778 HH12 ARG A 173      -9.949  16.399   3.785  1.00 36.52           H  
ATOM   2779  NH2 ARG A 173     -11.297  15.761   1.084  1.00 36.52           N  
ATOM   2780 HH21 ARG A 173     -11.631  15.013   0.492  1.00 36.52           H  
ATOM   2781 HH22 ARG A 173     -11.381  16.735   0.833  1.00 36.52           H  
ATOM   2782  CZ  ARG A 173     -10.828  15.525   2.272  1.00 36.52           C  
ATOM   2783  N   HIS A 174      -9.246  10.410   8.519  1.00 30.40           N  
ATOM   2784  H   HIS A 174     -10.126  10.736   8.891  1.00 30.40           H  
ATOM   2785  CA  HIS A 174      -8.079  10.389   9.416  1.00 30.40           C  
ATOM   2786  HA  HIS A 174      -7.201  10.064   8.858  1.00 30.40           H  
ATOM   2787  C   HIS A 174      -8.178   9.413  10.597  1.00 30.40           C  
ATOM   2788  CB  HIS A 174      -7.801  11.826   9.890  1.00 30.40           C  
ATOM   2789  HB2 HIS A 174      -8.676  12.213  10.412  1.00 30.40           H  
ATOM   2790  HB3 HIS A 174      -6.969  11.811  10.593  1.00 30.40           H  
ATOM   2791  O   HIS A 174      -7.146   8.911  11.035  1.00 30.40           O  
ATOM   2792  CG  HIS A 174      -7.438  12.755   8.754  1.00 30.40           C  
ATOM   2793  CD2 HIS A 174      -8.196  13.778   8.248  1.00 30.40           C  
ATOM   2794  HD2 HIS A 174      -9.164  14.090   8.612  1.00 30.40           H  
ATOM   2795  ND1 HIS A 174      -6.306  12.673   7.977  1.00 30.40           N  
ATOM   2796  HD1 HIS A 174      -5.553  12.010   8.095  1.00 30.40           H  
ATOM   2797  CE1 HIS A 174      -6.381  13.616   7.024  1.00 30.40           C  
ATOM   2798  HE1 HIS A 174      -5.631  13.792   6.267  1.00 30.40           H  
ATOM   2799  NE2 HIS A 174      -7.528  14.306   7.135  1.00 30.40           N  
ATOM   2800  N   LEU A 175      -9.377   9.098  11.101  1.00 30.56           N  
ATOM   2801  H   LEU A 175     -10.208   9.521  10.712  1.00 30.56           H  
ATOM   2802  CA  LEU A 175      -9.538   8.153  12.214  1.00 30.56           C  
ATOM   2803  HA  LEU A 175      -8.594   8.093  12.756  1.00 30.56           H  
ATOM   2804  C   LEU A 175      -9.848   6.741  11.685  1.00 30.56           C  
ATOM   2805  CB  LEU A 175     -10.576   8.704  13.210  1.00 30.56           C  
ATOM   2806  HB2 LEU A 175     -11.583   8.451  12.878  1.00 30.56           H  
ATOM   2807  HB3 LEU A 175     -10.499   9.791  13.228  1.00 30.56           H  
ATOM   2808  O   LEU A 175     -11.007   6.391  11.470  1.00 30.56           O  
ATOM   2809  CG  LEU A 175     -10.356   8.207  14.653  1.00 30.56           C  
ATOM   2810  HG  LEU A 175      -9.388   8.567  15.002  1.00 30.56           H  
ATOM   2811  CD1 LEU A 175     -11.438   8.800  15.550  1.00 30.56           C  
ATOM   2812 HD11 LEU A 175     -11.266   8.485  16.580  1.00 30.56           H  
ATOM   2813 HD12 LEU A 175     -11.402   9.888  15.505  1.00 30.56           H  
ATOM   2814 HD13 LEU A 175     -12.419   8.451  15.229  1.00 30.56           H  
ATOM   2815  CD2 LEU A 175     -10.388   6.686  14.808  1.00 30.56           C  
ATOM   2816 HD21 LEU A 175      -9.519   6.234  14.329  1.00 30.56           H  
ATOM   2817 HD22 LEU A 175     -10.346   6.424  15.865  1.00 30.56           H  
ATOM   2818 HD23 LEU A 175     -11.303   6.283  14.374  1.00 30.56           H  
ATOM   2819  N   VAL A 176      -8.797   5.947  11.444  1.00 31.74           N  
ATOM   2820  H   VAL A 176      -7.877   6.342  11.576  1.00 31.74           H  
ATOM   2821  CA  VAL A 176      -8.893   4.580  10.877  1.00 31.74           C  
ATOM   2822  HA  VAL A 176      -9.879   4.193  11.135  1.00 31.74           H  
ATOM   2823  C   VAL A 176      -7.879   3.605  11.518  1.00 31.74           C  
ATOM   2824  CB  VAL A 176      -8.785   4.579   9.324  1.00 31.74           C  
ATOM   2825  HB  VAL A 176      -7.735   4.497   9.042  1.00 31.74           H  
ATOM   2826  O   VAL A 176      -7.423   2.661  10.879  1.00 31.74           O  
ATOM   2827  CG1 VAL A 176      -9.561   3.395   8.723  1.00 31.74           C  
ATOM   2828 HG11 VAL A 176     -10.622   3.486   8.957  1.00 31.74           H  
ATOM   2829 HG12 VAL A 176      -9.429   3.375   7.642  1.00 31.74           H  
ATOM   2830 HG13 VAL A 176      -9.190   2.452   9.125  1.00 31.74           H  
ATOM   2831  CG2 VAL A 176      -9.334   5.837   8.627  1.00 31.74           C  
ATOM   2832 HG21 VAL A 176      -9.244   5.730   7.546  1.00 31.74           H  
ATOM   2833 HG22 VAL A 176     -10.383   5.983   8.884  1.00 31.74           H  
ATOM   2834 HG23 VAL A 176      -8.757   6.713   8.923  1.00 31.74           H  
ATOM   2835  N   VAL A 177      -7.466   3.850  12.768  1.00 31.71           N  
ATOM   2836  H   VAL A 177      -7.920   4.582  13.296  1.00 31.71           H  
ATOM   2837  CA  VAL A 177      -6.403   3.091  13.462  1.00 31.71           C  
ATOM   2838  HA  VAL A 177      -6.318   2.112  12.990  1.00 31.71           H  
ATOM   2839  C   VAL A 177      -6.775   2.869  14.935  1.00 31.71           C  
ATOM   2840  CB  VAL A 177      -5.023   3.793  13.351  1.00 31.71           C  
ATOM   2841  HB  VAL A 177      -4.981   4.608  14.074  1.00 31.71           H  
ATOM   2842  O   VAL A 177      -7.417   3.726  15.536  1.00 31.71           O  
ATOM   2843  CG1 VAL A 177      -3.874   2.814  13.640  1.00 31.71           C  
ATOM   2844 HG11 VAL A 177      -3.934   2.431  14.658  1.00 31.71           H  
ATOM   2845 HG12 VAL A 177      -2.919   3.331  13.551  1.00 31.71           H  
ATOM   2846 HG13 VAL A 177      -3.896   1.984  12.933  1.00 31.71           H  
ATOM   2847  CG2 VAL A 177      -4.737   4.384  11.961  1.00 31.71           C  
ATOM   2848 HG21 VAL A 177      -4.825   3.609  11.199  1.00 31.71           H  
ATOM   2849 HG22 VAL A 177      -5.435   5.192  11.742  1.00 31.71           H  
ATOM   2850 HG23 VAL A 177      -3.730   4.800  11.934  1.00 31.71           H  
ATOM   2851  N   HIS A 178      -6.315   1.747  15.505  1.00 26.44           N  
ATOM   2852  H   HIS A 178      -5.746   1.156  14.915  1.00 26.44           H  
ATOM   2853  CA  HIS A 178      -6.567   1.246  16.869  1.00 26.44           C  
ATOM   2854  HA  HIS A 178      -5.963   0.342  16.952  1.00 26.44           H  
ATOM   2855  C   HIS A 178      -8.018   0.799  17.150  1.00 26.44           C  
ATOM   2856  CB  HIS A 178      -6.013   2.200  17.943  1.00 26.44           C  
ATOM   2857  HB2 HIS A 178      -6.657   3.077  18.006  1.00 26.44           H  
ATOM   2858  HB3 HIS A 178      -6.045   1.701  18.911  1.00 26.44           H  
ATOM   2859  O   HIS A 178      -8.993   1.396  16.702  1.00 26.44           O  
ATOM   2860  CG  HIS A 178      -4.597   2.658  17.685  1.00 26.44           C  
ATOM   2861  CD2 HIS A 178      -4.232   3.838  17.094  1.00 26.44           C  
ATOM   2862  HD2 HIS A 178      -4.906   4.607  16.747  1.00 26.44           H  
ATOM   2863  ND1 HIS A 178      -3.435   1.968  17.962  1.00 26.44           N  
ATOM   2864  HD1 HIS A 178      -3.354   1.084  18.444  1.00 26.44           H  
ATOM   2865  CE1 HIS A 178      -2.399   2.715  17.541  1.00 26.44           C  
ATOM   2866  HE1 HIS A 178      -1.358   2.445  17.636  1.00 26.44           H  
ATOM   2867  NE2 HIS A 178      -2.838   3.858  16.992  1.00 26.44           N  
ATOM   2868  N   THR A 179      -8.167  -0.297  17.902  1.00 37.30           N  
ATOM   2869  H   THR A 179      -7.348  -0.769  18.257  1.00 37.30           H  
ATOM   2870  CA  THR A 179      -9.451  -1.001  18.096  1.00 37.30           C  
ATOM   2871  HA  THR A 179     -10.067  -0.856  17.209  1.00 37.30           H  
ATOM   2872  C   THR A 179     -10.283  -0.492  19.274  1.00 37.30           C  
ATOM   2873  CB  THR A 179      -9.215  -2.510  18.253  1.00 37.30           C  
ATOM   2874  HB  THR A 179     -10.116  -2.986  18.639  1.00 37.30           H  
ATOM   2875  O   THR A 179     -11.508  -0.550  19.203  1.00 37.30           O  
ATOM   2876  CG2 THR A 179      -8.840  -3.165  16.923  1.00 37.30           C  
ATOM   2877 HG21 THR A 179      -7.918  -2.732  16.534  1.00 37.30           H  
ATOM   2878 HG22 THR A 179      -8.699  -4.236  17.069  1.00 37.30           H  
ATOM   2879 HG23 THR A 179      -9.642  -3.012  16.201  1.00 37.30           H  
ATOM   2880  OG1 THR A 179      -8.141  -2.725  19.142  1.00 37.30           O  
ATOM   2881  HG1 THR A 179      -8.066  -3.670  19.294  1.00 37.30           H  
ATOM   2882  N   GLY A 180      -9.667   0.078  20.317  1.00 37.84           N  
ATOM   2883  H   GLY A 180      -8.657   0.072  20.316  1.00 37.84           H  
ATOM   2884  CA  GLY A 180     -10.347   0.706  21.470  1.00 37.84           C  
ATOM   2885  HA2 GLY A 180     -11.116   0.027  21.838  1.00 37.84           H  
ATOM   2886  HA3 GLY A 180      -9.625   0.865  22.271  1.00 37.84           H  
ATOM   2887  C   GLY A 180     -11.021   2.053  21.157  1.00 37.84           C  
ATOM   2888  O   GLY A 180     -11.013   2.968  21.976  1.00 37.84           O  
ATOM   2889  N   CYS A 181     -11.536   2.208  19.936  1.00 39.74           N  
ATOM   2890  H   CYS A 181     -11.570   1.383  19.355  1.00 39.74           H  
ATOM   2891  CA  CYS A 181     -11.848   3.493  19.318  1.00 39.74           C  
ATOM   2892  HA  CYS A 181     -10.963   4.127  19.370  1.00 39.74           H  
ATOM   2893  C   CYS A 181     -12.975   4.264  20.026  1.00 39.74           C  
ATOM   2894  CB  CYS A 181     -12.146   3.217  17.835  1.00 39.74           C  
ATOM   2895  HB2 CYS A 181     -11.257   2.791  17.368  1.00 39.74           H  
ATOM   2896  HB3 CYS A 181     -12.966   2.504  17.746  1.00 39.74           H  
ATOM   2897  O   CYS A 181     -12.835   5.468  20.237  1.00 39.74           O  
ATOM   2898  SG  CYS A 181     -12.590   4.748  16.967  1.00 39.74           S  
ATOM   2899  HG  CYS A 181     -12.557   4.246  15.729  1.00 39.74           H  
ATOM   2900  N   LYS A 182     -14.069   3.602  20.440  1.00 40.82           N  
ATOM   2901  H   LYS A 182     -14.105   2.600  20.318  1.00 40.82           H  
ATOM   2902  CA  LYS A 182     -15.202   4.299  21.076  1.00 40.82           C  
ATOM   2903  HA  LYS A 182     -15.445   5.165  20.460  1.00 40.82           H  
ATOM   2904  C   LYS A 182     -14.829   4.868  22.442  1.00 40.82           C  
ATOM   2905  CB  LYS A 182     -16.455   3.407  21.140  1.00 40.82           C  
ATOM   2906  HB2 LYS A 182     -16.750   3.147  20.123  1.00 40.82           H  
ATOM   2907  HB3 LYS A 182     -16.241   2.493  21.693  1.00 40.82           H  
ATOM   2908  O   LYS A 182     -15.063   6.044  22.688  1.00 40.82           O  
ATOM   2909  CG  LYS A 182     -17.601   4.168  21.834  1.00 40.82           C  
ATOM   2910  HG2 LYS A 182     -17.604   5.201  21.485  1.00 40.82           H  
ATOM   2911  HG3 LYS A 182     -17.425   4.169  22.909  1.00 40.82           H  
ATOM   2912  CD  LYS A 182     -18.986   3.579  21.556  1.00 40.82           C  
ATOM   2913  HD2 LYS A 182     -19.192   3.656  20.489  1.00 40.82           H  
ATOM   2914  HD3 LYS A 182     -19.014   2.532  21.860  1.00 40.82           H  
ATOM   2915  CE  LYS A 182     -20.016   4.386  22.357  1.00 40.82           C  
ATOM   2916  HE2 LYS A 182     -19.964   4.077  23.400  1.00 40.82           H  
ATOM   2917  HE3 LYS A 182     -19.741   5.440  22.317  1.00 40.82           H  
ATOM   2918  NZ  LYS A 182     -21.392   4.217  21.831  1.00 40.82           N  
ATOM   2919  HZ1 LYS A 182     -21.646   3.241  21.789  1.00 40.82           H  
ATOM   2920  HZ2 LYS A 182     -21.480   4.629  20.913  1.00 40.82           H  
ATOM   2921  HZ3 LYS A 182     -22.054   4.672  22.443  1.00 40.82           H  
ATOM   2922  N   ASP A 183     -14.228   4.070  23.311  1.00 38.92           N  
ATOM   2923  H   ASP A 183     -14.187   3.081  23.111  1.00 38.92           H  
ATOM   2924  CA  ASP A 183     -13.898   4.469  24.682  1.00 38.92           C  
ATOM   2925  HA  ASP A 183     -14.775   4.937  25.130  1.00 38.92           H  
ATOM   2926  C   ASP A 183     -12.755   5.496  24.721  1.00 38.92           C  
ATOM   2927  CB  ASP A 183     -13.592   3.201  25.487  1.00 38.92           C  
ATOM   2928  HB2 ASP A 183     -13.445   3.464  26.535  1.00 38.92           H  
ATOM   2929  HB3 ASP A 183     -12.676   2.743  25.112  1.00 38.92           H  
ATOM   2930  O   ASP A 183     -12.747   6.391  25.571  1.00 38.92           O  
ATOM   2931  CG  ASP A 183     -14.755   2.215  25.349  1.00 38.92           C  
ATOM   2932  OD1 ASP A 183     -15.667   2.274  26.201  1.00 38.92           O  
ATOM   2933  OD2 ASP A 183     -14.775   1.506  24.314  1.00 38.92           O  
ATOM   2934  N   PHE A 184     -11.843   5.440  23.742  1.00 38.25           N  
ATOM   2935  H   PHE A 184     -11.863   4.651  23.112  1.00 38.25           H  
ATOM   2936  CA  PHE A 184     -10.883   6.511  23.474  1.00 38.25           C  
ATOM   2937  HA  PHE A 184     -10.370   6.760  24.403  1.00 38.25           H  
ATOM   2938  C   PHE A 184     -11.573   7.793  22.981  1.00 38.25           C  
ATOM   2939  CB  PHE A 184      -9.834   6.020  22.468  1.00 38.25           C  
ATOM   2940  HB2 PHE A 184     -10.329   5.737  21.539  1.00 38.25           H  
ATOM   2941  HB3 PHE A 184      -9.352   5.128  22.869  1.00 38.25           H  
ATOM   2942  O   PHE A 184     -11.279   8.870  23.493  1.00 38.25           O  
ATOM   2943  CG  PHE A 184      -8.767   7.054  22.168  1.00 38.25           C  
ATOM   2944  CD1 PHE A 184      -8.886   7.889  21.039  1.00 38.25           C  
ATOM   2945  HD1 PHE A 184      -9.728   7.779  20.372  1.00 38.25           H  
ATOM   2946  CD2 PHE A 184      -7.675   7.212  23.042  1.00 38.25           C  
ATOM   2947  HD2 PHE A 184      -7.584   6.582  23.914  1.00 38.25           H  
ATOM   2948  CE1 PHE A 184      -7.916   8.875  20.786  1.00 38.25           C  
ATOM   2949  HE1 PHE A 184      -8.010   9.517  19.922  1.00 38.25           H  
ATOM   2950  CE2 PHE A 184      -6.703   8.195  22.786  1.00 38.25           C  
ATOM   2951  HE2 PHE A 184      -5.865   8.313  23.457  1.00 38.25           H  
ATOM   2952  CZ  PHE A 184      -6.823   9.027  21.658  1.00 38.25           C  
ATOM   2953  HZ  PHE A 184      -6.075   9.782  21.464  1.00 38.25           H  
ATOM   2954  N   LEU A 185     -12.530   7.708  22.046  1.00 41.33           N  
ATOM   2955  H   LEU A 185     -12.728   6.806  21.637  1.00 41.33           H  
ATOM   2956  CA  LEU A 185     -13.310   8.864  21.584  1.00 41.33           C  
ATOM   2957  HA  LEU A 185     -12.613   9.632  21.249  1.00 41.33           H  
ATOM   2958  C   LEU A 185     -14.135   9.504  22.707  1.00 41.33           C  
ATOM   2959  CB  LEU A 185     -14.225   8.463  20.411  1.00 41.33           C  
ATOM   2960  HB2 LEU A 185     -14.610   7.458  20.587  1.00 41.33           H  
ATOM   2961  HB3 LEU A 185     -15.085   9.132  20.387  1.00 41.33           H  
ATOM   2962  O   LEU A 185     -14.153  10.727  22.815  1.00 41.33           O  
ATOM   2963  CG  LEU A 185     -13.547   8.514  19.032  1.00 41.33           C  
ATOM   2964  HG  LEU A 185     -12.604   7.968  19.055  1.00 41.33           H  
ATOM   2965  CD1 LEU A 185     -14.468   7.872  17.993  1.00 41.33           C  
ATOM   2966 HD11 LEU A 185     -14.648   6.832  18.268  1.00 41.33           H  
ATOM   2967 HD12 LEU A 185     -13.988   7.886  17.015  1.00 41.33           H  
ATOM   2968 HD13 LEU A 185     -15.417   8.405  17.945  1.00 41.33           H  
ATOM   2969  CD2 LEU A 185     -13.283   9.962  18.599  1.00 41.33           C  
ATOM   2970 HD21 LEU A 185     -12.922   9.983  17.571  1.00 41.33           H  
ATOM   2971 HD22 LEU A 185     -12.524  10.414  19.238  1.00 41.33           H  
ATOM   2972 HD23 LEU A 185     -14.202  10.545  18.663  1.00 41.33           H  
ATOM   2973  N   CYS A 186     -14.768   8.711  23.576  1.00 36.57           N  
ATOM   2974  H   CYS A 186     -14.776   7.717  23.396  1.00 36.57           H  
ATOM   2975  CA  CYS A 186     -15.489   9.214  24.746  1.00 36.57           C  
ATOM   2976  HA  CYS A 186     -16.283   9.883  24.416  1.00 36.57           H  
ATOM   2977  C   CYS A 186     -14.563  10.031  25.664  1.00 36.57           C  
ATOM   2978  CB  CYS A 186     -16.122   8.031  25.493  1.00 36.57           C  
ATOM   2979  HB2 CYS A 186     -16.510   8.376  26.452  1.00 36.57           H  
ATOM   2980  HB3 CYS A 186     -15.369   7.264  25.676  1.00 36.57           H  
ATOM   2981  O   CYS A 186     -14.919  11.140  26.063  1.00 36.57           O  
ATOM   2982  SG  CYS A 186     -17.492   7.337  24.520  1.00 36.57           S  
ATOM   2983  HG  CYS A 186     -17.733   6.296  25.322  1.00 36.57           H  
ATOM   2984  N   GLN A 187     -13.351   9.532  25.935  1.00 41.59           N  
ATOM   2985  H   GLN A 187     -13.108   8.623  25.569  1.00 41.59           H  
ATOM   2986  CA  GLN A 187     -12.338  10.267  26.700  1.00 41.59           C  
ATOM   2987  HA  GLN A 187     -12.783  10.607  27.635  1.00 41.59           H  
ATOM   2988  C   GLN A 187     -11.849  11.519  25.963  1.00 41.59           C  
ATOM   2989  CB  GLN A 187     -11.164   9.338  27.034  1.00 41.59           C  
ATOM   2990  HB2 GLN A 187     -10.840   8.816  26.134  1.00 41.59           H  
ATOM   2991  HB3 GLN A 187     -10.328   9.932  27.404  1.00 41.59           H  
ATOM   2992  O   GLN A 187     -11.841  12.596  26.547  1.00 41.59           O  
ATOM   2993  CG  GLN A 187     -11.540   8.319  28.114  1.00 41.59           C  
ATOM   2994  HG2 GLN A 187     -11.735   8.833  29.055  1.00 41.59           H  
ATOM   2995  HG3 GLN A 187     -12.443   7.781  27.824  1.00 41.59           H  
ATOM   2996  CD  GLN A 187     -10.409   7.328  28.328  1.00 41.59           C  
ATOM   2997  NE2 GLN A 187     -10.522   6.129  27.803  1.00 41.59           N  
ATOM   2998 HE21 GLN A 187      -9.755   5.492  27.964  1.00 41.59           H  
ATOM   2999 HE22 GLN A 187     -11.332   5.900  27.245  1.00 41.59           H  
ATOM   3000  OE1 GLN A 187      -9.400   7.632  28.938  1.00 41.59           O  
ATOM   3001  N   PHE A 188     -11.508  11.416  24.678  1.00 40.74           N  
ATOM   3002  H   PHE A 188     -11.527  10.498  24.258  1.00 40.74           H  
ATOM   3003  CA  PHE A 188     -11.003  12.523  23.859  1.00 40.74           C  
ATOM   3004  HA  PHE A 188     -10.118  12.940  24.339  1.00 40.74           H  
ATOM   3005  C   PHE A 188     -12.030  13.659  23.703  1.00 40.74           C  
ATOM   3006  CB  PHE A 188     -10.596  11.940  22.499  1.00 40.74           C  
ATOM   3007  HB2 PHE A 188     -11.480  11.520  22.019  1.00 40.74           H  
ATOM   3008  HB3 PHE A 188      -9.905  11.115  22.672  1.00 40.74           H  
ATOM   3009  O   PHE A 188     -11.671  14.837  23.731  1.00 40.74           O  
ATOM   3010  CG  PHE A 188      -9.934  12.907  21.537  1.00 40.74           C  
ATOM   3011  CD1 PHE A 188     -10.696  13.558  20.547  1.00 40.74           C  
ATOM   3012  HD1 PHE A 188     -11.764  13.407  20.506  1.00 40.74           H  
ATOM   3013  CD2 PHE A 188      -8.540  13.097  21.581  1.00 40.74           C  
ATOM   3014  HD2 PHE A 188      -7.956  12.586  22.332  1.00 40.74           H  
ATOM   3015  CE1 PHE A 188     -10.062  14.374  19.592  1.00 40.74           C  
ATOM   3016  HE1 PHE A 188     -10.647  14.850  18.820  1.00 40.74           H  
ATOM   3017  CE2 PHE A 188      -7.905  13.906  20.622  1.00 40.74           C  
ATOM   3018  HE2 PHE A 188      -6.829  13.999  20.633  1.00 40.74           H  
ATOM   3019  CZ  PHE A 188      -8.665  14.537  19.620  1.00 40.74           C  
ATOM   3020  HZ  PHE A 188      -8.177  15.131  18.862  1.00 40.74           H  
ATOM   3021  N   CYS A 189     -13.321  13.330  23.593  1.00 38.58           N  
ATOM   3022  H   CYS A 189     -13.561  12.353  23.506  1.00 38.58           H  
ATOM   3023  CA  CYS A 189     -14.406  14.308  23.607  1.00 38.58           C  
ATOM   3024  HA  CYS A 189     -14.144  15.130  22.940  1.00 38.58           H  
ATOM   3025  C   CYS A 189     -14.600  14.930  24.998  1.00 38.58           C  
ATOM   3026  CB  CYS A 189     -15.693  13.650  23.088  1.00 38.58           C  
ATOM   3027  HB2 CYS A 189     -15.842  12.690  23.580  1.00 38.58           H  
ATOM   3028  HB3 CYS A 189     -16.545  14.292  23.310  1.00 38.58           H  
ATOM   3029  O   CYS A 189     -14.722  16.151  25.094  1.00 38.58           O  
ATOM   3030  SG  CYS A 189     -15.585  13.411  21.288  1.00 38.58           S  
ATOM   3031  HG  CYS A 189     -15.429  14.698  20.964  1.00 38.58           H  
ATOM   3032  N   ALA A 190     -14.567  14.143  26.079  1.00 42.29           N  
ATOM   3033  H   ALA A 190     -14.472  13.144  25.966  1.00 42.29           H  
ATOM   3034  CA  ALA A 190     -14.644  14.678  27.441  1.00 42.29           C  
ATOM   3035  HA  ALA A 190     -15.563  15.257  27.536  1.00 42.29           H  
ATOM   3036  C   ALA A 190     -13.472  15.630  27.753  1.00 42.29           C  
ATOM   3037  CB  ALA A 190     -14.717  13.507  28.429  1.00 42.29           C  
ATOM   3038  HB1 ALA A 190     -15.595  12.898  28.215  1.00 42.29           H  
ATOM   3039  HB2 ALA A 190     -13.824  12.887  28.349  1.00 42.29           H  
ATOM   3040  HB3 ALA A 190     -14.792  13.892  29.447  1.00 42.29           H  
ATOM   3041  O   ALA A 190     -13.690  16.734  28.239  1.00 42.29           O  
ATOM   3042  N   GLN A 191     -12.247  15.255  27.376  1.00 40.58           N  
ATOM   3043  H   GLN A 191     -12.146  14.330  26.983  1.00 40.58           H  
ATOM   3044  CA  GLN A 191     -11.022  16.052  27.531  1.00 40.58           C  
ATOM   3045  HA  GLN A 191     -10.878  16.295  28.584  1.00 40.58           H  
ATOM   3046  C   GLN A 191     -11.041  17.381  26.756  1.00 40.58           C  
ATOM   3047  CB  GLN A 191      -9.833  15.212  27.035  1.00 40.58           C  
ATOM   3048  HB2 GLN A 191     -10.084  14.822  26.049  1.00 40.58           H  
ATOM   3049  HB3 GLN A 191      -8.955  15.849  26.926  1.00 40.58           H  
ATOM   3050  O   GLN A 191     -10.299  18.295  27.109  1.00 40.58           O  
ATOM   3051  CG  GLN A 191      -9.457  14.051  27.973  1.00 40.58           C  
ATOM   3052  HG2 GLN A 191     -10.357  13.570  28.357  1.00 40.58           H  
ATOM   3053  HG3 GLN A 191      -8.909  14.446  28.828  1.00 40.58           H  
ATOM   3054  CD  GLN A 191      -8.602  12.983  27.287  1.00 40.58           C  
ATOM   3055  NE2 GLN A 191      -8.285  11.903  27.966  1.00 40.58           N  
ATOM   3056 HE21 GLN A 191      -8.594  11.769  28.918  1.00 40.58           H  
ATOM   3057 HE22 GLN A 191      -7.719  11.220  27.481  1.00 40.58           H  
ATOM   3058  OE1 GLN A 191      -8.205  13.084  26.136  1.00 40.58           O  
ATOM   3059  N   ARG A 192     -11.850  17.496  25.692  1.00 35.64           N  
ATOM   3060  H   ARG A 192     -12.398  16.687  25.437  1.00 35.64           H  
ATOM   3061  CA  ARG A 192     -11.889  18.680  24.811  1.00 35.64           C  
ATOM   3062  HA  ARG A 192     -11.071  19.350  25.078  1.00 35.64           H  
ATOM   3063  C   ARG A 192     -13.133  19.550  24.957  1.00 35.64           C  
ATOM   3064  CB  ARG A 192     -11.691  18.239  23.355  1.00 35.64           C  
ATOM   3065  HB2 ARG A 192     -11.894  19.084  22.697  1.00 35.64           H  
ATOM   3066  HB3 ARG A 192     -12.385  17.434  23.110  1.00 35.64           H  
ATOM   3067  O   ARG A 192     -13.076  20.720  24.595  1.00 35.64           O  
ATOM   3068  CG  ARG A 192     -10.244  17.782  23.136  1.00 35.64           C  
ATOM   3069  HG2 ARG A 192     -10.023  16.914  23.758  1.00 35.64           H  
ATOM   3070  HG3 ARG A 192      -9.576  18.592  23.427  1.00 35.64           H  
ATOM   3071  CD  ARG A 192     -10.001  17.419  21.669  1.00 35.64           C  
ATOM   3072  HD2 ARG A 192     -10.352  18.227  21.026  1.00 35.64           H  
ATOM   3073  HD3 ARG A 192     -10.577  16.524  21.437  1.00 35.64           H  
ATOM   3074  NE  ARG A 192      -8.572  17.159  21.418  1.00 35.64           N  
ATOM   3075  HE  ARG A 192      -8.308  16.185  21.385  1.00 35.64           H  
ATOM   3076  NH1 ARG A 192      -7.848  19.345  21.331  1.00 35.64           N  
ATOM   3077 HH11 ARG A 192      -8.790  19.658  21.514  1.00 35.64           H  
ATOM   3078 HH12 ARG A 192      -7.094  20.015  21.279  1.00 35.64           H  
ATOM   3079  NH2 ARG A 192      -6.373  17.688  21.140  1.00 35.64           N  
ATOM   3080 HH21 ARG A 192      -6.136  16.706  21.179  1.00 35.64           H  
ATOM   3081 HH22 ARG A 192      -5.638  18.378  21.090  1.00 35.64           H  
ATOM   3082  CZ  ARG A 192      -7.611  18.062  21.296  1.00 35.64           C  
ATOM   3083  N   PHE A 193     -14.235  19.000  25.465  1.00 45.32           N  
ATOM   3084  H   PHE A 193     -14.217  18.006  25.647  1.00 45.32           H  
ATOM   3085  CA  PHE A 193     -15.532  19.688  25.530  1.00 45.32           C  
ATOM   3086  HA  PHE A 193     -15.385  20.751  25.337  1.00 45.32           H  
ATOM   3087  C   PHE A 193     -16.213  19.599  26.910  1.00 45.32           C  
ATOM   3088  CB  PHE A 193     -16.437  19.128  24.414  1.00 45.32           C  
ATOM   3089  HB2 PHE A 193     -17.321  19.761  24.335  1.00 45.32           H  
ATOM   3090  HB3 PHE A 193     -16.775  18.136  24.714  1.00 45.32           H  
ATOM   3091  O   PHE A 193     -17.175  20.319  27.166  1.00 45.32           O  
ATOM   3092  CG  PHE A 193     -15.788  19.032  23.037  1.00 45.32           C  
ATOM   3093  CD1 PHE A 193     -15.304  20.188  22.395  1.00 45.32           C  
ATOM   3094  HD1 PHE A 193     -15.407  21.152  22.872  1.00 45.32           H  
ATOM   3095  CD2 PHE A 193     -15.628  17.779  22.411  1.00 45.32           C  
ATOM   3096  HD2 PHE A 193     -15.999  16.889  22.896  1.00 45.32           H  
ATOM   3097  CE1 PHE A 193     -14.655  20.093  21.151  1.00 45.32           C  
ATOM   3098  HE1 PHE A 193     -14.278  20.987  20.676  1.00 45.32           H  
ATOM   3099  CE2 PHE A 193     -14.979  17.682  21.165  1.00 45.32           C  
ATOM   3100  HE2 PHE A 193     -14.854  16.718  20.693  1.00 45.32           H  
ATOM   3101  CZ  PHE A 193     -14.490  18.840  20.536  1.00 45.32           C  
ATOM   3102  HZ  PHE A 193     -13.990  18.768  19.581  1.00 45.32           H  
ATOM   3103  N   GLY A 194     -15.736  18.734  27.812  1.00 31.30           N  
ATOM   3104  H   GLY A 194     -14.901  18.207  27.599  1.00 31.30           H  
ATOM   3105  CA  GLY A 194     -16.351  18.479  29.114  1.00 31.30           C  
ATOM   3106  HA2 GLY A 194     -17.432  18.597  29.044  1.00 31.30           H  
ATOM   3107  HA3 GLY A 194     -16.149  17.446  29.398  1.00 31.30           H  
ATOM   3108  C   GLY A 194     -15.828  19.375  30.237  1.00 31.30           C  
ATOM   3109  O   GLY A 194     -14.902  18.997  30.953  1.00 31.30           O  
ATOM   3110  N   ARG A 195     -16.488  20.517  30.474  1.00 35.32           N  
ATOM   3111  H   ARG A 195     -17.231  20.761  29.834  1.00 35.32           H  
ATOM   3112  CA  ARG A 195     -16.477  21.137  31.815  1.00 35.32           C  
ATOM   3113  HA  ARG A 195     -15.446  21.193  32.164  1.00 35.32           H  
ATOM   3114  C   ARG A 195     -17.214  20.202  32.790  1.00 35.32           C  
ATOM   3115  CB  ARG A 195     -17.053  22.567  31.787  1.00 35.32           C  
ATOM   3116  HB2 ARG A 195     -17.153  22.920  32.814  1.00 35.32           H  
ATOM   3117  HB3 ARG A 195     -18.043  22.556  31.332  1.00 35.32           H  
ATOM   3118  O   ARG A 195     -18.197  19.567  32.411  1.00 35.32           O  
ATOM   3119  CG  ARG A 195     -16.139  23.546  31.025  1.00 35.32           C  
ATOM   3120  HG2 ARG A 195     -15.132  23.484  31.438  1.00 35.32           H  
ATOM   3121  HG3 ARG A 195     -16.103  23.263  29.973  1.00 35.32           H  
ATOM   3122  CD  ARG A 195     -16.629  24.999  31.140  1.00 35.32           C  
ATOM   3123  HD2 ARG A 195     -16.668  25.267  32.196  1.00 35.32           H  
ATOM   3124  HD3 ARG A 195     -17.635  25.065  30.726  1.00 35.32           H  
ATOM   3125  NE  ARG A 195     -15.738  25.941  30.426  1.00 35.32           N  
ATOM   3126  HE  ARG A 195     -14.978  25.535  29.898  1.00 35.32           H  
ATOM   3127  NH1 ARG A 195     -16.749  27.908  31.067  1.00 35.32           N  
ATOM   3128 HH11 ARG A 195     -16.776  28.918  31.057  1.00 35.32           H  
ATOM   3129 HH12 ARG A 195     -17.425  27.388  31.607  1.00 35.32           H  
ATOM   3130  NH2 ARG A 195     -14.953  27.981  29.756  1.00 35.32           N  
ATOM   3131 HH21 ARG A 195     -14.192  27.546  29.255  1.00 35.32           H  
ATOM   3132 HH22 ARG A 195     -15.015  28.989  29.767  1.00 35.32           H  
ATOM   3133  CZ  ARG A 195     -15.818  27.265  30.419  1.00 35.32           C  
ATOM   3134  N   LYS A 196     -16.725  20.065  34.024  1.00 35.02           N  
ATOM   3135  H   LYS A 196     -16.093  20.780  34.355  1.00 35.02           H  
ATOM   3136  CA  LYS A 196     -17.122  18.996  34.970  1.00 35.02           C  
ATOM   3137  HA  LYS A 196     -17.291  18.068  34.424  1.00 35.02           H  
ATOM   3138  C   LYS A 196     -18.417  19.310  35.732  1.00 35.02           C  
ATOM   3139  CB  LYS A 196     -15.992  18.789  35.999  1.00 35.02           C  
ATOM   3140  HB2 LYS A 196     -16.280  17.984  36.675  1.00 35.02           H  
ATOM   3141  HB3 LYS A 196     -15.908  19.699  36.593  1.00 35.02           H  
ATOM   3142  O   LYS A 196     -19.028  18.438  36.344  1.00 35.02           O  
ATOM   3143  CG  LYS A 196     -14.607  18.460  35.414  1.00 35.02           C  
ATOM   3144  HG2 LYS A 196     -14.623  17.464  34.972  1.00 35.02           H  
ATOM   3145  HG3 LYS A 196     -14.343  19.185  34.644  1.00 35.02           H  
ATOM   3146  CD  LYS A 196     -13.548  18.527  36.526  1.00 35.02           C  
ATOM   3147  HD2 LYS A 196     -13.582  19.520  36.974  1.00 35.02           H  
ATOM   3148  HD3 LYS A 196     -13.779  17.788  37.292  1.00 35.02           H  
ATOM   3149  CE  LYS A 196     -12.144  18.274  35.963  1.00 35.02           C  
ATOM   3150  HE2 LYS A 196     -12.087  17.245  35.609  1.00 35.02           H  
ATOM   3151  HE3 LYS A 196     -11.997  18.931  35.106  1.00 35.02           H  
ATOM   3152  NZ  LYS A 196     -11.098  18.538  36.984  1.00 35.02           N  
ATOM   3153  HZ1 LYS A 196     -11.157  19.496  37.299  1.00 35.02           H  
ATOM   3154  HZ2 LYS A 196     -10.176  18.391  36.599  1.00 35.02           H  
ATOM   3155  HZ3 LYS A 196     -11.218  17.935  37.785  1.00 35.02           H  
ATOM   3156  N   ASP A 197     -18.780  20.585  35.782  1.00 36.33           N  
ATOM   3157  H   ASP A 197     -18.226  21.187  35.189  1.00 36.33           H  
ATOM   3158  CA  ASP A 197     -19.114  21.202  37.071  1.00 36.33           C  
ATOM   3159  HA  ASP A 197     -18.682  20.600  37.870  1.00 36.33           H  
ATOM   3160  C   ASP A 197     -20.626  21.291  37.343  1.00 36.33           C  
ATOM   3161  CB  ASP A 197     -18.409  22.572  37.112  1.00 36.33           C  
ATOM   3162  HB2 ASP A 197     -18.432  22.960  38.130  1.00 36.33           H  
ATOM   3163  HB3 ASP A 197     -18.945  23.268  36.467  1.00 36.33           H  
ATOM   3164  O   ASP A 197     -21.064  21.388  38.491  1.00 36.33           O  
ATOM   3165  CG  ASP A 197     -16.954  22.453  36.627  1.00 36.33           C  
ATOM   3166  OD1 ASP A 197     -16.087  22.095  37.449  1.00 36.33           O  
ATOM   3167  OD2 ASP A 197     -16.755  22.540  35.390  1.00 36.33           O  
ATOM   3168  N   HIS A 198     -21.453  21.201  36.297  1.00 29.68           N  
ATOM   3169  H   HIS A 198     -21.035  21.076  35.386  1.00 29.68           H  
ATOM   3170  CA  HIS A 198     -22.912  21.370  36.387  1.00 29.68           C  
ATOM   3171  HA  HIS A 198     -23.118  22.255  36.990  1.00 29.68           H  
ATOM   3172  C   HIS A 198     -23.631  20.203  37.092  1.00 29.68           C  
ATOM   3173  CB  HIS A 198     -23.482  21.622  34.982  1.00 29.68           C  
ATOM   3174  HB2 HIS A 198     -24.556  21.436  35.008  1.00 29.68           H  
ATOM   3175  HB3 HIS A 198     -23.045  20.919  34.273  1.00 29.68           H  
ATOM   3176  O   HIS A 198     -24.734  20.384  37.612  1.00 29.68           O  
ATOM   3177  CG  HIS A 198     -23.283  23.034  34.476  1.00 29.68           C  
ATOM   3178  CD2 HIS A 198     -22.168  23.822  34.605  1.00 29.68           C  
ATOM   3179  HD2 HIS A 198     -21.238  23.551  35.084  1.00 29.68           H  
ATOM   3180  ND1 HIS A 198     -24.226  23.786  33.810  1.00 29.68           N  
ATOM   3181  HD1 HIS A 198     -25.152  23.486  33.542  1.00 29.68           H  
ATOM   3182  CE1 HIS A 198     -23.694  24.993  33.549  1.00 29.68           C  
ATOM   3183  HE1 HIS A 198     -24.195  25.796  33.029  1.00 29.68           H  
ATOM   3184  NE2 HIS A 198     -22.442  25.061  34.021  1.00 29.68           N  
ATOM   3185  N   LEU A 199     -22.999  19.025  37.186  1.00 29.36           N  
ATOM   3186  H   LEU A 199     -22.082  18.945  36.769  1.00 29.36           H  
ATOM   3187  CA  LEU A 199     -23.549  17.856  37.890  1.00 29.36           C  
ATOM   3188  HA  LEU A 199     -24.524  17.616  37.465  1.00 29.36           H  
ATOM   3189  C   LEU A 199     -23.783  18.115  39.392  1.00 29.36           C  
ATOM   3190  CB  LEU A 199     -22.604  16.653  37.691  1.00 29.36           C  
ATOM   3191  HB2 LEU A 199     -22.989  15.815  38.273  1.00 29.36           H  
ATOM   3192  HB3 LEU A 199     -21.626  16.912  38.095  1.00 29.36           H  
ATOM   3193  O   LEU A 199     -24.629  17.472  40.007  1.00 29.36           O  
ATOM   3194  CG  LEU A 199     -22.423  16.184  36.233  1.00 29.36           C  
ATOM   3195  HG  LEU A 199     -22.023  17.003  35.636  1.00 29.36           H  
ATOM   3196  CD1 LEU A 199     -21.428  15.026  36.184  1.00 29.36           C  
ATOM   3197 HD11 LEU A 199     -21.801  14.181  36.762  1.00 29.36           H  
ATOM   3198 HD12 LEU A 199     -20.471  15.350  36.593  1.00 29.36           H  
ATOM   3199 HD13 LEU A 199     -21.273  14.715  35.150  1.00 29.36           H  
ATOM   3200  CD2 LEU A 199     -23.736  15.711  35.604  1.00 29.36           C  
ATOM   3201 HD21 LEU A 199     -24.433  16.544  35.514  1.00 29.36           H  
ATOM   3202 HD22 LEU A 199     -23.544  15.322  34.604  1.00 29.36           H  
ATOM   3203 HD23 LEU A 199     -24.183  14.925  36.212  1.00 29.36           H  
ATOM   3204  N   THR A 200     -23.086  19.097  39.973  1.00 33.77           N  
ATOM   3205  H   THR A 200     -22.449  19.619  39.387  1.00 33.77           H  
ATOM   3206  CA  THR A 200     -23.116  19.447  41.408  1.00 33.77           C  
ATOM   3207  HA  THR A 200     -22.839  18.563  41.983  1.00 33.77           H  
ATOM   3208  C   THR A 200     -24.476  19.912  41.952  1.00 33.77           C  
ATOM   3209  CB  THR A 200     -22.088  20.555  41.703  1.00 33.77           C  
ATOM   3210  HB  THR A 200     -22.191  20.861  42.745  1.00 33.77           H  
ATOM   3211  O   THR A 200     -24.636  20.021  43.171  1.00 33.77           O  
ATOM   3212  CG2 THR A 200     -20.645  20.099  41.490  1.00 33.77           C  
ATOM   3213 HG21 THR A 200     -20.489  19.753  40.468  1.00 33.77           H  
ATOM   3214 HG22 THR A 200     -19.968  20.929  41.692  1.00 33.77           H  
ATOM   3215 HG23 THR A 200     -20.415  19.286  42.178  1.00 33.77           H  
ATOM   3216  OG1 THR A 200     -22.324  21.681  40.883  1.00 33.77           O  
ATOM   3217  HG1 THR A 200     -21.767  21.602  40.105  1.00 33.77           H  
ATOM   3218  N   ARG A 201     -25.459  20.221  41.089  1.00 30.63           N  
ATOM   3219  H   ARG A 201     -25.253  20.115  40.106  1.00 30.63           H  
ATOM   3220  CA  ARG A 201     -26.704  20.908  41.495  1.00 30.63           C  
ATOM   3221  HA  ARG A 201     -26.599  21.233  42.530  1.00 30.63           H  
ATOM   3222  C   ARG A 201     -27.972  20.047  41.510  1.00 30.63           C  
ATOM   3223  CB  ARG A 201     -26.891  22.179  40.646  1.00 30.63           C  
ATOM   3224  HB2 ARG A 201     -27.833  22.649  40.929  1.00 30.63           H  
ATOM   3225  HB3 ARG A 201     -26.943  21.917  39.589  1.00 30.63           H  
ATOM   3226  O   ARG A 201     -28.850  20.326  42.322  1.00 30.63           O  
ATOM   3227  CG  ARG A 201     -25.748  23.185  40.875  1.00 30.63           C  
ATOM   3228  HG2 ARG A 201     -24.827  22.790  40.448  1.00 30.63           H  
ATOM   3229  HG3 ARG A 201     -25.606  23.324  41.946  1.00 30.63           H  
ATOM   3230  CD  ARG A 201     -26.043  24.548  40.239  1.00 30.63           C  
ATOM   3231  HD2 ARG A 201     -26.140  24.422  39.160  1.00 30.63           H  
ATOM   3232  HD3 ARG A 201     -26.989  24.918  40.636  1.00 30.63           H  
ATOM   3233  NE  ARG A 201     -24.962  25.512  40.530  1.00 30.63           N  
ATOM   3234  HE  ARG A 201     -24.057  25.117  40.743  1.00 30.63           H  
ATOM   3235  NH1 ARG A 201     -26.137  27.464  40.190  1.00 30.63           N  
ATOM   3236 HH11 ARG A 201     -26.944  26.929  39.904  1.00 30.63           H  
ATOM   3237 HH12 ARG A 201     -26.156  28.473  40.141  1.00 30.63           H  
ATOM   3238  NH2 ARG A 201     -23.999  27.560  40.809  1.00 30.63           N  
ATOM   3239 HH21 ARG A 201     -24.054  28.568  40.773  1.00 30.63           H  
ATOM   3240 HH22 ARG A 201     -23.113  27.123  41.021  1.00 30.63           H  
ATOM   3241  CZ  ARG A 201     -25.040  26.834  40.509  1.00 30.63           C  
ATOM   3242  N   HIS A 202     -28.085  19.030  40.654  1.00 30.33           N  
ATOM   3243  H   HIS A 202     -27.291  18.810  40.070  1.00 30.33           H  
ATOM   3244  CA  HIS A 202     -29.378  18.386  40.354  1.00 30.33           C  
ATOM   3245  HA  HIS A 202     -30.166  19.123  40.505  1.00 30.33           H  
ATOM   3246  C   HIS A 202     -29.773  17.207  41.262  1.00 30.33           C  
ATOM   3247  CB  HIS A 202     -29.418  18.001  38.866  1.00 30.33           C  
ATOM   3248  HB2 HIS A 202     -30.218  17.279  38.704  1.00 30.33           H  
ATOM   3249  HB3 HIS A 202     -28.481  17.528  38.574  1.00 30.33           H  
ATOM   3250  O   HIS A 202     -30.927  16.790  41.244  1.00 30.33           O  
ATOM   3251  CG  HIS A 202     -29.693  19.192  37.984  1.00 30.33           C  
ATOM   3252  CD2 HIS A 202     -28.785  20.114  37.536  1.00 30.33           C  
ATOM   3253  HD2 HIS A 202     -27.720  20.101  37.716  1.00 30.33           H  
ATOM   3254  ND1 HIS A 202     -30.933  19.596  37.542  1.00 30.33           N  
ATOM   3255  HD1 HIS A 202     -31.808  19.116  37.696  1.00 30.33           H  
ATOM   3256  CE1 HIS A 202     -30.776  20.734  36.845  1.00 30.33           C  
ATOM   3257  HE1 HIS A 202     -31.571  21.286  36.366  1.00 30.33           H  
ATOM   3258  NE2 HIS A 202     -29.483  21.095  36.826  1.00 30.33           N  
ATOM   3259  N   THR A 203     -28.866  16.679  42.084  1.00 31.99           N  
ATOM   3260  H   THR A 203     -27.931  17.060  42.089  1.00 31.99           H  
ATOM   3261  CA  THR A 203     -29.084  15.495  42.941  1.00 31.99           C  
ATOM   3262  HA  THR A 203     -29.713  14.790  42.398  1.00 31.99           H  
ATOM   3263  C   THR A 203     -29.845  15.806  44.243  1.00 31.99           C  
ATOM   3264  CB  THR A 203     -27.736  14.797  43.208  1.00 31.99           C  
ATOM   3265  HB  THR A 203     -27.839  14.065  44.009  1.00 31.99           H  
ATOM   3266  O   THR A 203     -29.419  15.424  45.333  1.00 31.99           O  
ATOM   3267  CG2 THR A 203     -27.227  14.071  41.962  1.00 31.99           C  
ATOM   3268 HG21 THR A 203     -26.296  13.553  42.193  1.00 31.99           H  
ATOM   3269 HG22 THR A 203     -27.963  13.334  41.641  1.00 31.99           H  
ATOM   3270 HG23 THR A 203     -27.052  14.780  41.153  1.00 31.99           H  
ATOM   3271  OG1 THR A 203     -26.747  15.750  43.545  1.00 31.99           O  
ATOM   3272  HG1 THR A 203     -25.948  15.260  43.752  1.00 31.99           H  
ATOM   3273  N   LYS A 204     -30.950  16.566  44.165  1.00 26.96           N  
ATOM   3274  H   LYS A 204     -31.293  16.792  43.242  1.00 26.96           H  
ATOM   3275  CA  LYS A 204     -31.702  17.069  45.334  1.00 26.96           C  
ATOM   3276  HA  LYS A 204     -31.487  16.417  46.181  1.00 26.96           H  
ATOM   3277  C   LYS A 204     -33.216  17.006  45.088  1.00 26.96           C  
ATOM   3278  CB  LYS A 204     -31.224  18.492  45.696  1.00 26.96           C  
ATOM   3279  HB2 LYS A 204     -31.792  18.847  46.556  1.00 26.96           H  
ATOM   3280  HB3 LYS A 204     -31.405  19.163  44.856  1.00 26.96           H  
ATOM   3281  O   LYS A 204     -33.712  17.646  44.165  1.00 26.96           O  
ATOM   3282  CG  LYS A 204     -29.724  18.504  46.046  1.00 26.96           C  
ATOM   3283  HG2 LYS A 204     -29.541  17.764  46.826  1.00 26.96           H  
ATOM   3284  HG3 LYS A 204     -29.154  18.225  45.160  1.00 26.96           H  
ATOM   3285  CD  LYS A 204     -29.183  19.854  46.520  1.00 26.96           C  
ATOM   3286  HD2 LYS A 204     -29.364  20.605  45.752  1.00 26.96           H  
ATOM   3287  HD3 LYS A 204     -29.673  20.142  47.450  1.00 26.96           H  
ATOM   3288  CE  LYS A 204     -27.674  19.668  46.737  1.00 26.96           C  
ATOM   3289  HE2 LYS A 204     -27.523  18.880  47.474  1.00 26.96           H  
ATOM   3290  HE3 LYS A 204     -27.237  19.323  45.800  1.00 26.96           H  
ATOM   3291  NZ  LYS A 204     -27.002  20.916  47.173  1.00 26.96           N  
ATOM   3292  HZ1 LYS A 204     -27.368  21.227  48.061  1.00 26.96           H  
ATOM   3293  HZ2 LYS A 204     -27.137  21.641  46.483  1.00 26.96           H  
ATOM   3294  HZ3 LYS A 204     -26.010  20.755  47.269  1.00 26.96           H  
ATOM   3295  N   LYS A 205     -33.934  16.286  45.968  1.00 28.94           N  
ATOM   3296  H   LYS A 205     -33.387  15.896  46.722  1.00 28.94           H  
ATOM   3297  CA  LYS A 205     -35.210  15.573  45.691  1.00 28.94           C  
ATOM   3298  HA  LYS A 205     -35.538  15.133  46.633  1.00 28.94           H  
ATOM   3299  C   LYS A 205     -34.995  14.396  44.709  1.00 28.94           C  
ATOM   3300  CB  LYS A 205     -36.331  16.514  45.203  1.00 28.94           C  
ATOM   3301  HB2 LYS A 205     -36.122  16.797  44.171  1.00 28.94           H  
ATOM   3302  HB3 LYS A 205     -37.264  15.950  45.199  1.00 28.94           H  
ATOM   3303  O   LYS A 205     -34.043  14.419  43.941  1.00 28.94           O  
ATOM   3304  CG  LYS A 205     -36.577  17.788  46.028  1.00 28.94           C  
ATOM   3305  HG2 LYS A 205     -35.670  18.392  46.067  1.00 28.94           H  
ATOM   3306  HG3 LYS A 205     -36.873  17.514  47.041  1.00 28.94           H  
ATOM   3307  CD  LYS A 205     -37.696  18.604  45.358  1.00 28.94           C  
ATOM   3308  HD2 LYS A 205     -37.386  18.849  44.342  1.00 28.94           H  
ATOM   3309  HD3 LYS A 205     -38.598  17.994  45.311  1.00 28.94           H  
ATOM   3310  CE  LYS A 205     -37.994  19.898  46.123  1.00 28.94           C  
ATOM   3311  HE2 LYS A 205     -38.304  19.640  47.136  1.00 28.94           H  
ATOM   3312  HE3 LYS A 205     -37.074  20.479  46.190  1.00 28.94           H  
ATOM   3313  NZ  LYS A 205     -39.053  20.692  45.447  1.00 28.94           N  
ATOM   3314  HZ1 LYS A 205     -39.246  21.543  45.955  1.00 28.94           H  
ATOM   3315  HZ2 LYS A 205     -39.910  20.161  45.383  1.00 28.94           H  
ATOM   3316  HZ3 LYS A 205     -38.768  20.939  44.510  1.00 28.94           H  
ATOM   3317  N   THR A 206     -35.790  13.325  44.707  1.00 34.70           N  
ATOM   3318  H   THR A 206     -35.483  12.603  44.071  1.00 34.70           H  
ATOM   3319  CA  THR A 206     -36.967  12.970  45.533  1.00 34.70           C  
ATOM   3320  HA  THR A 206     -37.134  13.712  46.313  1.00 34.70           H  
ATOM   3321  C   THR A 206     -36.725  11.606  46.194  1.00 34.70           C  
ATOM   3322  CB  THR A 206     -38.234  12.890  44.657  1.00 34.70           C  
ATOM   3323  HB  THR A 206     -38.108  12.103  43.914  1.00 34.70           H  
ATOM   3324  O   THR A 206     -36.015  10.778  45.630  1.00 34.70           O  
ATOM   3325  CG2 THR A 206     -39.524  12.637  45.439  1.00 34.70           C  
ATOM   3326 HG21 THR A 206     -39.623  13.358  46.251  1.00 34.70           H  
ATOM   3327 HG22 THR A 206     -39.528  11.625  45.843  1.00 34.70           H  
ATOM   3328 HG23 THR A 206     -40.383  12.727  44.774  1.00 34.70           H  
ATOM   3329  OG1 THR A 206     -38.439  14.112  43.987  1.00 34.70           O  
ATOM   3330  HG1 THR A 206     -39.046  13.934  43.265  1.00 34.70           H  
ATOM   3331  N   HIS A 207     -37.309  11.354  47.369  1.00 33.18           N  
ATOM   3332  H   HIS A 207     -37.939  12.032  47.773  1.00 33.18           H  
ATOM   3333  CA  HIS A 207     -37.195  10.060  48.048  1.00 33.18           C  
ATOM   3334  HA  HIS A 207     -36.161   9.722  47.986  1.00 33.18           H  
ATOM   3335  C   HIS A 207     -38.067   8.965  47.413  1.00 33.18           C  
ATOM   3336  CB  HIS A 207     -37.554  10.209  49.538  1.00 33.18           C  
ATOM   3337  HB2 HIS A 207     -37.981   9.274  49.898  1.00 33.18           H  
ATOM   3338  HB3 HIS A 207     -38.311  10.981  49.672  1.00 33.18           H  
ATOM   3339  O   HIS A 207     -39.281   9.123  47.306  1.00 33.18           O  
ATOM   3340  CG  HIS A 207     -36.359  10.497  50.404  1.00 33.18           C  
ATOM   3341  CD2 HIS A 207     -36.091  11.640  51.106  1.00 33.18           C  
ATOM   3342  HD2 HIS A 207     -36.711  12.523  51.142  1.00 33.18           H  
ATOM   3343  ND1 HIS A 207     -35.336   9.615  50.656  1.00 33.18           N  
ATOM   3344  HD1 HIS A 207     -35.274   8.675  50.291  1.00 33.18           H  
ATOM   3345  CE1 HIS A 207     -34.466  10.213  51.485  1.00 33.18           C  
ATOM   3346  HE1 HIS A 207     -33.561   9.760  51.863  1.00 33.18           H  
ATOM   3347  NE2 HIS A 207     -34.876  11.460  51.776  1.00 33.18           N  
ATOM   3348  N   SER A 208     -37.449   7.820  47.128  1.00 31.84           N  
ATOM   3349  H   SER A 208     -36.453   7.885  46.972  1.00 31.84           H  
ATOM   3350  CA  SER A 208     -37.785   6.588  47.857  1.00 31.84           C  
ATOM   3351  HA  SER A 208     -38.802   6.651  48.246  1.00 31.84           H  
ATOM   3352  C   SER A 208     -36.830   6.436  49.059  1.00 31.84           C  
ATOM   3353  CB  SER A 208     -37.723   5.374  46.923  1.00 31.84           C  
ATOM   3354  HB2 SER A 208     -38.446   5.506  46.118  1.00 31.84           H  
ATOM   3355  HB3 SER A 208     -37.983   4.471  47.475  1.00 31.84           H  
ATOM   3356  O   SER A 208     -35.893   7.228  49.214  1.00 31.84           O  
ATOM   3357  OG  SER A 208     -36.426   5.229  46.371  1.00 31.84           O  
ATOM   3358  HG  SER A 208     -36.399   4.393  45.900  1.00 31.84           H  
ATOM   3359  N   GLN A 209     -37.073   5.472  49.945  1.00 36.03           N  
ATOM   3360  H   GLN A 209     -37.872   4.875  49.786  1.00 36.03           H  
ATOM   3361  CA  GLN A 209     -36.302   5.286  51.187  1.00 36.03           C  
ATOM   3362  HA  GLN A 209     -35.301   5.695  51.044  1.00 36.03           H  
ATOM   3363  C   GLN A 209     -36.109   3.808  51.591  1.00 36.03           C  
ATOM   3364  CB  GLN A 209     -37.012   6.105  52.283  1.00 36.03           C  
ATOM   3365  HB2 GLN A 209     -37.211   7.102  51.890  1.00 36.03           H  
ATOM   3366  HB3 GLN A 209     -37.967   5.639  52.524  1.00 36.03           H  
ATOM   3367  O   GLN A 209     -35.268   3.499  52.432  1.00 36.03           O  
ATOM   3368  CG  GLN A 209     -36.185   6.264  53.568  1.00 36.03           C  
ATOM   3369  HG2 GLN A 209     -35.185   6.612  53.310  1.00 36.03           H  
ATOM   3370  HG3 GLN A 209     -36.094   5.297  54.062  1.00 36.03           H  
ATOM   3371  CD  GLN A 209     -36.791   7.248  54.567  1.00 36.03           C  
ATOM   3372  NE2 GLN A 209     -36.200   7.383  55.734  1.00 36.03           N  
ATOM   3373 HE21 GLN A 209     -35.382   6.836  55.959  1.00 36.03           H  
ATOM   3374 HE22 GLN A 209     -36.628   8.045  56.366  1.00 36.03           H  
ATOM   3375  OE1 GLN A 209     -37.783   7.919  54.342  1.00 36.03           O  
ATOM   3376  N   GLU A 210     -36.865   2.890  50.992  1.00 36.20           N  
ATOM   3377  H   GLU A 210     -37.555   3.220  50.333  1.00 36.20           H  
ATOM   3378  CA  GLU A 210     -36.982   1.487  51.403  1.00 36.20           C  
ATOM   3379  HA  GLU A 210     -37.072   1.444  52.488  1.00 36.20           H  
ATOM   3380  C   GLU A 210     -35.756   0.647  51.011  1.00 36.20           C  
ATOM   3381  CB  GLU A 210     -38.262   0.878  50.786  1.00 36.20           C  
ATOM   3382  HB2 GLU A 210     -38.107   0.706  49.721  1.00 36.20           H  
ATOM   3383  HB3 GLU A 210     -38.413  -0.094  51.254  1.00 36.20           H  
ATOM   3384  O   GLU A 210     -35.263  -0.159  51.800  1.00 36.20           O  
ATOM   3385  CG  GLU A 210     -39.553   1.704  50.972  1.00 36.20           C  
ATOM   3386  HG2 GLU A 210     -40.380   1.004  51.091  1.00 36.20           H  
ATOM   3387  HG3 GLU A 210     -39.490   2.282  51.894  1.00 36.20           H  
ATOM   3388  CD  GLU A 210     -39.854   2.632  49.777  1.00 36.20           C  
ATOM   3389  OE1 GLU A 210     -40.859   2.391  49.079  1.00 36.20           O  
ATOM   3390  OE2 GLU A 210     -39.066   3.583  49.547  1.00 36.20           O  
ATOM   3391  N   LEU A 211     -35.225   0.861  49.802  1.00 32.77           N  
ATOM   3392  H   LEU A 211     -35.656   1.579  49.238  1.00 32.77           H  
ATOM   3393  CA  LEU A 211     -34.156   0.058  49.191  1.00 32.77           C  
ATOM   3394  HA  LEU A 211     -34.313  -0.970  49.515  1.00 32.77           H  
ATOM   3395  C   LEU A 211     -32.747   0.456  49.692  1.00 32.77           C  
ATOM   3396  CB  LEU A 211     -34.329   0.111  47.656  1.00 32.77           C  
ATOM   3397  HB2 LEU A 211     -35.392   0.051  47.421  1.00 32.77           H  
ATOM   3398  HB3 LEU A 211     -33.969   1.078  47.306  1.00 32.77           H  
ATOM   3399  O   LEU A 211     -31.804   0.574  48.916  1.00 32.77           O  
ATOM   3400  CG  LEU A 211     -33.613  -1.006  46.867  1.00 32.77           C  
ATOM   3401  HG  LEU A 211     -32.554  -1.038  47.124  1.00 32.77           H  
ATOM   3402  CD1 LEU A 211     -34.224  -2.385  47.131  1.00 32.77           C  
ATOM   3403 HD11 LEU A 211     -35.292  -2.378  46.912  1.00 32.77           H  
ATOM   3404 HD12 LEU A 211     -34.071  -2.676  48.170  1.00 32.77           H  
ATOM   3405 HD13 LEU A 211     -33.734  -3.131  46.507  1.00 32.77           H  
ATOM   3406  CD2 LEU A 211     -33.733  -0.724  45.368  1.00 32.77           C  
ATOM   3407 HD21 LEU A 211     -33.211  -1.500  44.809  1.00 32.77           H  
ATOM   3408 HD22 LEU A 211     -33.272   0.238  45.141  1.00 32.77           H  
ATOM   3409 HD23 LEU A 211     -34.781  -0.707  45.071  1.00 32.77           H  
ATOM   3410  N   MET A 212     -32.612   0.718  50.996  1.00 31.09           N  
ATOM   3411  H   MET A 212     -33.439   0.616  51.566  1.00 31.09           H  
ATOM   3412  CA  MET A 212     -31.388   1.250  51.617  1.00 31.09           C  
ATOM   3413  HA  MET A 212     -30.550   0.965  50.981  1.00 31.09           H  
ATOM   3414  C   MET A 212     -31.094   0.622  52.995  1.00 31.09           C  
ATOM   3415  CB  MET A 212     -31.452   2.791  51.628  1.00 31.09           C  
ATOM   3416  HB2 MET A 212     -31.886   3.134  50.689  1.00 31.09           H  
ATOM   3417  HB3 MET A 212     -32.089   3.134  52.443  1.00 31.09           H  
ATOM   3418  O   MET A 212     -30.622   1.292  53.909  1.00 31.09           O  
ATOM   3419  CG  MET A 212     -30.059   3.424  51.748  1.00 31.09           C  
ATOM   3420  HG2 MET A 212     -29.630   3.172  52.718  1.00 31.09           H  
ATOM   3421  HG3 MET A 212     -29.419   3.000  50.975  1.00 31.09           H  
ATOM   3422  SD  MET A 212     -30.029   5.229  51.577  1.00 31.09           S  
ATOM   3423  CE  MET A 212     -28.248   5.495  51.776  1.00 31.09           C  
ATOM   3424  HE1 MET A 212     -27.934   5.138  52.757  1.00 31.09           H  
ATOM   3425  HE2 MET A 212     -28.027   6.559  51.691  1.00 31.09           H  
ATOM   3426  HE3 MET A 212     -27.707   4.950  51.002  1.00 31.09           H  
ATOM   3427  N   GLN A 213     -31.393  -0.673  53.160  1.00 36.76           N  
ATOM   3428  H   GLN A 213     -31.821  -1.155  52.383  1.00 36.76           H  
ATOM   3429  CA  GLN A 213     -31.109  -1.429  54.394  1.00 36.76           C  
ATOM   3430  HA  GLN A 213     -30.400  -0.871  55.006  1.00 36.76           H  
ATOM   3431  C   GLN A 213     -30.448  -2.786  54.113  1.00 36.76           C  
ATOM   3432  CB  GLN A 213     -32.396  -1.612  55.220  1.00 36.76           C  
ATOM   3433  HB2 GLN A 213     -33.138  -2.150  54.630  1.00 36.76           H  
ATOM   3434  HB3 GLN A 213     -32.154  -2.210  56.098  1.00 36.76           H  
ATOM   3435  O   GLN A 213     -29.349  -3.046  54.594  1.00 36.76           O  
ATOM   3436  CG  GLN A 213     -32.999  -0.277  55.687  1.00 36.76           C  
ATOM   3437  HG2 GLN A 213     -33.324   0.298  54.820  1.00 36.76           H  
ATOM   3438  HG3 GLN A 213     -32.234   0.298  56.210  1.00 36.76           H  
ATOM   3439  CD  GLN A 213     -34.196  -0.438  56.620  1.00 36.76           C  
ATOM   3440  NE2 GLN A 213     -34.826   0.647  57.011  1.00 36.76           N  
ATOM   3441 HE21 GLN A 213     -35.630   0.492  57.602  1.00 36.76           H  
ATOM   3442 HE22 GLN A 213     -34.548   1.551  56.657  1.00 36.76           H  
ATOM   3443  OE1 GLN A 213     -34.594  -1.516  57.026  1.00 36.76           O  
ATOM   3444  N   GLU A 214     -31.087  -3.621  53.289  1.00 38.32           N  
ATOM   3445  H   GLU A 214     -31.992  -3.329  52.949  1.00 38.32           H  
ATOM   3446  CA  GLU A 214     -30.741  -5.035  53.046  1.00 38.32           C  
ATOM   3447  HA  GLU A 214     -31.001  -5.629  53.922  1.00 38.32           H  
ATOM   3448  C   GLU A 214     -29.255  -5.303  52.735  1.00 38.32           C  
ATOM   3449  CB  GLU A 214     -31.619  -5.486  51.868  1.00 38.32           C  
ATOM   3450  HB2 GLU A 214     -31.344  -4.894  50.995  1.00 38.32           H  
ATOM   3451  HB3 GLU A 214     -32.660  -5.267  52.104  1.00 38.32           H  
ATOM   3452  O   GLU A 214     -28.681  -6.275  53.215  1.00 38.32           O  
ATOM   3453  CG  GLU A 214     -31.512  -6.972  51.515  1.00 38.32           C  
ATOM   3454  HG2 GLU A 214     -31.877  -7.568  52.352  1.00 38.32           H  
ATOM   3455  HG3 GLU A 214     -30.470  -7.235  51.331  1.00 38.32           H  
ATOM   3456  CD  GLU A 214     -32.325  -7.248  50.249  1.00 38.32           C  
ATOM   3457  OE1 GLU A 214     -33.422  -7.836  50.372  1.00 38.32           O  
ATOM   3458  OE2 GLU A 214     -31.844  -6.815  49.176  1.00 38.32           O  
ATOM   3459  N   ASN A 215     -28.613  -4.430  51.955  1.00 35.58           N  
ATOM   3460  H   ASN A 215     -29.124  -3.619  51.636  1.00 35.58           H  
ATOM   3461  CA  ASN A 215     -27.225  -4.609  51.512  1.00 35.58           C  
ATOM   3462  HA  ASN A 215     -27.030  -5.676  51.404  1.00 35.58           H  
ATOM   3463  C   ASN A 215     -26.172  -4.106  52.530  1.00 35.58           C  
ATOM   3464  CB  ASN A 215     -27.078  -3.962  50.119  1.00 35.58           C  
ATOM   3465  HB2 ASN A 215     -26.024  -3.749  49.941  1.00 35.58           H  
ATOM   3466  HB3 ASN A 215     -27.621  -3.018  50.077  1.00 35.58           H  
ATOM   3467  O   ASN A 215     -24.977  -4.286  52.309  1.00 35.58           O  
ATOM   3468  CG  ASN A 215     -27.535  -4.854  48.970  1.00 35.58           C  
ATOM   3469  ND2 ASN A 215     -28.740  -5.380  48.992  1.00 35.58           N  
ATOM   3470 HD21 ASN A 215     -29.008  -5.979  48.225  1.00 35.58           H  
ATOM   3471 HD22 ASN A 215     -29.362  -5.290  49.782  1.00 35.58           H  
ATOM   3472  OD1 ASN A 215     -26.807  -5.068  48.016  1.00 35.58           O  
ATOM   3473  N   MET A 216     -26.569  -3.486  53.649  1.00 32.38           N  
ATOM   3474  H   MET A 216     -27.559  -3.436  53.844  1.00 32.38           H  
ATOM   3475  CA  MET A 216     -25.654  -2.837  54.604  1.00 32.38           C  
ATOM   3476  HA  MET A 216     -24.754  -2.567  54.051  1.00 32.38           H  
ATOM   3477  C   MET A 216     -25.178  -3.781  55.730  1.00 32.38           C  
ATOM   3478  CB  MET A 216     -26.275  -1.513  55.095  1.00 32.38           C  
ATOM   3479  HB2 MET A 216     -26.745  -1.010  54.249  1.00 32.38           H  
ATOM   3480  HB3 MET A 216     -27.044  -1.717  55.840  1.00 32.38           H  
ATOM   3481  O   MET A 216     -25.112  -3.397  56.898  1.00 32.38           O  
ATOM   3482  CG  MET A 216     -25.224  -0.560  55.680  1.00 32.38           C  
ATOM   3483  HG2 MET A 216     -24.811  -0.994  56.591  1.00 32.38           H  
ATOM   3484  HG3 MET A 216     -24.413  -0.451  54.960  1.00 32.38           H  
ATOM   3485  SD  MET A 216     -25.845   1.095  56.082  1.00 32.38           S  
ATOM   3486  CE  MET A 216     -24.337   1.798  56.800  1.00 32.38           C  
ATOM   3487  HE1 MET A 216     -23.538   1.782  56.060  1.00 32.38           H  
ATOM   3488  HE2 MET A 216     -24.527   2.827  57.107  1.00 32.38           H  
ATOM   3489  HE3 MET A 216     -24.039   1.211  57.669  1.00 32.38           H  
ATOM   3490  N   GLN A 217     -24.870  -5.043  55.411  1.00 31.79           N  
ATOM   3491  H   GLN A 217     -24.955  -5.320  54.444  1.00 31.79           H  
ATOM   3492  CA  GLN A 217     -24.492  -6.057  56.412  1.00 31.79           C  
ATOM   3493  HA  GLN A 217     -24.040  -5.528  57.251  1.00 31.79           H  
ATOM   3494  C   GLN A 217     -23.385  -7.032  55.947  1.00 31.79           C  
ATOM   3495  CB  GLN A 217     -25.762  -6.764  56.937  1.00 31.79           C  
ATOM   3496  HB2 GLN A 217     -25.963  -7.636  56.315  1.00 31.79           H  
ATOM   3497  HB3 GLN A 217     -26.627  -6.105  56.857  1.00 31.79           H  
ATOM   3498  O   GLN A 217     -23.358  -8.192  56.350  1.00 31.79           O  
ATOM   3499  CG  GLN A 217     -25.621  -7.205  58.407  1.00 31.79           C  
ATOM   3500  HG2 GLN A 217     -26.260  -8.075  58.556  1.00 31.79           H  
ATOM   3501  HG3 GLN A 217     -24.594  -7.511  58.608  1.00 31.79           H  
ATOM   3502  CD  GLN A 217     -26.036  -6.154  59.443  1.00 31.79           C  
ATOM   3503  NE2 GLN A 217     -25.779  -4.877  59.261  1.00 31.79           N  
ATOM   3504 HE21 GLN A 217     -25.417  -4.514  58.391  1.00 31.79           H  
ATOM   3505 HE22 GLN A 217     -26.100  -4.260  59.994  1.00 31.79           H  
ATOM   3506  OE1 GLN A 217     -26.599  -6.471  60.476  1.00 31.79           O  
ATOM   3507  N   ALA A 218     -22.455  -6.561  55.110  1.00 32.39           N  
ATOM   3508  H   ALA A 218     -22.502  -5.592  54.830  1.00 32.39           H  
ATOM   3509  CA  ALA A 218     -21.258  -7.300  54.692  1.00 32.39           C  
ATOM   3510  HA  ALA A 218     -21.081  -8.120  55.388  1.00 32.39           H  
ATOM   3511  C   ALA A 218     -20.013  -6.391  54.722  1.00 32.39           C  
ATOM   3512  CB  ALA A 218     -21.506  -7.896  53.301  1.00 32.39           C  
ATOM   3513  HB1 ALA A 218     -22.373  -8.556  53.334  1.00 32.39           H  
ATOM   3514  HB2 ALA A 218     -20.636  -8.471  52.984  1.00 32.39           H  
ATOM   3515  HB3 ALA A 218     -21.690  -7.098  52.582  1.00 32.39           H  
ATOM   3516  O   ALA A 218     -20.134  -5.175  54.569  1.00 32.39           O  
ATOM   3517  N   GLY A 219     -18.823  -6.970  54.911  1.00 27.49           N  
ATOM   3518  H   GLY A 219     -18.765  -7.973  55.015  1.00 27.49           H  
ATOM   3519  CA  GLY A 219     -17.566  -6.225  55.036  1.00 27.49           C  
ATOM   3520  HA2 GLY A 219     -17.642  -5.544  55.884  1.00 27.49           H  
ATOM   3521  HA3 GLY A 219     -17.406  -5.630  54.138  1.00 27.49           H  
ATOM   3522  C   GLY A 219     -16.341  -7.121  55.250  1.00 27.49           C  
ATOM   3523  O   GLY A 219     -16.422  -8.336  55.095  1.00 27.49           O  
ATOM   3524  N   ASP A 220     -15.215  -6.485  55.586  1.00 28.44           N  
ATOM   3525  H   ASP A 220     -15.302  -5.492  55.749  1.00 28.44           H  
ATOM   3526  CA  ASP A 220     -13.974  -7.074  56.123  1.00 28.44           C  
ATOM   3527  HA  ASP A 220     -13.188  -6.375  55.840  1.00 28.44           H  
ATOM   3528  C   ASP A 220     -13.472  -8.393  55.506  1.00 28.44           C  
ATOM   3529  CB  ASP A 220     -13.997  -7.038  57.659  1.00 28.44           C  
ATOM   3530  HB2 ASP A 220     -13.142  -7.582  58.061  1.00 28.44           H  
ATOM   3531  HB3 ASP A 220     -14.912  -7.496  58.033  1.00 28.44           H  
ATOM   3532  O   ASP A 220     -13.059  -9.321  56.202  1.00 28.44           O  
ATOM   3533  CG  ASP A 220     -13.884  -5.583  58.108  1.00 28.44           C  
ATOM   3534  OD1 ASP A 220     -12.791  -5.009  57.890  1.00 28.44           O  
ATOM   3535  OD2 ASP A 220     -14.912  -5.029  58.554  1.00 28.44           O  
ATOM   3536  N   TYR A 221     -13.389  -8.429  54.173  1.00 28.98           N  
ATOM   3537  H   TYR A 221     -13.809  -7.675  53.648  1.00 28.98           H  
ATOM   3538  CA  TYR A 221     -12.508  -9.360  53.465  1.00 28.98           C  
ATOM   3539  HA  TYR A 221     -11.923  -9.899  54.211  1.00 28.98           H  
ATOM   3540  C   TYR A 221     -11.504  -8.594  52.597  1.00 28.98           C  
ATOM   3541  CB  TYR A 221     -13.312 -10.423  52.701  1.00 28.98           C  
ATOM   3542  HB2 TYR A 221     -14.357 -10.384  53.008  1.00 28.98           H  
ATOM   3543  HB3 TYR A 221     -13.283 -10.227  51.629  1.00 28.98           H  
ATOM   3544  O   TYR A 221     -11.854  -8.022  51.566  1.00 28.98           O  
ATOM   3545  CG  TYR A 221     -12.779 -11.815  52.979  1.00 28.98           C  
ATOM   3546  CD1 TYR A 221     -11.628 -12.283  52.316  1.00 28.98           C  
ATOM   3547  HD1 TYR A 221     -11.149 -11.668  51.569  1.00 28.98           H  
ATOM   3548  CD2 TYR A 221     -13.380 -12.598  53.984  1.00 28.98           C  
ATOM   3549  HD2 TYR A 221     -14.233 -12.215  54.525  1.00 28.98           H  
ATOM   3550  CE1 TYR A 221     -11.083 -13.539  52.650  1.00 28.98           C  
ATOM   3551  HE1 TYR A 221     -10.192 -13.890  52.150  1.00 28.98           H  
ATOM   3552  CE2 TYR A 221     -12.844 -13.856  54.315  1.00 28.98           C  
ATOM   3553  HE2 TYR A 221     -13.293 -14.457  55.092  1.00 28.98           H  
ATOM   3554  OH  TYR A 221     -11.163 -15.533  53.989  1.00 28.98           O  
ATOM   3555  HH  TYR A 221     -10.364 -15.718  53.491  1.00 28.98           H  
ATOM   3556  CZ  TYR A 221     -11.692 -14.327  53.653  1.00 28.98           C  
ATOM   3557  N   GLN A 222     -10.245  -8.567  53.036  1.00 26.45           N  
ATOM   3558  H   GLN A 222     -10.025  -9.094  53.869  1.00 26.45           H  
ATOM   3559  CA  GLN A 222      -9.135  -7.888  52.359  1.00 26.45           C  
ATOM   3560  HA  GLN A 222      -9.532  -7.265  51.558  1.00 26.45           H  
ATOM   3561  C   GLN A 222      -8.197  -8.923  51.715  1.00 26.45           C  
ATOM   3562  CB  GLN A 222      -8.392  -6.962  53.341  1.00 26.45           C  
ATOM   3563  HB2 GLN A 222      -7.929  -7.565  54.123  1.00 26.45           H  
ATOM   3564  HB3 GLN A 222      -7.602  -6.448  52.793  1.00 26.45           H  
ATOM   3565  O   GLN A 222      -8.063 -10.041  52.211  1.00 26.45           O  
ATOM   3566  CG  GLN A 222      -9.311  -5.912  53.998  1.00 26.45           C  
ATOM   3567  HG2 GLN A 222     -10.067  -6.418  54.599  1.00 26.45           H  
ATOM   3568  HG3 GLN A 222      -9.821  -5.339  53.224  1.00 26.45           H  
ATOM   3569  CD  GLN A 222      -8.561  -4.931  54.899  1.00 26.45           C  
ATOM   3570  NE2 GLN A 222      -9.194  -4.399  55.924  1.00 26.45           N  
ATOM   3571 HE21 GLN A 222      -8.662  -3.763  56.500  1.00 26.45           H  
ATOM   3572 HE22 GLN A 222     -10.142  -4.653  56.159  1.00 26.45           H  
ATOM   3573  OE1 GLN A 222      -7.401  -4.612  54.696  1.00 26.45           O  
ATOM   3574  N   SER A 223      -7.549  -8.570  50.602  1.00 29.35           N  
ATOM   3575  H   SER A 223      -7.636  -7.623  50.262  1.00 29.35           H  
ATOM   3576  CA  SER A 223      -6.619  -9.453  49.881  1.00 29.35           C  
ATOM   3577  HA  SER A 223      -6.099 -10.078  50.606  1.00 29.35           H  
ATOM   3578  C   SER A 223      -5.560  -8.648  49.115  1.00 29.35           C  
ATOM   3579  CB  SER A 223      -7.399 -10.378  48.940  1.00 29.35           C  
ATOM   3580  HB2 SER A 223      -7.778  -9.808  48.092  1.00 29.35           H  
ATOM   3581  HB3 SER A 223      -8.237 -10.818  49.479  1.00 29.35           H  
ATOM   3582  O   SER A 223      -5.670  -7.429  48.997  1.00 29.35           O  
ATOM   3583  OG  SER A 223      -6.552 -11.419  48.489  1.00 29.35           O  
ATOM   3584  HG  SER A 223      -7.055 -11.997  47.911  1.00 29.35           H  
ATOM   3585  N   ASN A 224      -4.523  -9.323  48.614  1.00 27.35           N  
ATOM   3586  H   ASN A 224      -4.601 -10.330  48.590  1.00 27.35           H  
ATOM   3587  CA  ASN A 224      -3.325  -8.714  48.029  1.00 27.35           C  
ATOM   3588  HA  ASN A 224      -3.436  -7.629  48.043  1.00 27.35           H  
ATOM   3589  C   ASN A 224      -3.109  -9.105  46.557  1.00 27.35           C  
ATOM   3590  CB  ASN A 224      -2.105  -9.067  48.898  1.00 27.35           C  
ATOM   3591  HB2 ASN A 224      -1.190  -8.867  48.342  1.00 27.35           H  
ATOM   3592  HB3 ASN A 224      -2.115 -10.125  49.158  1.00 27.35           H  
ATOM   3593  O   ASN A 224      -3.542 -10.162  46.104  1.00 27.35           O  
ATOM   3594  CG  ASN A 224      -2.053  -8.220  50.154  1.00 27.35           C  
ATOM   3595  ND2 ASN A 224      -2.641  -8.657  51.243  1.00 27.35           N  
ATOM   3596 HD21 ASN A 224      -3.125  -9.543  51.254  1.00 27.35           H  
ATOM   3597 HD22 ASN A 224      -2.610  -8.035  52.039  1.00 27.35           H  
ATOM   3598  OD1 ASN A 224      -1.493  -7.140  50.158  1.00 27.35           O  
ATOM   3599  N   PHE A 225      -2.398  -8.251  45.817  1.00 26.02           N  
ATOM   3600  H   PHE A 225      -2.029  -7.424  46.265  1.00 26.02           H  
ATOM   3601  CA  PHE A 225      -2.086  -8.447  44.398  1.00 26.02           C  
ATOM   3602  HA  PHE A 225      -2.940  -8.929  43.922  1.00 26.02           H  
ATOM   3603  C   PHE A 225      -0.860  -9.359  44.211  1.00 26.02           C  
ATOM   3604  CB  PHE A 225      -1.877  -7.071  43.732  1.00 26.02           C  
ATOM   3605  HB2 PHE A 225      -0.847  -6.980  43.387  1.00 26.02           H  
ATOM   3606  HB3 PHE A 225      -2.020  -6.276  44.463  1.00 26.02           H  
ATOM   3607  O   PHE A 225       0.233  -9.026  44.674  1.00 26.02           O  
ATOM   3608  CG  PHE A 225      -2.799  -6.799  42.560  1.00 26.02           C  
ATOM   3609  CD1 PHE A 225      -2.404  -7.144  41.253  1.00 26.02           C  
ATOM   3610  HD1 PHE A 225      -1.448  -7.614  41.082  1.00 26.02           H  
ATOM   3611  CD2 PHE A 225      -4.047  -6.184  42.774  1.00 26.02           C  
ATOM   3612  HD2 PHE A 225      -4.355  -5.919  43.775  1.00 26.02           H  
ATOM   3613  CE1 PHE A 225      -3.253  -6.869  40.166  1.00 26.02           C  
ATOM   3614  HE1 PHE A 225      -2.948  -7.132  39.163  1.00 26.02           H  
ATOM   3615  CE2 PHE A 225      -4.894  -5.908  41.686  1.00 26.02           C  
ATOM   3616  HE2 PHE A 225      -5.850  -5.434  41.853  1.00 26.02           H  
ATOM   3617  CZ  PHE A 225      -4.496  -6.249  40.382  1.00 26.02           C  
ATOM   3618  HZ  PHE A 225      -5.147  -6.037  39.546  1.00 26.02           H  
ATOM   3619  N   GLN A 226      -1.020 -10.492  43.518  1.00 23.48           N  
ATOM   3620  H   GLN A 226      -1.948 -10.742  43.207  1.00 23.48           H  
ATOM   3621  CA  GLN A 226       0.073 -11.367  43.062  1.00 23.48           C  
ATOM   3622  HA  GLN A 226       0.816 -10.736  42.574  1.00 23.48           H  
ATOM   3623  C   GLN A 226      -0.413 -12.352  41.980  1.00 23.48           C  
ATOM   3624  CB  GLN A 226       0.717 -12.096  44.266  1.00 23.48           C  
ATOM   3625  HB2 GLN A 226       0.685 -13.176  44.122  1.00 23.48           H  
ATOM   3626  HB3 GLN A 226       0.144 -11.888  45.170  1.00 23.48           H  
ATOM   3627  O   GLN A 226      -1.600 -12.388  41.662  1.00 23.48           O  
ATOM   3628  CG  GLN A 226       2.187 -11.670  44.475  1.00 23.48           C  
ATOM   3629  HG2 GLN A 226       2.407 -10.752  43.930  1.00 23.48           H  
ATOM   3630  HG3 GLN A 226       2.846 -12.450  44.094  1.00 23.48           H  
ATOM   3631  CD  GLN A 226       2.518 -11.404  45.938  1.00 23.48           C  
ATOM   3632  NE2 GLN A 226       2.057 -10.304  46.488  1.00 23.48           N  
ATOM   3633 HE21 GLN A 226       2.308 -10.138  47.452  1.00 23.48           H  
ATOM   3634 HE22 GLN A 226       1.478  -9.679  45.944  1.00 23.48           H  
ATOM   3635  OE1 GLN A 226       3.195 -12.167  46.601  1.00 23.48           O  
ATOM   3636  N   LEU A 227       0.513 -13.106  41.373  1.00 25.04           N  
ATOM   3637  H   LEU A 227       1.459 -13.083  41.727  1.00 25.04           H  
ATOM   3638  CA  LEU A 227       0.266 -13.982  40.220  1.00 25.04           C  
ATOM   3639  HA  LEU A 227      -0.786 -13.943  39.936  1.00 25.04           H  
ATOM   3640  C   LEU A 227       0.619 -15.443  40.552  1.00 25.04           C  
ATOM   3641  CB  LEU A 227       1.122 -13.530  39.015  1.00 25.04           C  
ATOM   3642  HB2 LEU A 227       2.164 -13.461  39.328  1.00 25.04           H  
ATOM   3643  HB3 LEU A 227       1.069 -14.331  38.277  1.00 25.04           H  
ATOM   3644  O   LEU A 227       1.709 -15.701  41.056  1.00 25.04           O  
ATOM   3645  CG  LEU A 227       0.732 -12.227  38.287  1.00 25.04           C  
ATOM   3646  HG  LEU A 227      -0.322 -12.270  38.012  1.00 25.04           H  
ATOM   3647  CD1 LEU A 227       0.987 -10.947  39.089  1.00 25.04           C  
ATOM   3648 HD11 LEU A 227       0.253 -10.858  39.890  1.00 25.04           H  
ATOM   3649 HD12 LEU A 227       1.996 -10.956  39.501  1.00 25.04           H  
ATOM   3650 HD13 LEU A 227       0.872 -10.075  38.444  1.00 25.04           H  
ATOM   3651  CD2 LEU A 227       1.563 -12.120  37.004  1.00 25.04           C  
ATOM   3652 HD21 LEU A 227       1.380 -12.988  36.371  1.00 25.04           H  
ATOM   3653 HD22 LEU A 227       1.277 -11.226  36.449  1.00 25.04           H  
ATOM   3654 HD23 LEU A 227       2.624 -12.068  37.246  1.00 25.04           H  
ATOM   3655  N   ILE A 228      -0.249 -16.399  40.194  1.00 25.12           N  
ATOM   3656  H   ILE A 228      -1.149 -16.129  39.823  1.00 25.12           H  
ATOM   3657  CA  ILE A 228       0.091 -17.832  40.102  1.00 25.12           C  
ATOM   3658  HA  ILE A 228       1.096 -17.885  39.683  1.00 25.12           H  
ATOM   3659  C   ILE A 228      -0.851 -18.552  39.113  1.00 25.12           C  
ATOM   3660  CB  ILE A 228       0.125 -18.482  41.510  1.00 25.12           C  
ATOM   3661  HB  ILE A 228       0.473 -17.729  42.217  1.00 25.12           H  
ATOM   3662  O   ILE A 228      -1.999 -18.140  38.950  1.00 25.12           O  
ATOM   3663  CG1 ILE A 228       1.166 -19.621  41.543  1.00 25.12           C  
ATOM   3664 HG12 ILE A 228       2.105 -19.251  41.131  1.00 25.12           H  
ATOM   3665 HG13 ILE A 228       0.827 -20.451  40.923  1.00 25.12           H  
ATOM   3666  CG2 ILE A 228      -1.262 -18.943  41.992  1.00 25.12           C  
ATOM   3667 HG21 ILE A 228      -1.984 -18.137  41.861  1.00 25.12           H  
ATOM   3668 HG22 ILE A 228      -1.595 -19.816  41.430  1.00 25.12           H  
ATOM   3669 HG23 ILE A 228      -1.225 -19.198  43.051  1.00 25.12           H  
ATOM   3670  CD1 ILE A 228       1.462 -20.141  42.955  1.00 25.12           C  
ATOM   3671 HD11 ILE A 228       2.278 -20.864  42.909  1.00 25.12           H  
ATOM   3672 HD12 ILE A 228       0.584 -20.636  43.370  1.00 25.12           H  
ATOM   3673 HD13 ILE A 228       1.757 -19.316  43.603  1.00 25.12           H  
ATOM   3674  N   ALA A 229      -0.361 -19.584  38.416  1.00 24.33           N  
ATOM   3675  H   ALA A 229       0.581 -19.893  38.611  1.00 24.33           H  
ATOM   3676  CA  ALA A 229      -1.057 -20.325  37.348  1.00 24.33           C  
ATOM   3677  HA  ALA A 229      -2.068 -20.575  37.669  1.00 24.33           H  
ATOM   3678  C   ALA A 229      -0.284 -21.630  37.003  1.00 24.33           C  
ATOM   3679  CB  ALA A 229      -1.109 -19.393  36.121  1.00 24.33           C  
ATOM   3680  HB1 ALA A 229      -1.628 -19.871  35.290  1.00 24.33           H  
ATOM   3681  HB2 ALA A 229      -1.648 -18.478  36.366  1.00 24.33           H  
ATOM   3682  HB3 ALA A 229      -0.098 -19.135  35.806  1.00 24.33           H  
ATOM   3683  O   ALA A 229       0.849 -21.762  37.473  1.00 24.33           O  
ATOM   3684  N   PRO A 230      -0.787 -22.556  36.146  1.00 33.49           N  
ATOM   3685  CA  PRO A 230      -2.123 -22.630  35.540  1.00 33.49           C  
ATOM   3686  HA  PRO A 230      -2.735 -21.776  35.828  1.00 33.49           H  
ATOM   3687  C   PRO A 230      -2.924 -23.905  35.916  1.00 33.49           C  
ATOM   3688  CB  PRO A 230      -1.845 -22.555  34.033  1.00 33.49           C  
ATOM   3689  HB2 PRO A 230      -1.818 -21.513  33.714  1.00 33.49           H  
ATOM   3690  HB3 PRO A 230      -2.594 -23.091  33.450  1.00 33.49           H  
ATOM   3691  O   PRO A 230      -3.879 -23.807  36.679  1.00 33.49           O  
ATOM   3692  CG  PRO A 230      -0.446 -23.168  33.866  1.00 33.49           C  
ATOM   3693  HG2 PRO A 230      -0.508 -24.141  33.379  1.00 33.49           H  
ATOM   3694  HG3 PRO A 230       0.185 -22.500  33.280  1.00 33.49           H  
ATOM   3695  CD  PRO A 230       0.111 -23.318  35.288  1.00 33.49           C  
ATOM   3696  HD2 PRO A 230       1.132 -22.939  35.322  1.00 33.49           H  
ATOM   3697  HD3 PRO A 230       0.106 -24.364  35.593  1.00 33.49           H  
ATOM   3698  N   SER A 231      -2.523 -25.089  35.418  1.00 25.81           N  
ATOM   3699  H   SER A 231      -1.683 -25.064  34.858  1.00 25.81           H  
ATOM   3700  CA  SER A 231      -3.236 -26.392  35.446  1.00 25.81           C  
ATOM   3701  HA  SER A 231      -2.565 -27.091  34.947  1.00 25.81           H  
ATOM   3702  C   SER A 231      -4.558 -26.480  34.645  1.00 25.81           C  
ATOM   3703  CB  SER A 231      -3.373 -26.934  36.875  1.00 25.81           C  
ATOM   3704  HB2 SER A 231      -2.431 -26.799  37.406  1.00 25.81           H  
ATOM   3705  HB3 SER A 231      -3.598 -28.000  36.837  1.00 25.81           H  
ATOM   3706  O   SER A 231      -5.204 -25.474  34.363  1.00 25.81           O  
ATOM   3707  OG  SER A 231      -4.407 -26.278  37.572  1.00 25.81           O  
ATOM   3708  HG  SER A 231      -4.347 -25.340  37.379  1.00 25.81           H  
ATOM   3709  N   THR A 232      -4.922 -27.701  34.222  1.00 30.28           N  
ATOM   3710  H   THR A 232      -4.376 -28.489  34.540  1.00 30.28           H  
ATOM   3711  CA  THR A 232      -6.109 -28.072  33.412  1.00 30.28           C  
ATOM   3712  HA  THR A 232      -6.955 -27.466  33.735  1.00 30.28           H  
ATOM   3713  C   THR A 232      -6.479 -29.564  33.632  1.00 30.28           C  
ATOM   3714  CB  THR A 232      -5.880 -27.830  31.899  1.00 30.28           C  
ATOM   3715  HB  THR A 232      -6.791 -28.110  31.371  1.00 30.28           H  
ATOM   3716  O   THR A 232      -5.874 -30.223  34.475  1.00 30.28           O  
ATOM   3717  CG2 THR A 232      -5.559 -26.398  31.482  1.00 30.28           C  
ATOM   3718 HG21 THR A 232      -6.304 -25.717  31.893  1.00 30.28           H  
ATOM   3719 HG22 THR A 232      -4.570 -26.112  31.841  1.00 30.28           H  
ATOM   3720 HG23 THR A 232      -5.572 -26.324  30.394  1.00 30.28           H  
ATOM   3721  OG1 THR A 232      -4.838 -28.635  31.418  1.00 30.28           O  
ATOM   3722  HG1 THR A 232      -4.788 -28.513  30.467  1.00 30.28           H  
ATOM   3723  N   SER A 233      -7.441 -30.105  32.852  1.00 30.16           N  
ATOM   3724  H   SER A 233      -7.876 -29.477  32.192  1.00 30.16           H  
ATOM   3725  CA  SER A 233      -8.008 -31.479  32.935  1.00 30.16           C  
ATOM   3726  HA  SER A 233      -8.708 -31.572  32.104  1.00 30.16           H  
ATOM   3727  C   SER A 233      -8.871 -31.739  34.194  1.00 30.16           C  
ATOM   3728  CB  SER A 233      -6.918 -32.542  32.691  1.00 30.16           C  
ATOM   3729  HB2 SER A 233      -6.124 -32.468  33.434  1.00 30.16           H  
ATOM   3730  HB3 SER A 233      -7.359 -33.537  32.762  1.00 30.16           H  
ATOM   3731  O   SER A 233      -8.826 -30.970  35.144  1.00 30.16           O  
ATOM   3732  OG  SER A 233      -6.384 -32.407  31.384  1.00 30.16           O  
ATOM   3733  HG  SER A 233      -6.969 -31.856  30.860  1.00 30.16           H  
ATOM   3734  N   PHE A 234      -9.771 -32.732  34.266  1.00 32.33           N  
ATOM   3735  H   PHE A 234     -10.311 -32.680  35.119  1.00 32.33           H  
ATOM   3736  CA  PHE A 234     -10.135 -33.847  33.361  1.00 32.33           C  
ATOM   3737  HA  PHE A 234      -9.532 -33.811  32.454  1.00 32.33           H  
ATOM   3738  C   PHE A 234     -11.622 -33.776  32.907  1.00 32.33           C  
ATOM   3739  CB  PHE A 234      -9.812 -35.167  34.101  1.00 32.33           C  
ATOM   3740  HB2 PHE A 234     -10.155 -35.101  35.134  1.00 32.33           H  
ATOM   3741  HB3 PHE A 234     -10.350 -36.001  33.650  1.00 32.33           H  
ATOM   3742  O   PHE A 234     -12.252 -32.728  33.014  1.00 32.33           O  
ATOM   3743  CG  PHE A 234      -8.345 -35.541  34.078  1.00 32.33           C  
ATOM   3744  CD1 PHE A 234      -7.847 -36.340  33.028  1.00 32.33           C  
ATOM   3745  HD1 PHE A 234      -8.511 -36.716  32.263  1.00 32.33           H  
ATOM   3746  CD2 PHE A 234      -7.465 -35.055  35.064  1.00 32.33           C  
ATOM   3747  HD2 PHE A 234      -7.832 -34.431  35.865  1.00 32.33           H  
ATOM   3748  CE1 PHE A 234      -6.476 -36.638  32.956  1.00 32.33           C  
ATOM   3749  HE1 PHE A 234      -6.089 -37.235  32.144  1.00 32.33           H  
ATOM   3750  CE2 PHE A 234      -6.093 -35.351  34.987  1.00 32.33           C  
ATOM   3751  HE2 PHE A 234      -5.411 -34.956  35.726  1.00 32.33           H  
ATOM   3752  CZ  PHE A 234      -5.598 -36.137  33.932  1.00 32.33           C  
ATOM   3753  HZ  PHE A 234      -4.539 -36.340  33.863  1.00 32.33           H  
ATOM   3754  N   GLN A 235     -12.191 -34.868  32.367  1.00 25.91           N  
ATOM   3755  H   GLN A 235     -11.653 -35.722  32.349  1.00 25.91           H  
ATOM   3756  CA  GLN A 235     -13.602 -34.982  31.949  1.00 25.91           C  
ATOM   3757  HA  GLN A 235     -14.140 -34.077  32.233  1.00 25.91           H  
ATOM   3758  C   GLN A 235     -14.312 -36.178  32.612  1.00 25.91           C  
ATOM   3759  CB  GLN A 235     -13.711 -35.150  30.424  1.00 25.91           C  
ATOM   3760  HB2 GLN A 235     -13.185 -36.060  30.133  1.00 25.91           H  
ATOM   3761  HB3 GLN A 235     -14.765 -35.279  30.177  1.00 25.91           H  
ATOM   3762  O   GLN A 235     -13.692 -37.215  32.841  1.00 25.91           O  
ATOM   3763  CG  GLN A 235     -13.164 -33.981  29.592  1.00 25.91           C  
ATOM   3764  HG2 GLN A 235     -12.098 -33.865  29.788  1.00 25.91           H  
ATOM   3765  HG3 GLN A 235     -13.671 -33.059  29.878  1.00 25.91           H  
ATOM   3766  CD  GLN A 235     -13.367 -34.209  28.093  1.00 25.91           C  
ATOM   3767  NE2 GLN A 235     -12.640 -33.515  27.246  1.00 25.91           N  
ATOM   3768 HE21 GLN A 235     -12.763 -33.748  26.271  1.00 25.91           H  
ATOM   3769 HE22 GLN A 235     -11.938 -32.866  27.572  1.00 25.91           H  
ATOM   3770  OE1 GLN A 235     -14.173 -35.013  27.648  1.00 25.91           O  
ATOM   3771  N   ILE A 236     -15.624 -36.055  32.854  1.00 28.66           N  
ATOM   3772  H   ILE A 236     -16.073 -35.194  32.575  1.00 28.66           H  
ATOM   3773  CA  ILE A 236     -16.529 -37.096  33.388  1.00 28.66           C  
ATOM   3774  HA  ILE A 236     -16.075 -38.073  33.221  1.00 28.66           H  
ATOM   3775  C   ILE A 236     -17.852 -37.068  32.581  1.00 28.66           C  
ATOM   3776  CB  ILE A 236     -16.711 -36.917  34.926  1.00 28.66           C  
ATOM   3777  HB  ILE A 236     -17.067 -35.904  35.112  1.00 28.66           H  
ATOM   3778  O   ILE A 236     -18.128 -36.090  31.887  1.00 28.66           O  
ATOM   3779  CG1 ILE A 236     -15.347 -37.092  35.648  1.00 28.66           C  
ATOM   3780 HG12 ILE A 236     -14.933 -38.070  35.402  1.00 28.66           H  
ATOM   3781 HG13 ILE A 236     -14.655 -36.333  35.284  1.00 28.66           H  
ATOM   3782  CG2 ILE A 236     -17.747 -37.893  35.522  1.00 28.66           C  
ATOM   3783 HG21 ILE A 236     -17.833 -37.752  36.600  1.00 28.66           H  
ATOM   3784 HG22 ILE A 236     -17.465 -38.926  35.321  1.00 28.66           H  
ATOM   3785 HG23 ILE A 236     -18.743 -37.690  35.127  1.00 28.66           H  
ATOM   3786  CD1 ILE A 236     -15.368 -36.946  37.175  1.00 28.66           C  
ATOM   3787 HD11 ILE A 236     -14.343 -36.909  37.545  1.00 28.66           H  
ATOM   3788 HD12 ILE A 236     -15.878 -36.024  37.454  1.00 28.66           H  
ATOM   3789 HD13 ILE A 236     -15.865 -37.799  37.638  1.00 28.66           H  
ATOM   3790  N   LYS A 237     -18.639 -38.155  32.609  1.00 26.60           N  
ATOM   3791  H   LYS A 237     -18.402 -38.877  33.274  1.00 26.60           H  
ATOM   3792  CA  LYS A 237     -19.894 -38.373  31.848  1.00 26.60           C  
ATOM   3793  HA  LYS A 237     -20.213 -37.425  31.414  1.00 26.60           H  
ATOM   3794  C   LYS A 237     -21.006 -38.812  32.837  1.00 26.60           C  
ATOM   3795  CB  LYS A 237     -19.582 -39.370  30.704  1.00 26.60           C  
ATOM   3796  HB2 LYS A 237     -19.111 -40.260  31.121  1.00 26.60           H  
ATOM   3797  HB3 LYS A 237     -20.499 -39.678  30.201  1.00 26.60           H  
ATOM   3798  O   LYS A 237     -20.665 -39.437  33.836  1.00 26.60           O  
ATOM   3799  CG  LYS A 237     -18.641 -38.715  29.666  1.00 26.60           C  
ATOM   3800  HG2 LYS A 237     -19.169 -37.888  29.191  1.00 26.60           H  
ATOM   3801  HG3 LYS A 237     -17.772 -38.305  30.180  1.00 26.60           H  
ATOM   3802  CD  LYS A 237     -18.097 -39.650  28.575  1.00 26.60           C  
ATOM   3803  HD2 LYS A 237     -17.603 -40.500  29.047  1.00 26.60           H  
ATOM   3804  HD3 LYS A 237     -18.916 -40.001  27.949  1.00 26.60           H  
ATOM   3805  CE  LYS A 237     -17.082 -38.842  27.743  1.00 26.60           C  
ATOM   3806  HE2 LYS A 237     -17.611 -38.029  27.246  1.00 26.60           H  
ATOM   3807  HE3 LYS A 237     -16.367 -38.385  28.427  1.00 26.60           H  
ATOM   3808  NZ  LYS A 237     -16.348 -39.662  26.744  1.00 26.60           N  
ATOM   3809  HZ1 LYS A 237     -15.812 -40.387  27.199  1.00 26.60           H  
ATOM   3810  HZ2 LYS A 237     -15.700 -39.083  26.230  1.00 26.60           H  
ATOM   3811  HZ3 LYS A 237     -16.985 -40.084  26.084  1.00 26.60           H  
ATOM   3812  N   VAL A 238     -22.276 -38.379  32.761  1.00 25.77           N  
ATOM   3813  H   VAL A 238     -22.719 -38.447  33.666  1.00 25.77           H  
ATOM   3814  CA  VAL A 238     -23.271 -38.461  31.655  1.00 25.77           C  
ATOM   3815  HA  VAL A 238     -24.189 -37.997  32.015  1.00 25.77           H  
ATOM   3816  C   VAL A 238     -23.612 -39.935  31.373  1.00 25.77           C  
ATOM   3817  CB  VAL A 238     -22.868 -37.648  30.400  1.00 25.77           C  
ATOM   3818  HB  VAL A 238     -21.895 -37.981  30.038  1.00 25.77           H  
ATOM   3819  O   VAL A 238     -22.720 -40.683  30.984  1.00 25.77           O  
ATOM   3820  CG1 VAL A 238     -23.833 -37.789  29.220  1.00 25.77           C  
ATOM   3821 HG11 VAL A 238     -23.927 -38.836  28.930  1.00 25.77           H  
ATOM   3822 HG12 VAL A 238     -23.458 -37.228  28.365  1.00 25.77           H  
ATOM   3823 HG13 VAL A 238     -24.811 -37.392  29.491  1.00 25.77           H  
ATOM   3824  CG2 VAL A 238     -22.767 -36.154  30.736  1.00 25.77           C  
ATOM   3825 HG21 VAL A 238     -23.706 -35.813  31.172  1.00 25.77           H  
ATOM   3826 HG22 VAL A 238     -21.960 -35.974  31.447  1.00 25.77           H  
ATOM   3827 HG23 VAL A 238     -22.571 -35.577  29.833  1.00 25.77           H  
ATOM   3828  N   ASP A 239     -24.837 -40.446  31.573  1.00 26.67           N  
ATOM   3829  H   ASP A 239     -24.874 -41.452  31.493  1.00 26.67           H  
ATOM   3830  CA  ASP A 239     -26.160 -39.840  31.891  1.00 26.67           C  
ATOM   3831  HA  ASP A 239     -26.038 -38.976  32.545  1.00 26.67           H  
ATOM   3832  C   ASP A 239     -27.060 -40.890  32.628  1.00 26.67           C  
ATOM   3833  CB  ASP A 239     -26.793 -39.421  30.542  1.00 26.67           C  
ATOM   3834  HB2 ASP A 239     -26.048 -39.441  29.747  1.00 26.67           H  
ATOM   3835  HB3 ASP A 239     -27.555 -40.147  30.257  1.00 26.67           H  
ATOM   3836  O   ASP A 239     -26.573 -42.016  32.782  1.00 26.67           O  
ATOM   3837  CG  ASP A 239     -27.392 -38.016  30.577  1.00 26.67           C  
ATOM   3838  OD1 ASP A 239     -26.732 -37.128  31.160  1.00 26.67           O  
ATOM   3839  OD2 ASP A 239     -28.526 -37.862  30.074  1.00 26.67           O  
ATOM   3840  N   PRO A 240     -28.338 -40.657  33.052  1.00 37.03           N  
ATOM   3841  CA  PRO A 240     -29.216 -39.477  32.919  1.00 37.03           C  
ATOM   3842  HA  PRO A 240     -28.688 -38.604  32.535  1.00 37.03           H  
ATOM   3843  C   PRO A 240     -29.942 -39.047  34.229  1.00 37.03           C  
ATOM   3844  CB  PRO A 240     -30.242 -39.996  31.902  1.00 37.03           C  
ATOM   3845  HB2 PRO A 240     -29.783 -40.077  30.916  1.00 37.03           H  
ATOM   3846  HB3 PRO A 240     -31.142 -39.385  31.833  1.00 37.03           H  
ATOM   3847  O   PRO A 240     -29.617 -39.506  35.323  1.00 37.03           O  
ATOM   3848  CG  PRO A 240     -30.538 -41.399  32.443  1.00 37.03           C  
ATOM   3849  HG2 PRO A 240     -31.378 -41.367  33.136  1.00 37.03           H  
ATOM   3850  HG3 PRO A 240     -30.743 -42.091  31.627  1.00 37.03           H  
ATOM   3851  CD  PRO A 240     -29.259 -41.788  33.197  1.00 37.03           C  
ATOM   3852  HD2 PRO A 240     -29.478 -41.957  34.251  1.00 37.03           H  
ATOM   3853  HD3 PRO A 240     -28.856 -42.702  32.761  1.00 37.03           H  
ATOM   3854  N   MET A 241     -30.974 -38.191  34.124  1.00 29.94           N  
ATOM   3855  H   MET A 241     -31.200 -37.850  33.201  1.00 29.94           H  
ATOM   3856  CA  MET A 241     -31.843 -37.755  35.240  1.00 29.94           C  
ATOM   3857  HA  MET A 241     -31.300 -37.885  36.176  1.00 29.94           H  
ATOM   3858  C   MET A 241     -33.198 -38.503  35.328  1.00 29.94           C  
ATOM   3859  CB  MET A 241     -32.167 -36.258  35.109  1.00 29.94           C  
ATOM   3860  HB2 MET A 241     -32.646 -36.074  34.147  1.00 29.94           H  
ATOM   3861  HB3 MET A 241     -32.876 -35.991  35.893  1.00 29.94           H  
ATOM   3862  O   MET A 241     -33.916 -38.561  34.328  1.00 29.94           O  
ATOM   3863  CG  MET A 241     -30.960 -35.331  35.242  1.00 29.94           C  
ATOM   3864  HG2 MET A 241     -30.441 -35.554  36.175  1.00 29.94           H  
ATOM   3865  HG3 MET A 241     -30.276 -35.508  34.412  1.00 29.94           H  
ATOM   3866  SD  MET A 241     -31.448 -33.585  35.248  1.00 29.94           S  
ATOM   3867  CE  MET A 241     -29.820 -32.809  35.397  1.00 29.94           C  
ATOM   3868  HE1 MET A 241     -29.199 -33.097  34.548  1.00 29.94           H  
ATOM   3869  HE2 MET A 241     -29.932 -31.725  35.410  1.00 29.94           H  
ATOM   3870  HE3 MET A 241     -29.342 -33.133  36.322  1.00 29.94           H  
ATOM   3871  N   PRO A 242     -33.625 -38.967  36.524  1.00 38.38           N  
ATOM   3872  CA  PRO A 242     -34.996 -39.413  36.806  1.00 38.38           C  
ATOM   3873  HA  PRO A 242     -35.541 -39.591  35.879  1.00 38.38           H  
ATOM   3874  C   PRO A 242     -35.779 -38.411  37.703  1.00 38.38           C  
ATOM   3875  CB  PRO A 242     -34.793 -40.760  37.502  1.00 38.38           C  
ATOM   3876  HB2 PRO A 242     -35.635 -41.022  38.144  1.00 38.38           H  
ATOM   3877  HB3 PRO A 242     -34.639 -41.532  36.748  1.00 38.38           H  
ATOM   3878  O   PRO A 242     -35.383 -38.189  38.849  1.00 38.38           O  
ATOM   3879  CG  PRO A 242     -33.501 -40.568  38.304  1.00 38.38           C  
ATOM   3880  HG2 PRO A 242     -33.735 -40.235  39.315  1.00 38.38           H  
ATOM   3881  HG3 PRO A 242     -32.924 -41.492  38.341  1.00 38.38           H  
ATOM   3882  CD  PRO A 242     -32.735 -39.465  37.565  1.00 38.38           C  
ATOM   3883  HD2 PRO A 242     -31.833 -39.887  37.122  1.00 38.38           H  
ATOM   3884  HD3 PRO A 242     -32.472 -38.663  38.255  1.00 38.38           H  
ATOM   3885  N   PRO A 243     -36.892 -37.802  37.242  1.00 40.44           N  
ATOM   3886  CA  PRO A 243     -37.640 -36.793  38.009  1.00 40.44           C  
ATOM   3887  HA  PRO A 243     -36.951 -36.209  38.618  1.00 40.44           H  
ATOM   3888  C   PRO A 243     -38.731 -37.372  38.936  1.00 40.44           C  
ATOM   3889  CB  PRO A 243     -38.246 -35.877  36.942  1.00 40.44           C  
ATOM   3890  HB2 PRO A 243     -37.501 -35.149  36.621  1.00 40.44           H  
ATOM   3891  HB3 PRO A 243     -39.148 -35.372  37.289  1.00 40.44           H  
ATOM   3892  O   PRO A 243     -39.308 -38.421  38.660  1.00 40.44           O  
ATOM   3893  CG  PRO A 243     -38.541 -36.847  35.798  1.00 40.44           C  
ATOM   3894  HG2 PRO A 243     -39.481 -37.365  35.988  1.00 40.44           H  
ATOM   3895  HG3 PRO A 243     -38.574 -36.338  34.835  1.00 40.44           H  
ATOM   3896  CD  PRO A 243     -37.382 -37.844  35.870  1.00 40.44           C  
ATOM   3897  HD2 PRO A 243     -36.589 -37.531  35.192  1.00 40.44           H  
ATOM   3898  HD3 PRO A 243     -37.729 -38.844  35.608  1.00 40.44           H  
ATOM   3899  N   PHE A 244     -39.077 -36.624  39.992  1.00 34.17           N  
ATOM   3900  H   PHE A 244     -38.583 -35.753  40.129  1.00 34.17           H  
ATOM   3901  CA  PHE A 244     -40.206 -36.862  40.913  1.00 34.17           C  
ATOM   3902  HA  PHE A 244     -40.949 -37.485  40.416  1.00 34.17           H  
ATOM   3903  C   PHE A 244     -40.901 -35.533  41.283  1.00 34.17           C  
ATOM   3904  CB  PHE A 244     -39.718 -37.601  42.175  1.00 34.17           C  
ATOM   3905  HB2 PHE A 244     -38.667 -37.373  42.354  1.00 34.17           H  
ATOM   3906  HB3 PHE A 244     -40.265 -37.234  43.043  1.00 34.17           H  
ATOM   3907  O   PHE A 244     -40.344 -34.462  41.044  1.00 34.17           O  
ATOM   3908  CG  PHE A 244     -39.905 -39.106  42.117  1.00 34.17           C  
ATOM   3909  CD1 PHE A 244     -41.053 -39.695  42.682  1.00 34.17           C  
ATOM   3910  HD1 PHE A 244     -41.798 -39.081  43.165  1.00 34.17           H  
ATOM   3911  CD2 PHE A 244     -38.941 -39.919  41.492  1.00 34.17           C  
ATOM   3912  HD2 PHE A 244     -38.065 -39.473  41.044  1.00 34.17           H  
ATOM   3913  CE1 PHE A 244     -41.236 -41.089  42.621  1.00 34.17           C  
ATOM   3914  HE1 PHE A 244     -42.117 -41.537  43.056  1.00 34.17           H  
ATOM   3915  CE2 PHE A 244     -39.125 -41.312  41.430  1.00 34.17           C  
ATOM   3916  HE2 PHE A 244     -38.385 -41.929  40.940  1.00 34.17           H  
ATOM   3917  CZ  PHE A 244     -40.271 -41.897  41.994  1.00 34.17           C  
ATOM   3918  HZ  PHE A 244     -40.412 -42.967  41.944  1.00 34.17           H  
ATOM   3919  N   GLN A 245     -42.118 -35.584  41.845  1.00 28.41           N  
ATOM   3920  H   GLN A 245     -42.519 -36.484  42.068  1.00 28.41           H  
ATOM   3921  CA  GLN A 245     -42.938 -34.400  42.160  1.00 28.41           C  
ATOM   3922  HA  GLN A 245     -42.282 -33.544  42.319  1.00 28.41           H  
ATOM   3923  C   GLN A 245     -43.797 -34.566  43.430  1.00 28.41           C  
ATOM   3924  CB  GLN A 245     -43.876 -34.084  40.977  1.00 28.41           C  
ATOM   3925  HB2 GLN A 245     -44.561 -33.292  41.280  1.00 28.41           H  
ATOM   3926  HB3 GLN A 245     -44.470 -34.967  40.742  1.00 28.41           H  
ATOM   3927  O   GLN A 245     -44.153 -35.680  43.799  1.00 28.41           O  
ATOM   3928  CG  GLN A 245     -43.150 -33.609  39.708  1.00 28.41           C  
ATOM   3929  HG2 GLN A 245     -42.544 -34.420  39.304  1.00 28.41           H  
ATOM   3930  HG3 GLN A 245     -42.489 -32.781  39.964  1.00 28.41           H  
ATOM   3931  CD  GLN A 245     -44.104 -33.142  38.611  1.00 28.41           C  
ATOM   3932  NE2 GLN A 245     -43.592 -32.597  37.530  1.00 28.41           N  
ATOM   3933 HE21 GLN A 245     -42.594 -32.478  37.433  1.00 28.41           H  
ATOM   3934 HE22 GLN A 245     -44.260 -32.291  36.837  1.00 28.41           H  
ATOM   3935  OE1 GLN A 245     -45.315 -33.250  38.689  1.00 28.41           O  
ATOM   3936  N   LEU A 246     -44.165 -33.423  44.031  1.00 30.59           N  
ATOM   3937  H   LEU A 246     -43.726 -32.587  43.673  1.00 30.59           H  
ATOM   3938  CA  LEU A 246     -45.357 -33.180  44.868  1.00 30.59           C  
ATOM   3939  HA  LEU A 246     -45.136 -32.304  45.478  1.00 30.59           H  
ATOM   3940  C   LEU A 246     -45.735 -34.260  45.909  1.00 30.59           C  
ATOM   3941  CB  LEU A 246     -46.542 -32.793  43.954  1.00 30.59           C  
ATOM   3942  HB2 LEU A 246     -47.435 -32.685  44.570  1.00 30.59           H  
ATOM   3943  HB3 LEU A 246     -46.721 -33.615  43.261  1.00 30.59           H  
ATOM   3944  O   LEU A 246     -46.753 -34.941  45.790  1.00 30.59           O  
ATOM   3945  CG  LEU A 246     -46.355 -31.488  43.153  1.00 30.59           C  
ATOM   3946  HG  LEU A 246     -45.436 -31.542  42.569  1.00 30.59           H  
ATOM   3947  CD1 LEU A 246     -47.521 -31.303  42.182  1.00 30.59           C  
ATOM   3948 HD11 LEU A 246     -47.377 -30.394  41.598  1.00 30.59           H  
ATOM   3949 HD12 LEU A 246     -47.565 -32.150  41.498  1.00 30.59           H  
ATOM   3950 HD13 LEU A 246     -48.460 -31.235  42.732  1.00 30.59           H  
ATOM   3951  CD2 LEU A 246     -46.284 -30.250  44.050  1.00 30.59           C  
ATOM   3952 HD21 LEU A 246     -47.170 -30.195  44.682  1.00 30.59           H  
ATOM   3953 HD22 LEU A 246     -45.395 -30.285  44.681  1.00 30.59           H  
ATOM   3954 HD23 LEU A 246     -46.229 -29.351  43.436  1.00 30.59           H  
ATOM   3955  N   GLY A 247     -44.966 -34.320  47.002  1.00 26.46           N  
ATOM   3956  H   GLY A 247     -44.141 -33.738  47.017  1.00 26.46           H  
ATOM   3957  CA  GLY A 247     -45.489 -34.769  48.302  1.00 26.46           C  
ATOM   3958  HA2 GLY A 247     -44.659 -35.000  48.969  1.00 26.46           H  
ATOM   3959  HA3 GLY A 247     -46.082 -35.673  48.165  1.00 26.46           H  
ATOM   3960  C   GLY A 247     -46.372 -33.697  48.970  1.00 26.46           C  
ATOM   3961  O   GLY A 247     -46.439 -32.564  48.492  1.00 26.46           O  
ATOM   3962  N   ALA A 248     -47.036 -34.037  50.080  1.00 32.01           N  
ATOM   3963  H   ALA A 248     -46.900 -34.956  50.477  1.00 32.01           H  
ATOM   3964  CA  ALA A 248     -47.959 -33.144  50.795  1.00 32.01           C  
ATOM   3965  HA  ALA A 248     -47.688 -32.110  50.582  1.00 32.01           H  
ATOM   3966  C   ALA A 248     -47.905 -33.321  52.329  1.00 32.01           C  
ATOM   3967  CB  ALA A 248     -49.377 -33.387  50.256  1.00 32.01           C  
ATOM   3968  HB1 ALA A 248     -49.683 -34.412  50.464  1.00 32.01           H  
ATOM   3969  HB2 ALA A 248     -49.397 -33.216  49.180  1.00 32.01           H  
ATOM   3970  HB3 ALA A 248     -50.079 -32.702  50.732  1.00 32.01           H  
ATOM   3971  O   ALA A 248     -47.426 -34.338  52.825  1.00 32.01           O  
ATOM   3972  N   ALA A 249     -48.434 -32.331  53.055  1.00 33.21           N  
ATOM   3973  H   ALA A 249     -48.875 -31.573  52.553  1.00 33.21           H  
ATOM   3974  CA  ALA A 249     -48.626 -32.293  54.512  1.00 33.21           C  
ATOM   3975  HA  ALA A 249     -48.597 -33.308  54.909  1.00 33.21           H  
ATOM   3976  C   ALA A 249     -50.029 -31.702  54.828  1.00 33.21           C  
ATOM   3977  CB  ALA A 249     -47.454 -31.507  55.119  1.00 33.21           C  
ATOM   3978  HB1 ALA A 249     -46.511 -31.916  54.758  1.00 33.21           H  
ATOM   3979  HB2 ALA A 249     -47.521 -30.455  54.843  1.00 33.21           H  
ATOM   3980  HB3 ALA A 249     -47.464 -31.606  56.205  1.00 33.21           H  
ATOM   3981  O   ALA A 249     -50.693 -31.243  53.892  1.00 33.21           O  
ATOM   3982  N   PRO A 250     -50.528 -31.742  56.084  1.00 41.65           N  
ATOM   3983  CA  PRO A 250     -50.076 -30.787  57.105  1.00 41.65           C  
ATOM   3984  HA  PRO A 250     -49.150 -30.298  56.802  1.00 41.65           H  
ATOM   3985  C   PRO A 250     -49.806 -31.455  58.479  1.00 41.65           C  
ATOM   3986  CB  PRO A 250     -51.180 -29.719  57.103  1.00 41.65           C  
ATOM   3987  HB2 PRO A 250     -51.213 -29.126  58.017  1.00 41.65           H  
ATOM   3988  HB3 PRO A 250     -51.027 -29.057  56.251  1.00 41.65           H  
ATOM   3989  O   PRO A 250     -48.842 -32.200  58.592  1.00 41.65           O  
ATOM   3990  CG  PRO A 250     -52.460 -30.526  56.879  1.00 41.65           C  
ATOM   3991  HG2 PRO A 250     -52.970 -30.713  57.825  1.00 41.65           H  
ATOM   3992  HG3 PRO A 250     -53.124 -30.005  56.189  1.00 41.65           H  
ATOM   3993  CD  PRO A 250     -51.975 -31.850  56.280  1.00 41.65           C  
ATOM   3994  HD2 PRO A 250     -52.499 -32.050  55.346  1.00 41.65           H  
ATOM   3995  HD3 PRO A 250     -52.181 -32.663  56.976  1.00 41.65           H  
ATOM   3996  N   GLU A 251     -50.651 -31.195  59.486  1.00 35.19           N  
ATOM   3997  H   GLU A 251     -51.461 -30.639  59.253  1.00 35.19           H  
ATOM   3998  CA  GLU A 251     -50.695 -31.770  60.845  1.00 35.19           C  
ATOM   3999  HA  GLU A 251     -51.526 -31.246  61.318  1.00 35.19           H  
ATOM   4000  C   GLU A 251     -49.543 -31.499  61.843  1.00 35.19           C  
ATOM   4001  CB  GLU A 251     -51.140 -33.247  60.813  1.00 35.19           C  
ATOM   4002  HB2 GLU A 251     -51.159 -33.623  61.835  1.00 35.19           H  
ATOM   4003  HB3 GLU A 251     -50.419 -33.840  60.250  1.00 35.19           H  
ATOM   4004  O   GLU A 251     -48.595 -32.262  61.985  1.00 35.19           O  
ATOM   4005  CG  GLU A 251     -52.542 -33.442  60.208  1.00 35.19           C  
ATOM   4006  HG2 GLU A 251     -52.507 -33.245  59.136  1.00 35.19           H  
ATOM   4007  HG3 GLU A 251     -52.845 -34.481  60.342  1.00 35.19           H  
ATOM   4008  CD  GLU A 251     -53.557 -32.511  60.880  1.00 35.19           C  
ATOM   4009  OE1 GLU A 251     -53.865 -31.460  60.275  1.00 35.19           O  
ATOM   4010  OE2 GLU A 251     -53.899 -32.773  62.056  1.00 35.19           O  
ATOM   4011  N   ASN A 252     -49.769 -30.463  62.666  1.00 39.18           N  
ATOM   4012  H   ASN A 252     -50.467 -29.814  62.333  1.00 39.18           H  
ATOM   4013  CA  ASN A 252     -49.652 -30.484  64.138  1.00 39.18           C  
ATOM   4014  HA  ASN A 252     -49.703 -29.444  64.461  1.00 39.18           H  
ATOM   4015  C   ASN A 252     -48.347 -31.023  64.782  1.00 39.18           C  
ATOM   4016  CB  ASN A 252     -50.925 -31.166  64.688  1.00 39.18           C  
ATOM   4017  HB2 ASN A 252     -50.817 -31.327  65.761  1.00 39.18           H  
ATOM   4018  HB3 ASN A 252     -51.067 -32.139  64.217  1.00 39.18           H  
ATOM   4019  O   ASN A 252     -48.274 -32.175  65.205  1.00 39.18           O  
ATOM   4020  CG  ASN A 252     -52.153 -30.296  64.485  1.00 39.18           C  
ATOM   4021  ND2 ASN A 252     -53.162 -30.724  63.764  1.00 39.18           N  
ATOM   4022 HD21 ASN A 252     -53.204 -31.626  63.310  1.00 39.18           H  
ATOM   4023 HD22 ASN A 252     -53.924 -30.081  63.603  1.00 39.18           H  
ATOM   4024  OD1 ASN A 252     -52.197 -29.170  64.948  1.00 39.18           O  
ATOM   4025  N   GLY A 253     -47.362 -30.132  64.988  1.00 30.02           N  
ATOM   4026  H   GLY A 253     -47.480 -29.205  64.606  1.00 30.02           H  
ATOM   4027  CA  GLY A 253     -46.056 -30.442  65.608  1.00 30.02           C  
ATOM   4028  HA2 GLY A 253     -45.856 -31.508  65.499  1.00 30.02           H  
ATOM   4029  HA3 GLY A 253     -45.284 -29.913  65.049  1.00 30.02           H  
ATOM   4030  C   GLY A 253     -45.850 -30.089  67.097  1.00 30.02           C  
ATOM   4031  O   GLY A 253     -44.778 -30.386  67.616  1.00 30.02           O  
ATOM   4032  N   LEU A 254     -46.842 -29.498  67.784  1.00 33.20           N  
ATOM   4033  H   LEU A 254     -47.692 -29.316  67.269  1.00 33.20           H  
ATOM   4034  CA  LEU A 254     -46.734 -28.890  69.135  1.00 33.20           C  
ATOM   4035  HA  LEU A 254     -47.715 -28.477  69.369  1.00 33.20           H  
ATOM   4036  C   LEU A 254     -45.788 -27.662  69.221  1.00 33.20           C  
ATOM   4037  CB  LEU A 254     -46.438 -29.961  70.217  1.00 33.20           C  
ATOM   4038  HB2 LEU A 254     -45.440 -30.365  70.046  1.00 33.20           H  
ATOM   4039  HB3 LEU A 254     -46.418 -29.481  71.195  1.00 33.20           H  
ATOM   4040  O   LEU A 254     -45.268 -27.194  68.211  1.00 33.20           O  
ATOM   4041  CG  LEU A 254     -47.437 -31.129  70.298  1.00 33.20           C  
ATOM   4042  HG  LEU A 254     -47.492 -31.640  69.336  1.00 33.20           H  
ATOM   4043  CD1 LEU A 254     -46.965 -32.135  71.350  1.00 33.20           C  
ATOM   4044 HD11 LEU A 254     -47.654 -32.978  71.391  1.00 33.20           H  
ATOM   4045 HD12 LEU A 254     -46.910 -31.657  72.328  1.00 33.20           H  
ATOM   4046 HD13 LEU A 254     -45.976 -32.504  71.076  1.00 33.20           H  
ATOM   4047  CD2 LEU A 254     -48.840 -30.662  70.696  1.00 33.20           C  
ATOM   4048 HD21 LEU A 254     -48.799 -30.114  71.637  1.00 33.20           H  
ATOM   4049 HD22 LEU A 254     -49.496 -31.525  70.807  1.00 33.20           H  
ATOM   4050 HD23 LEU A 254     -49.251 -30.019  69.918  1.00 33.20           H  
ATOM   4051  N   ASP A 255     -45.658 -27.095  70.427  1.00 37.10           N  
ATOM   4052  H   ASP A 255     -46.076 -27.558  71.221  1.00 37.10           H  
ATOM   4053  CA  ASP A 255     -44.935 -25.856  70.763  1.00 37.10           C  
ATOM   4054  HA  ASP A 255     -44.057 -25.755  70.125  1.00 37.10           H  
ATOM   4055  C   ASP A 255     -44.468 -25.877  72.243  1.00 37.10           C  
ATOM   4056  CB  ASP A 255     -45.875 -24.657  70.502  1.00 37.10           C  
ATOM   4057  HB2 ASP A 255     -46.141 -24.640  69.445  1.00 37.10           H  
ATOM   4058  HB3 ASP A 255     -46.791 -24.801  71.075  1.00 37.10           H  
ATOM   4059  O   ASP A 255     -44.987 -26.659  73.044  1.00 37.10           O  
ATOM   4060  CG  ASP A 255     -45.263 -23.299  70.870  1.00 37.10           C  
ATOM   4061  OD1 ASP A 255     -44.046 -23.125  70.629  1.00 37.10           O  
ATOM   4062  OD2 ASP A 255     -46.000 -22.470  71.447  1.00 37.10           O  
ATOM   4063  N   GLY A 256     -43.531 -24.992  72.608  1.00 31.38           N  
ATOM   4064  H   GLY A 256     -43.271 -24.334  71.888  1.00 31.38           H  
ATOM   4065  CA  GLY A 256     -43.222 -24.604  73.990  1.00 31.38           C  
ATOM   4066  HA2 GLY A 256     -43.021 -23.532  74.002  1.00 31.38           H  
ATOM   4067  HA3 GLY A 256     -44.106 -24.770  74.604  1.00 31.38           H  
ATOM   4068  C   GLY A 256     -42.050 -25.333  74.664  1.00 31.38           C  
ATOM   4069  O   GLY A 256     -42.217 -26.410  75.232  1.00 31.38           O  
ATOM   4070  N   GLY A 257     -40.873 -24.695  74.721  1.00 29.09           N  
ATOM   4071  H   GLY A 257     -40.755 -23.838  74.199  1.00 29.09           H  
ATOM   4072  CA  GLY A 257     -39.742 -25.173  75.531  1.00 29.09           C  
ATOM   4073  HA2 GLY A 257     -40.098 -25.370  76.542  1.00 29.09           H  
ATOM   4074  HA3 GLY A 257     -39.384 -26.115  75.117  1.00 29.09           H  
ATOM   4075  C   GLY A 257     -38.556 -24.203  75.603  1.00 29.09           C  
ATOM   4076  O   GLY A 257     -38.197 -23.586  74.605  1.00 29.09           O  
ATOM   4077  N   LEU A 258     -37.933 -24.088  76.785  1.00 30.54           N  
ATOM   4078  H   LEU A 258     -38.274 -24.644  77.556  1.00 30.54           H  
ATOM   4079  CA  LEU A 258     -36.689 -23.343  77.044  1.00 30.54           C  
ATOM   4080  HA  LEU A 258     -36.110 -23.320  76.121  1.00 30.54           H  
ATOM   4081  C   LEU A 258     -35.843 -24.063  78.124  1.00 30.54           C  
ATOM   4082  CB  LEU A 258     -37.000 -21.897  77.491  1.00 30.54           C  
ATOM   4083  HB2 LEU A 258     -37.759 -21.935  78.273  1.00 30.54           H  
ATOM   4084  HB3 LEU A 258     -36.101 -21.473  77.937  1.00 30.54           H  
ATOM   4085  O   LEU A 258     -36.419 -24.764  78.959  1.00 30.54           O  
ATOM   4086  CG  LEU A 258     -37.470 -20.931  76.384  1.00 30.54           C  
ATOM   4087  HG  LEU A 258     -38.387 -21.308  75.929  1.00 30.54           H  
ATOM   4088  CD1 LEU A 258     -37.777 -19.566  77.004  1.00 30.54           C  
ATOM   4089 HD11 LEU A 258     -38.547 -19.676  77.767  1.00 30.54           H  
ATOM   4090 HD12 LEU A 258     -38.145 -18.890  76.233  1.00 30.54           H  
ATOM   4091 HD13 LEU A 258     -36.877 -19.146  77.453  1.00 30.54           H  
ATOM   4092  CD2 LEU A 258     -36.410 -20.718  75.299  1.00 30.54           C  
ATOM   4093 HD21 LEU A 258     -36.258 -21.641  74.740  1.00 30.54           H  
ATOM   4094 HD22 LEU A 258     -36.755 -19.961  74.595  1.00 30.54           H  
ATOM   4095 HD23 LEU A 258     -35.469 -20.395  75.745  1.00 30.54           H  
ATOM   4096  N   PRO A 259     -34.501 -23.917  78.125  1.00 49.86           N  
ATOM   4097  CA  PRO A 259     -33.603 -24.684  78.994  1.00 49.86           C  
ATOM   4098  HA  PRO A 259     -34.036 -25.657  79.226  1.00 49.86           H  
ATOM   4099  C   PRO A 259     -33.217 -23.973  80.307  1.00 49.86           C  
ATOM   4100  CB  PRO A 259     -32.351 -24.887  78.136  1.00 49.86           C  
ATOM   4101  HB2 PRO A 259     -31.461 -25.083  78.734  1.00 49.86           H  
ATOM   4102  HB3 PRO A 259     -32.519 -25.699  77.430  1.00 49.86           H  
ATOM   4103  O   PRO A 259     -33.170 -22.743  80.363  1.00 49.86           O  
ATOM   4104  CG  PRO A 259     -32.251 -23.559  77.382  1.00 49.86           C  
ATOM   4105  HG2 PRO A 259     -31.790 -22.803  78.017  1.00 49.86           H  
ATOM   4106  HG3 PRO A 259     -31.694 -23.666  76.452  1.00 49.86           H  
ATOM   4107  CD  PRO A 259     -33.716 -23.199  77.124  1.00 49.86           C  
ATOM   4108  HD2 PRO A 259     -33.861 -22.122  77.209  1.00 49.86           H  
ATOM   4109  HD3 PRO A 259     -33.990 -23.539  76.125  1.00 49.86           H  
ATOM   4110  N   PRO A 260     -32.790 -24.754  81.313  1.00 47.34           N  
ATOM   4111  CA  PRO A 260     -31.769 -24.351  82.278  1.00 47.34           C  
ATOM   4112  HA  PRO A 260     -31.477 -23.313  82.124  1.00 47.34           H  
ATOM   4113  C   PRO A 260     -30.501 -25.236  82.214  1.00 47.34           C  
ATOM   4114  CB  PRO A 260     -32.475 -24.478  83.628  1.00 47.34           C  
ATOM   4115  HB2 PRO A 260     -33.123 -23.616  83.782  1.00 47.34           H  
ATOM   4116  HB3 PRO A 260     -31.777 -24.583  84.458  1.00 47.34           H  
ATOM   4117  O   PRO A 260     -30.517 -26.347  81.692  1.00 47.34           O  
ATOM   4118  CG  PRO A 260     -33.325 -25.736  83.430  1.00 47.34           C  
ATOM   4119  HG2 PRO A 260     -32.738 -26.617  83.688  1.00 47.34           H  
ATOM   4120  HG3 PRO A 260     -34.233 -25.699  84.033  1.00 47.34           H  
ATOM   4121  CD  PRO A 260     -33.646 -25.759  81.928  1.00 47.34           C  
ATOM   4122  HD2 PRO A 260     -33.436 -26.744  81.513  1.00 47.34           H  
ATOM   4123  HD3 PRO A 260     -34.694 -25.502  81.772  1.00 47.34           H  
ATOM   4124  N   GLU A 261     -29.414 -24.714  82.787  1.00 31.61           N  
ATOM   4125  H   GLU A 261     -29.533 -23.766  83.115  1.00 31.61           H  
ATOM   4126  CA  GLU A 261     -28.296 -25.421  83.448  1.00 31.61           C  
ATOM   4127  HA  GLU A 261     -27.419 -24.781  83.354  1.00 31.61           H  
ATOM   4128  C   GLU A 261     -27.844 -26.805  82.917  1.00 31.61           C  
ATOM   4129  CB  GLU A 261     -28.600 -25.486  84.956  1.00 31.61           C  
ATOM   4130  HB2 GLU A 261     -29.578 -25.944  85.105  1.00 31.61           H  
ATOM   4131  HB3 GLU A 261     -27.850 -26.102  85.452  1.00 31.61           H  
ATOM   4132  O   GLU A 261     -28.261 -27.859  83.397  1.00 31.61           O  
ATOM   4133  CG  GLU A 261     -28.575 -24.091  85.601  1.00 31.61           C  
ATOM   4134  HG2 GLU A 261     -27.545 -23.739  85.647  1.00 31.61           H  
ATOM   4135  HG3 GLU A 261     -29.134 -23.386  84.985  1.00 31.61           H  
ATOM   4136  CD  GLU A 261     -29.187 -24.118  87.005  1.00 31.61           C  
ATOM   4137  OE1 GLU A 261     -30.318 -23.598  87.141  1.00 31.61           O  
ATOM   4138  OE2 GLU A 261     -28.528 -24.657  87.922  1.00 31.61           O  
ATOM   4139  N   VAL A 262     -26.821 -26.796  82.051  1.00 34.89           N  
ATOM   4140  H   VAL A 262     -26.546 -25.907  81.660  1.00 34.89           H  
ATOM   4141  CA  VAL A 262     -25.848 -27.897  81.900  1.00 34.89           C  
ATOM   4142  HA  VAL A 262     -25.934 -28.559  82.762  1.00 34.89           H  
ATOM   4143  C   VAL A 262     -24.443 -27.285  81.900  1.00 34.89           C  
ATOM   4144  CB  VAL A 262     -26.094 -28.740  80.628  1.00 34.89           C  
ATOM   4145  HB  VAL A 262     -25.982 -28.104  79.750  1.00 34.89           H  
ATOM   4146  O   VAL A 262     -24.218 -26.277  81.234  1.00 34.89           O  
ATOM   4147  CG1 VAL A 262     -25.091 -29.900  80.523  1.00 34.89           C  
ATOM   4148 HG11 VAL A 262     -25.315 -30.499  79.640  1.00 34.89           H  
ATOM   4149 HG12 VAL A 262     -25.154 -30.533  81.408  1.00 34.89           H  
ATOM   4150 HG13 VAL A 262     -24.076 -29.517  80.416  1.00 34.89           H  
ATOM   4151  CG2 VAL A 262     -27.498 -29.359  80.603  1.00 34.89           C  
ATOM   4152 HG21 VAL A 262     -28.250 -28.571  80.588  1.00 34.89           H  
ATOM   4153 HG22 VAL A 262     -27.655 -29.970  81.492  1.00 34.89           H  
ATOM   4154 HG23 VAL A 262     -27.626 -29.969  79.709  1.00 34.89           H  
ATOM   4155  N   HIS A 263     -23.499 -27.862  82.651  1.00 32.22           N  
ATOM   4156  H   HIS A 263     -23.720 -28.723  83.130  1.00 32.22           H  
ATOM   4157  CA  HIS A 263     -22.166 -27.282  82.881  1.00 32.22           C  
ATOM   4158  HA  HIS A 263     -22.059 -26.377  82.284  1.00 32.22           H  
ATOM   4159  C   HIS A 263     -21.017 -28.218  82.477  1.00 32.22           C  
ATOM   4160  CB  HIS A 263     -22.024 -26.878  84.359  1.00 32.22           C  
ATOM   4161  HB2 HIS A 263     -20.965 -26.788  84.600  1.00 32.22           H  
ATOM   4162  HB3 HIS A 263     -22.438 -27.659  84.997  1.00 32.22           H  
ATOM   4163  O   HIS A 263     -21.075 -29.424  82.704  1.00 32.22           O  
ATOM   4164  CG  HIS A 263     -22.675 -25.560  84.691  1.00 32.22           C  
ATOM   4165  CD2 HIS A 263     -24.007 -25.329  84.914  1.00 32.22           C  
ATOM   4166  HD2 HIS A 263     -24.797 -26.065  84.892  1.00 32.22           H  
ATOM   4167  ND1 HIS A 263     -22.028 -24.350  84.817  1.00 32.22           N  
ATOM   4168  HD1 HIS A 263     -21.039 -24.182  84.697  1.00 32.22           H  
ATOM   4169  CE1 HIS A 263     -22.948 -23.414  85.102  1.00 32.22           C  
ATOM   4170  HE1 HIS A 263     -22.748 -22.363  85.250  1.00 32.22           H  
ATOM   4171  NE2 HIS A 263     -24.167 -23.964  85.167  1.00 32.22           N  
ATOM   4172  N   GLY A 264     -19.930 -27.630  81.964  1.00 32.19           N  
ATOM   4173  H   GLY A 264     -19.969 -26.641  81.762  1.00 32.19           H  
ATOM   4174  CA  GLY A 264     -18.641 -28.287  81.728  1.00 32.19           C  
ATOM   4175  HA2 GLY A 264     -18.635 -28.740  80.737  1.00 32.19           H  
ATOM   4176  HA3 GLY A 264     -18.488 -29.074  82.467  1.00 32.19           H  
ATOM   4177  C   GLY A 264     -17.492 -27.276  81.811  1.00 32.19           C  
ATOM   4178  O   GLY A 264     -17.553 -26.229  81.175  1.00 32.19           O  
ATOM   4179  N   LEU A 265     -16.483 -27.572  82.635  1.00 27.99           N  
ATOM   4180  H   LEU A 265     -16.481 -28.495  83.045  1.00 27.99           H  
ATOM   4181  CA  LEU A 265     -15.274 -26.778  82.927  1.00 27.99           C  
ATOM   4182  HA  LEU A 265     -14.936 -26.264  82.027  1.00 27.99           H  
ATOM   4183  C   LEU A 265     -14.152 -27.748  83.378  1.00 27.99           C  
ATOM   4184  CB  LEU A 265     -15.588 -25.753  84.050  1.00 27.99           C  
ATOM   4185  HB2 LEU A 265     -16.011 -26.295  84.895  1.00 27.99           H  
ATOM   4186  HB3 LEU A 265     -14.654 -25.305  84.389  1.00 27.99           H  
ATOM   4187  O   LEU A 265     -14.388 -28.954  83.386  1.00 27.99           O  
ATOM   4188  CG  LEU A 265     -16.532 -24.585  83.697  1.00 27.99           C  
ATOM   4189  HG  LEU A 265     -17.504 -24.968  83.389  1.00 27.99           H  
ATOM   4190  CD1 LEU A 265     -16.754 -23.720  84.940  1.00 27.99           C  
ATOM   4191 HD11 LEU A 265     -17.418 -22.891  84.696  1.00 27.99           H  
ATOM   4192 HD12 LEU A 265     -15.805 -23.323  85.300  1.00 27.99           H  
ATOM   4193 HD13 LEU A 265     -17.217 -24.319  85.725  1.00 27.99           H  
ATOM   4194  CD2 LEU A 265     -15.959 -23.681  82.603  1.00 27.99           C  
ATOM   4195 HD21 LEU A 265     -14.994 -23.275  82.906  1.00 27.99           H  
ATOM   4196 HD22 LEU A 265     -16.650 -22.861  82.406  1.00 27.99           H  
ATOM   4197 HD23 LEU A 265     -15.843 -24.244  81.676  1.00 27.99           H  
ATOM   4198  N   VAL A 266     -13.004 -27.220  83.849  1.00 27.27           N  
ATOM   4199  H   VAL A 266     -12.911 -26.217  83.769  1.00 27.27           H  
ATOM   4200  CA  VAL A 266     -11.867 -27.947  84.479  1.00 27.27           C  
ATOM   4201  HA  VAL A 266     -11.206 -27.198  84.915  1.00 27.27           H  
ATOM   4202  C   VAL A 266     -11.029 -28.748  83.460  1.00 27.27           C  
ATOM   4203  CB  VAL A 266     -12.369 -28.826  85.666  1.00 27.27           C  
ATOM   4204  HB  VAL A 266     -13.065 -29.583  85.304  1.00 27.27           H  
ATOM   4205  O   VAL A 266     -11.470 -29.787  82.990  1.00 27.27           O  
ATOM   4206  CG1 VAL A 266     -11.274 -29.594  86.409  1.00 27.27           C  
ATOM   4207 HG11 VAL A 266     -11.729 -30.229  87.169  1.00 27.27           H  
ATOM   4208 HG12 VAL A 266     -10.588 -28.901  86.897  1.00 27.27           H  
ATOM   4209 HG13 VAL A 266     -10.740 -30.242  85.715  1.00 27.27           H  
ATOM   4210  CG2 VAL A 266     -13.100 -27.976  86.720  1.00 27.27           C  
ATOM   4211 HG21 VAL A 266     -13.991 -27.522  86.287  1.00 27.27           H  
ATOM   4212 HG22 VAL A 266     -13.419 -28.609  87.548  1.00 27.27           H  
ATOM   4213 HG23 VAL A 266     -12.440 -27.195  87.097  1.00 27.27           H  
ATOM   4214  N   LEU A 267      -9.799 -28.371  83.073  1.00 34.13           N  
ATOM   4215  H   LEU A 267      -9.457 -28.956  82.324  1.00 34.13           H  
ATOM   4216  CA  LEU A 267      -8.882 -27.251  83.415  1.00 34.13           C  
ATOM   4217  HA  LEU A 267      -9.372 -26.525  84.064  1.00 34.13           H  
ATOM   4218  C   LEU A 267      -8.496 -26.482  82.105  1.00 34.13           C  
ATOM   4219  CB  LEU A 267      -7.683 -27.878  84.161  1.00 34.13           C  
ATOM   4220  HB2 LEU A 267      -6.903 -27.129  84.297  1.00 34.13           H  
ATOM   4221  HB3 LEU A 267      -7.269 -28.671  83.538  1.00 34.13           H  
ATOM   4222  O   LEU A 267      -9.139 -26.723  81.090  1.00 34.13           O  
ATOM   4223  CG  LEU A 267      -7.963 -28.444  85.560  1.00 34.13           C  
ATOM   4224  HG  LEU A 267      -8.745 -29.200  85.492  1.00 34.13           H  
ATOM   4225  CD1 LEU A 267      -6.707 -29.117  86.112  1.00 34.13           C  
ATOM   4226 HD11 LEU A 267      -5.901 -28.389  86.211  1.00 34.13           H  
ATOM   4227 HD12 LEU A 267      -6.919 -29.559  87.086  1.00 34.13           H  
ATOM   4228 HD13 LEU A 267      -6.387 -29.906  85.431  1.00 34.13           H  
ATOM   4229  CD2 LEU A 267      -8.374 -27.350  86.554  1.00 34.13           C  
ATOM   4230 HD21 LEU A 267      -7.597 -26.588  86.612  1.00 34.13           H  
ATOM   4231 HD22 LEU A 267      -9.311 -26.887  86.248  1.00 34.13           H  
ATOM   4232 HD23 LEU A 267      -8.511 -27.788  87.543  1.00 34.13           H  
ATOM   4233  N   ALA A 268      -7.604 -25.481  81.978  1.00 30.33           N  
ATOM   4234  H   ALA A 268      -7.671 -25.102  81.044  1.00 30.33           H  
ATOM   4235  CA  ALA A 268      -6.393 -25.011  82.692  1.00 30.33           C  
ATOM   4236  HA  ALA A 268      -6.071 -24.154  82.100  1.00 30.33           H  
ATOM   4237  C   ALA A 268      -5.171 -25.978  82.625  1.00 30.33           C  
ATOM   4238  CB  ALA A 268      -6.735 -24.410  84.069  1.00 30.33           C  
ATOM   4239  HB1 ALA A 268      -6.118 -23.528  84.240  1.00 30.33           H  
ATOM   4240  HB2 ALA A 268      -7.781 -24.107  84.105  1.00 30.33           H  
ATOM   4241  HB3 ALA A 268      -6.531 -25.119  84.871  1.00 30.33           H  
ATOM   4242  O   ALA A 268      -5.350 -27.167  82.388  1.00 30.33           O  
ATOM   4243  N   ALA A 269      -3.907 -25.559  82.772  1.00 32.54           N  
ATOM   4244  H   ALA A 269      -3.217 -26.274  82.590  1.00 32.54           H  
ATOM   4245  CA  ALA A 269      -3.326 -24.231  83.035  1.00 32.54           C  
ATOM   4246  HA  ALA A 269      -4.050 -23.459  82.777  1.00 32.54           H  
ATOM   4247  C   ALA A 269      -2.038 -24.004  82.177  1.00 32.54           C  
ATOM   4248  CB  ALA A 269      -3.020 -24.150  84.540  1.00 32.54           C  
ATOM   4249  HB1 ALA A 269      -3.924 -24.326  85.122  1.00 32.54           H  
ATOM   4250  HB2 ALA A 269      -2.273 -24.899  84.804  1.00 32.54           H  
ATOM   4251  HB3 ALA A 269      -2.625 -23.167  84.794  1.00 32.54           H  
ATOM   4252  O   ALA A 269      -1.585 -24.967  81.553  1.00 32.54           O  
ATOM   4253  N   PRO A 270      -1.475 -22.776  82.097  1.00 40.06           N  
ATOM   4254  CA  PRO A 270      -0.354 -22.419  81.210  1.00 40.06           C  
ATOM   4255  HA  PRO A 270      -0.175 -23.199  80.470  1.00 40.06           H  
ATOM   4256  C   PRO A 270       0.978 -22.185  81.983  1.00 40.06           C  
ATOM   4257  CB  PRO A 270      -0.914 -21.178  80.500  1.00 40.06           C  
ATOM   4258  HB2 PRO A 270      -0.157 -20.561  80.015  1.00 40.06           H  
ATOM   4259  HB3 PRO A 270      -1.646 -21.496  79.757  1.00 40.06           H  
ATOM   4260  O   PRO A 270       1.213 -22.863  82.978  1.00 40.06           O  
ATOM   4261  CG  PRO A 270      -1.635 -20.432  81.624  1.00 40.06           C  
ATOM   4262  HG2 PRO A 270      -2.501 -19.891  81.242  1.00 40.06           H  
ATOM   4263  HG3 PRO A 270      -0.948 -19.740  82.111  1.00 40.06           H  
ATOM   4264  CD  PRO A 270      -2.051 -21.533  82.604  1.00 40.06           C  
ATOM   4265  HD2 PRO A 270      -3.140 -21.577  82.642  1.00 40.06           H  
ATOM   4266  HD3 PRO A 270      -1.653 -21.313  83.595  1.00 40.06           H  
ATOM   4267  N   GLU A 271       1.804 -21.221  81.523  1.00 34.69           N  
ATOM   4268  H   GLU A 271       1.496 -20.750  80.684  1.00 34.69           H  
ATOM   4269  CA  GLU A 271       3.030 -20.648  82.147  1.00 34.69           C  
ATOM   4270  HA  GLU A 271       3.275 -19.767  81.554  1.00 34.69           H  
ATOM   4271  C   GLU A 271       4.319 -21.519  82.127  1.00 34.69           C  
ATOM   4272  CB  GLU A 271       2.704 -20.122  83.568  1.00 34.69           C  
ATOM   4273  HB2 GLU A 271       3.625 -19.806  84.059  1.00 34.69           H  
ATOM   4274  HB3 GLU A 271       2.297 -20.934  84.171  1.00 34.69           H  
ATOM   4275  O   GLU A 271       4.266 -22.720  82.361  1.00 34.69           O  
ATOM   4276  CG  GLU A 271       1.722 -18.935  83.574  1.00 34.69           C  
ATOM   4277  HG2 GLU A 271       2.295 -18.008  83.559  1.00 34.69           H  
ATOM   4278  HG3 GLU A 271       1.124 -18.943  82.663  1.00 34.69           H  
ATOM   4279  CD  GLU A 271       0.784 -18.952  84.795  1.00 34.69           C  
ATOM   4280  OE1 GLU A 271       1.267 -18.673  85.916  1.00 34.69           O  
ATOM   4281  OE2 GLU A 271      -0.426 -19.221  84.595  1.00 34.69           O  
ATOM   4282  N   GLU A 272       5.545 -21.004  81.905  1.00 34.67           N  
ATOM   4283  H   GLU A 272       6.271 -21.694  82.039  1.00 34.67           H  
ATOM   4284  CA  GLU A 272       6.042 -19.805  81.177  1.00 34.67           C  
ATOM   4285  HA  GLU A 272       5.561 -19.785  80.199  1.00 34.67           H  
ATOM   4286  C   GLU A 272       7.587 -19.951  80.935  1.00 34.67           C  
ATOM   4287  CB  GLU A 272       5.713 -18.489  81.932  1.00 34.67           C  
ATOM   4288  HB2 GLU A 272       6.523 -18.238  82.617  1.00 34.67           H  
ATOM   4289  HB3 GLU A 272       4.827 -18.616  82.555  1.00 34.67           H  
ATOM   4290  O   GLU A 272       8.089 -21.075  80.953  1.00 34.67           O  
ATOM   4291  CG  GLU A 272       5.423 -17.324  80.960  1.00 34.67           C  
ATOM   4292  HG2 GLU A 272       4.362 -17.082  81.014  1.00 34.67           H  
ATOM   4293  HG3 GLU A 272       5.624 -17.636  79.935  1.00 34.67           H  
ATOM   4294  CD  GLU A 272       6.269 -16.078  81.252  1.00 34.67           C  
ATOM   4295  OE1 GLU A 272       5.689 -15.032  81.614  1.00 34.67           O  
ATOM   4296  OE2 GLU A 272       7.505 -16.190  81.077  1.00 34.67           O  
ATOM   4297  N   ALA A 273       8.344 -18.845  80.804  1.00 34.56           N  
ATOM   4298  H   ALA A 273       7.856 -17.961  80.795  1.00 34.56           H  
ATOM   4299  CA  ALA A 273       9.812 -18.692  80.914  1.00 34.56           C  
ATOM   4300  HA  ALA A 273       9.902 -17.612  81.035  1.00 34.56           H  
ATOM   4301  C   ALA A 273      10.733 -19.023  79.689  1.00 34.56           C  
ATOM   4302  CB  ALA A 273      10.287 -19.296  82.250  1.00 34.56           C  
ATOM   4303  HB1 ALA A 273       9.644 -18.950  83.059  1.00 34.56           H  
ATOM   4304  HB2 ALA A 273      10.245 -20.383  82.197  1.00 34.56           H  
ATOM   4305  HB3 ALA A 273      11.314 -19.001  82.466  1.00 34.56           H  
ATOM   4306  O   ALA A 273      10.305 -19.707  78.760  1.00 34.56           O  
ATOM   4307  N   PRO A 274      11.994 -18.491  79.633  1.00 45.32           N  
ATOM   4308  CA  PRO A 274      12.757 -18.325  78.375  1.00 45.32           C  
ATOM   4309  HA  PRO A 274      12.266 -18.823  77.539  1.00 45.32           H  
ATOM   4310  C   PRO A 274      14.253 -18.791  78.425  1.00 45.32           C  
ATOM   4311  CB  PRO A 274      12.637 -16.801  78.209  1.00 45.32           C  
ATOM   4312  HB2 PRO A 274      11.612 -16.551  77.935  1.00 45.32           H  
ATOM   4313  HB3 PRO A 274      13.316 -16.372  77.472  1.00 45.32           H  
ATOM   4314  O   PRO A 274      14.614 -19.629  79.246  1.00 45.32           O  
ATOM   4315  CG  PRO A 274      12.922 -16.287  79.625  1.00 45.32           C  
ATOM   4316  HG2 PRO A 274      12.323 -15.402  79.840  1.00 45.32           H  
ATOM   4317  HG3 PRO A 274      13.983 -16.070  79.746  1.00 45.32           H  
ATOM   4318  CD  PRO A 274      12.525 -17.460  80.528  1.00 45.32           C  
ATOM   4319  HD2 PRO A 274      13.406 -17.848  81.039  1.00 45.32           H  
ATOM   4320  HD3 PRO A 274      11.812 -17.109  81.275  1.00 45.32           H  
ATOM   4321  N   GLN A 275      15.114 -18.161  77.592  1.00 34.99           N  
ATOM   4322  H   GLN A 275      14.652 -17.596  76.894  1.00 34.99           H  
ATOM   4323  CA  GLN A 275      16.607 -18.087  77.524  1.00 34.99           C  
ATOM   4324  HA  GLN A 275      16.763 -17.013  77.426  1.00 34.99           H  
ATOM   4325  C   GLN A 275      17.275 -18.705  76.247  1.00 34.99           C  
ATOM   4326  CB  GLN A 275      17.348 -18.493  78.823  1.00 34.99           C  
ATOM   4327  HB2 GLN A 275      17.198 -19.559  78.991  1.00 34.99           H  
ATOM   4328  HB3 GLN A 275      18.416 -18.352  78.661  1.00 34.99           H  
ATOM   4329  O   GLN A 275      16.681 -19.609  75.662  1.00 34.99           O  
ATOM   4330  CG  GLN A 275      16.980 -17.731  80.116  1.00 34.99           C  
ATOM   4331  HG2 GLN A 275      17.593 -18.126  80.926  1.00 34.99           H  
ATOM   4332  HG3 GLN A 275      15.942 -17.924  80.387  1.00 34.99           H  
ATOM   4333  CD  GLN A 275      17.179 -16.219  80.077  1.00 34.99           C  
ATOM   4334  NE2 GLN A 275      16.652 -15.500  81.043  1.00 34.99           N  
ATOM   4335 HE21 GLN A 275      16.122 -15.942  81.781  1.00 34.99           H  
ATOM   4336 HE22 GLN A 275      16.792 -14.502  80.976  1.00 34.99           H  
ATOM   4337  OE1 GLN A 275      17.800 -15.641  79.202  1.00 34.99           O  
ATOM   4338  N   PRO A 276      18.453 -18.213  75.751  1.00 43.40           N  
ATOM   4339  CA  PRO A 276      18.870 -18.409  74.337  1.00 43.40           C  
ATOM   4340  HA  PRO A 276      18.220 -19.125  73.835  1.00 43.40           H  
ATOM   4341  C   PRO A 276      20.357 -18.795  74.027  1.00 43.40           C  
ATOM   4342  CB  PRO A 276      18.607 -17.007  73.780  1.00 43.40           C  
ATOM   4343  HB2 PRO A 276      19.100 -16.827  72.824  1.00 43.40           H  
ATOM   4344  HB3 PRO A 276      17.533 -16.851  73.679  1.00 43.40           H  
ATOM   4345  O   PRO A 276      21.244 -18.590  74.850  1.00 43.40           O  
ATOM   4346  CG  PRO A 276      19.157 -16.098  74.889  1.00 43.40           C  
ATOM   4347  HG2 PRO A 276      18.553 -15.196  74.982  1.00 43.40           H  
ATOM   4348  HG3 PRO A 276      20.197 -15.840  74.688  1.00 43.40           H  
ATOM   4349  CD  PRO A 276      19.079 -16.953  76.160  1.00 43.40           C  
ATOM   4350  HD2 PRO A 276      20.082 -17.148  76.538  1.00 43.40           H  
ATOM   4351  HD3 PRO A 276      18.530 -16.404  76.925  1.00 43.40           H  
ATOM   4352  N   MET A 277      20.622 -19.179  72.757  1.00 39.13           N  
ATOM   4353  H   MET A 277      19.807 -19.350  72.185  1.00 39.13           H  
ATOM   4354  CA  MET A 277      21.935 -19.322  72.046  1.00 39.13           C  
ATOM   4355  HA  MET A 277      21.686 -19.579  71.016  1.00 39.13           H  
ATOM   4356  C   MET A 277      22.884 -20.468  72.496  1.00 39.13           C  
ATOM   4357  CB  MET A 277      22.656 -17.962  71.974  1.00 39.13           C  
ATOM   4358  HB2 MET A 277      23.639 -18.091  71.522  1.00 39.13           H  
ATOM   4359  HB3 MET A 277      22.802 -17.573  72.982  1.00 39.13           H  
ATOM   4360  O   MET A 277      23.007 -20.722  73.692  1.00 39.13           O  
ATOM   4361  CG  MET A 277      21.890 -16.940  71.123  1.00 39.13           C  
ATOM   4362  HG2 MET A 277      21.810 -17.334  70.110  1.00 39.13           H  
ATOM   4363  HG3 MET A 277      20.880 -16.820  71.515  1.00 39.13           H  
ATOM   4364  SD  MET A 277      22.658 -15.300  71.023  1.00 39.13           S  
ATOM   4365  CE  MET A 277      22.306 -14.668  72.686  1.00 39.13           C  
ATOM   4366  HE1 MET A 277      21.228 -14.648  72.847  1.00 39.13           H  
ATOM   4367  HE2 MET A 277      22.775 -15.306  73.434  1.00 39.13           H  
ATOM   4368  HE3 MET A 277      22.701 -13.656  72.779  1.00 39.13           H  
ATOM   4369  N   PRO A 278      23.539 -21.197  71.549  1.00 45.66           N  
ATOM   4370  CA  PRO A 278      24.832 -20.767  70.955  1.00 45.66           C  
ATOM   4371  HA  PRO A 278      24.974 -19.692  71.070  1.00 45.66           H  
ATOM   4372  C   PRO A 278      25.078 -21.152  69.453  1.00 45.66           C  
ATOM   4373  CB  PRO A 278      25.850 -21.501  71.838  1.00 45.66           C  
ATOM   4374  HB2 PRO A 278      26.837 -21.589  71.383  1.00 45.66           H  
ATOM   4375  HB3 PRO A 278      25.925 -20.999  72.803  1.00 45.66           H  
ATOM   4376  O   PRO A 278      24.265 -21.863  68.868  1.00 45.66           O  
ATOM   4377  CG  PRO A 278      25.212 -22.876  72.025  1.00 45.66           C  
ATOM   4378  HG2 PRO A 278      25.582 -23.569  71.269  1.00 45.66           H  
ATOM   4379  HG3 PRO A 278      25.408 -23.262  73.025  1.00 45.66           H  
ATOM   4380  CD  PRO A 278      23.717 -22.629  71.808  1.00 45.66           C  
ATOM   4381  HD2 PRO A 278      23.156 -22.955  72.684  1.00 45.66           H  
ATOM   4382  HD3 PRO A 278      23.375 -23.200  70.945  1.00 45.66           H  
ATOM   4383  N   PRO A 279      26.197 -20.702  68.824  1.00 49.20           N  
ATOM   4384  CA  PRO A 279      26.744 -21.188  67.526  1.00 49.20           C  
ATOM   4385  HA  PRO A 279      25.936 -21.445  66.842  1.00 49.20           H  
ATOM   4386  C   PRO A 279      27.644 -22.455  67.710  1.00 49.20           C  
ATOM   4387  CB  PRO A 279      27.470 -19.945  66.994  1.00 49.20           C  
ATOM   4388  HB2 PRO A 279      26.737 -19.248  66.587  1.00 49.20           H  
ATOM   4389  HB3 PRO A 279      28.226 -20.151  66.237  1.00 49.20           H  
ATOM   4390  O   PRO A 279      27.670 -22.995  68.815  1.00 49.20           O  
ATOM   4391  CG  PRO A 279      28.090 -19.350  68.253  1.00 49.20           C  
ATOM   4392  HG2 PRO A 279      28.987 -19.908  68.521  1.00 49.20           H  
ATOM   4393  HG3 PRO A 279      28.315 -18.290  68.131  1.00 49.20           H  
ATOM   4394  CD  PRO A 279      27.003 -19.582  69.301  1.00 49.20           C  
ATOM   4395  HD2 PRO A 279      26.376 -18.693  69.374  1.00 49.20           H  
ATOM   4396  HD3 PRO A 279      27.465 -19.793  70.266  1.00 49.20           H  
ATOM   4397  N   LEU A 280      28.419 -23.020  66.758  1.00 38.45           N  
ATOM   4398  H   LEU A 280      28.822 -23.892  67.071  1.00 38.45           H  
ATOM   4399  CA  LEU A 280      28.945 -22.579  65.438  1.00 38.45           C  
ATOM   4400  HA  LEU A 280      28.265 -21.850  64.998  1.00 38.45           H  
ATOM   4401  C   LEU A 280      29.049 -23.773  64.430  1.00 38.45           C  
ATOM   4402  CB  LEU A 280      30.320 -21.921  65.738  1.00 38.45           C  
ATOM   4403  HB2 LEU A 280      31.090 -22.693  65.748  1.00 38.45           H  
ATOM   4404  HB3 LEU A 280      30.285 -21.523  66.752  1.00 38.45           H  
ATOM   4405  O   LEU A 280      28.659 -24.889  64.768  1.00 38.45           O  
ATOM   4406  CG  LEU A 280      30.765 -20.766  64.812  1.00 38.45           C  
ATOM   4407  HG  LEU A 280      29.916 -20.400  64.235  1.00 38.45           H  
ATOM   4408  CD1 LEU A 280      31.318 -19.598  65.638  1.00 38.45           C  
ATOM   4409 HD11 LEU A 280      31.640 -18.801  64.968  1.00 38.45           H  
ATOM   4410 HD12 LEU A 280      30.532 -19.205  66.284  1.00 38.45           H  
ATOM   4411 HD13 LEU A 280      32.161 -19.929  66.245  1.00 38.45           H  
ATOM   4412  CD2 LEU A 280      31.906 -21.186  63.880  1.00 38.45           C  
ATOM   4413 HD21 LEU A 280      31.601 -22.046  63.284  1.00 38.45           H  
ATOM   4414 HD22 LEU A 280      32.799 -21.438  64.453  1.00 38.45           H  
ATOM   4415 HD23 LEU A 280      32.123 -20.369  63.192  1.00 38.45           H  
ATOM   4416  N   GLU A 281      29.544 -23.594  63.192  1.00 41.78           N  
ATOM   4417  H   GLU A 281      29.796 -22.648  62.943  1.00 41.78           H  
ATOM   4418  CA  GLU A 281      29.178 -24.466  62.042  1.00 41.78           C  
ATOM   4419  HA  GLU A 281      28.349 -25.085  62.385  1.00 41.78           H  
ATOM   4420  C   GLU A 281      30.201 -25.496  61.464  1.00 41.78           C  
ATOM   4421  CB  GLU A 281      28.576 -23.644  60.876  1.00 41.78           C  
ATOM   4422  HB2 GLU A 281      29.370 -23.162  60.306  1.00 41.78           H  
ATOM   4423  HB3 GLU A 281      28.099 -24.350  60.196  1.00 41.78           H  
ATOM   4424  O   GLU A 281      29.825 -26.663  61.424  1.00 41.78           O  
ATOM   4425  CG  GLU A 281      27.523 -22.583  61.253  1.00 41.78           C  
ATOM   4426  HG2 GLU A 281      26.738 -23.067  61.833  1.00 41.78           H  
ATOM   4427  HG3 GLU A 281      27.074 -22.206  60.333  1.00 41.78           H  
ATOM   4428  CD  GLU A 281      28.108 -21.396  62.038  1.00 41.78           C  
ATOM   4429  OE1 GLU A 281      29.313 -21.108  61.848  1.00 41.78           O  
ATOM   4430  OE2 GLU A 281      27.400 -20.869  62.922  1.00 41.78           O  
ATOM   4431  N   PRO A 282      31.401 -25.157  60.926  1.00 46.04           N  
ATOM   4432  CA  PRO A 282      31.893 -25.766  59.651  1.00 46.04           C  
ATOM   4433  HA  PRO A 282      31.121 -26.396  59.209  1.00 46.04           H  
ATOM   4434  C   PRO A 282      33.216 -26.599  59.724  1.00 46.04           C  
ATOM   4435  CB  PRO A 282      32.081 -24.504  58.797  1.00 46.04           C  
ATOM   4436  HB2 PRO A 282      31.110 -24.147  58.454  1.00 46.04           H  
ATOM   4437  HB3 PRO A 282      32.753 -24.638  57.949  1.00 46.04           H  
ATOM   4438  O   PRO A 282      33.968 -26.395  60.678  1.00 46.04           O  
ATOM   4439  CG  PRO A 282      32.684 -23.494  59.770  1.00 46.04           C  
ATOM   4440  HG2 PRO A 282      32.461 -22.470  59.472  1.00 46.04           H  
ATOM   4441  HG3 PRO A 282      33.761 -23.645  59.844  1.00 46.04           H  
ATOM   4442  CD  PRO A 282      32.024 -23.847  61.098  1.00 46.04           C  
ATOM   4443  HD2 PRO A 282      31.289 -23.076  61.328  1.00 46.04           H  
ATOM   4444  HD3 PRO A 282      32.773 -23.885  61.890  1.00 46.04           H  
ATOM   4445  N   LEU A 283      33.657 -27.453  58.759  1.00 38.73           N  
ATOM   4446  H   LEU A 283      34.533 -27.884  59.016  1.00 38.73           H  
ATOM   4447  CA  LEU A 283      33.124 -28.046  57.488  1.00 38.73           C  
ATOM   4448  HA  LEU A 283      32.156 -28.502  57.695  1.00 38.73           H  
ATOM   4449  C   LEU A 283      34.069 -29.185  56.939  1.00 38.73           C  
ATOM   4450  CB  LEU A 283      32.990 -26.946  56.397  1.00 38.73           C  
ATOM   4451  HB2 LEU A 283      33.549 -26.060  56.701  1.00 38.73           H  
ATOM   4452  HB3 LEU A 283      33.481 -27.242  55.470  1.00 38.73           H  
ATOM   4453  O   LEU A 283      35.038 -29.524  57.613  1.00 38.73           O  
ATOM   4454  CG  LEU A 283      31.534 -26.588  56.046  1.00 38.73           C  
ATOM   4455  HG  LEU A 283      30.984 -26.337  56.953  1.00 38.73           H  
ATOM   4456  CD1 LEU A 283      31.501 -25.381  55.108  1.00 38.73           C  
ATOM   4457 HD11 LEU A 283      31.961 -24.521  55.594  1.00 38.73           H  
ATOM   4458 HD12 LEU A 283      32.047 -25.605  54.192  1.00 38.73           H  
ATOM   4459 HD13 LEU A 283      30.469 -25.133  54.860  1.00 38.73           H  
ATOM   4460  CD2 LEU A 283      30.812 -27.745  55.346  1.00 38.73           C  
ATOM   4461 HD21 LEU A 283      31.330 -28.009  54.425  1.00 38.73           H  
ATOM   4462 HD22 LEU A 283      30.759 -28.616  55.999  1.00 38.73           H  
ATOM   4463 HD23 LEU A 283      29.792 -27.443  55.105  1.00 38.73           H  
ATOM   4464  N   GLU A 284      33.839 -29.673  55.692  1.00 43.25           N  
ATOM   4465  H   GLU A 284      32.987 -29.351  55.257  1.00 43.25           H  
ATOM   4466  CA  GLU A 284      34.730 -30.497  54.799  1.00 43.25           C  
ATOM   4467  HA  GLU A 284      34.235 -30.509  53.828  1.00 43.25           H  
ATOM   4468  C   GLU A 284      34.880 -32.024  55.090  1.00 43.25           C  
ATOM   4469  CB  GLU A 284      36.069 -29.756  54.575  1.00 43.25           C  
ATOM   4470  HB2 GLU A 284      36.870 -30.475  54.401  1.00 43.25           H  
ATOM   4471  HB3 GLU A 284      36.360 -29.188  55.459  1.00 43.25           H  
ATOM   4472  O   GLU A 284      34.407 -32.446  56.148  1.00 43.25           O  
ATOM   4473  CG  GLU A 284      35.976 -28.802  53.376  1.00 43.25           C  
ATOM   4474  HG2 GLU A 284      35.311 -27.976  53.627  1.00 43.25           H  
ATOM   4475  HG3 GLU A 284      35.546 -29.330  52.525  1.00 43.25           H  
ATOM   4476  CD  GLU A 284      37.362 -28.284  52.984  1.00 43.25           C  
ATOM   4477  OE1 GLU A 284      37.643 -27.098  53.269  1.00 43.25           O  
ATOM   4478  OE2 GLU A 284      38.119 -29.091  52.398  1.00 43.25           O  
ATOM   4479  N   PRO A 285      35.447 -32.900  54.191  1.00 42.82           N  
ATOM   4480  CA  PRO A 285      36.253 -32.680  52.956  1.00 42.82           C  
ATOM   4481  HA  PRO A 285      36.320 -31.626  52.686  1.00 42.82           H  
ATOM   4482  C   PRO A 285      35.814 -33.470  51.668  1.00 42.82           C  
ATOM   4483  CB  PRO A 285      37.625 -33.176  53.435  1.00 42.82           C  
ATOM   4484  HB2 PRO A 285      38.345 -33.340  52.633  1.00 42.82           H  
ATOM   4485  HB3 PRO A 285      38.042 -32.472  54.155  1.00 42.82           H  
ATOM   4486  O   PRO A 285      34.679 -33.934  51.574  1.00 42.82           O  
ATOM   4487  CG  PRO A 285      37.257 -34.480  54.150  1.00 42.82           C  
ATOM   4488  HG2 PRO A 285      37.279 -35.314  53.449  1.00 42.82           H  
ATOM   4489  HG3 PRO A 285      37.930 -34.666  54.986  1.00 42.82           H  
ATOM   4490  CD  PRO A 285      35.819 -34.247  54.631  1.00 42.82           C  
ATOM   4491  HD2 PRO A 285      35.149 -34.979  54.179  1.00 42.82           H  
ATOM   4492  HD3 PRO A 285      35.786 -34.345  55.716  1.00 42.82           H  
ATOM   4493  N   LEU A 286      36.720 -33.595  50.669  1.00 37.29           N  
ATOM   4494  H   LEU A 286      37.618 -33.170  50.851  1.00 37.29           H  
ATOM   4495  CA  LEU A 286      36.623 -34.321  49.363  1.00 37.29           C  
ATOM   4496  HA  LEU A 286      35.573 -34.469  49.113  1.00 37.29           H  
ATOM   4497  C   LEU A 286      37.245 -35.760  49.451  1.00 37.29           C  
ATOM   4498  CB  LEU A 286      37.243 -33.397  48.290  1.00 37.29           C  
ATOM   4499  HB2 LEU A 286      37.542 -34.000  47.432  1.00 37.29           H  
ATOM   4500  HB3 LEU A 286      38.147 -32.932  48.682  1.00 37.29           H  
ATOM   4501  O   LEU A 286      37.347 -36.265  50.566  1.00 37.29           O  
ATOM   4502  CG  LEU A 286      36.294 -32.313  47.738  1.00 37.29           C  
ATOM   4503  HG  LEU A 286      35.398 -32.792  47.345  1.00 37.29           H  
ATOM   4504  CD1 LEU A 286      35.873 -31.256  48.762  1.00 37.29           C  
ATOM   4505 HD11 LEU A 286      36.751 -30.832  49.250  1.00 37.29           H  
ATOM   4506 HD12 LEU A 286      35.317 -30.458  48.270  1.00 37.29           H  
ATOM   4507 HD13 LEU A 286      35.221 -31.707  49.510  1.00 37.29           H  
ATOM   4508  CD2 LEU A 286      36.987 -31.584  46.583  1.00 37.29           C  
ATOM   4509 HD21 LEU A 286      37.885 -31.084  46.946  1.00 37.29           H  
ATOM   4510 HD22 LEU A 286      36.310 -30.845  46.154  1.00 37.29           H  
ATOM   4511 HD23 LEU A 286      37.261 -32.300  45.808  1.00 37.29           H  
ATOM   4512  N   GLU A 287      37.649 -36.575  48.447  1.00 45.99           N  
ATOM   4513  H   GLU A 287      37.860 -37.480  48.843  1.00 45.99           H  
ATOM   4514  CA  GLU A 287      37.989 -36.553  46.984  1.00 45.99           C  
ATOM   4515  HA  GLU A 287      37.417 -35.804  46.436  1.00 45.99           H  
ATOM   4516  C   GLU A 287      37.705 -37.976  46.373  1.00 45.99           C  
ATOM   4517  CB  GLU A 287      39.509 -36.320  46.844  1.00 45.99           C  
ATOM   4518  HB2 GLU A 287      39.986 -37.274  47.070  1.00 45.99           H  
ATOM   4519  HB3 GLU A 287      39.735 -36.085  45.804  1.00 45.99           H  
ATOM   4520  O   GLU A 287      37.187 -38.793  47.133  1.00 45.99           O  
ATOM   4521  CG  GLU A 287      40.204 -35.252  47.704  1.00 45.99           C  
ATOM   4522  HG2 GLU A 287      39.823 -35.252  48.725  1.00 45.99           H  
ATOM   4523  HG3 GLU A 287      40.028 -34.267  47.270  1.00 45.99           H  
ATOM   4524  CD  GLU A 287      41.700 -35.576  47.751  1.00 45.99           C  
ATOM   4525  OE1 GLU A 287      42.053 -36.559  48.446  1.00 45.99           O  
ATOM   4526  OE2 GLU A 287      42.479 -34.928  47.021  1.00 45.99           O  
ATOM   4527  N   PRO A 288      38.048 -38.429  45.126  1.00 44.03           N  
ATOM   4528  CA  PRO A 288      38.696 -37.838  43.938  1.00 44.03           C  
ATOM   4529  HA  PRO A 288      38.780 -36.752  43.992  1.00 44.03           H  
ATOM   4530  C   PRO A 288      37.947 -38.256  42.624  1.00 44.03           C  
ATOM   4531  CB  PRO A 288      40.074 -38.514  44.008  1.00 44.03           C  
ATOM   4532  HB2 PRO A 288      40.633 -38.136  44.865  1.00 44.03           H  
ATOM   4533  HB3 PRO A 288      40.676 -38.394  43.108  1.00 44.03           H  
ATOM   4534  O   PRO A 288      36.718 -38.349  42.636  1.00 44.03           O  
ATOM   4535  CG  PRO A 288      39.668 -39.974  44.251  1.00 44.03           C  
ATOM   4536  HG2 PRO A 288      39.556 -40.510  43.308  1.00 44.03           H  
ATOM   4537  HG3 PRO A 288      40.398 -40.488  44.876  1.00 44.03           H  
ATOM   4538  CD  PRO A 288      38.309 -39.864  44.955  1.00 44.03           C  
ATOM   4539  HD2 PRO A 288      38.365 -40.382  45.912  1.00 44.03           H  
ATOM   4540  HD3 PRO A 288      37.528 -40.323  44.349  1.00 44.03           H  
ATOM   4541  N   LEU A 289      38.670 -38.571  41.525  1.00 40.01           N  
ATOM   4542  H   LEU A 289      39.669 -38.432  41.576  1.00 40.01           H  
ATOM   4543  CA  LEU A 289      38.242 -39.430  40.395  1.00 40.01           C  
ATOM   4544  HA  LEU A 289      37.452 -40.098  40.739  1.00 40.01           H  
ATOM   4545  C   LEU A 289      39.412 -40.309  39.864  1.00 40.01           C  
ATOM   4546  CB  LEU A 289      37.703 -38.596  39.210  1.00 40.01           C  
ATOM   4547  HB2 LEU A 289      38.481 -37.914  38.867  1.00 40.01           H  
ATOM   4548  HB3 LEU A 289      37.525 -39.299  38.397  1.00 40.01           H  
ATOM   4549  O   LEU A 289      40.556 -39.868  39.894  1.00 40.01           O  
ATOM   4550  CG  LEU A 289      36.397 -37.811  39.444  1.00 40.01           C  
ATOM   4551  HG  LEU A 289      35.777 -38.329  40.175  1.00 40.01           H  
ATOM   4552  CD1 LEU A 289      36.652 -36.370  39.900  1.00 40.01           C  
ATOM   4553 HD11 LEU A 289      35.701 -35.869  40.079  1.00 40.01           H  
ATOM   4554 HD12 LEU A 289      37.223 -36.362  40.828  1.00 40.01           H  
ATOM   4555 HD13 LEU A 289      37.211 -35.827  39.138  1.00 40.01           H  
ATOM   4556  CD2 LEU A 289      35.602 -37.716  38.137  1.00 40.01           C  
ATOM   4557 HD21 LEU A 289      35.336 -38.718  37.798  1.00 40.01           H  
ATOM   4558 HD22 LEU A 289      36.197 -37.221  37.370  1.00 40.01           H  
ATOM   4559 HD23 LEU A 289      34.684 -37.154  38.305  1.00 40.01           H  
ATOM   4560  N   GLU A 290      39.120 -41.500  39.319  1.00 47.98           N  
ATOM   4561  H   GLU A 290      38.158 -41.809  39.340  1.00 47.98           H  
ATOM   4562  CA  GLU A 290      40.028 -42.417  38.576  1.00 47.98           C  
ATOM   4563  HA  GLU A 290      40.654 -41.840  37.895  1.00 47.98           H  
ATOM   4564  C   GLU A 290      39.180 -43.429  37.750  1.00 47.98           C  
ATOM   4565  CB  GLU A 290      40.919 -43.216  39.563  1.00 47.98           C  
ATOM   4566  HB2 GLU A 290      40.764 -44.282  39.395  1.00 47.98           H  
ATOM   4567  HB3 GLU A 290      40.620 -43.016  40.592  1.00 47.98           H  
ATOM   4568  O   GLU A 290      37.996 -43.577  38.077  1.00 47.98           O  
ATOM   4569  CG  GLU A 290      42.420 -42.919  39.416  1.00 47.98           C  
ATOM   4570  HG2 GLU A 290      42.641 -41.959  39.882  1.00 47.98           H  
ATOM   4571  HG3 GLU A 290      42.673 -42.837  38.359  1.00 47.98           H  
ATOM   4572  CD  GLU A 290      43.278 -44.034  40.038  1.00 47.98           C  
ATOM   4573  OE1 GLU A 290      43.876 -43.802  41.113  1.00 47.98           O  
ATOM   4574  OE2 GLU A 290      43.337 -45.119  39.414  1.00 47.98           O  
ATOM   4575  N   PRO A 291      39.709 -44.192  36.757  1.00 47.56           N  
ATOM   4576  CA  PRO A 291      41.010 -44.131  36.067  1.00 47.56           C  
ATOM   4577  HA  PRO A 291      41.676 -43.390  36.510  1.00 47.56           H  
ATOM   4578  C   PRO A 291      40.870 -43.844  34.542  1.00 47.56           C  
ATOM   4579  CB  PRO A 291      41.561 -45.539  36.303  1.00 47.56           C  
ATOM   4580  HB2 PRO A 291      41.887 -45.636  37.338  1.00 47.56           H  
ATOM   4581  HB3 PRO A 291      42.376 -45.801  35.628  1.00 47.56           H  
ATOM   4582  O   PRO A 291      39.768 -43.597  34.054  1.00 47.56           O  
ATOM   4583  CG  PRO A 291      40.324 -46.412  36.075  1.00 47.56           C  
ATOM   4584  HG2 PRO A 291      40.238 -46.669  35.019  1.00 47.56           H  
ATOM   4585  HG3 PRO A 291      40.365 -47.316  36.684  1.00 47.56           H  
ATOM   4586  CD  PRO A 291      39.149 -45.514  36.484  1.00 47.56           C  
ATOM   4587  HD2 PRO A 291      38.680 -45.921  37.380  1.00 47.56           H  
ATOM   4588  HD3 PRO A 291      38.417 -45.455  35.678  1.00 47.56           H  
ATOM   4589  N   LEU A 292      41.968 -43.888  33.764  1.00 48.04           N  
ATOM   4590  H   LEU A 292      42.853 -44.128  34.189  1.00 48.04           H  
ATOM   4591  CA  LEU A 292      41.966 -43.712  32.293  1.00 48.04           C  
ATOM   4592  HA  LEU A 292      40.970 -43.941  31.915  1.00 48.04           H  
ATOM   4593  C   LEU A 292      42.953 -44.650  31.557  1.00 48.04           C  
ATOM   4594  CB  LEU A 292      42.305 -42.255  31.904  1.00 48.04           C  
ATOM   4595  HB2 LEU A 292      43.269 -41.980  32.331  1.00 48.04           H  
ATOM   4596  HB3 LEU A 292      42.428 -42.244  30.822  1.00 48.04           H  
ATOM   4597  O   LEU A 292      44.031 -44.938  32.067  1.00 48.04           O  
ATOM   4598  CG  LEU A 292      41.254 -41.184  32.265  1.00 48.04           C  
ATOM   4599  HG  LEU A 292      40.256 -41.623  32.254  1.00 48.04           H  
ATOM   4600  CD1 LEU A 292      41.517 -40.526  33.624  1.00 48.04           C  
ATOM   4601 HD11 LEU A 292      41.493 -41.271  34.420  1.00 48.04           H  
ATOM   4602 HD12 LEU A 292      42.492 -40.039  33.626  1.00 48.04           H  
ATOM   4603 HD13 LEU A 292      40.743 -39.787  33.830  1.00 48.04           H  
ATOM   4604  CD2 LEU A 292      41.285 -40.058  31.226  1.00 48.04           C  
ATOM   4605 HD21 LEU A 292      42.277 -39.607  31.192  1.00 48.04           H  
ATOM   4606 HD22 LEU A 292      40.549 -39.297  31.486  1.00 48.04           H  
ATOM   4607 HD23 LEU A 292      41.035 -40.458  30.244  1.00 48.04           H  
ATOM   4608  N   GLU A 293      42.598 -45.055  30.330  1.00 42.87           N  
ATOM   4609  H   GLU A 293      41.670 -44.819  30.010  1.00 42.87           H  
ATOM   4610  CA  GLU A 293      43.423 -45.761  29.322  1.00 42.87           C  
ATOM   4611  HA  GLU A 293      44.399 -45.282  29.242  1.00 42.87           H  
ATOM   4612  C   GLU A 293      42.684 -45.697  27.957  1.00 42.87           C  
ATOM   4613  CB  GLU A 293      43.596 -47.249  29.726  1.00 42.87           C  
ATOM   4614  HB2 GLU A 293      43.005 -47.446  30.620  1.00 42.87           H  
ATOM   4615  HB3 GLU A 293      43.196 -47.898  28.948  1.00 42.87           H  
ATOM   4616  O   GLU A 293      41.448 -45.728  27.976  1.00 42.87           O  
ATOM   4617  CG  GLU A 293      45.044 -47.674  30.024  1.00 42.87           C  
ATOM   4618  HG2 GLU A 293      45.537 -46.901  30.613  1.00 42.87           H  
ATOM   4619  HG3 GLU A 293      45.013 -48.576  30.636  1.00 42.87           H  
ATOM   4620  CD  GLU A 293      45.849 -47.979  28.753  1.00 42.87           C  
ATOM   4621  OE1 GLU A 293      46.706 -47.144  28.381  1.00 42.87           O  
ATOM   4622  OE2 GLU A 293      45.594 -49.039  28.137  1.00 42.87           O  
ATOM   4623  N   PRO A 294      43.341 -45.668  26.773  1.00 40.99           N  
ATOM   4624  CA  PRO A 294      44.761 -45.443  26.476  1.00 40.99           C  
ATOM   4625  HA  PRO A 294      45.381 -45.514  27.369  1.00 40.99           H  
ATOM   4626  C   PRO A 294      45.033 -44.081  25.796  1.00 40.99           C  
ATOM   4627  CB  PRO A 294      45.080 -46.587  25.508  1.00 40.99           C  
ATOM   4628  HB2 PRO A 294      45.989 -46.415  24.931  1.00 40.99           H  
ATOM   4629  HB3 PRO A 294      45.155 -47.527  26.055  1.00 40.99           H  
ATOM   4630  O   PRO A 294      44.107 -43.342  25.465  1.00 40.99           O  
ATOM   4631  CG  PRO A 294      43.832 -46.618  24.623  1.00 40.99           C  
ATOM   4632  HG2 PRO A 294      43.934 -45.901  23.808  1.00 40.99           H  
ATOM   4633  HG3 PRO A 294      43.652 -47.619  24.230  1.00 40.99           H  
ATOM   4634  CD  PRO A 294      42.704 -46.172  25.560  1.00 40.99           C  
ATOM   4635  HD2 PRO A 294      42.074 -47.029  25.802  1.00 40.99           H  
ATOM   4636  HD3 PRO A 294      42.105 -45.390  25.093  1.00 40.99           H  
ATOM   4637  N   MET A 295      46.305 -43.759  25.508  1.00 35.74           N  
ATOM   4638  H   MET A 295      47.037 -44.378  25.825  1.00 35.74           H  
ATOM   4639  CA  MET A 295      46.686 -42.572  24.714  1.00 35.74           C  
ATOM   4640  HA  MET A 295      45.826 -42.249  24.128  1.00 35.74           H  
ATOM   4641  C   MET A 295      47.833 -42.837  23.720  1.00 35.74           C  
ATOM   4642  CB  MET A 295      47.075 -41.403  25.636  1.00 35.74           C  
ATOM   4643  HB2 MET A 295      47.872 -41.714  26.311  1.00 35.74           H  
ATOM   4644  HB3 MET A 295      47.451 -40.586  25.019  1.00 35.74           H  
ATOM   4645  O   MET A 295      48.954 -43.136  24.124  1.00 35.74           O  
ATOM   4646  CG  MET A 295      45.899 -40.868  26.456  1.00 35.74           C  
ATOM   4647  HG2 MET A 295      45.064 -40.665  25.785  1.00 35.74           H  
ATOM   4648  HG3 MET A 295      45.586 -41.632  27.169  1.00 35.74           H  
ATOM   4649  SD  MET A 295      46.282 -39.350  27.369  1.00 35.74           S  
ATOM   4650  CE  MET A 295      44.675 -39.071  28.158  1.00 35.74           C  
ATOM   4651  HE1 MET A 295      44.721 -38.168  28.767  1.00 35.74           H  
ATOM   4652  HE2 MET A 295      44.427 -39.921  28.794  1.00 35.74           H  
ATOM   4653  HE3 MET A 295      43.907 -38.953  27.394  1.00 35.74           H  
ATOM   4654  N   GLN A 296      47.565 -42.659  22.419  1.00 43.37           N  
ATOM   4655  H   GLN A 296      46.612 -42.438  22.168  1.00 43.37           H  
ATOM   4656  CA  GLN A 296      48.537 -42.543  21.313  1.00 43.37           C  
ATOM   4657  HA  GLN A 296      49.445 -42.067  21.685  1.00 43.37           H  
ATOM   4658  C   GLN A 296      47.909 -41.659  20.210  1.00 43.37           C  
ATOM   4659  CB  GLN A 296      48.888 -43.927  20.724  1.00 43.37           C  
ATOM   4660  HB2 GLN A 296      47.980 -44.406  20.360  1.00 43.37           H  
ATOM   4661  HB3 GLN A 296      49.551 -43.773  19.872  1.00 43.37           H  
ATOM   4662  O   GLN A 296      46.699 -41.730  20.018  1.00 43.37           O  
ATOM   4663  CG  GLN A 296      49.590 -44.873  21.712  1.00 43.37           C  
ATOM   4664  HG2 GLN A 296      50.426 -44.353  22.178  1.00 43.37           H  
ATOM   4665  HG3 GLN A 296      48.881 -45.157  22.490  1.00 43.37           H  
ATOM   4666  CD  GLN A 296      50.125 -46.155  21.081  1.00 43.37           C  
ATOM   4667  NE2 GLN A 296      50.446 -47.146  21.883  1.00 43.37           N  
ATOM   4668 HE21 GLN A 296      50.309 -47.055  22.880  1.00 43.37           H  
ATOM   4669 HE22 GLN A 296      50.779 -47.990  21.439  1.00 43.37           H  
ATOM   4670  OE1 GLN A 296      50.284 -46.302  19.880  1.00 43.37           O  
ATOM   4671  N   SER A 297      48.621 -40.826  19.442  1.00 42.21           N  
ATOM   4672  H   SER A 297      48.050 -40.239  18.851  1.00 42.21           H  
ATOM   4673  CA  SER A 297      50.058 -40.496  19.424  1.00 42.21           C  
ATOM   4674  HA  SER A 297      50.501 -40.684  20.402  1.00 42.21           H  
ATOM   4675  C   SER A 297      50.261 -38.998  19.092  1.00 42.21           C  
ATOM   4676  CB  SER A 297      50.773 -41.365  18.381  1.00 42.21           C  
ATOM   4677  HB2 SER A 297      50.592 -40.965  17.383  1.00 42.21           H  
ATOM   4678  HB3 SER A 297      50.391 -42.385  18.421  1.00 42.21           H  
ATOM   4679  O   SER A 297      49.284 -38.260  18.991  1.00 42.21           O  
ATOM   4680  OG  SER A 297      52.162 -41.392  18.651  1.00 42.21           O  
ATOM   4681  HG  SER A 297      52.603 -41.852  17.933  1.00 42.21           H  
ATOM   4682  N   LEU A 298      51.512 -38.549  18.938  1.00 32.01           N  
ATOM   4683  H   LEU A 298      52.249 -39.239  18.932  1.00 32.01           H  
ATOM   4684  CA  LEU A 298      51.901 -37.135  18.784  1.00 32.01           C  
ATOM   4685  HA  LEU A 298      51.032 -36.511  18.989  1.00 32.01           H  
ATOM   4686  C   LEU A 298      52.339 -36.731  17.355  1.00 32.01           C  
ATOM   4687  CB  LEU A 298      52.980 -36.808  19.843  1.00 32.01           C  
ATOM   4688  HB2 LEU A 298      53.802 -37.513  19.725  1.00 32.01           H  
ATOM   4689  HB3 LEU A 298      53.381 -35.810  19.662  1.00 32.01           H  
ATOM   4690  O   LEU A 298      52.364 -37.538  16.427  1.00 32.01           O  
ATOM   4691  CG  LEU A 298      52.488 -36.843  21.303  1.00 32.01           C  
ATOM   4692  HG  LEU A 298      52.079 -37.827  21.530  1.00 32.01           H  
ATOM   4693  CD1 LEU A 298      53.670 -36.588  22.240  1.00 32.01           C  
ATOM   4694 HD11 LEU A 298      54.439 -37.343  22.077  1.00 32.01           H  
ATOM   4695 HD12 LEU A 298      53.335 -36.645  23.276  1.00 32.01           H  
ATOM   4696 HD13 LEU A 298      54.087 -35.599  22.053  1.00 32.01           H  
ATOM   4697  CD2 LEU A 298      51.423 -35.781  21.590  1.00 32.01           C  
ATOM   4698 HD21 LEU A 298      51.787 -34.794  21.303  1.00 32.01           H  
ATOM   4699 HD22 LEU A 298      50.510 -36.002  21.037  1.00 32.01           H  
ATOM   4700 HD23 LEU A 298      51.179 -35.776  22.652  1.00 32.01           H  
ATOM   4701  N   GLU A 299      52.653 -35.440  17.221  1.00 42.37           N  
ATOM   4702  H   GLU A 299      52.588 -34.885  18.063  1.00 42.37           H  
ATOM   4703  CA  GLU A 299      53.045 -34.679  16.023  1.00 42.37           C  
ATOM   4704  HA  GLU A 299      52.263 -34.757  15.268  1.00 42.37           H  
ATOM   4705  C   GLU A 299      54.388 -35.102  15.379  1.00 42.37           C  
ATOM   4706  CB  GLU A 299      53.177 -33.208  16.458  1.00 42.37           C  
ATOM   4707  HB2 GLU A 299      53.991 -33.163  17.181  1.00 42.37           H  
ATOM   4708  HB3 GLU A 299      53.456 -32.596  15.600  1.00 42.37           H  
ATOM   4709  O   GLU A 299      55.159 -35.890  15.934  1.00 42.37           O  
ATOM   4710  CG  GLU A 299      51.933 -32.567  17.087  1.00 42.37           C  
ATOM   4711  HG2 GLU A 299      51.442 -33.262  17.768  1.00 42.37           H  
ATOM   4712  HG3 GLU A 299      51.224 -32.305  16.303  1.00 42.37           H  
ATOM   4713  CD  GLU A 299      52.369 -31.326  17.872  1.00 42.37           C  
ATOM   4714  OE1 GLU A 299      52.514 -30.255  17.240  1.00 42.37           O  
ATOM   4715  OE2 GLU A 299      52.621 -31.489  19.087  1.00 42.37           O  
ATOM   4716  N   PRO A 300      54.726 -34.499  14.224  1.00 42.32           N  
ATOM   4717  CA  PRO A 300      55.878 -33.580  14.223  1.00 42.32           C  
ATOM   4718  HA  PRO A 300      56.305 -33.535  15.225  1.00 42.32           H  
ATOM   4719  C   PRO A 300      55.532 -32.133  13.805  1.00 42.32           C  
ATOM   4720  CB  PRO A 300      56.910 -34.213  13.291  1.00 42.32           C  
ATOM   4721  HB2 PRO A 300      57.451 -34.995  13.824  1.00 42.32           H  
ATOM   4722  HB3 PRO A 300      57.601 -33.482  12.872  1.00 42.32           H  
ATOM   4723  O   PRO A 300      54.559 -31.885  13.095  1.00 42.32           O  
ATOM   4724  CG  PRO A 300      56.023 -34.839  12.221  1.00 42.32           C  
ATOM   4725  HG2 PRO A 300      55.725 -34.079  11.499  1.00 42.32           H  
ATOM   4726  HG3 PRO A 300      56.520 -35.670  11.720  1.00 42.32           H  
ATOM   4727  CD  PRO A 300      54.798 -35.305  13.010  1.00 42.32           C  
ATOM   4728  HD2 PRO A 300      54.915 -36.356  13.271  1.00 42.32           H  
ATOM   4729  HD3 PRO A 300      53.895 -35.175  12.413  1.00 42.32           H  
ATOM   4730  N   LEU A 301      56.358 -31.179  14.250  1.00 31.49           N  
ATOM   4731  H   LEU A 301      57.174 -31.473  14.768  1.00 31.49           H  
ATOM   4732  CA  LEU A 301      56.066 -29.738  14.266  1.00 31.49           C  
ATOM   4733  HA  LEU A 301      54.985 -29.610  14.325  1.00 31.49           H  
ATOM   4734  C   LEU A 301      56.559 -28.953  13.025  1.00 31.49           C  
ATOM   4735  CB  LEU A 301      56.692 -29.116  15.539  1.00 31.49           C  
ATOM   4736  HB2 LEU A 301      57.711 -29.485  15.658  1.00 31.49           H  
ATOM   4737  HB3 LEU A 301      56.774 -28.041  15.378  1.00 31.49           H  
ATOM   4738  O   LEU A 301      57.609 -29.255  12.468  1.00 31.49           O  
ATOM   4739  CG  LEU A 301      55.918 -29.302  16.859  1.00 31.49           C  
ATOM   4740  HG  LEU A 301      54.887 -28.981  16.712  1.00 31.49           H  
ATOM   4741  CD1 LEU A 301      55.944 -30.740  17.377  1.00 31.49           C  
ATOM   4742 HD11 LEU A 301      55.406 -31.383  16.681  1.00 31.49           H  
ATOM   4743 HD12 LEU A 301      56.967 -31.088  17.513  1.00 31.49           H  
ATOM   4744 HD13 LEU A 301      55.407 -30.787  18.325  1.00 31.49           H  
ATOM   4745  CD2 LEU A 301      56.552 -28.418  17.939  1.00 31.49           C  
ATOM   4746 HD21 LEU A 301      55.983 -28.522  18.862  1.00 31.49           H  
ATOM   4747 HD22 LEU A 301      56.518 -27.374  17.630  1.00 31.49           H  
ATOM   4748 HD23 LEU A 301      57.586 -28.715  18.112  1.00 31.49           H  
ATOM   4749  N   GLN A 302      55.832 -27.864  12.729  1.00 51.42           N  
ATOM   4750  H   GLN A 302      54.927 -27.849  13.178  1.00 51.42           H  
ATOM   4751  CA  GLN A 302      56.288 -26.535  12.254  1.00 51.42           C  
ATOM   4752  HA  GLN A 302      55.381 -25.978  12.018  1.00 51.42           H  
ATOM   4753  C   GLN A 302      57.207 -26.374  11.015  1.00 51.42           C  
ATOM   4754  CB  GLN A 302      56.935 -25.779  13.429  1.00 51.42           C  
ATOM   4755  HB2 GLN A 302      57.408 -24.871  13.056  1.00 51.42           H  
ATOM   4756  HB3 GLN A 302      57.718 -26.401  13.863  1.00 51.42           H  
ATOM   4757  O   GLN A 302      58.375 -26.760  11.017  1.00 51.42           O  
ATOM   4758  CG  GLN A 302      55.932 -25.366  14.517  1.00 51.42           C  
ATOM   4759  HG2 GLN A 302      55.366 -26.234  14.856  1.00 51.42           H  
ATOM   4760  HG3 GLN A 302      55.231 -24.646  14.097  1.00 51.42           H  
ATOM   4761  CD  GLN A 302      56.605 -24.734  15.735  1.00 51.42           C  
ATOM   4762  NE2 GLN A 302      55.842 -24.332  16.725  1.00 51.42           N  
ATOM   4763 HE21 GLN A 302      56.325 -23.922  17.512  1.00 51.42           H  
ATOM   4764 HE22 GLN A 302      54.838 -24.438  16.685  1.00 51.42           H  
ATOM   4765  OE1 GLN A 302      57.813 -24.604  15.844  1.00 51.42           O  
ATOM   4766  N   PRO A 303      56.771 -25.537  10.052  1.00 38.95           N  
ATOM   4767  CA  PRO A 303      57.549 -24.425   9.496  1.00 38.95           C  
ATOM   4768  HA  PRO A 303      58.615 -24.654   9.512  1.00 38.95           H  
ATOM   4769  C   PRO A 303      57.311 -23.106  10.279  1.00 38.95           C  
ATOM   4770  CB  PRO A 303      57.063 -24.343   8.049  1.00 38.95           C  
ATOM   4771  HB2 PRO A 303      57.547 -25.120   7.458  1.00 38.95           H  
ATOM   4772  HB3 PRO A 303      57.231 -23.364   7.600  1.00 38.95           H  
ATOM   4773  O   PRO A 303      56.536 -23.079  11.235  1.00 38.95           O  
ATOM   4774  CG  PRO A 303      55.571 -24.658   8.186  1.00 38.95           C  
ATOM   4775  HG2 PRO A 303      55.029 -23.748   8.441  1.00 38.95           H  
ATOM   4776  HG3 PRO A 303      55.169 -25.095   7.272  1.00 38.95           H  
ATOM   4777  CD  PRO A 303      55.495 -25.641   9.362  1.00 38.95           C  
ATOM   4778  HD2 PRO A 303      54.668 -25.373  10.019  1.00 38.95           H  
ATOM   4779  HD3 PRO A 303      55.366 -26.657   8.988  1.00 38.95           H  
ATOM   4780  N   LEU A 304      57.972 -22.012   9.872  1.00 33.49           N  
ATOM   4781  H   LEU A 304      58.511 -22.080   9.021  1.00 33.49           H  
ATOM   4782  CA  LEU A 304      57.961 -20.687  10.530  1.00 33.49           C  
ATOM   4783  HA  LEU A 304      57.352 -20.743  11.433  1.00 33.49           H  
ATOM   4784  C   LEU A 304      57.315 -19.571   9.665  1.00 33.49           C  
ATOM   4785  CB  LEU A 304      59.409 -20.330  10.952  1.00 33.49           C  
ATOM   4786  HB2 LEU A 304      59.550 -19.252  10.868  1.00 33.49           H  
ATOM   4787  HB3 LEU A 304      60.119 -20.787  10.262  1.00 33.49           H  
ATOM   4788  O   LEU A 304      56.918 -19.802   8.524  1.00 33.49           O  
ATOM   4789  CG  LEU A 304      59.775 -20.715  12.400  1.00 33.49           C  
ATOM   4790  HG  LEU A 304      59.059 -20.257  13.082  1.00 33.49           H  
ATOM   4791  CD1 LEU A 304      59.793 -22.225  12.644  1.00 33.49           C  
ATOM   4792 HD11 LEU A 304      58.780 -22.620  12.574  1.00 33.49           H  
ATOM   4793 HD12 LEU A 304      60.433 -22.723  11.915  1.00 33.49           H  
ATOM   4794 HD13 LEU A 304      60.155 -22.434  13.650  1.00 33.49           H  
ATOM   4795  CD2 LEU A 304      61.168 -20.174  12.731  1.00 33.49           C  
ATOM   4796 HD21 LEU A 304      61.912 -20.620  12.072  1.00 33.49           H  
ATOM   4797 HD22 LEU A 304      61.412 -20.406  13.768  1.00 33.49           H  
ATOM   4798 HD23 LEU A 304      61.176 -19.090  12.611  1.00 33.49           H  
ATOM   4799  N   GLU A 305      57.218 -18.363  10.236  1.00 46.52           N  
ATOM   4800  H   GLU A 305      57.583 -18.269  11.173  1.00 46.52           H  
ATOM   4801  CA  GLU A 305      56.634 -17.131   9.667  1.00 46.52           C  
ATOM   4802  HA  GLU A 305      55.557 -17.262   9.561  1.00 46.52           H  
ATOM   4803  C   GLU A 305      57.198 -16.703   8.295  1.00 46.52           C  
ATOM   4804  CB  GLU A 305      56.892 -15.966  10.641  1.00 46.52           C  
ATOM   4805  HB2 GLU A 305      56.516 -15.043  10.200  1.00 46.52           H  
ATOM   4806  HB3 GLU A 305      57.971 -15.861  10.760  1.00 46.52           H  
ATOM   4807  O   GLU A 305      58.397 -16.818   8.024  1.00 46.52           O  
ATOM   4808  CG  GLU A 305      56.258 -16.127  12.028  1.00 46.52           C  
ATOM   4809  HG2 GLU A 305      56.452 -17.128  12.413  1.00 46.52           H  
ATOM   4810  HG3 GLU A 305      55.178 -16.002  11.948  1.00 46.52           H  
ATOM   4811  CD  GLU A 305      56.855 -15.093  12.990  1.00 46.52           C  
ATOM   4812  OE1 GLU A 305      56.358 -13.944  13.001  1.00 46.52           O  
ATOM   4813  OE2 GLU A 305      57.836 -15.459  13.676  1.00 46.52           O  
ATOM   4814  N   PRO A 306      56.340 -16.099   7.455  1.00 39.84           N  
ATOM   4815  CA  PRO A 306      56.584 -14.713   7.025  1.00 39.84           C  
ATOM   4816  HA  PRO A 306      57.431 -14.295   7.569  1.00 39.84           H  
ATOM   4817  C   PRO A 306      55.366 -13.788   7.282  1.00 39.84           C  
ATOM   4818  CB  PRO A 306      56.971 -14.842   5.548  1.00 39.84           C  
ATOM   4819  HB2 PRO A 306      56.850 -13.919   4.981  1.00 39.84           H  
ATOM   4820  HB3 PRO A 306      57.999 -15.197   5.473  1.00 39.84           H  
ATOM   4821  O   PRO A 306      54.479 -14.119   8.064  1.00 39.84           O  
ATOM   4822  CG  PRO A 306      56.021 -15.934   5.070  1.00 39.84           C  
ATOM   4823  HG2 PRO A 306      55.049 -15.500   4.838  1.00 39.84           H  
ATOM   4824  HG3 PRO A 306      56.420 -16.464   4.205  1.00 39.84           H  
ATOM   4825  CD  PRO A 306      55.895 -16.853   6.288  1.00 39.84           C  
ATOM   4826  HD2 PRO A 306      54.861 -17.172   6.414  1.00 39.84           H  
ATOM   4827  HD3 PRO A 306      56.529 -17.729   6.147  1.00 39.84           H  
ATOM   4828  N   MET A 307      55.340 -12.596   6.666  1.00 33.11           N  
ATOM   4829  H   MET A 307      56.040 -12.415   5.961  1.00 33.11           H  
ATOM   4830  CA  MET A 307      54.450 -11.475   7.026  1.00 33.11           C  
ATOM   4831  HA  MET A 307      53.891 -11.752   7.919  1.00 33.11           H  
ATOM   4832  C   MET A 307      53.386 -11.100   5.962  1.00 33.11           C  
ATOM   4833  CB  MET A 307      55.326 -10.259   7.398  1.00 33.11           C  
ATOM   4834  HB2 MET A 307      54.694  -9.391   7.586  1.00 33.11           H  
ATOM   4835  HB3 MET A 307      55.991 -10.020   6.569  1.00 33.11           H  
ATOM   4836  O   MET A 307      53.344 -11.643   4.862  1.00 33.11           O  
ATOM   4837  CG  MET A 307      56.153 -10.501   8.666  1.00 33.11           C  
ATOM   4838  HG2 MET A 307      56.844 -11.327   8.496  1.00 33.11           H  
ATOM   4839  HG3 MET A 307      55.478 -10.786   9.473  1.00 33.11           H  
ATOM   4840  SD  MET A 307      57.108  -9.055   9.201  1.00 33.11           S  
ATOM   4841  CE  MET A 307      57.754  -9.708  10.765  1.00 33.11           C  
ATOM   4842  HE1 MET A 307      58.352 -10.599  10.573  1.00 33.11           H  
ATOM   4843  HE2 MET A 307      56.928  -9.972  11.424  1.00 33.11           H  
ATOM   4844  HE3 MET A 307      58.374  -8.954  11.250  1.00 33.11           H  
ATOM   4845  N   GLN A 308      52.533 -10.140   6.349  1.00 54.23           N  
ATOM   4846  H   GLN A 308      52.705  -9.787   7.279  1.00 54.23           H  
ATOM   4847  CA  GLN A 308      51.485  -9.407   5.602  1.00 54.23           C  
ATOM   4848  HA  GLN A 308      50.688 -10.093   5.314  1.00 54.23           H  
ATOM   4849  C   GLN A 308      52.025  -8.690   4.323  1.00 54.23           C  
ATOM   4850  CB  GLN A 308      50.952  -8.357   6.609  1.00 54.23           C  
ATOM   4851  HB2 GLN A 308      50.085  -7.845   6.193  1.00 54.23           H  
ATOM   4852  HB3 GLN A 308      51.734  -7.613   6.763  1.00 54.23           H  
ATOM   4853  O   GLN A 308      53.251  -8.600   4.211  1.00 54.23           O  
ATOM   4854  CG  GLN A 308      50.510  -8.881   7.991  1.00 54.23           C  
ATOM   4855  HG2 GLN A 308      51.326  -9.410   8.483  1.00 54.23           H  
ATOM   4856  HG3 GLN A 308      49.679  -9.575   7.863  1.00 54.23           H  
ATOM   4857  CD  GLN A 308      50.071  -7.753   8.927  1.00 54.23           C  
ATOM   4858  NE2 GLN A 308      49.715  -8.059  10.154  1.00 54.23           N  
ATOM   4859 HE21 GLN A 308      49.435  -7.282  10.736  1.00 54.23           H  
ATOM   4860 HE22 GLN A 308      49.724  -9.015  10.479  1.00 54.23           H  
ATOM   4861  OE1 GLN A 308      50.051  -6.582   8.590  1.00 54.23           O  
ATOM   4862  N   PRO A 309      51.207  -8.077   3.411  1.00 48.15           N  
ATOM   4863  CA  PRO A 309      49.785  -7.671   3.537  1.00 48.15           C  
ATOM   4864  HA  PRO A 309      49.277  -8.193   4.347  1.00 48.15           H  
ATOM   4865  C   PRO A 309      48.894  -7.842   2.258  1.00 48.15           C  
ATOM   4866  CB  PRO A 309      49.961  -6.167   3.866  1.00 48.15           C  
ATOM   4867  HB2 PRO A 309      50.142  -6.037   4.933  1.00 48.15           H  
ATOM   4868  HB3 PRO A 309      49.108  -5.548   3.587  1.00 48.15           H  
ATOM   4869  O   PRO A 309      49.295  -8.483   1.291  1.00 48.15           O  
ATOM   4870  CG  PRO A 309      51.227  -5.741   3.103  1.00 48.15           C  
ATOM   4871  HG2 PRO A 309      51.007  -5.036   2.301  1.00 48.15           H  
ATOM   4872  HG3 PRO A 309      51.943  -5.304   3.798  1.00 48.15           H  
ATOM   4873  CD  PRO A 309      51.777  -7.050   2.540  1.00 48.15           C  
ATOM   4874  HD2 PRO A 309      51.432  -7.193   1.516  1.00 48.15           H  
ATOM   4875  HD3 PRO A 309      52.867  -7.027   2.536  1.00 48.15           H  
ATOM   4876  N   LEU A 310      47.731  -7.157   2.244  1.00 37.93           N  
ATOM   4877  H   LEU A 310      47.452  -6.762   3.130  1.00 37.93           H  
ATOM   4878  CA  LEU A 310      46.842  -6.794   1.106  1.00 37.93           C  
ATOM   4879  HA  LEU A 310      46.286  -5.937   1.484  1.00 37.93           H  
ATOM   4880  C   LEU A 310      45.669  -7.735   0.719  1.00 37.93           C  
ATOM   4881  CB  LEU A 310      47.640  -6.233  -0.100  1.00 37.93           C  
ATOM   4882  HB2 LEU A 310      46.948  -5.938  -0.888  1.00 37.93           H  
ATOM   4883  HB3 LEU A 310      48.263  -7.028  -0.510  1.00 37.93           H  
ATOM   4884  O   LEU A 310      45.455  -8.794   1.299  1.00 37.93           O  
ATOM   4885  CG  LEU A 310      48.521  -5.009   0.211  1.00 37.93           C  
ATOM   4886  HG  LEU A 310      49.244  -5.270   0.984  1.00 37.93           H  
ATOM   4887  CD1 LEU A 310      49.299  -4.598  -1.039  1.00 37.93           C  
ATOM   4888 HD11 LEU A 310      49.957  -3.760  -0.807  1.00 37.93           H  
ATOM   4889 HD12 LEU A 310      48.608  -4.311  -1.832  1.00 37.93           H  
ATOM   4890 HD13 LEU A 310      49.907  -5.437  -1.377  1.00 37.93           H  
ATOM   4891  CD2 LEU A 310      47.716  -3.793   0.682  1.00 37.93           C  
ATOM   4892 HD21 LEU A 310      47.253  -3.996   1.648  1.00 37.93           H  
ATOM   4893 HD22 LEU A 310      46.939  -3.553  -0.044  1.00 37.93           H  
ATOM   4894 HD23 LEU A 310      48.376  -2.934   0.800  1.00 37.93           H  
ATOM   4895  N   GLU A 311      44.815  -7.200  -0.167  1.00 46.43           N  
ATOM   4896  H   GLU A 311      45.143  -6.387  -0.669  1.00 46.43           H  
ATOM   4897  CA  GLU A 311      43.357  -7.408  -0.319  1.00 46.43           C  
ATOM   4898  HA  GLU A 311      43.117  -8.471  -0.343  1.00 46.43           H  
ATOM   4899  C   GLU A 311      42.868  -6.709  -1.635  1.00 46.43           C  
ATOM   4900  CB  GLU A 311      42.716  -6.744   0.922  1.00 46.43           C  
ATOM   4901  HB2 GLU A 311      41.657  -7.003   0.941  1.00 46.43           H  
ATOM   4902  HB3 GLU A 311      43.139  -7.181   1.826  1.00 46.43           H  
ATOM   4903  O   GLU A 311      43.729  -6.134  -2.314  1.00 46.43           O  
ATOM   4904  CG  GLU A 311      42.924  -5.210   0.978  1.00 46.43           C  
ATOM   4905  HG2 GLU A 311      42.757  -4.767  -0.004  1.00 46.43           H  
ATOM   4906  HG3 GLU A 311      43.963  -5.011   1.241  1.00 46.43           H  
ATOM   4907  CD  GLU A 311      41.993  -4.487   1.957  1.00 46.43           C  
ATOM   4908  OE1 GLU A 311      40.770  -4.751   1.898  1.00 46.43           O  
ATOM   4909  OE2 GLU A 311      42.506  -3.623   2.702  1.00 46.43           O  
ATOM   4910  N   PRO A 312      41.563  -6.580  -2.010  1.00 48.89           N  
ATOM   4911  CA  PRO A 312      40.334  -7.355  -1.735  1.00 48.89           C  
ATOM   4912  HA  PRO A 312      40.545  -8.278  -1.194  1.00 48.89           H  
ATOM   4913  C   PRO A 312      39.479  -7.661  -3.021  1.00 48.89           C  
ATOM   4914  CB  PRO A 312      39.537  -6.371  -0.856  1.00 48.89           C  
ATOM   4915  HB2 PRO A 312      38.466  -6.570  -0.827  1.00 48.89           H  
ATOM   4916  HB3 PRO A 312      39.883  -6.393   0.177  1.00 48.89           H  
ATOM   4917  O   PRO A 312      39.881  -7.358  -4.141  1.00 48.89           O  
ATOM   4918  CG  PRO A 312      39.849  -5.000  -1.471  1.00 48.89           C  
ATOM   4919  HG2 PRO A 312      39.029  -4.663  -2.105  1.00 48.89           H  
ATOM   4920  HG3 PRO A 312      40.045  -4.269  -0.687  1.00 48.89           H  
ATOM   4921  CD  PRO A 312      41.099  -5.230  -2.327  1.00 48.89           C  
ATOM   4922  HD2 PRO A 312      40.844  -5.159  -3.384  1.00 48.89           H  
ATOM   4923  HD3 PRO A 312      41.848  -4.475  -2.088  1.00 48.89           H  
ATOM   4924  N   MET A 313      38.219  -8.091  -2.811  1.00 46.17           N  
ATOM   4925  H   MET A 313      38.052  -8.434  -1.876  1.00 46.17           H  
ATOM   4926  CA  MET A 313      37.000  -7.895  -3.643  1.00 46.17           C  
ATOM   4927  HA  MET A 313      36.189  -8.126  -2.952  1.00 46.17           H  
ATOM   4928  C   MET A 313      36.677  -8.768  -4.889  1.00 46.17           C  
ATOM   4929  CB  MET A 313      36.812  -6.399  -3.988  1.00 46.17           C  
ATOM   4930  HB2 MET A 313      36.127  -6.297  -4.829  1.00 46.17           H  
ATOM   4931  HB3 MET A 313      37.758  -5.965  -4.313  1.00 46.17           H  
ATOM   4932  O   MET A 313      37.312  -8.653  -5.930  1.00 46.17           O  
ATOM   4933  CG  MET A 313      36.254  -5.566  -2.829  1.00 46.17           C  
ATOM   4934  HG2 MET A 313      36.268  -4.518  -3.127  1.00 46.17           H  
ATOM   4935  HG3 MET A 313      36.912  -5.673  -1.967  1.00 46.17           H  
ATOM   4936  SD  MET A 313      34.564  -5.987  -2.316  1.00 46.17           S  
ATOM   4937  CE  MET A 313      34.439  -4.907  -0.865  1.00 46.17           C  
ATOM   4938  HE1 MET A 313      33.458  -5.025  -0.404  1.00 46.17           H
[truncated: 486,171 more chars]
