# Supplementary material for: A glutamine-based single α-helix scaffold to target globular proteins
Source: Nat Commun. 2022 Nov 18;13:7073. doi: 10.1038/s41467-022-34793-6 (PMC9674830; doi:10.1038/s41467-022-34793-6)
Supplement: Supplementary file 7 — Supplementary Data 4 [file 41467_2022_34793_MOESM7_ESM.zip › ColabFold_p37n/p37n_with_MSAs/Q54KY6.pdb]

ATOM      1  N   MET A   1       4.273  23.132 -68.521  1.00 34.70           N  
ATOM      2  H   MET A   1       4.604  22.802 -67.625  1.00 34.70           H  
ATOM      3  H2  MET A   1       4.285  22.350 -69.160  1.00 34.70           H  
ATOM      4  H3  MET A   1       4.878  23.864 -68.864  1.00 34.70           H  
ATOM      5  CA  MET A   1       2.880  23.616 -68.394  1.00 34.70           C  
ATOM      6  HA  MET A   1       2.828  24.375 -67.614  1.00 34.70           H  
ATOM      7  C   MET A   1       2.010  22.455 -67.950  1.00 34.70           C  
ATOM      8  CB  MET A   1       2.362  24.223 -69.706  1.00 34.70           C  
ATOM      9  HB2 MET A   1       2.869  23.766 -70.556  1.00 34.70           H  
ATOM     10  HB3 MET A   1       1.293  24.034 -69.806  1.00 34.70           H  
ATOM     11  O   MET A   1       2.287  21.331 -68.350  1.00 34.70           O  
ATOM     12  CG  MET A   1       2.573  25.739 -69.726  1.00 34.70           C  
ATOM     13  HG2 MET A   1       3.605  25.975 -69.469  1.00 34.70           H  
ATOM     14  HG3 MET A   1       1.918  26.189 -68.980  1.00 34.70           H  
ATOM     15  SD  MET A   1       2.209  26.473 -71.338  1.00 34.70           S  
ATOM     16  CE  MET A   1       1.850  28.185 -70.856  1.00 34.70           C  
ATOM     17  HE1 MET A   1       2.716  28.621 -70.359  1.00 34.70           H  
ATOM     18  HE2 MET A   1       0.992  28.209 -70.185  1.00 34.70           H  
ATOM     19  HE3 MET A   1       1.619  28.769 -71.747  1.00 34.70           H  
ATOM     20  N   ASN A   2       1.031  22.726 -67.090  1.00 35.94           N  
ATOM     21  H   ASN A   2       0.860  23.684 -66.819  1.00 35.94           H  
ATOM     22  CA  ASN A   2       0.209  21.719 -66.414  1.00 35.94           C  
ATOM     23  HA  ASN A   2       0.853  21.000 -65.908  1.00 35.94           H  
ATOM     24  C   ASN A   2      -0.711  20.972 -67.390  1.00 35.94           C  
ATOM     25  CB  ASN A   2      -0.675  22.432 -65.365  1.00 35.94           C  
ATOM     26  HB2 ASN A   2      -1.366  23.102 -65.878  1.00 35.94           H  
ATOM     27  HB3 ASN A   2      -1.267  21.689 -64.832  1.00 35.94           H  
ATOM     28  O   ASN A   2      -1.218  21.580 -68.331  1.00 35.94           O  
ATOM     29  CG  ASN A   2       0.079  23.235 -64.321  1.00 35.94           C  
ATOM     30  ND2 ASN A   2      -0.611  24.050 -63.562  1.00 35.94           N  
ATOM     31 HD21 ASN A   2      -0.102  24.525 -62.829  1.00 35.94           H  
ATOM     32 HD22 ASN A   2      -1.620  24.056 -63.592  1.00 35.94           H  
ATOM     33  OD1 ASN A   2       1.291  23.175 -64.211  1.00 35.94           O  
ATOM     34  N   SER A   3      -1.064  19.726 -67.068  1.00 39.05           N  
ATOM     35  H   SER A   3      -0.389  19.183 -66.549  1.00 39.05           H  
ATOM     36  CA  SER A   3      -2.454  19.422 -66.679  1.00 39.05           C  
ATOM     37  HA  SER A   3      -2.751  20.102 -65.881  1.00 39.05           H  
ATOM     38  C   SER A   3      -2.604  18.002 -66.152  1.00 39.05           C  
ATOM     39  CB  SER A   3      -3.470  19.584 -67.813  1.00 39.05           C  
ATOM     40  HB2 SER A   3      -4.386  19.047 -67.566  1.00 39.05           H  
ATOM     41  HB3 SER A   3      -3.066  19.186 -68.744  1.00 39.05           H  
ATOM     42  O   SER A   3      -2.169  17.037 -66.778  1.00 39.05           O  
ATOM     43  OG  SER A   3      -3.780  20.953 -67.951  1.00 39.05           O  
ATOM     44  HG  SER A   3      -2.975  21.382 -68.252  1.00 39.05           H  
ATOM     45  N   ASP A   4      -3.306  17.892 -65.031  1.00 44.32           N  
ATOM     46  H   ASP A   4      -3.572  18.725 -64.524  1.00 44.32           H  
ATOM     47  CA  ASP A   4      -3.821  16.644 -64.496  1.00 44.32           C  
ATOM     48  HA  ASP A   4      -2.987  16.009 -64.194  1.00 44.32           H  
ATOM     49  C   ASP A   4      -4.703  15.907 -65.508  1.00 44.32           C  
ATOM     50  CB  ASP A   4      -4.679  16.952 -63.263  1.00 44.32           C  
ATOM     51  HB2 ASP A   4      -5.098  16.023 -62.878  1.00 44.32           H  
ATOM     52  HB3 ASP A   4      -5.506  17.607 -63.539  1.00 44.32           H  
ATOM     53  O   ASP A   4      -5.700  16.442 -66.000  1.00 44.32           O  
ATOM     54  CG  ASP A   4      -3.845  17.615 -62.180  1.00 44.32           C  
ATOM     55  OD1 ASP A   4      -3.194  16.846 -61.445  1.00 44.32           O  
ATOM     56  OD2 ASP A   4      -3.833  18.865 -62.162  1.00 44.32           O  
ATOM     57  N   LYS A   5      -4.422  14.619 -65.714  1.00 51.87           N  
ATOM     58  H   LYS A   5      -3.538  14.272 -65.370  1.00 51.87           H  
ATOM     59  CA  LYS A   5      -5.457  13.645 -66.064  1.00 51.87           C  
ATOM     60  HA  LYS A   5      -6.426  14.076 -65.809  1.00 51.87           H  
ATOM     61  C   LYS A   5      -5.302  12.398 -65.206  1.00 51.87           C  
ATOM     62  CB  LYS A   5      -5.491  13.332 -67.571  1.00 51.87           C  
ATOM     63  HB2 LYS A   5      -6.040  12.402 -67.717  1.00 51.87           H  
ATOM     64  HB3 LYS A   5      -4.478  13.200 -67.951  1.00 51.87           H  
ATOM     65  O   LYS A   5      -4.417  11.576 -65.414  1.00 51.87           O  
ATOM     66  CG  LYS A   5      -6.214  14.448 -68.344  1.00 51.87           C  
ATOM     67  HG2 LYS A   5      -7.160  14.670 -67.850  1.00 51.87           H  
ATOM     68  HG3 LYS A   5      -5.594  15.345 -68.336  1.00 51.87           H  
ATOM     69  CD  LYS A   5      -6.507  14.075 -69.800  1.00 51.87           C  
ATOM     70  HD2 LYS A   5      -5.563  13.911 -70.320  1.00 51.87           H  
ATOM     71  HD3 LYS A   5      -7.102  13.162 -69.830  1.00 51.87           H  
ATOM     72  CE  LYS A   5      -7.281  15.230 -70.450  1.00 51.87           C  
ATOM     73  HE2 LYS A   5      -8.227  15.355 -69.924  1.00 51.87           H  
ATOM     74  HE3 LYS A   5      -6.706  16.145 -70.308  1.00 51.87           H  
ATOM     75  NZ  LYS A   5      -7.517  15.000 -71.896  1.00 51.87           N  
ATOM     76  HZ1 LYS A   5      -6.637  14.909 -72.384  1.00 51.87           H  
ATOM     77  HZ2 LYS A   5      -8.055  14.157 -72.043  1.00 51.87           H  
ATOM     78  HZ3 LYS A   5      -8.019  15.778 -72.299  1.00 51.87           H  
ATOM     79  N   LYS A   6      -6.238  12.252 -64.264  1.00 48.20           N  
ATOM     80  H   LYS A   6      -6.863  13.034 -64.137  1.00 48.20           H  
ATOM     81  CA  LYS A   6      -6.613  10.967 -63.660  1.00 48.20           C  
ATOM     82  HA  LYS A   6      -5.825  10.626 -62.989  1.00 48.20           H  
ATOM     83  C   LYS A   6      -6.825   9.928 -64.777  1.00 48.20           C  
ATOM     84  CB  LYS A   6      -7.952  11.149 -62.900  1.00 48.20           C  
ATOM     85  HB2 LYS A   6      -8.717  11.435 -63.621  1.00 48.20           H  
ATOM     86  HB3 LYS A   6      -8.241  10.188 -62.473  1.00 48.20           H  
ATOM     87  O   LYS A   6      -7.397  10.304 -65.802  1.00 48.20           O  
ATOM     88  CG  LYS A   6      -7.943  12.198 -61.770  1.00 48.20           C  
ATOM     89  HG2 LYS A   6      -7.577  13.150 -62.153  1.00 48.20           H  
ATOM     90  HG3 LYS A   6      -7.270  11.861 -60.982  1.00 48.20           H  
ATOM     91  CD  LYS A   6      -9.350  12.424 -61.179  1.00 48.20           C  
ATOM     92  HD2 LYS A   6     -10.008  12.809 -61.959  1.00 48.20           H  
ATOM     93  HD3 LYS A   6      -9.742  11.474 -60.815  1.00 48.20           H  
ATOM     94  CE  LYS A   6      -9.282  13.430 -60.017  1.00 48.20           C  
ATOM     95  HE2 LYS A   6      -8.845  14.358 -60.385  1.00 48.20           H  
ATOM     96  HE3 LYS A   6      -8.603  13.035 -59.262  1.00 48.20           H  
ATOM     97  NZ  LYS A   6     -10.608  13.707 -59.401  1.00 48.20           N  
ATOM     98  HZ1 LYS A   6     -11.241  14.134 -60.062  1.00 48.20           H  
ATOM     99  HZ2 LYS A   6     -11.026  12.863 -59.035  1.00 48.20           H  
ATOM    100  HZ3 LYS A   6     -10.500  14.346 -58.626  1.00 48.20           H  
ATOM    101  N   LYS A   7      -6.526   8.643 -64.524  1.00 42.05           N  
ATOM    102  H   LYS A   7      -5.726   8.499 -63.924  1.00 42.05           H  
ATOM    103  CA  LYS A   7      -7.537   7.554 -64.486  1.00 42.05           C  
ATOM    104  HA  LYS A   7      -8.122   7.687 -63.576  1.00 42.05           H  
ATOM    105  C   LYS A   7      -6.950   6.125 -64.405  1.00 42.05           C  
ATOM    106  CB  LYS A   7      -8.528   7.624 -65.676  1.00 42.05           C  
ATOM    107  HB2 LYS A   7      -8.038   8.014 -66.568  1.00 42.05           H  
ATOM    108  HB3 LYS A   7      -8.870   6.619 -65.924  1.00 42.05           H  
ATOM    109  O   LYS A   7      -6.303   5.661 -65.329  1.00 42.05           O  
ATOM    110  CG  LYS A   7      -9.765   8.468 -65.298  1.00 42.05           C  
ATOM    111  HG2 LYS A   7     -10.259   7.979 -64.459  1.00 42.05           H  
ATOM    112  HG3 LYS A   7      -9.481   9.459 -64.944  1.00 42.05           H  
ATOM    113  CD  LYS A   7     -10.766   8.637 -66.447  1.00 42.05           C  
ATOM    114  HD2 LYS A   7     -11.031   7.653 -66.833  1.00 42.05           H  
ATOM    115  HD3 LYS A   7     -10.307   9.212 -67.252  1.00 42.05           H  
ATOM    116  CE  LYS A   7     -12.009   9.373 -65.917  1.00 42.05           C  
ATOM    117  HE2 LYS A   7     -11.838  10.447 -65.998  1.00 42.05           H  
ATOM    118  HE3 LYS A   7     -12.122   9.134 -64.860  1.00 42.05           H  
ATOM    119  NZ  LYS A   7     -13.254   8.981 -66.626  1.00 42.05           N  
ATOM    120  HZ1 LYS A   7     -13.470   8.014 -66.430  1.00 42.05           H  
ATOM    121  HZ2 LYS A   7     -14.040   9.526 -66.300  1.00 42.05           H  
ATOM    122  HZ3 LYS A   7     -13.163   9.100 -67.625  1.00 42.05           H  
ATOM    123  N   TYR A   8      -7.362   5.444 -63.330  1.00 38.10           N  
ATOM    124  H   TYR A   8      -7.753   6.020 -62.597  1.00 38.10           H  
ATOM    125  CA  TYR A   8      -7.774   4.030 -63.233  1.00 38.10           C  
ATOM    126  HA  TYR A   8      -8.192   3.956 -62.229  1.00 38.10           H  
ATOM    127  C   TYR A   8      -6.753   2.872 -63.267  1.00 38.10           C  
ATOM    128  CB  TYR A   8      -8.978   3.775 -64.154  1.00 38.10           C  
ATOM    129  HB2 TYR A   8      -8.625   3.809 -65.185  1.00 38.10           H  
ATOM    130  HB3 TYR A   8      -9.344   2.764 -63.978  1.00 38.10           H  
ATOM    131  O   TYR A   8      -6.233   2.486 -64.304  1.00 38.10           O  
ATOM    132  CG  TYR A   8     -10.151   4.738 -63.997  1.00 38.10           C  
ATOM    133  CD1 TYR A   8     -10.514   5.273 -62.740  1.00 38.10           C  
ATOM    134  HD1 TYR A   8      -9.981   4.990 -61.845  1.00 38.10           H  
ATOM    135  CD2 TYR A   8     -10.917   5.064 -65.131  1.00 38.10           C  
ATOM    136  HD2 TYR A   8     -10.679   4.609 -66.081  1.00 38.10           H  
ATOM    137  CE1 TYR A   8     -11.600   6.162 -62.626  1.00 38.10           C  
ATOM    138  HE1 TYR A   8     -11.871   6.560 -61.659  1.00 38.10           H  
ATOM    139  CE2 TYR A   8     -12.015   5.937 -65.019  1.00 38.10           C  
ATOM    140  HE2 TYR A   8     -12.634   6.128 -65.883  1.00 38.10           H  
ATOM    141  OH  TYR A   8     -13.360   7.410 -63.693  1.00 38.10           O  
ATOM    142  HH  TYR A   8     -13.636   7.531 -62.782  1.00 38.10           H  
ATOM    143  CZ  TYR A   8     -12.345   6.508 -63.773  1.00 38.10           C  
ATOM    144  N   PHE A   9      -6.623   2.265 -62.078  1.00 42.22           N  
ATOM    145  H   PHE A   9      -6.911   2.833 -61.294  1.00 42.22           H  
ATOM    146  CA  PHE A   9      -6.731   0.831 -61.757  1.00 42.22           C  
ATOM    147  HA  PHE A   9      -6.214   0.694 -60.808  1.00 42.22           H  
ATOM    148  C   PHE A   9      -6.155  -0.227 -62.715  1.00 42.22           C  
ATOM    149  CB  PHE A   9      -8.215   0.496 -61.495  1.00 42.22           C  
ATOM    150  HB2 PHE A   9      -8.760   0.558 -62.437  1.00 42.22           H  
ATOM    151  HB3 PHE A   9      -8.282  -0.539 -61.158  1.00 42.22           H  
ATOM    152  O   PHE A   9      -6.691  -0.465 -63.794  1.00 42.22           O  
ATOM    153  CG  PHE A   9      -8.914   1.367 -60.466  1.00 42.22           C  
ATOM    154  CD1 PHE A   9      -8.547   1.284 -59.110  1.00 42.22           C  
ATOM    155  HD1 PHE A   9      -7.782   0.591 -58.794  1.00 42.22           H  
ATOM    156  CD2 PHE A   9      -9.951   2.238 -60.854  1.00 42.22           C  
ATOM    157  HD2 PHE A   9     -10.281   2.262 -61.882  1.00 42.22           H  
ATOM    158  CE1 PHE A   9      -9.196   2.084 -58.153  1.00 42.22           C  
ATOM    159  HE1 PHE A   9      -8.927   2.001 -57.110  1.00 42.22           H  
ATOM    160  CE2 PHE A   9     -10.598   3.041 -59.896  1.00 42.22           C  
ATOM    161  HE2 PHE A   9     -11.422   3.676 -60.187  1.00 42.22           H  
ATOM    162  CZ  PHE A   9     -10.216   2.967 -58.545  1.00 42.22           C  
ATOM    163  HZ  PHE A   9     -10.732   3.555 -57.801  1.00 42.22           H  
ATOM    164  N   ASN A  10      -5.254  -1.057 -62.176  1.00 33.72           N  
ATOM    165  H   ASN A  10      -4.758  -0.760 -61.348  1.00 33.72           H  
ATOM    166  CA  ASN A  10      -5.448  -2.504 -62.273  1.00 33.72           C  
ATOM    167  HA  ASN A  10      -6.520  -2.670 -62.379  1.00 33.72           H  
ATOM    168  C   ASN A  10      -5.012  -3.211 -60.975  1.00 33.72           C  
ATOM    169  CB  ASN A  10      -4.762  -3.085 -63.521  1.00 33.72           C  
ATOM    170  HB2 ASN A  10      -4.900  -2.409 -64.365  1.00 33.72           H  
ATOM    171  HB3 ASN A  10      -3.694  -3.202 -63.335  1.00 33.72           H  
ATOM    172  O   ASN A  10      -4.006  -2.838 -60.372  1.00 33.72           O  
ATOM    173  CG  ASN A  10      -5.363  -4.427 -63.910  1.00 33.72           C  
ATOM    174  ND2 ASN A  10      -4.799  -5.101 -64.882  1.00 33.72           N  
ATOM    175 HD21 ASN A  10      -3.971  -4.752 -65.343  1.00 33.72           H  
ATOM    176 HD22 ASN A  10      -5.212  -6.001 -65.078  1.00 33.72           H  
ATOM    177  OD1 ASN A  10      -6.358  -4.877 -63.368  1.00 33.72           O  
ATOM    178  N   ASN A  11      -5.785  -4.214 -60.561  1.00 37.09           N  
ATOM    179  H   ASN A  11      -6.479  -4.544 -61.216  1.00 37.09           H  
ATOM    180  CA  ASN A  11      -5.512  -5.079 -59.413  1.00 37.09           C  
ATOM    181  HA  ASN A  11      -4.968  -4.525 -58.648  1.00 37.09           H  
ATOM    182  C   ASN A  11      -4.652  -6.278 -59.837  1.00 37.09           C  
ATOM    183  CB  ASN A  11      -6.855  -5.593 -58.840  1.00 37.09           C  
ATOM    184  HB2 ASN A  11      -7.545  -5.805 -59.657  1.00 37.09           H  
ATOM    185  HB3 ASN A  11      -6.690  -6.531 -58.309  1.00 37.09           H  
ATOM    186  O   ASN A  11      -4.716  -6.702 -60.988  1.00 37.09           O  
ATOM    187  CG  ASN A  11      -7.518  -4.662 -57.843  1.00 37.09           C  
ATOM    188  ND2 ASN A  11      -8.809  -4.786 -57.644  1.00 37.09           N  
ATOM    189 HD21 ASN A  11      -9.205  -4.204 -56.920  1.00 37.09           H  
ATOM    190 HD22 ASN A  11      -9.344  -5.500 -58.116  1.00 37.09           H  
ATOM    191  OD1 ASN A  11      -6.886  -3.842 -57.203  1.00 37.09           O  
ATOM    192  N   ASN A  12      -3.948  -6.890 -58.879  1.00 39.98           N  
ATOM    193  H   ASN A  12      -3.801  -6.376 -58.022  1.00 39.98           H  
ATOM    194  CA  ASN A  12      -3.953  -8.352 -58.749  1.00 39.98           C  
ATOM    195  HA  ASN A  12      -4.997  -8.661 -58.723  1.00 39.98           H  
ATOM    196  C   ASN A  12      -3.362  -8.817 -57.407  1.00 39.98           C  
ATOM    197  CB  ASN A  12      -3.264  -9.053 -59.950  1.00 39.98           C  
ATOM    198  HB2 ASN A  12      -2.591  -9.835 -59.597  1.00 39.98           H  
ATOM    199  HB3 ASN A  12      -2.665  -8.337 -60.513  1.00 39.98           H  
ATOM    200  O   ASN A  12      -2.160  -9.034 -57.276  1.00 39.98           O  
ATOM    201  CG  ASN A  12      -4.251  -9.733 -60.893  1.00 39.98           C  
ATOM    202  ND2 ASN A  12      -3.782 -10.228 -62.014  1.00 39.98           N  
ATOM    203 HD21 ASN A  12      -2.804 -10.134 -62.247  1.00 39.98           H  
ATOM    204 HD22 ASN A  12      -4.461 -10.699 -62.596  1.00 39.98           H  
ATOM    205  OD1 ASN A  12      -5.432  -9.888 -60.631  1.00 39.98           O  
ATOM    206  N   ASN A  13      -4.240  -9.057 -56.434  1.00 37.04           N  
ATOM    207  H   ASN A  13      -5.118  -8.558 -56.462  1.00 37.04           H  
ATOM    208  CA  ASN A  13      -4.396 -10.421 -55.930  1.00 37.04           C  
ATOM    209  HA  ASN A  13      -4.287 -11.081 -56.791  1.00 37.04           H  
ATOM    210  C   ASN A  13      -5.833 -10.618 -55.424  1.00 37.04           C  
ATOM    211  CB  ASN A  13      -3.320 -10.769 -54.878  1.00 37.04           C  
ATOM    212  HB2 ASN A  13      -3.792 -10.962 -53.915  1.00 37.04           H  
ATOM    213  HB3 ASN A  13      -2.637  -9.930 -54.748  1.00 37.04           H  
ATOM    214  O   ASN A  13      -6.405  -9.715 -54.818  1.00 37.04           O  
ATOM    215  CG  ASN A  13      -2.497 -11.992 -55.262  1.00 37.04           C  
ATOM    216  ND2 ASN A  13      -1.433 -12.265 -54.547  1.00 37.04           N  
ATOM    217 HD21 ASN A  13      -0.932 -13.103 -54.808  1.00 37.04           H  
ATOM    218 HD22 ASN A  13      -1.181 -11.683 -53.761  1.00 37.04           H  
ATOM    219  OD1 ASN A  13      -2.789 -12.728 -56.189  1.00 37.04           O  
ATOM    220  N   GLN A  14      -6.435 -11.760 -55.752  1.00 41.12           N  
ATOM    221  H   GLN A  14      -5.883 -12.498 -56.166  1.00 41.12           H  
ATOM    222  CA  GLN A  14      -7.858 -12.041 -55.534  1.00 41.12           C  
ATOM    223  HA  GLN A  14      -8.420 -11.109 -55.486  1.00 41.12           H  
ATOM    224  C   GLN A  14      -8.079 -12.820 -54.231  1.00 41.12           C  
ATOM    225  CB  GLN A  14      -8.401 -12.891 -56.700  1.00 41.12           C  
ATOM    226  HB2 GLN A  14      -9.448 -13.121 -56.504  1.00 41.12           H  
ATOM    227  HB3 GLN A  14      -7.853 -13.833 -56.719  1.00 41.12           H  
ATOM    228  O   GLN A  14      -7.382 -13.803 -53.992  1.00 41.12           O  
ATOM    229  CG  GLN A  14      -8.315 -12.246 -58.091  1.00 41.12           C  
ATOM    230  HG2 GLN A  14      -8.974 -11.378 -58.126  1.00 41.12           H  
ATOM    231  HG3 GLN A  14      -7.297 -11.914 -58.292  1.00 41.12           H  
ATOM    232  CD  GLN A  14      -8.703 -13.243 -59.185  1.00 41.12           C  
ATOM    233  NE2 GLN A  14      -9.679 -12.946 -60.014  1.00 41.12           N  
ATOM    234 HE21 GLN A  14      -9.917 -13.674 -60.673  1.00 41.12           H  
ATOM    235 HE22 GLN A  14     -10.220 -12.101 -59.899  1.00 41.12           H  
ATOM    236  OE1 GLN A  14      -8.128 -14.307 -59.330  1.00 41.12           O  
ATOM    237  N   ASN A  15      -9.097 -12.452 -53.448  1.00 41.88           N  
ATOM    238  H   ASN A  15      -9.256 -11.458 -53.369  1.00 41.88           H  
ATOM    239  CA  ASN A  15     -10.346 -13.229 -53.358  1.00 41.88           C  
ATOM    240  HA  ASN A  15     -10.841 -13.183 -54.328  1.00 41.88           H  
ATOM    241  C   ASN A  15     -11.327 -12.616 -52.342  1.00 41.88           C  
ATOM    242  CB  ASN A  15     -10.094 -14.711 -52.988  1.00 41.88           C  
ATOM    243  HB2 ASN A  15     -10.912 -15.076 -52.366  1.00 41.88           H  
ATOM    244  HB3 ASN A  15      -9.181 -14.803 -52.399  1.00 41.88           H  
ATOM    245  O   ASN A  15     -10.906 -12.272 -51.247  1.00 41.88           O  
ATOM    246  CG  ASN A  15     -10.034 -15.629 -54.199  1.00 41.88           C  
ATOM    247  ND2 ASN A  15      -9.534 -16.830 -54.038  1.00 41.88           N  
ATOM    248 HD21 ASN A  15      -9.190 -17.115 -53.132  1.00 41.88           H  
ATOM    249 HD22 ASN A  15      -9.543 -17.427 -54.853  1.00 41.88           H  
ATOM    250  OD1 ASN A  15     -10.466 -15.304 -55.293  1.00 41.88           O  
ATOM    251  N   GLN A  16     -12.598 -12.535 -52.760  1.00 41.09           N  
ATOM    252  H   GLN A  16     -12.718 -12.659 -53.755  1.00 41.09           H  
ATOM    253  CA  GLN A  16     -13.857 -12.819 -52.036  1.00 41.09           C  
ATOM    254  HA  GLN A  16     -14.640 -12.296 -52.585  1.00 41.09           H  
ATOM    255  C   GLN A  16     -14.031 -12.416 -50.554  1.00 41.09           C  
ATOM    256  CB  GLN A  16     -14.125 -14.331 -52.157  1.00 41.09           C  
ATOM    257  HB2 GLN A  16     -15.094 -14.558 -51.714  1.00 41.09           H  
ATOM    258  HB3 GLN A  16     -13.373 -14.879 -51.588  1.00 41.09           H  
ATOM    259  O   GLN A  16     -13.151 -12.617 -49.730  1.00 41.09           O  
ATOM    260  CG  GLN A  16     -14.117 -14.841 -53.605  1.00 41.09           C  
ATOM    261  HG2 GLN A  16     -14.663 -14.141 -54.237  1.00 41.09           H  
ATOM    262  HG3 GLN A  16     -13.095 -14.913 -53.975  1.00 41.09           H  
ATOM    263  CD  GLN A  16     -14.764 -16.212 -53.709  1.00 41.09           C  
ATOM    264  NE2 GLN A  16     -15.910 -16.303 -54.333  1.00 41.09           N  
ATOM    265 HE21 GLN A  16     -16.376 -17.195 -54.250  1.00 41.09           H  
ATOM    266 HE22 GLN A  16     -16.450 -15.449 -54.355  1.00 41.09           H  
ATOM    267  OE1 GLN A  16     -14.271 -17.213 -53.217  1.00 41.09           O  
ATOM    268  N   ASP A  17     -15.209 -12.020 -50.074  1.00 39.00           N  
ATOM    269  H   ASP A  17     -15.203 -11.923 -49.068  1.00 39.00           H  
ATOM    270  CA  ASP A  17     -16.486 -11.578 -50.668  1.00 39.00           C  
ATOM    271  HA  ASP A  17     -16.317 -10.771 -51.381  1.00 39.00           H  
ATOM    272  C   ASP A  17     -17.336 -11.017 -49.498  1.00 39.00           C  
ATOM    273  CB  ASP A  17     -17.275 -12.747 -51.333  1.00 39.00           C  
ATOM    274  HB2 ASP A  17     -16.974 -13.693 -50.881  1.00 39.00           H  
ATOM    275  HB3 ASP A  17     -18.339 -12.644 -51.123  1.00 39.00           H  
ATOM    276  O   ASP A  17     -16.989 -11.219 -48.332  1.00 39.00           O  
ATOM    277  CG  ASP A  17     -17.153 -12.824 -52.864  1.00 39.00           C  
ATOM    278  OD1 ASP A  17     -16.955 -11.760 -53.488  1.00 39.00           O  
ATOM    279  OD2 ASP A  17     -17.221 -13.951 -53.412  1.00 39.00           O  
ATOM    280  N   PHE A  18     -18.491 -10.427 -49.832  1.00 41.74           N  
ATOM    281  H   PHE A  18     -18.616 -10.250 -50.818  1.00 41.74           H  
ATOM    282  CA  PHE A  18     -19.700 -10.244 -49.004  1.00 41.74           C  
ATOM    283  HA  PHE A  18     -20.502 -10.510 -49.692  1.00 41.74           H  
ATOM    284  C   PHE A  18     -20.039  -8.809 -48.563  1.00 41.74           C  
ATOM    285  CB  PHE A  18     -19.845 -11.276 -47.869  1.00 41.74           C  
ATOM    286  HB2 PHE A  18     -19.354 -12.207 -48.154  1.00 41.74           H  
ATOM    287  HB3 PHE A  18     -19.359 -10.906 -46.966  1.00 41.74           H  
ATOM    288  O   PHE A  18     -19.503  -8.267 -47.596  1.00 41.74           O  
ATOM    289  CG  PHE A  18     -21.289 -11.621 -47.579  1.00 41.74           C  
ATOM    290  CD1 PHE A  18     -21.999 -10.976 -46.551  1.00 41.74           C  
ATOM    291  HD1 PHE A  18     -21.514 -10.218 -45.954  1.00 41.74           H  
ATOM    292  CD2 PHE A  18     -21.936 -12.572 -48.390  1.00 41.74           C  
ATOM    293  HD2 PHE A  18     -21.394 -13.056 -49.189  1.00 41.74           H  
ATOM    294  CE1 PHE A  18     -23.353 -11.290 -46.334  1.00 41.74           C  
ATOM    295  HE1 PHE A  18     -23.907 -10.776 -45.562  1.00 41.74           H  
ATOM    296  CE2 PHE A  18     -23.290 -12.879 -48.177  1.00 41.74           C  
ATOM    297  HE2 PHE A  18     -23.787 -13.598 -48.812  1.00 41.74           H  
ATOM    298  CZ  PHE A  18     -23.999 -12.237 -47.148  1.00 41.74           C  
ATOM    299  HZ  PHE A  18     -25.045 -12.457 -46.992  1.00 41.74           H  
ATOM    300  N   ASP A  19     -21.026  -8.238 -49.257  1.00 52.62           N  
ATOM    301  H   ASP A  19     -21.403  -8.730 -50.054  1.00 52.62           H  
ATOM    302  CA  ASP A  19     -21.714  -7.002 -48.892  1.00 52.62           C  
ATOM    303  HA  ASP A  19     -20.981  -6.207 -48.755  1.00 52.62           H  
ATOM    304  C   ASP A  19     -22.539  -7.168 -47.605  1.00 52.62           C  
ATOM    305  CB  ASP A  19     -22.685  -6.598 -50.017  1.00 52.62           C  
ATOM    306  HB2 ASP A  19     -23.406  -7.400 -50.172  1.00 52.62           H  
ATOM    307  HB3 ASP A  19     -23.239  -5.715 -49.697  1.00 52.62           H  
ATOM    308  O   ASP A  19     -23.384  -8.059 -47.506  1.00 52.62           O  
ATOM    309  CG  ASP A  19     -22.000  -6.273 -51.344  1.00 52.62           C  
ATOM    310  OD1 ASP A  19     -21.226  -5.292 -51.365  1.00 52.62           O  
ATOM    311  OD2 ASP A  19     -22.283  -6.992 -52.329  1.00 52.62           O  
ATOM    312  N   LEU A  20     -22.399  -6.230 -46.665  1.00 46.24           N  
ATOM    313  H   LEU A  20     -21.679  -5.534 -46.797  1.00 46.24           H  
ATOM    314  CA  LEU A  20     -23.450  -5.901 -45.697  1.00 46.24           C  
ATOM    315  HA  LEU A  20     -24.381  -6.291 -46.109  1.00 46.24           H  
ATOM    316  C   LEU A  20     -23.630  -4.374 -45.632  1.00 46.24           C  
ATOM    317  CB  LEU A  20     -23.198  -6.566 -44.328  1.00 46.24           C  
ATOM    318  HB2 LEU A  20     -22.131  -6.516 -44.110  1.00 46.24           H  
ATOM    319  HB3 LEU A  20     -23.718  -6.000 -43.556  1.00 46.24           H  
ATOM    320  O   LEU A  20     -22.684  -3.633 -45.902  1.00 46.24           O  
ATOM    321  CG  LEU A  20     -23.670  -8.034 -44.250  1.00 46.24           C  
ATOM    322  HG  LEU A  20     -23.197  -8.612 -45.043  1.00 46.24           H  
ATOM    323  CD1 LEU A  20     -23.240  -8.651 -42.920  1.00 46.24           C  
ATOM    324 HD11 LEU A  20     -22.155  -8.591 -42.830  1.00 46.24           H  
ATOM    325 HD12 LEU A  20     -23.531  -9.701 -42.888  1.00 46.24           H  
ATOM    326 HD13 LEU A  20     -23.701  -8.116 -42.089  1.00 46.24           H  
ATOM    327  CD2 LEU A  20     -25.196  -8.184 -44.342  1.00 46.24           C  
ATOM    328 HD21 LEU A  20     -25.474  -9.222 -44.160  1.00 46.24           H  
ATOM    329 HD22 LEU A  20     -25.684  -7.543 -43.608  1.00 46.24           H  
ATOM    330 HD23 LEU A  20     -25.531  -7.928 -45.347  1.00 46.24           H  
ATOM    331  N   PRO A  21     -24.863  -3.888 -45.403  1.00 43.03           N  
ATOM    332  CA  PRO A  21     -25.363  -2.768 -46.196  1.00 43.03           C  
ATOM    333  HA  PRO A  21     -24.822  -2.713 -47.140  1.00 43.03           H  
ATOM    334  C   PRO A  21     -25.264  -1.404 -45.508  1.00 43.03           C  
ATOM    335  CB  PRO A  21     -26.824  -3.136 -46.483  1.00 43.03           C  
ATOM    336  HB2 PRO A  21     -26.868  -3.848 -47.307  1.00 43.03           H  
ATOM    337  HB3 PRO A  21     -27.445  -2.267 -46.696  1.00 43.03           H  
ATOM    338  O   PRO A  21     -25.215  -1.297 -44.284  1.00 43.03           O  
ATOM    339  CG  PRO A  21     -27.241  -3.826 -45.186  1.00 43.03           C  
ATOM    340  HG2 PRO A  21     -28.097  -4.485 -45.332  1.00 43.03           H  
ATOM    341  HG3 PRO A  21     -27.457  -3.073 -44.427  1.00 43.03           H  
ATOM    342  CD  PRO A  21     -25.985  -4.601 -44.796  1.00 43.03           C  
ATOM    343  HD2 PRO A  21     -26.072  -5.611 -45.196  1.00 43.03           H  
ATOM    344  HD3 PRO A  21     -25.881  -4.637 -43.712  1.00 43.03           H  
ATOM    345  N   ASN A  22     -25.399  -0.350 -46.319  1.00 45.47           N  
ATOM    346  H   ASN A  22     -25.405  -0.515 -47.316  1.00 45.47           H  
ATOM    347  CA  ASN A  22     -25.905   0.936 -45.844  1.00 45.47           C  
ATOM    348  HA  ASN A  22     -25.225   1.352 -45.101  1.00 45.47           H  
ATOM    349  C   ASN A  22     -27.285   0.728 -45.196  1.00 45.47           C  
ATOM    350  CB  ASN A  22     -26.052   1.918 -47.027  1.00 45.47           C  
ATOM    351  HB2 ASN A  22     -26.512   1.405 -47.872  1.00 45.47           H  
ATOM    352  HB3 ASN A  22     -26.724   2.723 -46.728  1.00 45.47           H  
ATOM    353  O   ASN A  22     -28.270   0.520 -45.908  1.00 45.47           O  
ATOM    354  CG  ASN A  22     -24.770   2.588 -47.478  1.00 45.47           C  
ATOM    355  ND2 ASN A  22     -24.765   3.148 -48.665  1.00 45.47           N  
ATOM    356 HD21 ASN A  22     -25.606   3.166 -49.223  1.00 45.47           H  
ATOM    357 HD22 ASN A  22     -23.910   3.625 -48.914  1.00 45.47           H  
ATOM    358  OD1 ASN A  22     -23.773   2.652 -46.787  1.00 45.47           O  
ATOM    359  N   PHE A  23     -27.362   0.843 -43.871  1.00 41.95           N  
ATOM    360  H   PHE A  23     -26.503   0.911 -43.344  1.00 41.95           H  
ATOM    361  CA  PHE A  23     -28.596   1.226 -43.192  1.00 41.95           C  
ATOM    362  HA  PHE A  23     -29.438   1.085 -43.870  1.00 41.95           H  
ATOM    363  C   PHE A  23     -28.535   2.718 -42.889  1.00 41.95           C  
ATOM    364  CB  PHE A  23     -28.880   0.354 -41.961  1.00 41.95           C  
ATOM    365  HB2 PHE A  23     -27.969  -0.145 -41.630  1.00 41.95           H  
ATOM    366  HB3 PHE A  23     -29.223   0.984 -41.140  1.00 41.95           H  
ATOM    367  O   PHE A  23     -27.918   3.157 -41.922  1.00 41.95           O  
ATOM    368  CG  PHE A  23     -29.965  -0.664 -42.246  1.00 41.95           C  
ATOM    369  CD1 PHE A  23     -31.320  -0.284 -42.180  1.00 41.95           C  
ATOM    370  HD1 PHE A  23     -31.586   0.722 -41.891  1.00 41.95           H  
ATOM    371  CD2 PHE A  23     -29.623  -1.967 -42.648  1.00 41.95           C  
ATOM    372  HD2 PHE A  23     -28.583  -2.251 -42.700  1.00 41.95           H  
ATOM    373  CE1 PHE A  23     -32.327  -1.208 -42.508  1.00 41.95           C  
ATOM    374  HE1 PHE A  23     -33.364  -0.909 -42.459  1.00 41.95           H  
ATOM    375  CE2 PHE A  23     -30.630  -2.890 -42.985  1.00 41.95           C  
ATOM    376  HE2 PHE A  23     -30.364  -3.888 -43.299  1.00 41.95           H  
ATOM    377  CZ  PHE A  23     -31.983  -2.510 -42.914  1.00 41.95           C  
ATOM    378  HZ  PHE A  23     -32.758  -3.217 -43.173  1.00 41.95           H  
ATOM    379  N   ASP A  24     -29.168   3.481 -43.772  1.00 44.59           N  
ATOM    380  H   ASP A  24     -29.662   3.017 -44.521  1.00 44.59           H  
ATOM    381  CA  ASP A  24     -29.549   4.863 -43.522  1.00 44.59           C  
ATOM    382  HA  ASP A  24     -28.839   5.307 -42.825  1.00 44.59           H  
ATOM    383  C   ASP A  24     -30.954   4.887 -42.874  1.00 44.59           C  
ATOM    384  CB  ASP A  24     -29.468   5.633 -44.857  1.00 44.59           C  
ATOM    385  HB2 ASP A  24     -30.372   5.445 -45.437  1.00 44.59           H  
ATOM    386  HB3 ASP A  24     -28.623   5.251 -45.430  1.00 44.59           H  
ATOM    387  O   ASP A  24     -31.742   3.960 -43.068  1.00 44.59           O  
ATOM    388  CG  ASP A  24     -29.265   7.144 -44.704  1.00 44.59           C  
ATOM    389  OD1 ASP A  24     -29.374   7.641 -43.560  1.00 44.59           O  
ATOM    390  OD2 ASP A  24     -29.001   7.785 -45.747  1.00 44.59           O  
ATOM    391  N   ALA A  25     -31.265   5.966 -42.154  1.00 39.76           N  
ATOM    392  H   ALA A  25     -30.567   6.695 -42.192  1.00 39.76           H  
ATOM    393  CA  ALA A  25     -32.577   6.344 -41.600  1.00 39.76           C  
ATOM    394  HA  ALA A  25     -32.399   7.321 -41.151  1.00 39.76           H  
ATOM    395  C   ALA A  25     -33.265   5.500 -40.478  1.00 39.76           C  
ATOM    396  CB  ALA A  25     -33.532   6.629 -42.769  1.00 39.76           C  
ATOM    397  HB1 ALA A  25     -34.450   7.082 -42.391  1.00 39.76           H  
ATOM    398  HB2 ALA A  25     -33.060   7.311 -43.476  1.00 39.76           H  
ATOM    399  HB3 ALA A  25     -33.781   5.698 -43.278  1.00 39.76           H  
ATOM    400  O   ALA A  25     -33.948   4.510 -40.726  1.00 39.76           O  
ATOM    401  N   ASN A  26     -33.317   6.131 -39.290  1.00 45.86           N  
ATOM    402  H   ASN A  26     -32.619   6.852 -39.175  1.00 45.86           H  
ATOM    403  CA  ASN A  26     -34.476   6.280 -38.374  1.00 45.86           C  
ATOM    404  HA  ASN A  26     -34.121   6.986 -37.623  1.00 45.86           H  
ATOM    405  C   ASN A  26     -35.030   5.113 -37.512  1.00 45.86           C  
ATOM    406  CB  ASN A  26     -35.616   7.003 -39.129  1.00 45.86           C  
ATOM    407  HB2 ASN A  26     -35.859   6.446 -40.034  1.00 45.86           H  
ATOM    408  HB3 ASN A  26     -36.512   7.031 -38.509  1.00 45.86           H  
ATOM    409  O   ASN A  26     -35.003   3.945 -37.874  1.00 45.86           O  
ATOM    410  CG  ASN A  26     -35.291   8.441 -39.483  1.00 45.86           C  
ATOM    411  ND2 ASN A  26     -35.965   9.007 -40.455  1.00 45.86           N  
ATOM    412 HD21 ASN A  26     -35.710   9.961 -40.667  1.00 45.86           H  
ATOM    413 HD22 ASN A  26     -36.658   8.483 -40.970  1.00 45.86           H  
ATOM    414  OD1 ASN A  26     -34.450   9.086 -38.885  1.00 45.86           O  
ATOM    415  N   TYR A  27     -35.683   5.538 -36.407  1.00 35.87           N  
ATOM    416  H   TYR A  27     -35.631   6.534 -36.244  1.00 35.87           H  
ATOM    417  CA  TYR A  27     -36.488   4.793 -35.410  1.00 35.87           C  
ATOM    418  HA  TYR A  27     -36.997   5.553 -34.817  1.00 35.87           H  
ATOM    419  C   TYR A  27     -35.682   3.943 -34.400  1.00 35.87           C  
ATOM    420  CB  TYR A  27     -37.599   3.993 -36.117  1.00 35.87           C  
ATOM    421  HB2 TYR A  27     -38.185   3.456 -35.371  1.00 35.87           H  
ATOM    422  HB3 TYR A  27     -37.152   3.228 -36.754  1.00 35.87           H  
ATOM    423  O   TYR A  27     -35.146   2.901 -34.745  1.00 35.87           O  
ATOM    424  CG  TYR A  27     -38.565   4.827 -36.935  1.00 35.87           C  
ATOM    425  CD1 TYR A  27     -39.609   5.519 -36.288  1.00 35.87           C  
ATOM    426  HD1 TYR A  27     -39.706   5.467 -35.214  1.00 35.87           H  
ATOM    427  CD2 TYR A  27     -38.427   4.907 -38.334  1.00 35.87           C  
ATOM    428  HD2 TYR A  27     -37.627   4.373 -38.825  1.00 35.87           H  
ATOM    429  CE1 TYR A  27     -40.514   6.293 -37.038  1.00 35.87           C  
ATOM    430  HE1 TYR A  27     -41.305   6.834 -36.537  1.00 35.87           H  
ATOM    431  CE2 TYR A  27     -39.330   5.683 -39.087  1.00 35.87           C  
ATOM    432  HE2 TYR A  27     -39.231   5.751 -40.160  1.00 35.87           H  
ATOM    433  OH  TYR A  27     -41.240   7.131 -39.167  1.00 35.87           O  
ATOM    434  HH  TYR A  27     -41.872   7.586 -38.607  1.00 35.87           H  
ATOM    435  CZ  TYR A  27     -40.373   6.378 -38.440  1.00 35.87           C  
ATOM    436  N   ARG A  28     -35.603   4.278 -33.102  1.00 39.26           N  
ATOM    437  H   ARG A  28     -34.817   3.848 -32.636  1.00 39.26           H  
ATOM    438  CA  ARG A  28     -36.679   4.685 -32.174  1.00 39.26           C  
ATOM    439  HA  ARG A  28     -37.424   5.327 -32.644  1.00 39.26           H  
ATOM    440  C   ARG A  28     -36.124   5.412 -30.942  1.00 39.26           C  
ATOM    441  CB  ARG A  28     -37.323   3.396 -31.604  1.00 39.26           C  
ATOM    442  HB2 ARG A  28     -37.581   3.546 -30.556  1.00 39.26           H  
ATOM    443  HB3 ARG A  28     -36.595   2.586 -31.632  1.00 39.26           H  
ATOM    444  O   ARG A  28     -35.260   4.857 -30.270  1.00 39.26           O  
ATOM    445  CG  ARG A  28     -38.608   2.953 -32.296  1.00 39.26           C  
ATOM    446  HG2 ARG A  28     -38.451   2.893 -33.373  1.00 39.26           H  
ATOM    447  HG3 ARG A  28     -39.396   3.674 -32.076  1.00 39.26           H  
ATOM    448  CD  ARG A  28     -38.999   1.566 -31.780  1.00 39.26           C  
ATOM    449  HD2 ARG A  28     -38.965   1.576 -30.691  1.00 39.26           H  
ATOM    450  HD3 ARG A  28     -38.267   0.847 -32.148  1.00 39.26           H  
ATOM    451  NE  ARG A  28     -40.356   1.195 -32.216  1.00 39.26           N  
ATOM    452  HE  ARG A  28     -40.967   1.962 -32.459  1.00 39.26           H  
ATOM    453  NH1 ARG A  28     -40.166  -1.069 -31.900  1.00 39.26           N  
ATOM    454 HH11 ARG A  28     -40.568  -1.996 -31.899  1.00 39.26           H  
ATOM    455 HH12 ARG A  28     -39.213  -0.922 -31.601  1.00 39.26           H  
ATOM    456  NH2 ARG A  28     -42.107  -0.207 -32.589  1.00 39.26           N  
ATOM    457 HH21 ARG A  28     -42.502  -1.136 -32.582  1.00 39.26           H  
ATOM    458 HH22 ARG A  28     -42.680   0.589 -32.833  1.00 39.26           H  
ATOM    459  CZ  ARG A  28     -40.867  -0.021 -32.235  1.00 39.26           C  
ATOM    460  N   ASP A  29     -36.774   6.506 -30.558  1.00 54.97           N  
ATOM    461  H   ASP A  29     -37.417   6.965 -31.188  1.00 54.97           H  
ATOM    462  CA  ASP A  29     -36.945   6.823 -29.139  1.00 54.97           C  
ATOM    463  HA  ASP A  29     -35.984   6.758 -28.629  1.00 54.97           H  
ATOM    464  C   ASP A  29     -37.925   5.809 -28.535  1.00 54.97           C  
ATOM    465  CB  ASP A  29     -37.494   8.246 -28.948  1.00 54.97           C  
ATOM    466  HB2 ASP A  29     -38.470   8.320 -29.426  1.00 54.97           H  
ATOM    467  HB3 ASP A  29     -37.624   8.432 -27.882  1.00 54.97           H  
ATOM    468  O   ASP A  29     -39.009   5.583 -29.083  1.00 54.97           O  
ATOM    469  CG  ASP A  29     -36.561   9.309 -29.522  1.00 54.97           C  
ATOM    470  OD1 ASP A  29     -35.351   9.237 -29.214  1.00 54.97           O  
ATOM    471  OD2 ASP A  29     -37.061  10.121 -30.334  1.00 54.97           O  
ATOM    472  N   LEU A  30     -37.535   5.183 -27.429  1.00 51.13           N  
ATOM    473  H   LEU A  30     -36.609   5.390 -27.083  1.00 51.13           H  
ATOM    474  CA  LEU A  30     -38.437   4.523 -26.489  1.00 51.13           C  
ATOM    475  HA  LEU A  30     -39.388   5.055 -26.473  1.00 51.13           H  
ATOM    476  C   LEU A  30     -37.828   4.661 -25.093  1.00 51.13           C  
ATOM    477  CB  LEU A  30     -38.679   3.036 -26.844  1.00 51.13           C  
ATOM    478  HB2 LEU A  30     -37.746   2.609 -27.214  1.00 51.13           H  
ATOM    479  HB3 LEU A  30     -38.930   2.513 -25.922  1.00 51.13           H  
ATOM    480  O   LEU A  30     -36.906   3.927 -24.733  1.00 51.13           O  
ATOM    481  CG  LEU A  30     -39.812   2.748 -27.850  1.00 51.13           C  
ATOM    482  HG  LEU A  30     -39.584   3.198 -28.816  1.00 51.13           H  
ATOM    483  CD1 LEU A  30     -39.925   1.236 -28.080  1.00 51.13           C  
ATOM    484 HD11 LEU A  30     -40.201   0.749 -27.145  1.00 51.13           H  
ATOM    485 HD12 LEU A  30     -40.683   1.032 -28.836  1.00 51.13           H  
ATOM    486 HD13 LEU A  30     -38.960   0.848 -28.407  1.00 51.13           H  
ATOM    487  CD2 LEU A  30     -41.185   3.232 -27.370  1.00 51.13           C  
ATOM    488 HD21 LEU A  30     -41.968   2.889 -28.046  1.00 51.13           H  
ATOM    489 HD22 LEU A  30     -41.203   4.322 -27.361  1.00 51.13           H  
ATOM    490 HD23 LEU A  30     -41.379   2.868 -26.361  1.00 51.13           H  
ATOM    491  N   ASP A  31     -38.371   5.597 -24.319  1.00 52.10           N  
ATOM    492  H   ASP A  31     -39.052   6.231 -24.711  1.00 52.10           H  
ATOM    493  CA  ASP A  31     -38.257   5.603 -22.863  1.00 52.10           C  
ATOM    494  HA  ASP A  31     -37.246   5.883 -22.568  1.00 52.10           H  
ATOM    495  C   ASP A  31     -38.633   4.227 -22.304  1.00 52.10           C  
ATOM    496  CB  ASP A  31     -39.272   6.602 -22.278  1.00 52.10           C  
ATOM    497  HB2 ASP A  31     -39.085   6.709 -21.210  1.00 52.10           H  
ATOM    498  HB3 ASP A  31     -40.281   6.207 -22.398  1.00 52.10           H  
ATOM    499  O   ASP A  31     -39.576   3.628 -22.811  1.00 52.10           O  
ATOM    500  CG  ASP A  31     -39.204   7.969 -22.944  1.00 52.10           C  
ATOM    501  OD1 ASP A  31     -38.280   8.721 -22.574  1.00 52.10           O  
ATOM    502  OD2 ASP A  31     -40.066   8.214 -23.820  1.00 52.10           O  
ATOM    503  N   TYR A  32     -37.984   3.759 -21.232  1.00 40.58           N  
ATOM    504  H   TYR A  32     -37.129   4.226 -20.966  1.00 40.58           H  
ATOM    505  CA  TYR A  32     -38.682   3.007 -20.179  1.00 40.58           C  
ATOM    506  HA  TYR A  32     -39.578   3.584 -19.951  1.00 40.58           H  
ATOM    507  C   TYR A  32     -37.860   2.944 -18.875  1.00 40.58           C  
ATOM    508  CB  TYR A  32     -39.189   1.612 -20.636  1.00 40.58           C  
ATOM    509  HB2 TYR A  32     -38.842   0.849 -19.939  1.00 40.58           H  
ATOM    510  HB3 TYR A  32     -38.775   1.363 -21.613  1.00 40.58           H  
ATOM    511  O   TYR A  32     -36.864   2.237 -18.768  1.00 40.58           O  
ATOM    512  CG  TYR A  32     -40.717   1.549 -20.688  1.00 40.58           C  
ATOM    513  CD1 TYR A  32     -41.443   1.489 -19.486  1.00 40.58           C  
ATOM    514  HD1 TYR A  32     -40.921   1.356 -18.550  1.00 40.58           H  
ATOM    515  CD2 TYR A  32     -41.422   1.651 -21.907  1.00 40.58           C  
ATOM    516  HD2 TYR A  32     -40.880   1.669 -22.840  1.00 40.58           H  
ATOM    517  CE1 TYR A  32     -42.843   1.637 -19.486  1.00 40.58           C  
ATOM    518  HE1 TYR A  32     -43.379   1.621 -18.549  1.00 40.58           H  
ATOM    519  CE2 TYR A  32     -42.822   1.817 -21.916  1.00 40.58           C  
ATOM    520  HE2 TYR A  32     -43.351   1.966 -22.845  1.00 40.58           H  
ATOM    521  OH  TYR A  32     -44.877   2.035 -20.685  1.00 40.58           O  
ATOM    522  HH  TYR A  32     -45.172   2.099 -19.774  1.00 40.58           H  
ATOM    523  CZ  TYR A  32     -43.532   1.837 -20.699  1.00 40.58           C  
ATOM    524  N   GLU A  33     -38.349   3.706 -17.894  1.00 43.41           N  
ATOM    525  H   GLU A  33     -39.103   4.310 -18.190  1.00 43.41           H  
ATOM    526  CA  GLU A  33     -38.329   3.465 -16.442  1.00 43.41           C  
ATOM    527  HA  GLU A  33     -38.674   4.399 -15.999  1.00 43.41           H  
ATOM    528  C   GLU A  33     -37.003   3.163 -15.708  1.00 43.41           C  
ATOM    529  CB  GLU A  33     -39.428   2.448 -16.087  1.00 43.41           C  
ATOM    530  HB2 GLU A  33     -39.299   1.552 -16.694  1.00 43.41           H  
ATOM    531  HB3 GLU A  33     -39.343   2.177 -15.035  1.00 43.41           H  
ATOM    532  O   GLU A  33     -36.467   2.056 -15.695  1.00 43.41           O  
ATOM    533  CG  GLU A  33     -40.822   3.067 -16.322  1.00 43.41           C  
ATOM    534  HG2 GLU A  33     -40.876   3.471 -17.333  1.00 43.41           H  
ATOM    535  HG3 GLU A  33     -40.944   3.902 -15.632  1.00 43.41           H  
ATOM    536  CD  GLU A  33     -41.993   2.089 -16.137  1.00 43.41           C  
ATOM    537  OE1 GLU A  33     -43.147   2.564 -16.235  1.00 43.41           O  
ATOM    538  OE2 GLU A  33     -41.749   0.877 -15.943  1.00 43.41           O  
ATOM    539  N   ILE A  34     -36.606   4.136 -14.878  1.00 47.58           N  
ATOM    540  H   ILE A  34     -37.087   5.022 -14.946  1.00 47.58           H  
ATOM    541  CA  ILE A  34     -35.937   3.861 -13.601  1.00 47.58           C  
ATOM    542  HA  ILE A  34     -35.068   3.226 -13.768  1.00 47.58           H  
ATOM    543  C   ILE A  34     -36.946   3.122 -12.710  1.00 47.58           C  
ATOM    544  CB  ILE A  34     -35.491   5.187 -12.925  1.00 47.58           C  
ATOM    545  HB  ILE A  34     -36.370   5.822 -12.816  1.00 47.58           H  
ATOM    546  O   ILE A  34     -37.936   3.723 -12.290  1.00 47.58           O  
ATOM    547  CG1 ILE A  34     -34.463   5.947 -13.795  1.00 47.58           C  
ATOM    548 HG12 ILE A  34     -34.821   5.997 -14.823  1.00 47.58           H  
ATOM    549 HG13 ILE A  34     -33.517   5.405 -13.799  1.00 47.58           H  
ATOM    550  CG2 ILE A  34     -34.917   4.928 -11.516  1.00 47.58           C  
ATOM    551 HG21 ILE A  34     -34.619   5.863 -11.043  1.00 47.58           H  
ATOM    552 HG22 ILE A  34     -35.670   4.475 -10.871  1.00 47.58           H  
ATOM    553 HG23 ILE A  34     -34.056   4.262 -11.576  1.00 47.58           H  
ATOM    554  CD1 ILE A  34     -34.217   7.394 -13.341  1.00 47.58           C  
ATOM    555 HD11 ILE A  34     -33.580   7.894 -14.071  1.00 47.58           H  
ATOM    556 HD12 ILE A  34     -33.715   7.415 -12.374  1.00 47.58           H  
ATOM    557 HD13 ILE A  34     -35.164   7.929 -13.275  1.00 47.58           H  
ATOM    558  N   SER A  35     -36.692   1.852 -12.387  1.00 42.00           N  
ATOM    559  H   SER A  35     -35.913   1.375 -12.819  1.00 42.00           H  
ATOM    560  CA  SER A  35     -37.407   1.152 -11.317  1.00 42.00           C  
ATOM    561  HA  SER A  35     -38.243   1.776 -10.999  1.00 42.00           H  
ATOM    562  C   SER A  35     -36.508   0.971 -10.097  1.00 42.00           C  
ATOM    563  CB  SER A  35     -38.057  -0.152 -11.795  1.00 42.00           C  
ATOM    564  HB2 SER A  35     -38.691  -0.542 -10.999  1.00 42.00           H  
ATOM    565  HB3 SER A  35     -38.684   0.070 -12.658  1.00 42.00           H  
ATOM    566  O   SER A  35     -35.406   0.424 -10.162  1.00 42.00           O  
ATOM    567  OG  SER A  35     -37.115  -1.143 -12.150  1.00 42.00           O  
ATOM    568  HG  SER A  35     -37.439  -1.593 -12.933  1.00 42.00           H  
ATOM    569  N   ASP A  36     -36.987   1.467  -8.959  1.00 37.83           N  
ATOM    570  H   ASP A  36     -37.870   1.956  -8.973  1.00 37.83           H  
ATOM    571  CA  ASP A  36     -36.383   1.180  -7.668  1.00 37.83           C  
ATOM    572  HA  ASP A  36     -35.324   1.430  -7.716  1.00 37.83           H  
ATOM    573  C   ASP A  36     -36.504  -0.313  -7.318  1.00 37.83           C  
ATOM    574  CB  ASP A  36     -37.056   2.026  -6.565  1.00 37.83           C  
ATOM    575  HB2 ASP A  36     -38.101   2.203  -6.821  1.00 37.83           H  
ATOM    576  HB3 ASP A  36     -37.049   1.465  -5.631  1.00 37.83           H  
ATOM    577  O   ASP A  36     -37.496  -0.976  -7.625  1.00 37.83           O  
ATOM    578  CG  ASP A  36     -36.347   3.353  -6.284  1.00 37.83           C  
ATOM    579  OD1 ASP A  36     -35.101   3.313  -6.157  1.00 37.83           O  
ATOM    580  OD2 ASP A  36     -37.061   4.361  -6.096  1.00 37.83           O  
ATOM    581  N   SER A  37     -35.554  -0.754  -6.490  1.00 38.92           N  
ATOM    582  H   SER A  37     -34.782  -0.114  -6.372  1.00 38.92           H  
ATOM    583  CA  SER A  37     -35.652  -1.866  -5.532  1.00 38.92           C  
ATOM    584  HA  SER A  37     -34.989  -1.519  -4.739  1.00 38.92           H  
ATOM    585  C   SER A  37     -35.114  -3.273  -5.891  1.00 38.92           C  
ATOM    586  CB  SER A  37     -37.022  -1.893  -4.823  1.00 38.92           C  
ATOM    587  HB2 SER A  37     -36.924  -2.397  -3.862  1.00 38.92           H  
ATOM    588  HB3 SER A  37     -37.346  -0.871  -4.630  1.00 38.92           H  
ATOM    589  O   SER A  37     -35.503  -3.942  -6.836  1.00 38.92           O  
ATOM    590  OG  SER A  37     -38.014  -2.552  -5.570  1.00 38.92           O  
ATOM    591  HG  SER A  37     -37.983  -2.172  -6.451  1.00 38.92           H  
ATOM    592  N   GLN A  38     -34.274  -3.734  -4.952  1.00 39.70           N  
ATOM    593  H   GLN A  38     -33.944  -3.016  -4.323  1.00 39.70           H  
ATOM    594  CA  GLN A  38     -34.054  -5.109  -4.474  1.00 39.70           C  
ATOM    595  HA  GLN A  38     -33.399  -4.954  -3.617  1.00 39.70           H  
ATOM    596  C   GLN A  38     -33.286  -6.163  -5.306  1.00 39.70           C  
ATOM    597  CB  GLN A  38     -35.333  -5.681  -3.838  1.00 39.70           C  
ATOM    598  HB2 GLN A  38     -35.170  -6.734  -3.608  1.00 39.70           H  
ATOM    599  HB3 GLN A  38     -36.167  -5.610  -4.535  1.00 39.70           H  
ATOM    600  O   GLN A  38     -33.815  -6.868  -6.148  1.00 39.70           O  
ATOM    601  CG  GLN A  38     -35.664  -4.938  -2.532  1.00 39.70           C  
ATOM    602  HG2 GLN A  38     -34.788  -4.928  -1.883  1.00 39.70           H  
ATOM    603  HG3 GLN A  38     -35.926  -3.904  -2.758  1.00 39.70           H  
ATOM    604  CD  GLN A  38     -36.798  -5.578  -1.742  1.00 39.70           C  
ATOM    605  NE2 GLN A  38     -37.614  -4.800  -1.068  1.00 39.70           N  
ATOM    606 HE21 GLN A  38     -38.376  -5.280  -0.612  1.00 39.70           H  
ATOM    607 HE22 GLN A  38     -37.594  -3.798  -1.192  1.00 39.70           H  
ATOM    608  OE1 GLN A  38     -36.937  -6.783  -1.650  1.00 39.70           O  
ATOM    609  N   GLN A  39     -32.058  -6.388  -4.818  1.00 38.30           N  
ATOM    610  H   GLN A  39     -31.643  -5.569  -4.398  1.00 38.30           H  
ATOM    611  CA  GLN A  39     -31.536  -7.656  -4.270  1.00 38.30           C  
ATOM    612  HA  GLN A  39     -30.498  -7.417  -4.036  1.00 38.30           H  
ATOM    613  C   GLN A  39     -31.445  -8.955  -5.111  1.00 38.30           C  
ATOM    614  CB  GLN A  39     -32.196  -7.991  -2.912  1.00 38.30           C  
ATOM    615  HB2 GLN A  39     -33.280  -8.025  -3.023  1.00 38.30           H  
ATOM    616  HB3 GLN A  39     -31.876  -8.994  -2.634  1.00 38.30           H  
ATOM    617  O   GLN A  39     -32.384  -9.442  -5.718  1.00 38.30           O  
ATOM    618  CG  GLN A  39     -31.822  -7.045  -1.755  1.00 38.30           C  
ATOM    619  HG2 GLN A  39     -32.386  -6.118  -1.854  1.00 38.30           H  
ATOM    620  HG3 GLN A  39     -30.760  -6.806  -1.815  1.00 38.30           H  
ATOM    621  CD  GLN A  39     -32.081  -7.640  -0.364  1.00 38.30           C  
ATOM    622  NE2 GLN A  39     -31.989  -6.846   0.680  1.00 38.30           N  
ATOM    623 HE21 GLN A  39     -31.834  -5.854   0.573  1.00 38.30           H  
ATOM    624 HE22 GLN A  39     -32.197  -7.276   1.570  1.00 38.30           H  
ATOM    625  OE1 GLN A  39     -32.301  -8.824  -0.166  1.00 38.30           O  
ATOM    626  N   GLN A  40     -30.313  -9.622  -4.837  1.00 33.35           N  
ATOM    627  H   GLN A  40     -29.612  -9.068  -4.367  1.00 33.35           H  
ATOM    628  CA  GLN A  40     -30.053 -11.071  -4.830  1.00 33.35           C  
ATOM    629  HA  GLN A  40     -29.202 -11.118  -4.149  1.00 33.35           H  
ATOM    630  C   GLN A  40     -29.477 -11.779  -6.078  1.00 33.35           C  
ATOM    631  CB  GLN A  40     -31.119 -11.880  -4.055  1.00 33.35           C  
ATOM    632  HB2 GLN A  40     -31.126 -12.909  -4.415  1.00 33.35           H  
ATOM    633  HB3 GLN A  40     -32.117 -11.473  -4.213  1.00 33.35           H  
ATOM    634  O   GLN A  40     -30.160 -12.292  -6.953  1.00 33.35           O  
ATOM    635  CG  GLN A  40     -30.790 -11.892  -2.550  1.00 33.35           C  
ATOM    636  HG2 GLN A  40     -29.802 -12.328  -2.400  1.00 33.35           H  
ATOM    637  HG3 GLN A  40     -30.765 -10.869  -2.177  1.00 33.35           H  
ATOM    638  CD  GLN A  40     -31.767 -12.703  -1.709  1.00 33.35           C  
ATOM    639  NE2 GLN A  40     -32.042 -12.282  -0.495  1.00 33.35           N  
ATOM    640 HE21 GLN A  40     -32.743 -12.826  -0.013  1.00 33.35           H  
ATOM    641 HE22 GLN A  40     -31.818 -11.336  -0.221  1.00 33.35           H  
ATOM    642  OE1 GLN A  40     -32.271 -13.742  -2.091  1.00 33.35           O  
ATOM    643  N   SER A  41     -28.153 -11.971  -5.980  1.00 40.04           N  
ATOM    644  H   SER A  41     -27.697 -11.350  -5.327  1.00 40.04           H  
ATOM    645  CA  SER A  41     -27.435 -13.243  -6.187  1.00 40.04           C  
ATOM    646  HA  SER A  41     -26.378 -12.998  -6.088  1.00 40.04           H  
ATOM    647  C   SER A  41     -27.553 -13.965  -7.535  1.00 40.04           C  
ATOM    648  CB  SER A  41     -27.719 -14.218  -5.030  1.00 40.04           C  
ATOM    649  HB2 SER A  41     -27.350 -13.787  -4.100  1.00 40.04           H  
ATOM    650  HB3 SER A  41     -27.187 -15.153  -5.208  1.00 40.04           H  
ATOM    651  O   SER A  41     -28.367 -14.870  -7.708  1.00 40.04           O  
ATOM    652  OG  SER A  41     -29.095 -14.486  -4.883  1.00 40.04           O  
ATOM    653  HG  SER A  41     -29.474 -14.621  -5.755  1.00 40.04           H  
ATOM    654  N   VAL A  42     -26.561 -13.730  -8.400  1.00 34.84           N  
ATOM    655  H   VAL A  42     -25.924 -12.971  -8.206  1.00 34.84           H  
ATOM    656  CA  VAL A  42     -26.129 -14.737  -9.383  1.00 34.84           C  
ATOM    657  HA  VAL A  42     -27.011 -15.270  -9.739  1.00 34.84           H  
ATOM    658  C   VAL A  42     -25.205 -15.738  -8.682  1.00 34.84           C  
ATOM    659  CB  VAL A  42     -25.460 -14.105 -10.617  1.00 34.84           C  
ATOM    660  HB  VAL A  42     -24.564 -13.567 -10.307  1.00 34.84           H  
ATOM    661  O   VAL A  42     -24.222 -15.361  -8.042  1.00 34.84           O  
ATOM    662  CG1 VAL A  42     -25.068 -15.179 -11.642  1.00 34.84           C  
ATOM    663 HG11 VAL A  42     -24.317 -15.851 -11.227  1.00 34.84           H  
ATOM    664 HG12 VAL A  42     -25.945 -15.756 -11.937  1.00 34.84           H  
ATOM    665 HG13 VAL A  42     -24.646 -14.704 -12.527  1.00 34.84           H  
ATOM    666  CG2 VAL A  42     -26.408 -13.123 -11.317  1.00 34.84           C  
ATOM    667 HG21 VAL A  42     -27.297 -13.642 -11.674  1.00 34.84           H  
ATOM    668 HG22 VAL A  42     -26.713 -12.328 -10.637  1.00 34.84           H  
ATOM    669 HG23 VAL A  42     -25.901 -12.663 -12.166  1.00 34.84           H  
ATOM    670  N   ASN A  43     -25.560 -17.019  -8.767  1.00 36.15           N  
ATOM    671  H   ASN A  43     -26.360 -17.246  -9.340  1.00 36.15           H  
ATOM    672  CA  ASN A  43     -24.935 -18.110  -8.022  1.00 36.15           C  
ATOM    673  HA  ASN A  43     -24.511 -17.689  -7.110  1.00 36.15           H  
ATOM    674  C   ASN A  43     -23.775 -18.765  -8.806  1.00 36.15           C  
ATOM    675  CB  ASN A  43     -26.059 -19.085  -7.617  1.00 36.15           C  
ATOM    676  HB2 ASN A  43     -26.286 -19.753  -8.449  1.00 36.15           H  
ATOM    677  HB3 ASN A  43     -26.959 -18.516  -7.385  1.00 36.15           H  
ATOM    678  O   ASN A  43     -23.666 -18.619 -10.023  1.00 36.15           O  
ATOM    679  CG  ASN A  43     -25.745 -19.918  -6.388  1.00 36.15           C  
ATOM    680  ND2 ASN A  43     -26.718 -20.638  -5.882  1.00 36.15           N  
ATOM    681 HD21 ASN A  43     -27.637 -20.628  -6.301  1.00 36.15           H  
ATOM    682 HD22 ASN A  43     -26.505 -21.183  -5.059  1.00 36.15           H  
ATOM    683  OD1 ASN A  43     -24.642 -19.919  -5.862  1.00 36.15           O  
ATOM    684  N   LYS A  44     -22.891 -19.495  -8.115  1.00 41.41           N  
ATOM    685  H   LYS A  44     -23.116 -19.691  -7.150  1.00 41.41           H  
ATOM    686  CA  LYS A  44     -21.723 -20.156  -8.726  1.00 41.41           C  
ATOM    687  HA  LYS A  44     -21.302 -19.486  -9.475  1.00 41.41           H  
ATOM    688  C   LYS A  44     -22.115 -21.453  -9.440  1.00 41.41           C  
ATOM    689  CB  LYS A  44     -20.653 -20.458  -7.664  1.00 41.41           C  
ATOM    690  HB2 LYS A  44     -19.891 -21.100  -8.107  1.00 41.41           H  
ATOM    691  HB3 LYS A  44     -21.117 -21.003  -6.843  1.00 41.41           H  
ATOM    692  O   LYS A  44     -22.817 -22.286  -8.875  1.00 41.41           O  
ATOM    693  CG  LYS A  44     -19.964 -19.196  -7.124  1.00 41.41           C  
ATOM    694  HG2 LYS A  44     -19.422 -18.708  -7.934  1.00 41.41           H  
ATOM    695  HG3 LYS A  44     -20.713 -18.507  -6.734  1.00 41.41           H  
ATOM    696  CD  LYS A  44     -18.988 -19.563  -5.998  1.00 41.41           C  
ATOM    697  HD2 LYS A  44     -19.549 -20.026  -5.187  1.00 41.41           H  
ATOM    698  HD3 LYS A  44     -18.252 -20.273  -6.375  1.00 41.41           H  
ATOM    699  CE  LYS A  44     -18.277 -18.306  -5.484  1.00 41.41           C  
ATOM    700  HE2 LYS A  44     -19.034 -17.567  -5.220  1.00 41.41           H  
ATOM    701  HE3 LYS A  44     -17.677 -17.889  -6.292  1.00 41.41           H  
ATOM    702  NZ  LYS A  44     -17.426 -18.603  -4.304  1.00 41.41           N  
ATOM    703  HZ1 LYS A  44     -17.990 -18.968  -3.550  1.00 41.41           H  
ATOM    704  HZ2 LYS A  44     -16.720 -19.286  -4.538  1.00 41.41           H  
ATOM    705  HZ3 LYS A  44     -16.968 -17.764  -3.979  1.00 41.41           H  
ATOM    706  N   ASN A  45     -21.542 -21.683 -10.621  1.00 33.01           N  
ATOM    707  H   ASN A  45     -21.004 -20.940 -11.045  1.00 33.01           H  
ATOM    708  CA  ASN A  45     -21.528 -23.004 -11.251  1.00 33.01           C  
ATOM    709  HA  ASN A  45     -22.550 -23.372 -11.348  1.00 33.01           H  
ATOM    710  C   ASN A  45     -20.729 -24.002 -10.399  1.00 33.01           C  
ATOM    711  CB  ASN A  45     -20.874 -22.903 -12.648  1.00 33.01           C  
ATOM    712  HB2 ASN A  45     -20.548 -23.895 -12.960  1.00 33.01           H  
ATOM    713  HB3 ASN A  45     -19.989 -22.268 -12.596  1.00 33.01           H  
ATOM    714  O   ASN A  45     -19.537 -23.788 -10.176  1.00 33.01           O  
ATOM    715  CG  ASN A  45     -21.806 -22.404 -13.732  1.00 33.01           C  
ATOM    716  ND2 ASN A  45     -21.289 -21.758 -14.751  1.00 33.01           N  
ATOM    717 HD21 ASN A  45     -21.954 -21.438 -15.441  1.00 33.01           H  
ATOM    718 HD22 ASN A  45     -20.301 -21.555 -14.806  1.00 33.01           H  
ATOM    719  OD1 ASN A  45     -22.999 -22.624 -13.705  1.00 33.01           O  
ATOM    720  N   ASN A  46     -21.328 -25.141 -10.038  1.00 40.41           N  
ATOM    721  H   ASN A  46     -22.329 -25.228 -10.139  1.00 40.41           H  
ATOM    722  CA  ASN A  46     -20.567 -26.385  -9.919  1.00 40.41           C  
ATOM    723  HA  ASN A  46     -19.819 -26.331 -10.709  1.00 40.41           H  
ATOM    724  C   ASN A  46     -21.421 -27.625 -10.238  1.00 40.41           C  
ATOM    725  CB  ASN A  46     -19.833 -26.472  -8.563  1.00 40.41           C  
ATOM    726  HB2 ASN A  46     -19.783 -25.485  -8.104  1.00 40.41           H  
ATOM    727  HB3 ASN A  46     -20.374 -27.132  -7.885  1.00 40.41           H  
ATOM    728  O   ASN A  46     -22.633 -27.626 -10.043  1.00 40.41           O  
ATOM    729  CG  ASN A  46     -18.405 -26.973  -8.725  1.00 40.41           C  
ATOM    730  ND2 ASN A  46     -17.612 -26.919  -7.682  1.00 40.41           N  
ATOM    731 HD21 ASN A  46     -17.962 -26.596  -6.791  1.00 40.41           H  
ATOM    732 HD22 ASN A  46     -16.681 -27.288  -7.808  1.00 40.41           H  
ATOM    733  OD1 ASN A  46     -17.982 -27.423  -9.780  1.00 40.41           O  
ATOM    734  N   LYS A  47     -20.781 -28.655 -10.802  1.00 34.98           N  
ATOM    735  H   LYS A  47     -19.771 -28.623 -10.791  1.00 34.98           H  
ATOM    736  CA  LYS A  47     -21.426 -29.815 -11.448  1.00 34.98           C  
ATOM    737  HA  LYS A  47     -22.363 -29.506 -11.912  1.00 34.98           H  
ATOM    738  C   LYS A  47     -21.721 -30.964 -10.477  1.00 34.98           C  
ATOM    739  CB  LYS A  47     -20.472 -30.393 -12.513  1.00 34.98           C  
ATOM    740  HB2 LYS A  47     -20.906 -31.317 -12.896  1.00 34.98           H  
ATOM    741  HB3 LYS A  47     -19.539 -30.656 -12.016  1.00 34.98           H  
ATOM    742  O   LYS A  47     -20.791 -31.396  -9.809  1.00 34.98           O  
ATOM    743  CG  LYS A  47     -20.145 -29.498 -13.715  1.00 34.98           C  
ATOM    744  HG2 LYS A  47     -21.027 -29.406 -14.348  1.00 34.98           H  
ATOM    745  HG3 LYS A  47     -19.840 -28.508 -13.376  1.00 34.98           H  
ATOM    746  CD  LYS A  47     -18.989 -30.142 -14.501  1.00 34.98           C  
ATOM    747  HD2 LYS A  47     -18.097 -30.135 -13.874  1.00 34.98           H  
ATOM    748  HD3 LYS A  47     -19.246 -31.175 -14.733  1.00 34.98           H  
ATOM    749  CE  LYS A  47     -18.702 -29.394 -15.807  1.00 34.98           C  
ATOM    750  HE2 LYS A  47     -19.579 -29.465 -16.449  1.00 34.98           H  
ATOM    751  HE3 LYS A  47     -18.544 -28.340 -15.576  1.00 34.98           H  
ATOM    752  NZ  LYS A  47     -17.509 -29.946 -16.499  1.00 34.98           N  
ATOM    753  HZ1 LYS A  47     -17.645 -30.922 -16.718  1.00 34.98           H  
ATOM    754  HZ2 LYS A  47     -17.338 -29.450 -17.362  1.00 34.98           H  
ATOM    755  HZ3 LYS A  47     -16.688 -29.860 -15.916  1.00 34.98           H  
ATOM    756  N   SER A  48     -22.923 -31.548 -10.569  1.00 32.34           N  
ATOM    757  H   SER A  48     -23.679 -30.945 -10.862  1.00 32.34           H  
ATOM    758  CA  SER A  48     -23.217 -33.007 -10.654  1.00 32.34           C  
ATOM    759  HA  SER A  48     -22.932 -33.369 -11.642  1.00 32.34           H  
ATOM    760  C   SER A  48     -24.735 -33.224 -10.481  1.00 32.34           C  
ATOM    761  CB  SER A  48     -22.458 -33.838  -9.605  1.00 32.34           C  
ATOM    762  HB2 SER A  48     -21.388 -33.806  -9.812  1.00 32.34           H  
ATOM    763  HB3 SER A  48     -22.771 -34.880  -9.668  1.00 32.34           H  
ATOM    764  O   SER A  48     -25.301 -32.728  -9.515  1.00 32.34           O  
ATOM    765  OG  SER A  48     -22.689 -33.341  -8.307  1.00 32.34           O  
ATOM    766  HG  SER A  48     -23.631 -33.172  -8.227  1.00 32.34           H  
ATOM    767  N   ASN A  49     -25.468 -33.801 -11.443  1.00 30.55           N  
ATOM    768  H   ASN A  49     -26.295 -33.253 -11.633  1.00 30.55           H  
ATOM    769  CA  ASN A  49     -25.785 -35.243 -11.557  1.00 30.55           C  
ATOM    770  HA  ASN A  49     -26.767 -35.292 -12.027  1.00 30.55           H  
ATOM    771  C   ASN A  49     -25.936 -35.964 -10.190  1.00 30.55           C  
ATOM    772  CB  ASN A  49     -24.796 -35.951 -12.509  1.00 30.55           C  
ATOM    773  HB2 ASN A  49     -24.903 -37.028 -12.382  1.00 30.55           H  
ATOM    774  HB3 ASN A  49     -23.772 -35.685 -12.245  1.00 30.55           H  
ATOM    775  O   ASN A  49     -25.028 -35.890  -9.374  1.00 30.55           O  
ATOM    776  CG  ASN A  49     -25.034 -35.645 -13.982  1.00 30.55           C  
ATOM    777  ND2 ASN A  49     -24.337 -36.311 -14.872  1.00 30.55           N  
ATOM    778 HD21 ASN A  49     -23.692 -37.037 -14.592  1.00 30.55           H  
ATOM    779 HD22 ASN A  49     -24.570 -36.120 -15.836  1.00 30.55           H  
ATOM    780  OD1 ASN A  49     -25.839 -34.817 -14.366  1.00 30.55           O  
ATOM    781  N   ASN A  50     -26.993 -36.736  -9.899  1.00 30.00           N  
ATOM    782  H   ASN A  50     -27.085 -36.979  -8.923  1.00 30.00           H  
ATOM    783  CA  ASN A  50     -27.837 -37.522 -10.812  1.00 30.00           C  
ATOM    784  HA  ASN A  50     -27.961 -36.987 -11.753  1.00 30.00           H  
ATOM    785  C   ASN A  50     -29.259 -37.806 -10.246  1.00 30.00           C  
ATOM    786  CB  ASN A  50     -27.075 -38.851 -11.050  1.00 30.00           C  
ATOM    787  HB2 ASN A  50     -26.014 -38.723 -10.835  1.00 30.00           H  
ATOM    788  HB3 ASN A  50     -27.448 -39.614 -10.365  1.00 30.00           H  
ATOM    789  O   ASN A  50     -29.500 -37.611  -9.059  1.00 30.00           O  
ATOM    790  CG  ASN A  50     -27.168 -39.381 -12.466  1.00 30.00           C  
ATOM    791  ND2 ASN A  50     -26.401 -40.395 -12.787  1.00 30.00           N  
ATOM    792 HD21 ASN A  50     -26.500 -40.749 -13.728  1.00 30.00           H  
ATOM    793 HD22 ASN A  50     -25.828 -40.847 -12.090  1.00 30.00           H  
ATOM    794  OD1 ASN A  50     -27.900 -38.885 -13.302  1.00 30.00           O  
ATOM    795  N   ASN A  51     -30.157 -38.303 -11.109  1.00 31.70           N  
ATOM    796  H   ASN A  51     -29.832 -38.392 -12.062  1.00 31.70           H  
ATOM    797  CA  ASN A  51     -31.531 -38.805 -10.859  1.00 31.70           C  
ATOM    798  HA  ASN A  51     -32.224 -37.963 -10.853  1.00 31.70           H  
ATOM    799  C   ASN A  51     -31.733 -39.574  -9.520  1.00 31.70           C  
ATOM    800  CB  ASN A  51     -31.840 -39.728 -12.062  1.00 31.70           C  
ATOM    801  HB2 ASN A  51     -31.004 -40.412 -12.208  1.00 31.70           H  
ATOM    802  HB3 ASN A  51     -32.717 -40.346 -11.874  1.00 31.70           H  
ATOM    803  O   ASN A  51     -30.847 -40.313  -9.104  1.00 31.70           O  
ATOM    804  CG  ASN A  51     -32.106 -38.978 -13.354  1.00 31.70           C  
ATOM    805  ND2 ASN A  51     -31.880 -39.600 -14.486  1.00 31.70           N  
ATOM    806 HD21 ASN A  51     -31.541 -40.552 -14.498  1.00 31.70           H  
ATOM    807 HD22 ASN A  51     -32.074 -39.070 -15.323  1.00 31.70           H  
ATOM    808  OD1 ASN A  51     -32.527 -37.837 -13.374  1.00 31.70           O  
ATOM    809  N   ASN A  52     -32.915 -39.563  -8.877  1.00 33.31           N  
ATOM    810  H   ASN A  52     -32.842 -39.694  -7.878  1.00 33.31           H  
ATOM    811  CA  ASN A  52     -34.127 -40.168  -9.457  1.00 33.31           C  
ATOM    812  HA  ASN A  52     -34.174 -39.865 -10.503  1.00 33.31           H  
ATOM    813  C   ASN A  52     -35.489 -39.720  -8.865  1.00 33.31           C  
ATOM    814  CB  ASN A  52     -33.974 -41.710  -9.358  1.00 33.31           C  
ATOM    815  HB2 ASN A  52     -32.929 -41.983  -9.216  1.00 33.31           H  
ATOM    816  HB3 ASN A  52     -34.522 -42.082  -8.492  1.00 33.31           H  
ATOM    817  O   ASN A  52     -35.571 -39.034  -7.853  1.00 33.31           O  
ATOM    818  CG  ASN A  52     -34.451 -42.447 -10.596  1.00 33.31           C  
ATOM    819  ND2 ASN A  52     -34.179 -43.726 -10.690  1.00 33.31           N  
ATOM    820 HD21 ASN A  52     -33.699 -44.205  -9.941  1.00 33.31           H  
ATOM    821 HD22 ASN A  52     -34.532 -44.204 -11.507  1.00 33.31           H  
ATOM    822  OD1 ASN A  52     -35.053 -41.888 -11.496  1.00 33.31           O  
ATOM    823  N   ASN A  53     -36.552 -40.136  -9.556  1.00 33.74           N  
ATOM    824  H   ASN A  53     -36.359 -40.779 -10.310  1.00 33.74           H  
ATOM    825  CA  ASN A  53     -37.926 -39.622  -9.520  1.00 33.74           C  
ATOM    826  HA  ASN A  53     -37.927 -38.581  -9.197  1.00 33.74           H  
ATOM    827  C   ASN A  53     -38.881 -40.434  -8.610  1.00 33.74           C  
ATOM    828  CB  ASN A  53     -38.354 -39.714 -11.004  1.00 33.74           C  
ATOM    829  HB2 ASN A  53     -38.380 -40.764 -11.296  1.00 33.74           H  
ATOM    830  HB3 ASN A  53     -37.609 -39.213 -11.623  1.00 33.74           H  
ATOM    831  O   ASN A  53     -38.880 -41.662  -8.699  1.00 33.74           O  
ATOM    832  CG  ASN A  53     -39.690 -39.101 -11.361  1.00 33.74           C  
ATOM    833  ND2 ASN A  53     -40.184 -39.377 -12.546  1.00 33.74           N  
ATOM    834 HD21 ASN A  53     -41.057 -38.922 -12.773  1.00 33.74           H  
ATOM    835 HD22 ASN A  53     -39.687 -39.979 -13.185  1.00 33.74           H  
ATOM    836  OD1 ASN A  53     -40.292 -38.355 -10.616  1.00 33.74           O  
ATOM    837  N   SER A  54     -39.777 -39.785  -7.848  1.00 30.97           N  
ATOM    838  H   SER A  54     -39.693 -38.783  -7.750  1.00 30.97           H  
ATOM    839  CA  SER A  54     -41.116 -40.336  -7.546  1.00 30.97           C  
ATOM    840  HA  SER A  54     -41.485 -40.753  -8.483  1.00 30.97           H  
ATOM    841  C   SER A  54     -42.142 -39.262  -7.129  1.00 30.97           C  
ATOM    842  CB  SER A  54     -41.096 -41.505  -6.547  1.00 30.97           C  
ATOM    843  HB2 SER A  54     -40.339 -42.234  -6.836  1.00 30.97           H  
ATOM    844  HB3 SER A  54     -42.065 -42.003  -6.566  1.00 30.97           H  
ATOM    845  O   SER A  54     -41.811 -38.151  -6.728  1.00 30.97           O  
ATOM    846  OG  SER A  54     -40.844 -41.072  -5.233  1.00 30.97           O  
ATOM    847  HG  SER A  54     -40.680 -41.832  -4.669  1.00 30.97           H  
ATOM    848  N   ASN A  55     -43.416 -39.604  -7.325  1.00 31.49           N  
ATOM    849  H   ASN A  55     -43.596 -40.587  -7.472  1.00 31.49           H  
ATOM    850  CA  ASN A  55     -44.547 -38.709  -7.568  1.00 31.49           C  
ATOM    851  HA  ASN A  55     -44.162 -37.800  -8.031  1.00 31.49           H  
ATOM    852  C   ASN A  55     -45.369 -38.303  -6.319  1.00 31.49           C  
ATOM    853  CB  ASN A  55     -45.464 -39.470  -8.568  1.00 31.49           C  
ATOM    854  HB2 ASN A  55     -45.021 -40.429  -8.837  1.00 31.49           H  
ATOM    855  HB3 ASN A  55     -46.416 -39.702  -8.089  1.00 31.49           H  
ATOM    856  O   ASN A  55     -45.619 -39.128  -5.447  1.00 31.49           O  
ATOM    857  CG  ASN A  55     -45.771 -38.753  -9.866  1.00 31.49           C  
ATOM    858  ND2 ASN A  55     -46.268 -39.470 -10.848  1.00 31.49           N  
ATOM    859 HD21 ASN A  55     -46.448 -38.966 -11.704  1.00 31.49           H  
ATOM    860 HD22 ASN A  55     -46.416 -40.464 -10.745  1.00 31.49           H  
ATOM    861  OD1 ASN A  55     -45.584 -37.564 -10.028  1.00 31.49           O  
ATOM    862  N   ASN A  56     -45.997 -37.124  -6.439  1.00 31.87           N  
ATOM    863  H   ASN A  56     -45.618 -36.529  -7.162  1.00 31.87           H  
ATOM    864  CA  ASN A  56     -47.374 -36.766  -6.033  1.00 31.87           C  
ATOM    865  HA  ASN A  56     -47.531 -35.849  -6.601  1.00 31.87           H  
ATOM    866  C   ASN A  56     -47.788 -36.339  -4.604  1.00 31.87           C  
ATOM    867  CB  ASN A  56     -48.394 -37.781  -6.595  1.00 31.87           C  
ATOM    868  HB2 ASN A  56     -48.018 -38.799  -6.486  1.00 31.87           H  
ATOM    869  HB3 ASN A  56     -49.314 -37.729  -6.014  1.00 31.87           H  
ATOM    870  O   ASN A  56     -47.646 -37.060  -3.627  1.00 31.87           O  
ATOM    871  CG  ASN A  56     -48.786 -37.515  -8.032  1.00 31.87           C  
ATOM    872  ND2 ASN A  56     -49.248 -38.518  -8.738  1.00 31.87           N  
ATOM    873 HD21 ASN A  56     -49.341 -39.436  -8.326  1.00 31.87           H  
ATOM    874 HD22 ASN A  56     -49.504 -38.299  -9.690  1.00 31.87           H  
ATOM    875  OD1 ASN A  56     -48.727 -36.408  -8.534  1.00 31.87           O  
ATOM    876  N   ASN A  57     -48.573 -35.245  -4.634  1.00 32.25           N  
ATOM    877  H   ASN A  57     -48.599 -34.785  -5.533  1.00 32.25           H  
ATOM    878  CA  ASN A  57     -49.617 -34.766  -3.712  1.00 32.25           C  
ATOM    879  HA  ASN A  57     -49.941 -33.828  -4.165  1.00 32.25           H  
ATOM    880  C   ASN A  57     -49.192 -34.382  -2.272  1.00 32.25           C  
ATOM    881  CB  ASN A  57     -50.829 -35.718  -3.789  1.00 32.25           C  
ATOM    882  HB2 ASN A  57     -50.513 -36.713  -3.477  1.00 32.25           H  
ATOM    883  HB3 ASN A  57     -51.605 -35.379  -3.103  1.00 32.25           H  
ATOM    884  O   ASN A  57     -48.495 -35.113  -1.593  1.00 32.25           O  
ATOM    885  CG  ASN A  57     -51.440 -35.791  -5.183  1.00 32.25           C  
ATOM    886  ND2 ASN A  57     -52.136 -36.856  -5.505  1.00 32.25           N  
ATOM    887 HD21 ASN A  57     -52.527 -36.865  -6.436  1.00 32.25           H  
ATOM    888 HD22 ASN A  57     -52.245 -37.615  -4.849  1.00 32.25           H  
ATOM    889  OD1 ASN A  57     -51.316 -34.891  -5.996  1.00 32.25           O  
ATOM    890  N   ASN A  58     -49.629 -33.249  -1.708  1.00 34.40           N  
ATOM    891  H   ASN A  58     -49.174 -33.022  -0.835  1.00 34.40           H  
ATOM    892  CA  ASN A  58     -50.830 -32.466  -2.021  1.00 34.40           C  
ATOM    893  HA  ASN A  58     -51.148 -32.662  -3.045  1.00 34.40           H  
ATOM    894  C   ASN A  58     -50.602 -30.941  -1.894  1.00 34.40           C  
ATOM    895  CB  ASN A  58     -51.936 -32.961  -1.065  1.00 34.40           C  
ATOM    896  HB2 ASN A  58     -51.828 -32.468  -0.099  1.00 34.40           H  
ATOM    897  HB3 ASN A  58     -51.825 -34.034  -0.904  1.00 34.40           H  
ATOM    898  O   ASN A  58     -49.738 -30.481  -1.151  1.00 34.40           O  
ATOM    899  CG  ASN A  58     -53.346 -32.737  -1.574  1.00 34.40           C  
ATOM    900  ND2 ASN A  58     -54.328 -33.244  -0.866  1.00 34.40           N  
ATOM    901 HD21 ASN A  58     -55.264 -33.102  -1.217  1.00 34.40           H  
ATOM    902 HD22 ASN A  58     -54.136 -33.725   0.001  1.00 34.40           H  
ATOM    903  OD1 ASN A  58     -53.584 -32.146  -2.616  1.00 34.40           O  
ATOM    904  N   GLN A  59     -51.405 -30.160  -2.618  1.00 38.65           N  
ATOM    905  H   GLN A  59     -52.168 -30.628  -3.085  1.00 38.65           H  
ATOM    906  CA  GLN A  59     -51.458 -28.689  -2.555  1.00 38.65           C  
ATOM    907  HA  GLN A  59     -50.443 -28.295  -2.607  1.00 38.65           H  
ATOM    908  C   GLN A  59     -52.057 -28.233  -1.186  1.00 38.65           C  
ATOM    909  CB  GLN A  59     -52.235 -28.238  -3.814  1.00 38.65           C  
ATOM    910  HB2 GLN A  59     -53.224 -28.695  -3.807  1.00 38.65           H  
ATOM    911  HB3 GLN A  59     -52.371 -27.156  -3.818  1.00 38.65           H  
ATOM    912  O   GLN A  59     -52.614 -29.052  -0.463  1.00 38.65           O  
ATOM    913  CG  GLN A  59     -51.522 -28.590  -5.135  1.00 38.65           C  
ATOM    914  HG2 GLN A  59     -51.479 -29.672  -5.257  1.00 38.65           H  
ATOM    915  HG3 GLN A  59     -50.501 -28.209  -5.101  1.00 38.65           H  
ATOM    916  CD  GLN A  59     -52.217 -27.995  -6.361  1.00 38.65           C  
ATOM    917  NE2 GLN A  59     -51.637 -28.129  -7.533  1.00 38.65           N  
ATOM    918 HE21 GLN A  59     -50.772 -28.642  -7.628  1.00 38.65           H  
ATOM    919 HE22 GLN A  59     -52.122 -27.741  -8.329  1.00 38.65           H  
ATOM    920  OE1 GLN A  59     -53.279 -27.390  -6.291  1.00 38.65           O  
ATOM    921  N   LYS A  60     -52.050 -26.959  -0.752  1.00 40.01           N  
ATOM    922  H   LYS A  60     -52.199 -26.882   0.244  1.00 40.01           H  
ATOM    923  CA  LYS A  60     -52.482 -25.783  -1.526  1.00 40.01           C  
ATOM    924  HA  LYS A  60     -51.961 -25.771  -2.483  1.00 40.01           H  
ATOM    925  C   LYS A  60     -52.180 -24.435  -0.858  1.00 40.01           C  
ATOM    926  CB  LYS A  60     -54.009 -25.930  -1.707  1.00 40.01           C  
ATOM    927  HB2 LYS A  60     -54.239 -26.982  -1.878  1.00 40.01           H  
ATOM    928  HB3 LYS A  60     -54.509 -25.643  -0.782  1.00 40.01           H  
ATOM    929  O   LYS A  60     -52.313 -24.264   0.346  1.00 40.01           O  
ATOM    930  CG  LYS A  60     -54.614 -25.147  -2.877  1.00 40.01           C  
ATOM    931  HG2 LYS A  60     -54.048 -25.359  -3.784  1.00 40.01           H  
ATOM    932  HG3 LYS A  60     -54.585 -24.077  -2.673  1.00 40.01           H  
ATOM    933  CD  LYS A  60     -56.066 -25.609  -3.063  1.00 40.01           C  
ATOM    934  HD2 LYS A  60     -56.078 -26.695  -3.146  1.00 40.01           H  
ATOM    935  HD3 LYS A  60     -56.654 -25.316  -2.192  1.00 40.01           H  
ATOM    936  CE  LYS A  60     -56.677 -25.016  -4.332  1.00 40.01           C  
ATOM    937  HE2 LYS A  60     -55.971 -25.165  -5.149  1.00 40.01           H  
ATOM    938  HE3 LYS A  60     -56.809 -23.942  -4.196  1.00 40.01           H  
ATOM    939  NZ  LYS A  60     -57.963 -25.681  -4.659  1.00 40.01           N  
ATOM    940  HZ1 LYS A  60     -57.805 -26.666  -4.813  1.00 40.01           H  
ATOM    941  HZ2 LYS A  60     -58.358 -25.301  -5.508  1.00 40.01           H  
ATOM    942  HZ3 LYS A  60     -58.627 -25.584  -3.904  1.00 40.01           H  
ATOM    943  N   ILE A  61     -51.863 -23.465  -1.712  1.00 45.14           N  
ATOM    944  H   ILE A  61     -51.808 -23.731  -2.685  1.00 45.14           H  
ATOM    945  CA  ILE A  61     -51.659 -22.038  -1.428  1.00 45.14           C  
ATOM    946  HA  ILE A  61     -51.047 -21.921  -0.534  1.00 45.14           H  
ATOM    947  C   ILE A  61     -53.010 -21.327  -1.222  1.00 45.14           C  
ATOM    948  CB  ILE A  61     -50.922 -21.433  -2.656  1.00 45.14           C  
ATOM    949  HB  ILE A  61     -51.538 -21.643  -3.530  1.00 45.14           H  
ATOM    950  O   ILE A  61     -53.981 -21.653  -1.909  1.00 45.14           O  
ATOM    951  CG1 ILE A  61     -49.534 -22.077  -2.894  1.00 45.14           C  
ATOM    952 HG12 ILE A  61     -49.545 -23.135  -2.629  1.00 45.14           H  
ATOM    953 HG13 ILE A  61     -48.790 -21.594  -2.260  1.00 45.14           H  
ATOM    954  CG2 ILE A  61     -50.766 -19.904  -2.574  1.00 45.14           C  
ATOM    955 HG21 ILE A  61     -50.154 -19.536  -3.398  1.00 45.14           H  
ATOM    956 HG22 ILE A  61     -51.738 -19.418  -2.657  1.00 45.14           H  
ATOM    957 HG23 ILE A  61     -50.286 -19.622  -1.637  1.00 45.14           H  
ATOM    958  CD1 ILE A  61     -49.088 -21.994  -4.361  1.00 45.14           C  
ATOM    959 HD11 ILE A  61     -48.974 -20.956  -4.674  1.00 45.14           H  
ATOM    960 HD12 ILE A  61     -49.817 -22.489  -5.002  1.00 45.14           H  
ATOM    961 HD13 ILE A  61     -48.126 -22.496  -4.472  1.00 45.14           H  
ATOM    962  N   LYS A  62     -53.052 -20.266  -0.402  1.00 43.58           N  
ATOM    963  H   LYS A  62     -52.279 -20.117   0.230  1.00 43.58           H  
ATOM    964  CA  LYS A  62     -53.913 -19.097  -0.675  1.00 43.58           C  
ATOM    965  HA  LYS A  62     -53.912 -18.958  -1.756  1.00 43.58           H  
ATOM    966  C   LYS A  62     -53.324 -17.810  -0.086  1.00 43.58           C  
ATOM    967  CB  LYS A  62     -55.368 -19.339  -0.221  1.00 43.58           C  
ATOM    968  HB2 LYS A  62     -55.460 -20.320   0.243  1.00 43.58           H  
ATOM    969  HB3 LYS A  62     -55.661 -18.587   0.512  1.00 43.58           H  
ATOM    970  O   LYS A  62     -52.814 -17.812   1.026  1.00 43.58           O  
ATOM    971  CG  LYS A  62     -56.305 -19.261  -1.439  1.00 43.58           C  
ATOM    972  HG2 LYS A  62     -56.002 -20.003  -2.178  1.00 43.58           H  
ATOM    973  HG3 LYS A  62     -56.221 -18.271  -1.887  1.00 43.58           H  
ATOM    974  CD  LYS A  62     -57.768 -19.513  -1.063  1.00 43.58           C  
ATOM    975  HD2 LYS A  62     -58.084 -18.746  -0.356  1.00 43.58           H  
ATOM    976  HD3 LYS A  62     -57.859 -20.493  -0.594  1.00 43.58           H  
ATOM    977  CE  LYS A  62     -58.636 -19.452  -2.327  1.00 43.58           C  
ATOM    978  HE2 LYS A  62     -58.354 -20.272  -2.987  1.00 43.58           H  
ATOM    979  HE3 LYS A  62     -58.419 -18.518  -2.844  1.00 43.58           H  
ATOM    980  NZ  LYS A  62     -60.083 -19.515  -1.997  1.00 43.58           N  
ATOM    981  HZ1 LYS A  62     -60.647 -19.460  -2.832  1.00 43.58           H  
ATOM    982  HZ2 LYS A  62     -60.306 -20.365  -1.498  1.00 43.58           H  
ATOM    983  HZ3 LYS A  62     -60.334 -18.735  -1.407  1.00 43.58           H  
ATOM    984  N   ILE A  63     -53.389 -16.733  -0.868  1.00 42.08           N  
ATOM    985  H   ILE A  63     -53.929 -16.801  -1.719  1.00 42.08           H  
ATOM    986  CA  ILE A  63     -52.809 -15.407  -0.597  1.00 42.08           C  
ATOM    987  HA  ILE A  63     -52.373 -15.402   0.402  1.00 42.08           H  
ATOM    988  C   ILE A  63     -53.952 -14.371  -0.640  1.00 42.08           C  
ATOM    989  CB  ILE A  63     -51.685 -15.070  -1.635  1.00 42.08           C  
ATOM    990  HB  ILE A  63     -52.169 -14.847  -2.586  1.00 42.08           H  
ATOM    991  O   ILE A  63     -54.988 -14.637  -1.253  1.00 42.08           O  
ATOM    992  CG1 ILE A  63     -50.713 -16.255  -1.879  1.00 42.08           C  
ATOM    993 HG12 ILE A  63     -51.290 -17.123  -2.199  1.00 42.08           H  
ATOM    994 HG13 ILE A  63     -50.208 -16.511  -0.948  1.00 42.08           H  
ATOM    995  CG2 ILE A  63     -50.853 -13.837  -1.219  1.00 42.08           C  
ATOM    996 HG21 ILE A  63     -50.362 -14.014  -0.263  1.00 42.08           H  
ATOM    997 HG22 ILE A  63     -51.467 -12.938  -1.158  1.00 42.08           H  
ATOM    998 HG23 ILE A  63     -50.096 -13.610  -1.969  1.00 42.08           H  
ATOM    999  CD1 ILE A  63     -49.660 -16.029  -2.976  1.00 42.08           C  
ATOM   1000 HD11 ILE A  63     -50.135 -15.649  -3.880  1.00 42.08           H  
ATOM   1001 HD12 ILE A  63     -49.172 -16.976  -3.204  1.00 42.08           H  
ATOM   1002 HD13 ILE A  63     -48.894 -15.329  -2.638  1.00 42.08           H  
ATOM   1003  N   SER A  64     -53.699 -13.192  -0.058  1.00 37.93           N  
ATOM   1004  H   SER A  64     -52.858 -13.166   0.500  1.00 37.93           H  
ATOM   1005  CA  SER A  64     -54.168 -11.866  -0.518  1.00 37.93           C  
ATOM   1006  HA  SER A  64     -53.282 -11.235  -0.451  1.00 37.93           H  
ATOM   1007  C   SER A  64     -55.250 -11.132   0.296  1.00 37.93           C  
ATOM   1008  CB  SER A  64     -54.514 -11.817  -2.017  1.00 37.93           C  
ATOM   1009  HB2 SER A  64     -55.395 -12.426  -2.220  1.00 37.93           H  
ATOM   1010  HB3 SER A  64     -54.749 -10.789  -2.293  1.00 37.93           H  
ATOM   1011  O   SER A  64     -56.441 -11.374   0.142  1.00 37.93           O  
ATOM   1012  OG  SER A  64     -53.422 -12.255  -2.805  1.00 37.93           O  
ATOM   1013  HG  SER A  64     -53.675 -12.205  -3.730  1.00 37.93           H  
ATOM   1014  N   ASN A  65     -54.768 -10.064   0.947  1.00 36.70           N  
ATOM   1015  H   ASN A  65     -53.778 -10.115   1.140  1.00 36.70           H  
ATOM   1016  CA  ASN A  65     -55.231  -8.671   0.819  1.00 36.70           C  
ATOM   1017  HA  ASN A  65     -54.390  -8.103   1.218  1.00 36.70           H  
ATOM   1018  C   ASN A  65     -56.427  -8.104   1.618  1.00 36.70           C  
ATOM   1019  CB  ASN A  65     -55.313  -8.276  -0.676  1.00 36.70           C  
ATOM   1020  HB2 ASN A  65     -55.774  -7.293  -0.768  1.00 36.70           H  
ATOM   1021  HB3 ASN A  65     -55.950  -8.977  -1.215  1.00 36.70           H  
ATOM   1022  O   ASN A  65     -57.455  -8.733   1.828  1.00 36.70           O  
ATOM   1023  CG  ASN A  65     -53.966  -8.168  -1.361  1.00 36.70           C  
ATOM   1024  ND2 ASN A  65     -53.947  -7.927  -2.649  1.00 36.70           N  
ATOM   1025 HD21 ASN A  65     -54.803  -7.789  -3.168  1.00 36.70           H  
ATOM   1026 HD22 ASN A  65     -53.034  -7.827  -3.069  1.00 36.70           H  
ATOM   1027  OD1 ASN A  65     -52.920  -8.283  -0.750  1.00 36.70           O  
ATOM   1028  N   LEU A  66     -56.256  -6.791   1.864  1.00 43.62           N  
ATOM   1029  H   LEU A  66     -55.324  -6.455   1.668  1.00 43.62           H  
ATOM   1030  CA  LEU A  66     -57.227  -5.712   2.126  1.00 43.62           C  
ATOM   1031  HA  LEU A  66     -56.681  -4.827   1.799  1.00 43.62           H  
ATOM   1032  C   LEU A  66     -57.592  -5.343   3.584  1.00 43.62           C  
ATOM   1033  CB  LEU A  66     -58.412  -5.743   1.140  1.00 43.62           C  
ATOM   1034  HB2 LEU A  66     -58.891  -6.721   1.183  1.00 43.62           H  
ATOM   1035  HB3 LEU A  66     -59.160  -5.020   1.464  1.00 43.62           H  
ATOM   1036  O   LEU A  66     -58.629  -5.709   4.114  1.00 43.62           O  
ATOM   1037  CG  LEU A  66     -57.976  -5.406  -0.305  1.00 43.62           C  
ATOM   1038  HG  LEU A  66     -56.890  -5.448  -0.389  1.00 43.62           H  
ATOM   1039  CD1 LEU A  66     -58.559  -6.397  -1.310  1.00 43.62           C  
ATOM   1040 HD11 LEU A  66     -59.648  -6.338  -1.296  1.00 43.62           H  
ATOM   1041 HD12 LEU A  66     -58.199  -6.168  -2.313  1.00 43.62           H  
ATOM   1042 HD13 LEU A  66     -58.263  -7.411  -1.042  1.00 43.62           H  
ATOM   1043  CD2 LEU A  66     -58.400  -3.996  -0.714  1.00 43.62           C  
ATOM   1044 HD21 LEU A  66     -57.968  -3.269  -0.026  1.00 43.62           H  
ATOM   1045 HD22 LEU A  66     -59.486  -3.911  -0.691  1.00 43.62           H  
ATOM   1046 HD23 LEU A  66     -58.046  -3.781  -1.723  1.00 43.62           H  
ATOM   1047  N   SER A  67     -56.756  -4.443   4.119  1.00 34.26           N  
ATOM   1048  H   SER A  67     -55.825  -4.505   3.732  1.00 34.26           H  
ATOM   1049  CA  SER A  67     -57.106  -3.034   4.406  1.00 34.26           C  
ATOM   1050  HA  SER A  67     -56.140  -2.574   4.618  1.00 34.26           H  
ATOM   1051  C   SER A  67     -58.014  -2.611   5.582  1.00 34.26           C  
ATOM   1052  CB  SER A  67     -57.592  -2.330   3.132  1.00 34.26           C  
ATOM   1053  HB2 SER A  67     -57.778  -1.280   3.359  1.00 34.26           H  
ATOM   1054  HB3 SER A  67     -58.518  -2.787   2.783  1.00 34.26           H  
ATOM   1055  O   SER A  67     -59.145  -3.045   5.742  1.00 34.26           O  
ATOM   1056  OG  SER A  67     -56.601  -2.395   2.122  1.00 34.26           O  
ATOM   1057  HG  SER A  67     -56.854  -1.805   1.408  1.00 34.26           H  
ATOM   1058  N   TYR A  68     -57.527  -1.540   6.230  1.00 35.79           N  
ATOM   1059  H   TYR A  68     -56.573  -1.313   5.987  1.00 35.79           H  
ATOM   1060  CA  TYR A  68     -58.199  -0.513   7.048  1.00 35.79           C  
ATOM   1061  HA  TYR A  68     -57.410   0.229   7.167  1.00 35.79           H  
ATOM   1062  C   TYR A  68     -58.643  -0.795   8.506  1.00 35.79           C  
ATOM   1063  CB  TYR A  68     -59.274   0.245   6.245  1.00 35.79           C  
ATOM   1064  HB2 TYR A  68     -59.945  -0.469   5.769  1.00 35.79           H  
ATOM   1065  HB3 TYR A  68     -59.882   0.825   6.940  1.00 35.79           H  
ATOM   1066  O   TYR A  68     -59.550  -1.558   8.798  1.00 35.79           O  
ATOM   1067  CG  TYR A  68     -58.724   1.219   5.211  1.00 35.79           C  
ATOM   1068  CD1 TYR A  68     -58.014   2.366   5.624  1.00 35.79           C  
ATOM   1069  HD1 TYR A  68     -57.847   2.558   6.674  1.00 35.79           H  
ATOM   1070  CD2 TYR A  68     -58.935   1.001   3.837  1.00 35.79           C  
ATOM   1071  HD2 TYR A  68     -59.516   0.151   3.510  1.00 35.79           H  
ATOM   1072  CE1 TYR A  68     -57.507   3.282   4.686  1.00 35.79           C  
ATOM   1073  HE1 TYR A  68     -56.968   4.158   5.014  1.00 35.79           H  
ATOM   1074  CE2 TYR A  68     -58.409   1.902   2.889  1.00 35.79           C  
ATOM   1075  HE2 TYR A  68     -58.566   1.745   1.832  1.00 35.79           H  
ATOM   1076  OH  TYR A  68     -57.200   3.911   2.392  1.00 35.79           O  
ATOM   1077  HH  TYR A  68     -56.746   4.658   2.790  1.00 35.79           H  
ATOM   1078  CZ  TYR A  68     -57.697   3.044   3.310  1.00 35.79           C  
ATOM   1079  N   ILE A  69     -58.079   0.054   9.384  1.00 36.80           N  
ATOM   1080  H   ILE A  69     -57.254   0.519   9.032  1.00 36.80           H  
ATOM   1081  CA  ILE A  69     -58.700   0.729  10.546  1.00 36.80           C  
ATOM   1082  HA  ILE A  69     -57.906   1.359  10.949  1.00 36.80           H  
ATOM   1083  C   ILE A  69     -59.119  -0.142  11.748  1.00 36.80           C  
ATOM   1084  CB  ILE A  69     -59.766   1.754  10.063  1.00 36.80           C  
ATOM   1085  HB  ILE A  69     -60.454   1.235   9.396  1.00 36.80           H  
ATOM   1086  O   ILE A  69     -60.230  -0.639  11.866  1.00 36.80           O  
ATOM   1087  CG1 ILE A  69     -59.050   2.893   9.293  1.00 36.80           C  
ATOM   1088 HG12 ILE A  69     -58.254   2.472   8.678  1.00 36.80           H  
ATOM   1089 HG13 ILE A  69     -58.563   3.566   9.999  1.00 36.80           H  
ATOM   1090  CG2 ILE A  69     -60.602   2.432  11.169  1.00 36.80           C  
ATOM   1091 HG21 ILE A  69     -61.420   2.989  10.714  1.00 36.80           H  
ATOM   1092 HG22 ILE A  69     -61.059   1.694  11.828  1.00 36.80           H  
ATOM   1093 HG23 ILE A  69     -59.994   3.125  11.750  1.00 36.80           H  
ATOM   1094  CD1 ILE A  69     -59.966   3.716   8.380  1.00 36.80           C  
ATOM   1095 HD11 ILE A  69     -60.490   3.060   7.685  1.00 36.80           H  
ATOM   1096 HD12 ILE A  69     -60.693   4.274   8.970  1.00 36.80           H  
ATOM   1097 HD13 ILE A  69     -59.365   4.426   7.811  1.00 36.80           H  
ATOM   1098  N   ASN A  70     -58.219  -0.136  12.738  1.00 37.48           N  
ATOM   1099  H   ASN A  70     -57.267  -0.000  12.430  1.00 37.48           H  
ATOM   1100  CA  ASN A  70     -58.468   0.346  14.104  1.00 37.48           C  
ATOM   1101  HA  ASN A  70     -57.690  -0.081  14.738  1.00 37.48           H  
ATOM   1102  C   ASN A  70     -59.817  -0.018  14.766  1.00 37.48           C  
ATOM   1103  CB  ASN A  70     -58.247   1.878  14.087  1.00 37.48           C  
ATOM   1104  HB2 ASN A  70     -59.057   2.343  13.525  1.00 37.48           H  
ATOM   1105  HB3 ASN A  70     -57.304   2.107  13.591  1.00 37.48           H  
ATOM   1106  O   ASN A  70     -60.806   0.702  14.603  1.00 37.48           O  
ATOM   1107  CG  ASN A  70     -58.210   2.539  15.455  1.00 37.48           C  
ATOM   1108  ND2 ASN A  70     -58.236   3.852  15.500  1.00 37.48           N  
ATOM   1109 HD21 ASN A  70     -58.255   4.396  14.650  1.00 37.48           H  
ATOM   1110 HD22 ASN A  70     -58.115   4.266  16.413  1.00 37.48           H  
ATOM   1111  OD1 ASN A  70     -58.124   1.908  16.492  1.00 37.48           O  
ATOM   1112  N   LYS A  71     -59.777  -0.986  15.692  1.00 37.29           N  
ATOM   1113  H   LYS A  71     -59.109  -1.727  15.533  1.00 37.29           H  
ATOM   1114  CA  LYS A  71     -60.091  -0.738  17.116  1.00 37.29           C  
ATOM   1115  HA  LYS A  71     -59.463   0.085  17.458  1.00 37.29           H  
ATOM   1116  C   LYS A  71     -59.739  -1.931  18.003  1.00 37.29           C  
ATOM   1117  CB  LYS A  71     -61.572  -0.355  17.318  1.00 37.29           C  
ATOM   1118  HB2 LYS A  71     -61.981  -0.854  18.197  1.00 37.29           H  
ATOM   1119  HB3 LYS A  71     -62.153  -0.686  16.457  1.00 37.29           H  
ATOM   1120  O   LYS A  71     -59.851  -3.081  17.594  1.00 37.29           O  
ATOM   1121  CG  LYS A  71     -61.714   1.165  17.518  1.00 37.29           C  
ATOM   1122  HG2 LYS A  71     -61.461   1.414  18.549  1.00 37.29           H  
ATOM   1123  HG3 LYS A  71     -61.023   1.700  16.867  1.00 37.29           H  
ATOM   1124  CD  LYS A  71     -63.137   1.635  17.208  1.00 37.29           C  
ATOM   1125  HD2 LYS A  71     -63.829   1.192  17.924  1.00 37.29           H  
ATOM   1126  HD3 LYS A  71     -63.401   1.308  16.202  1.00 37.29           H  
ATOM   1127  CE  LYS A  71     -63.201   3.164  17.275  1.00 37.29           C  
ATOM   1128  HE2 LYS A  71     -62.454   3.564  16.590  1.00 37.29           H  
ATOM   1129  HE3 LYS A  71     -62.936   3.482  18.283  1.00 37.29           H  
ATOM   1130  NZ  LYS A  71     -64.549   3.665  16.909  1.00 37.29           N  
ATOM   1131  HZ1 LYS A  71     -64.781   3.369  15.971  1.00 37.29           H  
ATOM   1132  HZ2 LYS A  71     -65.248   3.302  17.540  1.00 37.29           H  
ATOM   1133  HZ3 LYS A  71     -64.574   4.674  16.939  1.00 37.29           H  
ATOM   1134  N   ASN A  72     -59.380  -1.632  19.250  1.00 43.75           N  
ATOM   1135  H   ASN A  72     -59.264  -0.656  19.486  1.00 43.75           H  
ATOM   1136  CA  ASN A  72     -59.289  -2.611  20.331  1.00 43.75           C  
ATOM   1137  HA  ASN A  72     -58.442  -3.275  20.159  1.00 43.75           H  
ATOM   1138  C   ASN A  72     -60.574  -3.446  20.441  1.00 43.75           C  
ATOM   1139  CB  ASN A  72     -59.117  -1.865  21.675  1.00 43.75           C  
ATOM   1140  HB2 ASN A  72     -59.312  -2.559  22.493  1.00 43.75           H  
ATOM   1141  HB3 ASN A  72     -59.851  -1.062  21.744  1.00 43.75           H  
ATOM   1142  O   ASN A  72     -61.654  -2.877  20.617  1.00 43.75           O  
ATOM   1143  CG  ASN A  72     -57.735  -1.302  21.921  1.00 43.75           C  
ATOM   1144  ND2 ASN A  72     -57.607  -0.334  22.798  1.00 43.75           N  
ATOM   1145 HD21 ASN A  72     -56.661  -0.021  22.963  1.00 43.75           H  
ATOM   1146 HD22 ASN A  72     -58.394   0.002  23.334  1.00 43.75           H  
ATOM   1147  OD1 ASN A  72     -56.755  -1.732  21.349  1.00 43.75           O  
ATOM   1148  N   LYS A  73     -60.429  -4.770  20.556  1.00 43.12           N  
ATOM   1149  H   LYS A  73     -59.581  -5.192  20.205  1.00 43.12           H  
ATOM   1150  CA  LYS A  73     -61.146  -5.497  21.608  1.00 43.12           C  
ATOM   1151  HA  LYS A  73     -61.161  -4.833  22.472  1.00 43.12           H  
ATOM   1152  C   LYS A  73     -60.400  -6.753  22.051  1.00 43.12           C  
ATOM   1153  CB  LYS A  73     -62.610  -5.790  21.222  1.00 43.12           C  
ATOM   1154  HB2 LYS A  73     -62.847  -5.338  20.259  1.00 43.12           H  
ATOM   1155  HB3 LYS A  73     -62.779  -6.865  21.148  1.00 43.12           H  
ATOM   1156  O   LYS A  73     -60.167  -7.671  21.276  1.00 43.12           O  
ATOM   1157  CG  LYS A  73     -63.526  -5.193  22.303  1.00 43.12           C  
ATOM   1158  HG2 LYS A  73     -63.310  -5.675  23.256  1.00 43.12           H  
ATOM   1159  HG3 LYS A  73     -63.318  -4.127  22.397  1.00 43.12           H  
ATOM   1160  CD  LYS A  73     -65.010  -5.368  21.980  1.00 43.12           C  
ATOM   1161  HD2 LYS A  73     -65.225  -4.917  21.011  1.00 43.12           H  
ATOM   1162  HD3 LYS A  73     -65.243  -6.432  21.945  1.00 43.12           H  
ATOM   1163  CE  LYS A  73     -65.835  -4.680  23.075  1.00 43.12           C  
ATOM   1164  HE2 LYS A  73     -65.538  -5.095  24.038  1.00 43.12           H  
ATOM   1165  HE3 LYS A  73     -65.589  -3.618  23.080  1.00 43.12           H  
ATOM   1166  NZ  LYS A  73     -67.291  -4.874  22.869  1.00 43.12           N  
ATOM   1167  HZ1 LYS A  73     -67.580  -4.497  21.977  1.00 43.12           H  
ATOM   1168  HZ2 LYS A  73     -67.515  -5.859  22.886  1.00 43.12           H  
ATOM   1169  HZ3 LYS A  73     -67.817  -4.422  23.603  1.00 43.12           H  
ATOM   1170  N   ILE A  74     -60.051  -6.747  23.331  1.00 43.26           N  
ATOM   1171  H   ILE A  74     -60.306  -5.931  23.870  1.00 43.26           H  
ATOM   1172  CA  ILE A  74     -59.607  -7.901  24.110  1.00 43.26           C  
ATOM   1173  HA  ILE A  74     -58.758  -8.385  23.627  1.00 43.26           H  
ATOM   1174  C   ILE A  74     -60.775  -8.891  24.213  1.00 43.26           C  
ATOM   1175  CB  ILE A  74     -59.198  -7.380  25.515  1.00 43.26           C  
ATOM   1176  HB  ILE A  74     -60.030  -6.790  25.898  1.00 43.26           H  
ATOM   1177  O   ILE A  74     -61.906  -8.456  24.437  1.00 43.26           O  
ATOM   1178  CG1 ILE A  74     -57.958  -6.455  25.439  1.00 43.26           C  
ATOM   1179 HG12 ILE A  74     -57.995  -5.842  24.538  1.00 43.26           H  
ATOM   1180 HG13 ILE A  74     -57.053  -7.060  25.385  1.00 43.26           H  
ATOM   1181  CG2 ILE A  74     -58.950  -8.511  26.528  1.00 43.26           C  
ATOM   1182 HG21 ILE A  74     -58.267  -9.253  26.116  1.00 43.26           H  
ATOM   1183 HG22 ILE A  74     -58.519  -8.119  27.450  1.00 43.26           H  
ATOM   1184 HG23 ILE A  74     -59.894  -8.981  26.800  1.00 43.26           H  
ATOM   1185  CD1 ILE A  74     -57.854  -5.488  26.628  1.00 43.26           C  
ATOM   1186 HD11 ILE A  74     -56.996  -4.831  26.483  1.00 43.26           H  
ATOM   1187 HD12 ILE A  74     -57.717  -6.035  27.561  1.00 43.26           H  
ATOM   1188 HD13 ILE A  74     -58.756  -4.879  26.695  1.00 43.26           H  
ATOM   1189  N   ASN A  75     -60.502 -10.196  24.120  1.00 38.67           N  
ATOM   1190  H   ASN A  75     -59.619 -10.469  23.714  1.00 38.67           H  
ATOM   1191  CA  ASN A  75     -61.058 -11.156  25.078  1.00 38.67           C  
ATOM   1192  HA  ASN A  75     -60.888 -10.729  26.066  1.00 38.67           H  
ATOM   1193  C   ASN A  75     -60.287 -12.481  25.105  1.00 38.67           C  
ATOM   1194  CB  ASN A  75     -62.575 -11.372  24.890  1.00 38.67           C  
ATOM   1195  HB2 ASN A  75     -62.894 -10.982  23.924  1.00 38.67           H  
ATOM   1196  HB3 ASN A  75     -62.796 -12.439  24.906  1.00 38.67           H  
ATOM   1197  O   ASN A  75     -59.875 -13.006  24.074  1.00 38.67           O  
ATOM   1198  CG  ASN A  75     -63.400 -10.716  25.992  1.00 38.67           C  
ATOM   1199  ND2 ASN A  75     -64.706 -10.762  25.888  1.00 38.67           N  
ATOM   1200 HD21 ASN A  75     -65.133 -11.277  25.131  1.00 38.67           H  
ATOM   1201 HD22 ASN A  75     -65.216 -10.405  26.683  1.00 38.67           H  
ATOM   1202  OD1 ASN A  75     -62.913 -10.193  26.981  1.00 38.67           O  
ATOM   1203  N   ASN A  76     -60.108 -12.988  26.324  1.00 34.16           N  
ATOM   1204  H   ASN A  76     -60.529 -12.494  27.097  1.00 34.16           H  
ATOM   1205  CA  ASN A  76     -59.455 -14.253  26.642  1.00 34.16           C  
ATOM   1206  HA  ASN A  76     -58.472 -14.288  26.172  1.00 34.16           H  
ATOM   1207  C   ASN A  76     -60.285 -15.457  26.167  1.00 34.16           C  
ATOM   1208  CB  ASN A  76     -59.305 -14.331  28.177  1.00 34.16           C  
ATOM   1209  HB2 ASN A  76     -60.293 -14.275  28.634  1.00 34.16           H  
ATOM   1210  HB3 ASN A  76     -58.874 -15.292  28.456  1.00 34.16           H  
ATOM   1211  O   ASN A  76     -61.514 -15.403  26.196  1.00 34.16           O  
ATOM   1212  CG  ASN A  76     -58.408 -13.271  28.780  1.00 34.16           C  
ATOM   1213  ND2 ASN A  76     -58.722 -12.795  29.962  1.00 34.16           N  
ATOM   1214 HD21 ASN A  76     -58.072 -12.136  30.364  1.00 34.16           H  
ATOM   1215 HD22 ASN A  76     -59.500 -13.181  30.477  1.00 34.16           H  
ATOM   1216  OD1 ASN A  76     -57.418 -12.859  28.206  1.00 34.16           O  
ATOM   1217  N   ASN A  77     -59.624 -16.583  25.883  1.00 39.53           N  
ATOM   1218  H   ASN A  77     -58.736 -16.470  25.414  1.00 39.53           H  
ATOM   1219  CA  ASN A  77     -59.616 -17.708  26.831  1.00 39.53           C  
ATOM   1220  HA  ASN A  77     -59.225 -17.345  27.781  1.00 39.53           H  
ATOM   1221  C   ASN A  77     -58.660 -18.835  26.403  1.00 39.53           C  
ATOM   1222  CB  ASN A  77     -61.037 -18.267  27.074  1.00 39.53           C  
ATOM   1223  HB2 ASN A  77     -61.640 -18.147  26.174  1.00 39.53           H  
ATOM   1224  HB3 ASN A  77     -60.978 -19.334  27.289  1.00 39.53           H  
ATOM   1225  O   ASN A  77     -58.577 -19.176  25.230  1.00 39.53           O  
ATOM   1226  CG  ASN A  77     -61.740 -17.615  28.259  1.00 39.53           C  
ATOM   1227  ND2 ASN A  77     -63.030 -17.810  28.392  1.00 39.53           N  
ATOM   1228 HD21 ASN A  77     -63.536 -18.339  27.696  1.00 39.53           H  
ATOM   1229 HD22 ASN A  77     -63.468 -17.377  29.192  1.00 39.53           H  
ATOM   1230  OD1 ASN A  77     -61.147 -16.962  29.105  1.00 39.53           O  
ATOM   1231  N   ASN A  78     -57.960 -19.374  27.408  1.00 36.39           N  
ATOM   1232  H   ASN A  78     -57.949 -18.830  28.259  1.00 36.39           H  
ATOM   1233  CA  ASN A  78     -57.551 -20.768  27.655  1.00 36.39           C  
ATOM   1234  HA  ASN A  78     -56.486 -20.761  27.888  1.00 36.39           H  
ATOM   1235  C   ASN A  78     -57.762 -21.787  26.503  1.00 36.39           C  
ATOM   1236  CB  ASN A  78     -58.325 -21.204  28.922  1.00 36.39           C  
ATOM   1237  HB2 ASN A  78     -59.391 -21.217  28.693  1.00 36.39           H  
ATOM   1238  HB3 ASN A  78     -58.045 -22.219  29.206  1.00 36.39           H  
ATOM   1239  O   ASN A  78     -58.837 -21.875  25.926  1.00 36.39           O  
ATOM   1240  CG  ASN A  78     -58.107 -20.308  30.136  1.00 36.39           C  
ATOM   1241  ND2 ASN A  78     -58.882 -20.486  31.178  1.00 36.39           N  
ATOM   1242 HD21 ASN A  78     -59.549 -21.243  31.198  1.00 36.39           H  
ATOM   1243 HD22 ASN A  78     -58.703 -19.895  31.977  1.00 36.39           H  
ATOM   1244  OD1 ASN A  78     -57.272 -19.419  30.158  1.00 36.39           O  
ATOM   1245  N   SER A  79     -56.828 -22.702  26.232  1.00 38.94           N  
ATOM   1246  H   SER A  79     -56.920 -23.128  25.321  1.00 38.94           H  
ATOM   1247  CA  SER A  79     -56.339 -23.618  27.269  1.00 38.94           C  
ATOM   1248  HA  SER A  79     -56.320 -23.099  28.227  1.00 38.94           H  
ATOM   1249  C   SER A  79     -54.941 -24.181  27.026  1.00 38.94           C  
ATOM   1250  CB  SER A  79     -57.302 -24.810  27.393  1.00 38.94           C  
ATOM   1251  HB2 SER A  79     -57.084 -25.566  26.638  1.00 38.94           H  
ATOM   1252  HB3 SER A  79     -58.328 -24.466  27.259  1.00 38.94           H  
ATOM   1253  O   SER A  79     -54.532 -24.462  25.902  1.00 38.94           O  
ATOM   1254  OG  SER A  79     -57.191 -25.355  28.690  1.00 38.94           O  
ATOM   1255  HG  SER A  79     -56.627 -26.132  28.697  1.00 38.94           H  
ATOM   1256  N   PHE A  80     -54.256 -24.408  28.141  1.00 41.43           N  
ATOM   1257  H   PHE A  80     -54.738 -24.206  29.005  1.00 41.43           H  
ATOM   1258  CA  PHE A  80     -53.143 -25.337  28.278  1.00 41.43           C  
ATOM   1259  HA  PHE A  80     -52.452 -25.234  27.441  1.00 41.43           H  
ATOM   1260  C   PHE A  80     -53.728 -26.759  28.334  1.00 41.43           C  
ATOM   1261  CB  PHE A  80     -52.453 -24.974  29.611  1.00 41.43           C  
ATOM   1262  HB2 PHE A  80     -52.940 -25.506  30.427  1.00 41.43           H  
ATOM   1263  HB3 PHE A  80     -52.615 -23.915  29.814  1.00 41.43           H  
ATOM   1264  O   PHE A  80     -54.708 -26.940  29.050  1.00 41.43           O  
ATOM   1265  CG  PHE A  80     -50.958 -25.186  29.707  1.00 41.43           C  
ATOM   1266  CD1 PHE A  80     -50.434 -26.293  30.401  1.00 41.43           C  
ATOM   1267  HD1 PHE A  80     -51.097 -27.043  30.806  1.00 41.43           H  
ATOM   1268  CD2 PHE A  80     -50.091 -24.191  29.218  1.00 41.43           C  
ATOM   1269  HD2 PHE A  80     -50.494 -23.329  28.706  1.00 41.43           H  
ATOM   1270  CE1 PHE A  80     -49.046 -26.398  30.607  1.00 41.43           C  
ATOM   1271  HE1 PHE A  80     -48.646 -27.240  31.153  1.00 41.43           H  
ATOM   1272  CE2 PHE A  80     -48.705 -24.295  29.426  1.00 41.43           C  
ATOM   1273  HE2 PHE A  80     -48.043 -23.525  29.060  1.00 41.43           H  
ATOM   1274  CZ  PHE A  80     -48.183 -25.398  30.124  1.00 41.43           C  
ATOM   1275  HZ  PHE A  80     -47.119 -25.478  30.292  1.00 41.43           H  
ATOM   1276  N   GLU A  81     -53.167 -27.725  27.600  1.00 40.86           N  
ATOM   1277  H   GLU A  81     -52.568 -27.432  26.841  1.00 40.86           H  
ATOM   1278  CA  GLU A  81     -52.988 -29.128  28.032  1.00 40.86           C  
ATOM   1279  HA  GLU A  81     -52.246 -29.122  28.830  1.00 40.86           H  
ATOM   1280  C   GLU A  81     -52.419 -29.999  26.903  1.00 40.86           C  
ATOM   1281  CB  GLU A  81     -54.259 -29.814  28.586  1.00 40.86           C  
ATOM   1282  HB2 GLU A  81     -54.326 -30.833  28.204  1.00 40.86           H  
ATOM   1283  HB3 GLU A  81     -55.158 -29.281  28.276  1.00 40.86           H  
ATOM   1284  O   GLU A  81     -52.980 -30.090  25.812  1.00 40.86           O  
ATOM   1285  CG  GLU A  81     -54.146 -29.895  30.120  1.00 40.86           C  
ATOM   1286  HG2 GLU A  81     -53.281 -30.516  30.358  1.00 40.86           H  
ATOM   1287  HG3 GLU A  81     -53.945 -28.903  30.523  1.00 40.86           H  
ATOM   1288  CD  GLU A  81     -55.378 -30.477  30.824  1.00 40.86           C  
ATOM   1289  OE1 GLU A  81     -55.300 -30.581  32.068  1.00 40.86           O  
ATOM   1290  OE2 GLU A  81     -56.363 -30.816  30.130  1.00 40.86           O  
ATOM   1291  N   ASN A  82     -51.296 -30.663  27.187  1.00 46.93           N  
ATOM   1292  H   ASN A  82     -50.850 -30.453  28.069  1.00 46.93           H  
ATOM   1293  CA  ASN A  82     -50.927 -31.940  26.578  1.00 46.93           C  
ATOM   1294  HA  ASN A  82     -51.770 -32.618  26.709  1.00 46.93           H  
ATOM   1295  C   ASN A  82     -49.741 -32.546  27.343  1.00 46.93           C  
ATOM   1296  CB  ASN A  82     -50.639 -31.794  25.061  1.00 46.93           C  
ATOM   1297  HB2 ASN A  82     -49.658 -32.194  24.805  1.00 46.93           H  
ATOM   1298  HB3 ASN A  82     -50.642 -30.742  24.778  1.00 46.93           H  
ATOM   1299  O   ASN A  82     -48.581 -32.338  26.990  1.00 46.93           O  
ATOM   1300  CG  ASN A  82     -51.649 -32.552  24.214  1.00 46.93           C  
ATOM   1301  ND2 ASN A  82     -52.012 -32.030  23.068  1.00 46.93           N  
ATOM   1302 HD21 ASN A  82     -51.789 -31.061  22.891  1.00 46.93           H  
ATOM   1303 HD22 ASN A  82     -52.771 -32.509  22.605  1.00 46.93           H  
ATOM   1304  OD1 ASN A  82     -52.086 -33.646  24.529  1.00 46.93           O  
ATOM   1305  N   PHE A  83     -50.039 -33.323  28.383  1.00 44.23           N  
ATOM   1306  H   PHE A  83     -51.003 -33.398  28.676  1.00 44.23           H  
ATOM   1307  CA  PHE A  83     -49.143 -34.374  28.854  1.00 44.23           C  
ATOM   1308  HA  PHE A  83     -48.351 -34.524  28.120  1.00 44.23           H  
ATOM   1309  C   PHE A  83     -49.935 -35.675  28.923  1.00 44.23           C  
ATOM   1310  CB  PHE A  83     -48.459 -34.007  30.179  1.00 44.23           C  
ATOM   1311  HB2 PHE A  83     -49.138 -33.425  30.802  1.00 44.23           H  
ATOM   1312  HB3 PHE A  83     -48.226 -34.923  30.721  1.00 44.23           H  
ATOM   1313  O   PHE A  83     -50.889 -35.800  29.684  1.00 44.23           O  
ATOM   1314  CG  PHE A  83     -47.159 -33.255  29.963  1.00 44.23           C  
ATOM   1315  CD1 PHE A  83     -45.997 -33.963  29.597  1.00 44.23           C  
ATOM   1316  HD1 PHE A  83     -46.026 -35.039  29.514  1.00 44.23           H  
ATOM   1317  CD2 PHE A  83     -47.115 -31.853  30.072  1.00 44.23           C  
ATOM   1318  HD2 PHE A  83     -48.006 -31.306  30.342  1.00 44.23           H  
ATOM   1319  CE1 PHE A  83     -44.800 -33.273  29.335  1.00 44.23           C  
ATOM   1320  HE1 PHE A  83     -43.912 -33.821  29.055  1.00 44.23           H  
ATOM   1321  CE2 PHE A  83     -45.916 -31.162  29.815  1.00 44.23           C  
ATOM   1322  HE2 PHE A  83     -45.887 -30.086  29.896  1.00 44.23           H  
ATOM   1323  CZ  PHE A  83     -44.760 -31.872  29.443  1.00 44.23           C  
ATOM   1324  HZ  PHE A  83     -43.841 -31.341  29.244  1.00 44.23           H  
ATOM   1325  N   LYS A  84     -49.545 -36.632  28.078  1.00 49.77           N  
ATOM   1326  H   LYS A  84     -48.721 -36.456  27.520  1.00 49.77           H  
ATOM   1327  CA  LYS A  84     -50.045 -38.004  28.129  1.00 49.77           C  
ATOM   1328  HA  LYS A  84     -51.123 -38.001  28.287  1.00 49.77           H  
ATOM   1329  C   LYS A  84     -49.387 -38.747  29.288  1.00 49.77           C  
ATOM   1330  CB  LYS A  84     -49.701 -38.758  26.836  1.00 49.77           C  
ATOM   1331  HB2 LYS A  84     -49.925 -39.812  27.002  1.00 49.77           H  
ATOM   1332  HB3 LYS A  84     -48.629 -38.677  26.652  1.00 49.77           H  
ATOM   1333  O   LYS A  84     -48.181 -38.622  29.468  1.00 49.77           O  
ATOM   1334  CG  LYS A  84     -50.467 -38.299  25.590  1.00 49.77           C  
ATOM   1335  HG2 LYS A  84     -50.205 -37.271  25.341  1.00 49.77           H  
ATOM   1336  HG3 LYS A  84     -51.538 -38.365  25.783  1.00 49.77           H  
ATOM   1337  CD  LYS A  84     -50.092 -39.234  24.431  1.00 49.77           C  
ATOM   1338  HD2 LYS A  84     -49.037 -39.104  24.188  1.00 49.77           H  
ATOM   1339  HD3 LYS A  84     -50.251 -40.263  24.753  1.00 49.77           H  
ATOM   1340  CE  LYS A  84     -50.949 -38.971  23.192  1.00 49.77           C  
ATOM   1341  HE2 LYS A  84     -51.994 -38.939  23.500  1.00 49.77           H  
ATOM   1342  HE3 LYS A  84     -50.690 -37.995  22.782  1.00 49.77           H  
ATOM   1343  NZ  LYS A  84     -50.754 -40.044  22.184  1.00 49.77           N  
ATOM   1344  HZ1 LYS A  84     -49.787 -40.101  21.900  1.00 49.77           H  
ATOM   1345  HZ2 LYS A  84     -51.336 -39.884  21.375  1.00 49.77           H  
ATOM   1346  HZ3 LYS A  84     -51.018 -40.935  22.581  1.00 49.77           H  
ATOM   1347  N   ASN A  85     -50.175 -39.564  29.974  1.00 44.53           N  
ATOM   1348  H   ASN A  85     -51.132 -39.258  30.085  1.00 44.53           H  
ATOM   1349  CA  ASN A  85     -50.047 -41.023  30.080  1.00 44.53           C  
ATOM   1350  HA  ASN A  85     -49.844 -41.449  29.098  1.00 44.53           H  
ATOM   1351  C   ASN A  85     -51.431 -41.519  30.566  1.00 44.53           C  
ATOM   1352  CB  ASN A  85     -48.919 -41.418  31.054  1.00 44.53           C  
ATOM   1353  HB2 ASN A  85     -48.986 -40.802  31.951  1.00 44.53           H  
ATOM   1354  HB3 ASN A  85     -49.057 -42.457  31.353  1.00 44.53           H  
ATOM   1355  O   ASN A  85     -52.061 -40.829  31.357  1.00 44.53           O  
ATOM   1356  CG  ASN A  85     -47.521 -41.311  30.459  1.00 44.53           C  
ATOM   1357  ND2 ASN A  85     -46.518 -41.135  31.289  1.00 44.53           N  
ATOM   1358 HD21 ASN A  85     -46.691 -41.100  32.283  1.00 44.53           H  
ATOM   1359 HD22 ASN A  85     -45.599 -41.088  30.873  1.00 44.53           H  
ATOM   1360  OD1 ASN A  85     -47.299 -41.409  29.260  1.00 44.53           O  
ATOM   1361  N   GLY A  86     -52.013 -42.622  30.103  1.00 34.96           N  
ATOM   1362  H   GLY A  86     -52.904 -42.820  30.535  1.00 34.96           H  
ATOM   1363  CA  GLY A  86     -51.460 -43.685  29.272  1.00 34.96           C  
ATOM   1364  HA2 GLY A  86     -50.419 -43.492  29.009  1.00 34.96           H  
ATOM   1365  HA3 GLY A  86     -52.047 -43.784  28.359  1.00 34.96           H  
ATOM   1366  C   GLY A  86     -51.512 -45.004  30.030  1.00 34.96           C  
ATOM   1367  O   GLY A  86     -50.485 -45.419  30.545  1.00 34.96           O  
ATOM   1368  N   GLU A  87     -52.691 -45.621  30.091  1.00 45.32           N  
ATOM   1369  H   GLU A  87     -53.511 -45.181  29.698  1.00 45.32           H  
ATOM   1370  CA  GLU A  87     -52.879 -47.029  30.452  1.00 45.32           C  
ATOM   1371  HA  GLU A  87     -52.083 -47.609  29.985  1.00 45.32           H  
ATOM   1372  C   GLU A  87     -54.203 -47.506  29.835  1.00 45.32           C  
ATOM   1373  CB  GLU A  87     -52.803 -47.240  31.982  1.00 45.32           C  
ATOM   1374  HB2 GLU A  87     -52.719 -46.275  32.483  1.00 45.32           H  
ATOM   1375  HB3 GLU A  87     -53.705 -47.736  32.341  1.00 45.32           H  
ATOM   1376  O   GLU A  87     -55.253 -46.898  30.056  1.00 45.32           O  
ATOM   1377  CG  GLU A  87     -51.576 -48.105  32.332  1.00 45.32           C  
ATOM   1378  HG2 GLU A  87     -50.730 -47.783  31.725  1.00 45.32           H  
ATOM   1379  HG3 GLU A  87     -51.791 -49.139  32.063  1.00 45.32           H  
ATOM   1380  CD  GLU A  87     -51.156 -48.036  33.810  1.00 45.32           C  
ATOM   1381  OE1 GLU A  87     -49.929 -48.112  34.061  1.00 45.32           O  
ATOM   1382  OE2 GLU A  87     -52.044 -47.912  34.684  1.00 45.32           O  
ATOM   1383  N   ASP A  88     -54.108 -48.530  28.987  1.00 55.62           N  
ATOM   1384  H   ASP A  88     -53.227 -49.018  28.911  1.00 55.62           H  
ATOM   1385  CA  ASP A  88     -55.224 -49.127  28.253  1.00 55.62           C  
ATOM   1386  HA  ASP A  88     -56.016 -48.387  28.136  1.00 55.62           H  
ATOM   1387  C   ASP A  88     -55.800 -50.336  29.015  1.00 55.62           C  
ATOM   1388  CB  ASP A  88     -54.775 -49.570  26.841  1.00 55.62           C  
ATOM   1389  HB2 ASP A  88     -55.588 -50.131  26.380  1.00 55.62           H  
ATOM   1390  HB3 ASP A  88     -53.926 -50.246  26.939  1.00 55.62           H  
ATOM   1391  O   ASP A  88     -55.079 -51.046  29.711  1.00 55.62           O  
ATOM   1392  CG  ASP A  88     -54.409 -48.425  25.883  1.00 55.62           C  
ATOM   1393  OD1 ASP A  88     -55.214 -47.474  25.743  1.00 55.62           O  
ATOM   1394  OD2 ASP A  88     -53.315 -48.494  25.270  1.00 55.62           O  
ATOM   1395  N   ASP A  89     -57.090 -50.572  28.777  1.00 53.03           N  
ATOM   1396  H   ASP A  89     -57.540 -49.878  28.198  1.00 53.03           H  
ATOM   1397  CA  ASP A  89     -57.799 -51.858  28.775  1.00 53.03           C  
ATOM   1398  HA  ASP A  89     -58.841 -51.552  28.691  1.00 53.03           H  
ATOM   1399  C   ASP A  89     -57.820 -52.806  29.998  1.00 53.03           C  
ATOM   1400  CB  ASP A  89     -57.495 -52.607  27.460  1.00 53.03           C  
ATOM   1401  HB2 ASP A  89     -56.420 -52.604  27.281  1.00 53.03           H  
ATOM   1402  HB3 ASP A  89     -57.801 -53.648  27.560  1.00 53.03           H  
ATOM   1403  O   ASP A  89     -56.839 -53.402  30.426  1.00 53.03           O  
ATOM   1404  CG  ASP A  89     -58.229 -52.014  26.244  1.00 53.03           C  
ATOM   1405  OD1 ASP A  89     -59.240 -51.296  26.446  1.00 53.03           O  
ATOM   1406  OD2 ASP A  89     -57.783 -52.291  25.108  1.00 53.03           O  
ATOM   1407  N   GLU A  90     -59.073 -53.083  30.392  1.00 47.04           N  
ATOM   1408  H   GLU A  90     -59.760 -52.489  29.950  1.00 47.04           H  
ATOM   1409  CA  GLU A  90     -59.601 -54.371  30.871  1.00 47.04           C  
ATOM   1410  HA  GLU A  90     -60.642 -54.169  31.126  1.00 47.04           H  
ATOM   1411  C   GLU A  90     -58.982 -54.962  32.167  1.00 47.04           C  
ATOM   1412  CB  GLU A  90     -59.656 -55.367  29.690  1.00 47.04           C  
ATOM   1413  HB2 GLU A  90     -58.643 -55.610  29.370  1.00 47.04           H  
ATOM   1414  HB3 GLU A  90     -60.139 -56.278  30.044  1.00 47.04           H  
ATOM   1415  O   GLU A  90     -57.861 -55.446  32.228  1.00 47.04           O  
ATOM   1416  CG  GLU A  90     -60.470 -54.843  28.484  1.00 47.04           C  
ATOM   1417  HG2 GLU A  90     -59.998 -53.952  28.069  1.00 47.04           H  
ATOM   1418  HG3 GLU A  90     -61.452 -54.546  28.855  1.00 47.04           H  
ATOM   1419  CD  GLU A  90     -60.666 -55.878  27.357  1.00 47.04           C  
ATOM   1420  OE1 GLU A  90     -61.530 -55.619  26.488  1.00 47.04           O  
ATOM   1421  OE2 GLU A  90     -60.078 -56.982  27.435  1.00 47.04           O  
ATOM   1422  N   MET A  91     -59.750 -55.120  33.252  1.00 47.87           N  
ATOM   1423  H   MET A  91     -59.198 -55.120  34.098  1.00 47.87           H  
ATOM   1424  CA  MET A  91     -60.826 -56.116  33.270  1.00 47.87           C  
ATOM   1425  HA  MET A  91     -61.364 -56.080  32.323  1.00 47.87           H  
ATOM   1426  C   MET A  91     -61.853 -55.940  34.418  1.00 47.87           C  
ATOM   1427  CB  MET A  91     -60.174 -57.516  33.412  1.00 47.87           C  
ATOM   1428  HB2 MET A  91     -60.833 -58.179  33.973  1.00 47.87           H  
ATOM   1429  HB3 MET A  91     -59.252 -57.439  33.989  1.00 47.87           H  
ATOM   1430  O   MET A  91     -61.528 -56.027  35.596  1.00 47.87           O  
ATOM   1431  CG  MET A  91     -59.882 -58.203  32.072  1.00 47.87           C  
ATOM   1432  HG2 MET A  91     -59.152 -57.619  31.513  1.00 47.87           H  
ATOM   1433  HG3 MET A  91     -60.803 -58.240  31.491  1.00 47.87           H  
ATOM   1434  SD  MET A  91     -59.251 -59.897  32.235  1.00 47.87           S  
ATOM   1435  CE  MET A  91     -57.501 -59.497  32.517  1.00 47.87           C  
ATOM   1436  HE1 MET A  91     -57.117 -58.927  31.671  1.00 47.87           H  
ATOM   1437  HE2 MET A  91     -57.398 -58.897  33.420  1.00 47.87           H  
ATOM   1438  HE3 MET A  91     -56.925 -60.417  32.623  1.00 47.87           H  
ATOM   1439  N   ARG A  92     -63.139 -55.935  34.033  1.00 49.89           N  
ATOM   1440  H   ARG A  92     -63.275 -55.600  33.090  1.00 49.89           H  
ATOM   1441  CA  ARG A  92     -64.130 -56.946  34.476  1.00 49.89           C  
ATOM   1442  HA  ARG A  92     -65.046 -56.729  33.926  1.00 49.89           H  
ATOM   1443  C   ARG A  92     -64.570 -57.010  35.962  1.00 49.89           C  
ATOM   1444  CB  ARG A  92     -63.613 -58.303  33.955  1.00 49.89           C  
ATOM   1445  HB2 ARG A  92     -63.122 -58.142  32.995  1.00 49.89           H  
ATOM   1446  HB3 ARG A  92     -62.867 -58.681  34.654  1.00 49.89           H  
ATOM   1447  O   ARG A  92     -64.347 -58.013  36.625  1.00 49.89           O  
ATOM   1448  CG  ARG A  92     -64.665 -59.389  33.730  1.00 49.89           C  
ATOM   1449  HG2 ARG A  92     -65.200 -59.608  34.654  1.00 49.89           H  
ATOM   1450  HG3 ARG A  92     -65.366 -59.060  32.963  1.00 49.89           H  
ATOM   1451  CD  ARG A  92     -63.907 -60.634  33.256  1.00 49.89           C  
ATOM   1452  HD2 ARG A  92     -63.322 -61.017  34.092  1.00 49.89           H  
ATOM   1453  HD3 ARG A  92     -63.222 -60.351  32.456  1.00 49.89           H  
ATOM   1454  NE  ARG A  92     -64.810 -61.680  32.750  1.00 49.89           N  
ATOM   1455  HE  ARG A  92     -65.780 -61.424  32.628  1.00 49.89           H  
ATOM   1456  NH1 ARG A  92     -63.211 -63.310  32.531  1.00 49.89           N  
ATOM   1457 HH11 ARG A  92     -62.922 -64.228  32.226  1.00 49.89           H  
ATOM   1458 HH12 ARG A  92     -62.523 -62.657  32.878  1.00 49.89           H  
ATOM   1459  NH2 ARG A  92     -65.311 -63.729  31.897  1.00 49.89           N  
ATOM   1460 HH21 ARG A  92     -66.266 -63.433  31.758  1.00 49.89           H  
ATOM   1461 HH22 ARG A  92     -65.013 -64.652  31.614  1.00 49.89           H  
ATOM   1462  CZ  ARG A  92     -64.441 -62.897  32.398  1.00 49.89           C  
ATOM   1463  N   GLY A  93     -65.433 -56.065  36.352  1.00 42.86           N  
ATOM   1464  H   GLY A  93     -65.378 -55.194  35.843  1.00 42.86           H  
ATOM   1465  CA  GLY A  93     -66.712 -56.339  37.046  1.00 42.86           C  
ATOM   1466  HA2 GLY A  93     -67.194 -57.179  36.546  1.00 42.86           H  
ATOM   1467  HA3 GLY A  93     -67.353 -55.472  36.888  1.00 42.86           H  
ATOM   1468  C   GLY A  93     -66.735 -56.665  38.554  1.00 42.86           C  
ATOM   1469  O   GLY A  93     -65.998 -57.510  39.043  1.00 42.86           O  
ATOM   1470  N   GLY A  94     -67.713 -56.085  39.266  1.00 40.21           N  
ATOM   1471  H   GLY A  94     -68.228 -55.325  38.845  1.00 40.21           H  
ATOM   1472  CA  GLY A  94     -68.120 -56.520  40.612  1.00 40.21           C  
ATOM   1473  HA2 GLY A  94     -68.957 -57.212  40.521  1.00 40.21           H  
ATOM   1474  HA3 GLY A  94     -67.301 -57.062  41.086  1.00 40.21           H  
ATOM   1475  C   GLY A  94     -68.505 -55.382  41.564  1.00 40.21           C  
ATOM   1476  O   GLY A  94     -67.678 -54.546  41.902  1.00 40.21           O  
ATOM   1477  N   ASN A  95     -69.754 -55.385  42.040  1.00 48.18           N  
ATOM   1478  H   ASN A  95     -70.362 -56.138  41.751  1.00 48.18           H  
ATOM   1479  CA  ASN A  95     -70.196 -54.592  43.196  1.00 48.18           C  
ATOM   1480  HA  ASN A  95     -69.837 -53.566  43.114  1.00 48.18           H  
ATOM   1481  C   ASN A  95     -69.652 -55.212  44.495  1.00 48.18           C  
ATOM   1482  CB  ASN A  95     -71.748 -54.636  43.271  1.00 48.18           C  
ATOM   1483  HB2 ASN A  95     -72.047 -54.851  44.297  1.00 48.18           H  
ATOM   1484  HB3 ASN A  95     -72.134 -55.452  42.661  1.00 48.18           H  
ATOM   1485  O   ASN A  95     -69.956 -56.379  44.742  1.00 48.18           O  
ATOM   1486  CG  ASN A  95     -72.480 -53.365  42.896  1.00 48.18           C  
ATOM   1487  ND2 ASN A  95     -73.787 -53.368  43.025  1.00 48.18           N  
ATOM   1488 HD21 ASN A  95     -74.269 -54.176  43.392  1.00 48.18           H  
ATOM   1489 HD22 ASN A  95     -74.243 -52.495  42.804  1.00 48.18           H  
ATOM   1490  OD1 ASN A  95     -71.925 -52.363  42.496  1.00 48.18           O  
ATOM   1491  N   VAL A  96     -69.013 -54.429  45.374  1.00 45.33           N  
ATOM   1492  H   VAL A  96     -68.713 -53.511  45.079  1.00 45.33           H  
ATOM   1493  CA  VAL A  96     -68.948 -54.710  46.825  1.00 45.33           C  
ATOM   1494  HA  VAL A  96     -69.814 -55.315  47.094  1.00 45.33           H  
ATOM   1495  C   VAL A  96     -69.035 -53.398  47.620  1.00 45.33           C  
ATOM   1496  CB  VAL A  96     -67.694 -55.518  47.245  1.00 45.33           C  
ATOM   1497  HB  VAL A  96     -66.798 -54.987  46.926  1.00 45.33           H  
ATOM   1498  O   VAL A  96     -68.224 -52.496  47.438  1.00 45.33           O  
ATOM   1499  CG1 VAL A  96     -67.630 -55.716  48.768  1.00 45.33           C  
ATOM   1500 HG11 VAL A  96     -67.482 -54.761  49.273  1.00 45.33           H  
ATOM   1501 HG12 VAL A  96     -66.780 -56.346  49.031  1.00 45.33           H  
ATOM   1502 HG13 VAL A  96     -68.544 -56.180  49.138  1.00 45.33           H  
ATOM   1503  CG2 VAL A  96     -67.671 -56.929  46.638  1.00 45.33           C  
ATOM   1504 HG21 VAL A  96     -68.590 -57.462  46.882  1.00 45.33           H  
ATOM   1505 HG22 VAL A  96     -67.561 -56.862  45.556  1.00 45.33           H  
ATOM   1506 HG23 VAL A  96     -66.817 -57.486  47.021  1.00 45.33           H  
ATOM   1507  N   ASN A  97     -70.023 -53.324  48.516  1.00 43.96           N  
ATOM   1508  H   ASN A  97     -70.593 -54.151  48.616  1.00 43.96           H  
ATOM   1509  CA  ASN A  97     -70.089 -52.391  49.648  1.00 43.96           C  
ATOM   1510  HA  ASN A  97     -69.684 -51.413  49.386  1.00 43.96           H  
ATOM   1511  C   ASN A  97     -69.308 -52.983  50.830  1.00 43.96           C  
ATOM   1512  CB  ASN A  97     -71.562 -52.292  50.127  1.00 43.96           C  
ATOM   1513  HB2 ASN A  97     -71.577 -52.244  51.215  1.00 43.96           H  
ATOM   1514  HB3 ASN A  97     -72.101 -53.199  49.853  1.00 43.96           H  
ATOM   1515  O   ASN A  97     -69.575 -54.141  51.131  1.00 43.96           O  
ATOM   1516  CG  ASN A  97     -72.355 -51.090  49.674  1.00 43.96           C  
ATOM   1517  ND2 ASN A  97     -73.650 -51.117  49.890  1.00 43.96           N  
ATOM   1518 HD21 ASN A  97     -74.072 -51.897  50.374  1.00 43.96           H  
ATOM   1519 HD22 ASN A  97     -74.148 -50.275  49.639  1.00 43.96           H  
ATOM   1520  OD1 ASN A  97     -71.854 -50.103  49.175  1.00 43.96           O  
ATOM   1521  N   THR A  98     -68.500 -52.179  51.531  1.00 41.98           N  
ATOM   1522  H   THR A  98     -68.212 -51.329  51.067  1.00 41.98           H  
ATOM   1523  CA  THR A  98     -68.160 -52.234  52.984  1.00 41.98           C  
ATOM   1524  HA  THR A  98     -69.030 -51.957  53.579  1.00 41.98           H  
ATOM   1525  C   THR A  98     -67.059 -51.186  53.214  1.00 41.98           C  
ATOM   1526  CB  THR A  98     -67.614 -53.590  53.491  1.00 41.98           C  
ATOM   1527  HB  THR A  98     -66.972 -53.387  54.349  1.00 41.98           H  
ATOM   1528  O   THR A  98     -66.009 -51.296  52.590  1.00 41.98           O  
ATOM   1529  CG2 THR A  98     -68.703 -54.552  53.985  1.00 41.98           C  
ATOM   1530 HG21 THR A  98     -69.037 -55.220  53.191  1.00 41.98           H  
ATOM   1531 HG22 THR A  98     -69.547 -53.999  54.396  1.00 41.98           H  
ATOM   1532 HG23 THR A  98     -68.278 -55.169  54.777  1.00 41.98           H  
ATOM   1533  OG1 THR A  98     -66.817 -54.229  52.521  1.00 41.98           O  
ATOM   1534  HG1 THR A  98     -66.106 -53.614  52.323  1.00 41.98           H  
ATOM   1535  N   SER A  99     -67.321 -50.028  53.827  1.00 40.77           N  
ATOM   1536  H   SER A  99     -66.687 -49.333  53.461  1.00 40.77           H  
ATOM   1537  CA  SER A  99     -67.553 -49.756  55.264  1.00 40.77           C  
ATOM   1538  HA  SER A  99     -67.998 -48.762  55.289  1.00 40.77           H  
ATOM   1539  C   SER A  99     -66.264 -49.646  56.087  1.00 40.77           C  
ATOM   1540  CB  SER A  99     -68.579 -50.651  55.971  1.00 40.77           C  
ATOM   1541  HB2 SER A  99     -69.513 -50.647  55.408  1.00 40.77           H  
ATOM   1542  HB3 SER A  99     -68.777 -50.246  56.964  1.00 40.77           H  
ATOM   1543  O   SER A  99     -65.355 -50.447  55.917  1.00 40.77           O  
ATOM   1544  OG  SER A  99     -68.113 -51.975  56.104  1.00 40.77           O  
ATOM   1545  HG  SER A  99     -67.302 -51.959  56.618  1.00 40.77           H  
ATOM   1546  N   ASP A 100     -66.258 -48.632  56.954  1.00 45.63           N  
ATOM   1547  H   ASP A 100     -67.063 -48.024  56.933  1.00 45.63           H  
ATOM   1548  CA  ASP A 100     -65.395 -48.356  58.111  1.00 45.63           C  
ATOM   1549  HA  ASP A 100     -64.866 -47.422  57.923  1.00 45.63           H  
ATOM   1550  C   ASP A 100     -64.363 -49.427  58.513  1.00 45.63           C  
ATOM   1551  CB  ASP A 100     -66.328 -48.132  59.323  1.00 45.63           C  
ATOM   1552  HB2 ASP A 100     -66.778 -49.081  59.615  1.00 45.63           H  
ATOM   1553  HB3 ASP A 100     -65.738 -47.766  60.163  1.00 45.63           H  
ATOM   1554  O   ASP A 100     -64.747 -50.548  58.827  1.00 45.63           O  
ATOM   1555  CG  ASP A 100     -67.449 -47.130  59.032  1.00 45.63           C  
ATOM   1556  OD1 ASP A 100     -67.117 -46.031  58.538  1.00 45.63           O  
ATOM   1557  OD2 ASP A 100     -68.635 -47.497  59.190  1.00 45.63           O  
ATOM   1558  N   GLU A 101     -63.092 -49.028  58.671  1.00 46.96           N  
ATOM   1559  H   GLU A 101     -62.796 -48.208  58.162  1.00 46.96           H  
ATOM   1560  CA  GLU A 101     -62.387 -49.244  59.946  1.00 46.96           C  
ATOM   1561  HA  GLU A 101     -63.063 -48.854  60.706  1.00 46.96           H  
ATOM   1562  C   GLU A 101     -61.092 -48.421  60.090  1.00 46.96           C  
ATOM   1563  CB  GLU A 101     -62.148 -50.733  60.293  1.00 46.96           C  
ATOM   1564  HB2 GLU A 101     -61.104 -50.893  60.562  1.00 46.96           H  
ATOM   1565  HB3 GLU A 101     -62.374 -51.363  59.434  1.00 46.96           H  
ATOM   1566  O   GLU A 101     -60.239 -48.318  59.209  1.00 46.96           O  
ATOM   1567  CG  GLU A 101     -63.037 -51.119  61.498  1.00 46.96           C  
ATOM   1568  HG2 GLU A 101     -62.638 -50.624  62.383  1.00 46.96           H  
ATOM   1569  HG3 GLU A 101     -64.043 -50.728  61.343  1.00 46.96           H  
ATOM   1570  CD  GLU A 101     -63.151 -52.628  61.773  1.00 46.96           C  
ATOM   1571  OE1 GLU A 101     -64.027 -52.990  62.596  1.00 46.96           O  
ATOM   1572  OE2 GLU A 101     -62.352 -53.415  61.215  1.00 46.96           O  
ATOM   1573  N   SER A 102     -60.986 -47.829  61.272  1.00 48.80           N  
ATOM   1574  H   SER A 102     -61.734 -48.016  61.923  1.00 48.80           H  
ATOM   1575  CA  SER A 102     -59.834 -47.187  61.896  1.00 48.80           C  
ATOM   1576  HA  SER A 102     -59.582 -46.271  61.361  1.00 48.80           H  
ATOM   1577  C   SER A 102     -58.593 -48.080  62.004  1.00 48.80           C  
ATOM   1578  CB  SER A 102     -60.282 -46.849  63.329  1.00 48.80           C  
ATOM   1579  HB2 SER A 102     -59.415 -46.668  63.964  1.00 48.80           H  
ATOM   1580  HB3 SER A 102     -60.885 -45.941  63.304  1.00 48.80           H  
ATOM   1581  O   SER A 102     -58.687 -49.197  62.507  1.00 48.80           O  
ATOM   1582  OG  SER A 102     -61.077 -47.899  63.870  1.00 48.80           O  
ATOM   1583  HG  SER A 102     -60.551 -48.702  63.851  1.00 48.80           H  
ATOM   1584  N   ILE A 103     -57.410 -47.523  61.710  1.00 50.79           N  
ATOM   1585  H   ILE A 103     -57.404 -46.626  61.246  1.00 50.79           H  
ATOM   1586  CA  ILE A 103     -56.144 -47.966  62.317  1.00 50.79           C  
ATOM   1587  HA  ILE A 103     -56.377 -48.595  63.176  1.00 50.79           H  
ATOM   1588  C   ILE A 103     -55.403 -46.743  62.864  1.00 50.79           C  
ATOM   1589  CB  ILE A 103     -55.277 -48.839  61.373  1.00 50.79           C  
ATOM   1590  HB  ILE A 103     -55.061 -48.275  60.466  1.00 50.79           H  
ATOM   1591  O   ILE A 103     -54.732 -46.008  62.140  1.00 50.79           O  
ATOM   1592  CG1 ILE A 103     -56.049 -50.126  60.993  1.00 50.79           C  
ATOM   1593 HG12 ILE A 103     -56.947 -49.845  60.442  1.00 50.79           H  
ATOM   1594 HG13 ILE A 103     -56.361 -50.641  61.902  1.00 50.79           H  
ATOM   1595  CG2 ILE A 103     -53.940 -49.200  62.058  1.00 50.79           C  
ATOM   1596 HG21 ILE A 103     -53.307 -49.779  61.385  1.00 50.79           H  
ATOM   1597 HG22 ILE A 103     -53.382 -48.302  62.319  1.00 50.79           H  
ATOM   1598 HG23 ILE A 103     -54.126 -49.772  62.967  1.00 50.79           H  
ATOM   1599  CD1 ILE A 103     -55.283 -51.126  60.117  1.00 50.79           C  
ATOM   1600 HD11 ILE A 103     -54.874 -50.617  59.244  1.00 50.79           H  
ATOM   1601 HD12 ILE A 103     -54.478 -51.593  60.685  1.00 50.79           H  
ATOM   1602 HD13 ILE A 103     -55.967 -51.906  59.785  1.00 50.79           H  
ATOM   1603  N   GLU A 104     -55.537 -46.547  64.172  1.00 40.71           N  
ATOM   1604  H   GLU A 104     -56.140 -47.179  64.679  1.00 40.71           H  
ATOM   1605  CA  GLU A 104     -54.546 -45.850  64.986  1.00 40.71           C  
ATOM   1606  HA  GLU A 104     -54.278 -44.899  64.525  1.00 40.71           H  
ATOM   1607  C   GLU A 104     -53.303 -46.745  65.109  1.00 40.71           C  
ATOM   1608  CB  GLU A 104     -55.112 -45.602  66.398  1.00 40.71           C  
ATOM   1609  HB2 GLU A 104     -55.347 -46.572  66.836  1.00 40.71           H  
ATOM   1610  HB3 GLU A 104     -54.342 -45.132  67.009  1.00 40.71           H  
ATOM   1611  O   GLU A 104     -53.424 -47.962  65.263  1.00 40.71           O  
ATOM   1612  CG  GLU A 104     -56.370 -44.715  66.426  1.00 40.71           C  
ATOM   1613  HG2 GLU A 104     -56.088 -43.711  66.110  1.00 40.71           H  
ATOM   1614  HG3 GLU A 104     -57.098 -45.094  65.709  1.00 40.71           H  
ATOM   1615  CD  GLU A 104     -57.046 -44.670  67.809  1.00 40.71           C  
ATOM   1616  OE1 GLU A 104     -57.594 -43.595  68.142  1.00 40.71           O  
ATOM   1617  OE2 GLU A 104     -57.069 -45.719  68.493  1.00 40.71           O  
ATOM   1618  N   SER A 105     -52.105 -46.163  65.110  1.00 49.05           N  
ATOM   1619  H   SER A 105     -52.042 -45.170  64.936  1.00 49.05           H  
ATOM   1620  CA  SER A 105     -50.940 -46.840  65.687  1.00 49.05           C  
ATOM   1621  HA  SER A 105     -51.282 -47.410  66.551  1.00 49.05           H  
ATOM   1622  C   SER A 105     -49.929 -45.824  66.205  1.00 49.05           C  
ATOM   1623  CB  SER A 105     -50.307 -47.864  64.728  1.00 49.05           C  
ATOM   1624  HB2 SER A 105     -49.561 -48.435  65.280  1.00 49.05           H  
ATOM   1625  HB3 SER A 105     -51.069 -48.557  64.371  1.00 49.05           H  
ATOM   1626  O   SER A 105     -48.998 -45.424  65.501  1.00 49.05           O  
ATOM   1627  OG  SER A 105     -49.675 -47.253  63.623  1.00 49.05           O  
ATOM   1628  HG  SER A 105     -49.222 -46.484  63.977  1.00 49.05           H  
ATOM   1629  N   ASP A 106     -50.112 -45.426  67.461  1.00 41.68           N  
ATOM   1630  H   ASP A 106     -50.937 -45.729  67.959  1.00 41.68           H  
ATOM   1631  CA  ASP A 106     -49.037 -44.852  68.259  1.00 41.68           C  
ATOM   1632  HA  ASP A 106     -48.743 -43.888  67.845  1.00 41.68           H  
ATOM   1633  C   ASP A 106     -47.829 -45.798  68.280  1.00 41.68           C  
ATOM   1634  CB  ASP A 106     -49.496 -44.663  69.714  1.00 41.68           C  
ATOM   1635  HB2 ASP A 106     -49.974 -45.577  70.066  1.00 41.68           H  
ATOM   1636  HB3 ASP A 106     -48.618 -44.490  70.336  1.00 41.68           H  
ATOM   1637  O   ASP A 106     -47.958 -46.990  68.566  1.00 41.68           O  
ATOM   1638  CG  ASP A 106     -50.431 -43.475  69.907  1.00 41.68           C  
ATOM   1639  OD1 ASP A 106     -50.021 -42.366  69.496  1.00 41.68           O  
ATOM   1640  OD2 ASP A 106     -51.501 -43.682  70.516  1.00 41.68           O  
ATOM   1641  N   ASN A 107     -46.631 -45.249  68.086  1.00 52.84           N  
ATOM   1642  H   ASN A 107     -46.605 -44.316  67.698  1.00 52.84           H  
ATOM   1643  CA  ASN A 107     -45.505 -45.644  68.925  1.00 52.84           C  
ATOM   1644  HA  ASN A 107     -45.904 -45.722  69.937  1.00 52.84           H  
ATOM   1645  C   ASN A 107     -44.444 -44.542  68.957  1.00 52.84           C  
ATOM   1646  CB  ASN A 107     -44.935 -47.021  68.528  1.00 52.84           C  
ATOM   1647  HB2 ASN A 107     -43.874 -46.937  68.293  1.00 52.84           H  
ATOM   1648  HB3 ASN A 107     -45.447 -47.392  67.640  1.00 52.84           H  
ATOM   1649  O   ASN A 107     -43.792 -44.232  67.960  1.00 52.84           O  
ATOM   1650  CG  ASN A 107     -45.087 -48.034  69.655  1.00 52.84           C  
ATOM   1651  ND2 ASN A 107     -45.239 -49.296  69.332  1.00 52.84           N  
ATOM   1652 HD21 ASN A 107     -45.424 -49.529  68.367  1.00 52.84           H  
ATOM   1653 HD22 ASN A 107     -45.442 -49.914  70.104  1.00 52.84           H  
ATOM   1654  OD1 ASN A 107     -45.045 -47.731  70.837  1.00 52.84           O  
ATOM   1655  N   GLN A 108     -44.306 -43.939  70.133  1.00 47.01           N  
ATOM   1656  H   GLN A 108     -44.844 -44.304  70.905  1.00 47.01           H  
ATOM   1657  CA  GLN A 108     -43.292 -42.937  70.442  1.00 47.01           C  
ATOM   1658  HA  GLN A 108     -43.269 -42.183  69.654  1.00 47.01           H  
ATOM   1659  C   GLN A 108     -41.902 -43.580  70.566  1.00 47.01           C  
ATOM   1660  CB  GLN A 108     -43.653 -42.276  71.785  1.00 47.01           C  
ATOM   1661  HB2 GLN A 108     -42.885 -41.546  72.039  1.00 47.01           H  
ATOM   1662  HB3 GLN A 108     -43.651 -43.047  72.556  1.00 47.01           H  
ATOM   1663  O   GLN A 108     -41.792 -44.788  70.763  1.00 47.01           O  
ATOM   1664  CG  GLN A 108     -45.016 -41.563  71.804  1.00 47.01           C  
ATOM   1665  HG2 GLN A 108     -45.805 -42.252  71.500  1.00 47.01           H  
ATOM   1666  HG3 GLN A 108     -44.997 -40.733  71.097  1.00 47.01           H  
ATOM   1667  CD  GLN A 108     -45.378 -41.027  73.188  1.00 47.01           C  
ATOM   1668  NE2 GLN A 108     -46.487 -40.334  73.316  1.00 47.01           N  
ATOM   1669 HE21 GLN A 108     -46.711 -40.025  74.251  1.00 47.01           H  
ATOM   1670 HE22 GLN A 108     -47.115 -40.219  72.533  1.00 47.01           H  
ATOM   1671  OE1 GLN A 108     -44.696 -41.226  74.180  1.00 47.01           O  
ATOM   1672  N   ILE A 109     -40.860 -42.740  70.538  1.00 43.14           N  
ATOM   1673  H   ILE A 109     -41.050 -41.863  70.075  1.00 43.14           H  
ATOM   1674  CA  ILE A 109     -39.731 -42.666  71.498  1.00 43.14           C  
ATOM   1675  HA  ILE A 109     -40.041 -42.039  72.335  1.00 43.14           H  
ATOM   1676  C   ILE A 109     -38.563 -41.955  70.800  1.00 43.14           C  
ATOM   1677  CB  ILE A 109     -39.273 -44.038  72.081  1.00 43.14           C  
ATOM   1678  HB  ILE A 109     -39.303 -44.783  71.286  1.00 43.14           H  
ATOM   1679  O   ILE A 109     -38.102 -42.410  69.755  1.00 43.14           O  
ATOM   1680  CG1 ILE A 109     -40.191 -44.471  73.255  1.00 43.14           C  
ATOM   1681 HG12 ILE A 109     -39.856 -44.000  74.179  1.00 43.14           H  
ATOM   1682 HG13 ILE A 109     -41.213 -44.127  73.094  1.00 43.14           H  
ATOM   1683  CG2 ILE A 109     -37.830 -44.009  72.635  1.00 43.14           C  
ATOM   1684 HG21 ILE A 109     -37.719 -43.209  73.367  1.00 43.14           H  
ATOM   1685 HG22 ILE A 109     -37.588 -44.960  73.108  1.00 43.14           H  
ATOM   1686 HG23 ILE A 109     -37.116 -43.865  71.824  1.00 43.14           H  
ATOM   1687  CD1 ILE A 109     -40.237 -45.993  73.456  1.00 43.14           C  
ATOM   1688 HD11 ILE A 109     -40.933 -46.227  74.262  1.00 43.14           H  
ATOM   1689 HD12 ILE A 109     -40.580 -46.479  72.543  1.00 43.14           H  
ATOM   1690 HD13 ILE A 109     -39.251 -46.376  73.721  1.00 43.14           H  
ATOM   1691  N   GLY A 110     -38.033 -40.881  71.400  1.00 40.32           N  
ATOM   1692  H   GLY A 110     -38.480 -40.505  72.224  1.00 40.32           H  
ATOM   1693  CA  GLY A 110     -36.756 -40.303  70.951  1.00 40.32           C  
ATOM   1694  HA2 GLY A 110     -35.949 -40.813  71.477  1.00 40.32           H  
ATOM   1695  HA3 GLY A 110     -36.623 -40.491  69.886  1.00 40.32           H  
ATOM   1696  C   GLY A 110     -36.554 -38.802  71.159  1.00 40.32           C  
ATOM   1697  O   GLY A 110     -35.987 -38.155  70.282  1.00 40.32           O  
ATOM   1698  N   ASP A 111     -37.010 -38.231  72.276  1.00 39.81           N  
ATOM   1699  H   ASP A 111     -37.507 -38.782  72.962  1.00 39.81           H  
ATOM   1700  CA  ASP A 111     -36.778 -36.816  72.585  1.00 39.81           C  
ATOM   1701  HA  ASP A 111     -37.166 -36.218  71.761  1.00 39.81           H  
ATOM   1702  C   ASP A 111     -35.290 -36.450  72.793  1.00 39.81           C  
ATOM   1703  CB  ASP A 111     -37.542 -36.423  73.860  1.00 39.81           C  
ATOM   1704  HB2 ASP A 111     -37.199 -37.043  74.688  1.00 39.81           H  
ATOM   1705  HB3 ASP A 111     -37.322 -35.383  74.102  1.00 39.81           H  
ATOM   1706  O   ASP A 111     -34.459 -37.278  73.166  1.00 39.81           O  
ATOM   1707  CG  ASP A 111     -39.053 -36.532  73.718  1.00 39.81           C  
ATOM   1708  OD1 ASP A 111     -39.591 -35.812  72.851  1.00 39.81           O  
ATOM   1709  OD2 ASP A 111     -39.629 -37.329  74.488  1.00 39.81           O  
ATOM   1710  N   ASN A 112     -35.046 -35.134  72.735  1.00 45.03           N  
ATOM   1711  H   ASN A 112     -35.824 -34.589  72.391  1.00 45.03           H  
ATOM   1712  CA  ASN A 112     -34.014 -34.368  73.452  1.00 45.03           C  
ATOM   1713  HA  ASN A 112     -34.433 -33.362  73.457  1.00 45.03           H  
ATOM   1714  C   ASN A 112     -32.604 -34.151  72.846  1.00 45.03           C  
ATOM   1715  CB  ASN A 112     -33.984 -34.734  74.949  1.00 45.03           C  
ATOM   1716  HB2 ASN A 112     -33.157 -34.214  75.432  1.00 45.03           H  
ATOM   1717  HB3 ASN A 112     -33.811 -35.803  75.077  1.00 45.03           H  
ATOM   1718  O   ASN A 112     -31.650 -34.881  73.092  1.00 45.03           O  
ATOM   1719  CG  ASN A 112     -35.252 -34.309  75.663  1.00 45.03           C  
ATOM   1720  ND2 ASN A 112     -35.836 -35.160  76.469  1.00 45.03           N  
ATOM   1721 HD21 ASN A 112     -36.746 -34.885  76.808  1.00 45.03           H  
ATOM   1722 HD22 ASN A 112     -35.534 -36.124  76.478  1.00 45.03           H  
ATOM   1723  OD1 ASN A 112     -35.719 -33.193  75.516  1.00 45.03           O  
ATOM   1724  N   ASN A 113     -32.482 -32.921  72.328  1.00 41.44           N  
ATOM   1725  H   ASN A 113     -33.359 -32.535  72.008  1.00 41.44           H  
ATOM   1726  CA  ASN A 113     -31.526 -31.878  72.742  1.00 41.44           C  
ATOM   1727  HA  ASN A 113     -32.048 -30.974  72.428  1.00 41.44           H  
ATOM   1728  C   ASN A 113     -30.142 -31.718  72.065  1.00 41.44           C  
ATOM   1729  CB  ASN A 113     -31.438 -31.755  74.283  1.00 41.44           C  
ATOM   1730  HB2 ASN A 113     -30.545 -31.185  74.538  1.00 41.44           H  
ATOM   1731  HB3 ASN A 113     -31.316 -32.741  74.732  1.00 41.44           H  
ATOM   1732  O   ASN A 113     -29.229 -32.518  72.223  1.00 41.44           O  
ATOM   1733  CG  ASN A 113     -32.613 -31.027  74.919  1.00 41.44           C  
ATOM   1734  ND2 ASN A 113     -32.806 -31.174  76.206  1.00 41.44           N  
ATOM   1735 HD21 ASN A 113     -32.244 -31.825  76.735  1.00 41.44           H  
ATOM   1736 HD22 ASN A 113     -33.670 -30.786  76.557  1.00 41.44           H  
ATOM   1737  OD1 ASN A 113     -33.351 -30.287  74.292  1.00 41.44           O  
ATOM   1738  N   THR A 114     -29.997 -30.544  71.423  1.00 36.53           N  
ATOM   1739  H   THR A 114     -30.897 -30.154  71.184  1.00 36.53           H  
ATOM   1740  CA  THR A 114     -29.069 -29.435  71.784  1.00 36.53           C  
ATOM   1741  HA  THR A 114     -28.967 -28.840  70.876  1.00 36.53           H  
ATOM   1742  C   THR A 114     -27.634 -29.828  72.200  1.00 36.53           C  
ATOM   1743  CB  THR A 114     -29.728 -28.518  72.858  1.00 36.53           C  
ATOM   1744  HB  THR A 114     -29.230 -28.641  73.820  1.00 36.53           H  
ATOM   1745  O   THR A 114     -27.417 -30.537  73.170  1.00 36.53           O  
ATOM   1746  CG2 THR A 114     -29.781 -27.041  72.469  1.00 36.53           C  
ATOM   1747 HG21 THR A 114     -30.362 -26.916  71.555  1.00 36.53           H  
ATOM   1748 HG22 THR A 114     -28.778 -26.648  72.309  1.00 36.53           H  
ATOM   1749 HG23 THR A 114     -30.245 -26.466  73.271  1.00 36.53           H  
ATOM   1750  OG1 THR A 114     -31.097 -28.802  73.018  1.00 36.53           O  
ATOM   1751  HG1 THR A 114     -31.426 -28.395  73.823  1.00 36.53           H  
ATOM   1752  N   THR A 115     -26.553 -29.264  71.648  1.00 38.53           N  
ATOM   1753  H   THR A 115     -25.706 -29.793  71.800  1.00 38.53           H  
ATOM   1754  CA  THR A 115     -26.335 -27.826  71.395  1.00 38.53           C  
ATOM   1755  HA  THR A 115     -27.220 -27.379  70.942  1.00 38.53           H  
ATOM   1756  C   THR A 115     -25.135 -27.609  70.465  1.00 38.53           C  
ATOM   1757  CB  THR A 115     -25.987 -27.099  72.719  1.00 38.53           C  
ATOM   1758  HB  THR A 115     -24.969 -27.357  73.010  1.00 38.53           H  
ATOM   1759  O   THR A 115     -24.204 -28.410  70.434  1.00 38.53           O  
ATOM   1760  CG2 THR A 115     -26.101 -25.572  72.642  1.00 38.53           C  
ATOM   1761 HG21 THR A 115     -27.021 -25.271  72.143  1.00 38.53           H  
ATOM   1762 HG22 THR A 115     -26.092 -25.155  73.649  1.00 38.53           H  
ATOM   1763 HG23 THR A 115     -25.244 -25.161  72.107  1.00 38.53           H  
ATOM   1764  OG1 THR A 115     -26.833 -27.493  73.773  1.00 38.53           O  
ATOM   1765  HG1 THR A 115     -26.679 -28.423  73.959  1.00 38.53           H  
ATOM   1766  N   SER A 116     -25.108 -26.475  69.767  1.00 48.81           N  
ATOM   1767  H   SER A 116     -25.873 -25.826  69.879  1.00 48.81           H  
ATOM   1768  CA  SER A 116     -23.941 -25.968  69.038  1.00 48.81           C  
ATOM   1769  HA  SER A 116     -23.744 -26.612  68.182  1.00 48.81           H  
ATOM   1770  C   SER A 116     -22.669 -25.864  69.897  1.00 48.81           C  
ATOM   1771  CB  SER A 116     -24.282 -24.556  68.541  1.00 48.81           C  
ATOM   1772  HB2 SER A 116     -23.398 -24.096  68.098  1.00 48.81           H  
ATOM   1773  HB3 SER A 116     -25.062 -24.619  67.783  1.00 48.81           H  
ATOM   1774  O   SER A 116     -22.681 -25.195  70.931  1.00 48.81           O  
ATOM   1775  OG  SER A 116     -24.748 -23.764  69.622  1.00 48.81           O  
ATOM   1776  HG  SER A 116     -24.122 -23.858  70.344  1.00 48.81           H  
ATOM   1777  N   SER A 117     -21.541 -26.383  69.402  1.00 41.87           N  
ATOM   1778  H   SER A 117     -21.596 -27.001  68.605  1.00 41.87           H  
ATOM   1779  CA  SER A 117     -20.207 -25.916  69.799  1.00 41.87           C  
ATOM   1780  HA  SER A 117     -20.294 -24.884  70.140  1.00 41.87           H  
ATOM   1781  C   SER A 117     -19.245 -25.941  68.612  1.00 41.87           C  
ATOM   1782  CB  SER A 117     -19.637 -26.720  70.965  1.00 41.87           C  
ATOM   1783  HB2 SER A 117     -20.349 -26.717  71.790  1.00 41.87           H  
ATOM   1784  HB3 SER A 117     -19.449 -27.747  70.651  1.00 41.87           H  
ATOM   1785  O   SER A 117     -19.074 -26.952  67.934  1.00 41.87           O  
ATOM   1786  OG  SER A 117     -18.428 -26.109  71.383  1.00 41.87           O  
ATOM   1787  HG  SER A 117     -18.112 -26.573  72.162  1.00 41.87           H  
ATOM   1788  N   SER A 118     -18.634 -24.792  68.346  1.00 53.56           N  
ATOM   1789  H   SER A 118     -18.779 -24.020  68.981  1.00 53.56           H  
ATOM   1790  CA  SER A 118     -17.735 -24.545  67.224  1.00 53.56           C  
ATOM   1791  HA  SER A 118     -18.159 -24.980  66.319  1.00 53.56           H  
ATOM   1792  C   SER A 118     -16.344 -25.147  67.453  1.00 53.56           C  
ATOM   1793  CB  SER A 118     -17.639 -23.025  67.031  1.00 53.56           C  
ATOM   1794  HB2 SER A 118     -16.854 -22.792  66.311  1.00 53.56           H  
ATOM   1795  HB3 SER A 118     -18.589 -22.651  66.648  1.00 53.56           H  
ATOM   1796  O   SER A 118     -15.518 -24.548  68.145  1.00 53.56           O  
ATOM   1797  OG  SER A 118     -17.363 -22.395  68.270  1.00 53.56           O  
ATOM   1798  HG  SER A 118     -16.583 -22.822  68.631  1.00 53.56           H  
ATOM   1799  N   PHE A 119     -16.041 -26.272  66.800  1.00 45.70           N  
ATOM   1800  H   PHE A 119     -16.777 -26.761  66.310  1.00 45.70           H  
ATOM   1801  CA  PHE A 119     -14.683 -26.823  66.718  1.00 45.70           C  
ATOM   1802  HA  PHE A 119     -14.078 -26.354  67.494  1.00 45.70           H  
ATOM   1803  C   PHE A 119     -13.985 -26.462  65.396  1.00 45.70           C  
ATOM   1804  CB  PHE A 119     -14.666 -28.325  67.052  1.00 45.70           C  
ATOM   1805  HB2 PHE A 119     -13.935 -28.833  66.424  1.00 45.70           H  
ATOM   1806  HB3 PHE A 119     -15.636 -28.770  66.831  1.00 45.70           H  
ATOM   1807  O   PHE A 119     -13.920 -27.243  64.460  1.00 45.70           O  
ATOM   1808  CG  PHE A 119     -14.289 -28.595  68.497  1.00 45.70           C  
ATOM   1809  CD1 PHE A 119     -12.937 -28.785  68.848  1.00 45.70           C  
ATOM   1810  HD1 PHE A 119     -12.175 -28.766  68.083  1.00 45.70           H  
ATOM   1811  CD2 PHE A 119     -15.281 -28.631  69.495  1.00 45.70           C  
ATOM   1812  HD2 PHE A 119     -16.317 -28.479  69.232  1.00 45.70           H  
ATOM   1813  CE1 PHE A 119     -12.580 -29.020  70.188  1.00 45.70           C  
ATOM   1814  HE1 PHE A 119     -11.546 -29.182  70.454  1.00 45.70           H  
ATOM   1815  CE2 PHE A 119     -14.923 -28.872  70.834  1.00 45.70           C  
ATOM   1816  HE2 PHE A 119     -15.688 -28.912  71.595  1.00 45.70           H  
ATOM   1817  CZ  PHE A 119     -13.574 -29.067  71.181  1.00 45.70           C  
ATOM   1818  HZ  PHE A 119     -13.306 -29.259  72.209  1.00 45.70           H  
ATOM   1819  N   ASN A 120     -13.399 -25.265  65.377  1.00 46.69           N  
ATOM   1820  H   ASN A 120     -13.728 -24.634  66.094  1.00 46.69           H  
ATOM   1821  CA  ASN A 120     -11.995 -25.061  64.997  1.00 46.69           C  
ATOM   1822  HA  ASN A 120     -11.900 -24.002  64.757  1.00 46.69           H  
ATOM   1823  C   ASN A 120     -11.446 -25.808  63.747  1.00 46.69           C  
ATOM   1824  CB  ASN A 120     -11.174 -25.319  66.282  1.00 46.69           C  
ATOM   1825  HB2 ASN A 120     -11.041 -26.394  66.409  1.00 46.69           H  
ATOM   1826  HB3 ASN A 120     -11.721 -24.949  67.148  1.00 46.69           H  
ATOM   1827  O   ASN A 120     -10.452 -26.529  63.853  1.00 46.69           O  
ATOM   1828  CG  ASN A 120      -9.814 -24.648  66.318  1.00 46.69           C  
ATOM   1829  ND2 ASN A 120      -9.032 -24.945  67.329  1.00 46.69           N  
ATOM   1830 HD21 ASN A 120      -8.138 -24.478  67.368  1.00 46.69           H  
ATOM   1831 HD22 ASN A 120      -9.331 -25.630  68.009  1.00 46.69           H  
ATOM   1832  OD1 ASN A 120      -9.449 -23.810  65.509  1.00 46.69           O  
ATOM   1833  N   ASP A 121     -11.980 -25.529  62.550  1.00 45.77           N  
ATOM   1834  H   ASP A 121     -12.882 -25.076  62.531  1.00 45.77           H  
ATOM   1835  CA  ASP A 121     -11.414 -25.938  61.240  1.00 45.77           C  
ATOM   1836  HA  ASP A 121     -11.150 -26.993  61.318  1.00 45.77           H  
ATOM   1837  C   ASP A 121     -10.091 -25.215  60.873  1.00 45.77           C  
ATOM   1838  CB  ASP A 121     -12.475 -25.802  60.127  1.00 45.77           C  
ATOM   1839  HB2 ASP A 121     -13.042 -24.883  60.279  1.00 45.77           H  
ATOM   1840  HB3 ASP A 121     -11.993 -25.731  59.152  1.00 45.77           H  
ATOM   1841  O   ASP A 121      -9.822 -24.830  59.734  1.00 45.77           O  
ATOM   1842  CG  ASP A 121     -13.416 -27.001  60.034  1.00 45.77           C  
ATOM   1843  OD1 ASP A 121     -12.910 -28.136  60.183  1.00 45.77           O  
ATOM   1844  OD2 ASP A 121     -14.606 -26.756  59.747  1.00 45.77           O  
ATOM   1845  N   ASN A 122      -9.195 -25.029  61.843  1.00 57.66           N  
ATOM   1846  H   ASN A 122      -9.424 -25.403  62.753  1.00 57.66           H  
ATOM   1847  CA  ASN A 122      -7.903 -24.369  61.649  1.00 57.66           C  
ATOM   1848  HA  ASN A 122      -8.012 -23.692  60.802  1.00 57.66           H  
ATOM   1849  C   ASN A 122      -6.782 -25.356  61.255  1.00 57.66           C  
ATOM   1850  CB  ASN A 122      -7.615 -23.497  62.879  1.00 57.66           C  
ATOM   1851  HB2 ASN A 122      -7.191 -24.110  63.674  1.00 57.66           H  
ATOM   1852  HB3 ASN A 122      -8.557 -23.080  63.236  1.00 57.66           H  
ATOM   1853  O   ASN A 122      -5.600 -25.077  61.459  1.00 57.66           O  
ATOM   1854  CG  ASN A 122      -6.706 -22.314  62.605  1.00 57.66           C  
ATOM   1855  ND2 ASN A 122      -6.462 -21.522  63.622  1.00 57.66           N  
ATOM   1856 HD21 ASN A 122      -6.927 -21.706  64.500  1.00 57.66           H  
ATOM   1857 HD22 ASN A 122      -5.932 -20.683  63.437  1.00 57.66           H  
ATOM   1858  OD1 ASN A 122      -6.238 -22.046  61.504  1.00 57.66           O  
ATOM   1859  N   TYR A 123      -7.146 -26.516  60.690  1.00 55.51           N  
ATOM   1860  H   TYR A 123      -8.136 -26.692  60.593  1.00 55.51           H  
ATOM   1861  CA  TYR A 123      -6.207 -27.573  60.284  1.00 55.51           C  
ATOM   1862  HA  TYR A 123      -5.245 -27.337  60.739  1.00 55.51           H  
ATOM   1863  C   TYR A 123      -5.912 -27.631  58.773  1.00 55.51           C  
ATOM   1864  CB  TYR A 123      -6.626 -28.928  60.877  1.00 55.51           C  
ATOM   1865  HB2 TYR A 123      -7.359 -28.776  61.670  1.00 55.51           H  
ATOM   1866  HB3 TYR A 123      -7.101 -29.538  60.108  1.00 55.51           H  
ATOM   1867  O   TYR A 123      -5.039 -28.381  58.347  1.00 55.51           O  
ATOM   1868  CG  TYR A 123      -5.442 -29.667  61.473  1.00 55.51           C  
ATOM   1869  CD1 TYR A 123      -4.704 -30.579  60.696  1.00 55.51           C  
ATOM   1870  HD1 TYR A 123      -5.002 -30.785  59.678  1.00 55.51           H  
ATOM   1871  CD2 TYR A 123      -5.039 -29.379  62.793  1.00 55.51           C  
ATOM   1872  HD2 TYR A 123      -5.609 -28.679  63.384  1.00 55.51           H  
ATOM   1873  CE1 TYR A 123      -3.566 -31.208  61.239  1.00 55.51           C  
ATOM   1874  HE1 TYR A 123      -2.996 -31.912  60.651  1.00 55.51           H  
ATOM   1875  CE2 TYR A 123      -3.906 -30.009  63.342  1.00 55.51           C  
ATOM   1876  HE2 TYR A 123      -3.610 -29.798  64.359  1.00 55.51           H  
ATOM   1877  OH  TYR A 123      -2.068 -31.532  63.082  1.00 55.51           O  
ATOM   1878  HH  TYR A 123      -1.968 -31.346  64.019  1.00 55.51           H  
ATOM   1879  CZ  TYR A 123      -3.167 -30.926  62.562  1.00 55.51           C  
ATOM   1880  N   TRP A 124      -6.554 -26.779  57.964  1.00 50.32           N  
ATOM   1881  H   TRP A 124      -7.319 -26.246  58.352  1.00 50.32           H  
ATOM   1882  CA  TRP A 124      -6.244 -26.608  56.531  1.00 50.32           C  
ATOM   1883  HA  TRP A 124      -5.539 -27.382  56.228  1.00 50.32           H  
ATOM   1884  C   TRP A 124      -5.531 -25.278  56.207  1.00 50.32           C  
ATOM   1885  CB  TRP A 124      -7.513 -26.855  55.702  1.00 50.32           C  
ATOM   1886  HB2 TRP A 124      -7.344 -26.505  54.683  1.00 50.32           H  
ATOM   1887  HB3 TRP A 124      -8.340 -26.277  56.113  1.00 50.32           H  
ATOM   1888  O   TRP A 124      -5.216 -24.990  55.055  1.00 50.32           O  
ATOM   1889  CG  TRP A 124      -7.908 -28.302  55.620  1.00 50.32           C  
ATOM   1890  CD1 TRP A 124      -8.570 -28.998  56.574  1.00 50.32           C  
ATOM   1891  HD1 TRP A 124      -8.927 -28.590  57.507  1.00 50.32           H  
ATOM   1892  CD2 TRP A 124      -7.671 -29.252  54.532  1.00 50.32           C  
ATOM   1893  CE2 TRP A 124      -8.203 -30.521  54.913  1.00 50.32           C  
ATOM   1894  CE3 TRP A 124      -7.073 -29.167  53.253  1.00 50.32           C  
ATOM   1895  HE3 TRP A 124      -6.668 -28.221  52.926  1.00 50.32           H  
ATOM   1896  NE1 TRP A 124      -8.736 -30.307  56.166  1.00 50.32           N  
ATOM   1897  HE1 TRP A 124      -9.246 -30.993  56.704  1.00 50.32           H  
ATOM   1898  CH2 TRP A 124      -7.546 -31.525  52.810  1.00 50.32           C  
ATOM   1899  HH2 TRP A 124      -7.503 -32.379  52.149  1.00 50.32           H  
ATOM   1900  CZ2 TRP A 124      -8.143 -31.645  54.076  1.00 50.32           C  
ATOM   1901  HZ2 TRP A 124      -8.567 -32.585  54.397  1.00 50.32           H  
ATOM   1902  CZ3 TRP A 124      -7.015 -30.288  52.400  1.00 50.32           C  
ATOM   1903  HZ3 TRP A 124      -6.563 -30.199  51.423  1.00 50.32           H  
ATOM   1904  N   SER A 125      -5.207 -24.464  57.218  1.00 57.02           N  
ATOM   1905  H   SER A 125      -5.452 -24.746  58.156  1.00 57.02           H  
ATOM   1906  CA  SER A 125      -4.633 -23.117  57.045  1.00 57.02           C  
ATOM   1907  HA  SER A 125      -5.039 -22.695  56.127  1.00 57.02           H  
ATOM   1908  C   SER A 125      -3.098 -23.071  56.906  1.00 57.02           C  
ATOM   1909  CB  SER A 125      -5.109 -22.225  58.200  1.00 57.02           C  
ATOM   1910  HB2 SER A 125      -4.784 -21.198  58.032  1.00 57.02           H  
ATOM   1911  HB3 SER A 125      -6.198 -22.247  58.247  1.00 57.02           H  
ATOM   1912  O   SER A 125      -2.540 -21.997  56.654  1.00 57.02           O  
ATOM   1913  OG  SER A 125      -4.577 -22.695  59.423  1.00 57.02           O  
ATOM   1914  HG  SER A 125      -5.177 -22.477  60.139  1.00 57.02           H  
ATOM   1915  N   LYS A 126      -2.396 -24.209  57.056  1.00 54.14           N  
ATOM   1916  H   LYS A 126      -2.932 -25.045  57.242  1.00 54.14           H  
ATOM   1917  CA  LYS A 126      -0.930 -24.255  57.257  1.00 54.14           C  
ATOM   1918  HA  LYS A 126      -0.599 -23.216  57.252  1.00 54.14           H  
ATOM   1919  C   LYS A 126      -0.074 -24.849  56.131  1.00 54.14           C  
ATOM   1920  CB  LYS A 126      -0.598 -24.808  58.658  1.00 54.14           C  
ATOM   1921  HB2 LYS A 126       0.001 -25.715  58.579  1.00 54.14           H  
ATOM   1922  HB3 LYS A 126      -1.517 -25.060  59.187  1.00 54.14           H  
ATOM   1923  O   LYS A 126       1.127 -25.018  56.324  1.00 54.14           O  
ATOM   1924  CG  LYS A 126       0.164 -23.747  59.469  1.00 54.14           C  
ATOM   1925  HG2 LYS A 126      -0.444 -22.844  59.523  1.00 54.14           H  
ATOM   1926  HG3 LYS A 126       1.102 -23.511  58.966  1.00 54.14           H  
ATOM   1927  CD  LYS A 126       0.460 -24.225  60.893  1.00 54.14           C  
ATOM   1928  HD2 LYS A 126       1.134 -25.080  60.852  1.00 54.14           H  
ATOM   1929  HD3 LYS A 126      -0.475 -24.532  61.362  1.00 54.14           H  
ATOM   1930  CE  LYS A 126       1.091 -23.087  61.703  1.00 54.14           C  
ATOM   1931  HE2 LYS A 126       0.421 -22.228  61.668  1.00 54.14           H  
ATOM   1932  HE3 LYS A 126       2.031 -22.802  61.231  1.00 54.14           H  
ATOM   1933  NZ  LYS A 126       1.321 -23.494  63.112  1.00 54.14           N  
ATOM   1934  HZ1 LYS A 126       1.940 -24.291  63.156  1.00 54.14           H  
ATOM   1935  HZ2 LYS A 126       1.724 -22.738  63.647  1.00 54.14           H  
ATOM   1936  HZ3 LYS A 126       0.446 -23.756  63.544  1.00 54.14           H  
ATOM   1937  N   ILE A 127      -0.634 -25.047  54.935  1.00 56.54           N  
ATOM   1938  H   ILE A 127      -1.635 -24.938  54.856  1.00 56.54           H  
ATOM   1939  CA  ILE A 127       0.152 -25.200  53.696  1.00 56.54           C  
ATOM   1940  HA  ILE A 127       1.193 -24.964  53.916  1.00 56.54           H  
ATOM   1941  C   ILE A 127      -0.314 -24.152  52.680  1.00 56.54           C  
ATOM   1942  CB  ILE A 127       0.154 -26.646  53.135  1.00 56.54           C  
ATOM   1943  HB  ILE A 127      -0.837 -26.877  52.745  1.00 56.54           H  
ATOM   1944  O   ILE A 127      -1.013 -24.447  51.715  1.00 56.54           O  
ATOM   1945  CG1 ILE A 127       0.498 -27.685  54.229  1.00 56.54           C  
ATOM   1946 HG12 ILE A 127       1.474 -27.455  54.657  1.00 56.54           H  
ATOM   1947 HG13 ILE A 127      -0.242 -27.620  55.027  1.00 56.54           H  
ATOM   1948  CG2 ILE A 127       1.181 -26.738  51.982  1.00 56.54           C  
ATOM   1949 HG21 ILE A 127       2.193 -26.596  52.362  1.00 56.54           H  
ATOM   1950 HG22 ILE A 127       0.976 -25.993  51.214  1.00 56.54           H  
ATOM   1951 HG23 ILE A 127       1.112 -27.712  51.498  1.00 56.54           H  
ATOM   1952  CD1 ILE A 127       0.499 -29.140  53.745  1.00 56.54           C  
ATOM   1953 HD11 ILE A 127       0.597 -29.802  54.606  1.00 56.54           H  
ATOM   1954 HD12 ILE A 127       1.338 -29.325  53.074  1.00 56.54           H  
ATOM   1955 HD13 ILE A 127      -0.436 -29.365  53.232  1.00 56.54           H  
ATOM   1956  N   LYS A 128       0.096 -22.895  52.885  1.00 57.56           N  
ATOM   1957  H   LYS A 128       0.665 -22.711  53.699  1.00 57.56           H  
ATOM   1958  CA  LYS A 128       0.109 -21.922  51.786  1.00 57.56           C  
ATOM   1959  HA  LYS A 128      -0.796 -22.051  51.193  1.00 57.56           H  
ATOM   1960  C   LYS A 128       1.331 -22.244  50.919  1.00 57.56           C  
ATOM   1961  CB  LYS A 128       0.140 -20.474  52.302  1.00 57.56           C  
ATOM   1962  HB2 LYS A 128       0.317 -19.811  51.455  1.00 57.56           H  
ATOM   1963  HB3 LYS A 128       0.955 -20.350  53.015  1.00 57.56           H  
ATOM   1964  O   LYS A 128       2.446 -22.103  51.431  1.00 57.56           O  
ATOM   1965  CG  LYS A 128      -1.193 -20.087  52.960  1.00 57.56           C  
ATOM   1966  HG2 LYS A 128      -1.346 -20.700  53.848  1.00 57.56           H  
ATOM   1967  HG3 LYS A 128      -2.004 -20.282  52.259  1.00 57.56           H  
ATOM   1968  CD  LYS A 128      -1.228 -18.606  53.359  1.00 57.56           C  
ATOM   1969  HD2 LYS A 128      -0.423 -18.404  54.065  1.00 57.56           H  
ATOM   1970  HD3 LYS A 128      -1.095 -17.990  52.469  1.00 57.56           H  
ATOM   1971  CE  LYS A 128      -2.585 -18.302  54.009  1.00 57.56           C  
ATOM   1972  HE2 LYS A 128      -3.372 -18.567  53.303  1.00 57.56           H  
ATOM   1973  HE3 LYS A 128      -2.701 -18.945  54.881  1.00 57.56           H  
ATOM   1974  NZ  LYS A 128      -2.715 -16.876  54.403  1.00 57.56           N  
ATOM   1975  HZ1 LYS A 128      -3.620 -16.716  54.823  1.00 57.56           H  
ATOM   1976  HZ2 LYS A 128      -2.632 -16.274  53.596  1.00 57.56           H  
ATOM   1977  HZ3 LYS A 128      -2.007 -16.627  55.078  1.00 57.56           H  
ATOM   1978  N   PRO A 129       1.180 -22.674  49.651  1.00 61.66           N  
ATOM   1979  CA  PRO A 129       2.331 -22.792  48.766  1.00 61.66           C  
ATOM   1980  HA  PRO A 129       3.040 -23.516  49.168  1.00 61.66           H  
ATOM   1981  C   PRO A 129       3.000 -21.419  48.665  1.00 61.66           C  
ATOM   1982  CB  PRO A 129       1.786 -23.298  47.426  1.00 61.66           C  
ATOM   1983  HB2 PRO A 129       2.337 -22.892  46.577  1.00 61.66           H  
ATOM   1984  HB3 PRO A 129       1.817 -24.387  47.411  1.00 61.66           H  
ATOM   1985  O   PRO A 129       2.320 -20.398  48.523  1.00 61.66           O  
ATOM   1986  CG  PRO A 129       0.330 -22.834  47.431  1.00 61.66           C  
ATOM   1987  HG2 PRO A 129       0.271 -21.803  47.084  1.00 61.66           H  
ATOM   1988  HG3 PRO A 129      -0.303 -23.479  46.820  1.00 61.66           H  
ATOM   1989  CD  PRO A 129      -0.054 -22.901  48.909  1.00 61.66           C  
ATOM   1990  HD2 PRO A 129      -0.443 -23.891  49.145  1.00 61.66           H  
ATOM   1991  HD3 PRO A 129      -0.805 -22.139  49.119  1.00 61.66           H  
ATOM   1992  N   LYS A 130       4.334 -21.374  48.771  1.00 63.78           N  
ATOM   1993  H   LYS A 130       4.839 -22.243  48.863  1.00 63.78           H  
ATOM   1994  CA  LYS A 130       5.071 -20.128  48.524  1.00 63.78           C  
ATOM   1995  HA  LYS A 130       4.722 -19.379  49.235  1.00 63.78           H  
ATOM   1996  C   LYS A 130       4.730 -19.664  47.103  1.00 63.78           C  
ATOM   1997  CB  LYS A 130       6.587 -20.324  48.673  1.00 63.78           C  
ATOM   1998  HB2 LYS A 130       6.898 -21.185  48.082  1.00 63.78           H  
ATOM   1999  HB3 LYS A 130       7.090 -19.442  48.275  1.00 63.78           H  
ATOM   2000  O   LYS A 130       4.764 -20.507  46.205  1.00 63.78           O  
ATOM   2001  CG  LYS A 130       7.020 -20.511  50.135  1.00 63.78           C  
ATOM   2002  HG2 LYS A 130       6.518 -21.382  50.556  1.00 63.78           H  
ATOM   2003  HG3 LYS A 130       6.738 -19.628  50.708  1.00 63.78           H  
ATOM   2004  CD  LYS A 130       8.540 -20.713  50.223  1.00 63.78           C  
ATOM   2005  HD2 LYS A 130       9.043 -19.851  49.785  1.00 63.78           H  
ATOM   2006  HD3 LYS A 130       8.809 -21.605  49.658  1.00 63.78           H  
ATOM   2007  CE  LYS A 130       8.976 -20.877  51.685  1.00 63.78           C  
ATOM   2008  HE2 LYS A 130       8.734 -19.962  52.225  1.00 63.78           H  
ATOM   2009  HE3 LYS A 130       8.400 -21.688  52.128  1.00 63.78           H  
ATOM   2010  NZ  LYS A 130      10.429 -21.169  51.793  1.00 63.78           N  
ATOM   2011  HZ1 LYS A 130      10.655 -22.026  51.309  1.00 63.78           H  
ATOM   2012  HZ2 LYS A 130      10.975 -20.422  51.387  1.00 63.78           H  
ATOM   2013  HZ3 LYS A 130      10.702 -21.272  52.760  1.00 63.78           H  
ATOM   2014  N   PRO A 131       4.415 -18.376  46.876  1.00 65.62           N  
ATOM   2015  CA  PRO A 131       4.176 -17.885  45.528  1.00 65.62           C  
ATOM   2016  HA  PRO A 131       3.332 -18.409  45.080  1.00 65.62           H  
ATOM   2017  C   PRO A 131       5.433 -18.134  44.694  1.00 65.62           C  
ATOM   2018  CB  PRO A 131       3.829 -16.399  45.675  1.00 65.62           C  
ATOM   2019  HB2 PRO A 131       2.748 -16.288  45.751  1.00 65.62           H  
ATOM   2020  HB3 PRO A 131       4.211 -15.801  44.847  1.00 65.62           H  
ATOM   2021  O   PRO A 131       6.496 -17.575  44.970  1.00 65.62           O  
ATOM   2022  CG  PRO A 131       4.473 -16.004  47.005  1.00 65.62           C  
ATOM   2023  HG2 PRO A 131       5.522 -15.756  46.845  1.00 65.62           H  
ATOM   2024  HG3 PRO A 131       3.950 -15.173  47.477  1.00 65.62           H  
ATOM   2025  CD  PRO A 131       4.369 -17.283  47.835  1.00 65.62           C  
ATOM   2026  HD2 PRO A 131       5.198 -17.331  48.541  1.00 65.62           H  
ATOM   2027  HD3 PRO A 131       3.416 -17.308  48.363  1.00 65.62           H  
ATOM   2028  N   ILE A 132       5.312 -19.015  43.702  1.00 60.66           N  
ATOM   2029  H   ILE A 132       4.427 -19.484  43.574  1.00 60.66           H  
ATOM   2030  CA  ILE A 132       6.360 -19.249  42.715  1.00 60.66           C  
ATOM   2031  HA  ILE A 132       7.307 -19.428  43.224  1.00 60.66           H  
ATOM   2032  C   ILE A 132       6.461 -17.950  41.923  1.00 60.66           C  
ATOM   2033  CB  ILE A 132       6.031 -20.482  41.838  1.00 60.66           C  
ATOM   2034  HB  ILE A 132       5.046 -20.338  41.392  1.00 60.66           H  
ATOM   2035  O   ILE A 132       5.522 -17.579  41.217  1.00 60.66           O  
ATOM   2036  CG1 ILE A 132       5.999 -21.761  42.710  1.00 60.66           C  
ATOM   2037 HG12 ILE A 132       5.353 -21.598  43.573  1.00 60.66           H  
ATOM   2038 HG13 ILE A 132       7.002 -21.972  43.081  1.00 60.66           H  
ATOM   2039  CG2 ILE A 132       7.059 -20.631  40.700  1.00 60.66           C  
ATOM   2040 HG21 ILE A 132       6.812 -21.486  40.070  1.00 60.66           H  
ATOM   2041 HG22 ILE A 132       7.045 -19.750  40.058  1.00 60.66           H  
ATOM   2042 HG23 ILE A 132       8.063 -20.761  41.105  1.00 60.66           H  
ATOM   2043  CD1 ILE A 132       5.463 -23.005  41.988  1.00 60.66           C  
ATOM   2044 HD11 ILE A 132       6.140 -23.309  41.190  1.00 60.66           H  
ATOM   2045 HD12 ILE A 132       4.477 -22.797  41.573  1.00 60.66           H  
ATOM   2046 HD13 ILE A 132       5.381 -23.825  42.701  1.00 60.66           H  
ATOM   2047  N   GLN A 133       7.568 -17.222  42.089  1.00 66.60           N  
ATOM   2048  H   GLN A 133       8.294 -17.559  42.705  1.00 66.60           H  
ATOM   2049  CA  GLN A 133       7.825 -16.055  41.254  1.00 66.60           C  
ATOM   2050  HA  GLN A 133       7.007 -15.350  41.399  1.00 66.60           H  
ATOM   2051  C   GLN A 133       7.844 -16.516  39.791  1.00 66.60           C  
ATOM   2052  CB  GLN A 133       9.147 -15.368  41.625  1.00 66.60           C  
ATOM   2053  HB2 GLN A 133       9.959 -16.095  41.612  1.00 66.60           H  
ATOM   2054  HB3 GLN A 133       9.356 -14.608  40.872  1.00 66.60           H  
ATOM   2055  O   GLN A 133       8.434 -17.565  39.513  1.00 66.60           O  
ATOM   2056  CG  GLN A 133       9.082 -14.686  43.000  1.00 66.60           C  
ATOM   2057  HG2 GLN A 133       8.202 -14.045  43.039  1.00 66.60           H  
ATOM   2058  HG3 GLN A 133       8.988 -15.444  43.779  1.00 66.60           H  
ATOM   2059  CD  GLN A 133      10.308 -13.825  43.299  1.00 66.60           C  
ATOM   2060  NE2 GLN A 133      10.344 -13.156  44.430  1.00 66.60           N  
ATOM   2061 HE21 GLN A 133      11.166 -12.584  44.562  1.00 66.60           H  
ATOM   2062 HE22 GLN A 133       9.572 -13.186  45.081  1.00 66.60           H  
ATOM   2063  OE1 GLN A 133      11.253 -13.720  42.540  1.00 66.60           O  
ATOM   2064  N   PRO A 134       7.202 -15.782  38.864  1.00 64.33           N  
ATOM   2065  CA  PRO A 134       7.218 -16.152  37.460  1.00 64.33           C  
ATOM   2066  HA  PRO A 134       6.754 -17.129  37.323  1.00 64.33           H  
ATOM   2067  C   PRO A 134       8.672 -16.204  36.996  1.00 64.33           C  
ATOM   2068  CB  PRO A 134       6.388 -15.088  36.733  1.00 64.33           C  
ATOM   2069  HB2 PRO A 134       5.353 -15.423  36.666  1.00 64.33           H  
ATOM   2070  HB3 PRO A 134       6.779 -14.867  35.740  1.00 64.33           H  
ATOM   2071  O   PRO A 134       9.370 -15.189  36.997  1.00 64.33           O  
ATOM   2072  CG  PRO A 134       6.467 -13.873  37.659  1.00 64.33           C  
ATOM   2073  HG2 PRO A 134       5.598 -13.224  37.551  1.00 64.33           H  
ATOM   2074  HG3 PRO A 134       7.385 -13.319  37.462  1.00 64.33           H  
ATOM   2075  CD  PRO A 134       6.535 -14.502  39.048  1.00 64.33           C  
ATOM   2076  HD2 PRO A 134       7.092 -13.850  39.721  1.00 64.33           H  
ATOM   2077  HD3 PRO A 134       5.528 -14.672  39.429  1.00 64.33           H  
ATOM   2078  N   ILE A 135       9.129 -17.405  36.638  1.00 62.89           N  
ATOM   2079  H   ILE A 135       8.514 -18.202  36.729  1.00 62.89           H  
ATOM   2080  CA  ILE A 135      10.455 -17.613  36.066  1.00 62.89           C  
ATOM   2081  HA  ILE A 135      11.209 -17.241  36.760  1.00 62.89           H  
ATOM   2082  C   ILE A 135      10.490 -16.772  34.794  1.00 62.89           C  
ATOM   2083  CB  ILE A 135      10.712 -19.117  35.803  1.00 62.89           C  
ATOM   2084  HB  ILE A 135       9.913 -19.497  35.166  1.00 62.89           H  
ATOM   2085  O   ILE A 135       9.705 -17.018  33.875  1.00 62.89           O  
ATOM   2086  CG1 ILE A 135      10.697 -19.906  37.136  1.00 62.89           C  
ATOM   2087 HG12 ILE A 135       9.785 -19.674  37.686  1.00 62.89           H  
ATOM   2088 HG13 ILE A 135      11.542 -19.594  37.750  1.00 62.89           H  
ATOM   2089  CG2 ILE A 135      12.051 -19.324  35.069  1.00 62.89           C  
ATOM   2090 HG21 ILE A 135      12.878 -18.949  35.672  1.00 62.89           H  
ATOM   2091 HG22 ILE A 135      12.211 -20.381  34.854  1.00 62.89           H  
ATOM   2092 HG23 ILE A 135      12.044 -18.804  34.111  1.00 62.89           H  
ATOM   2093  CD1 ILE A 135      10.738 -21.431  36.969  1.00 62.89           C  
ATOM   2094 HD11 ILE A 135      10.608 -21.901  37.944  1.00 62.89           H  
ATOM   2095 HD12 ILE A 135       9.932 -21.754  36.310  1.00 62.89           H  
ATOM   2096 HD13 ILE A 135      11.697 -21.748  36.559  1.00 62.89           H  
ATOM   2097  N   GLN A 136      11.351 -15.750  34.758  1.00 67.80           N  
ATOM   2098  H   GLN A 136      11.937 -15.565  35.560  1.00 67.80           H  
ATOM   2099  CA  GLN A 136      11.540 -14.974  33.537  1.00 67.80           C  
ATOM   2100  HA  GLN A 136      10.592 -14.494  33.296  1.00 67.80           H  
ATOM   2101  C   GLN A 136      11.925 -15.951  32.421  1.00 67.80           C  
ATOM   2102  CB  GLN A 136      12.621 -13.894  33.698  1.00 67.80           C  
ATOM   2103  HB2 GLN A 136      13.512 -14.327  34.152  1.00 67.80           H  
ATOM   2104  HB3 GLN A 136      12.886 -13.533  32.705  1.00 67.80           H  
ATOM   2105  O   GLN A 136      12.817 -16.778  32.642  1.00 67.80           O  
ATOM   2106  CG  GLN A 136      12.140 -12.695  34.528  1.00 67.80           C  
ATOM   2107  HG2 GLN A 136      11.197 -12.334  34.118  1.00 67.80           H  
ATOM   2108  HG3 GLN A 136      11.968 -13.008  35.558  1.00 67.80           H  
ATOM   2109  CD  GLN A 136      13.137 -11.535  34.525  1.00 67.80           C  
ATOM   2110  NE2 GLN A 136      12.767 -10.388  35.050  1.00 67.80           N  
ATOM   2111 HE21 GLN A 136      11.851 -10.274  35.461  1.00 67.80           H  
ATOM   2112 HE22 GLN A 136      13.462  -9.656  35.022  1.00 67.80           H  
ATOM   2113  OE1 GLN A 136      14.257 -11.616  34.055  1.00 67.80           O  
ATOM   2114  N   PRO A 137      11.258 -15.905  31.253  1.00 66.96           N  
ATOM   2115  CA  PRO A 137      11.600 -16.796  30.157  1.00 66.96           C  
ATOM   2116  HA  PRO A 137      11.430 -17.833  30.448  1.00 66.96           H  
ATOM   2117  C   PRO A 137      13.076 -16.589  29.824  1.00 66.96           C  
ATOM   2118  CB  PRO A 137      10.664 -16.420  29.003  1.00 66.96           C  
ATOM   2119  HB2 PRO A 137      11.149 -16.516  28.032  1.00 66.96           H  
ATOM   2120  HB3 PRO A 137       9.773 -17.048  29.043  1.00 66.96           H  
ATOM   2121  O   PRO A 137      13.500 -15.452  29.603  1.00 66.96           O  
ATOM   2122  CG  PRO A 137      10.275 -14.972  29.304  1.00 66.96           C  
ATOM   2123  HG2 PRO A 137      11.044 -14.299  28.925  1.00 66.96           H  
ATOM   2124  HG3 PRO A 137       9.302 -14.717  28.885  1.00 66.96           H  
ATOM   2125  CD  PRO A 137      10.264 -14.929  30.831  1.00 66.96           C  
ATOM   2126  HD2 PRO A 137       9.285 -15.227  31.205  1.00 66.96           H  
ATOM   2127  HD3 PRO A 137      10.515 -13.925  31.171  1.00 66.96           H  
ATOM   2128  N   LEU A 138      13.858 -17.676  29.830  1.00 63.50           N  
ATOM   2129  H   LEU A 138      13.455 -18.573  30.063  1.00 63.50           H  
ATOM   2130  CA  LEU A 138      15.264 -17.612  29.442  1.00 63.50           C  
ATOM   2131  HA  LEU A 138      15.793 -16.974  30.150  1.00 63.50           H  
ATOM   2132  C   LEU A 138      15.332 -16.956  28.064  1.00 63.50           C  
ATOM   2133  CB  LEU A 138      15.922 -19.010  29.408  1.00 63.50           C  
ATOM   2134  HB2 LEU A 138      16.507 -19.083  28.492  1.00 63.50           H  
ATOM   2135  HB3 LEU A 138      15.164 -19.792  29.364  1.00 63.50           H  
ATOM   2136  O   LEU A 138      14.723 -17.449  27.112  1.00 63.50           O  
ATOM   2137  CG  LEU A 138      16.884 -19.265  30.582  1.00 63.50           C  
ATOM   2138  HG  LEU A 138      17.519 -18.391  30.723  1.00 63.50           H  
ATOM   2139  CD1 LEU A 138      16.129 -19.547  31.881  1.00 63.50           C  
ATOM   2140 HD11 LEU A 138      15.495 -18.696  32.132  1.00 63.50           H  
ATOM   2141 HD12 LEU A 138      15.508 -20.436  31.770  1.00 63.50           H  
ATOM   2142 HD13 LEU A 138      16.840 -19.703  32.693  1.00 63.50           H  
ATOM   2143  CD2 LEU A 138      17.787 -20.460  30.273  1.00 63.50           C  
ATOM   2144 HD21 LEU A 138      18.470 -20.630  31.106  1.00 63.50           H  
ATOM   2145 HD22 LEU A 138      18.374 -20.254  29.378  1.00 63.50           H  
ATOM   2146 HD23 LEU A 138      17.184 -21.353  30.110  1.00 63.50           H  
ATOM   2147  N   GLN A 139      16.060 -15.843  27.969  1.00 74.11           N  
ATOM   2148  H   GLN A 139      16.514 -15.471  28.791  1.00 74.11           H  
ATOM   2149  CA  GLN A 139      16.316 -15.231  26.674  1.00 74.11           C  
ATOM   2150  HA  GLN A 139      15.353 -14.963  26.240  1.00 74.11           H  
ATOM   2151  C   GLN A 139      17.000 -16.280  25.785  1.00 74.11           C  
ATOM   2152  CB  GLN A 139      17.168 -13.962  26.812  1.00 74.11           C  
ATOM   2153  HB2 GLN A 139      18.071 -14.182  27.381  1.00 74.11           H  
ATOM   2154  HB3 GLN A 139      17.459 -13.634  25.815  1.00 74.11           H  
ATOM   2155  O   GLN A 139      17.905 -16.973  26.266  1.00 74.11           O  
ATOM   2156  CG  GLN A 139      16.385 -12.827  27.491  1.00 74.11           C  
ATOM   2157  HG2 GLN A 139      15.438 -12.688  26.968  1.00 74.11           H  
ATOM   2158  HG3 GLN A 139      16.166 -13.096  28.525  1.00 74.11           H  
ATOM   2159  CD  GLN A 139      17.133 -11.496  27.484  1.00 74.11           C  
ATOM   2160  NE2 GLN A 139      16.470 -10.405  27.794  1.00 74.11           N  
ATOM   2161 HE21 GLN A 139      15.495 -10.445  28.051  1.00 74.11           H  
ATOM   2162 HE22 GLN A 139      17.010  -9.551  27.781  1.00 74.11           H  
ATOM   2163  OE1 GLN A 139      18.314 -11.396  27.202  1.00 74.11           O  
ATOM   2164  N   PRO A 140      16.562 -16.445  24.524  1.00 67.28           N  
ATOM   2165  CA  PRO A 140      17.153 -17.436  23.639  1.00 67.28           C  
ATOM   2166  HA  PRO A 140      17.004 -18.435  24.047  1.00 67.28           H  
ATOM   2167  C   PRO A 140      18.649 -17.152  23.514  1.00 67.28           C  
ATOM   2168  CB  PRO A 140      16.403 -17.305  22.308  1.00 67.28           C  
ATOM   2169  HB2 PRO A 140      15.571 -18.009  22.293  1.00 67.28           H  
ATOM   2170  HB3 PRO A 140      17.054 -17.474  21.450  1.00 67.28           H  
ATOM   2171  O   PRO A 140      19.040 -16.020  23.219  1.00 67.28           O  
ATOM   2172  CG  PRO A 140      15.856 -15.877  22.333  1.00 67.28           C  
ATOM   2173  HG2 PRO A 140      16.626 -15.183  21.993  1.00 67.28           H  
ATOM   2174  HG3 PRO A 140      14.954 -15.776  21.729  1.00 67.28           H  
ATOM   2175  CD  PRO A 140      15.576 -15.644  23.815  1.00 67.28           C  
ATOM   2176  HD2 PRO A 140      15.675 -14.583  24.047  1.00 67.28           H  
ATOM   2177  HD3 PRO A 140      14.576 -15.997  24.066  1.00 67.28           H  
ATOM   2178  N   LEU A 141      19.484 -18.171  23.758  1.00 61.52           N  
ATOM   2179  H   LEU A 141      19.104 -19.067  24.026  1.00 61.52           H  
ATOM   2180  CA  LEU A 141      20.925 -18.042  23.557  1.00 61.52           C  
ATOM   2181  HA  LEU A 141      21.306 -17.271  24.226  1.00 61.52           H  
ATOM   2182  C   LEU A 141      21.160 -17.582  22.119  1.00 61.52           C  
ATOM   2183  CB  LEU A 141      21.678 -19.363  23.820  1.00 61.52           C  
ATOM   2184  HB2 LEU A 141      21.071 -20.214  23.509  1.00 61.52           H  
ATOM   2185  HB3 LEU A 141      22.565 -19.356  23.186  1.00 61.52           H  
ATOM   2186  O   LEU A 141      20.738 -18.250  21.173  1.00 61.52           O  
ATOM   2187  CG  LEU A 141      22.162 -19.546  25.269  1.00 61.52           C  
ATOM   2188  HG  LEU A 141      22.591 -18.610  25.626  1.00 61.52           H  
ATOM   2189  CD1 LEU A 141      21.034 -19.967  26.211  1.00 61.52           C  
ATOM   2190 HD11 LEU A 141      20.273 -19.188  26.245  1.00 61.52           H  
ATOM   2191 HD12 LEU A 141      21.428 -20.105  27.218  1.00 61.52           H  
ATOM   2192 HD13 LEU A 141      20.585 -20.899  25.868  1.00 61.52           H  
ATOM   2193  CD2 LEU A 141      23.256 -20.615  25.319  1.00 61.52           C  
ATOM   2194 HD21 LEU A 141      22.867 -21.565  24.954  1.00 61.52           H  
ATOM   2195 HD22 LEU A 141      23.606 -20.736  26.344  1.00 61.52           H  
ATOM   2196 HD23 LEU A 141      24.098 -20.309  24.698  1.00 61.52           H  
ATOM   2197  N   GLN A 142      21.838 -16.444  21.963  1.00 72.15           N  
ATOM   2198  H   GLN A 142      22.131 -15.927  22.780  1.00 72.15           H  
ATOM   2199  CA  GLN A 142      22.266 -15.995  20.647  1.00 72.15           C  
ATOM   2200  HA  GLN A 142      21.373 -15.862  20.036  1.00 72.15           H  
ATOM   2201  C   GLN A 142      23.150 -17.085  20.022  1.00 72.15           C  
ATOM   2202  CB  GLN A 142      23.011 -14.657  20.735  1.00 72.15           C  
ATOM   2203  HB2 GLN A 142      23.444 -14.438  19.759  1.00 72.15           H  
ATOM   2204  HB3 GLN A 142      23.820 -14.732  21.462  1.00 72.15           H  
ATOM   2205  O   GLN A 142      23.986 -17.662  20.728  1.00 72.15           O  
ATOM   2206  CG  GLN A 142      22.069 -13.505  21.119  1.00 72.15           C  
ATOM   2207  HG2 GLN A 142      21.680 -13.664  22.125  1.00 72.15           H  
ATOM   2208  HG3 GLN A 142      21.228 -13.491  20.426  1.00 72.15           H  
ATOM   2209  CD  GLN A 142      22.751 -12.140  21.073  1.00 72.15           C  
ATOM   2210  NE2 GLN A 142      21.999 -11.063  21.095  1.00 72.15           N  
ATOM   2211 HE21 GLN A 142      20.993 -11.132  21.157  1.00 72.15           H  
ATOM   2212 HE22 GLN A 142      22.496 -10.185  21.054  1.00 72.15           H  
ATOM   2213  OE1 GLN A 142      23.960 -12.002  21.016  1.00 72.15           O  
ATOM   2214  N   PRO A 143      22.973 -17.399  18.727  1.00 64.27           N  
ATOM   2215  CA  PRO A 143      23.778 -18.418  18.078  1.00 64.27           C  
ATOM   2216  HA  PRO A 143      23.635 -19.375  18.578  1.00 64.27           H  
ATOM   2217  C   PRO A 143      25.252 -18.017  18.154  1.00 64.27           C  
ATOM   2218  CB  PRO A 143      23.256 -18.512  16.640  1.00 64.27           C  
ATOM   2219  HB2 PRO A 143      24.050 -18.725  15.925  1.00 64.27           H  
ATOM   2220  HB3 PRO A 143      22.483 -19.279  16.587  1.00 64.27           H  
ATOM   2221  O   PRO A 143      25.625 -16.915  17.749  1.00 64.27           O  
ATOM   2222  CG  PRO A 143      22.624 -17.141  16.394  1.00 64.27           C  
ATOM   2223  HG2 PRO A 143      21.832 -17.187  15.646  1.00 64.27           H  
ATOM   2224  HG3 PRO A 143      23.394 -16.429  16.095  1.00 64.27           H  
ATOM   2225  CD  PRO A 143      22.082 -16.761  17.770  1.00 64.27           C  
ATOM   2226  HD2 PRO A 143      22.082 -15.677  17.881  1.00 64.27           H  
ATOM   2227  HD3 PRO A 143      21.074 -17.157  17.895  1.00 64.27           H  
ATOM   2228  N   LEU A 144      26.084 -18.926  18.667  1.00 54.17           N  
ATOM   2229  H   LEU A 144      25.689 -19.782  19.028  1.00 54.17           H  
ATOM   2230  CA  LEU A 144      27.538 -18.797  18.632  1.00 54.17           C  
ATOM   2231  HA  LEU A 144      27.841 -17.909  19.187  1.00 54.17           H  
ATOM   2232  C   LEU A 144      27.965 -18.627  17.171  1.00 54.17           C  
ATOM   2233  CB  LEU A 144      28.178 -20.053  19.259  1.00 54.17           C  
ATOM   2234  HB2 LEU A 144      27.652 -20.932  18.885  1.00 54.17           H  
ATOM   2235  HB3 LEU A 144      29.212 -20.132  18.924  1.00 54.17           H  
ATOM   2236  O   LEU A 144      27.948 -19.591  16.403  1.00 54.17           O  
ATOM   2237  CG  LEU A 144      28.163 -20.059  20.798  1.00 54.17           C  
ATOM   2238  HG  LEU A 144      27.200 -19.698  21.159  1.00 54.17           H  
ATOM   2239  CD1 LEU A 144      28.370 -21.480  21.324  1.00 54.17           C  
ATOM   2240 HD11 LEU A 144      27.563 -22.123  20.971  1.00 54.17           H  
ATOM   2241 HD12 LEU A 144      29.324 -21.873  20.974  1.00 54.17           H  
ATOM   2242 HD13 LEU A 144      28.358 -21.474  22.414  1.00 54.17           H  
ATOM   2243  CD2 LEU A 144      29.280 -19.179  21.366  1.00 54.17           C  
ATOM   2244 HD21 LEU A 144      29.247 -19.202  22.455  1.00 54.17           H  
ATOM   2245 HD22 LEU A 144      30.253 -19.537  21.028  1.00 54.17           H  
ATOM   2246 HD23 LEU A 144      29.144 -18.148  21.041  1.00 54.17           H  
ATOM   2247  N   GLN A 145      28.311 -17.398  16.781  1.00 60.35           N  
ATOM   2248  H   GLN A 145      28.206 -16.632  17.431  1.00 60.35           H  
ATOM   2249  CA  GLN A 145      28.782 -17.119  15.430  1.00 60.35           C  
ATOM   2250  HA  GLN A 145      28.019 -17.443  14.723  1.00 60.35           H  
ATOM   2251  C   GLN A 145      30.046 -17.940  15.179  1.00 60.35           C  
ATOM   2252  CB  GLN A 145      29.036 -15.620  15.212  1.00 60.35           C  
ATOM   2253  HB2 GLN A 145      29.558 -15.506  14.262  1.00 60.35           H  
ATOM   2254  HB3 GLN A 145      29.675 -15.228  16.003  1.00 60.35           H  
ATOM   2255  O   GLN A 145      31.045 -17.801  15.887  1.00 60.35           O  
ATOM   2256  CG  GLN A 145      27.731 -14.808  15.145  1.00 60.35           C  
ATOM   2257  HG2 GLN A 145      27.271 -14.770  16.133  1.00 60.35           H  
ATOM   2258  HG3 GLN A 145      27.037 -15.304  14.466  1.00 60.35           H  
ATOM   2259  CD  GLN A 145      27.942 -13.380  14.641  1.00 60.35           C  
ATOM   2260  NE2 GLN A 145      26.884 -12.649  14.366  1.00 60.35           N  
ATOM   2261 HE21 GLN A 145      25.950 -13.015  14.482  1.00 60.35           H  
ATOM   2262 HE22 GLN A 145      27.076 -11.722  14.012  1.00 60.35           H  
ATOM   2263  OE1 GLN A 145      29.044 -12.890  14.473  1.00 60.35           O  
ATOM   2264  N   GLN A 146      29.987 -18.826  14.184  1.00 50.65           N  
ATOM   2265  H   GLN A 146      29.135 -18.912  13.648  1.00 50.65           H  
ATOM   2266  CA  GLN A 146      31.133 -19.644  13.822  1.00 50.65           C  
ATOM   2267  HA  GLN A 146      31.498 -20.138  14.723  1.00 50.65           H  
ATOM   2268  C   GLN A 146      32.246 -18.747  13.288  1.00 50.65           C  
ATOM   2269  CB  GLN A 146      30.762 -20.728  12.805  1.00 50.65           C  
ATOM   2270  HB2 GLN A 146      30.218 -20.285  11.971  1.00 50.65           H  
ATOM   2271  HB3 GLN A 146      31.685 -21.162  12.422  1.00 50.65           H  
ATOM   2272  O   GLN A 146      32.081 -18.028  12.303  1.00 50.65           O  
ATOM   2273  CG  GLN A 146      29.927 -21.850  13.439  1.00 50.65           C  
ATOM   2274  HG2 GLN A 146      30.438 -22.221  14.328  1.00 50.65           H  
ATOM   2275  HG3 GLN A 146      28.956 -21.458  13.740  1.00 50.65           H  
ATOM   2276  CD  GLN A 146      29.711 -23.026  12.490  1.00 50.65           C  
ATOM   2277  NE2 GLN A 146      29.038 -24.067  12.928  1.00 50.65           N  
ATOM   2278 HE21 GLN A 146      28.649 -24.080  13.860  1.00 50.65           H  
ATOM   2279 HE22 GLN A 146      28.912 -24.815  12.261  1.00 50.65           H  
ATOM   2280  OE1 GLN A 146      30.141 -23.049  11.350  1.00 50.65           O  
ATOM   2281  N   GLN A 147      33.392 -18.820  13.953  1.00 42.36           N  
ATOM   2282  H   GLN A 147      33.418 -19.398  14.781  1.00 42.36           H  
ATOM   2283  CA  GLN A 147      34.593 -18.069  13.631  1.00 42.36           C  
ATOM   2284  HA  GLN A 147      34.324 -17.024  13.479  1.00 42.36           H  
ATOM   2285  C   GLN A 147      35.219 -18.608  12.333  1.00 42.36           C  
ATOM   2286  CB  GLN A 147      35.507 -18.173  14.864  1.00 42.36           C  
ATOM   2287  HB2 GLN A 147      35.844 -19.203  14.977  1.00 42.36           H  
ATOM   2288  HB3 GLN A 147      34.923 -17.915  15.748  1.00 42.36           H  
ATOM   2289  O   GLN A 147      36.114 -19.452  12.367  1.00 42.36           O  
ATOM   2290  CG  GLN A 147      36.724 -17.241  14.830  1.00 42.36           C  
ATOM   2291  HG2 GLN A 147      37.352 -17.483  13.973  1.00 42.36           H  
ATOM   2292  HG3 GLN A 147      36.379 -16.213  14.726  1.00 42.36           H  
ATOM   2293  CD  GLN A 147      37.568 -17.361  16.100  1.00 42.36           C  
ATOM   2294  NE2 GLN A 147      38.380 -16.375  16.410  1.00 42.36           N  
ATOM   2295 HE21 GLN A 147      38.904 -16.498  17.265  1.00 42.36           H  
ATOM   2296 HE22 GLN A 147      38.425 -15.543  15.839  1.00 42.36           H  
ATOM   2297  OE1 GLN A 147      37.531 -18.328  16.841  1.00 42.36           O  
ATOM   2298  N   GLN A 148      34.745 -18.139  11.176  1.00 49.86           N  
ATOM   2299  H   GLN A 148      33.939 -17.530  11.192  1.00 49.86           H  
ATOM   2300  CA  GLN A 148      35.390 -18.432   9.895  1.00 49.86           C  
ATOM   2301  HA  GLN A 148      35.629 -19.495   9.867  1.00 49.86           H  
ATOM   2302  C   GLN A 148      36.712 -17.662   9.793  1.00 49.86           C  
ATOM   2303  CB  GLN A 148      34.458 -18.143   8.708  1.00 49.86           C  
ATOM   2304  HB2 GLN A 148      35.042 -18.234   7.792  1.00 49.86           H  
ATOM   2305  HB3 GLN A 148      34.073 -17.126   8.773  1.00 49.86           H  
ATOM   2306  O   GLN A 148      36.745 -16.431   9.806  1.00 49.86           O  
ATOM   2307  CG  GLN A 148      33.290 -19.144   8.645  1.00 49.86           C  
ATOM   2308  HG2 GLN A 148      33.681 -20.157   8.742  1.00 49.86           H  
ATOM   2309  HG3 GLN A 148      32.609 -18.961   9.477  1.00 49.86           H  
ATOM   2310  CD  GLN A 148      32.498 -19.073   7.340  1.00 49.86           C  
ATOM   2311  NE2 GLN A 148      31.559 -19.968   7.128  1.00 49.86           N  
ATOM   2312 HE21 GLN A 148      31.055 -19.869   6.258  1.00 49.86           H  
ATOM   2313 HE22 GLN A 148      31.336 -20.666   7.823  1.00 49.86           H  
ATOM   2314  OE1 GLN A 148      32.706 -18.237   6.479  1.00 49.86           O  
ATOM   2315  N   SER A 149      37.819 -18.398   9.717  1.00 53.54           N  
ATOM   2316  H   SER A 149      37.739 -19.404   9.686  1.00 53.54           H  
ATOM   2317  CA  SER A 149      39.153 -17.835   9.527  1.00 53.54           C  
ATOM   2318  HA  SER A 149      39.239 -16.964  10.177  1.00 53.54           H  
ATOM   2319  C   SER A 149      39.365 -17.399   8.068  1.00 53.54           C  
ATOM   2320  CB  SER A 149      40.215 -18.848   9.966  1.00 53.54           C  
ATOM   2321  HB2 SER A 149      40.138 -18.987  11.044  1.00 53.54           H  
ATOM   2322  HB3 SER A 149      41.207 -18.462   9.732  1.00 53.54           H  
ATOM   2323  O   SER A 149      38.953 -18.107   7.146  1.00 53.54           O  
ATOM   2324  OG  SER A 149      40.026 -20.099   9.330  1.00 53.54           O  
ATOM   2325  HG  SER A 149      40.571 -20.761   9.763  1.00 53.54           H  
ATOM   2326  N   PRO A 150      40.027 -16.256   7.810  1.00 42.60           N  
ATOM   2327  CA  PRO A 150      40.258 -15.796   6.447  1.00 42.60           C  
ATOM   2328  HA  PRO A 150      39.345 -15.898   5.859  1.00 42.60           H  
ATOM   2329  C   PRO A 150      41.379 -16.601   5.773  1.00 42.60           C  
ATOM   2330  CB  PRO A 150      40.592 -14.306   6.582  1.00 42.60           C  
ATOM   2331  HB2 PRO A 150      41.259 -13.958   5.793  1.00 42.60           H  
ATOM   2332  HB3 PRO A 150      39.667 -13.729   6.576  1.00 42.60           H  
ATOM   2333  O   PRO A 150      42.550 -16.475   6.134  1.00 42.60           O  
ATOM   2334  CG  PRO A 150      41.240 -14.207   7.964  1.00 42.60           C  
ATOM   2335  HG2 PRO A 150      42.298 -14.463   7.897  1.00 42.60           H  
ATOM   2336  HG3 PRO A 150      41.116 -13.215   8.397  1.00 42.60           H  
ATOM   2337  CD  PRO A 150      40.503 -15.274   8.774  1.00 42.60           C  
ATOM   2338  HD2 PRO A 150      41.176 -15.726   9.502  1.00 42.60           H  
ATOM   2339  HD3 PRO A 150      39.648 -14.823   9.278  1.00 42.60           H  
ATOM   2340  N   GLN A 151      41.045 -17.377   4.739  1.00 41.89           N  
ATOM   2341  H   GLN A 151      40.065 -17.507   4.532  1.00 41.89           H  
ATOM   2342  CA  GLN A 151      42.025 -17.884   3.774  1.00 41.89           C  
ATOM   2343  HA  GLN A 151      43.023 -17.839   4.210  1.00 41.89           H  
ATOM   2344  C   GLN A 151      42.040 -16.999   2.524  1.00 41.89           C  
ATOM   2345  CB  GLN A 151      41.760 -19.354   3.410  1.00 41.89           C  
ATOM   2346  HB2 GLN A 151      40.702 -19.501   3.192  1.00 41.89           H  
ATOM   2347  HB3 GLN A 151      42.328 -19.584   2.509  1.00 41.89           H  
ATOM   2348  O   GLN A 151      41.129 -17.048   1.703  1.00 41.89           O  
ATOM   2349  CG  GLN A 151      42.210 -20.326   4.513  1.00 41.89           C  
ATOM   2350  HG2 GLN A 151      41.555 -20.220   5.378  1.00 41.89           H  
ATOM   2351  HG3 GLN A 151      43.225 -20.075   4.819  1.00 41.89           H  
ATOM   2352  CD  GLN A 151      42.199 -21.787   4.059  1.00 41.89           C  
ATOM   2353  NE2 GLN A 151      42.742 -22.692   4.843  1.00 41.89           N  
ATOM   2354 HE21 GLN A 151      42.673 -23.643   4.508  1.00 41.89           H  
ATOM   2355 HE22 GLN A 151      43.094 -22.445   5.756  1.00 41.89           H  
ATOM   2356  OE1 GLN A 151      41.733 -22.155   2.997  1.00 41.89           O  
ATOM   2357  N   GLN A 152      43.108 -16.216   2.351  1.00 43.36           N  
ATOM   2358  H   GLN A 152      43.819 -16.205   3.068  1.00 43.36           H  
ATOM   2359  CA  GLN A 152      43.437 -15.630   1.050  1.00 43.36           C  
ATOM   2360  HA  GLN A 152      42.514 -15.411   0.514  1.00 43.36           H  
ATOM   2361  C   GLN A 152      44.290 -16.615   0.234  1.00 43.36           C  
ATOM   2362  CB  GLN A 152      44.210 -14.312   1.204  1.00 43.36           C  
ATOM   2363  HB2 GLN A 152      45.043 -14.451   1.893  1.00 43.36           H  
ATOM   2364  HB3 GLN A 152      44.618 -14.051   0.228  1.00 43.36           H  
ATOM   2365  O   GLN A 152      45.360 -17.012   0.707  1.00 43.36           O  
ATOM   2366  CG  GLN A 152      43.341 -13.139   1.677  1.00 43.36           C  
ATOM   2367  HG2 GLN A 152      42.451 -13.080   1.050  1.00 43.36           H  
ATOM   2368  HG3 GLN A 152      43.026 -13.304   2.707  1.00 43.36           H  
ATOM   2369  CD  GLN A 152      44.080 -11.803   1.589  1.00 43.36           C  
ATOM   2370  NE2 GLN A 152      43.386 -10.695   1.722  1.00 43.36           N  
ATOM   2371 HE21 GLN A 152      43.908  -9.833   1.645  1.00 43.36           H  
ATOM   2372 HE22 GLN A 152      42.387 -10.720   1.870  1.00 43.36           H  
ATOM   2373  OE1 GLN A 152      45.282 -11.720   1.399  1.00 43.36           O  
ATOM   2374  N   PRO A 153      43.905 -16.968  -1.006  1.00 50.63           N  
ATOM   2375  CA  PRO A 153      44.815 -17.628  -1.929  1.00 50.63           C  
ATOM   2376  HA  PRO A 153      45.311 -18.464  -1.435  1.00 50.63           H  
ATOM   2377  C   PRO A 153      45.872 -16.629  -2.424  1.00 50.63           C  
ATOM   2378  CB  PRO A 153      43.928 -18.177  -3.051  1.00 50.63           C  
ATOM   2379  HB2 PRO A 153      44.446 -18.210  -4.010  1.00 50.63           H  
ATOM   2380  HB3 PRO A 153      43.577 -19.172  -2.778  1.00 50.63           H  
ATOM   2381  O   PRO A 153      45.565 -15.646  -3.099  1.00 50.63           O  
ATOM   2382  CG  PRO A 153      42.740 -17.214  -3.079  1.00 50.63           C  
ATOM   2383  HG2 PRO A 153      41.834 -17.703  -3.435  1.00 50.63           H  
ATOM   2384  HG3 PRO A 153      42.979 -16.356  -3.707  1.00 50.63           H  
ATOM   2385  CD  PRO A 153      42.601 -16.759  -1.625  1.00 50.63           C  
ATOM   2386  HD2 PRO A 153      42.308 -15.710  -1.598  1.00 50.63           H  
ATOM   2387  HD3 PRO A 153      41.857 -17.371  -1.115  1.00 50.63           H  
ATOM   2388  N   LYS A 154      47.148 -16.891  -2.119  1.00 47.42           N  
ATOM   2389  H   LYS A 154      47.334 -17.699  -1.542  1.00 47.42           H  
ATOM   2390  CA  LYS A 154      48.276 -16.175  -2.733  1.00 47.42           C  
ATOM   2391  HA  LYS A 154      48.113 -15.100  -2.660  1.00 47.42           H  
ATOM   2392  C   LYS A 154      48.372 -16.548  -4.214  1.00 47.42           C  
ATOM   2393  CB  LYS A 154      49.605 -16.549  -2.052  1.00 47.42           C  
ATOM   2394  HB2 LYS A 154      49.665 -17.633  -1.966  1.00 47.42           H  
ATOM   2395  HB3 LYS A 154      50.420 -16.223  -2.699  1.00 47.42           H  
ATOM   2396  O   LYS A 154      48.845 -17.636  -4.526  1.00 47.42           O  
ATOM   2397  CG  LYS A 154      49.831 -15.919  -0.674  1.00 47.42           C  
ATOM   2398  HG2 LYS A 154      49.844 -14.833  -0.769  1.00 47.42           H  
ATOM   2399  HG3 LYS A 154      49.029 -16.212   0.003  1.00 47.42           H  
ATOM   2400  CD  LYS A 154      51.179 -16.411  -0.123  1.00 47.42           C  
ATOM   2401  HD2 LYS A 154      51.968 -16.169  -0.834  1.00 47.42           H  
ATOM   2402  HD3 LYS A 154      51.133 -17.493  -0.000  1.00 47.42           H  
ATOM   2403  CE  LYS A 154      51.490 -15.753   1.223  1.00 47.42           C  
ATOM   2404  HE2 LYS A 154      51.575 -14.677   1.074  1.00 47.42           H  
ATOM   2405  HE3 LYS A 154      50.648 -15.928   1.894  1.00 47.42           H  
ATOM   2406  NZ  LYS A 154      52.737 -16.297   1.816  1.00 47.42           N  
ATOM   2407  HZ1 LYS A 154      53.521 -16.135   1.200  1.00 47.42           H  
ATOM   2408  HZ2 LYS A 154      52.926 -15.854   2.704  1.00 47.42           H  
ATOM   2409  HZ3 LYS A 154      52.647 -17.291   1.970  1.00 47.42           H  
ATOM   2410  N   HIS A 155      48.047 -15.627  -5.117  1.00 43.44           N  
ATOM   2411  H   HIS A 155      47.579 -14.785  -4.813  1.00 43.44           H  
ATOM   2412  CA  HIS A 155      48.542 -15.699  -6.493  1.00 43.44           C  
ATOM   2413  HA  HIS A 155      48.834 -16.726  -6.711  1.00 43.44           H  
ATOM   2414  C   HIS A 155      49.821 -14.866  -6.633  1.00 43.44           C  
ATOM   2415  CB  HIS A 155      47.443 -15.357  -7.513  1.00 43.44           C  
ATOM   2416  HB2 HIS A 155      46.616 -14.840  -7.027  1.00 43.44           H  
ATOM   2417  HB3 HIS A 155      47.847 -14.695  -8.280  1.00 43.44           H  
ATOM   2418  O   HIS A 155      49.781 -13.643  -6.729  1.00 43.44           O  
ATOM   2419  CG  HIS A 155      46.933 -16.606  -8.189  1.00 43.44           C  
ATOM   2420  CD2 HIS A 155      46.235 -17.623  -7.595  1.00 43.44           C  
ATOM   2421  HD2 HIS A 155      45.906 -17.652  -6.567  1.00 43.44           H  
ATOM   2422  ND1 HIS A 155      47.198 -17.000  -9.483  1.00 43.44           N  
ATOM   2423  HD1 HIS A 155      47.684 -16.463 -10.187  1.00 43.44           H  
ATOM   2424  CE1 HIS A 155      46.661 -18.219  -9.664  1.00 43.44           C  
ATOM   2425  HE1 HIS A 155      46.695 -18.786 -10.583  1.00 43.44           H  
ATOM   2426  NE2 HIS A 155      46.068 -18.640  -8.538  1.00 43.44           N  
ATOM   2427  N   ILE A 156      50.965 -15.557  -6.640  1.00 48.59           N  
ATOM   2428  H   ILE A 156      50.907 -16.559  -6.533  1.00 48.59           H  
ATOM   2429  CA  ILE A 156      52.248 -15.014  -7.096  1.00 48.59           C  
ATOM   2430  HA  ILE A 156      52.183 -13.929  -7.176  1.00 48.59           H  
ATOM   2431  C   ILE A 156      52.514 -15.582  -8.491  1.00 48.59           C  
ATOM   2432  CB  ILE A 156      53.409 -15.346  -6.125  1.00 48.59           C  
ATOM   2433  HB  ILE A 156      53.475 -16.429  -6.021  1.00 48.59           H  
ATOM   2434  O   ILE A 156      52.950 -16.720  -8.623  1.00 48.59           O  
ATOM   2435  CG1 ILE A 156      53.160 -14.741  -4.724  1.00 48.59           C  
ATOM   2436 HG12 ILE A 156      52.188 -15.074  -4.362  1.00 48.59           H  
ATOM   2437 HG13 ILE A 156      53.135 -13.653  -4.797  1.00 48.59           H  
ATOM   2438  CG2 ILE A 156      54.749 -14.831  -6.697  1.00 48.59           C  
ATOM   2439 HG21 ILE A 156      54.957 -15.280  -7.668  1.00 48.59           H  
ATOM   2440 HG22 ILE A 156      55.577 -15.109  -6.044  1.00 48.59           H  
ATOM   2441 HG23 ILE A 156      54.723 -13.746  -6.802  1.00 48.59           H  
ATOM   2442  CD1 ILE A 156      54.201 -15.150  -3.672  1.00 48.59           C  
ATOM   2443 HD11 ILE A 156      55.166 -14.690  -3.886  1.00 48.59           H  
ATOM   2444 HD12 ILE A 156      54.306 -16.235  -3.654  1.00 48.59           H  
ATOM   2445 HD13 ILE A 156      53.870 -14.810  -2.691  1.00 48.59           H  
ATOM   2446  N   VAL A 157      52.283 -14.765  -9.514  1.00 46.25           N  
ATOM   2447  H   VAL A 157      51.805 -13.897  -9.321  1.00 46.25           H  
ATOM   2448  CA  VAL A 157      52.894 -14.860 -10.851  1.00 46.25           C  
ATOM   2449  HA  VAL A 157      53.892 -15.288 -10.755  1.00 46.25           H  
ATOM   2450  C   VAL A 157      52.986 -13.400 -11.315  1.00 46.25           C  
ATOM   2451  CB  VAL A 157      52.061 -15.703 -11.852  1.00 46.25           C  
ATOM   2452  HB  VAL A 157      51.292 -15.071 -12.295  1.00 46.25           H  
ATOM   2453  O   VAL A 157      52.003 -12.677 -11.203  1.00 46.25           O  
ATOM   2454  CG1 VAL A 157      52.973 -16.219 -12.972  1.00 46.25           C  
ATOM   2455 HG11 VAL A 157      52.395 -16.824 -13.671  1.00 46.25           H  
ATOM   2456 HG12 VAL A 157      53.778 -16.826 -12.559  1.00 46.25           H  
ATOM   2457 HG13 VAL A 157      53.388 -15.379 -13.529  1.00 46.25           H  
ATOM   2458  CG2 VAL A 157      51.344 -16.931 -11.266  1.00 46.25           C  
ATOM   2459 HG21 VAL A 157      52.072 -17.629 -10.853  1.00 46.25           H  
ATOM   2460 HG22 VAL A 157      50.647 -16.626 -10.486  1.00 46.25           H  
ATOM   2461 HG23 VAL A 157      50.779 -17.436 -12.049  1.00 46.25           H  
ATOM   2462  N   GLY A 158      54.112 -12.829 -11.730  1.00 35.41           N  
ATOM   2463  H   GLY A 158      53.982 -11.841 -11.894  1.00 35.41           H  
ATOM   2464  CA  GLY A 158      55.299 -13.406 -12.359  1.00 35.41           C  
ATOM   2465  HA2 GLY A 158      55.196 -14.480 -12.514  1.00 35.41           H  
ATOM   2466  HA3 GLY A 158      56.183 -13.208 -11.752  1.00 35.41           H  
ATOM   2467  C   GLY A 158      55.421 -12.712 -13.719  1.00 35.41           C  
ATOM   2468  O   GLY A 158      54.547 -12.877 -14.561  1.00 35.41           O  
ATOM   2469  N   GLY A 159      56.403 -11.822 -13.880  1.00 36.39           N  
ATOM   2470  H   GLY A 159      57.130 -11.761 -13.180  1.00 36.39           H  
ATOM   2471  CA  GLY A 159      56.407 -10.846 -14.978  1.00 36.39           C  
ATOM   2472  HA2 GLY A 159      57.037 -10.001 -14.701  1.00 36.39           H  
ATOM   2473  HA3 GLY A 159      55.393 -10.472 -15.119  1.00 36.39           H  
ATOM   2474  C   GLY A 159      56.903 -11.382 -16.325  1.00 36.39           C  
ATOM   2475  O   GLY A 159      57.548 -12.424 -16.385  1.00 36.39           O  
ATOM   2476  N   GLY A 160      56.679 -10.606 -17.393  1.00 32.75           N  
ATOM   2477  H   GLY A 160      56.052  -9.820 -17.295  1.00 32.75           H  
ATOM   2478  CA  GLY A 160      57.367 -10.797 -18.676  1.00 32.75           C  
ATOM   2479  HA2 GLY A 160      58.302 -10.238 -18.661  1.00 32.75           H  
ATOM   2480  HA3 GLY A 160      57.626 -11.850 -18.787  1.00 32.75           H  
ATOM   2481  C   GLY A 160      56.574 -10.414 -19.931  1.00 32.75           C  
ATOM   2482  O   GLY A 160      55.803 -11.216 -20.428  1.00 32.75           O  
ATOM   2483  N   GLY A 161      56.880  -9.239 -20.495  1.00 31.73           N  
ATOM   2484  H   GLY A 161      57.391  -8.596 -19.908  1.00 31.73           H  
ATOM   2485  CA  GLY A 161      57.121  -9.076 -21.940  1.00 31.73           C  
ATOM   2486  HA2 GLY A 161      57.784  -9.882 -22.253  1.00 31.73           H  
ATOM   2487  HA3 GLY A 161      57.691  -8.156 -22.066  1.00 31.73           H  
ATOM   2488  C   GLY A 161      55.971  -9.066 -22.972  1.00 31.73           C  
ATOM   2489  O   GLY A 161      55.171  -9.983 -23.083  1.00 31.73           O  
ATOM   2490  N   SER A 162      56.098  -8.099 -23.891  1.00 40.53           N  
ATOM   2491  H   SER A 162      56.741  -7.363 -23.634  1.00 40.53           H  
ATOM   2492  CA  SER A 162      55.982  -8.297 -25.354  1.00 40.53           C  
ATOM   2493  HA  SER A 162      56.574  -7.484 -25.775  1.00 40.53           H  
ATOM   2494  C   SER A 162      54.623  -8.183 -26.075  1.00 40.53           C  
ATOM   2495  CB  SER A 162      56.751  -9.544 -25.800  1.00 40.53           C  
ATOM   2496  HB2 SER A 162      56.726  -9.618 -26.887  1.00 40.53           H  
ATOM   2497  HB3 SER A 162      56.292 -10.438 -25.378  1.00 40.53           H  
ATOM   2498  O   SER A 162      53.918  -9.150 -26.332  1.00 40.53           O  
ATOM   2499  OG  SER A 162      58.099  -9.433 -25.369  1.00 40.53           O  
ATOM   2500  HG  SER A 162      58.521 -10.283 -25.513  1.00 40.53           H  
ATOM   2501  N   ASN A 163      54.402  -6.968 -26.589  1.00 48.08           N  
ATOM   2502  H   ASN A 163      54.948  -6.228 -26.173  1.00 48.08           H  
ATOM   2503  CA  ASN A 163      53.712  -6.589 -27.836  1.00 48.08           C  
ATOM   2504  HA  ASN A 163      52.755  -6.132 -27.582  1.00 48.08           H  
ATOM   2505  C   ASN A 163      53.444  -7.686 -28.907  1.00 48.08           C  
ATOM   2506  CB  ASN A 163      54.619  -5.529 -28.513  1.00 48.08           C  
ATOM   2507  HB2 ASN A 163      55.612  -5.955 -28.659  1.00 48.08           H  
ATOM   2508  HB3 ASN A 163      54.218  -5.292 -29.499  1.00 48.08           H  
ATOM   2509  O   ASN A 163      54.217  -7.809 -29.857  1.00 48.08           O  
ATOM   2510  CG  ASN A 163      54.752  -4.209 -27.795  1.00 48.08           C  
ATOM   2511  ND2 ASN A 163      55.876  -3.546 -27.935  1.00 48.08           N  
ATOM   2512 HD21 ASN A 163      55.939  -2.670 -27.437  1.00 48.08           H  
ATOM   2513 HD22 ASN A 163      56.633  -3.923 -28.487  1.00 48.08           H  
ATOM   2514  OD1 ASN A 163      53.852  -3.740 -27.129  1.00 48.08           O  
ATOM   2515  N   ILE A 164      52.278  -8.339 -28.880  1.00 38.76           N  
ATOM   2516  H   ILE A 164      51.774  -8.365 -28.005  1.00 38.76           H  
ATOM   2517  CA  ILE A 164      51.568  -8.892 -30.061  1.00 38.76           C  
ATOM   2518  HA  ILE A 164      51.660  -8.169 -30.871  1.00 38.76           H  
ATOM   2519  C   ILE A 164      50.074  -8.992 -29.671  1.00 38.76           C  
ATOM   2520  CB  ILE A 164      52.129 -10.275 -30.534  1.00 38.76           C  
ATOM   2521  HB  ILE A 164      51.329 -11.009 -30.427  1.00 38.76           H  
ATOM   2522  O   ILE A 164      49.792  -9.454 -28.576  1.00 38.76           O  
ATOM   2523  CG1 ILE A 164      53.355 -10.847 -29.767  1.00 38.76           C  
ATOM   2524 HG12 ILE A 164      53.123 -10.860 -28.702  1.00 38.76           H  
ATOM   2525 HG13 ILE A 164      54.231 -10.217 -29.922  1.00 38.76           H  
ATOM   2526  CG2 ILE A 164      52.457 -10.168 -32.035  1.00 38.76           C  
ATOM   2527 HG21 ILE A 164      52.655 -11.155 -32.452  1.00 38.76           H  
ATOM   2528 HG22 ILE A 164      53.336  -9.539 -32.173  1.00 38.76           H  
ATOM   2529 HG23 ILE A 164      51.619  -9.736 -32.581  1.00 38.76           H  
ATOM   2530  CD1 ILE A 164      53.762 -12.272 -30.161  1.00 38.76           C  
ATOM   2531 HD11 ILE A 164      52.904 -12.939 -30.084  1.00 38.76           H  
ATOM   2532 HD12 ILE A 164      54.153 -12.292 -31.179  1.00 38.76           H  
ATOM   2533 HD13 ILE A 164      54.543 -12.621 -29.485  1.00 38.76           H  
ATOM   2534  N   PHE A 165      49.044  -8.549 -30.406  1.00 41.68           N  
ATOM   2535  H   PHE A 165      48.181  -8.585 -29.884  1.00 41.68           H  
ATOM   2536  CA  PHE A 165      48.860  -8.208 -31.825  1.00 41.68           C  
ATOM   2537  HA  PHE A 165      49.820  -8.128 -32.334  1.00 41.68           H  
ATOM   2538  C   PHE A 165      48.069  -6.891 -32.007  1.00 41.68           C  
ATOM   2539  CB  PHE A 165      48.010  -9.330 -32.469  1.00 41.68           C  
ATOM   2540  HB2 PHE A 165      47.500  -9.904 -31.696  1.00 41.68           H  
ATOM   2541  HB3 PHE A 165      47.215  -8.887 -33.068  1.00 41.68           H  
ATOM   2542  O   PHE A 165      47.181  -6.573 -31.219  1.00 41.68           O  
ATOM   2543  CG  PHE A 165      48.757 -10.290 -33.365  1.00 41.68           C  
ATOM   2544  CD1 PHE A 165      48.729 -10.109 -34.761  1.00 41.68           C  
ATOM   2545  HD1 PHE A 165      48.181  -9.286 -35.196  1.00 41.68           H  
ATOM   2546  CD2 PHE A 165      49.435 -11.391 -32.813  1.00 41.68           C  
ATOM   2547  HD2 PHE A 165      49.427 -11.555 -31.745  1.00 41.68           H  
ATOM   2548  CE1 PHE A 165      49.398 -11.016 -35.601  1.00 41.68           C  
ATOM   2549  HE1 PHE A 165      49.369 -10.887 -36.673  1.00 41.68           H  
ATOM   2550  CE2 PHE A 165      50.116 -12.289 -33.653  1.00 41.68           C  
ATOM   2551  HE2 PHE A 165      50.638 -13.135 -33.229  1.00 41.68           H  
ATOM   2552  CZ  PHE A 165      50.099 -12.101 -35.046  1.00 41.68           C  
ATOM   2553  HZ  PHE A 165      50.610 -12.801 -35.690  1.00 41.68           H  
ATOM   2554  N   LYS A 166      48.287  -6.180 -33.124  1.00 43.24           N  
ATOM   2555  H   LYS A 166      48.983  -6.528 -33.768  1.00 43.24           H  
ATOM   2556  CA  LYS A 166      47.340  -5.164 -33.625  1.00 43.24           C  
ATOM   2557  HA  LYS A 166      46.841  -4.672 -32.790  1.00 43.24           H  
ATOM   2558  C   LYS A 166      46.273  -5.830 -34.501  1.00 43.24           C  
ATOM   2559  CB  LYS A 166      48.061  -4.105 -34.485  1.00 43.24           C  
ATOM   2560  HB2 LYS A 166      48.672  -4.619 -35.228  1.00 43.24           H  
ATOM   2561  HB3 LYS A 166      47.304  -3.534 -35.022  1.00 43.24           H  
ATOM   2562  O   LYS A 166      46.609  -6.271 -35.593  1.00 43.24           O  
ATOM   2563  CG  LYS A 166      48.940  -3.105 -33.725  1.00 43.24           C  
ATOM   2564  HG2 LYS A 166      49.698  -3.642 -33.154  1.00 43.24           H  
ATOM   2565  HG3 LYS A 166      48.321  -2.522 -33.043  1.00 43.24           H  
ATOM   2566  CD  LYS A 166      49.627  -2.170 -34.737  1.00 43.24           C  
ATOM   2567  HD2 LYS A 166      50.254  -2.769 -35.397  1.00 43.24           H  
ATOM   2568  HD3 LYS A 166      48.866  -1.667 -35.334  1.00 43.24           H  
ATOM   2569  CE  LYS A 166      50.490  -1.121 -34.027  1.00 43.24           C  
ATOM   2570  HE2 LYS A 166      51.182  -1.637 -33.362  1.00 43.24           H  
ATOM   2571  HE3 LYS A 166      49.843  -0.498 -33.409  1.00 43.24           H  
ATOM   2572  NZ  LYS A 166      51.245  -0.284 -34.995  1.00 43.24           N  
ATOM   2573  HZ1 LYS A 166      51.861  -0.857 -35.553  1.00 43.24           H  
ATOM   2574  HZ2 LYS A 166      51.806   0.399 -34.507  1.00 43.24           H  
ATOM   2575  HZ3 LYS A 166      50.613   0.206 -35.612  1.00 43.24           H  
ATOM   2576  N   SER A 167      45.006  -5.817 -34.089  1.00 34.34           N  
ATOM   2577  H   SER A 167      44.846  -5.701 -33.098  1.00 34.34           H  
ATOM   2578  CA  SER A 167      43.854  -5.523 -34.969  1.00 34.34           C  
ATOM   2579  HA  SER A 167      43.999  -4.526 -35.383  1.00 34.34           H  
ATOM   2580  C   SER A 167      42.538  -5.551 -34.177  1.00 34.34           C  
ATOM   2581  CB  SER A 167      43.707  -6.487 -36.166  1.00 34.34           C  
ATOM   2582  HB2 SER A 167      42.780  -6.258 -36.691  1.00 34.34           H  
ATOM   2583  HB3 SER A 167      44.524  -6.331 -36.869  1.00 34.34           H  
ATOM   2584  O   SER A 167      42.282  -6.524 -33.471  1.00 34.34           O  
ATOM   2585  OG  SER A 167      43.681  -7.844 -35.785  1.00 34.34           O  
ATOM   2586  HG  SER A 167      44.471  -8.041 -35.277  1.00 34.34           H  
ATOM   2587  N   PRO A 168      41.665  -4.535 -34.293  1.00 45.40           N  
ATOM   2588  CA  PRO A 168      40.250  -4.729 -34.028  1.00 45.40           C  
ATOM   2589  HA  PRO A 168      40.093  -5.335 -33.136  1.00 45.40           H  
ATOM   2590  C   PRO A 168      39.640  -5.436 -35.245  1.00 45.40           C  
ATOM   2591  CB  PRO A 168      39.690  -3.327 -33.786  1.00 45.40           C  
ATOM   2592  HB2 PRO A 168      38.639  -3.250 -34.065  1.00 45.40           H  
ATOM   2593  HB3 PRO A 168      39.822  -3.065 -32.736  1.00 45.40           H  
ATOM   2594  O   PRO A 168      39.529  -4.851 -36.325  1.00 45.40           O  
ATOM   2595  CG  PRO A 168      40.579  -2.428 -34.648  1.00 45.40           C  
ATOM   2596  HG2 PRO A 168      40.703  -1.443 -34.197  1.00 45.40           H  
ATOM   2597  HG3 PRO A 168      40.146  -2.331 -35.644  1.00 45.40           H  
ATOM   2598  CD  PRO A 168      41.917  -3.173 -34.743  1.00 45.40           C  
ATOM   2599  HD2 PRO A 168      42.271  -3.162 -35.774  1.00 45.40           H  
ATOM   2600  HD3 PRO A 168      42.648  -2.703 -34.085  1.00 45.40           H  
ATOM   2601  N   LEU A 169      39.266  -6.705 -35.076  1.00 39.53           N  
ATOM   2602  H   LEU A 169      39.430  -7.144 -34.182  1.00 39.53           H  
ATOM   2603  CA  LEU A 169      38.443  -7.418 -36.049  1.00 39.53           C  
ATOM   2604  HA  LEU A 169      38.947  -7.421 -37.016  1.00 39.53           H  
ATOM   2605  C   LEU A 169      37.109  -6.678 -36.203  1.00 39.53           C  
ATOM   2606  CB  LEU A 169      38.226  -8.872 -35.581  1.00 39.53           C  
ATOM   2607  HB2 LEU A 169      37.278  -9.242 -35.972  1.00 39.53           H  
ATOM   2608  HB3 LEU A 169      38.144  -8.883 -34.494  1.00 39.53           H  
ATOM   2609  O   LEU A 169      36.325  -6.593 -35.260  1.00 39.53           O  
ATOM   2610  CG  LEU A 169      39.345  -9.828 -36.031  1.00 39.53           C  
ATOM   2611  HG  LEU A 169      40.309  -9.325 -35.953  1.00 39.53           H  
ATOM   2612  CD1 LEU A 169      39.380 -11.072 -35.146  1.00 39.53           C  
ATOM   2613 HD11 LEU A 169      38.425 -11.595 -35.195  1.00 39.53           H  
ATOM   2614 HD12 LEU A 169      39.577 -10.784 -34.113  1.00 39.53           H  
ATOM   2615 HD13 LEU A 169      40.174 -11.740 -35.478  1.00 39.53           H  
ATOM   2616  CD2 LEU A 169      39.127 -10.281 -37.478  1.00 39.53           C  
ATOM   2617 HD21 LEU A 169      39.119  -9.421 -38.147  1.00 39.53           H  
ATOM   2618 HD22 LEU A 169      39.936 -10.947 -37.778  1.00 39.53           H  
ATOM   2619 HD23 LEU A 169      38.179 -10.813 -37.568  1.00 39.53           H  
ATOM   2620  N   LYS A 170      36.844  -6.159 -37.405  1.00 40.01           N  
ATOM   2621  H   LYS A 170      37.552  -6.238 -38.121  1.00 40.01           H  
ATOM   2622  CA  LYS A 170      35.481  -5.815 -37.808  1.00 40.01           C  
ATOM   2623  HA  LYS A 170      34.970  -5.282 -37.007  1.00 40.01           H  
ATOM   2624  C   LYS A 170      34.728  -7.115 -38.066  1.00 40.01           C  
ATOM   2625  CB  LYS A 170      35.464  -4.959 -39.081  1.00 40.01           C  
ATOM   2626  HB2 LYS A 170      34.444  -4.968 -39.465  1.00 40.01           H  
ATOM   2627  HB3 LYS A 170      36.106  -5.413 -39.835  1.00 40.01           H  
ATOM   2628  O   LYS A 170      34.934  -7.743 -39.100  1.00 40.01           O  
ATOM   2629  CG  LYS A 170      35.878  -3.501 -38.864  1.00 40.01           C  
ATOM   2630  HG2 LYS A 170      35.263  -3.061 -38.079  1.00 40.01           H  
ATOM   2631  HG3 LYS A 170      36.929  -3.445 -38.581  1.00 40.01           H  
ATOM   2632  CD  LYS A 170      35.641  -2.757 -40.182  1.00 40.01           C  
ATOM   2633  HD2 LYS A 170      34.604  -2.911 -40.481  1.00 40.01           H  
ATOM   2634  HD3 LYS A 170      36.289  -3.173 -40.953  1.00 40.01           H  
ATOM   2635  CE  LYS A 170      35.895  -1.259 -40.041  1.00 40.01           C  
ATOM   2636  HE2 LYS A 170      36.956  -1.093 -39.853  1.00 40.01           H  
ATOM   2637  HE3 LYS A 170      35.332  -0.897 -39.180  1.00 40.01           H  
ATOM   2638  NZ  LYS A 170      35.450  -0.559 -41.269  1.00 40.01           N  
ATOM   2639  HZ1 LYS A 170      35.954  -0.902 -42.074  1.00 40.01           H  
ATOM   2640  HZ2 LYS A 170      35.571   0.440 -41.184  1.00 40.01           H  
ATOM   2641  HZ3 LYS A 170      34.470  -0.752 -41.419  1.00 40.01           H  
ATOM   2642  N   THR A 171      33.859  -7.497 -37.143  1.00 41.77           N  
ATOM   2643  H   THR A 171      33.848  -7.033 -36.246  1.00 41.77           H  
ATOM   2644  CA  THR A 171      32.771  -8.435 -37.416  1.00 41.77           C  
ATOM   2645  HA  THR A 171      32.917  -8.897 -38.393  1.00 41.77           H  
ATOM   2646  C   THR A 171      31.474  -7.645 -37.500  1.00 41.77           C  
ATOM   2647  CB  THR A 171      32.704  -9.581 -36.395  1.00 41.77           C  
ATOM   2648  HB  THR A 171      31.702 -10.009 -36.396  1.00 41.77           H  
ATOM   2649  O   THR A 171      30.873  -7.278 -36.492  1.00 41.77           O  
ATOM   2650  CG2 THR A 171      33.705 -10.676 -36.763  1.00 41.77           C  
ATOM   2651 HG21 THR A 171      33.648 -11.486 -36.035  1.00 41.77           H  
ATOM   2652 HG22 THR A 171      34.716 -10.269 -36.772  1.00 41.77           H  
ATOM   2653 HG23 THR A 171      33.469 -11.076 -37.749  1.00 41.77           H  
ATOM   2654  OG1 THR A 171      33.035  -9.161 -35.091  1.00 41.77           O  
ATOM   2655  HG1 THR A 171      32.679  -9.821 -34.492  1.00 41.77           H  
ATOM   2656  N   ASP A 172      31.064  -7.352 -38.734  1.00 38.84           N  
ATOM   2657  H   ASP A 172      31.630  -7.628 -39.523  1.00 38.84           H  
ATOM   2658  CA  ASP A 172      29.755  -6.779 -39.028  1.00 38.84           C  
ATOM   2659  HA  ASP A 172      29.582  -5.919 -38.380  1.00 38.84           H  
ATOM   2660  C   ASP A 172      28.688  -7.846 -38.729  1.00 38.84           C  
ATOM   2661  CB  ASP A 172      29.712  -6.290 -40.489  1.00 38.84           C  
ATOM   2662  HB2 ASP A 172      28.704  -5.938 -40.708  1.00 38.84           H  
ATOM   2663  HB3 ASP A 172      29.928  -7.126 -41.154  1.00 38.84           H  
ATOM   2664  O   ASP A 172      28.421  -8.730 -39.544  1.00 38.84           O  
ATOM   2665  CG  ASP A 172      30.696  -5.144 -40.776  1.00 38.84           C  
ATOM   2666  OD1 ASP A 172      30.705  -4.157 -40.006  1.00 38.84           O  
ATOM   2667  OD2 ASP A 172      31.457  -5.250 -41.765  1.00 38.84           O  
ATOM   2668  N   TYR A 173      28.112  -7.811 -37.525  1.00 42.81           N  
ATOM   2669  H   TYR A 173      28.455  -7.147 -36.845  1.00 42.81           H  
ATOM   2670  CA  TYR A 173      27.057  -8.746 -37.139  1.00 42.81           C  
ATOM   2671  HA  TYR A 173      27.397  -9.757 -37.365  1.00 42.81           H  
ATOM   2672  C   TYR A 173      25.789  -8.487 -37.958  1.00 42.81           C  
ATOM   2673  CB  TYR A 173      26.782  -8.682 -35.630  1.00 42.81           C  
ATOM   2674  HB2 TYR A 173      26.748  -7.642 -35.306  1.00 42.81           H  
ATOM   2675  HB3 TYR A 173      25.799  -9.112 -35.437  1.00 42.81           H  
ATOM   2676  O   TYR A 173      25.131  -7.453 -37.815  1.00 42.81           O  
ATOM   2677  CG  TYR A 173      27.790  -9.453 -34.798  1.00 42.81           C  
ATOM   2678  CD1 TYR A 173      27.633 -10.843 -34.625  1.00 42.81           C  
ATOM   2679  HD1 TYR A 173      26.793 -11.354 -35.072  1.00 42.81           H  
ATOM   2680  CD2 TYR A 173      28.886  -8.792 -34.210  1.00 42.81           C  
ATOM   2681  HD2 TYR A 173      29.023  -7.732 -34.363  1.00 42.81           H  
ATOM   2682  CE1 TYR A 173      28.568 -11.570 -33.865  1.00 42.81           C  
ATOM   2683  HE1 TYR A 173      28.453 -12.635 -33.724  1.00 42.81           H  
ATOM   2684  CE2 TYR A 173      29.816  -9.513 -33.436  1.00 42.81           C  
ATOM   2685  HE2 TYR A 173      30.652  -8.998 -32.988  1.00 42.81           H  
ATOM   2686  OH  TYR A 173      30.553 -11.609 -32.523  1.00 42.81           O  
ATOM   2687  HH  TYR A 173      31.183 -11.038 -32.077  1.00 42.81           H  
ATOM   2688  CZ  TYR A 173      29.656 -10.906 -33.264  1.00 42.81           C  
ATOM   2689  N   ASN A 174      25.416  -9.463 -38.788  1.00 44.81           N  
ATOM   2690  H   ASN A 174      26.027 -10.260 -38.895  1.00 44.81           H  
ATOM   2691  CA  ASN A 174      24.121  -9.482 -39.457  1.00 44.81           C  
ATOM   2692  HA  ASN A 174      24.012  -8.551 -40.015  1.00 44.81           H  
ATOM   2693  C   ASN A 174      23.005  -9.531 -38.406  1.00 44.81           C  
ATOM   2694  CB  ASN A 174      24.040 -10.675 -40.433  1.00 44.81           C  
ATOM   2695  HB2 ASN A 174      24.721 -11.466 -40.119  1.00 44.81           H  
ATOM   2696  HB3 ASN A 174      23.037 -11.101 -40.408  1.00 44.81           H  
ATOM   2697  O   ASN A 174      22.840 -10.512 -37.684  1.00 44.81           O  
ATOM   2698  CG  ASN A 174      24.310 -10.294 -41.877  1.00 44.81           C  
ATOM   2699  ND2 ASN A 174      24.859 -11.196 -42.654  1.00 44.81           N  
ATOM   2700 HD21 ASN A 174      25.039 -10.924 -43.610  1.00 44.81           H  
ATOM   2701 HD22 ASN A 174      25.081 -12.109 -42.284  1.00 44.81           H  
ATOM   2702  OD1 ASN A 174      23.988  -9.212 -42.342  1.00 44.81           O  
ATOM   2703  N   LYS A 175      22.200  -8.467 -38.348  1.00 49.86           N  
ATOM   2704  H   LYS A 175      22.448  -7.683 -38.934  1.00 49.86           H  
ATOM   2705  CA  LYS A 175      21.070  -8.304 -37.421  1.00 49.86           C  
ATOM   2706  HA  LYS A 175      21.377  -8.692 -36.449  1.00 49.86           H  
ATOM   2707  C   LYS A 175      19.845  -9.136 -37.854  1.00 49.86           C  
ATOM   2708  CB  LYS A 175      20.794  -6.794 -37.275  1.00 49.86           C  
ATOM   2709  HB2 LYS A 175      20.304  -6.436 -38.181  1.00 49.86           H  
ATOM   2710  HB3 LYS A 175      21.744  -6.268 -37.177  1.00 49.86           H  
ATOM   2711  O   LYS A 175      18.758  -8.587 -38.014  1.00 49.86           O  
ATOM   2712  CG  LYS A 175      19.937  -6.441 -36.048  1.00 49.86           C  
ATOM   2713  HG2 LYS A 175      20.508  -6.647 -35.143  1.00 49.86           H  
ATOM   2714  HG3 LYS A 175      19.034  -7.050 -36.032  1.00 49.86           H  
ATOM   2715  CD  LYS A 175      19.529  -4.961 -36.075  1.00 49.86           C  
ATOM   2716  HD2 LYS A 175      20.423  -4.337 -36.052  1.00 49.86           H  
ATOM   2717  HD3 LYS A 175      18.973  -4.766 -36.992  1.00 49.86           H  
ATOM   2718  CE  LYS A 175      18.643  -4.658 -34.862  1.00 49.86           C  
ATOM   2719  HE2 LYS A 175      19.224  -4.821 -33.954  1.00 49.86           H  
ATOM   2720  HE3 LYS A 175      17.821  -5.373 -34.853  1.00 49.86           H  
ATOM   2721  NZ  LYS A 175      18.104  -3.275 -34.891  1.00 49.86           N  
ATOM   2722  HZ1 LYS A 175      17.513  -3.119 -34.087  1.00 49.86           H  
ATOM   2723  HZ2 LYS A 175      18.850  -2.594 -34.881  1.00 49.86           H  
ATOM   2724  HZ3 LYS A 175      17.536  -3.138 -35.716  1.00 49.86           H  
ATOM   2725  N   LYS A 176      20.041 -10.432 -38.127  1.00 50.78           N  
ATOM   2726  H   LYS A 176      20.979 -10.784 -38.001  1.00 50.78           H  
ATOM   2727  CA  LYS A 176      18.993 -11.375 -38.570  1.00 50.78           C  
ATOM   2728  HA  LYS A 176      18.025 -10.982 -38.258  1.00 50.78           H  
ATOM   2729  C   LYS A 176      19.010 -12.757 -37.904  1.00 50.78           C  
ATOM   2730  CB  LYS A 176      18.989 -11.501 -40.106  1.00 50.78           C  
ATOM   2731  HB2 LYS A 176      18.540 -12.457 -40.377  1.00 50.78           H  
ATOM   2732  HB3 LYS A 176      20.007 -11.489 -40.496  1.00 50.78           H  
ATOM   2733  O   LYS A 176      18.039 -13.481 -38.071  1.00 50.78           O  
ATOM   2734  CG  LYS A 176      18.151 -10.380 -40.740  1.00 50.78           C  
ATOM   2735  HG2 LYS A 176      17.228 -10.268 -40.171  1.00 50.78           H  
ATOM   2736  HG3 LYS A 176      18.702  -9.440 -40.700  1.00 50.78           H  
ATOM   2737  CD  LYS A 176      17.778 -10.702 -42.190  1.00 50.78           C  
ATOM   2738  HD2 LYS A 176      18.669 -10.664 -42.817  1.00 50.78           H  
ATOM   2739  HD3 LYS A 176      17.355 -11.706 -42.225  1.00 50.78           H  
ATOM   2740  CE  LYS A 176      16.729  -9.693 -42.668  1.00 50.78           C  
ATOM   2741  HE2 LYS A 176      15.951  -9.630 -41.908  1.00 50.78           H  
ATOM   2742  HE3 LYS A 176      17.195  -8.711 -42.750  1.00 50.78           H  
ATOM   2743  NZ  LYS A 176      16.132 -10.110 -43.959  1.00 50.78           N  
ATOM   2744  HZ1 LYS A 176      15.422  -9.454 -44.248  1.00 50.78           H  
ATOM   2745  HZ2 LYS A 176      16.843 -10.182 -44.673  1.00 50.78           H  
ATOM   2746  HZ3 LYS A 176      15.697 -11.015 -43.848  1.00 50.78           H  
ATOM   2747  N   ASP A 177      20.025 -13.076 -37.100  1.00 46.10           N  
ATOM   2748  H   ASP A 177      20.825 -12.461 -37.055  1.00 46.10           H  
ATOM   2749  CA  ASP A 177      20.159 -14.393 -36.452  1.00 46.10           C  
ATOM   2750  HA  ASP A 177      19.380 -15.052 -36.835  1.00 46.10           H  
ATOM   2751  C   ASP A 177      19.943 -14.344 -34.919  1.00 46.10           C  
ATOM   2752  CB  ASP A 177      21.497 -15.040 -36.865  1.00 46.10           C  
ATOM   2753  HB2 ASP A 177      22.313 -14.447 -36.452  1.00 46.10           H  
ATOM   2754  HB3 ASP A 177      21.556 -16.041 -36.438  1.00 46.10           H  
ATOM   2755  O   ASP A 177      20.470 -15.178 -34.187  1.00 46.10           O  
ATOM   2756  CG  ASP A 177      21.676 -15.162 -38.387  1.00 46.10           C  
ATOM   2757  OD1 ASP A 177      20.689 -15.488 -39.083  1.00 46.10           O  
ATOM   2758  OD2 ASP A 177      22.800 -14.877 -38.860  1.00 46.10           O  
ATOM   2759  N   ILE A 178      19.191 -13.355 -34.405  1.00 51.12           N  
ATOM   2760  H   ILE A 178      18.748 -12.721 -35.054  1.00 51.12           H  
ATOM   2761  CA  ILE A 178      18.906 -13.183 -32.956  1.00 51.12           C  
ATOM   2762  HA  ILE A 178      19.346 -14.040 -32.447  1.00 51.12           H  
ATOM   2763  C   ILE A 178      17.398 -13.292 -32.630  1.00 51.12           C  
ATOM   2764  CB  ILE A 178      19.591 -11.930 -32.330  1.00 51.12           C  
ATOM   2765  HB  ILE A 178      18.928 -11.075 -32.468  1.00 51.12           H  
ATOM   2766  O   ILE A 178      16.957 -12.853 -31.576  1.00 51.12           O  
ATOM   2767  CG1 ILE A 178      20.953 -11.589 -32.988  1.00 51.12           C  
ATOM   2768 HG12 ILE A 178      21.606 -12.460 -32.937  1.00 51.12           H  
ATOM   2769 HG13 ILE A 178      20.785 -11.355 -34.039  1.00 51.12           H  
ATOM   2770  CG2 ILE A 178      19.825 -12.136 -30.813  1.00 51.12           C  
ATOM   2771 HG21 ILE A 178      20.125 -11.200 -30.342  1.00 51.12           H  
ATOM   2772 HG22 ILE A 178      18.919 -12.465 -30.304  1.00 51.12           H  
ATOM   2773 HG23 ILE A 178      20.596 -12.889 -30.654  1.00 51.12           H  
ATOM   2774  CD1 ILE A 178      21.692 -10.387 -32.379  1.00 51.12           C  
ATOM   2775 HD11 ILE A 178      22.541 -10.131 -33.013  1.00 51.12           H  
ATOM   2776 HD12 ILE A 178      22.069 -10.631 -31.386  1.00 51.12           H  
ATOM   2777 HD13 ILE A 178      21.022  -9.529 -32.320  1.00 51.12           H  
ATOM   2778  N   ASP A 179      16.608 -13.930 -33.499  1.00 47.82           N  
ATOM   2779  H   ASP A 179      17.002 -14.243 -34.374  1.00 47.82           H  
ATOM   2780  CA  ASP A 179      15.186 -14.230 -33.238  1.00 47.82           C  
ATOM   2781  HA  ASP A 179      14.834 -13.590 -32.429  1.00 47.82           H  
ATOM   2782  C   ASP A 179      14.957 -15.674 -32.720  1.00 47.82           C  
ATOM   2783  CB  ASP A 179      14.326 -13.871 -34.471  1.00 47.82           C  
ATOM   2784  HB2 ASP A 179      13.325 -14.282 -34.341  1.00 47.82           H  
ATOM   2785  HB3 ASP A 179      14.762 -14.335 -35.355  1.00 47.82           H  
ATOM   2786  O   ASP A 179      13.822 -16.143 -32.658  1.00 47.82           O  
ATOM   2787  CG  ASP A 179      14.162 -12.358 -34.703  1.00 47.82           C  
ATOM   2788  OD1 ASP A 179      14.222 -11.585 -33.721  1.00 47.82           O  
ATOM   2789  OD2 ASP A 179      13.973 -11.975 -35.880  1.00 47.82           O  
ATOM   2790  N   SER A 180      16.018 -16.404 -32.335  1.00 51.15           N  
ATOM   2791  H   SER A 180      16.936 -16.004 -32.463  1.00 51.15           H  
ATOM   2792  CA  SER A 180      15.937 -17.824 -31.927  1.00 51.15           C  
ATOM   2793  HA  SER A 180      14.884 -18.076 -31.797  1.00 51.15           H  
ATOM   2794  C   SER A 180      16.581 -18.192 -30.578  1.00 51.15           C  
ATOM   2795  CB  SER A 180      16.447 -18.732 -33.050  1.00 51.15           C  
ATOM   2796  HB2 SER A 180      15.921 -18.492 -33.974  1.00 51.15           H  
ATOM   2797  HB3 SER A 180      16.249 -19.773 -32.795  1.00 51.15           H  
ATOM   2798  O   SER A 180      16.725 -19.377 -30.279  1.00 51.15           O  
ATOM   2799  OG  SER A 180      17.836 -18.548 -33.235  1.00 51.15           O  
ATOM   2800  HG  SER A 180      18.151 -19.168 -33.896  1.00 51.15           H  
ATOM   2801  N   PHE A 181      16.910 -17.224 -29.713  1.00 42.02           N  
ATOM   2802  H   PHE A 181      16.744 -16.264 -29.977  1.00 42.02           H  
ATOM   2803  CA  PHE A 181      17.355 -17.520 -28.341  1.00 42.02           C  
ATOM   2804  HA  PHE A 181      17.792 -18.519 -28.328  1.00 42.02           H  
ATOM   2805  C   PHE A 181      16.183 -17.589 -27.353  1.00 42.02           C  
ATOM   2806  CB  PHE A 181      18.488 -16.581 -27.902  1.00 42.02           C  
ATOM   2807  HB2 PHE A 181      18.296 -15.570 -28.262  1.00 42.02           H  
ATOM   2808  HB3 PHE A 181      18.518 -16.543 -26.813  1.00 42.02           H  
ATOM   2809  O   PHE A 181      15.887 -16.636 -26.630  1.00 42.02           O  
ATOM   2810  CG  PHE A 181      19.844 -17.065 -28.377  1.00 42.02           C  
ATOM   2811  CD1 PHE A 181      20.514 -18.079 -27.661  1.00 42.02           C  
ATOM   2812  HD1 PHE A 181      20.075 -18.489 -26.764  1.00 42.02           H  
ATOM   2813  CD2 PHE A 181      20.409 -16.558 -29.561  1.00 42.02           C  
ATOM   2814  HD2 PHE A 181      19.889 -15.802 -30.131  1.00 42.02           H  
ATOM   2815  CE1 PHE A 181      21.744 -18.577 -28.125  1.00 42.02           C  
ATOM   2816  HE1 PHE A 181      22.247 -19.362 -27.580  1.00 42.02           H  
ATOM   2817  CE2 PHE A 181      21.640 -17.056 -30.025  1.00 42.02           C  
ATOM   2818  HE2 PHE A 181      22.059 -16.678 -30.946  1.00 42.02           H  
ATOM   2819  CZ  PHE A 181      22.308 -18.065 -29.307  1.00 42.02           C  
ATOM   2820  HZ  PHE A 181      23.245 -18.457 -29.673  1.00 42.02           H  
ATOM   2821  N   GLN A 182      15.542 -18.758 -27.288  1.00 44.85           N  
ATOM   2822  H   GLN A 182      15.834 -19.493 -27.916  1.00 44.85           H  
ATOM   2823  CA  GLN A 182      14.721 -19.133 -26.136  1.00 44.85           C  
ATOM   2824  HA  GLN A 182      14.025 -18.325 -25.910  1.00 44.85           H  
ATOM   2825  C   GLN A 182      15.633 -19.347 -24.919  1.00 44.85           C  
ATOM   2826  CB  GLN A 182      13.912 -20.410 -26.435  1.00 44.85           C  
ATOM   2827  HB2 GLN A 182      13.435 -20.741 -25.513  1.00 44.85           H  
ATOM   2828  HB3 GLN A 182      14.587 -21.197 -26.771  1.00 44.85           H  
ATOM   2829  O   GLN A 182      16.507 -20.209 -24.945  1.00 44.85           O  
ATOM   2830  CG  GLN A 182      12.818 -20.186 -27.493  1.00 44.85           C  
ATOM   2831  HG2 GLN A 182      12.181 -19.363 -27.169  1.00 44.85           H  
ATOM   2832  HG3 GLN A 182      13.277 -19.909 -28.441  1.00 44.85           H  
ATOM   2833  CD  GLN A 182      11.940 -21.416 -27.728  1.00 44.85           C  
ATOM   2834  NE2 GLN A 182      10.777 -21.253 -28.319  1.00 44.85           N  
ATOM   2835 HE21 GLN A 182      10.477 -20.343 -28.638  1.00 44.85           H  
ATOM   2836 HE22 GLN A 182      10.251 -22.104 -28.459  1.00 44.85           H  
ATOM   2837  OE1 GLN A 182      12.260 -22.545 -27.412  1.00 44.85           O  
ATOM   2838  N   TRP A 183      15.433 -18.574 -23.849  1.00 44.76           N  
ATOM   2839  H   TRP A 183      14.724 -17.856 -23.893  1.00 44.76           H  
ATOM   2840  CA  TRP A 183      16.020 -18.883 -22.541  1.00 44.76           C  
ATOM   2841  HA  TRP A 183      16.922 -19.478 -22.679  1.00 44.76           H  
ATOM   2842  C   TRP A 183      15.035 -19.739 -21.745  1.00 44.76           C  
ATOM   2843  CB  TRP A 183      16.455 -17.610 -21.805  1.00 44.76           C  
ATOM   2844  HB2 TRP A 183      16.494 -17.828 -20.738  1.00 44.76           H  
ATOM   2845  HB3 TRP A 183      15.713 -16.824 -21.951  1.00 44.76           H  
ATOM   2846  O   TRP A 183      14.002 -19.249 -21.278  1.00 44.76           O  
ATOM   2847  CG  TRP A 183      17.809 -17.107 -22.209  1.00 44.76           C  
ATOM   2848  CD1 TRP A 183      18.106 -16.494 -23.377  1.00 44.76           C  
ATOM   2849  HD1 TRP A 183      17.393 -16.286 -24.161  1.00 44.76           H  
ATOM   2850  CD2 TRP A 183      19.080 -17.235 -21.492  1.00 44.76           C  
ATOM   2851  CE2 TRP A 183      20.109 -16.643 -22.287  1.00 44.76           C  
ATOM   2852  CE3 TRP A 183      19.478 -17.809 -20.264  1.00 44.76           C  
ATOM   2853  HE3 TRP A 183      18.745 -18.287 -19.631  1.00 44.76           H  
ATOM   2854  NE1 TRP A 183      19.458 -16.210 -23.422  1.00 44.76           N  
ATOM   2855  HE1 TRP A 183      19.908 -15.781 -24.218  1.00 44.76           H  
ATOM   2856  CH2 TRP A 183      21.810 -17.178 -20.653  1.00 44.76           C  
ATOM   2857  HH2 TRP A 183      22.837 -17.174 -20.317  1.00 44.76           H  
ATOM   2858  CZ2 TRP A 183      21.452 -16.602 -21.882  1.00 44.76           C  
ATOM   2859  HZ2 TRP A 183      22.202 -16.148 -22.514  1.00 44.76           H  
ATOM   2860  CZ3 TRP A 183      20.826 -17.785 -19.856  1.00 44.76           C  
ATOM   2861  HZ3 TRP A 183      21.115 -18.243 -18.922  1.00 44.76           H  
ATOM   2862  N   ASP A 184      15.360 -21.026 -21.630  1.00 49.36           N  
ATOM   2863  H   ASP A 184      16.189 -21.351 -22.107  1.00 49.36           H  
ATOM   2864  CA  ASP A 184      14.547 -22.039 -20.958  1.00 49.36           C  
ATOM   2865  HA  ASP A 184      13.550 -21.996 -21.396  1.00 49.36           H  
ATOM   2866  C   ASP A 184      14.362 -21.790 -19.450  1.00 49.36           C  
ATOM   2867  CB  ASP A 184      15.139 -23.439 -21.216  1.00 49.36           C  
ATOM   2868  HB2 ASP A 184      14.936 -24.079 -20.357  1.00 49.36           H  
ATOM   2869  HB3 ASP A 184      16.222 -23.371 -21.318  1.00 49.36           H  
ATOM   2870  O   ASP A 184      15.148 -21.116 -18.778  1.00 49.36           O  
ATOM   2871  CG  ASP A 184      14.529 -24.124 -22.441  1.00 49.36           C  
ATOM   2872  OD1 ASP A 184      13.286 -24.032 -22.570  1.00 49.36           O  
ATOM   2873  OD2 ASP A 184      15.298 -24.773 -23.180  1.00 49.36           O  
ATOM   2874  N   GLN A 185      13.294 -22.370 -18.894  1.00 53.71           N  
ATOM   2875  H   GLN A 185      12.748 -22.974 -19.491  1.00 53.71           H  
ATOM   2876  CA  GLN A 185      12.777 -22.082 -17.547  1.00 53.71           C  
ATOM   2877  HA  GLN A 185      12.792 -20.999 -17.431  1.00 53.71           H  
ATOM   2878  C   GLN A 185      13.607 -22.631 -16.358  1.00 53.71           C  
ATOM   2879  CB  GLN A 185      11.309 -22.537 -17.425  1.00 53.71           C  
ATOM   2880  HB2 GLN A 185      10.981 -22.317 -16.409  1.00 53.71           H  
ATOM   2881  HB3 GLN A 185      11.247 -23.615 -17.574  1.00 53.71           H  
ATOM   2882  O   GLN A 185      13.021 -23.007 -15.344  1.00 53.71           O  
ATOM   2883  CG  GLN A 185      10.306 -21.840 -18.350  1.00 53.71           C  
ATOM   2884  HG2 GLN A 185      10.502 -20.768 -18.350  1.00 53.71           H  
ATOM   2885  HG3 GLN A 185      10.423 -22.214 -19.367  1.00 53.71           H  
ATOM   2886  CD  GLN A 185       8.862 -22.067 -17.888  1.00 53.71           C  
ATOM   2887  NE2 GLN A 185       7.896 -21.450 -18.529  1.00 53.71           N  
ATOM   2888 HE21 GLN A 185       6.962 -21.687 -18.225  1.00 53.71           H  
ATOM   2889 HE22 GLN A 185       8.092 -20.942 -19.379  1.00 53.71           H  
ATOM   2890  OE1 GLN A 185       8.554 -22.765 -16.937  1.00 53.71           O  
ATOM   2891  N   TYR A 186      14.943 -22.668 -16.417  1.00 45.81           N  
ATOM   2892  H   TYR A 186      15.392 -22.343 -17.262  1.00 45.81           H  
ATOM   2893  CA  TYR A 186      15.755 -23.221 -15.315  1.00 45.81           C  
ATOM   2894  HA  TYR A 186      15.073 -23.635 -14.572  1.00 45.81           H  
ATOM   2895  C   TYR A 186      16.571 -22.200 -14.501  1.00 45.81           C  
ATOM   2896  CB  TYR A 186      16.571 -24.427 -15.801  1.00 45.81           C  
ATOM   2897  HB2 TYR A 186      17.595 -24.118 -16.011  1.00 45.81           H  
ATOM   2898  HB3 TYR A 186      16.147 -24.809 -16.730  1.00 45.81           H  
ATOM   2899  O   TYR A 186      16.864 -22.450 -13.334  1.00 45.81           O  
ATOM   2900  CG  TYR A 186      16.555 -25.558 -14.788  1.00 45.81           C  
ATOM   2901  CD1 TYR A 186      17.648 -25.758 -13.925  1.00 45.81           C  
ATOM   2902  HD1 TYR A 186      18.516 -25.120 -14.003  1.00 45.81           H  
ATOM   2903  CD2 TYR A 186      15.407 -26.369 -14.668  1.00 45.81           C  
ATOM   2904  HD2 TYR A 186      14.561 -26.202 -15.318  1.00 45.81           H  
ATOM   2905  CE1 TYR A 186      17.602 -26.773 -12.948  1.00 45.81           C  
ATOM   2906  HE1 TYR A 186      18.443 -26.921 -12.286  1.00 45.81           H  
ATOM   2907  CE2 TYR A 186      15.355 -27.382 -13.691  1.00 45.81           C  
ATOM   2908  HE2 TYR A 186      14.479 -28.005 -13.589  1.00 45.81           H  
ATOM   2909  OH  TYR A 186      16.400 -28.562 -11.885  1.00 45.81           O  
ATOM   2910  HH  TYR A 186      17.203 -28.589 -11.361  1.00 45.81           H  
ATOM   2911  CZ  TYR A 186      16.453 -27.586 -12.830  1.00 45.81           C  
ATOM   2912  N   GLU A 187      16.869 -21.007 -15.030  1.00 52.69           N  
ATOM   2913  H   GLU A 187      16.692 -20.853 -16.012  1.00 52.69           H  
ATOM   2914  CA  GLU A 187      17.682 -20.017 -14.291  1.00 52.69           C  
ATOM   2915  HA  GLU A 187      18.341 -20.552 -13.608  1.00 52.69           H  
ATOM   2916  C   GLU A 187      16.880 -19.061 -13.386  1.00 52.69           C  
ATOM   2917  CB  GLU A 187      18.608 -19.254 -15.244  1.00 52.69           C  
ATOM   2918  HB2 GLU A 187      19.109 -18.481 -14.662  1.00 52.69           H  
ATOM   2919  HB3 GLU A 187      18.026 -18.781 -16.034  1.00 52.69           H  
ATOM   2920  O   GLU A 187      17.439 -18.421 -12.494  1.00 52.69           O  
ATOM   2921  CG  GLU A 187      19.668 -20.193 -15.849  1.00 52.69           C  
ATOM   2922  HG2 GLU A 187      20.041 -20.851 -15.064  1.00 52.69           H  
ATOM   2923  HG3 GLU A 187      19.195 -20.814 -16.610  1.00 52.69           H  
ATOM   2924  CD  GLU A 187      20.862 -19.446 -16.457  1.00 52.69           C  
ATOM   2925  OE1 GLU A 187      21.823 -20.140 -16.854  1.00 52.69           O  
ATOM   2926  OE2 GLU A 187      20.819 -18.196 -16.501  1.00 52.69           O  
ATOM   2927  N   LYS A 188      15.547 -18.995 -13.522  1.00 51.10           N  
ATOM   2928  H   LYS A 188      15.127 -19.573 -14.236  1.00 51.10           H  
ATOM   2929  CA  LYS A 188      14.712 -18.072 -12.724  1.00 51.10           C  
ATOM   2930  HA  LYS A 188      15.261 -17.133 -12.654  1.00 51.10           H  
ATOM   2931  C   LYS A 188      14.518 -18.456 -11.248  1.00 51.10           C  
ATOM   2932  CB  LYS A 188      13.376 -17.779 -13.436  1.00 51.10           C  
ATOM   2933  HB2 LYS A 188      12.616 -17.530 -12.696  1.00 51.10           H  
ATOM   2934  HB3 LYS A 188      13.041 -18.658 -13.986  1.00 51.10           H  
ATOM   2935  O   LYS A 188      14.001 -17.633 -10.496  1.00 51.10           O  
ATOM   2936  CG  LYS A 188      13.527 -16.579 -14.383  1.00 51.10           C  
ATOM   2937  HG2 LYS A 188      14.255 -16.820 -15.157  1.00 51.10           H  
ATOM   2938  HG3 LYS A 188      13.893 -15.724 -13.814  1.00 51.10           H  
ATOM   2939  CD  LYS A 188      12.196 -16.195 -15.041  1.00 51.10           C  
ATOM   2940  HD2 LYS A 188      11.861 -17.020 -15.670  1.00 51.10           H  
ATOM   2941  HD3 LYS A 188      11.451 -16.002 -14.269  1.00 51.10           H  
ATOM   2942  CE  LYS A 188      12.402 -14.934 -15.889  1.00 51.10           C  
ATOM   2943  HE2 LYS A 188      12.704 -14.117 -15.233  1.00 51.10           H  
ATOM   2944  HE3 LYS A 188      13.223 -15.119 -16.581  1.00 51.10           H  
ATOM   2945  NZ  LYS A 188      11.179 -14.567 -16.646  1.00 51.10           N  
ATOM   2946  HZ1 LYS A 188      10.925 -15.316 -17.275  1.00 51.10           H  
ATOM   2947  HZ2 LYS A 188      10.409 -14.388 -16.019  1.00 51.10           H  
ATOM   2948  HZ3 LYS A 188      11.349 -13.741 -17.203  1.00 51.10           H  
ATOM   2949  N   GLN A 189      14.931 -19.647 -10.801  1.00 49.62           N  
ATOM   2950  H   GLN A 189      15.360 -20.286 -11.456  1.00 49.62           H  
ATOM   2951  CA  GLN A 189      14.829 -20.033  -9.381  1.00 49.62           C  
ATOM   2952  HA  GLN A 189      13.968 -19.522  -8.948  1.00 49.62           H  
ATOM   2953  C   GLN A 189      16.016 -19.580  -8.511  1.00 49.62           C  
ATOM   2954  CB  GLN A 189      14.571 -21.543  -9.234  1.00 49.62           C  
ATOM   2955  HB2 GLN A 189      14.887 -21.853  -8.238  1.00 49.62           H  
ATOM   2956  HB3 GLN A 189      15.156 -22.101  -9.966  1.00 49.62           H  
ATOM   2957  O   GLN A 189      15.829 -19.376  -7.314  1.00 49.62           O  
ATOM   2958  CG  GLN A 189      13.075 -21.877  -9.376  1.00 49.62           C  
ATOM   2959  HG2 GLN A 189      12.499 -21.224  -8.721  1.00 49.62           H  
ATOM   2960  HG3 GLN A 189      12.759 -21.697 -10.404  1.00 49.62           H  
ATOM   2961  CD  GLN A 189      12.739 -23.321  -9.004  1.00 49.62           C  
ATOM   2962  NE2 GLN A 189      11.474 -23.665  -8.894  1.00 49.62           N  
ATOM   2963 HE21 GLN A 189      10.732 -23.011  -9.098  1.00 49.62           H  
ATOM   2964 HE22 GLN A 189      11.316 -24.639  -8.680  1.00 49.62           H  
ATOM   2965  OE1 GLN A 189      13.586 -24.168  -8.793  1.00 49.62           O  
ATOM   2966  N   GLN A 190      17.206 -19.357  -9.080  1.00 49.16           N  
ATOM   2967  H   GLN A 190      17.307 -19.489 -10.076  1.00 49.16           H  
ATOM   2968  CA  GLN A 190      18.405 -18.971  -8.311  1.00 49.16           C  
ATOM   2969  HA  GLN A 190      18.427 -19.534  -7.377  1.00 49.16           H  
ATOM   2970  C   GLN A 190      18.425 -17.480  -7.908  1.00 49.16           C  
ATOM   2971  CB  GLN A 190      19.660 -19.353  -9.119  1.00 49.16           C  
ATOM   2972  HB2 GLN A 190      19.554 -18.956 -10.128  1.00 49.16           H  
ATOM   2973  HB3 GLN A 190      20.538 -18.880  -8.679  1.00 49.16           H  
ATOM   2974  O   GLN A 190      19.187 -17.082  -7.032  1.00 49.16           O  
ATOM   2975  CG  GLN A 190      19.907 -20.874  -9.209  1.00 49.16           C  
ATOM   2976  HG2 GLN A 190      18.975 -21.393  -9.430  1.00 49.16           H  
ATOM   2977  HG3 GLN A 190      20.584 -21.055 -10.044  1.00 49.16           H  
ATOM   2978  CD  GLN A 190      20.546 -21.499  -7.965  1.00 49.16           C  
ATOM   2979  NE2 GLN A 190      20.712 -22.803  -7.935  1.00 49.16           N  
ATOM   2980 HE21 GLN A 190      20.440 -23.378  -8.719  1.00 49.16           H  
ATOM   2981 HE22 GLN A 190      21.148 -23.165  -7.099  1.00 49.16           H  
ATOM   2982  OE1 GLN A 190      20.919 -20.852  -7.004  1.00 49.16           O  
ATOM   2983  N   PHE A 191      17.572 -16.640  -8.507  1.00 42.96           N  
ATOM   2984  H   PHE A 191      16.979 -17.009  -9.236  1.00 42.96           H  
ATOM   2985  CA  PHE A 191      17.577 -15.185  -8.282  1.00 42.96           C  
ATOM   2986  HA  PHE A 191      18.608 -14.874  -8.115  1.00 42.96           H  
ATOM   2987  C   PHE A 191      16.778 -14.727  -7.039  1.00 42.96           C  
ATOM   2988  CB  PHE A 191      17.097 -14.504  -9.576  1.00 42.96           C  
ATOM   2989  HB2 PHE A 191      17.484 -15.057 -10.431  1.00 42.96           H  
ATOM   2990  HB3 PHE A 191      16.009 -14.555  -9.625  1.00 42.96           H  
ATOM   2991  O   PHE A 191      16.938 -13.598  -6.584  1.00 42.96           O  
ATOM   2992  CG  PHE A 191      17.549 -13.063  -9.733  1.00 42.96           C  
ATOM   2993  CD1 PHE A 191      16.687 -12.002  -9.396  1.00 42.96           C  
ATOM   2994  HD1 PHE A 191      15.706 -12.210  -8.995  1.00 42.96           H  
ATOM   2995  CD2 PHE A 191      18.840 -12.783 -10.223  1.00 42.96           C  
ATOM   2996  HD2 PHE A 191      19.507 -13.592 -10.482  1.00 42.96           H  
ATOM   2997  CE1 PHE A 191      17.113 -10.670  -9.551  1.00 42.96           C  
ATOM   2998  HE1 PHE A 191      16.454  -9.860  -9.276  1.00 42.96           H  
ATOM   2999  CE2 PHE A 191      19.267 -11.451 -10.376  1.00 42.96           C  
ATOM   3000  HE2 PHE A 191      20.259 -11.242 -10.748  1.00 42.96           H  
ATOM   3001  CZ  PHE A 191      18.402 -10.394 -10.041  1.00 42.96           C  
ATOM   3002  HZ  PHE A 191      18.732  -9.372 -10.151  1.00 42.96           H  
ATOM   3003  N   ASN A 192      15.931 -15.590  -6.459  1.00 47.40           N  
ATOM   3004  H   ASN A 192      15.895 -16.528  -6.831  1.00 47.40           H  
ATOM   3005  CA  ASN A 192      14.919 -15.203  -5.458  1.00 47.40           C  
ATOM   3006  HA  ASN A 192      14.841 -14.115  -5.464  1.00 47.40           H  
ATOM   3007  C   ASN A 192      15.265 -15.515  -3.982  1.00 47.40           C  
ATOM   3008  CB  ASN A 192      13.543 -15.758  -5.899  1.00 47.40           C  
ATOM   3009  HB2 ASN A 192      12.903 -15.898  -5.028  1.00 47.40           H  
ATOM   3010  HB3 ASN A 192      13.669 -16.733  -6.368  1.00 47.40           H  
ATOM   3011  O   ASN A 192      14.381 -15.435  -3.134  1.00 47.40           O  
ATOM   3012  CG  ASN A 192      12.773 -14.840  -6.838  1.00 47.40           C  
ATOM   3013  ND2 ASN A 192      11.674 -15.312  -7.376  1.00 47.40           N  
ATOM   3014 HD21 ASN A 192      11.373 -16.256  -7.180  1.00 47.40           H  
ATOM   3015 HD22 ASN A 192      11.180 -14.676  -7.986  1.00 47.40           H  
ATOM   3016  OD1 ASN A 192      13.106 -13.698  -7.096  1.00 47.40           O  
ATOM   3017  N   GLN A 193      16.519 -15.850  -3.647  1.00 45.46           N  
ATOM   3018  H   GLN A 193      17.198 -15.952  -4.387  1.00 45.46           H  
ATOM   3019  CA  GLN A 193      16.955 -16.100  -2.251  1.00 45.46           C  
ATOM   3020  HA  GLN A 193      16.092 -16.046  -1.588  1.00 45.46           H  
ATOM   3021  C   GLN A 193      17.933 -15.051  -1.679  1.00 45.46           C  
ATOM   3022  CB  GLN A 193      17.518 -17.530  -2.132  1.00 45.46           C  
ATOM   3023  HB2 GLN A 193      18.140 -17.736  -3.003  1.00 45.46           H  
ATOM   3024  HB3 GLN A 193      18.159 -17.604  -1.254  1.00 45.46           H  
ATOM   3025  O   GLN A 193      18.184 -15.056  -0.479  1.00 45.46           O  
ATOM   3026  CG  GLN A 193      16.428 -18.615  -2.024  1.00 45.46           C  
ATOM   3027  HG2 GLN A 193      16.885 -19.570  -2.285  1.00 45.46           H  
ATOM   3028  HG3 GLN A 193      15.636 -18.421  -2.746  1.00 45.46           H  
ATOM   3029  CD  GLN A 193      15.810 -18.765  -0.628  1.00 45.46           C  
ATOM   3030  NE2 GLN A 193      15.091 -19.837  -0.375  1.00 45.46           N  
ATOM   3031 HE21 GLN A 193      14.951 -20.546  -1.081  1.00 45.46           H  
ATOM   3032 HE22 GLN A 193      14.714 -19.887   0.561  1.00 45.46           H  
ATOM   3033  OE1 GLN A 193      15.951 -17.955   0.268  1.00 45.46           O  
ATOM   3034  N   ASN A 194      18.447 -14.115  -2.491  1.00 48.91           N  
ATOM   3035  H   ASN A 194      18.198 -14.140  -3.469  1.00 48.91           H  
ATOM   3036  CA  ASN A 194      19.452 -13.126  -2.052  1.00 48.91           C  
ATOM   3037  HA  ASN A 194      19.800 -13.401  -1.057  1.00 48.91           H  
ATOM   3038  C   ASN A 194      18.916 -11.692  -1.859  1.00 48.91           C  
ATOM   3039  CB  ASN A 194      20.683 -13.195  -2.980  1.00 48.91           C  
ATOM   3040  HB2 ASN A 194      20.366 -13.244  -4.022  1.00 48.91           H  
ATOM   3041  HB3 ASN A 194      21.282 -12.294  -2.853  1.00 48.91           H  
ATOM   3042  O   ASN A 194      19.691 -10.778  -1.592  1.00 48.91           O  
ATOM   3043  CG  ASN A 194      21.604 -14.366  -2.673  1.00 48.91           C  
ATOM   3044  ND2 ASN A 194      22.617 -14.572  -3.479  1.00 48.91           N  
ATOM   3045 HD21 ASN A 194      23.212 -15.352  -3.240  1.00 48.91           H  
ATOM   3046 HD22 ASN A 194      22.784 -13.963  -4.267  1.00 48.91           H  
ATOM   3047  OD1 ASN A 194      21.450 -15.108  -1.721  1.00 48.91           O  
ATOM   3048  N   ILE A 195      17.601 -11.472  -1.952  1.00 51.68           N  
ATOM   3049  H   ILE A 195      16.998 -12.261  -2.137  1.00 51.68           H  
ATOM   3050  CA  ILE A 195      16.974 -10.171  -1.667  1.00 51.68           C  
ATOM   3051  HA  ILE A 195      17.746  -9.434  -1.444  1.00 51.68           H  
ATOM   3052  C   ILE A 195      16.110 -10.307  -0.411  1.00 51.68           C  
ATOM   3053  CB  ILE A 195      16.178  -9.626  -2.887  1.00 51.68           C  
ATOM   3054  HB  ILE A 195      15.321 -10.275  -3.064  1.00 51.68           H  
ATOM   3055  O   ILE A 195      14.903 -10.480  -0.543  1.00 51.68           O  
ATOM   3056  CG1 ILE A 195      17.030  -9.612  -4.179  1.00 51.68           C  
ATOM   3057 HG12 ILE A 195      17.908  -8.983  -4.030  1.00 51.68           H  
ATOM   3058 HG13 ILE A 195      17.375 -10.625  -4.389  1.00 51.68           H  
ATOM   3059  CG2 ILE A 195      15.665  -8.201  -2.579  1.00 51.68           C  
ATOM   3060 HG21 ILE A 195      15.005  -7.857  -3.376  1.00 51.68           H  
ATOM   3061 HG22 ILE A 195      16.505  -7.514  -2.481  1.00 51.68           H  
ATOM   3062 HG23 ILE A 195      15.083  -8.186  -1.657  1.00 51.68           H  
ATOM   3063  CD1 ILE A 195      16.277  -9.131  -5.428  1.00 51.68           C  
ATOM   3064 HD11 ILE A 195      16.063  -8.065  -5.362  1.00 51.68           H  
ATOM   3065 HD12 ILE A 195      16.898  -9.303  -6.307  1.00 51.68           H  
ATOM   3066 HD13 ILE A 195      15.347  -9.689  -5.540  1.00 51.68           H  
ATOM   3067  N   LEU A 196      16.723 -10.257   0.788  1.00 43.27           N  
ATOM   3068  H   LEU A 196      17.732 -10.217   0.769  1.00 43.27           H  
ATOM   3069  CA  LEU A 196      16.031  -9.896   2.050  1.00 43.27           C  
ATOM   3070  HA  LEU A 196      15.628  -8.896   1.888  1.00 43.27           H  
ATOM   3071  C   LEU A 196      16.898  -9.743   3.328  1.00 43.27           C  
ATOM   3072  CB  LEU A 196      14.830 -10.845   2.330  1.00 43.27           C  
ATOM   3073  HB2 LEU A 196      14.862 -11.222   3.352  1.00 43.27           H  
ATOM   3074  HB3 LEU A 196      14.896 -11.722   1.685  1.00 43.27           H  
ATOM   3075  O   LEU A 196      16.322  -9.393   4.352  1.00 43.27           O  
ATOM   3076  CG  LEU A 196      13.473 -10.134   2.106  1.00 43.27           C  
ATOM   3077  HG  LEU A 196      13.508  -9.516   1.208  1.00 43.27           H  
ATOM   3078  CD1 LEU A 196      12.348 -11.152   1.925  1.00 43.27           C  
ATOM   3079 HD11 LEU A 196      12.567 -11.776   1.059  1.00 43.27           H  
ATOM   3080 HD12 LEU A 196      12.268 -11.781   2.812  1.00 43.27           H  
ATOM   3081 HD13 LEU A 196      11.404 -10.634   1.755  1.00 43.27           H  
ATOM   3082  CD2 LEU A 196      13.106  -9.210   3.268  1.00 43.27           C  
ATOM   3083 HD21 LEU A 196      13.874  -8.446   3.391  1.00 43.27           H  
ATOM   3084 HD22 LEU A 196      12.152  -8.723   3.069  1.00 43.27           H  
ATOM   3085 HD23 LEU A 196      13.039  -9.785   4.191  1.00 43.27           H  
ATOM   3086  N   ASN A 197      18.227  -9.958   3.320  1.00 39.78           N  
ATOM   3087  H   ASN A 197      18.674 -10.272   2.470  1.00 39.78           H  
ATOM   3088  CA  ASN A 197      19.025  -9.976   4.572  1.00 39.78           C  
ATOM   3089  HA  ASN A 197      18.388  -9.637   5.389  1.00 39.78           H  
ATOM   3090  C   ASN A 197      20.214  -8.996   4.697  1.00 39.78           C  
ATOM   3091  CB  ASN A 197      19.427 -11.430   4.900  1.00 39.78           C  
ATOM   3092  HB2 ASN A 197      20.365 -11.431   5.455  1.00 39.78           H  
ATOM   3093  HB3 ASN A 197      19.595 -11.989   3.979  1.00 39.78           H  
ATOM   3094  O   ASN A 197      20.743  -8.874   5.798  1.00 39.78           O  
ATOM   3095  CG  ASN A 197      18.413 -12.158   5.773  1.00 39.78           C  
ATOM   3096  ND2 ASN A 197      18.390 -13.468   5.718  1.00 39.78           N  
ATOM   3097 HD21 ASN A 197      19.010 -13.965   5.095  1.00 39.78           H  
ATOM   3098 HD22 ASN A 197      17.702 -13.919   6.304  1.00 39.78           H  
ATOM   3099  OD1 ASN A 197      17.648 -11.595   6.535  1.00 39.78           O  
ATOM   3100  N   ASP A 198      20.593  -8.237   3.663  1.00 36.63           N  
ATOM   3101  H   ASP A 198      20.159  -8.370   2.761  1.00 36.63           H  
ATOM   3102  CA  ASP A 198      21.666  -7.227   3.768  1.00 36.63           C  
ATOM   3103  HA  ASP A 198      22.202  -7.366   4.707  1.00 36.63           H  
ATOM   3104  C   ASP A 198      21.105  -5.803   3.842  1.00 36.63           C  
ATOM   3105  CB  ASP A 198      22.710  -7.398   2.650  1.00 36.63           C  
ATOM   3106  HB2 ASP A 198      22.202  -7.591   1.705  1.00 36.63           H  
ATOM   3107  HB3 ASP A 198      23.272  -6.470   2.546  1.00 36.63           H  
ATOM   3108  O   ASP A 198      21.129  -5.047   2.870  1.00 36.63           O  
ATOM   3109  CG  ASP A 198      23.734  -8.499   2.940  1.00 36.63           C  
ATOM   3110  OD1 ASP A 198      24.059  -8.705   4.131  1.00 36.63           O  
ATOM   3111  OD2 ASP A 198      24.213  -9.098   1.954  1.00 36.63           O  
ATOM   3112  N   ASN A 199      20.568  -5.425   5.009  1.00 42.38           N  
ATOM   3113  H   ASN A 199      20.498  -6.111   5.746  1.00 42.38           H  
ATOM   3114  CA  ASN A 199      20.204  -4.027   5.262  1.00 42.38           C  
ATOM   3115  HA  ASN A 199      20.998  -3.437   4.805  1.00 42.38           H  
ATOM   3116  C   ASN A 199      20.220  -3.613   6.749  1.00 42.38           C  
ATOM   3117  CB  ASN A 199      18.887  -3.682   4.521  1.00 42.38           C  
ATOM   3118  HB2 ASN A 199      18.719  -4.400   3.719  1.00 42.38           H  
ATOM   3119  HB3 ASN A 199      18.034  -3.748   5.196  1.00 42.38           H  
ATOM   3120  O   ASN A 199      19.295  -2.952   7.205  1.00 42.38           O  
ATOM   3121  CG  ASN A 199      18.917  -2.304   3.872  1.00 42.38           C  
ATOM   3122  ND2 ASN A 199      17.918  -1.989   3.081  1.00 42.38           N  
ATOM   3123 HD21 ASN A 199      17.185  -2.661   2.905  1.00 42.38           H  
ATOM   3124 HD22 ASN A 199      17.988  -1.088   2.630  1.00 42.38           H  
ATOM   3125  OD1 ASN A 199      19.815  -1.493   4.030  1.00 42.38           O  
ATOM   3126  N   HIS A 200      21.262  -3.988   7.510  1.00 36.75           N  
ATOM   3127  H   HIS A 200      21.936  -4.616   7.097  1.00 36.75           H  
ATOM   3128  CA  HIS A 200      21.615  -3.346   8.794  1.00 36.75           C  
ATOM   3129  HA  HIS A 200      21.563  -2.268   8.644  1.00 36.75           H  
ATOM   3130  C   HIS A 200      23.067  -3.637   9.247  1.00 36.75           C  
ATOM   3131  CB  HIS A 200      20.606  -3.708   9.920  1.00 36.75           C  
ATOM   3132  HB2 HIS A 200      21.102  -3.679  10.890  1.00 36.75           H  
ATOM   3133  HB3 HIS A 200      20.248  -4.727   9.771  1.00 36.75           H  
ATOM   3134  O   HIS A 200      23.290  -4.385  10.194  1.00 36.75           O  
ATOM   3135  CG  HIS A 200      19.430  -2.769  10.066  1.00 36.75           C  
ATOM   3136  CD2 HIS A 200      18.118  -3.131  10.218  1.00 36.75           C  
ATOM   3137  HD2 HIS A 200      17.740  -4.142  10.240  1.00 36.75           H  
ATOM   3138  ND1 HIS A 200      19.469  -1.391  10.082  1.00 36.75           N  
ATOM   3139  HD1 HIS A 200      20.285  -0.817   9.926  1.00 36.75           H  
ATOM   3140  CE1 HIS A 200      18.211  -0.941  10.221  1.00 36.75           C  
ATOM   3141  HE1 HIS A 200      17.921   0.099  10.237  1.00 36.75           H  
ATOM   3142  NE2 HIS A 200      17.352  -1.964  10.332  1.00 36.75           N  
ATOM   3143  N   SER A 201      24.067  -2.987   8.635  1.00 31.95           N  
ATOM   3144  H   SER A 201      23.882  -2.537   7.750  1.00 31.95           H  
ATOM   3145  CA  SER A 201      25.227  -2.456   9.384  1.00 31.95           C  
ATOM   3146  HA  SER A 201      24.822  -1.913  10.238  1.00 31.95           H  
ATOM   3147  C   SER A 201      26.037  -1.451   8.558  1.00 31.95           C  
ATOM   3148  CB  SER A 201      26.163  -3.539   9.935  1.00 31.95           C  
ATOM   3149  HB2 SER A 201      27.043  -3.643   9.300  1.00 31.95           H  
ATOM   3150  HB3 SER A 201      25.662  -4.506   9.988  1.00 31.95           H  
ATOM   3151  O   SER A 201      25.937  -1.420   7.335  1.00 31.95           O  
ATOM   3152  OG  SER A 201      26.538  -3.140  11.242  1.00 31.95           O  
ATOM   3153  HG  SER A 201      26.910  -3.905  11.686  1.00 31.95           H  
ATOM   3154  N   SER A 202      26.786  -0.580   9.232  1.00 33.05           N  
ATOM   3155  H   SER A 202      26.912  -0.729  10.223  1.00 33.05           H  
ATOM   3156  CA  SER A 202      27.279   0.696   8.695  1.00 33.05           C  
ATOM   3157  HA  SER A 202      26.922   0.807   7.671  1.00 33.05           H  
ATOM   3158  C   SER A 202      28.812   0.832   8.643  1.00 33.05           C  
ATOM   3159  CB  SER A 202      26.649   1.825   9.529  1.00 33.05           C  
ATOM   3160  HB2 SER A 202      27.036   2.792   9.209  1.00 33.05           H  
ATOM   3161  HB3 SER A 202      25.571   1.815   9.368  1.00 33.05           H  
ATOM   3162  O   SER A 202      29.557   0.053   9.237  1.00 33.05           O  
ATOM   3163  OG  SER A 202      26.903   1.639  10.910  1.00 33.05           O  
ATOM   3164  HG  SER A 202      26.407   2.284  11.420  1.00 33.05           H  
ATOM   3165  N   SER A 203      29.263   1.923   7.998  1.00 29.31           N  
ATOM   3166  H   SER A 203      28.568   2.459   7.501  1.00 29.31           H  
ATOM   3167  CA  SER A 203      30.661   2.391   7.870  1.00 29.31           C  
ATOM   3168  HA  SER A 203      30.580   3.433   7.562  1.00 29.31           H  
ATOM   3169  C   SER A 203      31.491   1.697   6.760  1.00 29.31           C  
ATOM   3170  CB  SER A 203      31.335   2.424   9.254  1.00 29.31           C  
ATOM   3171  HB2 SER A 203      31.851   3.376   9.376  1.00 29.31           H  
ATOM   3172  HB3 SER A 203      30.586   2.373  10.044  1.00 29.31           H  
ATOM   3173  O   SER A 203      31.212   0.562   6.402  1.00 29.31           O  
ATOM   3174  OG  SER A 203      32.245   1.354   9.398  1.00 29.31           O  
ATOM   3175  HG  SER A 203      31.713   0.555   9.402  1.00 29.31           H  
ATOM   3176  N   SER A 204      32.499   2.319   6.130  1.00 32.98           N  
ATOM   3177  H   SER A 204      32.883   1.781   5.366  1.00 32.98           H  
ATOM   3178  CA  SER A 204      33.161   3.614   6.384  1.00 32.98           C  
ATOM   3179  HA  SER A 204      32.493   4.282   6.930  1.00 32.98           H  
ATOM   3180  C   SER A 204      33.580   4.332   5.086  1.00 32.98           C  
ATOM   3181  CB  SER A 204      34.426   3.395   7.226  1.00 32.98           C  
ATOM   3182  HB2 SER A 204      34.916   2.465   6.936  1.00 32.98           H  
ATOM   3183  HB3 SER A 204      35.126   4.214   7.059  1.00 32.98           H  
ATOM   3184  O   SER A 204      33.720   3.724   4.030  1.00 32.98           O  
ATOM   3185  OG  SER A 204      34.115   3.376   8.598  1.00 32.98           O  
ATOM   3186  HG  SER A 204      33.699   2.541   8.827  1.00 32.98           H  
ATOM   3187  N   PHE A 205      33.809   5.644   5.187  1.00 36.38           N  
ATOM   3188  H   PHE A 205      33.765   6.050   6.111  1.00 36.38           H  
ATOM   3189  CA  PHE A 205      34.164   6.567   4.100  1.00 36.38           C  
ATOM   3190  HA  PHE A 205      33.815   6.172   3.145  1.00 36.38           H  
ATOM   3191  C   PHE A 205      35.682   6.813   4.022  1.00 36.38           C  
ATOM   3192  CB  PHE A 205      33.412   7.877   4.417  1.00 36.38           C  
ATOM   3193  HB2 PHE A 205      33.660   8.174   5.436  1.00 36.38           H  
ATOM   3194  HB3 PHE A 205      32.344   7.662   4.411  1.00 36.38           H  
ATOM   3195  O   PHE A 205      36.282   7.088   5.058  1.00 36.38           O  
ATOM   3196  CG  PHE A 205      33.656   9.086   3.530  1.00 36.38           C  
ATOM   3197  CD1 PHE A 205      34.713   9.974   3.811  1.00 36.38           C  
ATOM   3198  HD1 PHE A 205      35.399   9.762   4.617  1.00 36.38           H  
ATOM   3199  CD2 PHE A 205      32.749   9.394   2.498  1.00 36.38           C  
ATOM   3200  HD2 PHE A 205      31.919   8.734   2.292  1.00 36.38           H  
ATOM   3201  CE1 PHE A 205      34.868  11.153   3.060  1.00 36.38           C  
ATOM   3202  HE1 PHE A 205      35.683  11.825   3.285  1.00 36.38           H  
ATOM   3203  CE2 PHE A 205      32.897  10.579   1.754  1.00 36.38           C  
ATOM   3204  HE2 PHE A 205      32.189  10.817   0.974  1.00 36.38           H  
ATOM   3205  CZ  PHE A 205      33.956  11.460   2.036  1.00 36.38           C  
ATOM   3206  HZ  PHE A 205      34.064  12.375   1.472  1.00 36.38           H  
ATOM   3207  N   ASN A 206      36.280   6.795   2.818  1.00 35.23           N  
ATOM   3208  H   ASN A 206      35.784   6.310   2.083  1.00 35.23           H  
ATOM   3209  CA  ASN A 206      37.289   7.775   2.347  1.00 35.23           C  
ATOM   3210  HA  ASN A 206      36.787   8.737   2.244  1.00 35.23           H  
ATOM   3211  C   ASN A 206      37.845   7.416   0.953  1.00 35.23           C  
ATOM   3212  CB  ASN A 206      38.471   7.931   3.332  1.00 35.23           C  
ATOM   3213  HB2 ASN A 206      38.579   7.041   3.951  1.00 35.23           H  
ATOM   3214  HB3 ASN A 206      39.405   8.052   2.782  1.00 35.23           H  
ATOM   3215  O   ASN A 206      38.381   6.326   0.776  1.00 35.23           O  
ATOM   3216  CG  ASN A 206      38.316   9.175   4.189  1.00 35.23           C  
ATOM   3217  ND2 ASN A 206      38.514   9.085   5.481  1.00 35.23           N  
ATOM   3218 HD21 ASN A 206      38.370   9.924   6.024  1.00 35.23           H  
ATOM   3219 HD22 ASN A 206      38.574   8.169   5.902  1.00 35.23           H  
ATOM   3220  OD1 ASN A 206      38.022  10.251   3.694  1.00 35.23           O  
ATOM   3221  N   GLY A 207      37.772   8.333  -0.027  1.00 32.47           N  
ATOM   3222  H   GLY A 207      37.314   9.214   0.157  1.00 32.47           H  
ATOM   3223  CA  GLY A 207      38.255   8.018  -1.385  1.00 32.47           C  
ATOM   3224  HA2 GLY A 207      37.768   7.099  -1.713  1.00 32.47           H  
ATOM   3225  HA3 GLY A 207      39.321   7.799  -1.315  1.00 32.47           H  
ATOM   3226  C   GLY A 207      38.092   9.038  -2.525  1.00 32.47           C  
ATOM   3227  O   GLY A 207      38.047   8.608  -3.668  1.00 32.47           O  
ATOM   3228  N   GLY A 208      38.044  10.352  -2.263  1.00 30.63           N  
ATOM   3229  H   GLY A 208      38.062  10.638  -1.295  1.00 30.63           H  
ATOM   3230  CA  GLY A 208      38.358  11.379  -3.281  1.00 30.63           C  
ATOM   3231  HA2 GLY A 208      38.760  12.252  -2.767  1.00 30.63           H  
ATOM   3232  HA3 GLY A 208      39.163  10.998  -3.911  1.00 30.63           H  
ATOM   3233  C   GLY A 208      37.245  11.848  -4.243  1.00 30.63           C  
ATOM   3234  O   GLY A 208      36.818  11.123  -5.130  1.00 30.63           O  
ATOM   3235  N   SER A 209      36.890  13.137  -4.118  1.00 37.17           N  
ATOM   3236  H   SER A 209      37.315  13.623  -3.341  1.00 37.17           H  
ATOM   3237  CA  SER A 209      36.201  14.010  -5.101  1.00 37.17           C  
ATOM   3238  HA  SER A 209      35.879  14.891  -4.545  1.00 37.17           H  
ATOM   3239  C   SER A 209      34.940  13.475  -5.803  1.00 37.17           C  
ATOM   3240  CB  SER A 209      37.194  14.536  -6.146  1.00 37.17           C  
ATOM   3241  HB2 SER A 209      37.954  15.143  -5.655  1.00 37.17           H  
ATOM   3242  HB3 SER A 209      36.663  15.161  -6.864  1.00 37.17           H  
ATOM   3243  O   SER A 209      35.008  12.690  -6.747  1.00 37.17           O  
ATOM   3244  OG  SER A 209      37.825  13.474  -6.827  1.00 37.17           O  
ATOM   3245  HG  SER A 209      37.183  12.767  -6.923  1.00 37.17           H  
ATOM   3246  N   GLY A 210      33.776  14.007  -5.419  1.00 40.68           N  
ATOM   3247  H   GLY A 210      33.772  14.706  -4.689  1.00 40.68           H  
ATOM   3248  CA  GLY A 210      32.501  13.681  -6.058  1.00 40.68           C  
ATOM   3249  HA2 GLY A 210      32.362  12.601  -6.037  1.00 40.68           H  
ATOM   3250  HA3 GLY A 210      31.686  14.137  -5.496  1.00 40.68           H  
ATOM   3251  C   GLY A 210      32.404  14.173  -7.506  1.00 40.68           C  
ATOM   3252  O   GLY A 210      32.544  15.365  -7.767  1.00 40.68           O  
ATOM   3253  N   ALA A 211      32.085  13.255  -8.419  1.00 43.94           N  
ATOM   3254  H   ALA A 211      32.029  12.290  -8.126  1.00 43.94           H  
ATOM   3255  CA  ALA A 211      31.538  13.583  -9.729  1.00 43.94           C  
ATOM   3256  HA  ALA A 211      31.973  14.518 -10.082  1.00 43.94           H  
ATOM   3257  C   ALA A 211      30.021  13.765  -9.593  1.00 43.94           C  
ATOM   3258  CB  ALA A 211      31.909  12.475 -10.723  1.00 43.94           C  
ATOM   3259  HB1 ALA A 211      31.497  11.522 -10.393  1.00 43.94           H  
ATOM   3260  HB2 ALA A 211      31.506  12.720 -11.705  1.00 43.94           H  
ATOM   3261  HB3 ALA A 211      32.994  12.397 -10.792  1.00 43.94           H  
ATOM   3262  O   ALA A 211      29.305  12.855  -9.170  1.00 43.94           O  
ATOM   3263  N   THR A 212      29.525  14.946  -9.936  1.00 49.76           N  
ATOM   3264  H   THR A 212      30.160  15.603 -10.368  1.00 49.76           H  
ATOM   3265  CA  THR A 212      28.091  15.240  -9.979  1.00 49.76           C  
ATOM   3266  HA  THR A 212      27.599  14.718  -9.158  1.00 49.76           H  
ATOM   3267  C   THR A 212      27.483  14.735 -11.289  1.00 49.76           C  
ATOM   3268  CB  THR A 212      27.828  16.742  -9.814  1.00 49.76           C  
ATOM   3269  HB  THR A 212      26.749  16.894  -9.792  1.00 49.76           H  
ATOM   3270  O   THR A 212      28.184  14.475 -12.266  1.00 49.76           O  
ATOM   3271  CG2 THR A 212      28.399  17.320  -8.520  1.00 49.76           C  
ATOM   3272 HG21 THR A 212      29.488  17.262  -8.528  1.00 49.76           H  
ATOM   3273 HG22 THR A 212      28.103  18.365  -8.432  1.00 49.76           H  
ATOM   3274 HG23 THR A 212      28.014  16.766  -7.664  1.00 49.76           H  
ATOM   3275  OG1 THR A 212      28.340  17.447 -10.921  1.00 49.76           O  
ATOM   3276  HG1 THR A 212      29.280  17.271 -11.009  1.00 49.76           H  
ATOM   3277  N   PHE A 213      26.152  14.661 -11.381  1.00 45.46           N  
ATOM   3278  H   PHE A 213      25.589  14.853 -10.564  1.00 45.46           H  
ATOM   3279  CA  PHE A 213      25.476  14.266 -12.628  1.00 45.46           C  
ATOM   3280  HA  PHE A 213      25.914  13.320 -12.946  1.00 45.46           H  
ATOM   3281  C   PHE A 213      25.704  15.263 -13.796  1.00 45.46           C  
ATOM   3282  CB  PHE A 213      23.987  14.014 -12.335  1.00 45.46           C  
ATOM   3283  HB2 PHE A 213      23.862  13.789 -11.275  1.00 45.46           H  
ATOM   3284  HB3 PHE A 213      23.421  14.923 -12.533  1.00 45.46           H  
ATOM   3285  O   PHE A 213      25.352  14.974 -14.940  1.00 45.46           O  
ATOM   3286  CG  PHE A 213      23.381  12.853 -13.104  1.00 45.46           C  
ATOM   3287  CD1 PHE A 213      22.647  13.080 -14.284  1.00 45.46           C  
ATOM   3288  HD1 PHE A 213      22.540  14.084 -14.668  1.00 45.46           H  
ATOM   3289  CD2 PHE A 213      23.527  11.538 -12.618  1.00 45.46           C  
ATOM   3290  HD2 PHE A 213      24.087  11.353 -11.714  1.00 45.46           H  
ATOM   3291  CE1 PHE A 213      22.051  12.001 -14.964  1.00 45.46           C  
ATOM   3292  HE1 PHE A 213      21.482  12.175 -15.866  1.00 45.46           H  
ATOM   3293  CE2 PHE A 213      22.933  10.460 -13.299  1.00 45.46           C  
ATOM   3294  HE2 PHE A 213      23.042   9.455 -12.921  1.00 45.46           H  
ATOM   3295  CZ  PHE A 213      22.191  10.692 -14.470  1.00 45.46           C  
ATOM   3296  HZ  PHE A 213      21.733   9.864 -14.990  1.00 45.46           H  
ATOM   3297  N   GLN A 214      26.325  16.425 -13.539  1.00 51.89           N  
ATOM   3298  H   GLN A 214      26.645  16.596 -12.597  1.00 51.89           H  
ATOM   3299  CA  GLN A 214      26.787  17.362 -14.571  1.00 51.89           C  
ATOM   3300  HA  GLN A 214      26.072  17.353 -15.394  1.00 51.89           H  
ATOM   3301  C   GLN A 214      28.144  16.957 -15.183  1.00 51.89           C  
ATOM   3302  CB  GLN A 214      26.818  18.790 -14.000  1.00 51.89           C  
ATOM   3303  HB2 GLN A 214      27.437  18.816 -13.103  1.00 51.89           H  
ATOM   3304  HB3 GLN A 214      27.266  19.451 -14.743  1.00 51.89           H  
ATOM   3305  O   GLN A 214      28.365  17.205 -16.370  1.00 51.89           O  
ATOM   3306  CG  GLN A 214      25.404  19.312 -13.677  1.00 51.89           C  
ATOM   3307  HG2 GLN A 214      24.954  18.690 -12.903  1.00 51.89           H  
ATOM   3308  HG3 GLN A 214      24.788  19.242 -14.573  1.00 51.89           H  
ATOM   3309  CD  GLN A 214      25.379  20.760 -13.189  1.00 51.89           C  
ATOM   3310  NE2 GLN A 214      24.218  21.366 -13.070  1.00 51.89           N  
ATOM   3311 HE21 GLN A 214      23.347  20.880 -13.229  1.00 51.89           H  
ATOM   3312 HE22 GLN A 214      24.268  22.310 -12.714  1.00 51.89           H  
ATOM   3313  OE1 GLN A 214      26.381  21.388 -12.909  1.00 51.89           O  
ATOM   3314  N   ASP A 215      29.001  16.233 -14.453  1.00 46.19           N  
ATOM   3315  H   ASP A 215      28.779  16.031 -13.489  1.00 46.19           H  
ATOM   3316  CA  ASP A 215      30.286  15.713 -14.957  1.00 46.19           C  
ATOM   3317  HA  ASP A 215      30.817  16.524 -15.455  1.00 46.19           H  
ATOM   3318  C   ASP A 215      30.116  14.584 -15.990  1.00 46.19           C  
ATOM   3319  CB  ASP A 215      31.150  15.251 -13.775  1.00 46.19           C  
ATOM   3320  HB2 ASP A 215      30.628  14.477 -13.212  1.00 46.19           H  
ATOM   3321  HB3 ASP A 215      32.077  14.822 -14.156  1.00 46.19           H  
ATOM   3322  O   ASP A 215      31.021  14.286 -16.772  1.00 46.19           O  
ATOM   3323  CG  ASP A 215      31.494  16.432 -12.870  1.00 46.19           C  
ATOM   3324  OD1 ASP A 215      32.229  17.310 -13.367  1.00 46.19           O  
ATOM   3325  OD2 ASP A 215      30.975  16.466 -11.728  1.00 46.19           O  
ATOM   3326  N   PHE A 216      28.921  13.988 -16.057  1.00 48.38           N  
ATOM   3327  H   PHE A 216      28.238  14.230 -15.354  1.00 48.38           H  
ATOM   3328  CA  PHE A 216      28.539  13.073 -17.135  1.00 48.38           C  
ATOM   3329  HA  PHE A 216      29.400  12.446 -17.365  1.00 48.38           H  
ATOM   3330  C   PHE A 216      28.188  13.802 -18.445  1.00 48.38           C  
ATOM   3331  CB  PHE A 216      27.404  12.151 -16.659  1.00 48.38           C  
ATOM   3332  HB2 PHE A 216      27.071  12.439 -15.662  1.00 48.38           H  
ATOM   3333  HB3 PHE A 216      26.543  12.258 -17.319  1.00 48.38           H  
ATOM   3334  O   PHE A 216      28.363  13.234 -19.522  1.00 48.38           O  
ATOM   3335  CG  PHE A 216      27.819  10.693 -16.631  1.00 48.38           C  
ATOM   3336  CD1 PHE A 216      27.612   9.879 -17.761  1.00 48.38           C  
ATOM   3337  HD1 PHE A 216      27.142  10.287 -18.644  1.00 48.38           H  
ATOM   3338  CD2 PHE A 216      28.450  10.160 -15.491  1.00 48.38           C  
ATOM   3339  HD2 PHE A 216      28.616  10.782 -14.624  1.00 48.38           H  
ATOM   3340  CE1 PHE A 216      28.016   8.532 -17.743  1.00 48.38           C  
ATOM   3341  HE1 PHE A 216      27.845   7.905 -18.606  1.00 48.38           H  
ATOM   3342  CE2 PHE A 216      28.856   8.813 -15.475  1.00 48.38           C  
ATOM   3343  HE2 PHE A 216      29.324   8.401 -14.593  1.00 48.38           H  
ATOM   3344  CZ  PHE A 216      28.636   7.998 -16.600  1.00 48.38           C  
ATOM   3345  HZ  PHE A 216      28.936   6.961 -16.582  1.00 48.38           H  
ATOM   3346  N   LYS A 217      27.746  15.070 -18.391  1.00 51.92           N  
ATOM   3347  H   LYS A 217      27.698  15.517 -17.487  1.00 51.92           H  
ATOM   3348  CA  LYS A 217      27.467  15.874 -19.598  1.00 51.92           C  
ATOM   3349  HA  LYS A 217      27.055  15.216 -20.362  1.00 51.92           H  
ATOM   3350  C   LYS A 217      28.736  16.447 -20.234  1.00 51.92           C  
ATOM   3351  CB  LYS A 217      26.436  16.983 -19.308  1.00 51.92           C  
ATOM   3352  HB2 LYS A 217      26.591  17.397 -18.311  1.00 51.92           H  
ATOM   3353  HB3 LYS A 217      26.579  17.785 -20.031  1.00 51.92           H  
ATOM   3354  O   LYS A 217      28.793  16.543 -21.458  1.00 51.92           O  
ATOM   3355  CG  LYS A 217      24.993  16.473 -19.451  1.00 51.92           C  
ATOM   3356  HG2 LYS A 217      24.881  16.009 -20.431  1.00 51.92           H  
ATOM   3357  HG3 LYS A 217      24.795  15.723 -18.685  1.00 51.92           H  
ATOM   3358  CD  LYS A 217      23.971  17.615 -19.329  1.00 51.92           C  
ATOM   3359  HD2 LYS A 217      23.998  18.010 -18.313  1.00 51.92           H  
ATOM   3360  HD3 LYS A 217      24.237  18.408 -20.028  1.00 51.92           H  
ATOM   3361  CE  LYS A 217      22.564  17.096 -19.658  1.00 51.92           C  
ATOM   3362  HE2 LYS A 217      22.582  16.661 -20.658  1.00 51.92           H  
ATOM   3363  HE3 LYS A 217      22.318  16.297 -18.959  1.00 51.92           H  
ATOM   3364  NZ  LYS A 217      21.538  18.169 -19.592  1.00 51.92           N  
ATOM   3365  HZ1 LYS A 217      21.748  18.906 -20.249  1.00 51.92           H  
ATOM   3366  HZ2 LYS A 217      20.627  17.797 -19.819  1.00 51.92           H  
ATOM   3367  HZ3 LYS A 217      21.494  18.563 -18.663  1.00 51.92           H  
ATOM   3368  N   SER A 218      29.759  16.791 -19.449  1.00 51.37           N  
ATOM   3369  H   SER A 218      29.666  16.684 -18.449  1.00 51.37           H  
ATOM   3370  CA  SER A 218      31.013  17.364 -19.970  1.00 51.37           C  
ATOM   3371  HA  SER A 218      30.761  18.153 -20.679  1.00 51.37           H  
ATOM   3372  C   SER A 218      31.884  16.355 -20.737  1.00 51.37           C  
ATOM   3373  CB  SER A 218      31.803  18.014 -18.829  1.00 51.37           C  
ATOM   3374  HB2 SER A 218      31.200  18.803 -18.380  1.00 51.37           H  
ATOM   3375  HB3 SER A 218      32.723  18.449 -19.220  1.00 51.37           H  
ATOM   3376  O   SER A 218      32.624  16.745 -21.638  1.00 51.37           O  
ATOM   3377  OG  SER A 218      32.111  17.046 -17.849  1.00 51.37           O  
ATOM   3378  HG  SER A 218      32.387  17.479 -17.038  1.00 51.37           H  
ATOM   3379  N   LYS A 219      31.754  15.049 -20.456  1.00 53.76           N  
ATOM   3380  H   LYS A 219      31.192  14.805 -19.653  1.00 53.76           H  
ATOM   3381  CA  LYS A 219      32.454  13.972 -21.189  1.00 53.76           C  
ATOM   3382  HA  LYS A 219      33.430  14.349 -21.493  1.00 53.76           H  
ATOM   3383  C   LYS A 219      31.798  13.551 -22.512  1.00 53.76           C  
ATOM   3384  CB  LYS A 219      32.683  12.771 -20.255  1.00 53.76           C  
ATOM   3385  HB2 LYS A 219      31.780  12.569 -19.680  1.00 53.76           H  
ATOM   3386  HB3 LYS A 219      32.917  11.888 -20.849  1.00 53.76           H  
ATOM   3387  O   LYS A 219      32.396  12.774 -23.249  1.00 53.76           O  
ATOM   3388  CG  LYS A 219      33.866  13.042 -19.315  1.00 53.76           C  
ATOM   3389  HG2 LYS A 219      34.758  13.229 -19.913  1.00 53.76           H  
ATOM   3390  HG3 LYS A 219      33.657  13.924 -18.710  1.00 53.76           H  
ATOM   3391  CD  LYS A 219      34.126  11.849 -18.390  1.00 53.76           C  
ATOM   3392  HD2 LYS A 219      34.276  10.949 -18.986  1.00 53.76           H  
ATOM   3393  HD3 LYS A 219      33.259  11.714 -17.744  1.00 53.76           H  
ATOM   3394  CE  LYS A 219      35.374  12.127 -17.545  1.00 53.76           C  
ATOM   3395  HE2 LYS A 219      35.241  13.089 -17.048  1.00 53.76           H  
ATOM   3396  HE3 LYS A 219      36.235  12.211 -18.208  1.00 53.76           H  
ATOM   3397  NZ  LYS A 219      35.595  11.066 -16.533  1.00 53.76           N  
ATOM   3398  HZ1 LYS A 219      35.713  10.166 -16.975  1.00 53.76           H  
ATOM   3399  HZ2 LYS A 219      34.801  11.016 -15.911  1.00 53.76           H  
ATOM   3400  HZ3 LYS A 219      36.412  11.271 -15.976  1.00 53.76           H  
ATOM   3401  N   LEU A 220      30.613  14.070 -22.842  1.00 50.11           N  
ATOM   3402  H   LEU A 220      30.179  14.711 -22.193  1.00 50.11           H  
ATOM   3403  CA  LEU A 220      29.875  13.724 -24.067  1.00 50.11           C  
ATOM   3404  HA  LEU A 220      30.269  12.781 -24.447  1.00 50.11           H  
ATOM   3405  C   LEU A 220      30.080  14.711 -25.235  1.00 50.11           C  
ATOM   3406  CB  LEU A 220      28.390  13.493 -23.700  1.00 50.11           C  
ATOM   3407  HB2 LEU A 220      28.174  13.977 -22.747  1.00 50.11           H  
ATOM   3408  HB3 LEU A 220      27.741  13.954 -24.444  1.00 50.11           H  
ATOM   3409  O   LEU A 220      29.562  14.472 -26.322  1.00 50.11           O  
ATOM   3410  CG  LEU A 220      28.048  11.992 -23.600  1.00 50.11           C  
ATOM   3411  HG  LEU A 220      28.884  11.458 -23.148  1.00 50.11           H  
ATOM   3412  CD1 LEU A 220      26.819  11.763 -22.722  1.00 50.11           C  
ATOM   3413 HD11 LEU A 220      27.016  12.133 -21.716  1.00 50.11           H  
ATOM   3414 HD12 LEU A 220      25.958  12.284 -23.140  1.00 50.11           H  
ATOM   3415 HD13 LEU A 220      26.603  10.696 -22.663  1.00 50.11           H  
ATOM   3416  CD2 LEU A 220      27.764  11.402 -24.984  1.00 50.11           C  
ATOM   3417 HD21 LEU A 220      27.560  10.335 -24.895  1.00 50.11           H  
ATOM   3418 HD22 LEU A 220      28.629  11.540 -25.632  1.00 50.11           H  
ATOM   3419 HD23 LEU A 220      26.902  11.894 -25.434  1.00 50.11           H  
ATOM   3420  N   THR A 221      30.835  15.804 -25.049  1.00 50.57           N  
ATOM   3421  H   THR A 221      31.182  15.989 -24.119  1.00 50.57           H  
ATOM   3422  CA  THR A 221      30.915  16.915 -26.027  1.00 50.57           C  
ATOM   3423  HA  THR A 221      30.437  16.589 -26.951  1.00 50.57           H  
ATOM   3424  C   THR A 221      32.328  17.326 -26.474  1.00 50.57           C  
ATOM   3425  CB  THR A 221      30.107  18.131 -25.541  1.00 50.57           C  
ATOM   3426  HB  THR A 221      30.269  18.979 -26.207  1.00 50.57           H  
ATOM   3427  O   THR A 221      32.479  18.353 -27.135  1.00 50.57           O  
ATOM   3428  CG2 THR A 221      28.605  17.847 -25.503  1.00 50.57           C  
ATOM   3429 HG21 THR A 221      28.273  17.494 -26.480  1.00 50.57           H  
ATOM   3430 HG22 THR A 221      28.064  18.761 -25.258  1.00 50.57           H  
ATOM   3431 HG23 THR A 221      28.382  17.086 -24.756  1.00 50.57           H  
ATOM   3432  OG1 THR A 221      30.497  18.480 -24.235  1.00 50.57           O  
ATOM   3433  HG1 THR A 221      29.816  19.048 -23.866  1.00 50.57           H  
ATOM   3434  N   SER A 222      33.373  16.532 -26.204  1.00 42.17           N  
ATOM   3435  H   SER A 222      33.223  15.708 -25.639  1.00 42.17           H  
ATOM   3436  CA  SER A 222      34.720  16.772 -26.761  1.00 42.17           C  
ATOM   3437  HA  SER A 222      34.623  17.253 -27.735  1.00 42.17           H  
ATOM   3438  C   SER A 222      35.500  15.466 -26.956  1.00 42.17           C  
ATOM   3439  CB  SER A 222      35.492  17.728 -25.848  1.00 42.17           C  
ATOM   3440  HB2 SER A 222      34.873  18.598 -25.627  1.00 42.17           H  
ATOM   3441  HB3 SER A 222      35.743  17.229 -24.912  1.00 42.17           H  
ATOM   3442  O   SER A 222      35.946  14.864 -25.980  1.00 42.17           O  
ATOM   3443  OG  SER A 222      36.670  18.159 -26.503  1.00 42.17           O  
ATOM   3444  HG  SER A 222      37.213  18.615 -25.856  1.00 42.17           H  
ATOM   3445  N   PRO A 223      35.630  14.993 -28.214  1.00 40.27           N  
ATOM   3446  CA  PRO A 223      36.927  15.180 -28.880  1.00 40.27           C  
ATOM   3447  HA  PRO A 223      37.494  15.956 -28.366  1.00 40.27           H  
ATOM   3448  C   PRO A 223      36.854  15.587 -30.371  1.00 40.27           C  
ATOM   3449  CB  PRO A 223      37.649  13.843 -28.685  1.00 40.27           C  
ATOM   3450  HB2 PRO A 223      38.032  13.782 -27.666  1.00 40.27           H  
ATOM   3451  HB3 PRO A 223      38.457  13.684 -29.398  1.00 40.27           H  
ATOM   3452  O   PRO A 223      37.867  15.576 -31.066  1.00 40.27           O  
ATOM   3453  CG  PRO A 223      36.521  12.831 -28.865  1.00 40.27           C  
ATOM   3454  HG2 PRO A 223      36.682  11.949 -28.245  1.00 40.27           H  
ATOM   3455  HG3 PRO A 223      36.441  12.550 -29.915  1.00 40.27           H  
ATOM   3456  CD  PRO A 223      35.261  13.592 -28.441  1.00 40.27           C  
ATOM   3457  HD2 PRO A 223      34.857  13.144 -27.533  1.00 40.27           H  
ATOM   3458  HD3 PRO A 223      34.511  13.529 -29.228  1.00 40.27           H  
ATOM   3459  N   PHE A 224      35.693  15.993 -30.899  1.00 46.40           N  
ATOM   3460  H   PHE A 224      34.878  15.986 -30.303  1.00 46.40           H  
ATOM   3461  CA  PHE A 224      35.502  16.286 -32.337  1.00 46.40           C  
ATOM   3462  HA  PHE A 224      36.081  15.542 -32.883  1.00 46.40           H  
ATOM   3463  C   PHE A 224      36.077  17.632 -32.850  1.00 46.40           C  
ATOM   3464  CB  PHE A 224      34.027  16.046 -32.719  1.00 46.40           C  
ATOM   3465  HB2 PHE A 224      33.742  16.674 -33.564  1.00 46.40           H  
ATOM   3466  HB3 PHE A 224      33.377  16.326 -31.890  1.00 46.40           H  
ATOM   3467  O   PHE A 224      35.658  18.127 -33.896  1.00 46.40           O  
ATOM   3468  CG  PHE A 224      33.759  14.614 -33.134  1.00 46.40           C  
ATOM   3469  CD1 PHE A 224      34.197  14.166 -34.397  1.00 46.40           C  
ATOM   3470  HD1 PHE A 224      34.702  14.847 -35.067  1.00 46.40           H  
ATOM   3471  CD2 PHE A 224      33.097  13.724 -32.268  1.00 46.40           C  
ATOM   3472  HD2 PHE A 224      32.751  14.058 -31.301  1.00 46.40           H  
ATOM   3473  CE1 PHE A 224      33.979  12.834 -34.790  1.00 46.40           C  
ATOM   3474  HE1 PHE A 224      34.314  12.493 -35.758  1.00 46.40           H  
ATOM   3475  CE2 PHE A 224      32.877  12.392 -32.664  1.00 46.40           C  
ATOM   3476  HE2 PHE A 224      32.362  11.710 -32.003  1.00 46.40           H  
ATOM   3477  CZ  PHE A 224      33.319  11.947 -33.923  1.00 46.40           C  
ATOM   3478  HZ  PHE A 224      33.145  10.925 -34.225  1.00 46.40           H  
ATOM   3479  N   LYS A 225      37.045  18.246 -32.151  1.00 50.65           N  
ATOM   3480  H   LYS A 225      37.395  17.763 -31.336  1.00 50.65           H  
ATOM   3481  CA  LYS A 225      37.669  19.531 -32.551  1.00 50.65           C  
ATOM   3482  HA  LYS A 225      37.565  19.616 -33.633  1.00 50.65           H  
ATOM   3483  C   LYS A 225      39.196  19.618 -32.355  1.00 50.65           C  
ATOM   3484  CB  LYS A 225      36.902  20.732 -31.940  1.00 50.65           C  
ATOM   3485  HB2 LYS A 225      36.681  20.539 -30.891  1.00 50.65           H  
ATOM   3486  HB3 LYS A 225      37.525  21.625 -31.989  1.00 50.65           H  
ATOM   3487  O   LYS A 225      39.706  20.690 -32.051  1.00 50.65           O  
ATOM   3488  CG  LYS A 225      35.608  21.066 -32.702  1.00 50.65           C  
ATOM   3489  HG2 LYS A 225      35.812  21.065 -33.773  1.00 50.65           H  
ATOM   3490  HG3 LYS A 225      34.849  20.315 -32.485  1.00 50.65           H  
ATOM   3491  CD  LYS A 225      35.081  22.455 -32.311  1.00 50.65           C  
ATOM   3492  HD2 LYS A 225      35.867  23.193 -32.471  1.00 50.65           H  
ATOM   3493  HD3 LYS A 225      34.809  22.448 -31.255  1.00 50.65           H  
ATOM   3494  CE  LYS A 225      33.861  22.821 -33.165  1.00 50.65           C  
ATOM   3495  HE2 LYS A 225      34.146  22.767 -34.215  1.00 50.65           H  
ATOM   3496  HE3 LYS A 225      33.083  22.077 -32.995  1.00 50.65           H  
ATOM   3497  NZ  LYS A 225      33.354  24.179 -32.842  1.00 50.65           N  
ATOM   3498  HZ1 LYS A 225      33.075  24.231 -31.873  1.00 50.65           H  
ATOM   3499  HZ2 LYS A 225      34.067  24.875 -33.008  1.00 50.65           H  
ATOM   3500  HZ3 LYS A 225      32.552  24.402 -33.414  1.00 50.65           H  
ATOM   3501  N   GLN A 226      39.949  18.537 -32.588  1.00 44.34           N  
ATOM   3502  H   GLN A 226      39.492  17.652 -32.753  1.00 44.34           H  
ATOM   3503  CA  GLN A 226      41.423  18.605 -32.720  1.00 44.34           C  
ATOM   3504  HA  GLN A 226      41.688  19.625 -32.998  1.00 44.34           H  
ATOM   3505  C   GLN A 226      41.979  17.756 -33.882  1.00 44.34           C  
ATOM   3506  CB  GLN A 226      42.142  18.329 -31.382  1.00 44.34           C  
ATOM   3507  HB2 GLN A 226      41.790  17.393 -30.947  1.00 44.34           H  
ATOM   3508  HB3 GLN A 226      43.207  18.230 -31.593  1.00 44.34           H  
ATOM   3509  O   GLN A 226      42.849  16.908 -33.705  1.00 44.34           O  
ATOM   3510  CG  GLN A 226      41.980  19.478 -30.369  1.00 44.34           C  
ATOM   3511  HG2 GLN A 226      42.081  20.431 -30.888  1.00 44.34           H  
ATOM   3512  HG3 GLN A 226      40.986  19.431 -29.925  1.00 44.34           H  
ATOM   3513  CD  GLN A 226      43.022  19.471 -29.252  1.00 44.34           C  
ATOM   3514  NE2 GLN A 226      42.942  20.395 -28.321  1.00 44.34           N  
ATOM   3515 HE21 GLN A 226      43.663  20.359 -27.614  1.00 44.34           H  
ATOM   3516 HE22 GLN A 226      42.219  21.099 -28.343  1.00 44.34           H  
ATOM   3517  OE1 GLN A 226      43.933  18.667 -29.191  1.00 44.34           O  
ATOM   3518  N   SER A 227      41.483  17.975 -35.106  1.00 40.50           N  
ATOM   3519  H   SER A 227      40.690  18.593 -35.202  1.00 40.50           H  
ATOM   3520  CA  SER A 227      42.094  17.400 -36.328  1.00 40.50           C  
ATOM   3521  HA  SER A 227      43.164  17.296 -36.149  1.00 40.50           H  
ATOM   3522  C   SER A 227      41.986  18.294 -37.575  1.00 40.50           C  
ATOM   3523  CB  SER A 227      41.559  15.993 -36.629  1.00 40.50           C  
ATOM   3524  HB2 SER A 227      40.535  16.062 -36.996  1.00 40.50           H  
ATOM   3525  HB3 SER A 227      42.174  15.532 -37.402  1.00 40.50           H  
ATOM   3526  O   SER A 227      42.215  17.836 -38.688  1.00 40.50           O  
ATOM   3527  OG  SER A 227      41.579  15.176 -35.475  1.00 40.50           O  
ATOM   3528  HG  SER A 227      42.229  15.525 -34.861  1.00 40.50           H  
ATOM   3529  N   LEU A 228      41.664  19.580 -37.402  1.00 43.85           N  
ATOM   3530  H   LEU A 228      41.545  19.918 -36.457  1.00 43.85           H  
ATOM   3531  CA  LEU A 228      41.742  20.597 -38.454  1.00 43.85           C  
ATOM   3532  HA  LEU A 228      41.915  20.128 -39.423  1.00 43.85           H  
ATOM   3533  C   LEU A 228      42.953  21.495 -38.182  1.00 43.85           C  
ATOM   3534  CB  LEU A 228      40.422  21.394 -38.526  1.00 43.85           C  
ATOM   3535  HB2 LEU A 228      40.116  21.651 -37.512  1.00 43.85           H  
ATOM   3536  HB3 LEU A 228      40.604  22.330 -39.055  1.00 43.85           H  
ATOM   3537  O   LEU A 228      42.789  22.553 -37.583  1.00 43.85           O  
ATOM   3538  CG  LEU A 228      39.270  20.668 -39.242  1.00 43.85           C  
ATOM   3539  HG  LEU A 228      39.172  19.658 -38.844  1.00 43.85           H  
ATOM   3540  CD1 LEU A 228      37.959  21.415 -38.992  1.00 43.85           C  
ATOM   3541 HD11 LEU A 228      38.030  22.432 -39.380  1.00 43.85           H  
ATOM   3542 HD12 LEU A 228      37.752  21.450 -37.923  1.00 43.85           H  
ATOM   3543 HD13 LEU A 228      37.140  20.897 -39.490  1.00 43.85           H  
ATOM   3544  CD2 LEU A 228      39.489  20.598 -40.756  1.00 43.85           C  
ATOM   3545 HD21 LEU A 228      40.371  19.999 -40.982  1.00 43.85           H  
ATOM   3546 HD22 LEU A 228      39.617  21.599 -41.166  1.00 43.85           H  
ATOM   3547 HD23 LEU A 228      38.629  20.124 -41.230  1.00 43.85           H  
ATOM   3548  N   ASN A 229      44.150  21.010 -38.540  1.00 39.73           N  
ATOM   3549  H   ASN A 229      44.149  20.044 -38.836  1.00 39.73           H  
ATOM   3550  CA  ASN A 229      45.326  21.792 -38.972  1.00 39.73           C  
ATOM   3551  HA  ASN A 229      45.143  22.134 -39.991  1.00 39.73           H  
ATOM   3552  C   ASN A 229      46.591  20.912 -39.050  1.00 39.73           C  
ATOM   3553  CB  ASN A 229      45.591  23.039 -38.090  1.00 39.73           C  
ATOM   3554  HB2 ASN A 229      45.351  22.821 -37.050  1.00 39.73           H  
ATOM   3555  HB3 ASN A 229      46.647  23.305 -38.136  1.00 39.73           H  
ATOM   3556  O   ASN A 229      47.421  20.903 -38.144  1.00 39.73           O  
ATOM   3557  CG  ASN A 229      44.836  24.276 -38.559  1.00 39.73           C  
ATOM   3558  ND2 ASN A 229      44.727  25.282 -37.724  1.00 39.73           N  
ATOM   3559 HD21 ASN A 229      45.066  25.195 -36.777  1.00 39.73           H  
ATOM   3560 HD22 ASN A 229      44.200  26.076 -38.059  1.00 39.73           H  
ATOM   3561  OD1 ASN A 229      44.375  24.379 -39.684  1.00 39.73           O  
ATOM   3562  N   SER A 230      46.792  20.239 -40.183  1.00 36.91           N  
ATOM   3563  H   SER A 230      46.040  20.159 -40.852  1.00 36.91           H  
ATOM   3564  CA  SER A 230      48.137  20.021 -40.727  1.00 36.91           C  
ATOM   3565  HA  SER A 230      48.747  20.874 -40.430  1.00 36.91           H  
ATOM   3566  C   SER A 230      48.076  20.031 -42.259  1.00 36.91           C  
ATOM   3567  CB  SER A 230      48.836  18.781 -40.151  1.00 36.91           C  
ATOM   3568  HB2 SER A 230      49.826  18.692 -40.598  1.00 36.91           H  
ATOM   3569  HB3 SER A 230      48.954  18.909 -39.075  1.00 36.91           H  
ATOM   3570  O   SER A 230      47.136  19.528 -42.873  1.00 36.91           O  
ATOM   3571  OG  SER A 230      48.111  17.596 -40.393  1.00 36.91           O  
ATOM   3572  HG  SER A 230      48.581  16.857 -40.000  1.00 36.91           H  
ATOM   3573  N   ASN A 231      49.035  20.724 -42.871  1.00 37.12           N  
ATOM   3574  H   ASN A 231      49.818  21.044 -42.320  1.00 37.12           H  
ATOM   3575  CA  ASN A 231      49.029  21.079 -44.290  1.00 37.12           C  
ATOM   3576  HA  ASN A 231      48.005  21.244 -44.623  1.00 37.12           H  
ATOM   3577  C   ASN A 231      49.659  19.987 -45.162  1.00 37.12           C  
ATOM   3578  CB  ASN A 231      49.843  22.379 -44.460  1.00 37.12           C  
ATOM   3579  HB2 ASN A 231      50.785  22.295 -43.917  1.00 37.12           H  
ATOM   3580  HB3 ASN A 231      50.095  22.519 -45.511  1.00 37.12           H  
ATOM   3581  O   ASN A 231      50.750  19.552 -44.820  1.00 37.12           O  
ATOM   3582  CG  ASN A 231      49.096  23.620 -44.025  1.00 37.12           C  
ATOM   3583  ND2 ASN A 231      49.696  24.470 -43.224  1.00 37.12           N  
ATOM   3584 HD21 ASN A 231      49.164  25.290 -42.973  1.00 37.12           H  
ATOM   3585 HD22 ASN A 231      50.648  24.320 -42.921  1.00 37.12           H  
ATOM   3586  OD1 ASN A 231      47.971  23.852 -44.424  1.00 37.12           O  
ATOM   3587  N   GLN A 232      49.055  19.727 -46.337  1.00 35.01           N  
ATOM   3588  H   GLN A 232      48.117  20.088 -46.433  1.00 35.01           H  
ATOM   3589  CA  GLN A 232      49.686  19.211 -47.577  1.00 35.01           C  
ATOM   3590  HA  GLN A 232      48.880  19.077 -48.299  1.00 35.01           H  
ATOM   3591  C   GLN A 232      50.373  17.814 -47.466  1.00 35.01           C  
ATOM   3592  CB  GLN A 232      50.604  20.320 -48.142  1.00 35.01           C  
ATOM   3593  HB2 GLN A 232      51.081  19.960 -49.054  1.00 35.01           H  
ATOM   3594  HB3 GLN A 232      51.390  20.529 -47.417  1.00 35.01           H  
ATOM   3595  O   GLN A 232      51.028  17.482 -46.496  1.00 35.01           O  
ATOM   3596  CG  GLN A 232      49.852  21.634 -48.469  1.00 35.01           C  
ATOM   3597  HG2 GLN A 232      49.273  21.964 -47.606  1.00 35.01           H  
ATOM   3598  HG3 GLN A 232      49.154  21.449 -49.286  1.00 35.01           H  
ATOM   3599  CD  GLN A 232      50.770  22.790 -48.872  1.00 35.01           C  
ATOM   3600  NE2 GLN A 232      50.253  23.994 -48.994  1.00 35.01           N  
ATOM   3601 HE21 GLN A 232      49.280  24.175 -48.794  1.00 35.01           H  
ATOM   3602 HE22 GLN A 232      50.907  24.721 -49.247  1.00 35.01           H  
ATOM   3603  OE1 GLN A 232      51.957  22.646 -49.092  1.00 35.01           O  
ATOM   3604  N   SER A 233      50.305  16.884 -48.421  1.00 30.66           N  
ATOM   3605  H   SER A 233      50.612  15.979 -48.094  1.00 30.66           H  
ATOM   3606  CA  SER A 233      50.138  16.980 -49.877  1.00 30.66           C  
ATOM   3607  HA  SER A 233      49.417  17.762 -50.116  1.00 30.66           H  
ATOM   3608  C   SER A 233      49.608  15.632 -50.450  1.00 30.66           C  
ATOM   3609  CB  SER A 233      51.514  17.356 -50.457  1.00 30.66           C  
ATOM   3610  HB2 SER A 233      52.218  17.571 -49.653  1.00 30.66           H  
ATOM   3611  HB3 SER A 233      51.922  16.536 -51.048  1.00 30.66           H  
ATOM   3612  O   SER A 233      49.361  14.704 -49.679  1.00 30.66           O  
ATOM   3613  OG  SER A 233      51.383  18.517 -51.252  1.00 30.66           O  
ATOM   3614  HG  SER A 233      52.225  18.977 -51.263  1.00 30.66           H  
ATOM   3615  N   PRO A 234      49.341  15.494 -51.768  1.00 44.94           N  
ATOM   3616  CA  PRO A 234      48.296  14.589 -52.259  1.00 44.94           C  
ATOM   3617  HA  PRO A 234      47.519  14.478 -51.502  1.00 44.94           H  
ATOM   3618  C   PRO A 234      48.765  13.190 -52.686  1.00 44.94           C  
ATOM   3619  CB  PRO A 234      47.711  15.325 -53.469  1.00 44.94           C  
ATOM   3620  HB2 PRO A 234      47.006  16.084 -53.128  1.00 44.94           H  
ATOM   3621  HB3 PRO A 234      47.229  14.650 -54.176  1.00 44.94           H  
ATOM   3622  O   PRO A 234      49.814  13.036 -53.308  1.00 44.94           O  
ATOM   3623  CG  PRO A 234      48.941  16.002 -54.073  1.00 44.94           C  
ATOM   3624  HG2 PRO A 234      48.670  16.868 -54.677  1.00 44.94           H  
ATOM   3625  HG3 PRO A 234      49.515  15.288 -54.665  1.00 44.94           H  
ATOM   3626  CD  PRO A 234      49.732  16.408 -52.833  1.00 44.94           C  
ATOM   3627  HD2 PRO A 234      50.802  16.346 -53.035  1.00 44.94           H  
ATOM   3628  HD3 PRO A 234      49.456  17.427 -52.562  1.00 44.94           H  
ATOM   3629  N   ILE A 235      47.878  12.197 -52.545  1.00 39.12           N  
ATOM   3630  H   ILE A 235      47.054  12.362 -51.985  1.00 39.12           H  
ATOM   3631  CA  ILE A 235      47.931  10.955 -53.331  1.00 39.12           C  
ATOM   3632  HA  ILE A 235      48.782  11.005 -54.010  1.00 39.12           H  
ATOM   3633  C   ILE A 235      46.681  10.866 -54.211  1.00 39.12           C  
ATOM   3634  CB  ILE A 235      48.180   9.708 -52.451  1.00 39.12           C  
ATOM   3635  HB  ILE A 235      47.416   9.660 -51.676  1.00 39.12           H  
ATOM   3636  O   ILE A 235      45.579  10.562 -53.759  1.00 39.12           O  
ATOM   3637  CG1 ILE A 235      49.573   9.839 -51.786  1.00 39.12           C  
ATOM   3638 HG12 ILE A 235      50.335   9.935 -52.559  1.00 39.12           H  
ATOM   3639 HG13 ILE A 235      49.597  10.747 -51.183  1.00 39.12           H  
ATOM   3640  CG2 ILE A 235      48.104   8.421 -53.301  1.00 39.12           C  
ATOM   3641 HG21 ILE A 235      48.242   7.545 -52.668  1.00 39.12           H  
ATOM   3642 HG22 ILE A 235      47.125   8.319 -53.770  1.00 39.12           H  
ATOM   3643 HG23 ILE A 235      48.875   8.427 -54.072  1.00 39.12           H  
ATOM   3644  CD1 ILE A 235      49.967   8.680 -50.863  1.00 39.12           C  
ATOM   3645 HD11 ILE A 235      49.192   8.523 -50.113  1.00 39.12           H  
ATOM   3646 HD12 ILE A 235      50.901   8.926 -50.359  1.00 39.12           H  
ATOM   3647 HD13 ILE A 235      50.117   7.765 -51.435  1.00 39.12           H  
ATOM   3648  N   LYS A 236      46.874  11.124 -55.509  1.00 40.99           N  
ATOM   3649  H   LYS A 236      47.819  11.344 -55.789  1.00 40.99           H  
ATOM   3650  CA  LYS A 236      45.925  10.731 -56.555  1.00 40.99           C  
ATOM   3651  HA  LYS A 236      44.911  11.005 -56.266  1.00 40.99           H  
ATOM   3652  C   LYS A 236      46.010   9.213 -56.716  1.00 40.99           C  
ATOM   3653  CB  LYS A 236      46.301  11.387 -57.900  1.00 40.99           C  
ATOM   3654  HB2 LYS A 236      45.707  10.920 -58.687  1.00 40.99           H  
ATOM   3655  HB3 LYS A 236      47.349  11.172 -58.109  1.00 40.99           H  
ATOM   3656  O   LYS A 236      47.028   8.733 -57.200  1.00 40.99           O  
ATOM   3657  CG  LYS A 236      46.085  12.904 -57.985  1.00 40.99           C  
ATOM   3658  HG2 LYS A 236      45.018  13.121 -57.930  1.00 40.99           H  
ATOM   3659  HG3 LYS A 236      46.591  13.393 -57.152  1.00 40.99           H  
ATOM   3660  CD  LYS A 236      46.661  13.438 -59.309  1.00 40.99           C  
ATOM   3661  HD2 LYS A 236      47.732  13.237 -59.326  1.00 40.99           H  
ATOM   3662  HD3 LYS A 236      46.191  12.918 -60.144  1.00 40.99           H  
ATOM   3663  CE  LYS A 236      46.422  14.947 -59.445  1.00 40.99           C  
ATOM   3664  HE2 LYS A 236      45.351  15.127 -59.528  1.00 40.99           H  
ATOM   3665  HE3 LYS A 236      46.767  15.430 -58.530  1.00 40.99           H  
ATOM   3666  NZ  LYS A 236      47.139  15.524 -60.613  1.00 40.99           N  
ATOM   3667  HZ1 LYS A 236      46.832  15.100 -61.477  1.00 40.99           H  
ATOM   3668  HZ2 LYS A 236      46.975  16.519 -60.672  1.00 40.99           H  
ATOM   3669  HZ3 LYS A 236      48.135  15.385 -60.522  1.00 40.99           H  
ATOM   3670  N   SER A 237      44.929   8.488 -56.439  1.00 39.18           N  
ATOM   3671  H   SER A 237      44.161   8.920 -55.946  1.00 39.18           H  
ATOM   3672  CA  SER A 237      44.766   7.112 -56.925  1.00 39.18           C  
ATOM   3673  HA  SER A 237      45.543   6.907 -57.662  1.00 39.18           H  
ATOM   3674  C   SER A 237      43.438   6.968 -57.649  1.00 39.18           C  
ATOM   3675  CB  SER A 237      44.971   6.075 -55.824  1.00 39.18           C  
ATOM   3676  HB2 SER A 237      44.554   6.432 -54.883  1.00 39.18           H  
ATOM   3677  HB3 SER A 237      44.492   5.137 -56.104  1.00 39.18           H  
ATOM   3678  O   SER A 237      42.355   6.998 -57.072  1.00 39.18           O  
ATOM   3679  OG  SER A 237      46.364   5.864 -55.712  1.00 39.18           O  
ATOM   3680  HG  SER A 237      46.543   5.292 -54.962  1.00 39.18           H  
ATOM   3681  N   LYS A 238      43.558   6.872 -58.971  1.00 45.52           N  
ATOM   3682  H   LYS A 238      44.499   6.797 -59.330  1.00 45.52           H  
ATOM   3683  CA  LYS A 238      42.474   6.841 -59.946  1.00 45.52           C  
ATOM   3684  HA  LYS A 238      41.618   7.400 -59.569  1.00 45.52           H  
ATOM   3685  C   LYS A 238      42.058   5.384 -60.150  1.00 45.52           C  
ATOM   3686  CB  LYS A 238      43.032   7.524 -61.213  1.00 45.52           C  
ATOM   3687  HB2 LYS A 238      43.459   8.483 -60.917  1.00 45.52           H  
ATOM   3688  HB3 LYS A 238      43.847   6.915 -61.603  1.00 45.52           H  
ATOM   3689  O   LYS A 238      42.564   4.736 -61.061  1.00 45.52           O  
ATOM   3690  CG  LYS A 238      42.033   7.800 -62.347  1.00 45.52           C  
ATOM   3691  HG2 LYS A 238      41.508   6.884 -62.618  1.00 45.52           H  
ATOM   3692  HG3 LYS A 238      41.311   8.547 -62.016  1.00 45.52           H  
ATOM   3693  CD  LYS A 238      42.814   8.327 -63.566  1.00 45.52           C  
ATOM   3694  HD2 LYS A 238      43.449   9.157 -63.254  1.00 45.52           H  
ATOM   3695  HD3 LYS A 238      43.449   7.524 -63.940  1.00 45.52           H  
ATOM   3696  CE  LYS A 238      41.884   8.806 -64.686  1.00 45.52           C  
ATOM   3697  HE2 LYS A 238      41.277   9.629 -64.310  1.00 45.52           H  
ATOM   3698  HE3 LYS A 238      41.210   7.989 -64.945  1.00 45.52           H  
ATOM   3699  NZ  LYS A 238      42.648   9.233 -65.888  1.00 45.52           N  
ATOM   3700  HZ1 LYS A 238      43.248  10.019 -65.680  1.00 45.52           H  
ATOM   3701  HZ2 LYS A 238      43.221   8.475 -66.231  1.00 45.52           H  
ATOM   3702  HZ3 LYS A 238      42.019   9.502 -66.631  1.00 45.52           H  
ATOM   3703  N   TYR A 239      41.168   4.864 -59.303  1.00 41.03           N  
ATOM   3704  H   TYR A 239      40.853   5.411 -58.515  1.00 41.03           H  
ATOM   3705  CA  TYR A 239      40.604   3.527 -59.502  1.00 41.03           C  
ATOM   3706  HA  TYR A 239      40.801   3.233 -60.533  1.00 41.03           H  
ATOM   3707  C   TYR A 239      39.085   3.517 -59.339  1.00 41.03           C  
ATOM   3708  CB  TYR A 239      41.305   2.480 -58.627  1.00 41.03           C  
ATOM   3709  HB2 TYR A 239      40.860   2.455 -57.632  1.00 41.03           H  
ATOM   3710  HB3 TYR A 239      42.354   2.752 -58.511  1.00 41.03           H  
ATOM   3711  O   TYR A 239      38.548   3.663 -58.246  1.00 41.03           O  
ATOM   3712  CG  TYR A 239      41.252   1.104 -59.265  1.00 41.03           C  
ATOM   3713  CD1 TYR A 239      40.273   0.165 -58.884  1.00 41.03           C  
ATOM   3714  HD1 TYR A 239      39.571   0.403 -58.098  1.00 41.03           H  
ATOM   3715  CD2 TYR A 239      42.169   0.789 -60.287  1.00 41.03           C  
ATOM   3716  HD2 TYR A 239      42.916   1.513 -60.582  1.00 41.03           H  
ATOM   3717  CE1 TYR A 239      40.222  -1.091 -59.520  1.00 41.03           C  
ATOM   3718  HE1 TYR A 239      39.488  -1.829 -59.229  1.00 41.03           H  
ATOM   3719  CE2 TYR A 239      42.124  -0.467 -60.921  1.00 41.03           C  
ATOM   3720  HE2 TYR A 239      42.838  -0.710 -61.695  1.00 41.03           H  
ATOM   3721  OH  TYR A 239      41.095  -2.627 -61.140  1.00 41.03           O  
ATOM   3722  HH  TYR A 239      41.814  -2.761 -61.761  1.00 41.03           H  
ATOM   3723  CZ  TYR A 239      41.149  -1.411 -60.536  1.00 41.03           C  
ATOM   3724  N   THR A 240      38.398   3.340 -60.464  1.00 47.51           N  
ATOM   3725  H   THR A 240      38.913   3.263 -61.330  1.00 47.51           H  
ATOM   3726  CA  THR A 240      36.948   3.164 -60.551  1.00 47.51           C  
ATOM   3727  HA  THR A 240      36.470   3.444 -59.612  1.00 47.51           H  
ATOM   3728  C   THR A 240      36.614   1.707 -60.861  1.00 47.51           C  
ATOM   3729  CB  THR A 240      36.353   4.033 -61.676  1.00 47.51           C  
ATOM   3730  HB  THR A 240      35.345   3.682 -61.899  1.00 47.51           H  
ATOM   3731  O   THR A 240      36.886   1.264 -61.980  1.00 47.51           O  
ATOM   3732  CG2 THR A 240      36.261   5.505 -61.294  1.00 47.51           C  
ATOM   3733 HG21 THR A 240      35.815   6.069 -62.114  1.00 47.51           H  
ATOM   3734 HG22 THR A 240      37.256   5.897 -61.084  1.00 47.51           H  
ATOM   3735 HG23 THR A 240      35.637   5.614 -60.407  1.00 47.51           H  
ATOM   3736  OG1 THR A 240      37.139   3.943 -62.848  1.00 47.51           O  
ATOM   3737  HG1 THR A 240      37.171   3.011 -63.075  1.00 47.51           H  
ATOM   3738  N   PRO A 241      35.933   0.986 -59.958  1.00 40.15           N  
ATOM   3739  CA  PRO A 241      35.093  -0.145 -60.317  1.00 40.15           C  
ATOM   3740  HA  PRO A 241      35.373  -0.514 -61.304  1.00 40.15           H  
ATOM   3741  C   PRO A 241      33.606   0.253 -60.355  1.00 40.15           C  
ATOM   3742  CB  PRO A 241      35.406  -1.245 -59.304  1.00 40.15           C  
ATOM   3743  HB2 PRO A 241      34.493  -1.710 -58.933  1.00 40.15           H  
ATOM   3744  HB3 PRO A 241      36.048  -1.999 -59.760  1.00 40.15           H  
ATOM   3745  O   PRO A 241      33.132   1.117 -59.623  1.00 40.15           O  
ATOM   3746  CG  PRO A 241      36.163  -0.545 -58.169  1.00 40.15           C  
ATOM   3747  HG2 PRO A 241      37.182  -0.931 -58.116  1.00 40.15           H  
ATOM   3748  HG3 PRO A 241      35.660  -0.694 -57.213  1.00 40.15           H  
ATOM   3749  CD  PRO A 241      36.192   0.943 -58.532  1.00 40.15           C  
ATOM   3750  HD2 PRO A 241      37.162   1.373 -58.282  1.00 40.15           H  
ATOM   3751  HD3 PRO A 241      35.401   1.472 -58.000  1.00 40.15           H  
ATOM   3752  N   LYS A 242      32.882  -0.376 -61.281  1.00 41.97           N  
ATOM   3753  H   LYS A 242      33.343  -1.146 -61.743  1.00 41.97           H  
ATOM   3754  CA  LYS A 242      31.503  -0.075 -61.699  1.00 41.97           C  
ATOM   3755  HA  LYS A 242      31.458   0.961 -62.033  1.00 41.97           H  
ATOM   3756  C   LYS A 242      30.438  -0.275 -60.603  1.00 41.97           C  
ATOM   3757  CB  LYS A 242      31.164  -1.026 -62.863  1.00 41.97           C  
ATOM   3758  HB2 LYS A 242      30.108  -0.926 -63.113  1.00 41.97           H  
ATOM   3759  HB3 LYS A 242      31.318  -2.049 -62.519  1.00 41.97           H  
ATOM   3760  O   LYS A 242      30.512  -1.229 -59.845  1.00 41.97           O  
ATOM   3761  CG  LYS A 242      31.979  -0.791 -64.148  1.00 41.97           C  
ATOM   3762  HG2 LYS A 242      33.022  -0.586 -63.905  1.00 41.97           H  
ATOM   3763  HG3 LYS A 242      31.569   0.070 -64.675  1.00 41.97           H  
ATOM   3764  CD  LYS A 242      31.930  -2.032 -65.054  1.00 41.97           C  
ATOM   3765  HD2 LYS A 242      30.892  -2.314 -65.229  1.00 41.97           H  
ATOM   3766  HD3 LYS A 242      32.433  -2.854 -64.543  1.00 41.97           H  
ATOM   3767  CE  LYS A 242      32.621  -1.764 -66.398  1.00 41.97           C  
ATOM   3768  HE2 LYS A 242      32.042  -1.023 -66.949  1.00 41.97           H  
ATOM   3769  HE3 LYS A 242      33.604  -1.337 -66.201  1.00 41.97           H  
ATOM   3770  NZ  LYS A 242      32.770  -3.006 -67.202  1.00 41.97           N  
ATOM   3771  HZ1 LYS A 242      33.341  -3.682 -66.715  1.00 41.97           H  
ATOM   3772  HZ2 LYS A 242      33.216  -2.812 -68.088  1.00 41.97           H  
ATOM   3773  HZ3 LYS A 242      31.874  -3.433 -67.389  1.00 41.97           H  
ATOM   3774  N   LYS A 243      29.380   0.550 -60.690  1.00 50.47           N  
ATOM   3775  H   LYS A 243      29.556   1.388 -61.225  1.00 50.47           H  
ATOM   3776  CA  LYS A 243      27.950   0.273 -60.397  1.00 50.47           C  
ATOM   3777  HA  LYS A 243      27.491   1.194 -60.037  1.00 50.47           H  
ATOM   3778  C   LYS A 243      27.619  -0.811 -59.347  1.00 50.47           C  
ATOM   3779  CB  LYS A 243      27.236  -0.142 -61.706  1.00 50.47           C  
ATOM   3780  HB2 LYS A 243      26.247  -0.512 -61.439  1.00 50.47           H  
ATOM   3781  HB3 LYS A 243      27.779  -0.971 -62.159  1.00 50.47           H  
ATOM   3782  O   LYS A 243      27.628  -1.992 -59.680  1.00 50.47           O  
ATOM   3783  CG  LYS A 243      27.033   0.960 -62.755  1.00 50.47           C  
ATOM   3784  HG2 LYS A 243      26.479   1.783 -62.303  1.00 50.47           H  
ATOM   3785  HG3 LYS A 243      27.999   1.326 -63.105  1.00 50.47           H  
ATOM   3786  CD  LYS A 243      26.231   0.393 -63.942  1.00 50.47           C  
ATOM   3787  HD2 LYS A 243      25.330  -0.087 -63.558  1.00 50.47           H  
ATOM   3788  HD3 LYS A 243      26.832  -0.359 -64.454  1.00 50.47           H  
ATOM   3789  CE  LYS A 243      25.818   1.492 -64.930  1.00 50.47           C  
ATOM   3790  HE2 LYS A 243      25.279   2.263 -64.380  1.00 50.47           H  
ATOM   3791  HE3 LYS A 243      26.716   1.949 -65.346  1.00 50.47           H  
ATOM   3792  NZ  LYS A 243      24.955   0.961 -66.020  1.00 50.47           N  
ATOM   3793  HZ1 LYS A 243      25.433   0.252 -66.557  1.00 50.47           H  
ATOM   3794  HZ2 LYS A 243      24.676   1.701 -66.648  1.00 50.47           H  
ATOM   3795  HZ3 LYS A 243      24.113   0.553 -65.640  1.00 50.47           H  
ATOM   3796  N   ALA A 244      27.087  -0.394 -58.192  1.00 37.24           N  
ATOM   3797  H   ALA A 244      27.174   0.577 -57.929  1.00 37.24           H  
ATOM   3798  CA  ALA A 244      26.247  -1.241 -57.337  1.00 37.24           C  
ATOM   3799  HA  ALA A 244      25.649  -1.897 -57.969  1.00 37.24           H  
ATOM   3800  C   ALA A 244      25.274  -0.416 -56.456  1.00 37.24           C  
ATOM   3801  CB  ALA A 244      27.158  -2.140 -56.485  1.00 37.24           C  
ATOM   3802  HB1 ALA A 244      27.829  -1.528 -55.883  1.00 37.24           H  
ATOM   3803  HB2 ALA A 244      27.751  -2.795 -57.124  1.00 37.24           H  
ATOM   3804  HB3 ALA A 244      26.559  -2.756 -55.814  1.00 37.24           H  
ATOM   3805  O   ALA A 244      25.674   0.111 -55.427  1.00 37.24           O  
ATOM   3806  N   PHE A 245      23.994  -0.396 -56.858  1.00 44.99           N  
ATOM   3807  H   PHE A 245      23.815  -0.845 -57.745  1.00 44.99           H  
ATOM   3808  CA  PHE A 245      22.790  -0.230 -56.013  1.00 44.99           C  
ATOM   3809  HA  PHE A 245      21.971  -0.260 -56.732  1.00 44.99           H  
ATOM   3810  C   PHE A 245      22.516   1.128 -55.299  1.00 44.99           C  
ATOM   3811  CB  PHE A 245      22.636  -1.532 -55.201  1.00 44.99           C  
ATOM   3812  HB2 PHE A 245      23.529  -1.697 -54.599  1.00 44.99           H  
ATOM   3813  HB3 PHE A 245      21.794  -1.486 -54.511  1.00 44.99           H  
ATOM   3814  O   PHE A 245      23.374   2.009 -55.284  1.00 44.99           O  
ATOM   3815  CG  PHE A 245      22.415  -2.700 -56.151  1.00 44.99           C  
ATOM   3816  CD1 PHE A 245      21.188  -2.831 -56.833  1.00 44.99           C  
ATOM   3817  HD1 PHE A 245      20.361  -2.176 -56.601  1.00 44.99           H  
ATOM   3818  CD2 PHE A 245      23.473  -3.577 -56.455  1.00 44.99           C  
ATOM   3819  HD2 PHE A 245      24.409  -3.498 -55.923  1.00 44.99           H  
ATOM   3820  CE1 PHE A 245      21.028  -3.816 -57.823  1.00 44.99           C  
ATOM   3821  HE1 PHE A 245      20.082  -3.924 -58.333  1.00 44.99           H  
ATOM   3822  CE2 PHE A 245      23.315  -4.560 -57.448  1.00 44.99           C  
ATOM   3823  HE2 PHE A 245      24.125  -5.239 -57.668  1.00 44.99           H  
ATOM   3824  CZ  PHE A 245      22.094  -4.677 -58.135  1.00 44.99           C  
ATOM   3825  HZ  PHE A 245      21.967  -5.446 -58.882  1.00 44.99           H  
ATOM   3826  N   PRO A 246      21.243   1.402 -54.912  1.00 45.54           N  
ATOM   3827  CA  PRO A 246      20.681   2.755 -54.970  1.00 45.54           C  
ATOM   3828  HA  PRO A 246      21.200   3.337 -55.732  1.00 45.54           H  
ATOM   3829  C   PRO A 246      20.744   3.541 -53.654  1.00 45.54           C  
ATOM   3830  CB  PRO A 246      19.227   2.550 -55.415  1.00 45.54           C  
ATOM   3831  HB2 PRO A 246      19.191   2.379 -56.491  1.00 45.54           H  
ATOM   3832  HB3 PRO A 246      18.576   3.379 -55.140  1.00 45.54           H  
ATOM   3833  O   PRO A 246      20.989   3.001 -52.580  1.00 45.54           O  
ATOM   3834  CG  PRO A 246      18.848   1.270 -54.679  1.00 45.54           C  
ATOM   3835  HG2 PRO A 246      18.014   0.756 -55.158  1.00 45.54           H  
ATOM   3836  HG3 PRO A 246      18.615   1.495 -53.638  1.00 45.54           H  
ATOM   3837  CD  PRO A 246      20.138   0.455 -54.757  1.00 45.54           C  
ATOM   3838  HD2 PRO A 246      20.251  -0.126 -53.842  1.00 45.54           H  
ATOM   3839  HD3 PRO A 246      20.078  -0.202 -55.625  1.00 45.54           H  
ATOM   3840  N   GLN A 247      20.429   4.836 -53.756  1.00 40.77           N  
ATOM   3841  H   GLN A 247      20.200   5.194 -54.673  1.00 40.77           H  
ATOM   3842  CA  GLN A 247      20.192   5.725 -52.619  1.00 40.77           C  
ATOM   3843  HA  GLN A 247      21.117   5.858 -52.058  1.00 40.77           H  
ATOM   3844  C   GLN A 247      19.123   5.139 -51.685  1.00 40.77           C  
ATOM   3845  CB  GLN A 247      19.709   7.092 -53.140  1.00 40.77           C  
ATOM   3846  HB2 GLN A 247      19.383   7.698 -52.294  1.00 40.77           H  
ATOM   3847  HB3 GLN A 247      18.848   6.930 -53.788  1.00 40.77           H  
ATOM   3848  O   GLN A 247      17.940   5.103 -52.029  1.00 40.77           O  
ATOM   3849  CG  GLN A 247      20.780   7.882 -53.909  1.00 40.77           C  
ATOM   3850  HG2 GLN A 247      21.219   7.259 -54.688  1.00 40.77           H  
ATOM   3851  HG3 GLN A 247      21.571   8.169 -53.216  1.00 40.77           H  
ATOM   3852  CD  GLN A 247      20.219   9.137 -54.579  1.00 40.77           C  
ATOM   3853  NE2 GLN A 247      21.041  10.120 -54.869  1.00 40.77           N  
ATOM   3854 HE21 GLN A 247      22.015  10.083 -54.603  1.00 40.77           H  
ATOM   3855 HE22 GLN A 247      20.613  10.934 -55.287  1.00 40.77           H  
ATOM   3856  OE1 GLN A 247      19.046   9.255 -54.888  1.00 40.77           O  
ATOM   3857  N   ALA A 248      19.529   4.732 -50.483  1.00 39.93           N  
ATOM   3858  H   ALA A 248      20.517   4.702 -50.275  1.00 39.93           H  
ATOM   3859  CA  ALA A 248      18.593   4.488 -49.400  1.00 39.93           C  
ATOM   3860  HA  ALA A 248      17.805   3.820 -49.748  1.00 39.93           H  
ATOM   3861  C   ALA A 248      17.965   5.830 -48.998  1.00 39.93           C  
ATOM   3862  CB  ALA A 248      19.323   3.798 -48.240  1.00 39.93           C  
ATOM   3863  HB1 ALA A 248      20.129   4.431 -47.871  1.00 39.93           H  
ATOM   3864  HB2 ALA A 248      18.620   3.613 -47.428  1.00 39.93           H  
ATOM   3865  HB3 ALA A 248      19.734   2.845 -48.575  1.00 39.93           H  
ATOM   3866  O   ALA A 248      18.616   6.670 -48.374  1.00 39.93           O  
ATOM   3867  N   LYS A 249      16.697   6.039 -49.368  1.00 48.46           N  
ATOM   3868  H   LYS A 249      16.248   5.327 -49.926  1.00 48.46           H  
ATOM   3869  CA  LYS A 249      15.857   7.036 -48.699  1.00 48.46           C  
ATOM   3870  HA  LYS A 249      16.299   8.027 -48.792  1.00 48.46           H  
ATOM   3871  C   LYS A 249      15.827   6.644 -47.223  1.00 48.46           C  
ATOM   3872  CB  LYS A 249      14.432   7.035 -49.278  1.00 48.46           C  
ATOM   3873  HB2 LYS A 249      14.033   6.021 -49.240  1.00 48.46           H  
ATOM   3874  HB3 LYS A 249      13.807   7.664 -48.645  1.00 48.46           H  
ATOM   3875  O   LYS A 249      15.405   5.533 -46.911  1.00 48.46           O  
ATOM   3876  CG  LYS A 249      14.353   7.559 -50.720  1.00 48.46           C  
ATOM   3877  HG2 LYS A 249      14.700   8.593 -50.748  1.00 48.46           H  
ATOM   3878  HG3 LYS A 249      14.984   6.953 -51.371  1.00 48.46           H  
ATOM   3879  CD  LYS A 249      12.901   7.489 -51.211  1.00 48.46           C  
ATOM   3880  HD2 LYS A 249      12.271   8.058 -50.526  1.00 48.46           H  
ATOM   3881  HD3 LYS A 249      12.575   6.449 -51.200  1.00 48.46           H  
ATOM   3882  CE  LYS A 249      12.756   8.059 -52.625  1.00 48.46           C  
ATOM   3883  HE2 LYS A 249      13.397   7.490 -53.299  1.00 48.46           H  
ATOM   3884  HE3 LYS A 249      13.106   9.092 -52.618  1.00 48.46           H  
ATOM   3885  NZ  LYS A 249      11.343   7.998 -53.077  1.00 48.46           N  
ATOM   3886  HZ1 LYS A 249      11.239   8.386 -54.003  1.00 48.46           H  
ATOM   3887  HZ2 LYS A 249      11.012   7.044 -53.082  1.00 48.46           H  
ATOM   3888  HZ3 LYS A 249      10.753   8.521 -52.445  1.00 48.46           H  
ATOM   3889  N   GLY A 250      16.324   7.513 -46.345  1.00 42.91           N  
ATOM   3890  H   GLY A 250      16.689   8.396 -46.671  1.00 42.91           H  
ATOM   3891  CA  GLY A 250      16.226   7.279 -44.907  1.00 42.91           C  
ATOM   3892  HA2 GLY A 250      16.777   6.376 -44.644  1.00 42.91           H  
ATOM   3893  HA3 GLY A 250      16.638   8.123 -44.354  1.00 42.91           H  
ATOM   3894  C   GLY A 250      14.760   7.114 -44.521  1.00 42.91           C  
ATOM   3895  O   GLY A 250      13.916   7.856 -45.028  1.00 42.91           O  
ATOM   3896  N   LEU A 251      14.461   6.138 -43.659  1.00 44.36           N  
ATOM   3897  H   LEU A 251      15.199   5.569 -43.270  1.00 44.36           H  
ATOM   3898  CA  LEU A 251      13.145   6.062 -43.041  1.00 44.36           C  
ATOM   3899  HA  LEU A 251      12.378   6.035 -43.816  1.00 44.36           H  
ATOM   3900  C   LEU A 251      12.948   7.338 -42.220  1.00 44.36           C  
ATOM   3901  CB  LEU A 251      12.985   4.815 -42.148  1.00 44.36           C  
ATOM   3902  HB2 LEU A 251      13.826   4.732 -41.459  1.00 44.36           H  
ATOM   3903  HB3 LEU A 251      12.098   4.985 -41.538  1.00 44.36           H  
ATOM   3904  O   LEU A 251      13.637   7.548 -41.223  1.00 44.36           O  
ATOM   3905  CG  LEU A 251      12.784   3.493 -42.915  1.00 44.36           C  
ATOM   3906  HG  LEU A 251      12.307   3.697 -43.875  1.00 44.36           H  
ATOM   3907  CD1 LEU A 251      14.109   2.764 -43.163  1.00 44.36           C  
ATOM   3908 HD11 LEU A 251      13.915   1.825 -43.680  1.00 44.36           H  
ATOM   3909 HD12 LEU A 251      14.602   2.559 -42.213  1.00 44.36           H  
ATOM   3910 HD13 LEU A 251      14.754   3.380 -43.789  1.00 44.36           H  
ATOM   3911  CD2 LEU A 251      11.874   2.547 -42.132  1.00 44.36           C  
ATOM   3912 HD21 LEU A 251      11.708   1.630 -42.697  1.00 44.36           H  
ATOM   3913 HD22 LEU A 251      10.909   3.024 -41.960  1.00 44.36           H  
ATOM   3914 HD23 LEU A 251      12.321   2.307 -41.168  1.00 44.36           H  
ATOM   3915  N   VAL A 252      12.008   8.172 -42.655  1.00 45.24           N  
ATOM   3916  H   VAL A 252      11.535   7.943 -43.518  1.00 45.24           H  
ATOM   3917  CA  VAL A 252      11.278   9.029 -41.728  1.00 45.24           C  
ATOM   3918  HA  VAL A 252      11.962   9.497 -41.020  1.00 45.24           H  
ATOM   3919  C   VAL A 252      10.362   8.068 -40.986  1.00 45.24           C  
ATOM   3920  CB  VAL A 252      10.488  10.129 -42.464  1.00 45.24           C  
ATOM   3921  HB  VAL A 252       9.777   9.673 -43.153  1.00 45.24           H  
ATOM   3922  O   VAL A 252       9.447   7.510 -41.588  1.00 45.24           O  
ATOM   3923  CG1 VAL A 252       9.724  11.019 -41.478  1.00 45.24           C  
ATOM   3924 HG11 VAL A 252       9.194  11.806 -42.014  1.00 45.24           H  
ATOM   3925 HG12 VAL A 252       8.983  10.429 -40.939  1.00 45.24           H  
ATOM   3926 HG13 VAL A 252      10.406  11.466 -40.755  1.00 45.24           H  
ATOM   3927  CG2 VAL A 252      11.432  11.026 -43.279  1.00 45.24           C  
ATOM   3928 HG21 VAL A 252      11.944  10.440 -44.043  1.00 45.24           H  
ATOM   3929 HG22 VAL A 252      10.855  11.810 -43.769  1.00 45.24           H  
ATOM   3930 HG23 VAL A 252      12.169  11.482 -42.618  1.00 45.24           H  
ATOM   3931  N   PHE A 253      10.681   7.792 -39.727  1.00 44.70           N  
ATOM   3932  H   PHE A 253      11.443   8.294 -39.296  1.00 44.70           H  
ATOM   3933  CA  PHE A 253       9.704   7.196 -38.829  1.00 44.70           C  
ATOM   3934  HA  PHE A 253       9.171   6.395 -39.341  1.00 44.70           H  
ATOM   3935  C   PHE A 253       8.702   8.299 -38.490  1.00 44.70           C  
ATOM   3936  CB  PHE A 253      10.403   6.604 -37.598  1.00 44.70           C  
ATOM   3937  HB2 PHE A 253      10.974   7.385 -37.097  1.00 44.70           H  
ATOM   3938  HB3 PHE A 253       9.639   6.265 -36.897  1.00 44.70           H  
ATOM   3939  O   PHE A 253       9.101   9.432 -38.221  1.00 44.70           O  
ATOM   3940  CG  PHE A 253      11.316   5.432 -37.926  1.00 44.70           C  
ATOM   3941  CD1 PHE A 253      10.783   4.134 -38.036  1.00 44.70           C  
ATOM   3942  HD1 PHE A 253       9.728   3.974 -37.869  1.00 44.70           H  
ATOM   3943  CD2 PHE A 253      12.692   5.638 -38.148  1.00 44.70           C  
ATOM   3944  HD2 PHE A 253      13.101   6.635 -38.074  1.00 44.70           H  
ATOM   3945  CE1 PHE A 253      11.618   3.049 -38.358  1.00 44.70           C  
ATOM   3946  HE1 PHE A 253      11.196   2.057 -38.435  1.00 44.70           H  
ATOM   3947  CE2 PHE A 253      13.529   4.553 -38.470  1.00 44.70           C  
ATOM   3948  HE2 PHE A 253      14.582   4.724 -38.638  1.00 44.70           H  
ATOM   3949  CZ  PHE A 253      12.993   3.257 -38.572  1.00 44.70           C  
ATOM   3950  HZ  PHE A 253      13.633   2.422 -38.816  1.00 44.70           H  
ATOM   3951  N   GLU A 254       7.414   7.992 -38.576  1.00 43.96           N  
ATOM   3952  H   GLU A 254       7.127   7.054 -38.814  1.00 43.96           H  
ATOM   3953  CA  GLU A 254       6.371   8.891 -38.094  1.00 43.96           C  
ATOM   3954  HA  GLU A 254       6.602   9.916 -38.381  1.00 43.96           H  
ATOM   3955  C   GLU A 254       6.420   8.812 -36.561  1.00 43.96           C  
ATOM   3956  CB  GLU A 254       5.016   8.521 -38.739  1.00 43.96           C  
ATOM   3957  HB2 GLU A 254       4.809   7.464 -38.572  1.00 43.96           H  
ATOM   3958  HB3 GLU A 254       4.228   9.119 -38.280  1.00 43.96           H  
ATOM   3959  O   GLU A 254       6.030   7.810 -35.964  1.00 43.96           O  
ATOM   3960  CG  GLU A 254       5.060   8.819 -40.256  1.00 43.96           C  
ATOM   3961  HG2 GLU A 254       5.890   8.269 -40.700  1.00 43.96           H  
ATOM   3962  HG3 GLU A 254       5.274   9.880 -40.386  1.00 43.96           H  
ATOM   3963  CD  GLU A 254       3.792   8.468 -41.059  1.00 43.96           C  
ATOM   3964  OE1 GLU A 254       3.729   8.917 -42.231  1.00 43.96           O  
ATOM   3965  OE2 GLU A 254       2.931   7.716 -40.558  1.00 43.96           O  
ATOM   3966  N   ASP A 255       7.018   9.828 -35.929  1.00 47.15           N  
ATOM   3967  H   ASP A 255       7.424  10.565 -36.489  1.00 47.15           H  
ATOM   3968  CA  ASP A 255       7.347   9.819 -34.493  1.00 47.15           C  
ATOM   3969  HA  ASP A 255       7.948   8.934 -34.281  1.00 47.15           H  
ATOM   3970  C   ASP A 255       6.096   9.725 -33.583  1.00 47.15           C  
ATOM   3971  CB  ASP A 255       8.191  11.069 -34.150  1.00 47.15           C  
ATOM   3972  HB2 ASP A 255       8.186  11.196 -33.067  1.00 47.15           H  
ATOM   3973  HB3 ASP A 255       7.714  11.949 -34.580  1.00 47.15           H  
ATOM   3974  O   ASP A 255       6.212   9.403 -32.399  1.00 47.15           O  
ATOM   3975  CG  ASP A 255       9.669  11.014 -34.582  1.00 47.15           C  
ATOM   3976  OD1 ASP A 255      10.298   9.938 -34.443  1.00 47.15           O  
ATOM   3977  OD2 ASP A 255      10.204  12.081 -34.969  1.00 47.15           O  
ATOM   3978  N   ASP A 256       4.898   9.966 -34.126  1.00 46.73           N  
ATOM   3979  H   ASP A 256       4.877  10.177 -35.114  1.00 46.73           H  
ATOM   3980  CA  ASP A 256       3.636  10.097 -33.388  1.00 46.73           C  
ATOM   3981  HA  ASP A 256       3.796  10.793 -32.565  1.00 46.73           H  
ATOM   3982  C   ASP A 256       3.127   8.781 -32.752  1.00 46.73           C  
ATOM   3983  CB  ASP A 256       2.579  10.718 -34.324  1.00 46.73           C  
ATOM   3984  HB2 ASP A 256       1.618  10.719 -33.810  1.00 46.73           H  
ATOM   3985  HB3 ASP A 256       2.482  10.095 -35.214  1.00 46.73           H  
ATOM   3986  O   ASP A 256       2.518   8.810 -31.676  1.00 46.73           O  
ATOM   3987  CG  ASP A 256       2.900  12.166 -34.734  1.00 46.73           C  
ATOM   3988  OD1 ASP A 256       3.417  12.921 -33.878  1.00 46.73           O  
ATOM   3989  OD2 ASP A 256       2.598  12.531 -35.892  1.00 46.73           O  
ATOM   3990  N   ASP A 257       3.415   7.615 -33.343  1.00 47.10           N  
ATOM   3991  H   ASP A 257       3.895   7.635 -34.231  1.00 47.10           H  
ATOM   3992  CA  ASP A 257       2.946   6.320 -32.813  1.00 47.10           C  
ATOM   3993  HA  ASP A 257       1.897   6.413 -32.535  1.00 47.10           H  
ATOM   3994  C   ASP A 257       3.697   5.896 -31.536  1.00 47.10           C  
ATOM   3995  CB  ASP A 257       3.060   5.231 -33.896  1.00 47.10           C  
ATOM   3996  HB2 ASP A 257       3.019   4.257 -33.408  1.00 47.10           H  
ATOM   3997  HB3 ASP A 257       4.028   5.312 -34.390  1.00 47.10           H  
ATOM   3998  O   ASP A 257       3.106   5.366 -30.587  1.00 47.10           O  
ATOM   3999  CG  ASP A 257       1.934   5.264 -34.940  1.00 47.10           C  
ATOM   4000  OD1 ASP A 257       0.851   5.813 -34.626  1.00 47.10           O  
ATOM   4001  OD2 ASP A 257       2.149   4.665 -36.017  1.00 47.10           O  
ATOM   4002  N   ILE A 258       4.998   6.196 -31.457  1.00 51.33           N  
ATOM   4003  H   ILE A 258       5.396   6.714 -32.228  1.00 51.33           H  
ATOM   4004  CA  ILE A 258       5.867   5.786 -30.340  1.00 51.33           C  
ATOM   4005  HA  ILE A 258       5.719   4.720 -30.171  1.00 51.33           H  
ATOM   4006  C   ILE A 258       5.465   6.499 -29.037  1.00 51.33           C  
ATOM   4007  CB  ILE A 258       7.354   6.010 -30.720  1.00 51.33           C  
ATOM   4008  HB  ILE A 258       7.482   7.053 -31.011  1.00 51.33           H  
ATOM   4009  O   ILE A 258       5.527   5.914 -27.947  1.00 51.33           O  
ATOM   4010  CG1 ILE A 258       7.727   5.109 -31.926  1.00 51.33           C  
ATOM   4011 HG12 ILE A 258       7.613   4.063 -31.643  1.00 51.33           H  
ATOM   4012 HG13 ILE A 258       7.040   5.307 -32.748  1.00 51.33           H  
ATOM   4013  CG2 ILE A 258       8.292   5.724 -29.529  1.00 51.33           C  
ATOM   4014 HG21 ILE A 258       8.074   6.401 -28.703  1.00 51.33           H  
ATOM   4015 HG22 ILE A 258       9.330   5.894 -29.814  1.00 51.33           H  
ATOM   4016 HG23 ILE A 258       8.166   4.693 -29.196  1.00 51.33           H  
ATOM   4017  CD1 ILE A 258       9.144   5.319 -32.478  1.00 51.33           C  
ATOM   4018 HD11 ILE A 258       9.892   4.973 -31.765  1.00 51.33           H  
ATOM   4019 HD12 ILE A 258       9.256   4.748 -33.400  1.00 51.33           H  
ATOM   4020 HD13 ILE A 258       9.302   6.375 -32.697  1.00 51.33           H  
ATOM   4021  N   PHE A 259       4.995   7.748 -29.120  1.00 49.18           N  
ATOM   4022  H   PHE A 259       4.947   8.182 -30.031  1.00 49.18           H  
ATOM   4023  CA  PHE A 259       4.511   8.486 -27.950  1.00 49.18           C  
ATOM   4024  HA  PHE A 259       5.214   8.321 -27.133  1.00 49.18           H  
ATOM   4025  C   PHE A 259       3.148   7.980 -27.445  1.00 49.18           C  
ATOM   4026  CB  PHE A 259       4.509   9.992 -28.252  1.00 49.18           C  
ATOM   4027  HB2 PHE A 259       3.902  10.177 -29.139  1.00 49.18           H  
ATOM   4028  HB3 PHE A 259       4.041  10.515 -27.419  1.00 49.18           H  
ATOM   4029  O   PHE A 259       2.901   8.002 -26.233  1.00 49.18           O  
ATOM   4030  CG  PHE A 259       5.902  10.569 -28.448  1.00 49.18           C  
ATOM   4031  CD1 PHE A 259       6.800  10.636 -27.364  1.00 49.18           C  
ATOM   4032  HD1 PHE A 259       6.489  10.296 -26.387  1.00 49.18           H  
ATOM   4033  CD2 PHE A 259       6.316  11.013 -29.716  1.00 49.18           C  
ATOM   4034  HD2 PHE A 259       5.638  10.972 -30.555  1.00 49.18           H  
ATOM   4035  CE1 PHE A 259       8.108  11.124 -27.552  1.00 49.18           C  
ATOM   4036  HE1 PHE A 259       8.797  11.159 -26.722  1.00 49.18           H  
ATOM   4037  CE2 PHE A 259       7.624  11.493 -29.907  1.00 49.18           C  
ATOM   4038  HE2 PHE A 259       7.934  11.809 -30.892  1.00 49.18           H  
ATOM   4039  CZ  PHE A 259       8.522  11.546 -28.828  1.00 49.18           C  
ATOM   4040  HZ  PHE A 259       9.527  11.906 -28.988  1.00 49.18           H  
ATOM   4041  N   ASN A 260       2.289   7.453 -28.324  1.00 51.62           N  
ATOM   4042  H   ASN A 260       2.547   7.429 -29.300  1.00 51.62           H  
ATOM   4043  CA  ASN A 260       0.986   6.903 -27.937  1.00 51.62           C  
ATOM   4044  HA  ASN A 260       0.534   7.573 -27.205  1.00 51.62           H  
ATOM   4045  C   ASN A 260       1.097   5.546 -27.220  1.00 51.62           C  
ATOM   4046  CB  ASN A 260       0.070   6.865 -29.173  1.00 51.62           C  
ATOM   4047  HB2 ASN A 260      -0.738   6.153 -29.009  1.00 51.62           H  
ATOM   4048  HB3 ASN A 260       0.632   6.534 -30.046  1.00 51.62           H  
ATOM   4049  O   ASN A 260       0.467   5.356 -26.173  1.00 51.62           O  
ATOM   4050  CG  ASN A 260      -0.575   8.215 -29.447  1.00 51.62           C  
ATOM   4051  ND2 ASN A 260      -0.721   8.591 -30.693  1.00 51.62           N  
ATOM   4052 HD21 ASN A 260      -1.061   9.528 -30.857  1.00 51.62           H  
ATOM   4053 HD22 ASN A 260      -0.267   8.074 -31.433  1.00 51.62           H  
ATOM   4054  OD1 ASN A 260      -0.975   8.931 -28.538  1.00 51.62           O  
ATOM   4055  N   GLU A 261       1.949   4.627 -27.689  1.00 49.42           N  
ATOM   4056  H   GLU A 261       2.404   4.785 -28.577  1.00 49.42           H  
ATOM   4057  CA  GLU A 261       2.203   3.366 -26.966  1.00 49.42           C  
ATOM   4058  HA  GLU A 261       1.249   2.885 -26.750  1.00 49.42           H  
ATOM   4059  C   GLU A 261       2.900   3.594 -25.612  1.00 49.42           C  
ATOM   4060  CB  GLU A 261       3.029   2.397 -27.820  1.00 49.42           C  
ATOM   4061  HB2 GLU A 261       3.949   2.883 -28.145  1.00 49.42           H  
ATOM   4062  HB3 GLU A 261       3.290   1.550 -27.186  1.00 49.42           H  
ATOM   4063  O   GLU A 261       2.611   2.909 -24.621  1.00 49.42           O  
ATOM   4064  CG  GLU A 261       2.251   1.869 -29.036  1.00 49.42           C  
ATOM   4065  HG2 GLU A 261       1.231   1.646 -28.723  1.00 49.42           H  
ATOM   4066  HG3 GLU A 261       2.210   2.643 -29.802  1.00 49.42           H  
ATOM   4067  CD  GLU A 261       2.887   0.593 -29.613  1.00 49.42           C  
ATOM   4068  OE1 GLU A 261       2.115  -0.251 -30.121  1.00 49.42           O  
ATOM   4069  OE2 GLU A 261       4.120   0.426 -29.464  1.00 49.42           O  
ATOM   4070  N   SER A 262       3.770   4.606 -25.533  1.00 53.14           N  
ATOM   4071  H   SER A 262       3.989   5.098 -26.388  1.00 53.14           H  
ATOM   4072  CA  SER A 262       4.464   4.986 -24.296  1.00 53.14           C  
ATOM   4073  HA  SER A 262       5.000   4.116 -23.918  1.00 53.14           H  
ATOM   4074  C   SER A 262       3.495   5.446 -23.197  1.00 53.14           C  
ATOM   4075  CB  SER A 262       5.493   6.082 -24.585  1.00 53.14           C  
ATOM   4076  HB2 SER A 262       5.006   6.942 -25.045  1.00 53.14           H  
ATOM   4077  HB3 SER A 262       5.947   6.398 -23.646  1.00 53.14           H  
ATOM   4078  O   SER A 262       3.612   5.013 -22.047  1.00 53.14           O  
ATOM   4079  OG  SER A 262       6.509   5.593 -25.438  1.00 53.14           O  
ATOM   4080  HG  SER A 262       6.198   5.624 -26.345  1.00 53.14           H  
ATOM   4081  N   ASN A 263       2.492   6.265 -23.534  1.00 54.82           N  
ATOM   4082  H   ASN A 263       2.435   6.585 -24.490  1.00 54.82           H  
ATOM   4083  CA  ASN A 263       1.517   6.775 -22.561  1.00 54.82           C  
ATOM   4084  HA  ASN A 263       2.060   7.203 -21.719  1.00 54.82           H  
ATOM   4085  C   ASN A 263       0.623   5.672 -21.965  1.00 54.82           C  
ATOM   4086  CB  ASN A 263       0.690   7.887 -23.231  1.00 54.82           C  
ATOM   4087  HB2 ASN A 263       0.423   7.593 -24.247  1.00 54.82           H  
ATOM   4088  HB3 ASN A 263      -0.233   8.042 -22.672  1.00 54.82           H  
ATOM   4089  O   ASN A 263       0.351   5.676 -20.759  1.00 54.82           O  
ATOM   4090  CG  ASN A 263       1.419   9.220 -23.250  1.00 54.82           C  
ATOM   4091  ND2 ASN A 263       1.263  10.001 -24.291  1.00 54.82           N  
ATOM   4092 HD21 ASN A 263       1.804  10.854 -24.302  1.00 54.82           H  
ATOM   4093 HD22 ASN A 263       0.801   9.659 -25.121  1.00 54.82           H  
ATOM   4094  OD1 ASN A 263       2.108   9.591 -22.312  1.00 54.82           O  
ATOM   4095  N   ASN A 264       0.210   4.685 -22.766  1.00 62.95           N  
ATOM   4096  H   ASN A 264       0.452   4.726 -23.746  1.00 62.95           H  
ATOM   4097  CA  ASN A 264      -0.580   3.554 -22.268  1.00 62.95           C  
ATOM   4098  HA  ASN A 264      -1.403   3.942 -21.668  1.00 62.95           H  
ATOM   4099  C   ASN A 264       0.228   2.651 -21.318  1.00 62.95           C  
ATOM   4100  CB  ASN A 264      -1.170   2.792 -23.468  1.00 62.95           C  
ATOM   4101  HB2 ASN A 264      -1.486   1.799 -23.150  1.00 62.95           H  
ATOM   4102  HB3 ASN A 264      -0.415   2.676 -24.245  1.00 62.95           H  
ATOM   4103  O   ASN A 264      -0.288   2.223 -20.280  1.00 62.95           O  
ATOM   4104  CG  ASN A 264      -2.399   3.489 -24.030  1.00 62.95           C  
ATOM   4105  ND2 ASN A 264      -2.591   3.469 -25.326  1.00 62.95           N  
ATOM   4106 HD21 ASN A 264      -3.388   3.981 -25.675  1.00 62.95           H  
ATOM   4107 HD22 ASN A 264      -1.888   3.097 -25.950  1.00 62.95           H  
ATOM   4108  OD1 ASN A 264      -3.210   4.040 -23.302  1.00 62.95           O  
ATOM   4109  N   ASN A 265       1.513   2.420 -21.605  1.00 65.10           N  
ATOM   4110  H   ASN A 265       1.889   2.778 -22.470  1.00 65.10           H  
ATOM   4111  CA  ASN A 265       2.387   1.648 -20.718  1.00 65.10           C  
ATOM   4112  HA  ASN A 265       1.867   0.732 -20.436  1.00 65.10           H  
ATOM   4113  C   ASN A 265       2.683   2.369 -19.390  1.00 65.10           C  
ATOM   4114  CB  ASN A 265       3.660   1.256 -21.485  1.00 65.10           C  
ATOM   4115  HB2 ASN A 265       3.996   2.081 -22.113  1.00 65.10           H  
ATOM   4116  HB3 ASN A 265       4.455   1.020 -20.778  1.00 65.10           H  
ATOM   4117  O   ASN A 265       2.623   1.740 -18.330  1.00 65.10           O  
ATOM   4118  CG  ASN A 265       3.433   0.008 -22.321  1.00 65.10           C  
ATOM   4119  ND2 ASN A 265       3.763   0.032 -23.589  1.00 65.10           N  
ATOM   4120 HD21 ASN A 265       4.007   0.903 -24.038  1.00 65.10           H  
ATOM   4121 HD22 ASN A 265       3.571  -0.794 -24.136  1.00 65.10           H  
ATOM   4122  OD1 ASN A 265       2.947  -0.998 -21.829  1.00 65.10           O  
ATOM   4123  N   ILE A 266       2.917   3.687 -19.409  1.00 66.93           N  
ATOM   4124  H   ILE A 266       2.983   4.148 -20.305  1.00 66.93           H  
ATOM   4125  CA  ILE A 266       3.144   4.484 -18.187  1.00 66.93           C  
ATOM   4126  HA  ILE A 266       3.952   4.022 -17.621  1.00 66.93           H  
ATOM   4127  C   ILE A 266       1.906   4.467 -17.272  1.00 66.93           C  
ATOM   4128  CB  ILE A 266       3.589   5.917 -18.569  1.00 66.93           C  
ATOM   4129  HB  ILE A 266       2.896   6.307 -19.315  1.00 66.93           H  
ATOM   4130  O   ILE A 266       2.032   4.286 -16.057  1.00 66.93           O  
ATOM   4131  CG1 ILE A 266       5.013   5.876 -19.177  1.00 66.93           C  
ATOM   4132 HG12 ILE A 266       5.739   5.673 -18.389  1.00 66.93           H  
ATOM   4133 HG13 ILE A 266       5.083   5.062 -19.899  1.00 66.93           H  
ATOM   4134  CG2 ILE A 266       3.570   6.864 -17.352  1.00 66.93           C  
ATOM   4135 HG21 ILE A 266       4.199   6.465 -16.556  1.00 66.93           H  
ATOM   4136 HG22 ILE A 266       3.929   7.853 -17.636  1.00 66.93           H  
ATOM   4137 HG23 ILE A 266       2.550   6.989 -16.987  1.00 66.93           H  
ATOM   4138  CD1 ILE A 266       5.415   7.163 -19.909  1.00 66.93           C  
ATOM   4139 HD11 ILE A 266       6.376   7.011 -20.399  1.00 66.93           H  
ATOM   4140 HD12 ILE A 266       4.670   7.408 -20.665  1.00 66.93           H  
ATOM   4141 HD13 ILE A 266       5.511   7.993 -19.209  1.00 66.93           H  
ATOM   4142  N   ASN A 267       0.700   4.580 -17.836  1.00 68.23           N  
ATOM   4143  H   ASN A 267       0.646   4.758 -18.828  1.00 68.23           H  
ATOM   4144  CA  ASN A 267      -0.542   4.517 -17.059  1.00 68.23           C  
ATOM   4145  HA  ASN A 267      -0.467   5.221 -16.230  1.00 68.23           H  
ATOM   4146  C   ASN A 267      -0.767   3.138 -16.411  1.00 68.23           C  
ATOM   4147  CB  ASN A 267      -1.709   4.949 -17.962  1.00 68.23           C  
ATOM   4148  HB2 ASN A 267      -1.629   4.462 -18.934  1.00 68.23           H  
ATOM   4149  HB3 ASN A 267      -2.653   4.647 -17.508  1.00 68.23           H  
ATOM   4150  O   ASN A 267      -1.151   3.064 -15.240  1.00 68.23           O  
ATOM   4151  CG  ASN A 267      -1.762   6.458 -18.138  1.00 68.23           C  
ATOM   4152  ND2 ASN A 267      -2.169   6.940 -19.287  1.00 68.23           N  
ATOM   4153 HD21 ASN A 267      -2.307   6.327 -20.078  1.00 68.23           H  
ATOM   4154 HD22 ASN A 267      -2.145   7.944 -19.388  1.00 68.23           H  
ATOM   4155  OD1 ASN A 267      -1.467   7.219 -17.230  1.00 68.23           O  
ATOM   4156  N   ASN A 268      -0.464   2.046 -17.119  1.00 71.14           N  
ATOM   4157  H   ASN A 268      -0.175   2.159 -18.080  1.00 71.14           H  
ATOM   4158  CA  ASN A 268      -0.550   0.693 -16.561  1.00 71.14           C  
ATOM   4159  HA  ASN A 268      -1.520   0.578 -16.076  1.00 71.14           H  
ATOM   4160  C   ASN A 268       0.498   0.436 -15.463  1.00 71.14           C  
ATOM   4161  CB  ASN A 268      -0.463  -0.321 -17.715  1.00 71.14           C  
ATOM   4162  HB2 ASN A 268       0.364  -0.059 -18.376  1.00 71.14           H  
ATOM   4163  HB3 ASN A 268      -0.272  -1.315 -17.311  1.00 71.14           H  
ATOM   4164  O   ASN A 268       0.173  -0.169 -14.437  1.00 71.14           O  
ATOM   4165  CG  ASN A 268      -1.755  -0.403 -18.514  1.00 71.14           C  
ATOM   4166  ND2 ASN A 268      -1.676  -0.734 -19.780  1.00 71.14           N  
ATOM   4167 HD21 ASN A 268      -0.776  -0.826 -20.230  1.00 71.14           H  
ATOM   4168 HD22 ASN A 268      -2.538  -0.736 -20.306  1.00 71.14           H  
ATOM   4169  OD1 ASN A 268      -2.848  -0.209 -18.000  1.00 71.14           O  
ATOM   4170  N   PHE A 269       1.723   0.948 -15.621  1.00 77.45           N  
ATOM   4171  H   PHE A 269       1.946   1.400 -16.496  1.00 77.45           H  
ATOM   4172  CA  PHE A 269       2.774   0.868 -14.601  1.00 77.45           C  
ATOM   4173  HA  PHE A 269       2.923  -0.176 -14.328  1.00 77.45           H  
ATOM   4174  C   PHE A 269       2.397   1.623 -13.314  1.00 77.45           C  
ATOM   4175  CB  PHE A 269       4.077   1.401 -15.207  1.00 77.45           C  
ATOM   4176  HB2 PHE A 269       3.929   2.431 -15.532  1.00 77.45           H  
ATOM   4177  HB3 PHE A 269       4.317   0.815 -16.095  1.00 77.45           H  
ATOM   4178  O   PHE A 269       2.465   1.072 -12.216  1.00 77.45           O  
ATOM   4179  CG  PHE A 269       5.264   1.347 -14.267  1.00 77.45           C  
ATOM   4180  CD1 PHE A 269       5.707   2.515 -13.617  1.00 77.45           C  
ATOM   4181  HD1 PHE A 269       5.192   3.452 -13.768  1.00 77.45           H  
ATOM   4182  CD2 PHE A 269       5.933   0.128 -14.051  1.00 77.45           C  
ATOM   4183  HD2 PHE A 269       5.596  -0.769 -14.549  1.00 77.45           H  
ATOM   4184  CE1 PHE A 269       6.834   2.466 -12.778  1.00 77.45           C  
ATOM   4185  HE1 PHE A 269       7.179   3.366 -12.289  1.00 77.45           H  
ATOM   4186  CE2 PHE A 269       7.052   0.077 -13.201  1.00 77.45           C  
ATOM   4187  HE2 PHE A 269       7.569  -0.857 -13.041  1.00 77.45           H  
ATOM   4188  CZ  PHE A 269       7.509   1.249 -12.574  1.00 77.45           C  
ATOM   4189  HZ  PHE A 269       8.375   1.213 -11.929  1.00 77.45           H  
ATOM   4190  N   ASN A 270       1.903   2.857 -13.428  1.00 76.56           N  
ATOM   4191  H   ASN A 270       1.887   3.290 -14.341  1.00 76.56           H  
ATOM   4192  CA  ASN A 270       1.462   3.625 -12.260  1.00 76.56           C  
ATOM   4193  HA  ASN A 270       2.275   3.654 -11.534  1.00 76.56           H  
ATOM   4194  C   ASN A 270       0.269   2.961 -11.547  1.00 76.56           C  
ATOM   4195  CB  ASN A 270       1.152   5.060 -12.712  1.00 76.56           C  
ATOM   4196  HB2 ASN A 270       0.501   5.038 -13.587  1.00 76.56           H  
ATOM   4197  HB3 ASN A 270       0.634   5.589 -11.912  1.00 76.56           H  
ATOM   4198  O   ASN A 270       0.207   2.942 -10.313  1.00 76.56           O  
ATOM   4199  CG  ASN A 270       2.412   5.847 -13.030  1.00 76.56           C  
ATOM   4200  ND2 ASN A 270       2.345   6.782 -13.947  1.00 76.56           N  
ATOM   4201 HD21 ASN A 270       1.510   6.899 -14.504  1.00 76.56           H  
ATOM   4202 HD22 ASN A 270       3.208   7.260 -14.162  1.00 76.56           H  
ATOM   4203  OD1 ASN A 270       3.462   5.659 -12.439  1.00 76.56           O  
ATOM   4204  N   ARG A 271      -0.653   2.351 -12.306  1.00 78.45           N  
ATOM   4205  H   ARG A 271      -0.563   2.427 -13.309  1.00 78.45           H  
ATOM   4206  CA  ARG A 271      -1.787   1.594 -11.755  1.00 78.45           C  
ATOM   4207  HA  ARG A 271      -2.307   2.241 -11.049  1.00 78.45           H  
ATOM   4208  C   ARG A 271      -1.333   0.361 -10.965  1.00 78.45           C  
ATOM   4209  CB  ARG A 271      -2.744   1.237 -12.903  1.00 78.45           C  
ATOM   4210  HB2 ARG A 271      -2.915   2.135 -13.496  1.00 78.45           H  
ATOM   4211  HB3 ARG A 271      -2.283   0.487 -13.545  1.00 78.45           H  
ATOM   4212  O   ARG A 271      -1.917   0.089  -9.913  1.00 78.45           O  
ATOM   4213  CG  ARG A 271      -4.107   0.728 -12.414  1.00 78.45           C  
ATOM   4214  HG2 ARG A 271      -3.984  -0.208 -11.870  1.00 78.45           H  
ATOM   4215  HG3 ARG A 271      -4.547   1.475 -11.754  1.00 78.45           H  
ATOM   4216  CD  ARG A 271      -5.033   0.505 -13.618  1.00 78.45           C  
ATOM   4217  HD2 ARG A 271      -4.650  -0.328 -14.208  1.00 78.45           H  
ATOM   4218  HD3 ARG A 271      -5.011   1.402 -14.236  1.00 78.45           H  
ATOM   4219  NE  ARG A 271      -6.425   0.232 -13.205  1.00 78.45           N  
ATOM   4220  HE  ARG A 271      -6.573  -0.022 -12.239  1.00 78.45           H  
ATOM   4221  NH1 ARG A 271      -7.390   0.523 -15.271  1.00 78.45           N  
ATOM   4222 HH11 ARG A 271      -6.474   0.635 -15.681  1.00 78.45           H  
ATOM   4223 HH12 ARG A 271      -8.205   0.566 -15.866  1.00 78.45           H  
ATOM   4224  NH2 ARG A 271      -8.685   0.104 -13.508  1.00 78.45           N  
ATOM   4225 HH21 ARG A 271      -9.482   0.152 -14.126  1.00 78.45           H  
ATOM   4226 HH22 ARG A 271      -8.820  -0.102 -12.528  1.00 78.45           H  
ATOM   4227  CZ  ARG A 271      -7.488   0.287 -13.992  1.00 78.45           C  
ATOM   4228  N   SER A 272      -0.294  -0.348 -11.418  1.00 79.92           N  
ATOM   4229  H   SER A 272       0.153  -0.065 -12.278  1.00 79.92           H  
ATOM   4230  CA  SER A 272       0.238  -1.521 -10.710  1.00 79.92           C  
ATOM   4231  HA  SER A 272      -0.608  -2.159 -10.452  1.00 79.92           H  
ATOM   4232  C   SER A 272       0.916  -1.139  -9.386  1.00 79.92           C  
ATOM   4233  CB  SER A 272       1.151  -2.357 -11.620  1.00 79.92           C  
ATOM   4234  HB2 SER A 272       1.287  -3.341 -11.172  1.00 79.92           H  
ATOM   4235  HB3 SER A 272       0.673  -2.481 -12.591  1.00 79.92           H  
ATOM   4236  O   SER A 272       0.613  -1.748  -8.358  1.00 79.92           O  
ATOM   4237  OG  SER A 272       2.416  -1.761 -11.788  1.00 79.92           O  
ATOM   4238  HG  SER A 272       2.879  -2.186 -12.514  1.00 79.92           H  
ATOM   4239  N   ILE A 273       1.709  -0.058  -9.359  1.00 69.84           N  
ATOM   4240  H   ILE A 273       1.969   0.348 -10.246  1.00 69.84           H  
ATOM   4241  CA  ILE A 273       2.321   0.471  -8.124  1.00 69.84           C  
ATOM   4242  HA  ILE A 273       2.896  -0.331  -7.660  1.00 69.84           H  
ATOM   4243  C   ILE A 273       1.247   0.881  -7.104  1.00 69.84           C  
ATOM   4244  CB  ILE A 273       3.298   1.629  -8.448  1.00 69.84           C  
ATOM   4245  HB  ILE A 273       2.789   2.351  -9.087  1.00 69.84           H  
ATOM   4246  O   ILE A 273       1.312   0.484  -5.938  1.00 69.84           O  
ATOM   4247  CG1 ILE A 273       4.517   1.059  -9.211  1.00 69.84           C  
ATOM   4248 HG12 ILE A 273       4.175   0.559 -10.116  1.00 69.84           H  
ATOM   4249 HG13 ILE A 273       5.013   0.315  -8.588  1.00 69.84           H  
ATOM   4250  CG2 ILE A 273       3.754   2.358  -7.165  1.00 69.84           C  
ATOM   4251 HG21 ILE A 273       4.281   1.665  -6.509  1.00 69.84           H  
ATOM   4252 HG22 ILE A 273       4.410   3.193  -7.414  1.00 69.84           H  
ATOM   4253 HG23 ILE A 273       2.903   2.785  -6.635  1.00 69.84           H  
ATOM   4254  CD1 ILE A 273       5.558   2.102  -9.632  1.00 69.84           C  
ATOM   4255 HD11 ILE A 273       6.346   1.596 -10.190  1.00 69.84           H  
ATOM   4256 HD12 ILE A 273       5.094   2.860 -10.263  1.00 69.84           H  
ATOM   4257 HD13 ILE A 273       6.021   2.570  -8.763  1.00 69.84           H  
ATOM   4258  N   GLN A 274       0.212   1.615  -7.528  1.00 79.20           N  
ATOM   4259  H   GLN A 274       0.209   1.931  -8.487  1.00 79.20           H  
ATOM   4260  CA  GLN A 274      -0.895   2.010  -6.643  1.00 79.20           C  
ATOM   4261  HA  GLN A 274      -0.488   2.524  -5.772  1.00 79.20           H  
ATOM   4262  C   GLN A 274      -1.718   0.817  -6.126  1.00 79.20           C  
ATOM   4263  CB  GLN A 274      -1.836   2.961  -7.387  1.00 79.20           C  
ATOM   4264  HB2 GLN A 274      -2.749   3.072  -6.801  1.00 79.20           H  
ATOM   4265  HB3 GLN A 274      -2.102   2.524  -8.350  1.00 79.20           H  
ATOM   4266  O   GLN A 274      -2.349   0.899  -5.069  1.00 79.20           O  
ATOM   4267  CG  GLN A 274      -1.250   4.363  -7.605  1.00 79.20           C  
ATOM   4268  HG2 GLN A 274      -0.329   4.298  -8.185  1.00 79.20           H  
ATOM   4269  HG3 GLN A 274      -1.013   4.810  -6.640  1.00 79.20           H  
ATOM   4270  CD  GLN A 274      -2.230   5.275  -8.338  1.00 79.20           C  
ATOM   4271  NE2 GLN A 274      -1.839   6.488  -8.658  1.00 79.20           N  
ATOM   4272 HE21 GLN A 274      -0.902   6.802  -8.451  1.00 79.20           H  
ATOM   4273 HE22 GLN A 274      -2.511   7.062  -9.148  1.00 79.20           H  
ATOM   4274  OE1 GLN A 274      -3.367   4.925  -8.621  1.00 79.20           O  
ATOM   4275  N   GLN A 275      -1.767  -0.296  -6.861  1.00 77.32           N  
ATOM   4276  H   GLN A 275      -1.277  -0.319  -7.744  1.00 77.32           H  
ATOM   4277  CA  GLN A 275      -2.419  -1.521  -6.396  1.00 77.32           C  
ATOM   4278  HA  GLN A 275      -3.337  -1.247  -5.875  1.00 77.32           H  
ATOM   4279  C   GLN A 275      -1.545  -2.269  -5.379  1.00 77.32           C  
ATOM   4280  CB  GLN A 275      -2.820  -2.365  -7.612  1.00 77.32           C  
ATOM   4281  HB2 GLN A 275      -3.343  -1.717  -8.315  1.00 77.32           H  
ATOM   4282  HB3 GLN A 275      -1.931  -2.763  -8.103  1.00 77.32           H  
ATOM   4283  O   GLN A 275      -2.054  -2.695  -4.343  1.00 77.32           O  
ATOM   4284  CG  GLN A 275      -3.758  -3.520  -7.227  1.00 77.32           C  
ATOM   4285  HG2 GLN A 275      -4.558  -3.139  -6.593  1.00 77.32           H  
ATOM   4286  HG3 GLN A 275      -3.202  -4.267  -6.661  1.00 77.32           H  
ATOM   4287  CD  GLN A 275      -4.399  -4.195  -8.439  1.00 77.32           C  
ATOM   4288  NE2 GLN A 275      -5.250  -5.174  -8.230  1.00 77.32           N  
ATOM   4289 HE21 GLN A 275      -5.460  -5.495  -7.296  1.00 77.32           H  
ATOM   4290 HE22 GLN A 275      -5.629  -5.610  -9.059  1.00 77.32           H  
ATOM   4291  OE1 GLN A 275      -4.184  -3.845  -9.586  1.00 77.32           O  
ATOM   4292  N   GLN A 276      -0.229  -2.342  -5.599  1.00 76.49           N  
ATOM   4293  H   GLN A 276       0.139  -1.987  -6.470  1.00 76.49           H  
ATOM   4294  CA  GLN A 276       0.711  -2.946  -4.649  1.00 76.49           C  
ATOM   4295  HA  GLN A 276       0.364  -3.955  -4.428  1.00 76.49           H  
ATOM   4296  C   GLN A 276       0.764  -2.175  -3.316  1.00 76.49           C  
ATOM   4297  CB  GLN A 276       2.091  -3.045  -5.315  1.00 76.49           C  
ATOM   4298  HB2 GLN A 276       2.528  -2.050  -5.398  1.00 76.49           H  
ATOM   4299  HB3 GLN A 276       1.970  -3.452  -6.319  1.00 76.49           H  
ATOM   4300  O   GLN A 276       0.724  -2.786  -2.249  1.00 76.49           O  
ATOM   4301  CG  GLN A 276       3.041  -3.969  -4.536  1.00 76.49           C  
ATOM   4302  HG2 GLN A 276       3.202  -3.573  -3.533  1.00 76.49           H  
ATOM   4303  HG3 GLN A 276       2.584  -4.954  -4.446  1.00 76.49           H  
ATOM   4304  CD  GLN A 276       4.402  -4.123  -5.212  1.00 76.49           C  
ATOM   4305  NE2 GLN A 276       5.189  -5.103  -4.826  1.00 76.49           N  
ATOM   4306 HE21 GLN A 276       6.076  -5.162  -5.305  1.00 76.49           H  
ATOM   4307 HE22 GLN A 276       4.908  -5.754  -4.108  1.00 76.49           H  
ATOM   4308  OE1 GLN A 276       4.793  -3.370  -6.085  1.00 76.49           O  
ATOM   4309  N   GLN A 277       0.764  -0.837  -3.357  1.00 76.67           N  
ATOM   4310  H   GLN A 277       0.847  -0.386  -4.257  1.00 76.67           H  
ATOM   4311  CA  GLN A 277       0.705   0.000  -2.150  1.00 76.67           C  
ATOM   4312  HA  GLN A 277       1.532  -0.271  -1.494  1.00 76.67           H  
ATOM   4313  C   GLN A 277      -0.587  -0.220  -1.344  1.00 76.67           C  
ATOM   4314  CB  GLN A 277       0.854   1.480  -2.534  1.00 76.67           C  
ATOM   4315  HB2 GLN A 277       0.591   2.094  -1.673  1.00 76.67           H  
ATOM   4316  HB3 GLN A 277       0.163   1.714  -3.344  1.00 76.67           H  
ATOM   4317  O   GLN A 277      -0.529  -0.358  -0.121  1.00 76.67           O  
ATOM   4318  CG  GLN A 277       2.290   1.835  -2.955  1.00 76.67           C  
ATOM   4319  HG2 GLN A 277       2.963   1.646  -2.118  1.00 76.67           H  
ATOM   4320  HG3 GLN A 277       2.601   1.206  -3.788  1.00 76.67           H  
ATOM   4321  CD  GLN A 277       2.442   3.296  -3.375  1.00 76.67           C  
ATOM   4322  NE2 GLN A 277       3.639   3.736  -3.693  1.00 76.67           N  
ATOM   4323 HE21 GLN A 277       4.441   3.122  -3.685  1.00 76.67           H  
ATOM   4324 HE22 GLN A 277       3.692   4.707  -3.967  1.00 76.67           H  
ATOM   4325  OE1 GLN A 277       1.501   4.070  -3.430  1.00 76.67           O  
ATOM   4326  N   ARG A 278      -1.747  -0.324  -2.014  1.00 75.12           N  
ATOM   4327  H   ARG A 278      -1.729  -0.206  -3.017  1.00 75.12           H  
ATOM   4328  CA  ARG A 278      -3.030  -0.626  -1.351  1.00 75.12           C  
ATOM   4329  HA  ARG A 278      -3.166   0.067  -0.521  1.00 75.12           H  
ATOM   4330  C   ARG A 278      -3.047  -2.012  -0.708  1.00 75.12           C  
ATOM   4331  CB  ARG A 278      -4.198  -0.459  -2.335  1.00 75.12           C  
ATOM   4332  HB2 ARG A 278      -3.935  -0.884  -3.303  1.00 75.12           H  
ATOM   4333  HB3 ARG A 278      -5.066  -0.993  -1.949  1.00 75.12           H  
ATOM   4334  O   ARG A 278      -3.507  -2.136   0.424  1.00 75.12           O  
ATOM   4335  CG  ARG A 278      -4.573   1.023  -2.478  1.00 75.12           C  
ATOM   4336  HG2 ARG A 278      -3.718   1.598  -2.833  1.00 75.12           H  
ATOM   4337  HG3 ARG A 278      -4.852   1.405  -1.496  1.00 75.12           H  
ATOM   4338  CD  ARG A 278      -5.761   1.228  -3.423  1.00 75.12           C  
ATOM   4339  HD2 ARG A 278      -6.560   0.539  -3.150  1.00 75.12           H  
ATOM   4340  HD3 ARG A 278      -6.119   2.249  -3.291  1.00 75.12           H  
ATOM   4341  NE  ARG A 278      -5.375   1.032  -4.832  1.00 75.12           N  
ATOM   4342  HE  ARG A 278      -4.400   0.831  -4.999  1.00 75.12           H  
ATOM   4343  NH1 ARG A 278      -7.387   1.639  -5.762  1.00 75.12           N  
ATOM   4344 HH11 ARG A 278      -7.759   1.776  -4.833  1.00 75.12           H  
ATOM   4345 HH12 ARG A 278      -7.952   1.843  -6.574  1.00 75.12           H  
ATOM   4346  NH2 ARG A 278      -5.671   1.106  -7.088  1.00 75.12           N  
ATOM   4347 HH21 ARG A 278      -6.225   1.377  -7.888  1.00 75.12           H  
ATOM   4348 HH22 ARG A 278      -4.700   0.859  -7.213  1.00 75.12           H  
ATOM   4349  CZ  ARG A 278      -6.145   1.253  -5.883  1.00 75.12           C  
ATOM   4350  N   ASN A 279      -2.495  -3.026  -1.375  1.00 77.27           N  
ATOM   4351  H   ASN A 279      -2.183  -2.869  -2.323  1.00 77.27           H  
ATOM   4352  CA  ASN A 279      -2.402  -4.377  -0.815  1.00 77.27           C  
ATOM   4353  HA  ASN A 279      -3.399  -4.705  -0.520  1.00 77.27           H  
ATOM   4354  C   ASN A 279      -1.533  -4.410   0.457  1.00 77.27           C  
ATOM   4355  CB  ASN A 279      -1.874  -5.338  -1.895  1.00 77.27           C  
ATOM   4356  HB2 ASN A 279      -0.949  -4.945  -2.316  1.00 77.27           H  
ATOM   4357  HB3 ASN A 279      -1.650  -6.296  -1.427  1.00 77.27           H  
ATOM   4358  O   ASN A 279      -1.925  -5.025   1.449  1.00 77.27           O  
ATOM   4359  CG  ASN A 279      -2.860  -5.604  -3.024  1.00 77.27           C  
ATOM   4360  ND2 ASN A 279      -2.450  -6.361  -4.014  1.00 77.27           N  
ATOM   4361 HD21 ASN A 279      -3.134  -6.572  -4.726  1.00 77.27           H  
ATOM   4362 HD22 ASN A 279      -1.519  -6.754  -4.004  1.00 77.27           H  
ATOM   4363  OD1 ASN A 279      -3.999  -5.171  -3.042  1.00 77.27           O  
ATOM   4364  N   ASN A 280      -0.407  -3.688   0.470  1.00 72.93           N  
ATOM   4365  H   ASN A 280      -0.104  -3.249  -0.387  1.00 72.93           H  
ATOM   4366  CA  ASN A 280       0.468  -3.607   1.645  1.00 72.93           C  
ATOM   4367  HA  ASN A 280       0.676  -4.619   1.992  1.00 72.93           H  
ATOM   4368  C   ASN A 280      -0.195  -2.877   2.831  1.00 72.93           C  
ATOM   4369  CB  ASN A 280       1.802  -2.955   1.237  1.00 72.93           C  
ATOM   4370  HB2 ASN A 280       2.363  -2.716   2.141  1.00 72.93           H  
ATOM   4371  HB3 ASN A 280       1.611  -2.028   0.698  1.00 72.93           H  
ATOM   4372  O   ASN A 280      -0.010  -3.285   3.977  1.00 72.93           O  
ATOM   4373  CG  ASN A 280       2.686  -3.854   0.384  1.00 72.93           C  
ATOM   4374  ND2 ASN A 280       3.823  -3.361  -0.048  1.00 72.93           N  
ATOM   4375 HD21 ASN A 280       4.411  -4.003  -0.558  1.00 72.93           H  
ATOM   4376 HD22 ASN A 280       4.111  -2.426   0.205  1.00 72.93           H  
ATOM   4377  OD1 ASN A 280       2.399  -5.004   0.103  1.00 72.93           O  
ATOM   4378  N   GLN A 281      -1.010  -1.843   2.583  1.00 71.00           N  
ATOM   4379  H   GLN A 281      -1.109  -1.517   1.632  1.00 71.00           H  
ATOM   4380  CA  GLN A 281      -1.782  -1.179   3.646  1.00 71.00           C  
ATOM   4381  HA  GLN A 281      -1.122  -0.988   4.491  1.00 71.00           H  
ATOM   4382  C   GLN A 281      -2.922  -2.061   4.183  1.00 71.00           C  
ATOM   4383  CB  GLN A 281      -2.321   0.171   3.150  1.00 71.00           C  
ATOM   4384  HB2 GLN A 281      -3.049   0.540   3.873  1.00 71.00           H  
ATOM   4385  HB3 GLN A 281      -2.824   0.038   2.192  1.00 71.00           H  
ATOM   4386  O   GLN A 281      -3.142  -2.108   5.394  1.00 71.00           O  
ATOM   4387  CG  GLN A 281      -1.203   1.218   3.016  1.00 71.00           C  
ATOM   4388  HG2 GLN A 281      -0.698   1.321   3.977  1.00 71.00           H  
ATOM   4389  HG3 GLN A 281      -0.471   0.883   2.282  1.00 71.00           H  
ATOM   4390  CD  GLN A 281      -1.714   2.595   2.598  1.00 71.00           C  
ATOM   4391  NE2 GLN A 281      -0.852   3.584   2.522  1.00 71.00           N  
ATOM   4392 HE21 GLN A 281      -1.239   4.483   2.274  1.00 71.00           H  
ATOM   4393 HE22 GLN A 281       0.119   3.446   2.764  1.00 71.00           H  
ATOM   4394  OE1 GLN A 281      -2.880   2.819   2.323  1.00 71.00           O  
ATOM   4395  N   GLN A 282      -3.619  -2.811   3.322  1.00 66.09           N  
ATOM   4396  H   GLN A 282      -3.427  -2.735   2.333  1.00 66.09           H  
ATOM   4397  CA  GLN A 282      -4.674  -3.726   3.774  1.00 66.09           C  
ATOM   4398  HA  GLN A 282      -5.336  -3.175   4.442  1.00 66.09           H  
ATOM   4399  C   GLN A 282      -4.123  -4.889   4.615  1.00 66.09           C  
ATOM   4400  CB  GLN A 282      -5.516  -4.219   2.587  1.00 66.09           C  
ATOM   4401  HB2 GLN A 282      -6.126  -5.058   2.921  1.00 66.09           H  
ATOM   4402  HB3 GLN A 282      -4.867  -4.559   1.780  1.00 66.09           H  
ATOM   4403  O   GLN A 282      -4.740  -5.238   5.622  1.00 66.09           O  
ATOM   4404  CG  GLN A 282      -6.455  -3.107   2.086  1.00 66.09           C  
ATOM   4405  HG2 GLN A 282      -5.866  -2.290   1.668  1.00 66.09           H  
ATOM   4406  HG3 GLN A 282      -7.021  -2.716   2.931  1.00 66.09           H  
ATOM   4407  CD  GLN A 282      -7.454  -3.574   1.031  1.00 66.09           C  
ATOM   4408  NE2 GLN A 282      -8.413  -2.748   0.673  1.00 66.09           N  
ATOM   4409 HE21 GLN A 282      -8.508  -1.846   1.118  1.00 66.09           H  
ATOM   4410 HE22 GLN A 282      -9.078  -3.121   0.011  1.00 66.09           H  
ATOM   4411  OE1 GLN A 282      -7.418  -4.674   0.510  1.00 66.09           O  
ATOM   4412  N   GLN A 283      -2.938  -5.425   4.290  1.00 61.58           N  
ATOM   4413  H   GLN A 283      -2.480  -5.129   3.440  1.00 61.58           H  
ATOM   4414  CA  GLN A 283      -2.310  -6.472   5.108  1.00 61.58           C  
ATOM   4415  HA  GLN A 283      -3.041  -7.269   5.246  1.00 61.58           H  
ATOM   4416  C   GLN A 283      -1.935  -5.998   6.525  1.00 61.58           C  
ATOM   4417  CB  GLN A 283      -1.096  -7.079   4.386  1.00 61.58           C  
ATOM   4418  HB2 GLN A 283      -0.511  -7.642   5.113  1.00 61.58           H  
ATOM   4419  HB3 GLN A 283      -0.468  -6.289   3.974  1.00 61.58           H  
ATOM   4420  O   GLN A 283      -2.078  -6.772   7.476  1.00 61.58           O  
ATOM   4421  CG  GLN A 283      -1.534  -8.047   3.274  1.00 61.58           C  
ATOM   4422  HG2 GLN A 283      -2.250  -8.759   3.684  1.00 61.58           H  
ATOM   4423  HG3 GLN A 283      -2.027  -7.490   2.478  1.00 61.58           H  
ATOM   4424  CD  GLN A 283      -0.379  -8.844   2.671  1.00 61.58           C  
ATOM   4425  NE2 GLN A 283      -0.657  -9.764   1.773  1.00 61.58           N  
ATOM   4426 HE21 GLN A 283      -1.610  -9.945   1.493  1.00 61.58           H  
ATOM   4427 HE22 GLN A 283       0.140 -10.272   1.418  1.00 61.58           H  
ATOM   4428  OE1 GLN A 283       0.784  -8.683   2.991  1.00 61.58           O  
ATOM   4429  N   GLN A 284      -1.538  -4.731   6.707  1.00 60.12           N  
ATOM   4430  H   GLN A 284      -1.428  -4.130   5.904  1.00 60.12           H  
ATOM   4431  CA  GLN A 284      -1.275  -4.184   8.047  1.00 60.12           C  
ATOM   4432  HA  GLN A 284      -0.650  -4.894   8.589  1.00 60.12           H  
ATOM   4433  C   GLN A 284      -2.554  -4.029   8.887  1.00 60.12           C  
ATOM   4434  CB  GLN A 284      -0.501  -2.859   7.954  1.00 60.12           C  
ATOM   4435  HB2 GLN A 284      -1.000  -2.179   7.264  1.00 60.12           H  
ATOM   4436  HB3 GLN A 284      -0.487  -2.402   8.943  1.00 60.12           H  
ATOM   4437  O   GLN A 284      -2.535  -4.311  10.086  1.00 60.12           O  
ATOM   4438  CG  GLN A 284       0.953  -3.089   7.507  1.00 60.12           C  
ATOM   4439  HG2 GLN A 284       1.397  -3.864   8.132  1.00 60.12           H  
ATOM   4440  HG3 GLN A 284       0.968  -3.439   6.475  1.00 60.12           H  
ATOM   4441  CD  GLN A 284       1.834  -1.845   7.613  1.00 60.12           C  
ATOM   4442  NE2 GLN A 284       3.110  -1.960   7.316  1.00 60.12           N  
ATOM   4443 HE21 GLN A 284       3.496  -2.848   7.029  1.00 60.12           H  
ATOM   4444 HE22 GLN A 284       3.664  -1.124   7.436  1.00 60.12           H  
ATOM   4445  OE1 GLN A 284       1.420  -0.757   7.971  1.00 60.12           O  
ATOM   4446  N   HIS A 285      -3.689  -3.670   8.278  1.00 59.67           N  
ATOM   4447  H   HIS A 285      -3.666  -3.433   7.297  1.00 59.67           H  
ATOM   4448  CA  HIS A 285      -4.959  -3.570   9.009  1.00 59.67           C  
ATOM   4449  HA  HIS A 285      -4.773  -3.006   9.923  1.00 59.67           H  
ATOM   4450  C   HIS A 285      -5.509  -4.929   9.474  1.00 59.67           C  
ATOM   4451  CB  HIS A 285      -5.985  -2.787   8.181  1.00 59.67           C  
ATOM   4452  HB2 HIS A 285      -5.870  -3.013   7.121  1.00 59.67           H  
ATOM   4453  HB3 HIS A 285      -6.990  -3.087   8.479  1.00 59.67           H  
ATOM   4454  O   HIS A 285      -6.108  -5.004  10.549  1.00 59.67           O  
ATOM   4455  CG  HIS A 285      -5.869  -1.303   8.414  1.00 59.67           C  
ATOM   4456  CD2 HIS A 285      -5.338  -0.369   7.566  1.00 59.67           C  
ATOM   4457  HD2 HIS A 285      -4.929  -0.560   6.585  1.00 59.67           H  
ATOM   4458  ND1 HIS A 285      -6.233  -0.643   9.568  1.00 59.67           N  
ATOM   4459  HD1 HIS A 285      -6.610  -1.066  10.404  1.00 59.67           H  
ATOM   4460  CE1 HIS A 285      -5.933   0.657   9.416  1.00 59.67           C  
ATOM   4461  HE1 HIS A 285      -6.087   1.424  10.160  1.00 59.67           H  
ATOM   4462  NE2 HIS A 285      -5.395   0.873   8.207  1.00 59.67           N  
ATOM   4463  N   SER A 286      -5.266  -6.014   8.729  1.00 63.36           N  
ATOM   4464  H   SER A 286      -4.823  -5.897   7.829  1.00 63.36           H  
ATOM   4465  CA  SER A 286      -5.765  -7.351   9.089  1.00 63.36           C  
ATOM   4466  HA  SER A 286      -6.825  -7.245   9.322  1.00 63.36           H  
ATOM   4467  C   SER A 286      -5.145  -7.978  10.349  1.00 63.36           C  
ATOM   4468  CB  SER A 286      -5.687  -8.318   7.899  1.00 63.36           C  
ATOM   4469  HB2 SER A 286      -5.752  -9.346   8.257  1.00 63.36           H  
ATOM   4470  HB3 SER A 286      -6.546  -8.137   7.254  1.00 63.36           H  
ATOM   4471  O   SER A 286      -5.741  -8.904  10.892  1.00 63.36           O  
ATOM   4472  OG  SER A 286      -4.520  -8.165   7.111  1.00 63.36           O  
ATOM   4473  HG  SER A 286      -3.765  -7.898   7.641  1.00 63.36           H  
ATOM   4474  N   GLN A 287      -4.008  -7.484  10.864  1.00 52.58           N  
ATOM   4475  H   GLN A 287      -3.547  -6.719  10.392  1.00 52.58           H  
ATOM   4476  CA  GLN A 287      -3.415  -8.011  12.109  1.00 52.58           C  
ATOM   4477  HA  GLN A 287      -3.799  -9.018  12.275  1.00 52.58           H  
ATOM   4478  C   GLN A 287      -3.812  -7.248  13.387  1.00 52.58           C  
ATOM   4479  CB  GLN A 287      -1.890  -8.160  11.981  1.00 52.58           C  
ATOM   4480  HB2 GLN A 287      -1.446  -7.227  11.634  1.00 52.58           H  
ATOM   4481  HB3 GLN A 287      -1.491  -8.383  12.970  1.00 52.58           H  
ATOM   4482  O   GLN A 287      -3.697  -7.806  14.476  1.00 52.58           O  
ATOM   4483  CG  GLN A 287      -1.506  -9.314  11.034  1.00 52.58           C  
ATOM   4484  HG2 GLN A 287      -1.689  -9.010  10.004  1.00 52.58           H  
ATOM   4485  HG3 GLN A 287      -2.132 -10.179  11.250  1.00 52.58           H  
ATOM   4486  CD  GLN A 287      -0.049  -9.762  11.167  1.00 52.58           C  
ATOM   4487  NE2 GLN A 287       0.390 -10.709  10.368  1.00 52.58           N  
ATOM   4488 HE21 GLN A 287      -0.214 -11.129   9.675  1.00 52.58           H  
ATOM   4489 HE22 GLN A 287       1.355 -10.974  10.500  1.00 52.58           H  
ATOM   4490  OE1 GLN A 287       0.724  -9.293  11.984  1.00 52.58           O  
ATOM   4491  N   GLN A 288      -4.337  -6.018  13.306  1.00 53.11           N  
ATOM   4492  H   GLN A 288      -4.437  -5.583  12.400  1.00 53.11           H  
ATOM   4493  CA  GLN A 288      -4.726  -5.264  14.514  1.00 53.11           C  
ATOM   4494  HA  GLN A 288      -4.103  -5.609  15.339  1.00 53.11           H  
ATOM   4495  C   GLN A 288      -6.159  -5.524  15.014  1.00 53.11           C  
ATOM   4496  CB  GLN A 288      -4.427  -3.763  14.351  1.00 53.11           C  
ATOM   4497  HB2 GLN A 288      -5.037  -3.206  15.062  1.00 53.11           H  
ATOM   4498  HB3 GLN A 288      -4.683  -3.431  13.345  1.00 53.11           H  
ATOM   4499  O   GLN A 288      -6.463  -5.183  16.156  1.00 53.11           O  
ATOM   4500  CG  GLN A 288      -2.949  -3.460  14.658  1.00 53.11           C  
ATOM   4501  HG2 GLN A 288      -2.675  -3.929  15.603  1.00 53.11           H  
ATOM   4502  HG3 GLN A 288      -2.322  -3.881  13.873  1.00 53.11           H  
ATOM   4503  CD  GLN A 288      -2.649  -1.967  14.782  1.00 53.11           C  
ATOM   4504  NE2 GLN A 288      -1.474  -1.603  15.247  1.00 53.11           N  
ATOM   4505 HE21 GLN A 288      -1.312  -0.607  15.293  1.00 53.11           H  
ATOM   4506 HE22 GLN A 288      -0.774  -2.291  15.483  1.00 53.11           H  
ATOM   4507  OE1 GLN A 288      -3.451  -1.100  14.480  1.00 53.11           O  
ATOM   4508  N   GLN A 289      -7.037  -6.165  14.233  1.00 54.54           N  
ATOM   4509  H   GLN A 289      -6.756  -6.423  13.297  1.00 54.54           H  
ATOM   4510  CA  GLN A 289      -8.428  -6.417  14.656  1.00 54.54           C  
ATOM   4511  HA  GLN A 289      -8.702  -5.634  15.363  1.00 54.54           H  
ATOM   4512  C   GLN A 289      -8.661  -7.711  15.462  1.00 54.54           C  
ATOM   4513  CB  GLN A 289      -9.399  -6.271  13.471  1.00 54.54           C  
ATOM   4514  HB2 GLN A 289     -10.361  -6.701  13.748  1.00 54.54           H  
ATOM   4515  HB3 GLN A 289      -9.020  -6.809  12.602  1.00 54.54           H  
ATOM   4516  O   GLN A 289      -9.767  -7.900  15.961  1.00 54.54           O  
ATOM   4517  CG  GLN A 289      -9.629  -4.789  13.123  1.00 54.54           C  
ATOM   4518  HG2 GLN A 289      -8.722  -4.374  12.683  1.00 54.54           H  
ATOM   4519  HG3 GLN A 289      -9.848  -4.236  14.037  1.00 54.54           H  
ATOM   4520  CD  GLN A 289     -10.791  -4.563  12.158  1.00 54.54           C  
ATOM   4521  NE2 GLN A 289     -11.206  -3.332  11.955  1.00 54.54           N  
ATOM   4522 HE21 GLN A 289     -10.770  -2.549  12.421  1.00 54.54           H  
ATOM   4523 HE22 GLN A 289     -11.979  -3.238  11.311  1.00 54.54           H  
ATOM   4524  OE1 GLN A 289     -11.356  -5.467  11.570  1.00 54.54           O  
ATOM   4525  N   GLN A 290      -7.656  -8.573  15.671  1.00 52.64           N  
ATOM   4526  H   GLN A 290      -6.760  -8.401  15.239  1.00 52.64           H  
ATOM   4527  CA  GLN A 290      -7.818  -9.770  16.523  1.00 52.64           C  
ATOM   4528  HA  GLN A 290      -8.875 -10.033  16.542  1.00 52.64           H  
ATOM   4529  C   GLN A 290      -7.476  -9.560  18.012  1.00 52.64           C  
ATOM   4530  CB  GLN A 290      -7.095 -10.987  15.920  1.00 52.64           C  
ATOM   4531  HB2 GLN A 290      -6.068 -10.733  15.660  1.00 52.64           H  
ATOM   4532  HB3 GLN A 290      -7.074 -11.776  16.671  1.00 52.64           H  
ATOM   4533  O   GLN A 290      -7.770 -10.430  18.827  1.00 52.64           O  
ATOM   4534  CG  GLN A 290      -7.844 -11.523  14.685  1.00 52.64           C  
ATOM   4535  HG2 GLN A 290      -8.915 -11.518  14.886  1.00 52.64           H  
ATOM   4536  HG3 GLN A 290      -7.656 -10.869  13.833  1.00 52.64           H  
ATOM   4537  CD  GLN A 290      -7.462 -12.954  14.307  1.00 52.64           C  
ATOM   4538  NE2 GLN A 290      -8.165 -13.563  13.378  1.00 52.64           N  
ATOM   4539 HE21 GLN A 290      -8.928 -13.095  12.911  1.00 52.64           H  
ATOM   4540 HE22 GLN A 290      -7.878 -14.509  13.171  1.00 52.64           H  
ATOM   4541  OE1 GLN A 290      -6.549 -13.566  14.832  1.00 52.64           O  
ATOM   4542  N   HIS A 291      -6.931  -8.404  18.411  1.00 49.74           N  
ATOM   4543  H   HIS A 291      -6.709  -7.706  17.716  1.00 49.74           H  
ATOM   4544  CA  HIS A 291      -6.538  -8.160  19.809  1.00 49.74           C  
ATOM   4545  HA  HIS A 291      -6.367  -9.127  20.282  1.00 49.74           H  
ATOM   4546  C   HIS A 291      -7.613  -7.504  20.699  1.00 49.74           C  
ATOM   4547  CB  HIS A 291      -5.189  -7.427  19.843  1.00 49.74           C  
ATOM   4548  HB2 HIS A 291      -5.057  -6.952  20.815  1.00 49.74           H  
ATOM   4549  HB3 HIS A 291      -5.165  -6.645  19.083  1.00 49.74           H  
ATOM   4550  O   HIS A 291      -7.411  -7.399  21.907  1.00 49.74           O  
ATOM   4551  CG  HIS A 291      -4.037  -8.381  19.647  1.00 49.74           C  
ATOM   4552  CD2 HIS A 291      -3.222  -8.489  18.551  1.00 49.74           C  
ATOM   4553  HD2 HIS A 291      -3.272  -7.890  17.654  1.00 49.74           H  
ATOM   4554  ND1 HIS A 291      -3.647  -9.357  20.539  1.00 49.74           N  
ATOM   4555  HD1 HIS A 291      -4.073  -9.552  21.434  1.00 49.74           H  
ATOM   4556  CE1 HIS A 291      -2.625 -10.036  19.995  1.00 49.74           C  
ATOM   4557  HE1 HIS A 291      -2.113 -10.869  20.453  1.00 49.74           H  
ATOM   4558  NE2 HIS A 291      -2.325  -9.536  18.788  1.00 49.74           N  
ATOM   4559  N   SER A 292      -8.764  -7.091  20.157  1.00 55.53           N  
ATOM   4560  H   SER A 292      -8.898  -7.186  19.160  1.00 55.53           H  
ATOM   4561  CA  SER A 292      -9.772  -6.305  20.894  1.00 55.53           C  
ATOM   4562  HA  SER A 292      -9.295  -5.884  21.779  1.00 55.53           H  
ATOM   4563  C   SER A 292     -10.984  -7.086  21.433  1.00 55.53           C  
ATOM   4564  CB  SER A 292     -10.203  -5.102  20.048  1.00 55.53           C  
ATOM   4565  HB2 SER A 292      -9.368  -4.405  19.976  1.00 55.53           H  
ATOM   4566  HB3 SER A 292     -11.044  -4.594  20.520  1.00 55.53           H  
ATOM   4567  O   SER A 292     -11.772  -6.506  22.177  1.00 55.53           O  
ATOM   4568  OG  SER A 292     -10.557  -5.522  18.745  1.00 55.53           O  
ATOM   4569  HG  SER A 292     -10.818  -4.757  18.226  1.00 55.53           H  
ATOM   4570  N   GLN A 293     -11.143  -8.387  21.140  1.00 46.91           N  
ATOM   4571  H   GLN A 293     -10.485  -8.814  20.503  1.00 46.91           H  
ATOM   4572  CA  GLN A 293     -12.317  -9.174  21.581  1.00 46.91           C  
ATOM   4573  HA  GLN A 293     -13.072  -8.473  21.938  1.00 46.91           H  
ATOM   4574  C   GLN A 293     -12.117 -10.098  22.801  1.00 46.91           C  
ATOM   4575  CB  GLN A 293     -12.965  -9.918  20.396  1.00 46.91           C  
ATOM   4576  HB2 GLN A 293     -12.201 -10.336  19.741  1.00 46.91           H  
ATOM   4577  HB3 GLN A 293     -13.559 -10.744  20.786  1.00 46.91           H  
ATOM   4578  O   GLN A 293     -13.085 -10.700  23.258  1.00 46.91           O  
ATOM   4579  CG  GLN A 293     -13.910  -9.001  19.597  1.00 46.91           C  
ATOM   4580  HG2 GLN A 293     -14.506  -8.402  20.286  1.00 46.91           H  
ATOM   4581  HG3 GLN A 293     -13.318  -8.322  18.983  1.00 46.91           H  
ATOM   4582  CD  GLN A 293     -14.889  -9.762  18.703  1.00 46.91           C  
ATOM   4583  NE2 GLN A 293     -15.744  -9.072  17.982  1.00 46.91           N  
ATOM   4584 HE21 GLN A 293     -15.749  -8.062  18.001  1.00 46.91           H  
ATOM   4585 HE22 GLN A 293     -16.372  -9.620  17.411  1.00 46.91           H  
ATOM   4586  OE1 GLN A 293     -14.930 -10.978  18.638  1.00 46.91           O  
ATOM   4587  N   GLN A 294     -10.920 -10.191  23.396  1.00 47.43           N  
ATOM   4588  H   GLN A 294     -10.140  -9.693  22.989  1.00 47.43           H  
ATOM   4589  CA  GLN A 294     -10.668 -11.093  24.541  1.00 47.43           C  
ATOM   4590  HA  GLN A 294     -11.570 -11.686  24.692  1.00 47.43           H  
ATOM   4591  C   GLN A 294     -10.516 -10.414  25.917  1.00 47.43           C  
ATOM   4592  CB  GLN A 294      -9.558 -12.112  24.198  1.00 47.43           C  
ATOM   4593  HB2 GLN A 294      -8.991 -11.779  23.329  1.00 47.43           H  
ATOM   4594  HB3 GLN A 294      -8.861 -12.211  25.031  1.00 47.43           H  
ATOM   4595  O   GLN A 294     -10.074 -11.054  26.868  1.00 47.43           O  
ATOM   4596  CG  GLN A 294     -10.180 -13.491  23.908  1.00 47.43           C  
ATOM   4597  HG2 GLN A 294     -10.819 -13.417  23.028  1.00 47.43           H  
ATOM   4598  HG3 GLN A 294     -10.796 -13.792  24.755  1.00 47.43           H  
ATOM   4599  CD  GLN A 294      -9.154 -14.596  23.674  1.00 47.43           C  
ATOM   4600  NE2 GLN A 294      -9.590 -15.794  23.350  1.00 47.43           N  
ATOM   4601 HE21 GLN A 294      -8.873 -16.485  23.183  1.00 47.43           H  
ATOM   4602 HE22 GLN A 294     -10.574 -15.974  23.211  1.00 47.43           H  
ATOM   4603  OE1 GLN A 294      -7.955 -14.424  23.788  1.00 47.43           O  
ATOM   4604  N   GLN A 295     -10.922  -9.144  26.070  1.00 50.70           N  
ATOM   4605  H   GLN A 295     -11.255  -8.648  25.256  1.00 50.70           H  
ATOM   4606  CA  GLN A 295     -10.713  -8.394  27.325  1.00 50.70           C  
ATOM   4607  HA  GLN A 295     -10.464  -9.128  28.091  1.00 50.70           H  
ATOM   4608  C   GLN A 295     -11.948  -7.701  27.942  1.00 50.70           C  
ATOM   4609  CB  GLN A 295      -9.479  -7.475  27.188  1.00 50.70           C  
ATOM   4610  HB2 GLN A 295      -8.961  -7.677  26.250  1.00 50.70           H  
ATOM   4611  HB3 GLN A 295      -9.785  -6.429  27.183  1.00 50.70           H  
ATOM   4612  O   GLN A 295     -11.786  -6.840  28.803  1.00 50.70           O  
ATOM   4613  CG  GLN A 295      -8.493  -7.736  28.341  1.00 50.70           C  
ATOM   4614  HG2 GLN A 295      -8.985  -7.539  29.293  1.00 50.70           H  
ATOM   4615  HG3 GLN A 295      -8.198  -8.785  28.318  1.00 50.70           H  
ATOM   4616  CD  GLN A 295      -7.233  -6.878  28.269  1.00 50.70           C  
ATOM   4617  NE2 GLN A 295      -6.126  -7.336  28.812  1.00 50.70           N  
ATOM   4618 HE21 GLN A 295      -6.088  -8.260  29.218  1.00 50.70           H  
ATOM   4619 HE22 GLN A 295      -5.317  -6.739  28.713  1.00 50.70           H  
ATOM   4620  OE1 GLN A 295      -7.213  -5.777  27.750  1.00 50.70           O  
ATOM   4621  N   GLN A 296     -13.180  -8.092  27.576  1.00 49.64           N  
ATOM   4622  H   GLN A 296     -13.271  -8.754  26.818  1.00 49.64           H  
ATOM   4623  CA  GLN A 296     -14.408  -7.549  28.202  1.00 49.64           C  
ATOM   4624  HA  GLN A 296     -14.115  -6.870  29.003  1.00 49.64           H  
ATOM   4625  C   GLN A 296     -15.310  -8.566  28.936  1.00 49.64           C  
ATOM   4626  CB  GLN A 296     -15.193  -6.686  27.198  1.00 49.64           C  
ATOM   4627  HB2 GLN A 296     -16.161  -6.444  27.637  1.00 49.64           H  
ATOM   4628  HB3 GLN A 296     -15.362  -7.238  26.274  1.00 49.64           H  
ATOM   4629  O   GLN A 296     -16.130  -8.151  29.751  1.00 49.64           O  
ATOM   4630  CG  GLN A 296     -14.456  -5.364  26.903  1.00 49.64           C  
ATOM   4631  HG2 GLN A 296     -13.580  -5.564  26.286  1.00 49.64           H  
ATOM   4632  HG3 GLN A 296     -14.116  -4.928  27.842  1.00 49.64           H  
ATOM   4633  CD  GLN A 296     -15.321  -4.320  26.198  1.00 49.64           C  
ATOM   4634  NE2 GLN A 296     -14.860  -3.094  26.087  1.00 49.64           N  
ATOM   4635 HE21 GLN A 296     -15.463  -2.455  25.589  1.00 49.64           H  
ATOM   4636 HE22 GLN A 296     -13.930  -2.855  26.399  1.00 49.64           H  
ATOM   4637  OE1 GLN A 296     -16.422  -4.566  25.744  1.00 49.64           O  
ATOM   4638  N   ASN A 297     -15.121  -9.882  28.778  1.00 46.19           N  
ATOM   4639  H   ASN A 297     -14.431 -10.193  28.109  1.00 46.19           H  
ATOM   4640  CA  ASN A 297     -16.051 -10.888  29.333  1.00 46.19           C  
ATOM   4641  HA  ASN A 297     -17.056 -10.475  29.249  1.00 46.19           H  
ATOM   4642  C   ASN A 297     -15.928 -11.190  30.847  1.00 46.19           C  
ATOM   4643  CB  ASN A 297     -16.010 -12.163  28.457  1.00 46.19           C  
ATOM   4644  HB2 ASN A 297     -16.421 -13.004  29.015  1.00 46.19           H  
ATOM   4645  HB3 ASN A 297     -14.982 -12.410  28.193  1.00 46.19           H  
ATOM   4646  O   ASN A 297     -16.620 -12.076  31.336  1.00 46.19           O  
ATOM   4647  CG  ASN A 297     -16.847 -12.042  27.192  1.00 46.19           C  
ATOM   4648  ND2 ASN A 297     -16.736 -12.980  26.284  1.00 46.19           N  
ATOM   4649 HD21 ASN A 297     -17.302 -12.857  25.456  1.00 46.19           H  
ATOM   4650 HD22 ASN A 297     -16.149 -13.789  26.430  1.00 46.19           H  
ATOM   4651  OD1 ASN A 297     -17.603 -11.110  26.994  1.00 46.19           O  
ATOM   4652  N   ASN A 298     -15.095 -10.467  31.610  1.00 48.28           N  
ATOM   4653  H   ASN A 298     -14.598  -9.709  31.164  1.00 48.28           H  
ATOM   4654  CA  ASN A 298     -14.855 -10.734  33.044  1.00 48.28           C  
ATOM   4655  HA  ASN A 298     -15.611 -11.443  33.381  1.00 48.28           H  
ATOM   4656  C   ASN A 298     -15.104  -9.531  33.985  1.00 48.28           C  
ATOM   4657  CB  ASN A 298     -13.485 -11.431  33.225  1.00 48.28           C  
ATOM   4658  HB2 ASN A 298     -12.758 -11.000  32.536  1.00 48.28           H  
ATOM   4659  HB3 ASN A 298     -13.111 -11.276  34.238  1.00 48.28           H  
ATOM   4660  O   ASN A 298     -14.506  -9.441  35.057  1.00 48.28           O  
ATOM   4661  CG  ASN A 298     -13.541 -12.941  33.035  1.00 48.28           C  
ATOM   4662  ND2 ASN A 298     -12.428 -13.568  32.741  1.00 48.28           N  
ATOM   4663 HD21 ASN A 298     -12.507 -14.569  32.634  1.00 48.28           H  
ATOM   4664 HD22 ASN A 298     -11.559 -13.068  32.618  1.00 48.28           H  
ATOM   4665  OD1 ASN A 298     -14.556 -13.594  33.195  1.00 48.28           O  
ATOM   4666  N   LYS A 299     -16.034  -8.627  33.644  1.00 44.49           N  
ATOM   4667  H   LYS A 299     -16.476  -8.720  32.741  1.00 44.49           H  
ATOM   4668  CA  LYS A 299     -16.665  -7.729  34.633  1.00 44.49           C  
ATOM   4669  HA  LYS A 299     -16.185  -7.857  35.603  1.00 44.49           H  
ATOM   4670  C   LYS A 299     -18.128  -8.117  34.842  1.00 44.49           C  
ATOM   4671  CB  LYS A 299     -16.512  -6.245  34.244  1.00 44.49           C  
ATOM   4672  HB2 LYS A 299     -17.348  -5.690  34.668  1.00 44.49           H  
ATOM   4673  HB3 LYS A 299     -16.549  -6.133  33.160  1.00 44.49           H  
ATOM   4674  O   LYS A 299     -18.989  -7.733  34.059  1.00 44.49           O  
ATOM   4675  CG  LYS A 299     -15.215  -5.635  34.802  1.00 44.49           C  
ATOM   4676  HG2 LYS A 299     -14.357  -6.091  34.309  1.00 44.49           H  
ATOM   4677  HG3 LYS A 299     -15.157  -5.840  35.871  1.00 44.49           H  
ATOM   4678  CD  LYS A 299     -15.189  -4.114  34.592  1.00 44.49           C  
ATOM   4679  HD2 LYS A 299     -15.176  -3.904  33.522  1.00 44.49           H  
ATOM   4680  HD3 LYS A 299     -16.089  -3.680  35.028  1.00 44.49           H  
ATOM   4681  CE  LYS A 299     -13.953  -3.500  35.263  1.00 44.49           C  
ATOM   4682  HE2 LYS A 299     -13.063  -3.946  34.818  1.00 44.49           H  
ATOM   4683  HE3 LYS A 299     -13.965  -3.765  36.320  1.00 44.49           H  
ATOM   4684  NZ  LYS A 299     -13.921  -2.024  35.105  1.00 44.49           N  
ATOM   4685  HZ1 LYS A 299     -13.100  -1.636  35.548  1.00 44.49           H  
ATOM   4686  HZ2 LYS A 299     -13.902  -1.773  34.127  1.00 44.49           H  
ATOM   4687  HZ3 LYS A 299     -14.738  -1.604  35.525  1.00 44.49           H  
ATOM   4688  N   ARG A 300     -18.413  -8.841  35.930  1.00 49.10           N  
ATOM   4689  H   ARG A 300     -17.645  -9.107  36.529  1.00 49.10           H  
ATOM   4690  CA  ARG A 300     -19.786  -9.017  36.435  1.00 49.10           C  
ATOM   4691  HA  ARG A 300     -20.441  -9.301  35.612  1.00 49.10           H  
ATOM   4692  C   ARG A 300     -20.272  -7.685  37.030  1.00 49.10           C  
ATOM   4693  CB  ARG A 300     -19.844 -10.109  37.521  1.00 49.10           C  
ATOM   4694  HB2 ARG A 300     -19.113  -9.882  38.298  1.00 49.10           H  
ATOM   4695  HB3 ARG A 300     -20.834 -10.078  37.976  1.00 49.10           H  
ATOM   4696  O   ARG A 300     -19.630  -7.212  37.970  1.00 49.10           O  
ATOM   4697  CG  ARG A 300     -19.602 -11.534  37.002  1.00 49.10           C  
ATOM   4698  HG2 ARG A 300     -20.339 -11.766  36.234  1.00 49.10           H  
ATOM   4699  HG3 ARG A 300     -18.602 -11.606  36.573  1.00 49.10           H  
ATOM   4700  CD  ARG A 300     -19.736 -12.533  38.161  1.00 49.10           C  
ATOM   4701  HD2 ARG A 300     -20.723 -12.413  38.609  1.00 49.10           H  
ATOM   4702  HD3 ARG A 300     -18.981 -12.303  38.913  1.00 49.10           H  
ATOM   4703  NE  ARG A 300     -19.574 -13.930  37.713  1.00 49.10           N  
ATOM   4704  HE  ARG A 300     -19.355 -14.074  36.738  1.00 49.10           H  
ATOM   4705  NH1 ARG A 300     -20.002 -14.954  39.731  1.00 49.10           N  
ATOM   4706 HH11 ARG A 300     -20.134 -15.797  40.272  1.00 49.10           H  
ATOM   4707 HH12 ARG A 300     -20.139 -14.050  40.160  1.00 49.10           H  
ATOM   4708  NH2 ARG A 300     -19.582 -16.200  37.932  1.00 49.10           N  
ATOM   4709 HH21 ARG A 300     -19.380 -16.303  36.948  1.00 49.10           H  
ATOM   4710 HH22 ARG A 300     -19.710 -17.026  38.499  1.00 49.10           H  
ATOM   4711  CZ  ARG A 300     -19.719 -15.016  38.458  1.00 49.10           C  
ATOM   4712  N   PRO A 301     -21.371  -7.078  36.549  1.00 45.10           N  
ATOM   4713  CA  PRO A 301     -22.001  -5.969  37.252  1.00 45.10           C  
ATOM   4714  HA  PRO A 301     -21.249  -5.255  37.588  1.00 45.10           H  
ATOM   4715  C   PRO A 301     -22.777  -6.497  38.467  1.00 45.10           C  
ATOM   4716  CB  PRO A 301     -22.898  -5.291  36.214  1.00 45.10           C  
ATOM   4717  HB2 PRO A 301     -23.766  -4.812  36.668  1.00 45.10           H  
ATOM   4718  HB3 PRO A 301     -22.315  -4.563  35.651  1.00 45.10           H  
ATOM   4719  O   PRO A 301     -23.569  -7.432  38.354  1.00 45.10           O  
ATOM   4720  CG  PRO A 301     -23.302  -6.441  35.289  1.00 45.10           C  
ATOM   4721  HG2 PRO A 301     -24.176  -6.949  35.698  1.00 45.10           H  
ATOM   4722  HG3 PRO A 301     -23.509  -6.090  34.278  1.00 45.10           H  
ATOM   4723  CD  PRO A 301     -22.099  -7.387  35.324  1.00 45.10           C  
ATOM   4724  HD2 PRO A 301     -21.463  -7.194  34.461  1.00 45.10           H  
ATOM   4725  HD3 PRO A 301     -22.444  -8.421  35.316  1.00 45.10           H  
ATOM   4726  N   ILE A 302     -22.556  -5.891  39.634  1.00 50.22           N  
ATOM   4727  H   ILE A 302     -21.903  -5.121  39.661  1.00 50.22           H  
ATOM   4728  CA  ILE A 302     -23.376  -6.124  40.829  1.00 50.22           C  
ATOM   4729  HA  ILE A 302     -23.644  -7.180  40.885  1.00 50.22           H  
ATOM   4730  C   ILE A 302     -24.662  -5.310  40.661  1.00 50.22           C  
ATOM   4731  CB  ILE A 302     -22.594  -5.761  42.114  1.00 50.22           C  
ATOM   4732  HB  ILE A 302     -22.222  -4.741  42.016  1.00 50.22           H  
ATOM   4733  O   ILE A 302     -24.634  -4.083  40.729  1.00 50.22           O  
ATOM   4734  CG1 ILE A 302     -21.385  -6.714  42.283  1.00 50.22           C  
ATOM   4735 HG12 ILE A 302     -21.744  -7.725  42.475  1.00 50.22           H  
ATOM   4736 HG13 ILE A 302     -20.808  -6.736  41.358  1.00 50.22           H  
ATOM   4737  CG2 ILE A 302     -23.508  -5.821  43.354  1.00 50.22           C  
ATOM   4738 HG21 ILE A 302     -22.954  -5.547  44.253  1.00 50.22           H  
ATOM   4739 HG22 ILE A 302     -23.917  -6.824  43.478  1.00 50.22           H  
ATOM   4740 HG23 ILE A 302     -24.327  -5.109  43.260  1.00 50.22           H  
ATOM   4741  CD1 ILE A 302     -20.415  -6.308  43.401  1.00 50.22           C  
ATOM   4742 HD11 ILE A 302     -20.887  -6.419  44.378  1.00 50.22           H  
ATOM   4743 HD12 ILE A 302     -20.098  -5.275  43.262  1.00 50.22           H  
ATOM   4744 HD13 ILE A 302     -19.538  -6.955  43.368  1.00 50.22           H  
ATOM   4745  N   GLY A 303     -25.778  -5.993  40.408  1.00 34.44           N  
ATOM   4746  H   GLY A 303     -25.718  -6.996  40.312  1.00 34.44           H  
ATOM   4747  CA  GLY A 303     -27.095  -5.375  40.273  1.00 34.44           C  
ATOM   4748  HA2 GLY A 303     -27.004  -4.385  39.826  1.00 34.44           H  
ATOM   4749  HA3 GLY A 303     -27.712  -5.987  39.615  1.00 34.44           H  
ATOM   4750  C   GLY A 303     -27.812  -5.258  41.616  1.00 34.44           C  
ATOM   4751  O   GLY A 303     -28.486  -6.193  42.032  1.00 34.44           O  
ATOM   4752  N   ILE A 304     -27.703  -4.098  42.263  1.00 46.80           N  
ATOM   4753  H   ILE A 304     -27.094  -3.396  41.867  1.00 46.80           H  
ATOM   4754  CA  ILE A 304     -28.654  -3.643  43.287  1.00 46.80           C  
ATOM   4755  HA  ILE A 304     -29.360  -4.436  43.535  1.00 46.80           H  
ATOM   4756  C   ILE A 304     -29.410  -2.467  42.674  1.00 46.80           C  
ATOM   4757  CB  ILE A 304     -27.930  -3.188  44.583  1.00 46.80           C  
ATOM   4758  HB  ILE A 304     -27.231  -2.394  44.320  1.00 46.80           H  
ATOM   4759  O   ILE A 304     -28.758  -1.484  42.338  1.00 46.80           O  
ATOM   4760  CG1 ILE A 304     -27.117  -4.333  45.230  1.00 46.80           C  
ATOM   4761 HG12 ILE A 304     -26.481  -4.792  44.474  1.00 46.80           H  
ATOM   4762 HG13 ILE A 304     -27.797  -5.100  45.600  1.00 46.80           H  
ATOM   4763  CG2 ILE A 304     -28.944  -2.611  45.595  1.00 46.80           C  
ATOM   4764 HG21 ILE A 304     -29.466  -1.752  45.175  1.00 46.80           H  
ATOM   4765 HG22 ILE A 304     -28.433  -2.260  46.492  1.00 46.80           H  
ATOM   4766 HG23 ILE A 304     -29.669  -3.376  45.877  1.00 46.80           H  
ATOM   4767  CD1 ILE A 304     -26.200  -3.873  46.374  1.00 46.80           C  
ATOM   4768 HD11 ILE A 304     -25.570  -3.048  46.041  1.00 46.80           H  
ATOM   4769 HD12 ILE A 304     -26.787  -3.561  47.238  1.00 46.80           H  
ATOM   4770 HD13 ILE A 304     -25.563  -4.704  46.676  1.00 46.80           H  
ATOM   4771  N   MET A 305     -30.746  -2.520  42.581  1.00 28.70           N  
ATOM   4772  H   MET A 305     -31.208  -3.407  42.724  1.00 28.70           H  
ATOM   4773  CA  MET A 305     -31.584  -1.312  42.653  1.00 28.70           C  
ATOM   4774  HA  MET A 305     -31.238  -0.757  43.524  1.00 28.70           H  
ATOM   4775  C   MET A 305     -33.082  -1.604  42.882  1.00 28.70           C  
ATOM   4776  CB  MET A 305     -31.411  -0.384  41.423  1.00 28.70           C  
ATOM   4777  HB2 MET A 305     -30.875  -0.898  40.625  1.00 28.70           H  
ATOM   4778  HB3 MET A 305     -32.388  -0.095  41.034  1.00 28.70           H  
ATOM   4779  O   MET A 305     -33.725  -2.286  42.096  1.00 28.70           O  
ATOM   4780  CG  MET A 305     -30.657   0.902  41.809  1.00 28.70           C  
ATOM   4781  HG2 MET A 305     -31.156   1.366  42.660  1.00 28.70           H  
ATOM   4782  HG3 MET A 305     -29.647   0.654  42.135  1.00 28.70           H  
ATOM   4783  SD  MET A 305     -30.533   2.155  40.510  1.00 28.70           S  
ATOM   4784  CE  MET A 305     -28.742   2.433  40.514  1.00 28.70           C  
ATOM   4785  HE1 MET A 305     -28.229   1.498  40.287  1.00 28.70           H  
ATOM   4786  HE2 MET A 305     -28.427   2.792  41.493  1.00 28.70           H  
ATOM   4787  HE3 MET A 305     -28.492   3.176  39.757  1.00 28.70           H  
ATOM   4788  N   GLN A 306     -33.599  -0.953  43.930  1.00 36.87           N  
ATOM   4789  H   GLN A 306     -32.915  -0.595  44.582  1.00 36.87           H  
ATOM   4790  CA  GLN A 306     -34.907  -0.282  44.027  1.00 36.87           C  
ATOM   4791  HA  GLN A 306     -34.886   0.210  44.999  1.00 36.87           H  
ATOM   4792  C   GLN A 306     -36.215  -1.096  44.073  1.00 36.87           C  
ATOM   4793  CB  GLN A 306     -34.962   0.884  43.025  1.00 36.87           C  
ATOM   4794  HB2 GLN A 306     -35.972   1.294  42.997  1.00 36.87           H  
ATOM   4795  HB3 GLN A 306     -34.710   0.524  42.027  1.00 36.87           H  
ATOM   4796  O   GLN A 306     -36.848  -1.412  43.072  1.00 36.87           O  
ATOM   4797  CG  GLN A 306     -33.996   2.001  43.459  1.00 36.87           C  
ATOM   4798  HG2 GLN A 306     -34.381   2.465  44.367  1.00 36.87           H  
ATOM   4799  HG3 GLN A 306     -33.017   1.583  43.692  1.00 36.87           H  
ATOM   4800  CD  GLN A 306     -33.800   3.094  42.416  1.00 36.87           C  
ATOM   4801  NE2 GLN A 306     -32.928   4.043  42.671  1.00 36.87           N  
ATOM   4802 HE21 GLN A 306     -32.813   4.721  41.931  1.00 36.87           H  
ATOM   4803 HE22 GLN A 306     -32.399   4.060  43.531  1.00 36.87           H  
ATOM   4804  OE1 GLN A 306     -34.409   3.134  41.365  1.00 36.87           O  
ATOM   4805  N   THR A 307     -36.718  -1.225  45.302  1.00 40.04           N  
ATOM   4806  H   THR A 307     -36.114  -1.004  46.081  1.00 40.04           H  
ATOM   4807  CA  THR A 307     -38.148  -1.209  45.644  1.00 40.04           C  
ATOM   4808  HA  THR A 307     -38.701  -1.906  45.015  1.00 40.04           H  
ATOM   4809  C   THR A 307     -38.743   0.199  45.514  1.00 40.04           C  
ATOM   4810  CB  THR A 307     -38.308  -1.584  47.131  1.00 40.04           C  
ATOM   4811  HB  THR A 307     -39.329  -1.373  47.449  1.00 40.04           H  
ATOM   4812  O   THR A 307     -38.096   1.151  45.952  1.00 40.04           O  
ATOM   4813  CG2 THR A 307     -38.014  -3.056  47.403  1.00 40.04           C  
ATOM   4814 HG21 THR A 307     -38.693  -3.680  46.822  1.00 40.04           H  
ATOM   4815 HG22 THR A 307     -36.985  -3.293  47.133  1.00 40.04           H  
ATOM   4816 HG23 THR A 307     -38.162  -3.264  48.463  1.00 40.04           H  
ATOM   4817  OG1 THR A 307     -37.405  -0.825  47.915  1.00 40.04           O  
ATOM   4818  HG1 THR A 307     -37.617   0.101  47.773  1.00 40.04           H  
ATOM   4819  N   ASN A 308     -39.996   0.329  45.058  1.00 31.12           N  
ATOM   4820  H   ASN A 308     -40.402  -0.441  44.546  1.00 31.12           H  
ATOM   4821  CA  ASN A 308     -40.969   1.289  45.612  1.00 31.12           C  
ATOM   4822  HA  ASN A 308     -40.983   1.129  46.691  1.00 31.12           H  
ATOM   4823  C   ASN A 308     -42.413   1.000  45.152  1.00 31.12           C  
ATOM   4824  CB  ASN A 308     -40.565   2.755  45.328  1.00 31.12           C  
ATOM   4825  HB2 ASN A 308     -41.448   3.346  45.086  1.00 31.12           H  
ATOM   4826  HB3 ASN A 308     -39.898   2.793  44.467  1.00 31.12           H  
ATOM   4827  O   ASN A 308     -42.641   0.430  44.089  1.00 31.12           O  
ATOM   4828  CG  ASN A 308     -39.894   3.419  46.526  1.00 31.12           C  
ATOM   4829  ND2 ASN A 308     -39.118   4.453  46.307  1.00 31.12           N  
ATOM   4830 HD21 ASN A 308     -38.682   4.856  47.124  1.00 31.12           H  
ATOM   4831 HD22 ASN A 308     -38.929   4.755  45.362  1.00 31.12           H  
ATOM   4832  OD1 ASN A 308     -40.085   3.053  47.675  1.00 31.12           O  
ATOM   4833  N   ASN A 309     -43.374   1.381  45.997  1.00 37.83           N  
ATOM   4834  H   ASN A 309     -43.083   1.891  46.820  1.00 37.83           H  
ATOM   4835  CA  ASN A 309     -44.813   1.113  45.860  1.00 37.83           C  
ATOM   4836  HA  ASN A 309     -44.958   0.063  45.606  1.00 37.83           H  
ATOM   4837  C   ASN A 309     -45.498   1.981  44.784  1.00 37.83           C  
ATOM   4838  CB  ASN A 309     -45.469   1.410  47.226  1.00 37.83           C  
ATOM   4839  HB2 ASN A 309     -46.541   1.222  47.165  1.00 37.83           H  
ATOM   4840  HB3 ASN A 309     -45.329   2.463  47.467  1.00 37.83           H  
ATOM   4841  O   ASN A 309     -45.032   3.084  44.522  1.00 37.83           O  
ATOM   4842  CG  ASN A 309     -44.936   0.550  48.355  1.00 37.83           C  
ATOM   4843  ND2 ASN A 309     -44.572   1.134  49.473  1.00 37.83           N  
ATOM   4844 HD21 ASN A 309     -44.240   0.518  50.201  1.00 37.83           H  
ATOM   4845 HD22 ASN A 309     -44.662   2.132  49.597  1.00 37.83           H  
ATOM   4846  OD1 ASN A 309     -44.838  -0.655  48.245  1.00 37.83           O  
ATOM   4847  N   TYR A 310     -46.661   1.549  44.269  1.00 27.48           N  
ATOM   4848  H   TYR A 310     -46.726   0.550  44.134  1.00 27.48           H  
ATOM   4849  CA  TYR A 310     -47.969   2.175  44.574  1.00 27.48           C  
ATOM   4850  HA  TYR A 310     -48.134   2.064  45.645  1.00 27.48           H  
ATOM   4851  C   TYR A 310     -49.154   1.475  43.867  1.00 27.48           C  
ATOM   4852  CB  TYR A 310     -48.024   3.692  44.266  1.00 27.48           C  
ATOM   4853  HB2 TYR A 310     -47.283   3.950  43.509  1.00 27.48           H  
ATOM   4854  HB3 TYR A 310     -48.995   3.936  43.835  1.00 27.48           H  
ATOM   4855  O   TYR A 310     -49.151   1.292  42.658  1.00 27.48           O  
ATOM   4856  CG  TYR A 310     -47.855   4.574  45.499  1.00 27.48           C  
ATOM   4857  CD1 TYR A 310     -48.896   4.665  46.447  1.00 27.48           C  
ATOM   4858  HD1 TYR A 310     -49.825   4.140  46.279  1.00 27.48           H  
ATOM   4859  CD2 TYR A 310     -46.667   5.301  45.709  1.00 27.48           C  
ATOM   4860  HD2 TYR A 310     -45.880   5.275  44.970  1.00 27.48           H  
ATOM   4861  CE1 TYR A 310     -48.737   5.446  47.610  1.00 27.48           C  
ATOM   4862  HE1 TYR A 310     -49.539   5.511  48.331  1.00 27.48           H  
ATOM   4863  CE2 TYR A 310     -46.494   6.067  46.877  1.00 27.48           C  
ATOM   4864  HE2 TYR A 310     -45.578   6.615  47.044  1.00 27.48           H  
ATOM   4865  OH  TYR A 310     -47.352   6.880  48.958  1.00 27.48           O  
ATOM   4866  HH  TYR A 310     -48.131   6.876  49.518  1.00 27.48           H  
ATOM   4867  CZ  TYR A 310     -47.526   6.139  47.832  1.00 27.48           C  
ATOM   4868  N   SER A 311     -50.180   1.147  44.664  1.00 33.20           N  
ATOM   4869  H   SER A 311     -49.968   1.161  45.651  1.00 33.20           H  
ATOM   4870  CA  SER A 311     -51.630   1.215  44.378  1.00 33.20           C  
ATOM   4871  HA  SER A 311     -52.116   0.423  44.948  1.00 33.20           H  
ATOM   4872  C   SER A 311     -52.144   1.121  42.928  1.00 33.20           C  
ATOM   4873  CB  SER A 311     -52.120   2.553  44.956  1.00 33.20           C  
ATOM   4874  HB2 SER A 311     -51.855   2.598  46.012  1.00 33.20           H  
ATOM   4875  HB3 SER A 311     -51.626   3.378  44.443  1.00 33.20           H  
ATOM   4876  O   SER A 311     -52.017   2.083  42.172  1.00 33.20           O  
ATOM   4877  OG  SER A 311     -53.518   2.709  44.843  1.00 33.20           O  
ATOM   4878  HG  SER A 311     -53.737   3.030  43.966  1.00 33.20           H  
ATOM   4879  N   ASN A 312     -52.995   0.119  42.650  1.00 30.92           N  
ATOM   4880  H   ASN A 312     -52.875  -0.749  43.151  1.00 30.92           H  
ATOM   4881  CA  ASN A 312     -54.405   0.438  42.369  1.00 30.92           C  
ATOM   4882  HA  ASN A 312     -54.706   1.126  43.158  1.00 30.92           H  
ATOM   4883  C   ASN A 312     -55.387  -0.739  42.515  1.00 30.92           C  
ATOM   4884  CB  ASN A 312     -54.585   1.135  40.998  1.00 30.92           C  
ATOM   4885  HB2 ASN A 312     -53.671   1.045  40.411  1.00 30.92           H  
ATOM   4886  HB3 ASN A 312     -55.378   0.647  40.431  1.00 30.92           H  
ATOM   4887  O   ASN A 312     -55.044  -1.901  42.329  1.00 30.92           O  
ATOM   4888  CG  ASN A 312     -54.953   2.607  41.132  1.00 30.92           C  
ATOM   4889  ND2 ASN A 312     -54.796   3.379  40.084  1.00 30.92           N  
ATOM   4890 HD21 ASN A 312     -55.019   4.356  40.212  1.00 30.92           H  
ATOM   4891 HD22 ASN A 312     -54.370   3.006  39.248  1.00 30.92           H  
ATOM   4892  OD1 ASN A 312     -55.406   3.089  42.159  1.00 30.92           O  
ATOM   4893  N   ASN A 313     -56.620  -0.344  42.836  1.00 34.74           N  
ATOM   4894  H   ASN A 313     -56.710   0.648  43.004  1.00 34.74           H  
ATOM   4895  CA  ASN A 313     -57.883  -1.088  42.914  1.00 34.74           C  
ATOM   4896  HA  ASN A 313     -57.863  -1.751  43.779  1.00 34.74           H  
ATOM   4897  C   ASN A 313     -58.180  -1.947  41.645  1.00 34.74           C  
ATOM   4898  CB  ASN A 313     -58.928   0.026  43.131  1.00 34.74           C  
ATOM   4899  HB2 ASN A 313     -59.922  -0.413  43.208  1.00 34.74           H  
ATOM   4900  HB3 ASN A 313     -58.926   0.694  42.269  1.00 34.74           H  
ATOM   4901  O   ASN A 313     -57.576  -1.717  40.601  1.00 34.74           O  
ATOM   4902  CG  ASN A 313     -58.745   0.846  44.400  1.00 34.74           C  
ATOM   4903  ND2 ASN A 313     -59.285   2.040  44.439  1.00 34.74           N  
ATOM   4904 HD21 ASN A 313     -59.878   2.356  43.686  1.00 34.74           H  
ATOM   4905 HD22 ASN A 313     -59.165   2.546  45.305  1.00 34.74           H  
ATOM   4906  OD1 ASN A 313     -58.109   0.449  45.359  1.00 34.74           O  
ATOM   4907  N   ASN A 314     -59.130  -2.897  41.613  1.00 34.83           N  
ATOM   4908  H   ASN A 314     -59.076  -3.523  40.822  1.00 34.83           H  
ATOM   4909  CA  ASN A 314     -60.431  -2.905  42.299  1.00 34.83           C  
ATOM   4910  HA  ASN A 314     -60.311  -2.534  43.317  1.00 34.83           H  
ATOM   4911  C   ASN A 314     -61.087  -4.308  42.389  1.00 34.83           C  
ATOM   4912  CB  ASN A 314     -61.370  -1.982  41.471  1.00 34.83           C  
ATOM   4913  HB2 ASN A 314     -61.915  -2.577  40.738  1.00 34.83           H  
ATOM   4914  HB3 ASN A 314     -60.793  -1.245  40.912  1.00 34.83           H  
ATOM   4915  O   ASN A 314     -60.673  -5.235  41.702  1.00 34.83           O  
ATOM   4916  CG  ASN A 314     -62.369  -1.190  42.299  1.00 34.83           C  
ATOM   4917  ND2 ASN A 314     -63.426  -0.701  41.712  1.00 34.83           N  
ATOM   4918 HD21 ASN A 314     -64.109  -0.395  42.390  1.00 34.83           H  
ATOM   4919 HD22 ASN A 314     -63.819  -1.289  40.991  1.00 34.83           H  
ATOM   4920  OD1 ASN A 314     -62.183  -0.947  43.478  1.00 34.83           O  
ATOM   4921  N   ASP A 315     -62.171  -4.378  43.170  1.00 36.66           N  
ATOM   4922  H   ASP A 315     -62.399  -3.527  43.664  1.00 36.66           H  
ATOM   4923  CA  ASP A 315     -63.311  -5.313  43.083  1.00 36.66           C  
ATOM   4924  HA  ASP A 315     -63.917  -5.093  43.963  1.00 36.66           H  
ATOM   4925  C   ASP A 315     -63.090  -6.841  43.124  1.00 36.66           C  
ATOM   4926  CB  ASP A 315     -64.209  -4.941  41.889  1.00 36.66           C  
ATOM   4927  HB2 ASP A 315     -65.069  -5.611  41.874  1.00 36.66           H  
ATOM   4928  HB3 ASP A 315     -63.652  -5.084  40.964  1.00 36.66           H  
ATOM   4929  O   ASP A 315     -62.844  -7.499  42.115  1.00 36.66           O  
ATOM   4930  CG  ASP A 315     -64.727  -3.506  41.955  1.00 36.66           C  
ATOM   4931  OD1 ASP A 315     -64.970  -3.021  43.083  1.00 36.66           O  
ATOM   4932  OD2 ASP A 315     -64.817  -2.867  40.881  1.00 36.66           O  
ATOM   4933  N   ASN A 316     -63.464  -7.440  44.262  1.00 39.76           N  
ATOM   4934  H   ASN A 316     -63.384  -6.881  45.100  1.00 39.76           H  
ATOM   4935  CA  ASN A 316     -64.610  -8.362  44.259  1.00 39.76           C  
ATOM   4936  HA  ASN A 316     -65.386  -7.894  43.653  1.00 39.76           H  
ATOM   4937  C   ASN A 316     -65.203  -8.528  45.668  1.00 39.76           C  
ATOM   4938  CB  ASN A 316     -64.245  -9.723  43.625  1.00 39.76           C
[truncated: 161,118 more chars]
