# Supplementary material for: A glutamine-based single α-helix scaffold to target globular proteins
Source: Nat Commun. 2022 Nov 18;13:7073. doi: 10.1038/s41467-022-34793-6 (PMC9674830; doi:10.1038/s41467-022-34793-6)
Supplement: Supplementary file 7 — Supplementary Data 4 [file 41467_2022_34793_MOESM7_ESM.zip › ColabFold_p37n/p37n_with_MSAs/P02817.pdb]

ATOM      1  N   MET A   1      15.123 -27.914 -11.629  1.00 57.58           N  
ATOM      2  H   MET A   1      15.538 -28.735 -11.213  1.00 57.58           H  
ATOM      3  H2  MET A   1      14.159 -27.867 -11.333  1.00 57.58           H  
ATOM      4  H3  MET A   1      15.148 -27.998 -12.636  1.00 57.58           H  
ATOM      5  CA  MET A   1      15.836 -26.689 -11.193  1.00 57.58           C  
ATOM      6  HA  MET A   1      15.325 -25.835 -11.639  1.00 57.58           H  
ATOM      7  C   MET A   1      17.260 -26.601 -11.747  1.00 57.58           C  
ATOM      8  CB  MET A   1      15.760 -26.485  -9.673  1.00 57.58           C  
ATOM      9  HB2 MET A   1      15.455 -27.411  -9.186  1.00 57.58           H  
ATOM     10  HB3 MET A   1      16.735 -26.198  -9.280  1.00 57.58           H  
ATOM     11  O   MET A   1      17.545 -25.613 -12.403  1.00 57.58           O  
ATOM     12  CG  MET A   1      14.757 -25.374  -9.339  1.00 57.58           C  
ATOM     13  HG2 MET A   1      13.833 -25.528  -9.897  1.00 57.58           H  
ATOM     14  HG3 MET A   1      15.188 -24.419  -9.639  1.00 57.58           H  
ATOM     15  SD  MET A   1      14.348 -25.311  -7.581  1.00 57.58           S  
ATOM     16  CE  MET A   1      13.894 -23.562  -7.399  1.00 57.58           C  
ATOM     17  HE1 MET A   1      13.610 -23.367  -6.365  1.00 57.58           H  
ATOM     18  HE2 MET A   1      13.052 -23.325  -8.050  1.00 57.58           H  
ATOM     19  HE3 MET A   1      14.743 -22.929  -7.657  1.00 57.58           H  
ATOM     20  N   GLY A   2      18.128 -27.612 -11.586  1.00 60.70           N  
ATOM     21  H   GLY A   2      17.903 -28.384 -10.974  1.00 60.70           H  
ATOM     22  CA  GLY A   2      19.536 -27.536 -12.038  1.00 60.70           C  
ATOM     23  HA2 GLY A   2      20.049 -28.448 -11.733  1.00 60.70           H  
ATOM     24  HA3 GLY A   2      20.021 -26.702 -11.531  1.00 60.70           H  
ATOM     25  C   GLY A   2      19.776 -27.359 -13.550  1.00 60.70           C  
ATOM     26  O   GLY A   2      20.769 -26.758 -13.946  1.00 60.70           O  
ATOM     27  N   THR A   3      18.849 -27.799 -14.404  1.00 67.20           N  
ATOM     28  H   THR A   3      18.044 -28.302 -14.060  1.00 67.20           H  
ATOM     29  CA  THR A   3      18.961 -27.672 -15.871  1.00 67.20           C  
ATOM     30  HA  THR A   3      19.945 -28.020 -16.184  1.00 67.20           H  
ATOM     31  C   THR A   3      18.832 -26.232 -16.381  1.00 67.20           C  
ATOM     32  CB  THR A   3      17.907 -28.550 -16.560  1.00 67.20           C  
ATOM     33  HB  THR A   3      17.859 -28.299 -17.619  1.00 67.20           H  
ATOM     34  O   THR A   3      19.438 -25.889 -17.391  1.00 67.20           O  
ATOM     35  CG2 THR A   3      18.238 -30.036 -16.414  1.00 67.20           C  
ATOM     36 HG21 THR A   3      18.253 -30.329 -15.364  1.00 67.20           H  
ATOM     37 HG22 THR A   3      19.214 -30.237 -16.856  1.00 67.20           H  
ATOM     38 HG23 THR A   3      17.493 -30.630 -16.942  1.00 67.20           H  
ATOM     39  OG1 THR A   3      16.637 -28.352 -15.961  1.00 67.20           O  
ATOM     40  HG1 THR A   3      15.995 -28.538 -16.650  1.00 67.20           H  
ATOM     41  N   TRP A   4      18.112 -25.367 -15.662  1.00 61.61           N  
ATOM     42  H   TRP A   4      17.654 -25.697 -14.825  1.00 61.61           H  
ATOM     43  CA  TRP A   4      17.943 -23.953 -16.026  1.00 61.61           C  
ATOM     44  HA  TRP A   4      17.738 -23.877 -17.094  1.00 61.61           H  
ATOM     45  C   TRP A   4      19.207 -23.129 -15.755  1.00 61.61           C  
ATOM     46  CB  TRP A   4      16.738 -23.387 -15.268  1.00 61.61           C  
ATOM     47  HB2 TRP A   4      16.666 -22.321 -15.485  1.00 61.61           H  
ATOM     48  HB3 TRP A   4      16.903 -23.490 -14.195  1.00 61.61           H  
ATOM     49  O   TRP A   4      19.534 -22.228 -16.521  1.00 61.61           O  
ATOM     50  CG  TRP A   4      15.428 -24.019 -15.629  1.00 61.61           C  
ATOM     51  CD1 TRP A   4      14.849 -25.071 -15.007  1.00 61.61           C  
ATOM     52  HD1 TRP A   4      15.276 -25.577 -14.154  1.00 61.61           H  
ATOM     53  CD2 TRP A   4      14.529 -23.655 -16.719  1.00 61.61           C  
ATOM     54  CE2 TRP A   4      13.410 -24.541 -16.696  1.00 61.61           C  
ATOM     55  CE3 TRP A   4      14.547 -22.666 -17.726  1.00 61.61           C  
ATOM     56  HE3 TRP A   4      15.374 -21.975 -17.779  1.00 61.61           H  
ATOM     57  NE1 TRP A   4      13.655 -25.382 -15.632  1.00 61.61           N  
ATOM     58  HE1 TRP A   4      13.021 -26.115 -15.347  1.00 61.61           H  
ATOM     59  CH2 TRP A   4      12.406 -23.454 -18.606  1.00 61.61           C  
ATOM     60  HH2 TRP A   4      11.606 -23.364 -19.326  1.00 61.61           H  
ATOM     61  CZ2 TRP A   4      12.359 -24.452 -17.618  1.00 61.61           C  
ATOM     62  HZ2 TRP A   4      11.522 -25.133 -17.572  1.00 61.61           H  
ATOM     63  CZ3 TRP A   4      13.496 -22.567 -18.658  1.00 61.61           C  
ATOM     64  HZ3 TRP A   4      13.524 -21.802 -19.419  1.00 61.61           H  
ATOM     65  N   ILE A   5      19.957 -23.485 -14.707  1.00 77.92           N  
ATOM     66  H   ILE A   5      19.639 -24.253 -14.133  1.00 77.92           H  
ATOM     67  CA  ILE A   5      21.242 -22.854 -14.372  1.00 77.92           C  
ATOM     68  HA  ILE A   5      21.128 -21.771 -14.423  1.00 77.92           H  
ATOM     69  C   ILE A   5      22.302 -23.238 -15.410  1.00 77.92           C  
ATOM     70  CB  ILE A   5      21.666 -23.227 -12.932  1.00 77.92           C  
ATOM     71  HB  ILE A   5      21.712 -24.313 -12.856  1.00 77.92           H  
ATOM     72  O   ILE A   5      23.023 -22.374 -15.897  1.00 77.92           O  
ATOM     73  CG1 ILE A   5      20.618 -22.704 -11.919  1.00 77.92           C  
ATOM     74 HG12 ILE A   5      20.607 -21.614 -11.940  1.00 77.92           H  
ATOM     75 HG13 ILE A   5      19.626 -23.053 -12.206  1.00 77.92           H  
ATOM     76  CG2 ILE A   5      23.063 -22.665 -12.608  1.00 77.92           C  
ATOM     77 HG21 ILE A   5      23.813 -23.064 -13.291  1.00 77.92           H  
ATOM     78 HG22 ILE A   5      23.370 -22.945 -11.600  1.00 77.92           H  
ATOM     79 HG23 ILE A   5      23.061 -21.578 -12.691  1.00 77.92           H  
ATOM     80  CD1 ILE A   5      20.846 -23.170 -10.476  1.00 77.92           C  
ATOM     81 HD11 ILE A   5      20.935 -24.256 -10.446  1.00 77.92           H  
ATOM     82 HD12 ILE A   5      19.998 -22.867  -9.863  1.00 77.92           H  
ATOM     83 HD13 ILE A   5      21.747 -22.716 -10.063  1.00 77.92           H  
ATOM     84  N   LEU A   6      22.344 -24.512 -15.820  1.00 73.20           N  
ATOM     85  H   LEU A   6      21.743 -25.185 -15.364  1.00 73.20           H  
ATOM     86  CA  LEU A   6      23.214 -24.972 -16.908  1.00 73.20           C  
ATOM     87  HA  LEU A   6      24.244 -24.715 -16.661  1.00 73.20           H  
ATOM     88  C   LEU A   6      22.906 -24.257 -18.231  1.00 73.20           C  
ATOM     89  CB  LEU A   6      23.090 -26.502 -17.035  1.00 73.20           C  
ATOM     90  HB2 LEU A   6      22.102 -26.812 -16.696  1.00 73.20           H  
ATOM     91  HB3 LEU A   6      23.174 -26.793 -18.083  1.00 73.20           H  
ATOM     92  O   LEU A   6      23.833 -23.839 -18.919  1.00 73.20           O  
ATOM     93  CG  LEU A   6      24.179 -27.235 -16.230  1.00 73.20           C  
ATOM     94  HG  LEU A   6      24.389 -26.684 -15.313  1.00 73.20           H  
ATOM     95  CD1 LEU A   6      23.709 -28.635 -15.839  1.00 73.20           C  
ATOM     96 HD11 LEU A   6      22.824 -28.561 -15.207  1.00 73.20           H  
ATOM     97 HD12 LEU A   6      23.475 -29.214 -16.733  1.00 73.20           H  
ATOM     98 HD13 LEU A   6      24.497 -29.141 -15.281  1.00 73.20           H  
ATOM     99  CD2 LEU A   6      25.464 -27.361 -17.052  1.00 73.20           C  
ATOM    100 HD21 LEU A   6      25.285 -27.954 -17.949  1.00 73.20           H  
ATOM    101 HD22 LEU A   6      26.237 -27.844 -16.453  1.00 73.20           H  
ATOM    102 HD23 LEU A   6      25.818 -26.373 -17.344  1.00 73.20           H  
ATOM    103  N   PHE A   7      21.626 -24.040 -18.553  1.00 76.89           N  
ATOM    104  H   PHE A   7      20.901 -24.439 -17.974  1.00 76.89           H  
ATOM    105  CA  PHE A   7      21.233 -23.287 -19.746  1.00 76.89           C  
ATOM    106  HA  PHE A   7      21.738 -23.727 -20.607  1.00 76.89           H  
ATOM    107  C   PHE A   7      21.672 -21.813 -19.680  1.00 76.89           C  
ATOM    108  CB  PHE A   7      19.721 -23.432 -19.962  1.00 76.89           C  
ATOM    109  HB2 PHE A   7      19.188 -22.881 -19.187  1.00 76.89           H  
ATOM    110  HB3 PHE A   7      19.450 -24.483 -19.862  1.00 76.89           H  
ATOM    111  O   PHE A   7      22.235 -21.302 -20.644  1.00 76.89           O  
ATOM    112  CG  PHE A   7      19.262 -22.959 -21.327  1.00 76.89           C  
ATOM    113  CD1 PHE A   7      18.775 -21.649 -21.501  1.00 76.89           C  
ATOM    114  HD1 PHE A   7      18.721 -20.973 -20.661  1.00 76.89           H  
ATOM    115  CD2 PHE A   7      19.344 -23.827 -22.432  1.00 76.89           C  
ATOM    116  HD2 PHE A   7      19.726 -24.829 -22.308  1.00 76.89           H  
ATOM    117  CE1 PHE A   7      18.369 -21.213 -22.775  1.00 76.89           C  
ATOM    118  HE1 PHE A   7      18.002 -20.206 -22.911  1.00 76.89           H  
ATOM    119  CE2 PHE A   7      18.937 -23.390 -23.705  1.00 76.89           C  
ATOM    120  HE2 PHE A   7      19.005 -24.054 -24.554  1.00 76.89           H  
ATOM    121  CZ  PHE A   7      18.449 -22.083 -23.876  1.00 76.89           C  
ATOM    122  HZ  PHE A   7      18.143 -21.744 -24.855  1.00 76.89           H  
ATOM    123  N   ALA A   8      21.501 -21.144 -18.533  1.00 77.05           N  
ATOM    124  H   ALA A   8      21.019 -21.599 -17.771  1.00 77.05           H  
ATOM    125  CA  ALA A   8      21.936 -19.757 -18.344  1.00 77.05           C  
ATOM    126  HA  ALA A   8      21.534 -19.154 -19.158  1.00 77.05           H  
ATOM    127  C   ALA A   8      23.468 -19.602 -18.378  1.00 77.05           C  
ATOM    128  CB  ALA A   8      21.346 -19.238 -17.028  1.00 77.05           C  
ATOM    129  HB1 ALA A   8      20.259 -19.318 -17.052  1.00 77.05           H  
ATOM    130  HB2 ALA A   8      21.622 -18.192 -16.892  1.00 77.05           H  
ATOM    131  HB3 ALA A   8      21.731 -19.820 -16.190  1.00 77.05           H  
ATOM    132  O   ALA A   8      23.974 -18.648 -18.969  1.00 77.05           O  
ATOM    133  N   CYS A   9      24.212 -20.555 -17.805  1.00 83.35           N  
ATOM    134  H   CYS A   9      23.749 -21.279 -17.274  1.00 83.35           H  
ATOM    135  CA  CYS A   9      25.674 -20.567 -17.870  1.00 83.35           C  
ATOM    136  HA  CYS A   9      26.051 -19.595 -17.555  1.00 83.35           H  
ATOM    137  C   CYS A   9      26.187 -20.780 -19.300  1.00 83.35           C  
ATOM    138  CB  CYS A   9      26.232 -21.643 -16.927  1.00 83.35           C  
ATOM    139  HB2 CYS A   9      25.604 -22.533 -16.959  1.00 83.35           H  
ATOM    140  HB3 CYS A   9      27.237 -21.914 -17.247  1.00 83.35           H  
ATOM    141  O   CYS A   9      27.109 -20.082 -19.717  1.00 83.35           O  
ATOM    142  SG  CYS A   9      26.330 -21.003 -15.231  1.00 83.35           S  
ATOM    143  HG  CYS A   9      27.171 -19.995 -15.479  1.00 83.35           H  
ATOM    144  N   LEU A  10      25.582 -21.694 -20.067  1.00 79.97           N  
ATOM    145  H   LEU A  10      24.842 -22.254 -19.669  1.00 79.97           H  
ATOM    146  CA  LEU A  10      25.953 -21.917 -21.468  1.00 79.97           C  
ATOM    147  HA  LEU A  10      27.034 -22.036 -21.533  1.00 79.97           H  
ATOM    148  C   LEU A  10      25.612 -20.706 -22.348  1.00 79.97           C  
ATOM    149  CB  LEU A  10      25.270 -23.198 -21.981  1.00 79.97           C  
ATOM    150  HB2 LEU A  10      24.207 -23.142 -21.747  1.00 79.97           H  
ATOM    151  HB3 LEU A  10      25.367 -23.235 -23.066  1.00 79.97           H  
ATOM    152  O   LEU A  10      26.406 -20.340 -23.213  1.00 79.97           O  
ATOM    153  CG  LEU A  10      25.854 -24.499 -21.397  1.00 79.97           C  
ATOM    154  HG  LEU A  10      25.880 -24.443 -20.309  1.00 79.97           H  
ATOM    155  CD1 LEU A  10      24.971 -25.682 -21.799  1.00 79.97           C  
ATOM    156 HD11 LEU A  10      24.939 -25.772 -22.885  1.00 79.97           H  
ATOM    157 HD12 LEU A  10      25.371 -26.602 -21.371  1.00 79.97           H  
ATOM    158 HD13 LEU A  10      23.962 -25.528 -21.417  1.00 79.97           H  
ATOM    159  CD2 LEU A  10      27.275 -24.775 -21.892  1.00 79.97           C  
ATOM    160 HD21 LEU A  10      27.618 -25.736 -21.509  1.00 79.97           H  
ATOM    161 HD22 LEU A  10      27.296 -24.795 -22.982  1.00 79.97           H  
ATOM    162 HD23 LEU A  10      27.957 -24.004 -21.533  1.00 79.97           H  
ATOM    163  N   LEU A  11      24.480 -20.043 -22.088  1.00 81.82           N  
ATOM    164  H   LEU A  11      23.844 -20.425 -21.403  1.00 81.82           H  
ATOM    165  CA  LEU A  11      24.083 -18.834 -22.806  1.00 81.82           C  
ATOM    166  HA  LEU A  11      24.175 -19.044 -23.872  1.00 81.82           H  
ATOM    167  C   LEU A  11      25.033 -17.667 -22.494  1.00 81.82           C  
ATOM    168  CB  LEU A  11      22.610 -18.521 -22.478  1.00 81.82           C  
ATOM    169  HB2 LEU A  11      22.043 -19.451 -22.447  1.00 81.82           H  
ATOM    170  HB3 LEU A  11      22.563 -18.071 -21.486  1.00 81.82           H  
ATOM    171  O   LEU A  11      25.551 -17.046 -23.414  1.00 81.82           O  
ATOM    172  CG  LEU A  11      21.926 -17.593 -23.496  1.00 81.82           C  
ATOM    173  HG  LEU A  11      22.550 -16.716 -23.671  1.00 81.82           H  
ATOM    174  CD1 LEU A  11      21.661 -18.309 -24.825  1.00 81.82           C  
ATOM    175 HD11 LEU A  11      22.604 -18.570 -25.306  1.00 81.82           H  
ATOM    176 HD12 LEU A  11      21.079 -19.215 -24.656  1.00 81.82           H  
ATOM    177 HD13 LEU A  11      21.111 -17.649 -25.495  1.00 81.82           H  
ATOM    178  CD2 LEU A  11      20.578 -17.127 -22.944  1.00 81.82           C  
ATOM    179 HD21 LEU A  11      19.931 -17.984 -22.764  1.00 81.82           H  
ATOM    180 HD22 LEU A  11      20.732 -16.585 -22.011  1.00 81.82           H  
ATOM    181 HD23 LEU A  11      20.101 -16.456 -23.659  1.00 81.82           H  
ATOM    182  N   GLY A  12      25.347 -17.415 -21.219  1.00 76.61           N  
ATOM    183  H   GLY A  12      24.900 -17.960 -20.495  1.00 76.61           H  
ATOM    184  CA  GLY A  12      26.299 -16.372 -20.820  1.00 76.61           C  
ATOM    185  HA2 GLY A  12      25.945 -15.405 -21.177  1.00 76.61           H  
ATOM    186  HA3 GLY A  12      26.357 -16.344 -19.731  1.00 76.61           H  
ATOM    187  C   GLY A  12      27.712 -16.599 -21.370  1.00 76.61           C  
ATOM    188  O   GLY A  12      28.362 -15.647 -21.798  1.00 76.61           O  
ATOM    189  N   ALA A  13      28.163 -17.856 -21.444  1.00 73.85           N  
ATOM    190  H   ALA A  13      27.606 -18.602 -21.052  1.00 73.85           H  
ATOM    191  CA  ALA A  13      29.455 -18.194 -22.036  1.00 73.85           C  
ATOM    192  HA  ALA A  13      30.216 -17.576 -21.559  1.00 73.85           H  
ATOM    193  C   ALA A  13      29.497 -17.905 -23.549  1.00 73.85           C  
ATOM    194  CB  ALA A  13      29.784 -19.656 -21.719  1.00 73.85           C  
ATOM    195  HB1 ALA A  13      30.766 -19.901 -22.123  1.00 73.85           H  
ATOM    196  HB2 ALA A  13      29.039 -20.314 -22.166  1.00 73.85           H  
ATOM    197  HB3 ALA A  13      29.797 -19.808 -20.640  1.00 73.85           H  
ATOM    198  O   ALA A  13      30.474 -17.323 -24.024  1.00 73.85           O  
ATOM    199  N   ALA A  14      28.431 -18.229 -24.293  1.00 67.93           N  
ATOM    200  H   ALA A  14      27.660 -18.708 -23.850  1.00 67.93           H  
ATOM    201  CA  ALA A  14      28.351 -18.000 -25.739  1.00 67.93           C  
ATOM    202  HA  ALA A  14      29.198 -18.497 -26.212  1.00 67.93           H  
ATOM    203  C   ALA A  14      28.429 -16.511 -26.134  1.00 67.93           C  
ATOM    204  CB  ALA A  14      27.063 -18.648 -26.262  1.00 67.93           C  
ATOM    205  HB1 ALA A  14      27.018 -18.541 -27.346  1.00 67.93           H  
ATOM    206  HB2 ALA A  14      27.052 -19.709 -26.009  1.00 67.93           H  
ATOM    207  HB3 ALA A  14      26.193 -18.163 -25.821  1.00 67.93           H  
ATOM    208  O   ALA A  14      29.007 -16.187 -27.168  1.00 67.93           O  
ATOM    209  N   PHE A  15      27.920 -15.601 -25.297  1.00 63.63           N  
ATOM    210  H   PHE A  15      27.419 -15.929 -24.484  1.00 63.63           H  
ATOM    211  CA  PHE A  15      28.012 -14.149 -25.523  1.00 63.63           C  
ATOM    212  HA  PHE A  15      27.999 -13.960 -26.597  1.00 63.63           H  
ATOM    213  C   PHE A  15      29.314 -13.516 -25.010  1.00 63.63           C  
ATOM    214  CB  PHE A  15      26.784 -13.459 -24.914  1.00 63.63           C  
ATOM    215  HB2 PHE A  15      26.967 -12.386 -24.858  1.00 63.63           H  
ATOM    216  HB3 PHE A  15      26.634 -13.816 -23.895  1.00 63.63           H  
ATOM    217  O   PHE A  15      29.563 -12.339 -25.258  1.00 63.63           O  
ATOM    218  CG  PHE A  15      25.524 -13.666 -25.730  1.00 63.63           C  
ATOM    219  CD1 PHE A  15      25.298 -12.888 -26.880  1.00 63.63           C  
ATOM    220  HD1 PHE A  15      26.014 -12.134 -27.171  1.00 63.63           H  
ATOM    221  CD2 PHE A  15      24.581 -14.637 -25.358  1.00 63.63           C  
ATOM    222  HD2 PHE A  15      24.718 -15.190 -24.440  1.00 63.63           H  
ATOM    223  CE1 PHE A  15      24.145 -13.100 -27.658  1.00 63.63           C  
ATOM    224  HE1 PHE A  15      23.977 -12.504 -28.543  1.00 63.63           H  
ATOM    225  CE2 PHE A  15      23.445 -14.874 -26.148  1.00 63.63           C  
ATOM    226  HE2 PHE A  15      22.733 -15.632 -25.861  1.00 63.63           H  
ATOM    227  CZ  PHE A  15      23.226 -14.102 -27.300  1.00 63.63           C  
ATOM    228  HZ  PHE A  15      22.349 -14.272 -27.907  1.00 63.63           H  
ATOM    229  N   SER A  16      30.144 -14.280 -24.295  1.00 57.45           N  
ATOM    230  H   SER A  16      29.879 -15.241 -24.134  1.00 57.45           H  
ATOM    231  CA  SER A  16      31.390 -13.787 -23.694  1.00 57.45           C  
ATOM    232  HA  SER A  16      31.340 -12.699 -23.641  1.00 57.45           H  
ATOM    233  C   SER A  16      32.643 -14.110 -24.507  1.00 57.45           C  
ATOM    234  CB  SER A  16      31.511 -14.278 -22.251  1.00 57.45           C  
ATOM    235  HB2 SER A  16      30.579 -14.075 -21.724  1.00 57.45           H  
ATOM    236  HB3 SER A  16      32.315 -13.738 -21.752  1.00 57.45           H  
ATOM    237  O   SER A  16      33.723 -13.627 -24.170  1.00 57.45           O  
ATOM    238  OG  SER A  16      31.788 -15.663 -22.189  1.00 57.45           O  
ATOM    239  HG  SER A  16      31.268 -16.126 -22.851  1.00 57.45           H  
ATOM    240  N   MET A  17      32.522 -14.889 -25.589  1.00 48.01           N  
ATOM    241  H   MET A  17      31.609 -15.231 -25.853  1.00 48.01           H  
ATOM    242  CA  MET A  17      33.626 -15.019 -26.534  1.00 48.01           C  
ATOM    243  HA  MET A  17      34.535 -15.152 -25.948  1.00 48.01           H  
ATOM    244  C   MET A  17      33.731 -13.727 -27.354  1.00 48.01           C  
ATOM    245  CB  MET A  17      33.493 -16.263 -27.419  1.00 48.01           C  
ATOM    246  HB2 MET A  17      34.237 -16.200 -28.213  1.00 48.01           H  
ATOM    247  HB3 MET A  17      32.502 -16.313 -27.870  1.00 48.01           H  
ATOM    248  O   MET A  17      32.791 -13.397 -28.082  1.00 48.01           O  
ATOM    249  CG  MET A  17      33.768 -17.527 -26.596  1.00 48.01           C  
ATOM    250  HG2 MET A  17      32.882 -17.768 -26.008  1.00 48.01           H  
ATOM    251  HG3 MET A  17      34.586 -17.323 -25.905  1.00 48.01           H  
ATOM    252  SD  MET A  17      34.247 -18.969 -27.582  1.00 48.01           S  
ATOM    253  CE  MET A  17      34.685 -20.106 -26.242  1.00 48.01           C  
ATOM    254  HE1 MET A  17      33.817 -20.269 -25.603  1.00 48.01           H  
ATOM    255  HE2 MET A  17      35.497 -19.681 -25.652  1.00 48.01           H  
ATOM    256  HE3 MET A  17      35.005 -21.058 -26.666  1.00 48.01           H  
ATOM    257  N   PRO A  18      34.843 -12.976 -27.244  1.00 53.77           N  
ATOM    258  CA  PRO A  18      35.054 -11.800 -28.071  1.00 53.77           C  
ATOM    259  HA  PRO A  18      34.256 -11.075 -27.911  1.00 53.77           H  
ATOM    260  C   PRO A  18      35.054 -12.257 -29.528  1.00 53.77           C  
ATOM    261  CB  PRO A  18      36.395 -11.210 -27.618  1.00 53.77           C  
ATOM    262  HB2 PRO A  18      36.217 -10.479 -26.829  1.00 53.77           H  
ATOM    263  HB3 PRO A  18      36.940 -10.751 -28.443  1.00 53.77           H  
ATOM    264  O   PRO A  18      35.839 -13.131 -29.903  1.00 53.77           O  
ATOM    265  CG  PRO A  18      37.148 -12.406 -27.037  1.00 53.77           C  
ATOM    266  HG2 PRO A  18      37.856 -12.103 -26.265  1.00 53.77           H  
ATOM    267  HG3 PRO A  18      37.661 -12.939 -27.837  1.00 53.77           H  
ATOM    268  CD  PRO A  18      36.038 -13.282 -26.470  1.00 53.77           C  
ATOM    269  HD2 PRO A  18      35.869 -13.029 -25.423  1.00 53.77           H  
ATOM    270  HD3 PRO A  18      36.328 -14.328 -26.569  1.00 53.77           H  
ATOM    271  N   LEU A  19      34.149 -11.702 -30.342  1.00 55.76           N  
ATOM    272  H   LEU A  19      33.481 -11.046 -29.961  1.00 55.76           H  
ATOM    273  CA  LEU A  19      34.179 -11.934 -31.782  1.00 55.76           C  
ATOM    274  HA  LEU A  19      33.952 -12.987 -31.953  1.00 55.76           H  
ATOM    275  C   LEU A  19      35.600 -11.633 -32.283  1.00 55.76           C  
ATOM    276  CB  LEU A  19      33.152 -11.055 -32.519  1.00 55.76           C  
ATOM    277  HB2 LEU A  19      33.533 -10.891 -33.527  1.00 55.76           H  
ATOM    278  HB3 LEU A  19      33.096 -10.072 -32.051  1.00 55.76           H  
ATOM    279  O   LEU A  19      36.148 -10.586 -31.918  1.00 55.76           O  
ATOM    280  CG  LEU A  19      31.751 -11.693 -32.626  1.00 55.76           C  
ATOM    281  HG  LEU A  19      31.785 -12.730 -32.293  1.00 55.76           H  
ATOM    282  CD1 LEU A  19      30.723 -10.945 -31.777  1.00 55.76           C  
ATOM    283 HD11 LEU A  19      29.754 -11.438 -31.857  1.00 55.76           H  
ATOM    284 HD12 LEU A  19      31.034 -10.961 -30.733  1.00 55.76           H  
ATOM    285 HD13 LEU A  19      30.633  -9.913 -32.115  1.00 55.76           H  
ATOM    286  CD2 LEU A  19      31.273 -11.680 -34.080  1.00 55.76           C  
ATOM    287 HD21 LEU A  19      30.284 -12.133 -34.146  1.00 55.76           H  
ATOM    288 HD22 LEU A  19      31.962 -12.257 -34.697  1.00 55.76           H  
ATOM    289 HD23 LEU A  19      31.225 -10.656 -34.451  1.00 55.76           H  
ATOM    290  N   PRO A  20      36.214 -12.527 -33.081  1.00 52.12           N  
ATOM    291  CA  PRO A  20      37.527 -12.260 -33.638  1.00 52.12           C  
ATOM    292  HA  PRO A  20      38.245 -12.218 -32.819  1.00 52.12           H  
ATOM    293  C   PRO A  20      37.463 -10.920 -34.383  1.00 52.12           C  
ATOM    294  CB  PRO A  20      37.861 -13.450 -34.543  1.00 52.12           C  
ATOM    295  HB2 PRO A  20      38.395 -13.146 -35.444  1.00 52.12           H  
ATOM    296  HB3 PRO A  20      38.449 -14.175 -33.981  1.00 52.12           H  
ATOM    297  O   PRO A  20      36.521 -10.703 -35.154  1.00 52.12           O  
ATOM    298  CG  PRO A  20      36.496 -14.055 -34.871  1.00 52.12           C  
ATOM    299  HG2 PRO A  20      36.067 -13.539 -35.730  1.00 52.12           H  
ATOM    300  HG3 PRO A  20      36.562 -15.126 -35.063  1.00 52.12           H  
ATOM    301  CD  PRO A  20      35.660 -13.753 -33.630  1.00 52.12           C  
ATOM    302  HD2 PRO A  20      35.770 -14.555 -32.901  1.00 52.12           H  
ATOM    303  HD3 PRO A  20      34.615 -13.635 -33.914  1.00 52.12           H  
ATOM    304  N   PRO A  21      38.398  -9.991 -34.116  1.00 51.48           N  
ATOM    305  CA  PRO A  21      38.344  -8.652 -34.678  1.00 51.48           C  
ATOM    306  HA  PRO A  21      37.439  -8.146 -34.339  1.00 51.48           H  
ATOM    307  C   PRO A  21      38.327  -8.762 -36.201  1.00 51.48           C  
ATOM    308  CB  PRO A  21      39.575  -7.917 -34.133  1.00 51.48           C  
ATOM    309  HB2 PRO A  21      39.295  -7.366 -33.235  1.00 51.48           H  
ATOM    310  HB3 PRO A  21      40.013  -7.242 -34.868  1.00 51.48           H  
ATOM    311  O   PRO A  21      39.247  -9.319 -36.799  1.00 51.48           O  
ATOM    312  CG  PRO A  21      40.538  -9.043 -33.751  1.00 51.48           C  
ATOM    313  HG2 PRO A  21      41.103  -9.353 -34.630  1.00 51.48           H  
ATOM    314  HG3 PRO A  21      41.211  -8.747 -32.947  1.00 51.48           H  
ATOM    315  CD  PRO A  21      39.601 -10.167 -33.322  1.00 51.48           C  
ATOM    316  HD2 PRO A  21      40.072 -11.132 -33.512  1.00 51.48           H  
ATOM    317  HD3 PRO A  21      39.355 -10.064 -32.265  1.00 51.48           H  
ATOM    318  N   HIS A  22      37.260  -8.263 -36.825  1.00 48.53           N  
ATOM    319  H   HIS A  22      36.501  -7.895 -36.271  1.00 48.53           H  
ATOM    320  CA  HIS A  22      37.152  -8.231 -38.278  1.00 48.53           C  
ATOM    321  HA  HIS A  22      37.242  -9.256 -38.635  1.00 48.53           H  
ATOM    322  C   HIS A  22      38.310  -7.371 -38.823  1.00 48.53           C  
ATOM    323  CB  HIS A  22      35.770  -7.694 -38.699  1.00 48.53           C  
ATOM    324  HB2 HIS A  22      35.182  -7.432 -37.819  1.00 48.53           H  
ATOM    325  HB3 HIS A  22      35.890  -6.781 -39.283  1.00 48.53           H  
ATOM    326  O   HIS A  22      38.396  -6.187 -38.473  1.00 48.53           O  
ATOM    327  CG  HIS A  22      34.980  -8.679 -39.521  1.00 48.53           C  
ATOM    328  CD2 HIS A  22      34.049  -9.571 -39.057  1.00 48.53           C  
ATOM    329  HD2 HIS A  22      33.753  -9.704 -38.027  1.00 48.53           H  
ATOM    330  ND1 HIS A  22      35.053  -8.844 -40.887  1.00 48.53           N  
ATOM    331  HD1 HIS A  22      35.627  -8.313 -41.526  1.00 48.53           H  
ATOM    332  CE1 HIS A  22      34.183  -9.806 -41.235  1.00 48.53           C  
ATOM    333  HE1 HIS A  22      34.005 -10.149 -42.244  1.00 48.53           H  
ATOM    334  NE2 HIS A  22      33.549 -10.280 -40.154  1.00 48.53           N  
ATOM    335  N   PRO A  23      39.216  -7.923 -39.652  1.00 51.29           N  
ATOM    336  CA  PRO A  23      40.363  -7.188 -40.166  1.00 51.29           C  
ATOM    337  HA  PRO A  23      40.825  -6.593 -39.378  1.00 51.29           H  
ATOM    338  C   PRO A  23      39.876  -6.257 -41.280  1.00 51.29           C  
ATOM    339  CB  PRO A  23      41.352  -8.264 -40.631  1.00 51.29           C  
ATOM    340  HB2 PRO A  23      41.992  -7.921 -41.444  1.00 51.29           H  
ATOM    341  HB3 PRO A  23      41.959  -8.583 -39.784  1.00 51.29           H  
ATOM    342  O   PRO A  23      39.886  -6.614 -42.453  1.00 51.29           O  
ATOM    343  CG  PRO A  23      40.446  -9.417 -41.063  1.00 51.29           C  
ATOM    344  HG2 PRO A  23      40.125  -9.269 -42.094  1.00 51.29           H  
ATOM    345  HG3 PRO A  23      40.944 -10.381 -40.956  1.00 51.29           H  
ATOM    346  CD  PRO A  23      39.241  -9.300 -40.129  1.00 51.29           C  
ATOM    347  HD2 PRO A  23      39.374  -9.976 -39.285  1.00 51.29           H  
ATOM    348  HD3 PRO A  23      38.325  -9.547 -40.666  1.00 51.29           H  
ATOM    349  N   GLY A  24      39.358  -5.084 -40.917  1.00 49.61           N  
ATOM    350  H   GLY A  24      39.252  -4.897 -39.930  1.00 49.61           H  
ATOM    351  CA  GLY A  24      38.877  -4.137 -41.924  1.00 49.61           C  
ATOM    352  HA2 GLY A  24      38.165  -4.652 -42.569  1.00 49.61           H  
ATOM    353  HA3 GLY A  24      39.720  -3.839 -42.547  1.00 49.61           H  
ATOM    354  C   GLY A  24      38.194  -2.860 -41.445  1.00 49.61           C  
ATOM    355  O   GLY A  24      37.910  -2.017 -42.285  1.00 49.61           O  
ATOM    356  N   HIS A  25      37.943  -2.661 -40.147  1.00 43.10           N  
ATOM    357  H   HIS A  25      38.154  -3.384 -39.474  1.00 43.10           H  
ATOM    358  CA  HIS A  25      37.267  -1.444 -39.677  1.00 43.10           C  
ATOM    359  HA  HIS A  25      37.259  -0.698 -40.471  1.00 43.10           H  
ATOM    360  C   HIS A  25      37.984  -0.789 -38.482  1.00 43.10           C  
ATOM    361  CB  HIS A  25      35.784  -1.753 -39.391  1.00 43.10           C  
ATOM    362  HB2 HIS A  25      35.445  -1.150 -38.549  1.00 43.10           H  
ATOM    363  HB3 HIS A  25      35.659  -2.800 -39.111  1.00 43.10           H  
ATOM    364  O   HIS A  25      37.761  -1.192 -37.341  1.00 43.10           O  
ATOM    365  CG  HIS A  25      34.887  -1.422 -40.559  1.00 43.10           C  
ATOM    366  CD2 HIS A  25      34.485  -2.259 -41.566  1.00 43.10           C  
ATOM    367  HD2 HIS A  25      34.754  -3.300 -41.674  1.00 43.10           H  
ATOM    368  ND1 HIS A  25      34.331  -0.188 -40.816  1.00 43.10           N  
ATOM    369  HD1 HIS A  25      34.434   0.646 -40.255  1.00 43.10           H  
ATOM    370  CE1 HIS A  25      33.608  -0.283 -41.944  1.00 43.10           C  
ATOM    371  HE1 HIS A  25      33.050   0.523 -42.397  1.00 43.10           H  
ATOM    372  NE2 HIS A  25      33.666  -1.529 -42.433  1.00 43.10           N  
ATOM    373  N   PRO A  26      38.791   0.272 -38.698  1.00 52.56           N  
ATOM    374  CA  PRO A  26      39.162   1.224 -37.656  1.00 52.56           C  
ATOM    375  HA  PRO A  26      39.347   0.718 -36.708  1.00 52.56           H  
ATOM    376  C   PRO A  26      37.996   2.209 -37.484  1.00 52.56           C  
ATOM    377  CB  PRO A  26      40.457   1.867 -38.157  1.00 52.56           C  
ATOM    378  HB2 PRO A  26      41.296   1.210 -37.931  1.00 52.56           H  
ATOM    379  HB3 PRO A  26      40.628   2.856 -37.732  1.00 52.56           H  
ATOM    380  O   PRO A  26      38.057   3.366 -37.886  1.00 52.56           O  
ATOM    381  CG  PRO A  26      40.246   1.918 -39.672  1.00 52.56           C  
ATOM    382  HG2 PRO A  26      39.731   2.840 -39.942  1.00 52.56           H  
ATOM    383  HG3 PRO A  26      41.193   1.847 -40.207  1.00 52.56           H  
ATOM    384  CD  PRO A  26      39.338   0.719 -39.975  1.00 52.56           C  
ATOM    385  HD2 PRO A  26      39.925  -0.084 -40.421  1.00 52.56           H  
ATOM    386  HD3 PRO A  26      38.546   1.025 -40.659  1.00 52.56           H  
ATOM    387  N   GLY A  27      36.868   1.710 -36.988  1.00 41.31           N  
ATOM    388  H   GLY A  27      36.860   0.744 -36.693  1.00 41.31           H  
ATOM    389  CA  GLY A  27      35.633   2.472 -36.867  1.00 41.31           C  
ATOM    390  HA2 GLY A  27      35.797   3.532 -37.064  1.00 41.31           H  
ATOM    391  HA3 GLY A  27      34.901   2.097 -37.582  1.00 41.31           H  
ATOM    392  C   GLY A  27      35.072   2.294 -35.474  1.00 41.31           C  
ATOM    393  O   GLY A  27      34.612   1.212 -35.131  1.00 41.31           O  
ATOM    394  N   TYR A  28      35.146   3.360 -34.686  1.00 50.77           N  
ATOM    395  H   TYR A  28      35.619   4.172 -35.057  1.00 50.77           H  
ATOM    396  CA  TYR A  28      34.496   3.528 -33.395  1.00 50.77           C  
ATOM    397  HA  TYR A  28      35.100   3.064 -32.615  1.00 50.77           H  
ATOM    398  C   TYR A  28      33.099   2.903 -33.388  1.00 50.77           C  
ATOM    399  CB  TYR A  28      34.402   5.037 -33.126  1.00 50.77           C  
ATOM    400  HB2 TYR A  28      33.920   5.530 -33.970  1.00 50.77           H  
ATOM    401  HB3 TYR A  28      33.763   5.194 -32.257  1.00 50.77           H  
ATOM    402  O   TYR A  28      32.153   3.450 -33.955  1.00 50.77           O  
ATOM    403  CG  TYR A  28      35.741   5.696 -32.866  1.00 50.77           C  
ATOM    404  CD1 TYR A  28      36.153   5.905 -31.536  1.00 50.77           C  
ATOM    405  HD1 TYR A  28      35.513   5.607 -30.719  1.00 50.77           H  
ATOM    406  CD2 TYR A  28      36.575   6.096 -33.932  1.00 50.77           C  
ATOM    407  HD2 TYR A  28      36.255   5.975 -34.957  1.00 50.77           H  
ATOM    408  CE1 TYR A  28      37.395   6.507 -31.266  1.00 50.77           C  
ATOM    409  HE1 TYR A  28      37.705   6.670 -30.244  1.00 50.77           H  
ATOM    410  CE2 TYR A  28      37.826   6.682 -33.664  1.00 50.77           C  
ATOM    411  HE2 TYR A  28      38.474   6.993 -34.470  1.00 50.77           H  
ATOM    412  OH  TYR A  28      39.437   7.471 -32.076  1.00 50.77           O  
ATOM    413  HH  TYR A  28      39.598   7.573 -31.135  1.00 50.77           H  
ATOM    414  CZ  TYR A  28      38.236   6.892 -32.331  1.00 50.77           C  
ATOM    415  N   ILE A  29      32.968   1.761 -32.717  1.00 48.19           N  
ATOM    416  H   ILE A  29      33.793   1.309 -32.349  1.00 48.19           H  
ATOM    417  CA  ILE A  29      31.663   1.224 -32.366  1.00 48.19           C  
ATOM    418  HA  ILE A  29      31.001   1.341 -33.224  1.00 48.19           H  
ATOM    419  C   ILE A  29      31.173   2.118 -31.227  1.00 48.19           C  
ATOM    420  CB  ILE A  29      31.705  -0.281 -31.993  1.00 48.19           C  
ATOM    421  HB  ILE A  29      32.028  -0.379 -30.957  1.00 48.19           H  
ATOM    422  O   ILE A  29      31.615   1.982 -30.086  1.00 48.19           O  
ATOM    423  CG1 ILE A  29      32.685  -1.108 -32.862  1.00 48.19           C  
ATOM    424 HG12 ILE A  29      33.667  -0.634 -32.870  1.00 48.19           H  
ATOM    425 HG13 ILE A  29      32.322  -1.145 -33.889  1.00 48.19           H  
ATOM    426  CG2 ILE A  29      30.268  -0.827 -32.127  1.00 48.19           C  
ATOM    427 HG21 ILE A  29      29.925  -0.740 -33.158  1.00 48.19           H  
ATOM    428 HG22 ILE A  29      29.594  -0.268 -31.478  1.00 48.19           H  
ATOM    429 HG23 ILE A  29      30.219  -1.875 -31.834  1.00 48.19           H  
ATOM    430  CD1 ILE A  29      32.914  -2.536 -32.351  1.00 48.19           C  
ATOM    431 HD11 ILE A  29      33.280  -2.509 -31.325  1.00 48.19           H  
ATOM    432 HD12 ILE A  29      31.994  -3.118 -32.402  1.00 48.19           H  
ATOM    433 HD13 ILE A  29      33.663  -3.023 -32.976  1.00 48.19           H  
ATOM    434  N   ASN A  30      30.313   3.086 -31.547  1.00 48.86           N  
ATOM    435  H   ASN A  30      30.094   3.216 -32.525  1.00 48.86           H  
ATOM    436  CA  ASN A  30      29.491   3.771 -30.555  1.00 48.86           C  
ATOM    437  HA  ASN A  30      30.122   4.123 -29.739  1.00 48.86           H  
ATOM    438  C   ASN A  30      28.535   2.722 -29.972  1.00 48.86           C  
ATOM    439  CB  ASN A  30      28.766   4.983 -31.187  1.00 48.86           C  
ATOM    440  HB2 ASN A  30      28.768   4.909 -32.274  1.00 48.86           H  
ATOM    441  HB3 ASN A  30      27.724   5.001 -30.867  1.00 48.86           H  
ATOM    442  O   ASN A  30      27.394   2.581 -30.407  1.00 48.86           O  
ATOM    443  CG  ASN A  30      29.350   6.310 -30.744  1.00 48.86           C  
ATOM    444  ND2 ASN A  30      29.831   7.121 -31.659  1.00 48.86           N  
ATOM    445 HD21 ASN A  30      29.811   6.865 -32.636  1.00 48.86           H  
ATOM    446 HD22 ASN A  30      30.197   8.000 -31.322  1.00 48.86           H  
ATOM    447  OD1 ASN A  30      29.383   6.640 -29.573  1.00 48.86           O  
ATOM    448  N   PHE A  31      29.025   1.932 -29.017  1.00 44.91           N  
ATOM    449  H   PHE A  31      30.006   2.010 -28.788  1.00 44.91           H  
ATOM    450  CA  PHE A  31      28.156   1.191 -28.123  1.00 44.91           C  
ATOM    451  HA  PHE A  31      27.427   0.627 -28.704  1.00 44.91           H  
ATOM    452  C   PHE A  31      27.416   2.234 -27.301  1.00 44.91           C  
ATOM    453  CB  PHE A  31      28.950   0.208 -27.256  1.00 44.91           C  
ATOM    454  HB2 PHE A  31      28.386   0.016 -26.343  1.00 44.91           H  
ATOM    455  HB3 PHE A  31      29.900   0.652 -26.961  1.00 44.91           H  
ATOM    456  O   PHE A  31      27.987   2.855 -26.404  1.00 44.91           O  
ATOM    457  CG  PHE A  31      29.184  -1.122 -27.940  1.00 44.91           C  
ATOM    458  CD1 PHE A  31      28.181  -2.111 -27.903  1.00 44.91           C  
ATOM    459  HD1 PHE A  31      27.254  -1.921 -27.383  1.00 44.91           H  
ATOM    460  CD2 PHE A  31      30.387  -1.373 -28.623  1.00 44.91           C  
ATOM    461  HD2 PHE A  31      31.156  -0.616 -28.657  1.00 44.91           H  
ATOM    462  CE1 PHE A  31      28.380  -3.344 -28.547  1.00 44.91           C  
ATOM    463  HE1 PHE A  31      27.608  -4.100 -28.520  1.00 44.91           H  
ATOM    464  CE2 PHE A  31      30.590  -2.613 -29.254  1.00 44.91           C  
ATOM    465  HE2 PHE A  31      31.521  -2.813 -29.764  1.00 44.91           H  
ATOM    466  CZ  PHE A  31      29.585  -3.595 -29.224  1.00 44.91           C  
ATOM    467  HZ  PHE A  31      29.742  -4.544 -29.715  1.00 44.91           H  
ATOM    468  N   SER A  32      26.161   2.464 -27.682  1.00 43.38           N  
ATOM    469  H   SER A  32      25.840   2.052 -28.547  1.00 43.38           H  
ATOM    470  CA  SER A  32      25.209   3.291 -26.964  1.00 43.38           C  
ATOM    471  HA  SER A  32      25.378   4.335 -27.228  1.00 43.38           H  
ATOM    472  C   SER A  32      25.393   3.099 -25.464  1.00 43.38           C  
ATOM    473  CB  SER A  32      23.784   2.903 -27.372  1.00 43.38           C  
ATOM    474  HB2 SER A  32      23.070   3.524 -26.829  1.00 43.38           H  
ATOM    475  HB3 SER A  32      23.600   1.856 -27.130  1.00 43.38           H  
ATOM    476  O   SER A  32      25.352   1.978 -24.952  1.00 43.38           O  
ATOM    477  OG  SER A  32      23.619   3.109 -28.760  1.00 43.38           O  
ATOM    478  HG  SER A  32      22.694   2.976 -28.982  1.00 43.38           H  
ATOM    479  N   TYR A  33      25.569   4.215 -24.763  1.00 44.59           N  
ATOM    480  H   TYR A  33      25.648   5.074 -25.288  1.00 44.59           H  
ATOM    481  CA  TYR A  33      25.695   4.321 -23.309  1.00 44.59           C  
ATOM    482  HA  TYR A  33      26.605   3.804 -23.003  1.00 44.59           H  
ATOM    483  C   TYR A  33      24.535   3.671 -22.516  1.00 44.59           C  
ATOM    484  CB  TYR A  33      25.845   5.816 -22.974  1.00 44.59           C  
ATOM    485  HB2 TYR A  33      25.259   6.416 -23.671  1.00 44.59           H  
ATOM    486  HB3 TYR A  33      25.419   6.005 -21.988  1.00 44.59           H  
ATOM    487  O   TYR A  33      24.540   3.698 -21.288  1.00 44.59           O  
ATOM    488  CG  TYR A  33      27.276   6.322 -22.953  1.00 44.59           C  
ATOM    489  CD1 TYR A  33      27.951   6.400 -21.719  1.00 44.59           C  
ATOM    490  HD1 TYR A  33      27.452   6.075 -20.817  1.00 44.59           H  
ATOM    491  CD2 TYR A  33      27.930   6.728 -24.135  1.00 44.59           C  
ATOM    492  HD2 TYR A  33      27.426   6.662 -25.088  1.00 44.59           H  
ATOM    493  CE1 TYR A  33      29.265   6.898 -21.656  1.00 44.59           C  
ATOM    494  HE1 TYR A  33      29.779   6.958 -20.707  1.00 44.59           H  
ATOM    495  CE2 TYR A  33      29.247   7.225 -24.076  1.00 44.59           C  
ATOM    496  HE2 TYR A  33      29.756   7.536 -24.977  1.00 44.59           H  
ATOM    497  OH  TYR A  33      31.180   7.808 -22.779  1.00 44.59           O  
ATOM    498  HH  TYR A  33      31.535   7.804 -21.887  1.00 44.59           H  
ATOM    499  CZ  TYR A  33      29.914   7.317 -22.837  1.00 44.59           C  
ATOM    500  N   GLU A  34      23.566   3.045 -23.184  1.00 45.40           N  
ATOM    501  H   GLU A  34      23.644   3.002 -24.190  1.00 45.40           H  
ATOM    502  CA  GLU A  34      22.432   2.341 -22.589  1.00 45.40           C  
ATOM    503  HA  GLU A  34      22.078   2.926 -21.740  1.00 45.40           H  
ATOM    504  C   GLU A  34      22.768   0.944 -22.041  1.00 45.40           C  
ATOM    505  CB  GLU A  34      21.285   2.269 -23.600  1.00 45.40           C  
ATOM    506  HB2 GLU A  34      21.633   1.801 -24.522  1.00 45.40           H  
ATOM    507  HB3 GLU A  34      20.491   1.658 -23.171  1.00 45.40           H  
ATOM    508  O   GLU A  34      22.027   0.428 -21.205  1.00 45.40           O  
ATOM    509  CG  GLU A  34      20.723   3.668 -23.892  1.00 45.40           C  
ATOM    510  HG2 GLU A  34      20.627   4.211 -22.952  1.00 45.40           H  
ATOM    511  HG3 GLU A  34      21.423   4.211 -24.526  1.00 45.40           H  
ATOM    512  CD  GLU A  34      19.354   3.599 -24.576  1.00 45.40           C  
ATOM    513  OE1 GLU A  34      18.524   4.484 -24.273  1.00 45.40           O  
ATOM    514  OE2 GLU A  34      19.165   2.672 -25.395  1.00 45.40           O  
ATOM    515  N   VAL A  35      23.920   0.356 -22.391  1.00 49.61           N  
ATOM    516  H   VAL A  35      24.476   0.791 -23.113  1.00 49.61           H  
ATOM    517  CA  VAL A  35      24.389  -0.909 -21.775  1.00 49.61           C  
ATOM    518  HA  VAL A  35      23.509  -1.494 -21.509  1.00 49.61           H  
ATOM    519  C   VAL A  35      25.136  -0.668 -20.445  1.00 49.61           C  
ATOM    520  CB  VAL A  35      25.176  -1.772 -22.788  1.00 49.61           C  
ATOM    521  HB  VAL A  35      26.089  -1.248 -23.071  1.00 49.61           H  
ATOM    522  O   VAL A  35      25.407  -1.601 -19.695  1.00 49.61           O  
ATOM    523  CG1 VAL A  35      25.551  -3.158 -22.240  1.00 49.61           C  
ATOM    524 HG11 VAL A  35      25.975  -3.772 -23.034  1.00 49.61           H  
ATOM    525 HG12 VAL A  35      26.309  -3.067 -21.462  1.00 49.61           H  
ATOM    526 HG13 VAL A  35      24.669  -3.654 -21.836  1.00 49.61           H  
ATOM    527  CG2 VAL A  35      24.342  -2.022 -24.056  1.00 49.61           C  
ATOM    528 HG21 VAL A  35      23.401  -2.508 -23.798  1.00 49.61           H  
ATOM    529 HG22 VAL A  35      24.894  -2.657 -24.748  1.00 49.61           H  
ATOM    530 HG23 VAL A  35      24.132  -1.083 -24.567  1.00 49.61           H  
ATOM    531  N   LEU A  36      25.399   0.594 -20.078  1.00 45.70           N  
ATOM    532  H   LEU A  36      25.131   1.330 -20.716  1.00 45.70           H  
ATOM    533  CA  LEU A  36      25.918   0.992 -18.756  1.00 45.70           C  
ATOM    534  HA  LEU A  36      26.427   0.134 -18.317  1.00 45.70           H  
ATOM    535  C   LEU A  36      24.807   1.347 -17.745  1.00 45.70           C  
ATOM    536  CB  LEU A  36      26.960   2.115 -18.939  1.00 45.70           C  
ATOM    537  HB2 LEU A  36      26.685   2.711 -19.809  1.00 45.70           H  
ATOM    538  HB3 LEU A  36      26.948   2.786 -18.080  1.00 45.70           H  
ATOM    539  O   LEU A  36      25.091   1.785 -16.627  1.00 45.70           O  
ATOM    540  CG  LEU A  36      28.389   1.570 -19.111  1.00 45.70           C  
ATOM    541  HG  LEU A  36      28.369   0.677 -19.736  1.00 45.70           H  
ATOM    542  CD1 LEU A  36      29.274   2.612 -19.793  1.00 45.70           C  
ATOM    543 HD11 LEU A  36      28.874   2.840 -20.781  1.00 45.70           H  
ATOM    544 HD12 LEU A  36      30.282   2.215 -19.916  1.00 45.70           H  
ATOM    545 HD13 LEU A  36      29.312   3.525 -19.199  1.00 45.70           H  
ATOM    546  CD2 LEU A  36      29.016   1.227 -17.753  1.00 45.70           C  
ATOM    547 HD21 LEU A  36      29.074   2.118 -17.128  1.00 45.70           H  
ATOM    548 HD22 LEU A  36      30.019   0.828 -17.908  1.00 45.70           H  
ATOM    549 HD23 LEU A  36      28.417   0.469 -17.249  1.00 45.70           H  
ATOM    550  N   THR A  37      23.537   1.127 -18.095  1.00 44.35           N  
ATOM    551  H   THR A  37      23.349   0.842 -19.046  1.00 44.35           H  
ATOM    552  CA  THR A  37      22.379   1.438 -17.240  1.00 44.35           C  
ATOM    553  HA  THR A  37      22.661   2.321 -16.667  1.00 44.35           H  
ATOM    554  C   THR A  37      21.994   0.384 -16.182  1.00 44.35           C  
ATOM    555  CB  THR A  37      21.142   1.851 -18.062  1.00 44.35           C  
ATOM    556  HB  THR A  37      20.468   1.003 -18.182  1.00 44.35           H  
ATOM    557  O   THR A  37      21.335   0.783 -15.221  1.00 44.35           O  
ATOM    558  CG2 THR A  37      20.404   3.019 -17.404  1.00 44.35           C  
ATOM    559 HG21 THR A  37      19.545   3.288 -18.019  1.00 44.35           H  
ATOM    560 HG22 THR A  37      20.047   2.730 -16.416  1.00 44.35           H  
ATOM    561 HG23 THR A  37      21.063   3.884 -17.325  1.00 44.35           H  
ATOM    562  OG1 THR A  37      21.506   2.326 -19.332  1.00 44.35           O  
ATOM    563  HG1 THR A  37      21.425   1.609 -19.965  1.00 44.35           H  
ATOM    564  N   PRO A  38      22.410  -0.906 -16.210  1.00 47.00           N  
ATOM    565  CA  PRO A  38      22.079  -1.806 -15.100  1.00 47.00           C  
ATOM    566  HA  PRO A  38      21.047  -1.645 -14.789  1.00 47.00           H  
ATOM    567  C   PRO A  38      22.967  -1.576 -13.861  1.00 47.00           C  
ATOM    568  CB  PRO A  38      22.171  -3.221 -15.674  1.00 47.00           C  
ATOM    569  HB2 PRO A  38      22.481  -3.951 -14.926  1.00 47.00           H  
ATOM    570  HB3 PRO A  38      21.205  -3.501 -16.093  1.00 47.00           H  
ATOM    571  O   PRO A  38      22.547  -1.864 -12.741  1.00 47.00           O  
ATOM    572  CG  PRO A  38      23.190  -3.099 -16.804  1.00 47.00           C  
ATOM    573  HG2 PRO A  38      22.992  -3.811 -17.605  1.00 47.00           H  
ATOM    574  HG3 PRO A  38      24.193  -3.249 -16.405  1.00 47.00           H  
ATOM    575  CD  PRO A  38      23.052  -1.655 -17.288  1.00 47.00           C  
ATOM    576  HD2 PRO A  38      24.048  -1.269 -17.505  1.00 47.00           H  
ATOM    577  HD3 PRO A  38      22.428  -1.622 -18.181  1.00 47.00           H  
ATOM    578  N   LEU A  39      24.164  -0.986 -14.011  1.00 49.28           N  
ATOM    579  H   LEU A  39      24.475  -0.758 -14.945  1.00 49.28           H  
ATOM    580  CA  LEU A  39      25.078  -0.764 -12.878  1.00 49.28           C  
ATOM    581  HA  LEU A  39      25.049  -1.665 -12.267  1.00 49.28           H  
ATOM    582  C   LEU A  39      24.640   0.393 -11.961  1.00 49.28           C  
ATOM    583  CB  LEU A  39      26.523  -0.555 -13.379  1.00 49.28           C  
ATOM    584  HB2 LEU A  39      26.592  -0.733 -14.452  1.00 49.28           H  
ATOM    585  HB3 LEU A  39      26.801   0.486 -13.215  1.00 49.28           H  
ATOM    586  O   LEU A  39      24.872   0.347 -10.752  1.00 49.28           O  
ATOM    587  CG  LEU A  39      27.523  -1.473 -12.645  1.00 49.28           C  
ATOM    588  HG  LEU A  39      27.161  -1.686 -11.639  1.00 49.28           H  
ATOM    589  CD1 LEU A  39      27.696  -2.787 -13.407  1.00 49.28           C  
ATOM    590 HD11 LEU A  39      28.369  -3.446 -12.858  1.00 49.28           H  
ATOM    591 HD12 LEU A  39      28.111  -2.602 -14.398  1.00 49.28           H  
ATOM    592 HD13 LEU A  39      26.731  -3.284 -13.509  1.00 49.28           H  
ATOM    593  CD2 LEU A  39      28.890  -0.806 -12.504  1.00 49.28           C  
ATOM    594 HD21 LEU A  39      29.575  -1.481 -11.991  1.00 49.28           H  
ATOM    595 HD22 LEU A  39      28.795   0.110 -11.922  1.00 49.28           H  
ATOM    596 HD23 LEU A  39      29.293  -0.571 -13.490  1.00 49.28           H  
ATOM    597  N   LYS A  40      23.976   1.423 -12.508  1.00 49.24           N  
ATOM    598  H   LYS A  40      23.808   1.402 -13.504  1.00 49.24           H  
ATOM    599  CA  LYS A  40      23.430   2.529 -11.700  1.00 49.24           C  
ATOM    600  HA  LYS A  40      24.168   2.806 -10.947  1.00 49.24           H  
ATOM    601  C   LYS A  40      22.200   2.111 -10.891  1.00 49.24           C  
ATOM    602  CB  LYS A  40      23.143   3.767 -12.566  1.00 49.24           C  
ATOM    603  HB2 LYS A  40      22.712   3.464 -13.521  1.00 49.24           H  
ATOM    604  HB3 LYS A  40      22.413   4.388 -12.047  1.00 49.24           H  
ATOM    605  O   LYS A  40      22.039   2.597  -9.776  1.00 49.24           O  
ATOM    606  CG  LYS A  40      24.407   4.613 -12.792  1.00 49.24           C  
ATOM    607  HG2 LYS A  40      24.847   4.865 -11.827  1.00 49.24           H  
ATOM    608  HG3 LYS A  40      25.129   4.038 -13.372  1.00 49.24           H  
ATOM    609  CD  LYS A  40      24.064   5.911 -13.537  1.00 49.24           C  
ATOM    610  HD2 LYS A  40      23.308   6.459 -12.976  1.00 49.24           H  
ATOM    611  HD3 LYS A  40      23.662   5.655 -14.517  1.00 49.24           H  
ATOM    612  CE  LYS A  40      25.310   6.791 -13.705  1.00 49.24           C  
ATOM    613  HE2 LYS A  40      26.084   6.200 -14.195  1.00 49.24           H  
ATOM    614  HE3 LYS A  40      25.677   7.069 -12.717  1.00 49.24           H  
ATOM    615  NZ  LYS A  40      25.013   8.005 -14.509  1.00 49.24           N  
ATOM    616  HZ1 LYS A  40      24.298   8.563 -14.066  1.00 49.24           H  
ATOM    617  HZ2 LYS A  40      25.841   8.572 -14.622  1.00 49.24           H  
ATOM    618  HZ3 LYS A  40      24.685   7.745 -15.428  1.00 49.24           H  
ATOM    619  N   TRP A  41      21.392   1.178 -11.403  1.00 48.68           N  
ATOM    620  H   TRP A  41      21.585   0.817 -12.326  1.00 48.68           H  
ATOM    621  CA  TRP A  41      20.262   0.598 -10.661  1.00 48.68           C  
ATOM    622  HA  TRP A  41      19.661   1.396 -10.226  1.00 48.68           H  
ATOM    623  C   TRP A  41      20.722  -0.274  -9.489  1.00 48.68           C  
ATOM    624  CB  TRP A  41      19.375  -0.200 -11.624  1.00 48.68           C  
ATOM    625  HB2 TRP A  41      19.990  -0.713 -12.364  1.00 48.68           H  
ATOM    626  HB3 TRP A  41      18.858  -0.969 -11.050  1.00 48.68           H  
ATOM    627  O   TRP A  41      20.118  -0.252  -8.420  1.00 48.68           O  
ATOM    628  CG  TRP A  41      18.325   0.604 -12.326  1.00 48.68           C  
ATOM    629  CD1 TRP A  41      18.519   1.745 -13.027  1.00 48.68           C  
ATOM    630  HD1 TRP A  41      19.479   2.212 -13.195  1.00 48.68           H  
ATOM    631  CD2 TRP A  41      16.893   0.330 -12.401  1.00 48.68           C  
ATOM    632  CE2 TRP A  41      16.272   1.374 -13.150  1.00 48.68           C  
ATOM    633  CE3 TRP A  41      16.057  -0.703 -11.921  1.00 48.68           C  
ATOM    634  HE3 TRP A  41      16.490  -1.515 -11.356  1.00 48.68           H  
ATOM    635  NE1 TRP A  41      17.309   2.210 -13.503  1.00 48.68           N  
ATOM    636  HE1 TRP A  41      17.208   3.030 -14.083  1.00 48.68           H  
ATOM    637  CH2 TRP A  41      14.091   0.357 -12.913  1.00 48.68           C  
ATOM    638  HH2 TRP A  41      13.028   0.356 -13.105  1.00 48.68           H  
ATOM    639  CZ2 TRP A  41      14.894   1.400 -13.405  1.00 48.68           C  
ATOM    640  HZ2 TRP A  41      14.457   2.203 -13.980  1.00 48.68           H  
ATOM    641  CZ3 TRP A  41      14.673  -0.690 -12.177  1.00 48.68           C  
ATOM    642  HZ3 TRP A  41      14.049  -1.490 -11.806  1.00 48.68           H  
ATOM    643  N   TYR A  42      21.833  -0.996  -9.647  1.00 48.48           N  
ATOM    644  H   TYR A  42      22.251  -1.068 -10.564  1.00 48.48           H  
ATOM    645  CA  TYR A  42      22.379  -1.791  -8.549  1.00 48.48           C  
ATOM    646  HA  TYR A  42      21.544  -2.289  -8.057  1.00 48.48           H  
ATOM    647  C   TYR A  42      23.061  -0.918  -7.475  1.00 48.48           C  
ATOM    648  CB  TYR A  42      23.283  -2.889  -9.120  1.00 48.48           C  
ATOM    649  HB2 TYR A  42      22.903  -3.198 -10.094  1.00 48.48           H  
ATOM    650  HB3 TYR A  42      24.287  -2.494  -9.274  1.00 48.48           H  
ATOM    651  O   TYR A  42      22.940  -1.203  -6.287  1.00 48.48           O  
ATOM    652  CG  TYR A  42      23.333  -4.127  -8.246  1.00 48.48           C  
ATOM    653  CD1 TYR A  42      24.437  -4.362  -7.407  1.00 48.48           C  
ATOM    654  HD1 TYR A  42      25.258  -3.662  -7.389  1.00 48.48           H  
ATOM    655  CD2 TYR A  42      22.261  -5.042  -8.268  1.00 48.48           C  
ATOM    656  HD2 TYR A  42      21.409  -4.862  -8.907  1.00 48.48           H  
ATOM    657  CE1 TYR A  42      24.471  -5.509  -6.588  1.00 48.48           C  
ATOM    658  HE1 TYR A  42      25.321  -5.695  -5.949  1.00 48.48           H  
ATOM    659  CE2 TYR A  42      22.289  -6.185  -7.447  1.00 48.48           C  
ATOM    660  HE2 TYR A  42      21.467  -6.886  -7.448  1.00 48.48           H  
ATOM    661  OH  TYR A  42      23.415  -7.517  -5.803  1.00 48.48           O  
ATOM    662  HH  TYR A  42      24.208  -7.559  -5.264  1.00 48.48           H  
ATOM    663  CZ  TYR A  42      23.391  -6.417  -6.601  1.00 48.48           C  
ATOM    664  N   GLN A  43      23.709   0.202  -7.841  1.00 50.52           N  
ATOM    665  H   GLN A  43      23.819   0.399  -8.826  1.00 50.52           H  
ATOM    666  CA  GLN A  43      24.258   1.146  -6.851  1.00 50.52           C  
ATOM    667  HA  GLN A  43      24.838   0.577  -6.125  1.00 50.52           H  
ATOM    668  C   GLN A  43      23.185   1.882  -6.034  1.00 50.52           C  
ATOM    669  CB  GLN A  43      25.185   2.185  -7.505  1.00 50.52           C  
ATOM    670  HB2 GLN A  43      24.791   2.489  -8.475  1.00 50.52           H  
ATOM    671  HB3 GLN A  43      25.205   3.064  -6.861  1.00 50.52           H  
ATOM    672  O   GLN A  43      23.417   2.155  -4.853  1.00 50.52           O  
ATOM    673  CG  GLN A  43      26.630   1.684  -7.652  1.00 50.52           C  
ATOM    674  HG2 GLN A  43      26.669   0.946  -8.453  1.00 50.52           H  
ATOM    675  HG3 GLN A  43      26.942   1.199  -6.727  1.00 50.52           H  
ATOM    676  CD  GLN A  43      27.628   2.804  -7.946  1.00 50.52           C  
ATOM    677  NE2 GLN A  43      28.850   2.471  -8.299  1.00 50.52           N  
ATOM    678 HE21 GLN A  43      29.481   3.235  -8.493  1.00 50.52           H  
ATOM    679 HE22 GLN A  43      29.110   1.501  -8.403  1.00 50.52           H  
ATOM    680  OE1 GLN A  43      27.358   3.990  -7.846  1.00 50.52           O  
ATOM    681  N   SER A  44      22.022   2.192  -6.617  1.00 49.70           N  
ATOM    682  H   SER A  44      21.860   1.966  -7.588  1.00 49.70           H  
ATOM    683  CA  SER A  44      20.926   2.821  -5.869  1.00 49.70           C  
ATOM    684  HA  SER A  44      21.343   3.637  -5.279  1.00 49.70           H  
ATOM    685  C   SER A  44      20.270   1.859  -4.869  1.00 49.70           C  
ATOM    686  CB  SER A  44      19.893   3.446  -6.812  1.00 49.70           C  
ATOM    687  HB2 SER A  44      19.090   3.884  -6.218  1.00 49.70           H  
ATOM    688  HB3 SER A  44      20.368   4.234  -7.396  1.00 49.70           H  
ATOM    689  O   SER A  44      19.897   2.300  -3.784  1.00 49.70           O  
ATOM    690  OG  SER A  44      19.356   2.482  -7.688  1.00 49.70           O  
ATOM    691  HG  SER A  44      18.515   2.792  -8.032  1.00 49.70           H  
ATOM    692  N   MET A  45      20.227   0.550  -5.157  1.00 46.51           N  
ATOM    693  H   MET A  45      20.479   0.259  -6.090  1.00 46.51           H  
ATOM    694  CA  MET A  45      19.714  -0.464  -4.219  1.00 46.51           C  
ATOM    695  HA  MET A  45      18.790  -0.087  -3.779  1.00 46.51           H  
ATOM    696  C   MET A  45      20.640  -0.762  -3.027  1.00 46.51           C  
ATOM    697  CB  MET A  45      19.384  -1.771  -4.958  1.00 46.51           C  
ATOM    698  HB2 MET A  45      20.174  -2.011  -5.670  1.00 46.51           H  
ATOM    699  HB3 MET A  45      19.321  -2.582  -4.233  1.00 46.51           H  
ATOM    700  O   MET A  45      20.157  -1.230  -2.001  1.00 46.51           O  
ATOM    701  CG  MET A  45      18.036  -1.697  -5.675  1.00 46.51           C  
ATOM    702  HG2 MET A  45      17.274  -1.358  -4.974  1.00 46.51           H  
ATOM    703  HG3 MET A  45      18.113  -0.968  -6.482  1.00 46.51           H  
ATOM    704  SD  MET A  45      17.504  -3.285  -6.371  1.00 46.51           S  
ATOM    705  CE  MET A  45      16.100  -2.709  -7.361  1.00 46.51           C  
ATOM    706  HE1 MET A  45      15.363  -2.237  -6.712  1.00 46.51           H  
ATOM    707  HE2 MET A  45      15.641  -3.557  -7.868  1.00 46.51           H  
ATOM    708  HE3 MET A  45      16.445  -1.989  -8.103  1.00 46.51           H  
ATOM    709  N   ILE A  46      21.947  -0.484  -3.110  1.00 51.64           N  
ATOM    710  H   ILE A  46      22.310  -0.169  -3.999  1.00 51.64           H  
ATOM    711  CA  ILE A  46      22.885  -0.783  -2.007  1.00 51.64           C  
ATOM    712  HA  ILE A  46      22.494  -1.632  -1.446  1.00 51.64           H  
ATOM    713  C   ILE A  46      22.981   0.373  -0.992  1.00 51.64           C  
ATOM    714  CB  ILE A  46      24.265  -1.222  -2.556  1.00 51.64           C  
ATOM    715  HB  ILE A  46      24.672  -0.402  -3.148  1.00 51.64           H  
ATOM    716  O   ILE A  46      23.293   0.138   0.173  1.00 51.64           O  
ATOM    717  CG1 ILE A  46      24.145  -2.476  -3.452  1.00 51.64           C  
ATOM    718 HG12 ILE A  46      24.008  -3.358  -2.826  1.00 51.64           H  
ATOM    719 HG13 ILE A  46      23.272  -2.409  -4.101  1.00 51.64           H  
ATOM    720  CG2 ILE A  46      25.246  -1.548  -1.409  1.00 51.64           C  
ATOM    721 HG21 ILE A  46      24.805  -2.288  -0.741  1.00 51.64           H  
ATOM    722 HG22 ILE A  46      25.475  -0.650  -0.836  1.00 51.64           H  
ATOM    723 HG23 ILE A  46      26.193  -1.933  -1.788  1.00 51.64           H  
ATOM    724  CD1 ILE A  46      25.372  -2.680  -4.348  1.00 51.64           C  
ATOM    725 HD11 ILE A  46      26.282  -2.796  -3.761  1.00 51.64           H  
ATOM    726 HD12 ILE A  46      25.480  -1.834  -5.026  1.00 51.64           H  
ATOM    727 HD13 ILE A  46      25.233  -3.591  -4.931  1.00 51.64           H  
ATOM    728  N   ARG A  47      22.697   1.625  -1.388  1.00 48.09           N  
ATOM    729  H   ARG A  47      22.429   1.768  -2.351  1.00 48.09           H  
ATOM    730  CA  ARG A  47      22.741   2.779  -0.460  1.00 48.09           C  
ATOM    731  HA  ARG A  47      23.378   2.521   0.385  1.00 48.09           H  
ATOM    732  C   ARG A  47      21.410   3.111   0.212  1.00 48.09           C  
ATOM    733  CB  ARG A  47      23.362   4.008  -1.135  1.00 48.09           C  
ATOM    734  HB2 ARG A  47      23.205   4.875  -0.494  1.00 48.09           H  
ATOM    735  HB3 ARG A  47      22.875   4.196  -2.093  1.00 48.09           H  
ATOM    736  O   ARG A  47      21.418   3.824   1.211  1.00 48.09           O  
ATOM    737  CG  ARG A  47      24.871   3.815  -1.333  1.00 48.09           C  
ATOM    738  HG2 ARG A  47      25.045   3.065  -2.105  1.00 48.09           H  
ATOM    739  HG3 ARG A  47      25.321   3.478  -0.399  1.00 48.09           H  
ATOM    740  CD  ARG A  47      25.523   5.138  -1.744  1.00 48.09           C  
ATOM    741  HD2 ARG A  47      25.060   5.479  -2.669  1.00 48.09           H  
ATOM    742  HD3 ARG A  47      25.333   5.874  -0.963  1.00 48.09           H  
ATOM    743  NE  ARG A  47      26.977   4.984  -1.941  1.00 48.09           N  
ATOM    744  HE  ARG A  47      27.349   4.052  -1.827  1.00 48.09           H  
ATOM    745  NH1 ARG A  47      27.426   7.179  -2.441  1.00 48.09           N  
ATOM    746 HH11 ARG A  47      26.449   7.394  -2.302  1.00 48.09           H  
ATOM    747 HH12 ARG A  47      28.078   7.909  -2.690  1.00 48.09           H  
ATOM    748  NH2 ARG A  47      29.083   5.682  -2.449  1.00 48.09           N  
ATOM    749 HH21 ARG A  47      29.427   4.742  -2.314  1.00 48.09           H  
ATOM    750 HH22 ARG A  47      29.723   6.419  -2.709  1.00 48.09           H  
ATOM    751  CZ  ARG A  47      27.819   5.945  -2.275  1.00 48.09           C  
ATOM    752  N   HIS A  48      20.299   2.575  -0.284  1.00 45.11           N  
ATOM    753  H   HIS A  48      20.358   2.002  -1.114  1.00 45.11           H  
ATOM    754  CA  HIS A  48      18.983   2.771   0.317  1.00 45.11           C  
ATOM    755  HA  HIS A  48      19.085   3.216   1.306  1.00 45.11           H  
ATOM    756  C   HIS A  48      18.268   1.425   0.492  1.00 45.11           C  
ATOM    757  CB  HIS A  48      18.184   3.777  -0.527  1.00 45.11           C  
ATOM    758  HB2 HIS A  48      17.158   3.808  -0.162  1.00 45.11           H  
ATOM    759  HB3 HIS A  48      18.161   3.448  -1.566  1.00 45.11           H  
ATOM    760  O   HIS A  48      17.530   1.007  -0.401  1.00 45.11           O  
ATOM    761  CG  HIS A  48      18.752   5.173  -0.450  1.00 45.11           C  
ATOM    762  CD2 HIS A  48      19.465   5.824  -1.419  1.00 45.11           C  
ATOM    763  HD2 HIS A  48      19.703   5.431  -2.397  1.00 45.11           H  
ATOM    764  ND1 HIS A  48      18.696   6.010   0.641  1.00 45.11           N  
ATOM    765  HD1 HIS A  48      18.257   5.804   1.527  1.00 45.11           H  
ATOM    766  CE1 HIS A  48      19.357   7.138   0.335  1.00 45.11           C  
ATOM    767  HE1 HIS A  48      19.487   7.979   0.999  1.00 45.11           H  
ATOM    768  NE2 HIS A  48      19.850   7.071  -0.913  1.00 45.11           N  
ATOM    769  N   PRO A  49      18.456   0.727   1.631  1.00 44.78           N  
ATOM    770  CA  PRO A  49      17.543  -0.338   2.007  1.00 44.78           C  
ATOM    771  HA  PRO A  49      17.439  -1.056   1.194  1.00 44.78           H  
ATOM    772  C   PRO A  49      16.186   0.317   2.303  1.00 44.78           C  
ATOM    773  CB  PRO A  49      18.187  -1.030   3.210  1.00 44.78           C  
ATOM    774  HB2 PRO A  49      18.867  -1.805   2.857  1.00 44.78           H  
ATOM    775  HB3 PRO A  49      17.444  -1.455   3.886  1.00 44.78           H  
ATOM    776  O   PRO A  49      16.065   1.098   3.239  1.00 44.78           O  
ATOM    777  CG  PRO A  49      18.994   0.083   3.879  1.00 44.78           C  
ATOM    778  HG2 PRO A  49      19.878  -0.310   4.381  1.00 44.78           H  
ATOM    779  HG3 PRO A  49      18.363   0.614   4.591  1.00 44.78           H  
ATOM    780  CD  PRO A  49      19.369   1.024   2.730  1.00 44.78           C  
ATOM    781  HD2 PRO A  49      20.392   0.824   2.411  1.00 44.78           H  
ATOM    782  HD3 PRO A  49      19.276   2.057   3.063  1.00 44.78           H  
ATOM    783  N   TYR A  50      15.237   0.057   1.402  1.00 45.86           N  
ATOM    784  H   TYR A  50      15.569  -0.434   0.585  1.00 45.86           H  
ATOM    785  CA  TYR A  50      13.785   0.283   1.406  1.00 45.86           C  
ATOM    786  HA  TYR A  50      13.554   0.889   0.530  1.00 45.86           H  
ATOM    787  C   TYR A  50      13.133   0.995   2.611  1.00 45.86           C  
ATOM    788  CB  TYR A  50      13.136  -1.095   1.198  1.00 45.86           C  
ATOM    789  HB2 TYR A  50      12.055  -1.009   1.307  1.00 45.86           H  
ATOM    790  HB3 TYR A  50      13.483  -1.777   1.975  1.00 45.86           H  
ATOM    791  O   TYR A  50      13.405   0.703   3.774  1.00 45.86           O  
ATOM    792  CG  TYR A  50      13.408  -1.698  -0.166  1.00 45.86           C  
ATOM    793  CD1 TYR A  50      12.528  -1.417  -1.229  1.00 45.86           C  
ATOM    794  HD1 TYR A  50      11.670  -0.781  -1.071  1.00 45.86           H  
ATOM    795  CD2 TYR A  50      14.529  -2.525  -0.381  1.00 45.86           C  
ATOM    796  HD2 TYR A  50      15.199  -2.753   0.435  1.00 45.86           H  
ATOM    797  CE1 TYR A  50      12.764  -1.964  -2.504  1.00 45.86           C  
ATOM    798  HE1 TYR A  50      12.094  -1.756  -3.325  1.00 45.86           H  
ATOM    799  CE2 TYR A  50      14.774  -3.064  -1.660  1.00 45.86           C  
ATOM    800  HE2 TYR A  50      15.636  -3.694  -1.827  1.00 45.86           H  
ATOM    801  OH  TYR A  50      14.111  -3.301  -3.961  1.00 45.86           O  
ATOM    802  HH  TYR A  50      14.910  -3.831  -3.995  1.00 45.86           H  
ATOM    803  CZ  TYR A  50      13.887  -2.786  -2.724  1.00 45.86           C  
ATOM    804  N   PRO A  51      12.048   1.735   2.334  1.00 44.82           N  
ATOM    805  CA  PRO A  51      10.781   1.102   2.679  1.00 44.82           C  
ATOM    806  HA  PRO A  51      10.940   0.051   2.919  1.00 44.82           H  
ATOM    807  C   PRO A  51       9.753   1.179   1.551  1.00 44.82           C  
ATOM    808  CB  PRO A  51      10.303   1.772   3.965  1.00 44.82           C  
ATOM    809  HB2 PRO A  51       9.217   1.765   4.053  1.00 44.82           H  
ATOM    810  HB3 PRO A  51      10.756   1.273   4.822  1.00 44.82           H  
ATOM    811  O   PRO A  51       9.439   2.239   1.021  1.00 44.82           O  
ATOM    812  CG  PRO A  51      10.853   3.190   3.857  1.00 44.82           C  
ATOM    813  HG2 PRO A  51      10.072   3.868   3.515  1.00 44.82           H  
ATOM    814  HG3 PRO A  51      11.248   3.523   4.817  1.00 44.82           H  
ATOM    815  CD  PRO A  51      11.963   3.114   2.804  1.00 44.82           C  
ATOM    816  HD2 PRO A  51      11.719   3.769   1.967  1.00 44.82           H  
ATOM    817  HD3 PRO A  51      12.909   3.429   3.243  1.00 44.82           H  
ATOM    818  N   SER A  52       9.237  -0.005   1.228  1.00 49.87           N  
ATOM    819  H   SER A  52       9.702  -0.797   1.648  1.00 49.87           H  
ATOM    820  CA  SER A  52       7.831  -0.299   0.967  1.00 49.87           C  
ATOM    821  HA  SER A  52       7.786  -1.073   0.202  1.00 49.87           H  
ATOM    822  C   SER A  52       6.948   0.862   0.511  1.00 49.87           C  
ATOM    823  CB  SER A  52       7.239  -0.892   2.254  1.00 49.87           C  
ATOM    824  HB2 SER A  52       7.264  -0.149   3.050  1.00 49.87           H  
ATOM    825  HB3 SER A  52       6.205  -1.186   2.074  1.00 49.87           H  
ATOM    826  O   SER A  52       6.382   1.579   1.331  1.00 49.87           O  
ATOM    827  OG  SER A  52       7.991  -2.026   2.649  1.00 49.87           O  
ATOM    828  HG  SER A  52       7.561  -2.428   3.407  1.00 49.87           H  
ATOM    829  N   TYR A  53       6.681   0.917  -0.789  1.00 45.26           N  
ATOM    830  H   TYR A  53       7.270   0.403  -1.429  1.00 45.26           H  
ATOM    831  CA  TYR A  53       5.325   1.185  -1.255  1.00 45.26           C  
ATOM    832  HA  TYR A  53       4.648   1.023  -0.416  1.00 45.26           H  
ATOM    833  C   TYR A  53       4.981   0.138  -2.309  1.00 45.26           C  
ATOM    834  CB  TYR A  53       5.131   2.637  -1.703  1.00 45.26           C  
ATOM    835  HB2 TYR A  53       4.812   2.661  -2.745  1.00 45.26           H  
ATOM    836  HB3 TYR A  53       6.074   3.180  -1.639  1.00 45.26           H  
ATOM    837  O   TYR A  53       5.728  -0.074  -3.262  1.00 45.26           O  
ATOM    838  CG  TYR A  53       4.095   3.342  -0.846  1.00 45.26           C  
ATOM    839  CD1 TYR A  53       2.747   3.384  -1.254  1.00 45.26           C  
ATOM    840  HD1 TYR A  53       2.454   2.950  -2.198  1.00 45.26           H  
ATOM    841  CD2 TYR A  53       4.470   3.898   0.393  1.00 45.26           C  
ATOM    842  HD2 TYR A  53       5.501   3.848   0.711  1.00 45.26           H  
ATOM    843  CE1 TYR A  53       1.782   3.998  -0.432  1.00 45.26           C  
ATOM    844  HE1 TYR A  53       0.748   4.044  -0.738  1.00 45.26           H  
ATOM    845  CE2 TYR A  53       3.508   4.506   1.221  1.00 45.26           C  
ATOM    846  HE2 TYR A  53       3.805   4.927   2.170  1.00 45.26           H  
ATOM    847  OH  TYR A  53       1.229   5.160   1.590  1.00 45.26           O  
ATOM    848  HH  TYR A  53       1.615   5.512   2.395  1.00 45.26           H  
ATOM    849  CZ  TYR A  53       2.161   4.563   0.804  1.00 45.26           C  
ATOM    850  N   GLY A  54       3.929  -0.619  -2.014  1.00 47.74           N  
ATOM    851  H   GLY A  54       3.334  -0.330  -1.250  1.00 47.74           H  
ATOM    852  CA  GLY A  54       3.638  -1.895  -2.640  1.00 47.74           C  
ATOM    853  HA2 GLY A  54       4.543  -2.502  -2.620  1.00 47.74           H  
ATOM    854  HA3 GLY A  54       2.873  -2.416  -2.064  1.00 47.74           H  
ATOM    855  C   GLY A  54       3.157  -1.797  -4.078  1.00 47.74           C  
ATOM    856  O   GLY A  54       2.510  -0.833  -4.479  1.00 47.74           O  
ATOM    857  N   TYR A  55       3.411  -2.877  -4.807  1.00 40.90           N  
ATOM    858  H   TYR A  55       4.074  -3.551  -4.454  1.00 40.90           H  
ATOM    859  CA  TYR A  55       2.499  -3.359  -5.830  1.00 40.90           C  
ATOM    860  HA  TYR A  55       1.478  -3.221  -5.473  1.00 40.90           H  
ATOM    861  C   TYR A  55       2.739  -4.863  -6.019  1.00 40.90           C  
ATOM    862  CB  TYR A  55       2.648  -2.549  -7.129  1.00 40.90           C  
ATOM    863  HB2 TYR A  55       2.889  -1.511  -6.899  1.00 40.90           H  
ATOM    864  HB3 TYR A  55       3.475  -2.937  -7.724  1.00 40.90           H  
ATOM    865  O   TYR A  55       3.689  -5.275  -6.681  1.00 40.90           O  
ATOM    866  CG  TYR A  55       1.373  -2.542  -7.944  1.00 40.90           C  
ATOM    867  CD1 TYR A  55       1.249  -3.378  -9.067  1.00 40.90           C  
ATOM    868  HD1 TYR A  55       2.062  -4.033  -9.345  1.00 40.90           H  
ATOM    869  CD2 TYR A  55       0.300  -1.713  -7.557  1.00 40.90           C  
ATOM    870  HD2 TYR A  55       0.405  -1.077  -6.690  1.00 40.90           H  
ATOM    871  CE1 TYR A  55       0.055  -3.381  -9.813  1.00 40.90           C  
ATOM    872  HE1 TYR A  55      -0.057  -4.030 -10.669  1.00 40.90           H  
ATOM    873  CE2 TYR A  55      -0.899  -1.718  -8.295  1.00 40.90           C  
ATOM    874  HE2 TYR A  55      -1.721  -1.084  -7.996  1.00 40.90           H  
ATOM    875  OH  TYR A  55      -2.169  -2.560 -10.153  1.00 40.90           O  
ATOM    876  HH  TYR A  55      -2.832  -1.982  -9.771  1.00 40.90           H  
ATOM    877  CZ  TYR A  55      -1.020  -2.554  -9.428  1.00 40.90           C  
ATOM    878  N   GLU A  56       1.905  -5.686  -5.377  1.00 44.23           N  
ATOM    879  H   GLU A  56       1.155  -5.276  -4.839  1.00 44.23           H  
ATOM    880  CA  GLU A  56       1.668  -7.050  -5.856  1.00 44.23           C  
ATOM    881  HA  GLU A  56       2.614  -7.578  -5.977  1.00 44.23           H  
ATOM    882  C   GLU A  56       0.977  -6.973  -7.224  1.00 44.23           C  
ATOM    883  CB  GLU A  56       0.760  -7.844  -4.897  1.00 44.23           C  
ATOM    884  HB2 GLU A  56       0.429  -8.735  -5.431  1.00 44.23           H  
ATOM    885  HB3 GLU A  56      -0.124  -7.255  -4.655  1.00 44.23           H  
ATOM    886  O   GLU A  56       0.140  -6.097  -7.450  1.00 44.23           O  
ATOM    887  CG  GLU A  56       1.435  -8.315  -3.601  1.00 44.23           C  
ATOM    888  HG2 GLU A  56       1.456  -7.493  -2.885  1.00 44.23           H  
ATOM    889  HG3 GLU A  56       2.464  -8.596  -3.825  1.00 44.23           H  
ATOM    890  CD  GLU A  56       0.689  -9.526  -3.011  1.00 44.23           C  
ATOM    891  OE1 GLU A  56       1.362 -10.544  -2.736  1.00 44.23           O  
ATOM    892  OE2 GLU A  56      -0.553  -9.445  -2.882  1.00 44.23           O  
ATOM    893  N   PRO A  57       1.237  -7.946  -8.104  1.00 47.46           N  
ATOM    894  CA  PRO A  57       0.087  -8.727  -8.525  1.00 47.46           C  
ATOM    895  HA  PRO A  57      -0.772  -8.502  -7.893  1.00 47.46           H  
ATOM    896  C   PRO A  57       0.373 -10.224  -8.417  1.00 47.46           C  
ATOM    897  CB  PRO A  57      -0.255  -8.257  -9.935  1.00 47.46           C  
ATOM    898  HB2 PRO A  57      -0.901  -7.380  -9.875  1.00 47.46           H  
ATOM    899  HB3 PRO A  57      -0.733  -9.039 -10.525  1.00 47.46           H  
ATOM    900  O   PRO A  57       1.182 -10.799  -9.140  1.00 47.46           O  
ATOM    901  CG  PRO A  57       1.096  -7.849 -10.516  1.00 47.46           C  
ATOM    902  HG2 PRO A  57       1.487  -8.648 -11.146  1.00 47.46           H  
ATOM    903  HG3 PRO A  57       1.005  -6.925 -11.088  1.00 47.46           H  
ATOM    904  CD  PRO A  57       2.014  -7.656  -9.303  1.00 47.46           C  
ATOM    905  HD2 PRO A  57       2.856  -8.345  -9.367  1.00 47.46           H  
ATOM    906  HD3 PRO A  57       2.385  -6.631  -9.279  1.00 47.46           H  
ATOM    907  N   MET A  58      -0.337 -10.820  -7.466  1.00 53.67           N  
ATOM    908  H   MET A  58      -0.818 -10.194  -6.836  1.00 53.67           H  
ATOM    909  CA  MET A  58      -0.744 -12.216  -7.352  1.00 53.67           C  
ATOM    910  HA  MET A  58      -0.265 -12.638  -6.469  1.00 53.67           H  
ATOM    911  C   MET A  58      -0.448 -13.148  -8.530  1.00 53.67           C  
ATOM    912  CB  MET A  58      -2.256 -12.196  -7.120  1.00 53.67           C  
ATOM    913  HB2 MET A  58      -2.679 -13.189  -7.270  1.00 53.67           H  
ATOM    914  HB3 MET A  58      -2.728 -11.510  -7.824  1.00 53.67           H  
ATOM    915  O   MET A  58      -1.075 -13.088  -9.587  1.00 53.67           O  
ATOM    916  CG  MET A  58      -2.532 -11.766  -5.683  1.00 53.67           C  
ATOM    917  HG2 MET A  58      -1.619 -11.421  -5.198  1.00 53.67           H  
ATOM    918  HG3 MET A  58      -2.889 -12.632  -5.126  1.00 53.67           H  
ATOM    919  SD  MET A  58      -3.727 -10.450  -5.560  1.00 53.67           S  
ATOM    920  CE  MET A  58      -3.903 -10.489  -3.751  1.00 53.67           C  
ATOM    921  HE1 MET A  58      -2.970 -10.147  -3.301  1.00 53.67           H  
ATOM    922  HE2 MET A  58      -4.095 -11.501  -3.395  1.00 53.67           H  
ATOM    923  HE3 MET A  58      -4.699  -9.817  -3.430  1.00 53.67           H  
ATOM    924  N   GLY A  59       0.390 -14.142  -8.238  1.00 45.16           N  
ATOM    925  H   GLY A  59       0.937 -14.061  -7.393  1.00 45.16           H  
ATOM    926  CA  GLY A  59       0.482 -15.401  -8.964  1.00 45.16           C  
ATOM    927  HA2 GLY A  59      -0.465 -15.619  -9.458  1.00 45.16           H  
ATOM    928  HA3 GLY A  59       1.257 -15.321  -9.726  1.00 45.16           H  
ATOM    929  C   GLY A  59       0.846 -16.545  -8.013  1.00 45.16           C  
ATOM    930  O   GLY A  59       2.005 -16.681  -7.642  1.00 45.16           O  
ATOM    931  N   GLY A  60      -0.149 -17.369  -7.655  1.00 46.31           N  
ATOM    932  H   GLY A  60      -1.073 -17.121  -7.980  1.00 46.31           H  
ATOM    933  CA  GLY A  60      -0.003 -18.691  -7.016  1.00 46.31           C  
ATOM    934  HA2 GLY A  60      -0.856 -19.312  -7.289  1.00 46.31           H  
ATOM    935  HA3 GLY A  60       0.891 -19.174  -7.410  1.00 46.31           H  
ATOM    936  C   GLY A  60       0.134 -18.655  -5.485  1.00 46.31           C  
ATOM    937  O   GLY A  60       1.179 -18.311  -4.963  1.00 46.31           O  
ATOM    938  N   TRP A  61      -0.838 -19.038  -4.650  1.00 46.93           N  
ATOM    939  H   TRP A  61      -0.654 -18.750  -3.700  1.00 46.93           H  
ATOM    940  CA  TRP A  61      -1.861 -20.081  -4.813  1.00 46.93           C  
ATOM    941  HA  TRP A  61      -2.166 -20.358  -3.803  1.00 46.93           H  
ATOM    942  C   TRP A  61      -1.293 -21.394  -5.368  1.00 46.93           C  
ATOM    943  CB  TRP A  61      -3.157 -19.574  -5.481  1.00 46.93           C  
ATOM    944  HB2 TRP A  61      -3.617 -20.365  -6.073  1.00 46.93           H  
ATOM    945  HB3 TRP A  61      -2.924 -18.762  -6.170  1.00 46.93           H  
ATOM    946  O   TRP A  61      -1.838 -21.945  -6.309  1.00 46.93           O  
ATOM    947  CG  TRP A  61      -4.209 -19.110  -4.518  1.00 46.93           C  
ATOM    948  CD1 TRP A  61      -4.130 -17.992  -3.763  1.00 46.93           C  
ATOM    949  HD1 TRP A  61      -3.300 -17.301  -3.768  1.00 46.93           H  
ATOM    950  CD2 TRP A  61      -5.510 -19.712  -4.204  1.00 46.93           C  
ATOM    951  CE2 TRP A  61      -6.174 -18.872  -3.259  1.00 46.93           C  
ATOM    952  CE3 TRP A  61      -6.207 -20.866  -4.630  1.00 46.93           C  
ATOM    953  HE3 TRP A  61      -5.742 -21.526  -5.348  1.00 46.93           H  
ATOM    954  NE1 TRP A  61      -5.282 -17.851  -3.016  1.00 46.93           N  
ATOM    955  HE1 TRP A  61      -5.453 -17.067  -2.402  1.00 46.93           H  
ATOM    956  CH2 TRP A  61      -8.130 -20.296  -3.229  1.00 46.93           C  
ATOM    957  HH2 TRP A  61      -9.125 -20.520  -2.875  1.00 46.93           H  
ATOM    958  CZ2 TRP A  61      -7.462 -19.146  -2.776  1.00 46.93           C  
ATOM    959  HZ2 TRP A  61      -7.935 -18.477  -2.073  1.00 46.93           H  
ATOM    960  CZ3 TRP A  61      -7.500 -21.154  -4.148  1.00 46.93           C  
ATOM    961  HZ3 TRP A  61      -8.018 -22.036  -4.497  1.00 46.93           H  
ATOM    962  N   LEU A  62      -0.165 -21.871  -4.826  1.00 46.31           N  
ATOM    963  H   LEU A  62       0.346 -21.257  -4.208  1.00 46.31           H  
ATOM    964  CA  LEU A  62       0.258 -23.285  -4.888  1.00 46.31           C  
ATOM    965  HA  LEU A  62      -0.524 -23.882  -4.420  1.00 46.31           H  
ATOM    966  C   LEU A  62       1.518 -23.520  -4.041  1.00 46.31           C  
ATOM    967  CB  LEU A  62       0.418 -23.765  -6.358  1.00 46.31           C  
ATOM    968  HB2 LEU A  62       0.454 -22.896  -7.014  1.00 46.31           H  
ATOM    969  HB3 LEU A  62       1.354 -24.297  -6.526  1.00 46.31           H  
ATOM    970  O   LEU A  62       2.528 -24.027  -4.515  1.00 46.31           O  
ATOM    971  CG  LEU A  62      -0.735 -24.697  -6.791  1.00 46.31           C  
ATOM    972  HG  LEU A  62      -1.672 -24.406  -6.315  1.00 46.31           H  
ATOM    973  CD1 LEU A  62      -0.925 -24.617  -8.303  1.00 46.31           C  
ATOM    974 HD11 LEU A  62      -0.004 -24.897  -8.813  1.00 46.31           H  
ATOM    975 HD12 LEU A  62      -1.198 -23.599  -8.579  1.00 46.31           H  
ATOM    976 HD13 LEU A  62      -1.732 -25.283  -8.608  1.00 46.31           H  
ATOM    977  CD2 LEU A  62      -0.455 -26.150  -6.403  1.00 46.31           C  
ATOM    978 HD21 LEU A  62      -0.324 -26.226  -5.323  1.00 46.31           H  
ATOM    979 HD22 LEU A  62      -1.298 -26.775  -6.698  1.00 46.31           H  
ATOM    980 HD23 LEU A  62       0.448 -26.506  -6.899  1.00 46.31           H  
ATOM    981  N   HIS A  63       1.499 -23.129  -2.768  1.00 43.34           N  
ATOM    982  H   HIS A  63       0.687 -22.663  -2.388  1.00 43.34           H  
ATOM    983  CA  HIS A  63       2.573 -23.550  -1.870  1.00 43.34           C  
ATOM    984  HA  HIS A  63       2.853 -24.564  -2.157  1.00 43.34           H  
ATOM    985  C   HIS A  63       2.120 -23.659  -0.423  1.00 43.34           C  
ATOM    986  CB  HIS A  63       3.831 -22.679  -2.047  1.00 43.34           C  
ATOM    987  HB2 HIS A  63       3.764 -21.769  -1.450  1.00 43.34           H  
ATOM    988  HB3 HIS A  63       3.930 -22.372  -3.088  1.00 43.34           H  
ATOM    989  O   HIS A  63       2.679 -23.010   0.443  1.00 43.34           O  
ATOM    990  CG  HIS A  63       5.074 -23.453  -1.689  1.00 43.34           C  
ATOM    991  CD2 HIS A  63       5.686 -24.398  -2.467  1.00 43.34           C  
ATOM    992  HD2 HIS A  63       5.371 -24.701  -3.455  1.00 43.34           H  
ATOM    993  ND1 HIS A  63       5.775 -23.381  -0.509  1.00 43.34           N  
ATOM    994  HD1 HIS A  63       5.526 -22.809   0.285  1.00 43.34           H  
ATOM    995  CE1 HIS A  63       6.801 -24.246  -0.585  1.00 43.34           C  
ATOM    996  HE1 HIS A  63       7.528 -24.415   0.196  1.00 43.34           H  
ATOM    997  NE2 HIS A  63       6.784 -24.898  -1.759  1.00 43.34           N  
ATOM    998  N   HIS A  64       1.105 -24.474  -0.147  1.00 43.66           N  
ATOM    999  H   HIS A  64       0.605 -24.915  -0.905  1.00 43.66           H  
ATOM   1000  CA  HIS A  64       0.969 -25.083   1.174  1.00 43.66           C  
ATOM   1001  HA  HIS A  64       1.966 -25.367   1.511  1.00 43.66           H  
ATOM   1002  C   HIS A  64       0.147 -26.369   1.064  1.00 43.66           C  
ATOM   1003  CB  HIS A  64       0.392 -24.093   2.212  1.00 43.66           C  
ATOM   1004  HB2 HIS A  64      -0.289 -24.621   2.880  1.00 43.66           H  
ATOM   1005  HB3 HIS A  64      -0.183 -23.316   1.709  1.00 43.66           H  
ATOM   1006  O   HIS A  64      -0.893 -26.383   0.414  1.00 43.66           O  
ATOM   1007  CG  HIS A  64       1.463 -23.459   3.076  1.00 43.66           C  
ATOM   1008  CD2 HIS A  64       1.951 -22.179   2.992  1.00 43.66           C  
ATOM   1009  HD2 HIS A  64       1.624 -21.420   2.295  1.00 43.66           H  
ATOM   1010  ND1 HIS A  64       2.193 -24.096   4.057  1.00 43.66           N  
ATOM   1011  HD1 HIS A  64       2.040 -25.030   4.410  1.00 43.66           H  
ATOM   1012  CE1 HIS A  64       3.107 -23.230   4.526  1.00 43.66           C  
ATOM   1013  HE1 HIS A  64       3.819 -23.440   5.312  1.00 43.66           H  
ATOM   1014  NE2 HIS A  64       3.000 -22.049   3.907  1.00 43.66           N  
ATOM   1015  N   GLN A  65       0.610 -27.408   1.763  1.00 44.97           N  
ATOM   1016  H   GLN A  65       1.465 -27.247   2.277  1.00 44.97           H  
ATOM   1017  CA  GLN A  65      -0.032 -28.707   2.001  1.00 44.97           C  
ATOM   1018  HA  GLN A  65       0.435 -29.084   2.910  1.00 44.97           H  
ATOM   1019  C   GLN A  65       0.226 -29.819   0.974  1.00 44.97           C  
ATOM   1020  CB  GLN A  65      -1.530 -28.576   2.354  1.00 44.97           C  
ATOM   1021  HB2 GLN A  65      -2.092 -28.325   1.454  1.00 44.97           H  
ATOM   1022  HB3 GLN A  65      -1.892 -29.549   2.688  1.00 44.97           H  
ATOM   1023  O   GLN A  65      -0.698 -30.315   0.343  1.00 44.97           O  
ATOM   1024  CG  GLN A  65      -1.872 -27.543   3.437  1.00 44.97           C  
ATOM   1025  HG2 GLN A  65      -1.480 -26.557   3.189  1.00 44.97           H  
ATOM   1026  HG3 GLN A  65      -2.957 -27.449   3.477  1.00 44.97           H  
ATOM   1027  CD  GLN A  65      -1.365 -27.952   4.809  1.00 44.97           C  
ATOM   1028  NE2 GLN A  65      -2.244 -28.337   5.707  1.00 44.97           N  
ATOM   1029 HE21 GLN A  65      -3.232 -28.346   5.494  1.00 44.97           H  
ATOM   1030 HE22 GLN A  65      -1.874 -28.594   6.611  1.00 44.97           H  
ATOM   1031  OE1 GLN A  65      -0.178 -27.955   5.092  1.00 44.97           O  
ATOM   1032  N   ILE A  66       1.452 -30.348   0.957  1.00 47.77           N  
ATOM   1033  H   ILE A  66       2.209 -29.800   1.342  1.00 47.77           H  
ATOM   1034  CA  ILE A  66       1.598 -31.805   1.096  1.00 47.77           C  
ATOM   1035  HA  ILE A  66       0.659 -32.205   1.477  1.00 47.77           H  
ATOM   1036  C   ILE A  66       2.663 -32.060   2.163  1.00 47.77           C  
ATOM   1037  CB  ILE A  66       1.872 -32.563  -0.229  1.00 47.77           C  
ATOM   1038  HB  ILE A  66       2.859 -32.285  -0.599  1.00 47.77           H  
ATOM   1039  O   ILE A  66       3.860 -32.042   1.897  1.00 47.77           O  
ATOM   1040  CG1 ILE A  66       0.830 -32.219  -1.319  1.00 47.77           C  
ATOM   1041 HG12 ILE A  66      -0.167 -32.476  -0.961  1.00 47.77           H  
ATOM   1042 HG13 ILE A  66       0.867 -31.146  -1.510  1.00 47.77           H  
ATOM   1043  CG2 ILE A  66       1.853 -34.081   0.055  1.00 47.77           C  
ATOM   1044 HG21 ILE A  66       2.600 -34.340   0.805  1.00 47.77           H  
ATOM   1045 HG22 ILE A  66       2.102 -34.641  -0.846  1.00 47.77           H  
ATOM   1046 HG23 ILE A  66       0.868 -34.389   0.406  1.00 47.77           H  
ATOM   1047  CD1 ILE A  66       1.040 -32.899  -2.674  1.00 47.77           C  
ATOM   1048 HD11 ILE A  66       0.340 -32.480  -3.397  1.00 47.77           H  
ATOM   1049 HD12 ILE A  66       0.854 -33.970  -2.600  1.00 47.77           H  
ATOM   1050 HD13 ILE A  66       2.057 -32.724  -3.024  1.00 47.77           H  
ATOM   1051  N   ILE A  67       2.199 -32.280   3.391  1.00 45.14           N  
ATOM   1052  H   ILE A  67       1.201 -32.194   3.519  1.00 45.14           H  
ATOM   1053  CA  ILE A  67       2.869 -33.169   4.336  1.00 45.14           C  
ATOM   1054  HA  ILE A  67       3.938 -32.958   4.380  1.00 45.14           H  
ATOM   1055  C   ILE A  67       2.613 -34.578   3.790  1.00 45.14           C  
ATOM   1056  CB  ILE A  67       2.236 -33.015   5.747  1.00 45.14           C  
ATOM   1057  HB  ILE A  67       1.167 -33.210   5.662  1.00 45.14           H  
ATOM   1058  O   ILE A  67       1.453 -34.999   3.800  1.00 45.14           O  
ATOM   1059  CG1 ILE A  67       2.401 -31.580   6.297  1.00 45.14           C  
ATOM   1060 HG12 ILE A  67       2.095 -30.859   5.538  1.00 45.14           H  
ATOM   1061 HG13 ILE A  67       3.450 -31.395   6.528  1.00 45.14           H  
ATOM   1062  CG2 ILE A  67       2.821 -34.045   6.734  1.00 45.14           C  
ATOM   1063 HG21 ILE A  67       3.892 -33.882   6.856  1.00 45.14           H  
ATOM   1064 HG22 ILE A  67       2.334 -33.965   7.706  1.00 45.14           H  
ATOM   1065 HG23 ILE A  67       2.657 -35.062   6.377  1.00 45.14           H  
ATOM   1066  CD1 ILE A  67       1.551 -31.295   7.544  1.00 45.14           C  
ATOM   1067 HD11 ILE A  67       0.505 -31.531   7.344  1.00 45.14           H  
ATOM   1068 HD12 ILE A  67       1.903 -31.879   8.394  1.00 45.14           H  
ATOM   1069 HD13 ILE A  67       1.631 -30.238   7.797  1.00 45.14           H  
ATOM   1070  N   PRO A  68       3.610 -35.338   3.309  1.00 40.50           N  
ATOM   1071  CA  PRO A  68       3.420 -36.767   3.192  1.00 40.50           C  
ATOM   1072  HA  PRO A  68       2.431 -37.003   2.800  1.00 40.50           H  
ATOM   1073  C   PRO A  68       3.557 -37.361   4.595  1.00 40.50           C  
ATOM   1074  CB  PRO A  68       4.455 -37.243   2.176  1.00 40.50           C  
ATOM   1075  HB2 PRO A  68       4.778 -38.267   2.363  1.00 40.50           H  
ATOM   1076  HB3 PRO A  68       4.042 -37.152   1.172  1.00 40.50           H  
ATOM   1077  O   PRO A  68       4.653 -37.590   5.102  1.00 40.50           O  
ATOM   1078  CG  PRO A  68       5.601 -36.247   2.344  1.00 40.50           C  
ATOM   1079  HG2 PRO A  68       6.290 -36.611   3.106  1.00 40.50           H  
ATOM   1080  HG3 PRO A  68       6.131 -36.088   1.405  1.00 40.50           H  
ATOM   1081  CD  PRO A  68       4.935 -34.957   2.840  1.00 40.50           C  
ATOM   1082  HD2 PRO A  68       4.844 -34.267   2.002  1.00 40.50           H  
ATOM   1083  HD3 PRO A  68       5.524 -34.508   3.640  1.00 40.50           H  
ATOM   1084  N   VAL A  69       2.408 -37.610   5.225  1.00 48.71           N  
ATOM   1085  H   VAL A  69       1.559 -37.291   4.781  1.00 48.71           H  
ATOM   1086  CA  VAL A  69       2.288 -38.670   6.224  1.00 48.71           C  
ATOM   1087  HA  VAL A  69       3.029 -38.522   7.010  1.00 48.71           H  
ATOM   1088  C   VAL A  69       2.590 -39.971   5.486  1.00 48.71           C  
ATOM   1089  CB  VAL A  69       0.880 -38.700   6.859  1.00 48.71           C  
ATOM   1090  HB  VAL A  69       0.128 -38.777   6.074  1.00 48.71           H  
ATOM   1091  O   VAL A  69       1.744 -40.500   4.771  1.00 48.71           O  
ATOM   1092  CG1 VAL A  69       0.701 -39.883   7.823  1.00 48.71           C  
ATOM   1093 HG11 VAL A  69      -0.286 -39.836   8.284  1.00 48.71           H  
ATOM   1094 HG12 VAL A  69       1.463 -39.853   8.602  1.00 48.71           H  
ATOM   1095 HG13 VAL A  69       0.773 -40.827   7.282  1.00 48.71           H  
ATOM   1096  CG2 VAL A  69       0.615 -37.410   7.647  1.00 48.71           C  
ATOM   1097 HG21 VAL A  69      -0.377 -37.449   8.098  1.00 48.71           H  
ATOM   1098 HG22 VAL A  69       1.362 -37.288   8.432  1.00 48.71           H  
ATOM   1099 HG23 VAL A  69       0.652 -36.549   6.980  1.00 48.71           H  
ATOM   1100  N   VAL A  70       3.812 -40.470   5.641  1.00 42.05           N  
ATOM   1101  H   VAL A  70       4.507 -39.904   6.106  1.00 42.05           H  
ATOM   1102  CA  VAL A  70       4.123 -41.877   5.413  1.00 42.05           C  
ATOM   1103  HA  VAL A  70       3.216 -42.398   5.106  1.00 42.05           H  
ATOM   1104  C   VAL A  70       4.533 -42.442   6.761  1.00 42.05           C  
ATOM   1105  CB  VAL A  70       5.138 -42.107   4.278  1.00 42.05           C  
ATOM   1106  HB  VAL A  70       6.063 -41.570   4.490  1.00 42.05           H  
ATOM   1107  O   VAL A  70       5.624 -42.214   7.274  1.00 42.05           O  
ATOM   1108  CG1 VAL A  70       5.450 -43.596   4.089  1.00 42.05           C  
ATOM   1109 HG11 VAL A  70       6.037 -43.745   3.183  1.00 42.05           H  
ATOM   1110 HG12 VAL A  70       6.052 -43.945   4.928  1.00 42.05           H  
ATOM   1111 HG13 VAL A  70       4.531 -44.179   4.025  1.00 42.05           H  
ATOM   1112  CG2 VAL A  70       4.561 -41.598   2.949  1.00 42.05           C  
ATOM   1113 HG21 VAL A  70       4.356 -40.529   3.017  1.00 42.05           H  
ATOM   1114 HG22 VAL A  70       5.281 -41.758   2.146  1.00 42.05           H  
ATOM   1115 HG23 VAL A  70       3.634 -42.122   2.715  1.00 42.05           H  
ATOM   1116  N   SER A  71       3.566 -43.132   7.355  1.00 55.87           N  
ATOM   1117  H   SER A  71       2.665 -43.135   6.897  1.00 55.87           H  
ATOM   1118  CA  SER A  71       3.767 -44.208   8.313  1.00 55.87           C  
ATOM   1119  HA  SER A  71       4.075 -43.798   9.274  1.00 55.87           H  
ATOM   1120  C   SER A  71       4.825 -45.193   7.796  1.00 55.87           C  
ATOM   1121  CB  SER A  71       2.433 -44.962   8.441  1.00 55.87           C  
ATOM   1122  HB2 SER A  71       2.287 -45.583   7.557  1.00 55.87           H  
ATOM   1123  HB3 SER A  71       2.462 -45.610   9.317  1.00 55.87           H  
ATOM   1124  O   SER A  71       4.894 -45.395   6.588  1.00 55.87           O  
ATOM   1125  OG  SER A  71       1.333 -44.070   8.536  1.00 55.87           O  
ATOM   1126  HG  SER A  71       1.430 -43.528   9.323  1.00 55.87           H  
ATOM   1127  N   GLN A  72       5.520 -45.878   8.716  1.00 35.60           N  
ATOM   1128  H   GLN A  72       5.371 -45.587   9.671  1.00 35.60           H  
ATOM   1129  CA  GLN A  72       6.587 -46.889   8.531  1.00 35.60           C  
ATOM   1130  HA  GLN A  72       6.459 -47.616   9.333  1.00 35.60           H  
ATOM   1131  C   GLN A  72       7.990 -46.285   8.720  1.00 35.60           C  
ATOM   1132  CB  GLN A  72       6.465 -47.684   7.213  1.00 35.60           C  
ATOM   1133  HB2 GLN A  72       6.639 -47.048   6.345  1.00 35.60           H  
ATOM   1134  HB3 GLN A  72       7.269 -48.420   7.201  1.00 35.60           H  
ATOM   1135  O   GLN A  72       8.404 -45.437   7.952  1.00 35.60           O  
ATOM   1136  CG  GLN A  72       5.129 -48.434   7.074  1.00 35.60           C  
ATOM   1137  HG2 GLN A  72       4.346 -47.784   6.684  1.00 35.60           H  
ATOM   1138  HG3 GLN A  72       4.814 -48.798   8.051  1.00 35.60           H  
ATOM   1139  CD  GLN A  72       5.285 -49.641   6.170  1.00 35.60           C  
ATOM   1140  NE2 GLN A  72       4.735 -49.634   4.975  1.00 35.60           N  
ATOM   1141 HE21 GLN A  72       4.895 -50.452   4.406  1.00 35.60           H  
ATOM   1142 HE22 GLN A  72       4.257 -48.809   4.641  1.00 35.60           H  
ATOM   1143  OE1 GLN A  72       5.920 -50.616   6.531  1.00 35.60           O  
ATOM   1144  N   GLN A  73       8.771 -46.614   9.750  1.00 39.18           N  
ATOM   1145  H   GLN A  73       9.529 -45.959   9.875  1.00 39.18           H  
ATOM   1146  CA  GLN A  73       9.086 -47.938  10.289  1.00 39.18           C  
ATOM   1147  HA  GLN A  73       8.215 -48.594  10.272  1.00 39.18           H  
ATOM   1148  C   GLN A  73       9.597 -47.802  11.745  1.00 39.18           C  
ATOM   1149  CB  GLN A  73      10.211 -48.515   9.387  1.00 39.18           C  
ATOM   1150  HB2 GLN A  73      10.594 -47.726   8.739  1.00 39.18           H  
ATOM   1151  HB3 GLN A  73      11.058 -48.835   9.993  1.00 39.18           H  
ATOM   1152  O   GLN A  73      10.491 -47.010  12.027  1.00 39.18           O  
ATOM   1153  CG  GLN A  73       9.780 -49.701   8.510  1.00 39.18           C  
ATOM   1154  HG2 GLN A  73       9.714 -50.590   9.137  1.00 39.18           H  
ATOM   1155  HG3 GLN A  73       8.789 -49.517   8.094  1.00 39.18           H  
ATOM   1156  CD  GLN A  73      10.737 -49.987   7.351  1.00 39.18           C  
ATOM   1157  NE2 GLN A  73      10.455 -50.988   6.547  1.00 39.18           N  
ATOM   1158 HE21 GLN A  73      11.105 -51.128   5.786  1.00 39.18           H  
ATOM   1159 HE22 GLN A  73       9.609 -51.525   6.669  1.00 39.18           H  
ATOM   1160  OE1 GLN A  73      11.740 -49.333   7.123  1.00 39.18           O  
ATOM   1161  N   THR A  74       9.056 -48.611  12.661  1.00 42.93           N  
ATOM   1162  H   THR A  74       8.283 -49.183  12.353  1.00 42.93           H  
ATOM   1163  CA  THR A  74       9.806 -49.241  13.776  1.00 42.93           C  
ATOM   1164  HA  THR A  74      10.142 -48.488  14.490  1.00 42.93           H  
ATOM   1165  C   THR A  74      11.037 -49.992  13.220  1.00 42.93           C  
ATOM   1166  CB  THR A  74       8.867 -50.269  14.450  1.00 42.93           C  
ATOM   1167  HB  THR A  74       9.454 -51.074  14.892  1.00 42.93           H  
ATOM   1168  O   THR A  74      10.990 -50.308  12.031  1.00 42.93           O  
ATOM   1169  CG2 THR A  74       8.018 -49.643  15.552  1.00 42.93           C  
ATOM   1170 HG21 THR A  74       7.379 -50.400  16.006  1.00 42.93           H  
ATOM   1171 HG22 THR A  74       7.401 -48.847  15.136  1.00 42.93           H  
ATOM   1172 HG23 THR A  74       8.669 -49.224  16.320  1.00 42.93           H  
ATOM   1173  OG1 THR A  74       7.949 -50.825  13.524  1.00 42.93           O  
ATOM   1174  HG1 THR A  74       7.463 -51.525  13.967  1.00 42.93           H  
ATOM   1175  N   PRO A  75      12.098 -50.385  13.977  1.00 47.67           N  
ATOM   1176  CA  PRO A  75      12.189 -50.660  15.427  1.00 47.67           C  
ATOM   1177  HA  PRO A  75      11.330 -50.263  15.969  1.00 47.67           H  
ATOM   1178  C   PRO A  75      13.493 -50.093  16.077  1.00 47.67           C  
ATOM   1179  CB  PRO A  75      12.163 -52.198  15.440  1.00 47.67           C  
ATOM   1180  HB2 PRO A  75      12.714 -52.608  16.286  1.00 47.67           H  
ATOM   1181  HB3 PRO A  75      11.130 -52.545  15.484  1.00 47.67           H  
ATOM   1182  O   PRO A  75      14.393 -49.639  15.390  1.00 47.67           O  
ATOM   1183  CG  PRO A  75      12.777 -52.624  14.091  1.00 47.67           C  
ATOM   1184  HG2 PRO A  75      13.695 -53.197  14.221  1.00 47.67           H  
ATOM   1185  HG3 PRO A  75      12.050 -53.208  13.528  1.00 47.67           H  
ATOM   1186  CD  PRO A  75      13.054 -51.313  13.369  1.00 47.67           C  
ATOM   1187  HD2 PRO A  75      12.935 -51.455  12.295  1.00 47.67           H  
ATOM   1188  HD3 PRO A  75      14.084 -50.999  13.537  1.00 47.67           H  
ATOM   1189  N   GLN A  76      13.656 -49.984  17.396  1.00 42.35           N  
ATOM   1190  H   GLN A  76      14.020 -49.069  17.621  1.00 42.35           H  
ATOM   1191  CA  GLN A  76      14.338 -50.955  18.276  1.00 42.35           C  
ATOM   1192  HA  GLN A  76      13.688 -51.807  18.471  1.00 42.35           H  
ATOM   1193  C   GLN A  76      14.596 -50.212  19.610  1.00 42.35           C  
ATOM   1194  CB  GLN A  76      15.691 -51.427  17.677  1.00 42.35           C  
ATOM   1195  HB2 GLN A  76      16.343 -51.758  18.485  1.00 42.35           H  
ATOM   1196  HB3 GLN A  76      16.197 -50.599  17.180  1.00 42.35           H  
ATOM   1197  O   GLN A  76      14.995 -49.055  19.593  1.00 42.35           O  
ATOM   1198  CG  GLN A  76      15.511 -52.603  16.696  1.00 42.35           C  
ATOM   1199  HG2 GLN A  76      14.865 -53.353  17.153  1.00 42.35           H  
ATOM   1200  HG3 GLN A  76      15.039 -52.235  15.785  1.00 42.35           H  
ATOM   1201  CD  GLN A  76      16.803 -53.294  16.275  1.00 42.35           C  
ATOM   1202  NE2 GLN A  76      16.716 -54.421  15.601  1.00 42.35           N  
ATOM   1203 HE21 GLN A  76      17.603 -54.819  15.326  1.00 42.35           H  
ATOM   1204 HE22 GLN A  76      15.824 -54.797  15.312  1.00 42.35           H  
ATOM   1205  OE1 GLN A  76      17.908 -52.867  16.543  1.00 42.35           O  
ATOM   1206  N   ASN A  77      14.173 -50.752  20.761  1.00 43.40           N  
ATOM   1207  H   ASN A  77      13.682 -50.051  21.296  1.00 43.40           H  
ATOM   1208  CA  ASN A  77      15.022 -51.559  21.659  1.00 43.40           C  
ATOM   1209  HA  ASN A  77      14.424 -51.781  22.543  1.00 43.40           H  
ATOM   1210  C   ASN A  77      16.235 -50.742  22.158  1.00 43.40           C  
ATOM   1211  CB  ASN A  77      15.417 -52.887  20.968  1.00 43.40           C  
ATOM   1212  HB2 ASN A  77      15.088 -52.900  19.929  1.00 43.40           H  
ATOM   1213  HB3 ASN A  77      16.502 -52.985  20.958  1.00 43.40           H  
ATOM   1214  O   ASN A  77      17.062 -50.332  21.362  1.00 43.40           O  
ATOM   1215  CG  ASN A  77      14.831 -54.135  21.588  1.00 43.40           C  
ATOM   1216  ND2 ASN A  77      15.065 -55.265  20.964  1.00 43.40           N  
ATOM   1217 HD21 ASN A  77      14.797 -56.097  21.469  1.00 43.40           H  
ATOM   1218 HD22 ASN A  77      15.763 -55.295  20.234  1.00 43.40           H  
ATOM   1219  OD1 ASN A  77      14.152 -54.119  22.601  1.00 43.40           O  
ATOM   1220  N   HIS A  78      16.441 -50.445  23.437  1.00 48.49           N  
ATOM   1221  H   HIS A  78      17.102 -49.691  23.560  1.00 48.49           H  
ATOM   1222  CA  HIS A  78      16.293 -51.259  24.639  1.00 48.49           C  
ATOM   1223  HA  HIS A  78      15.331 -51.770  24.671  1.00 48.49           H  
ATOM   1224  C   HIS A  78      16.464 -50.360  25.882  1.00 48.49           C  
ATOM   1225  CB  HIS A  78      17.467 -52.267  24.662  1.00 48.49           C  
ATOM   1226  HB2 HIS A  78      17.806 -52.414  25.687  1.00 48.49           H  
ATOM   1227  HB3 HIS A  78      18.323 -51.859  24.125  1.00 48.49           H  
ATOM   1228  O   HIS A  78      17.106 -49.319  25.790  1.00 48.49           O  
ATOM   1229  CG  HIS A  78      17.154 -53.636  24.134  1.00 48.49           C  
ATOM   1230  CD2 HIS A  78      17.714 -54.243  23.042  1.00 48.49           C  
ATOM   1231  HD2 HIS A  78      18.426 -53.798  22.363  1.00 48.49           H  
ATOM   1232  ND1 HIS A  78      16.384 -54.580  24.772  1.00 48.49           N  
ATOM   1233  HD1 HIS A  78      15.846 -54.452  25.618  1.00 48.49           H  
ATOM   1234  CE1 HIS A  78      16.455 -55.720  24.069  1.00 48.49           C  
ATOM   1235  HE1 HIS A  78      15.942 -56.636  24.320  1.00 48.49           H  
ATOM   1236  NE2 HIS A  78      17.253 -55.564  23.004  1.00 48.49           N  
ATOM   1237  N   ALA A  79      16.038 -50.895  27.038  1.00 38.74           N  
ATOM   1238  H   ALA A  79      15.449 -51.711  26.958  1.00 38.74           H  
ATOM   1239  CA  ALA A  79      16.623 -50.674  28.373  1.00 38.74           C  
ATOM   1240  HA  ALA A  79      16.171 -51.409  29.039  1.00 38.74           H  
ATOM   1241  C   ALA A  79      16.372 -49.292  29.020  1.00 38.74           C  
ATOM   1242  CB  ALA A  79      18.118 -51.031  28.288  1.00 38.74           C  
ATOM   1243  HB1 ALA A  79      18.250 -52.095  28.091  1.00 38.74           H  
ATOM   1244  HB2 ALA A  79      18.619 -50.761  29.217  1.00 38.74           H  
ATOM   1245  HB3 ALA A  79      18.611 -50.453  27.507  1.00 38.74           H  
ATOM   1246  O   ALA A  79      16.792 -48.272  28.506  1.00 38.74           O  
ATOM   1247  N   LEU A  80      15.744 -49.139  30.187  1.00 50.48           N  
ATOM   1248  H   LEU A  80      15.584 -48.166  30.405  1.00 50.48           H  
ATOM   1249  CA  LEU A  80      15.592 -50.028  31.336  1.00 50.48           C  
ATOM   1250  HA  LEU A  80      15.444 -51.062  31.026  1.00 50.48           H  
ATOM   1251  C   LEU A  80      14.360 -49.533  32.145  1.00 50.48           C  
ATOM   1252  CB  LEU A  80      16.894 -49.891  32.182  1.00 50.48           C  
ATOM   1253  HB2 LEU A  80      16.671 -49.267  33.047  1.00 50.48           H  
ATOM   1254  HB3 LEU A  80      17.652 -49.336  31.628  1.00 50.48           H  
ATOM   1255  O   LEU A  80      14.359 -48.418  32.660  1.00 50.48           O  
ATOM   1256  CG  LEU A  80      17.538 -51.195  32.695  1.00 50.48           C  
ATOM   1257  HG  LEU A  80      16.764 -51.943  32.868  1.00 50.48           H  
ATOM   1258  CD1 LEU A  80      18.570 -51.759  31.716  1.00 50.48           C  
ATOM   1259 HD11 LEU A  80      18.051 -52.130  30.832  1.00 50.48           H  
ATOM   1260 HD12 LEU A  80      19.302 -50.997  31.450  1.00 50.48           H  
ATOM   1261 HD13 LEU A  80      19.089 -52.602  32.173  1.00 50.48           H  
ATOM   1262  CD2 LEU A  80      18.272 -50.944  34.011  1.00 50.48           C  
ATOM   1263 HD21 LEU A  80      19.054 -50.198  33.872  1.00 50.48           H  
ATOM   1264 HD22 LEU A  80      17.564 -50.590  34.762  1.00 50.48           H  
ATOM   1265 HD23 LEU A  80      18.714 -51.872  34.372  1.00 50.48           H  
ATOM   1266  N   GLN A  81      13.308 -50.351  32.256  1.00 48.06           N  
ATOM   1267  H   GLN A  81      13.372 -51.215  31.737  1.00 48.06           H  
ATOM   1268  CA  GLN A  81      12.507 -50.446  33.498  1.00 48.06           C  
ATOM   1269  HA  GLN A  81      12.226 -49.454  33.854  1.00 48.06           H  
ATOM   1270  C   GLN A  81      13.393 -51.131  34.574  1.00 48.06           C  
ATOM   1271  CB  GLN A  81      11.249 -51.282  33.186  1.00 48.06           C  
ATOM   1272  HB2 GLN A  81      10.750 -51.540  34.120  1.00 48.06           H  
ATOM   1273  HB3 GLN A  81      11.543 -52.219  32.712  1.00 48.06           H  
ATOM   1274  O   GLN A  81      14.380 -51.736  34.142  1.00 48.06           O  
ATOM   1275  CG  GLN A  81      10.229 -50.559  32.290  1.00 48.06           C  
ATOM   1276  HG2 GLN A  81      10.088 -49.544  32.661  1.00 48.06           H  
ATOM   1277  HG3 GLN A  81      10.613 -50.501  31.272  1.00 48.06           H  
ATOM   1278  CD  GLN A  81       8.864 -51.249  32.275  1.00 48.06           C  
ATOM   1279  NE2 GLN A  81       7.892 -50.704  31.577  1.00 48.06           N  
ATOM   1280 HE21 GLN A  81       8.037 -49.846  31.065  1.00 48.06           H  
ATOM   1281 HE22 GLN A  81       7.011 -51.196  31.598  1.00 48.06           H  
ATOM   1282  OE1 GLN A  81       8.630 -52.273  32.893  1.00 48.06           O  
ATOM   1283  N   PRO A  82      13.127 -51.154  35.908  1.00 51.55           N  
ATOM   1284  CA  PRO A  82      11.834 -51.139  36.628  1.00 51.55           C  
ATOM   1285  HA  PRO A  82      11.016 -50.787  35.999  1.00 51.55           H  
ATOM   1286  C   PRO A  82      11.860 -50.223  37.893  1.00 51.55           C  
ATOM   1287  CB  PRO A  82      11.658 -52.639  36.945  1.00 51.55           C  
ATOM   1288  HB2 PRO A  82      11.081 -53.118  36.154  1.00 51.55           H  
ATOM   1289  HB3 PRO A  82      11.175 -52.812  37.906  1.00 51.55           H  
ATOM   1290  O   PRO A  82      12.885 -49.646  38.223  1.00 51.55           O  
ATOM   1291  CG  PRO A  82      13.079 -53.228  36.963  1.00 51.55           C  
ATOM   1292  HG2 PRO A  82      13.199 -53.931  36.138  1.00 51.55           H  
ATOM   1293  HG3 PRO A  82      13.306 -53.713  37.912  1.00 51.55           H  
ATOM   1294  CD  PRO A  82      13.967 -52.016  36.740  1.00 51.55           C  
ATOM   1295  HD2 PRO A  82      14.198 -51.546  37.696  1.00 51.55           H  
ATOM   1296  HD3 PRO A  82      14.912 -52.314  36.286  1.00 51.55           H  
ATOM   1297  N   HIS A  83      10.771 -49.905  38.598  1.00 44.44           N  
ATOM   1298  H   HIS A  83      10.827 -48.962  38.955  1.00 44.44           H  
ATOM   1299  CA  HIS A  83      10.066 -50.769  39.550  1.00 44.44           C  
ATOM   1300  HA  HIS A  83       9.924 -51.761  39.122  1.00 44.44           H  
ATOM   1301  C   HIS A  83       8.670 -50.215  39.891  1.00 44.44           C  
ATOM   1302  CB  HIS A  83      10.888 -50.901  40.851  1.00 44.44           C  
ATOM   1303  HB2 HIS A  83      10.220 -51.182  41.666  1.00 44.44           H  
ATOM   1304  HB3 HIS A  83      11.324 -49.937  41.112  1.00 44.44           H  
ATOM   1305  O   HIS A  83       8.456 -49.014  40.033  1.00 44.44           O  
ATOM   1306  CG  HIS A  83      11.975 -51.947  40.782  1.00 44.44           C  
ATOM   1307  CD2 HIS A  83      13.295 -51.755  40.468  1.00 44.44           C  
ATOM   1308  HD2 HIS A  83      13.765 -50.812  40.228  1.00 44.44           H  
ATOM   1309  ND1 HIS A  83      11.817 -53.289  41.050  1.00 44.44           N  
ATOM   1310  HD1 HIS A  83      10.984 -53.733  41.410  1.00 44.44           H  
ATOM   1311  CE1 HIS A  83      13.006 -53.891  40.885  1.00 44.44           C  
ATOM   1312  HE1 HIS A  83      13.203 -54.940  41.048  1.00 44.44           H  
ATOM   1313  NE2 HIS A  83      13.934 -52.998  40.518  1.00 44.44           N  
ATOM   1314  N   HIS A  84       7.746 -51.164  40.020  1.00 49.33           N  
ATOM   1315  H   HIS A  84       8.076 -52.105  39.858  1.00 49.33           H  
ATOM   1316  CA  HIS A  84       6.358 -51.095  40.474  1.00 49.33           C  
ATOM   1317  HA  HIS A  84       5.717 -50.805  39.641  1.00 49.33           H  
ATOM   1318  C   HIS A  84       6.069 -50.170  41.674  1.00 49.33           C  
ATOM   1319  CB  HIS A  84       6.024 -52.532  40.915  1.00 49.33           C  
ATOM   1320  HB2 HIS A  84       5.085 -52.523  41.467  1.00 49.33           H  
ATOM   1321  HB3 HIS A  84       6.786 -52.893  41.606  1.00 49.33           H  
ATOM   1322  O   HIS A  84       6.856 -50.121  42.611  1.00 49.33           O  
ATOM   1323  CG  HIS A  84       5.863 -53.515  39.788  1.00 49.33           C  
ATOM   1324  CD2 HIS A  84       6.786 -54.405  39.304  1.00 49.33           C  
ATOM   1325  HD2 HIS A  84       7.801 -54.530  39.652  1.00 49.33           H  
ATOM   1326  ND1 HIS A  84       4.691 -53.735  39.105  1.00 49.33           N  
ATOM   1327  HD1 HIS A  84       3.811 -53.261  39.249  1.00 49.33           H  
ATOM   1328  CE1 HIS A  84       4.900 -54.727  38.227  1.00 49.33           C  
ATOM   1329  HE1 HIS A  84       4.162 -55.128  37.548  1.00 49.33           H  
ATOM   1330  NE2 HIS A  84       6.165 -55.161  38.307  1.00 49.33           N  
ATOM   1331  N   HIS A  85       4.872 -49.562  41.713  1.00 50.76           N  
ATOM   1332  H   HIS A  85       4.583 -49.134  40.845  1.00 50.76           H  
ATOM   1333  CA  HIS A  85       3.737 -50.042  42.533  1.00 50.76           C  
ATOM   1334  HA  HIS A  85       3.470 -51.036  42.175  1.00 50.76           H  
ATOM   1335  C   HIS A  85       2.468 -49.163  42.371  1.00 50.76           C  
ATOM   1336  CB  HIS A  85       4.105 -50.190  44.027  1.00 50.76           C  
ATOM   1337  HB2 HIS A  85       3.203 -50.071  44.627  1.00 50.76           H  
ATOM   1338  HB3 HIS A  85       4.798 -49.401  44.319  1.00 50.76           H  
ATOM   1339  O   HIS A  85       2.464 -47.972  42.656  1.00 50.76           O  
ATOM   1340  CG  HIS A  85       4.686 -51.549  44.365  1.00 50.76           C  
ATOM   1341  CD2 HIS A  85       5.941 -51.822  44.844  1.00 50.76           C  
ATOM   1342  HD2 HIS A  85       6.712 -51.093  45.048  1.00 50.76           H  
ATOM   1343  ND1 HIS A  85       4.035 -52.758  44.239  1.00 50.76           N  
ATOM   1344  HD1 HIS A  85       3.053 -52.880  44.035  1.00 50.76           H  
ATOM   1345  CE1 HIS A  85       4.884 -53.731  44.614  1.00 50.76           C  
ATOM   1346  HE1 HIS A  85       4.646 -54.783  44.655  1.00 50.76           H  
ATOM   1347  NE2 HIS A  85       6.060 -53.210  44.985  1.00 50.76           N  
ATOM   1348  N   ILE A  86       1.378 -49.798  41.929  1.00 52.30           N  
ATOM   1349  H   ILE A  86       1.534 -50.770  41.701  1.00 52.30           H  
ATOM   1350  CA  ILE A  86      -0.049 -49.531  42.263  1.00 52.30           C  
ATOM   1351  HA  ILE A  86      -0.204 -48.482  42.515  1.00 52.30           H  
ATOM   1352  C   ILE A  86      -0.343 -50.437  43.505  1.00 52.30           C  
ATOM   1353  CB  ILE A  86      -0.877 -49.933  41.000  1.00 52.30           C  
ATOM   1354  HB  ILE A  86      -0.670 -50.987  40.812  1.00 52.30           H  
ATOM   1355  O   ILE A  86       0.412 -51.416  43.605  1.00 52.30           O  
ATOM   1356  CG1 ILE A  86      -0.467 -49.158  39.723  1.00 52.30           C  
ATOM   1357 HG12 ILE A  86       0.613 -49.216  39.589  1.00 52.30           H  
ATOM   1358 HG13 ILE A  86      -0.730 -48.107  39.836  1.00 52.30           H  
ATOM   1359  CG2 ILE A  86      -2.391 -49.807  41.181  1.00 52.30           C  
ATOM   1360 HG21 ILE A  86      -2.705 -50.533  41.932  1.00 52.30           H  
ATOM   1361 HG22 ILE A  86      -2.927 -50.088  40.274  1.00 52.30           H  
ATOM   1362 HG23 ILE A  86      -2.662 -48.785  41.444  1.00 52.30           H  
ATOM   1363  CD1 ILE A  86      -1.095 -49.698  38.425  1.00 52.30           C  
ATOM   1364 HD11 ILE A  86      -0.585 -49.251  37.572  1.00 52.30           H  
ATOM   1365 HD12 ILE A  86      -2.149 -49.429  38.360  1.00 52.30           H  
ATOM   1366 HD13 ILE A  86      -0.982 -50.781  38.373  1.00 52.30           H  
ATOM   1367  N   PRO A  87      -1.348 -50.287  44.426  1.00 47.34           N  
ATOM   1368  CA  PRO A  87      -2.663 -49.583  44.426  1.00 47.34           C  
ATOM   1369  HA  PRO A  87      -2.781 -48.933  43.558  1.00 47.34           H  
ATOM   1370  C   PRO A  87      -2.907 -48.706  45.693  1.00 47.34           C  
ATOM   1371  CB  PRO A  87      -3.675 -50.756  44.389  1.00 47.34           C  
ATOM   1372  HB2 PRO A  87      -4.150 -50.873  43.415  1.00 47.34           H  
ATOM   1373  HB3 PRO A  87      -4.461 -50.633  45.134  1.00 47.34           H  
ATOM   1374  O   PRO A  87      -2.070 -48.674  46.582  1.00 47.34           O  
ATOM   1375  CG  PRO A  87      -2.874 -52.007  44.763  1.00 47.34           C  
ATOM   1376  HG2 PRO A  87      -3.394 -52.615  45.504  1.00 47.34           H  
ATOM   1377  HG3 PRO A  87      -2.650 -52.591  43.870  1.00 47.34           H  
ATOM   1378  CD  PRO A  87      -1.598 -51.413  45.328  1.00 47.34           C  
ATOM   1379  HD2 PRO A  87      -0.814 -52.169  45.359  1.00 47.34           H  
ATOM   1380  HD3 PRO A  87      -1.766 -51.069  46.349  1.00 47.34           H  
ATOM   1381  N   MET A  88      -3.994 -47.936  45.869  1.00 59.78           N  
ATOM   1382  H   MET A  88      -3.749 -47.081  46.347  1.00 59.78           H  
ATOM   1383  CA  MET A  88      -5.302 -48.408  46.372  1.00 59.78           C  
ATOM   1384  HA  MET A  88      -5.753 -49.098  45.659  1.00 59.78           H  
ATOM   1385  C   MET A  88      -6.268 -47.206  46.546  1.00 59.78           C  
ATOM   1386  CB  MET A  88      -5.069 -49.146  47.719  1.00 59.78           C  
ATOM   1387  HB2 MET A  88      -4.595 -48.462  48.422  1.00 59.78           H  
ATOM   1388  HB3 MET A  88      -4.377 -49.970  47.547  1.00 59.78           H  
ATOM   1389  O   MET A  88      -5.958 -46.226  47.213  1.00 59.78           O  
ATOM   1390  CG  MET A  88      -6.306 -49.745  48.397  1.00 59.78           C  
ATOM   1391  HG2 MET A  88      -6.894 -50.311  47.674  1.00 59.78           H  
ATOM   1392  HG3 MET A  88      -6.908 -48.912  48.761  1.00 59.78           H  
ATOM   1393  SD  MET A  88      -5.945 -50.795  49.840  1.00 59.78           S  
ATOM   1394  CE  MET A  88      -5.753 -52.432  49.086  1.00 59.78           C  
ATOM   1395  HE1 MET A  88      -5.515 -53.159  49.862  1.00 59.78           H  
ATOM   1396  HE2 MET A  88      -4.944 -52.406  48.356  1.00 59.78           H  
ATOM   1397  HE3 MET A  88      -6.683 -52.720  48.596  1.00 59.78           H  
ATOM   1398  N   VAL A  89      -7.434 -47.306  45.904  1.00 51.65           N  
ATOM   1399  H   VAL A  89      -7.551 -48.162  45.381  1.00 51.65           H  
ATOM   1400  CA  VAL A  89      -8.699 -46.542  46.095  1.00 51.65           C  
ATOM   1401  HA  VAL A  89      -8.500 -45.474  46.181  1.00 51.65           H  
ATOM   1402  C   VAL A  89      -9.383 -47.069  47.394  1.00 51.65           C  
ATOM   1403  CB  VAL A  89      -9.535 -46.860  44.820  1.00 51.65           C  
ATOM   1404  HB  VAL A  89      -9.758 -47.927  44.822  1.00 51.65           H  
ATOM   1405  O   VAL A  89      -8.945 -48.147  47.797  1.00 51.65           O  
ATOM   1406  CG1 VAL A  89     -10.864 -46.127  44.688  1.00 51.65           C  
ATOM   1407 HG11 VAL A  89     -11.240 -46.177  43.666  1.00 51.65           H  
ATOM   1408 HG12 VAL A  89     -11.591 -46.664  45.297  1.00 51.65           H  
ATOM   1409 HG13 VAL A  89     -10.758 -45.078  44.964  1.00 51.65           H  
ATOM   1410  CG2 VAL A  89      -8.775 -46.573  43.511  1.00 51.65           C  
ATOM   1411 HG21 VAL A  89      -8.487 -45.522  43.474  1.00 51.65           H  
ATOM   1412 HG22 VAL A  89      -7.880 -47.189  43.429  1.00 51.65           H  
ATOM   1413 HG23 VAL A  89      -9.397 -46.805  42.647  1.00 51.65           H  
ATOM   1414  N   PRO A  90     -10.461 -46.529  48.044  1.00 56.17           N  
ATOM   1415  CA  PRO A  90     -11.335 -45.337  47.855  1.00 56.17           C  
ATOM   1416  HA  PRO A  90     -10.974 -44.680  47.064  1.00 56.17           H  
ATOM   1417  C   PRO A  90     -11.581 -44.508  49.154  1.00 56.17           C  
ATOM   1418  CB  PRO A  90     -12.717 -45.955  47.515  1.00 56.17           C  
ATOM   1419  HB2 PRO A  90     -13.017 -45.790  46.480  1.00 56.17           H  
ATOM   1420  HB3 PRO A  90     -13.507 -45.530  48.134  1.00 56.17           H  
ATOM   1421  O   PRO A  90     -11.248 -44.962  50.238  1.00 56.17           O  
ATOM   1422  CG  PRO A  90     -12.599 -47.445  47.860  1.00 56.17           C  
ATOM   1423  HG2 PRO A  90     -12.462 -48.035  46.954  1.00 56.17           H  
ATOM   1424  HG3 PRO A  90     -13.466 -47.802  48.418  1.00 56.17           H  
ATOM   1425  CD  PRO A  90     -11.339 -47.500  48.703  1.00 56.17           C  
ATOM   1426  HD2 PRO A  90     -10.973 -48.527  48.713  1.00 56.17           H  
ATOM   1427  HD3 PRO A  90     -11.557 -47.219  49.733  1.00 56.17           H  
ATOM   1428  N   ALA A  91     -12.306 -43.375  49.088  1.00 48.21           N  
ATOM   1429  H   ALA A  91     -12.357 -42.895  48.201  1.00 48.21           H  
ATOM   1430  CA  ALA A  91     -13.403 -43.066  50.035  1.00 48.21           C  
ATOM   1431  HA  ALA A  91     -14.094 -43.908  50.016  1.00 48.21           H  
ATOM   1432  C   ALA A  91     -14.199 -41.807  49.636  1.00 48.21           C  
ATOM   1433  CB  ALA A  91     -12.930 -42.913  51.488  1.00 48.21           C  
ATOM   1434  HB1 ALA A  91     -13.738 -42.524  52.108  1.00 48.21           H  
ATOM   1435  HB2 ALA A  91     -12.090 -42.220  51.531  1.00 48.21           H  
ATOM   1436  HB3 ALA A  91     -12.627 -43.873  51.907  1.00 48.21           H  
ATOM   1437  O   ALA A  91     -13.657 -40.821  49.152  1.00 48.21           O  
ATOM   1438  N   GLN A  92     -15.508 -41.895  49.845  1.00 50.61           N  
ATOM   1439  H   GLN A  92     -15.810 -42.705  50.368  1.00 50.61           H  
ATOM   1440  CA  GLN A  92     -16.564 -40.942  49.510  1.00 50.61           C  
ATOM   1441  HA  GLN A  92     -16.508 -40.684  48.453  1.00 50.61           H  
ATOM   1442  C   GLN A  92     -16.513 -39.657  50.359  1.00 50.61           C  
ATOM   1443  CB  GLN A  92     -17.902 -41.645  49.819  1.00 50.61           C  
ATOM   1444  HB2 GLN A  92     -18.017 -41.710  50.901  1.00 50.61           H  
ATOM   1445  HB3 GLN A  92     -18.706 -41.015  49.438  1.00 50.61           H  
ATOM   1446  O   GLN A  92     -16.074 -39.710  51.502  1.00 50.61           O  
ATOM   1447  CG  GLN A  92     -18.084 -43.063  49.241  1.00 50.61           C  
ATOM   1448  HG2 GLN A  92     -17.310 -43.726  49.627  1.00 50.61           H  
ATOM   1449  HG3 GLN A  92     -18.001 -43.027  48.155  1.00 50.61           H  
ATOM   1450  CD  GLN A  92     -19.437 -43.665  49.615  1.00 50.61           C  
ATOM   1451  NE2 GLN A  92     -19.616 -44.959  49.462  1.00 50.61           N  
ATOM   1452 HE21 GLN A  92     -20.527 -45.304  49.726  1.00 50.61           H  
ATOM   1453 HE22 GLN A  92     -18.887 -45.554  49.095  1.00 50.61           H  
ATOM   1454  OE1 GLN A  92     -20.356 -42.996  50.052  1.00 50.61           O  
ATOM   1455  N   GLN A  93     -17.134 -38.570  49.888  1.00 54.58           N  
ATOM   1456  H   GLN A  93     -17.124 -38.428  48.888  1.00 54.58           H  
ATOM   1457  CA  GLN A  93     -18.351 -38.067  50.542  1.00 54.58           C  
ATOM   1458  HA  GLN A  93     -18.966 -38.951  50.708  1.00 54.58           H  
ATOM   1459  C   GLN A  93     -19.137 -37.101  49.629  1.00 54.58           C  
ATOM   1460  CB  GLN A  93     -18.093 -37.423  51.921  1.00 54.58           C  
ATOM   1461  HB2 GLN A  93     -17.047 -37.136  52.025  1.00 54.58           H  
ATOM   1462  HB3 GLN A  93     -18.702 -36.524  52.017  1.00 54.58           H  
ATOM   1463  O   GLN A  93     -18.534 -36.296  48.919  1.00 54.58           O  
ATOM   1464  CG  GLN A  93     -18.495 -38.399  53.046  1.00 54.58           C  
ATOM   1465  HG2 GLN A  93     -17.888 -39.304  53.008  1.00 54.58           H  
ATOM   1466  HG3 GLN A  93     -19.534 -38.699  52.903  1.00 54.58           H  
ATOM   1467  CD  GLN A  93     -18.391 -37.818  54.446  1.00 54.58           C  
ATOM   1468  NE2 GLN A  93     -18.439 -38.649  55.466  1.00 54.58           N  
ATOM   1469 HE21 GLN A  93     -18.481 -39.648  55.320  1.00 54.58           H  
ATOM   1470 HE22 GLN A  93     -18.366 -38.218  56.376  1.00 54.58           H  
ATOM   1471  OE1 GLN A  93     -18.309 -36.626  54.669  1.00 54.58           O  
ATOM   1472  N   PRO A  94     -20.479 -37.196  49.624  1.00 57.95           N  
ATOM   1473  CA  PRO A  94     -21.381 -36.308  48.897  1.00 57.95           C  
ATOM   1474  HA  PRO A  94     -20.961 -35.998  47.941  1.00 57.95           H  
ATOM   1475  C   PRO A  94     -21.712 -35.085  49.761  1.00 57.95           C  
ATOM   1476  CB  PRO A  94     -22.633 -37.171  48.695  1.00 57.95           C  
ATOM   1477  HB2 PRO A  94     -22.478 -37.845  47.852  1.00 57.95           H  
ATOM   1478  HB3 PRO A  94     -23.527 -36.568  48.537  1.00 57.95           H  
ATOM   1479  O   PRO A  94     -21.805 -35.245  50.968  1.00 57.95           O  
ATOM   1480  CG  PRO A  94     -22.720 -37.985  49.991  1.00 57.95           C  
ATOM   1481  HG2 PRO A  94     -23.193 -38.952  49.823  1.00 57.95           H  
ATOM   1482  HG3 PRO A  94     -23.269 -37.425  50.748  1.00 57.95           H  
ATOM   1483  CD  PRO A  94     -21.263 -38.140  50.419  1.00 57.95           C  
ATOM   1484  HD2 PRO A  94     -20.953 -39.163  50.205  1.00 57.95           H  
ATOM   1485  HD3 PRO A  94     -21.165 -37.924  51.483  1.00 57.95           H  
ATOM   1486  N   VAL A  95     -21.990 -33.911  49.187  1.00 59.41           N  
ATOM   1487  H   VAL A  95     -21.733 -33.779  48.219  1.00 59.41           H  
ATOM   1488  CA  VAL A  95     -22.972 -32.955  49.744  1.00 59.41           C  
ATOM   1489  HA  VAL A  95     -23.873 -33.530  49.959  1.00 59.41           H  
ATOM   1490  C   VAL A  95     -23.361 -31.928  48.675  1.00 59.41           C  
ATOM   1491  CB  VAL A  95     -22.551 -32.280  51.086  1.00 59.41           C  
ATOM   1492  HB  VAL A  95     -21.472 -32.131  51.089  1.00 59.41           H  
ATOM   1493  O   VAL A  95     -22.535 -31.289  48.031  1.00 59.41           O  
ATOM   1494  CG1 VAL A  95     -23.203 -30.908  51.323  1.00 59.41           C  
ATOM   1495 HG11 VAL A  95     -22.864 -30.495  52.273  1.00 59.41           H  
ATOM   1496 HG12 VAL A  95     -22.894 -30.202  50.552  1.00 59.41           H  
ATOM   1497 HG13 VAL A  95     -24.290 -30.991  51.335  1.00 59.41           H  
ATOM   1498  CG2 VAL A  95     -22.953 -33.111  52.329  1.00 59.41           C  
ATOM   1499 HG21 VAL A  95     -22.071 -33.606  52.733  1.00 59.41           H  
ATOM   1500 HG22 VAL A  95     -23.704 -33.862  52.082  1.00 59.41           H  
ATOM   1501 HG23 VAL A  95     -23.354 -32.492  53.132  1.00 59.41           H  
ATOM   1502  N   VAL A  96     -24.675 -31.820  48.520  1.00 50.22           N  
ATOM   1503  H   VAL A  96     -25.220 -32.392  49.149  1.00 50.22           H  
ATOM   1504  CA  VAL A  96     -25.465 -30.873  47.730  1.00 50.22           C  
ATOM   1505  HA  VAL A  96     -25.144 -30.880  46.688  1.00 50.22           H  
ATOM   1506  C   VAL A  96     -25.330 -29.457  48.308  1.00 50.22           C  
ATOM   1507  CB  VAL A  96     -26.937 -31.347  47.854  1.00 50.22           C  
ATOM   1508  HB  VAL A  96     -27.230 -31.297  48.903  1.00 50.22           H  
ATOM   1509  O   VAL A  96     -25.347 -29.314  49.530  1.00 50.22           O  
ATOM   1510  CG1 VAL A  96     -27.934 -30.499  47.065  1.00 50.22           C  
ATOM   1511 HG11 VAL A  96     -28.031 -29.522  47.537  1.00 50.22           H  
ATOM   1512 HG12 VAL A  96     -27.599 -30.380  46.034  1.00 50.22           H  
ATOM   1513 HG13 VAL A  96     -28.919 -30.966  47.070  1.00 50.22           H  
ATOM   1514  CG2 VAL A  96     -27.116 -32.810  47.411  1.00 50.22           C  
ATOM   1515 HG21 VAL A  96     -26.782 -32.926  46.380  1.00 50.22           H  
ATOM   1516 HG22 VAL A  96     -28.166 -33.094  47.477  1.00 50.22           H  
ATOM   1517 HG23 VAL A  96     -26.552 -33.491  48.049  1.00 50.22           H  
ATOM   1518  N   PRO A  97     -25.321 -28.398  47.481  1.00 56.60           N  
ATOM   1519  CA  PRO A  97     -26.092 -27.212  47.869  1.00 56.60           C  
ATOM   1520  HA  PRO A  97     -26.421 -27.316  48.903  1.00 56.60           H  
ATOM   1521  C   PRO A  97     -27.330 -27.022  47.001  1.00 56.60           C  
ATOM   1522  CB  PRO A  97     -25.165 -25.998  47.837  1.00 56.60           C  
ATOM   1523  HB2 PRO A  97     -25.367 -25.388  46.956  1.00 56.60           H  
ATOM   1524  HB3 PRO A  97     -25.254 -25.397  48.742  1.00 56.60           H  
ATOM   1525  O   PRO A  97     -27.283 -27.057  45.773  1.00 56.60           O  
ATOM   1526  CG  PRO A  97     -23.778 -26.615  47.711  1.00 56.60           C  
ATOM   1527  HG2 PRO A  97     -23.382 -26.841  48.701  1.00 56.60           H  
ATOM   1528  HG3 PRO A  97     -23.093 -25.969  47.162  1.00 56.60           H  
ATOM   1529  CD  PRO A  97     -24.053 -27.918  46.960  1.00 56.60           C  
ATOM   1530  HD2 PRO A  97     -24.151 -27.719  45.892  1.00 56.60           H  
ATOM   1531  HD3 PRO A  97     -23.247 -28.632  47.133  1.00 56.60           H  
ATOM   1532  N   GLN A  98     -28.446 -26.849  47.703  1.00 56.63           N  
ATOM   1533  H   GLN A  98     -28.343 -26.783  48.706  1.00 56.63           H  
ATOM   1534  CA  GLN A  98     -29.765 -26.562  47.173  1.00 56.63           C  
ATOM   1535  HA  GLN A  98     -30.034 -27.352  46.472  1.00 56.63           H  
ATOM   1536  C   GLN A  98     -29.822 -25.225  46.423  1.00 56.63           C  
ATOM   1537  CB  GLN A  98     -30.778 -26.548  48.329  1.00 56.63           C  
ATOM   1538  HB2 GLN A  98     -30.420 -25.881  49.113  1.00 56.63           H  
ATOM   1539  HB3 GLN A  98     -31.722 -26.148  47.958  1.00 56.63           H  
ATOM   1540  O   GLN A  98     -29.026 -24.310  46.618  1.00 56.63           O  
ATOM   1541  CG  GLN A  98     -31.065 -27.936  48.923  1.00 56.63           C  
ATOM   1542  HG2 GLN A  98     -31.405 -28.601  48.129  1.00 56.63           H  
ATOM   1543  HG3 GLN A  98     -30.154 -28.346  49.357  1.00 56.63           H  
ATOM   1544  CD  GLN A  98     -32.140 -27.880  50.007  1.00 56.63           C  
ATOM   1545  NE2 GLN A  98     -32.591 -29.008  50.508  1.00 56.63           N  
ATOM   1546 HE21 GLN A  98     -33.295 -28.907  51.225  1.00 56.63           H  
ATOM   1547 HE22 GLN A  98     -32.233 -29.902  50.201  1.00 56.63           H  
ATOM   1548  OE1 GLN A  98     -32.599 -26.836  50.429  1.00 56.63           O  
ATOM   1549  N   GLN A  99     -30.836 -25.179  45.573  1.00 57.92           N  
ATOM   1550  H   GLN A  99     -31.443 -25.986  45.596  1.00 57.92           H  
ATOM   1551  CA  GLN A  99     -31.259 -24.125  44.664  1.00 57.92           C  
ATOM   1552  HA  GLN A  99     -30.543 -24.041  43.846  1.00 57.92           H  
ATOM   1553  C   GLN A  99     -31.439 -22.745  45.315  1.00 57.92           C  
ATOM   1554  CB  GLN A  99     -32.631 -24.564  44.120  1.00 57.92           C  
ATOM   1555  HB2 GLN A  99     -32.927 -23.862  43.339  1.00 57.92           H  
ATOM   1556  HB3 GLN A  99     -33.371 -24.510  44.919  1.00 57.92           H  
ATOM   1557  O   GLN A  99     -31.807 -22.644  46.484  1.00 57.92           O  
ATOM   1558  CG  GLN A  99     -32.652 -25.987  43.531  1.00 57.92           C  
ATOM   1559  HG2 GLN A  99     -31.839 -26.078  42.811  1.00 57.92           H  
ATOM   1560  HG3 GLN A  99     -32.509 -26.731  44.315  1.00 57.92           H  
ATOM   1561  CD  GLN A  99     -33.962 -26.306  42.826  1.00 57.92           C  
ATOM   1562  NE2 GLN A  99     -33.984 -27.324  41.995  1.00 57.92           N  
ATOM   1563 HE21 GLN A  99     -34.868 -27.492  41.537  1.00 57.92           H  
ATOM   1564 HE22 GLN A  99     -33.152 -27.866  41.811  1.00 57.92           H  
ATOM   1565  OE1 GLN A  99     -34.984 -25.666  43.001  1.00 57.92           O  
ATOM   1566  N   PRO A 100     -31.393 -21.691  44.489  1.00 68.39           N  
ATOM   1567  CA  PRO A 100     -32.441 -20.676  44.529  1.00 68.39           C  
ATOM   1568  HA  PRO A 100     -32.984 -20.751  45.471  1.00 68.39           H  
ATOM   1569  C   PRO A 100     -33.424 -20.874  43.370  1.00 68.39           C  
ATOM   1570  CB  PRO A 100     -31.752 -19.309  44.497  1.00 68.39           C  
ATOM   1571  HB2 PRO A 100     -32.130 -18.651  45.279  1.00 68.39           H  
ATOM   1572  HB3 PRO A 100     -31.881 -18.843  43.520  1.00 68.39           H  
ATOM   1573  O   PRO A 100     -33.040 -20.976  42.206  1.00 68.39           O  
ATOM   1574  CG  PRO A 100     -30.274 -19.632  44.710  1.00 68.39           C  
ATOM   1575  HG2 PRO A 100     -29.625 -18.930  44.186  1.00 68.39           H  
ATOM   1576  HG3 PRO A 100     -30.051 -19.638  45.777  1.00 68.39           H  
ATOM   1577  CD  PRO A 100     -30.139 -21.048  44.157  1.00 68.39           C  
ATOM   1578  HD2 PRO A 100     -30.027 -21.016  43.073  1.00 68.39           H  
ATOM   1579  HD3 PRO A 100     -29.288 -21.557  44.610  1.00 68.39           H  
ATOM   1580  N   MET A 101     -34.705 -20.940  43.723  1.00 66.57           N  
ATOM   1581  H   MET A 101     -34.912 -20.829  44.705  1.00 66.57           H  
ATOM   1582  CA  MET A 101     -35.854 -21.016  42.823  1.00 66.57           C  
ATOM   1583  HA  MET A 101     -35.765 -21.919  42.219  1.00 66.57           H  
ATOM   1584  C   MET A 101     -35.928 -19.791  41.890  1.00 66.57           C  
ATOM   1585  CB  MET A 101     -37.093 -21.133  43.725  1.00 66.57           C  
ATOM   1586  HB2 MET A 101     -37.183 -20.226  44.324  1.00 66.57           H  
ATOM   1587  HB3 MET A 101     -36.941 -21.970  44.406  1.00 66.57           H  
ATOM   1588  O   MET A 101     -35.648 -18.668  42.304  1.00 66.57           O  
ATOM   1589  CG  MET A 101     -38.419 -21.364  43.003  1.00 66.57           C  
ATOM   1590  HG2 MET A 101     -38.320 -22.238  42.360  1.00 66.57           H  
ATOM   1591  HG3 MET A 101     -38.653 -20.498  42.385  1.00 66.57           H  
ATOM   1592  SD  MET A 101     -39.778 -21.632  44.177  1.00 66.57           S  
ATOM   1593  CE  MET A 101     -40.484 -23.164  43.520  1.00 66.57           C  
ATOM   1594  HE1 MET A 101     -40.812 -23.006  42.492  1.00 66.57           H  
ATOM   1595  HE2 MET A 101     -39.732 -23.953  43.547  1.00 66.57           H  
ATOM   1596  HE3 MET A 101     -41.337 -23.460  44.130  1.00 66.57           H  
ATOM   1597  N   MET A 102     -36.320 -20.026  40.632  1.00 60.05           N  
ATOM   1598  H   MET A 102     -36.535 -20.982  40.386  1.00 60.05           H  
ATOM   1599  CA  MET A 102     -36.500 -19.005  39.590  1.00 60.05           C  
ATOM   1600  HA  MET A 102     -35.556 -18.480  39.443  1.00 60.05           H  
ATOM   1601  C   MET A 102     -37.559 -17.951  39.945  1.00 60.05           C  
ATOM   1602  CB  MET A 102     -36.922 -19.673  38.268  1.00 60.05           C  
ATOM   1603  HB2 MET A 102     -37.253 -18.896  37.579  1.00 60.05           H  
ATOM   1604  HB3 MET A 102     -37.764 -20.344  38.440  1.00 60.05           H  
ATOM   1605  O   MET A 102     -38.515 -18.236  40.667  1.00 60.05           O  
ATOM   1606  CG  MET A 102     -35.794 -20.424  37.562  1.00 60.05           C  
ATOM   1607  HG2 MET A 102     -35.662 -21.405  38.018  1.00 60.05           H  
ATOM   1608  HG3 MET A 102     -34.870 -19.861  37.697  1.00 60.05           H  
ATOM   1609  SD  MET A 102     -36.055 -20.604  35.773  1.00 60.05           S  
ATOM   1610  CE  MET A 102     -37.427 -21.789  35.719  1.00 60.05           C  
ATOM   1611  HE1 MET A 102     -37.127 -22.716  36.206  1.00 60.05           H  
ATOM   1612  HE2 MET A 102     -38.297 -21.375  36.228  1.00 60.05           H  
ATOM   1613  HE3 MET A 102     -37.683 -21.997  34.680  1.00 60.05           H  
ATOM   1614  N   PRO A 103     -37.497 -16.800  39.260  1.00 55.86           N  
ATOM   1615  CA  PRO A 103     -38.619 -16.501  38.374  1.00 55.86           C  
ATOM   1616  HA  PRO A 103     -39.271 -17.371  38.300  1.00 55.86           H  
ATOM   1617  C   PRO A 103     -38.186 -16.121  36.946  1.00 55.86           C  
ATOM   1618  CB  PRO A 103     -39.422 -15.401  39.069  1.00 55.86           C  
ATOM   1619  HB2 PRO A 103     -40.200 -15.855  39.682  1.00 55.86           H  
ATOM   1620  HB3 PRO A 103     -39.868 -14.710  38.354  1.00 55.86           H  
ATOM   1621  O   PRO A 103     -37.494 -15.137  36.711  1.00 55.86           O  
ATOM   1622  CG  PRO A 103     -38.413 -14.696  39.978  1.00 55.86           C  
ATOM   1623  HG2 PRO A 103     -38.811 -14.617  40.989  1.00 55.86           H  
ATOM   1624  HG3 PRO A 103     -38.177 -13.706  39.588  1.00 55.86           H  
ATOM   1625  CD  PRO A 103     -37.159 -15.572  39.963  1.00 55.86           C  
ATOM   1626  HD2 PRO A 103     -36.361 -15.060  39.426  1.00 55.86           H  
ATOM   1627  HD3 PRO A 103     -36.835 -15.780  40.983  1.00 55.86           H  
ATOM   1628  N   VAL A 104     -38.678 -16.909  35.987  1.00 54.16           N  
ATOM   1629  H   VAL A 104     -39.185 -17.716  36.322  1.00 54.16           H  
ATOM   1630  CA  VAL A 104     -39.029 -16.506  34.607  1.00 54.16           C  
ATOM   1631  HA  VAL A 104     -38.154 -16.129  34.077  1.00 54.16           H  
ATOM   1632  C   VAL A 104     -40.088 -15.397  34.751  1.00 54.16           C  
ATOM   1633  CB  VAL A 104     -39.616 -17.769  33.909  1.00 54.16           C  
ATOM   1634  HB  VAL A 104     -40.503 -18.084  34.460  1.00 54.16           H  
ATOM   1635  O   VAL A 104     -40.966 -15.601  35.596  1.00 54.16           O  
ATOM   1636  CG1 VAL A 104     -40.021 -17.638  32.438  1.00 54.16           C  
ATOM   1637 HG11 VAL A 104     -40.925 -17.034  32.352  1.00 54.16           H  
ATOM   1638 HG12 VAL A 104     -40.274 -18.616  32.030  1.00 54.16           H  
ATOM   1639 HG13 VAL A 104     -39.198 -17.223  31.856  1.00 54.16           H  
ATOM   1640  CG2 VAL A 104     -38.626 -18.941  33.950  1.00 54.16           C  
ATOM   1641 HG21 VAL A 104     -39.040 -19.816  33.451  1.00 54.16           H  
ATOM   1642 HG22 VAL A 104     -38.421 -19.224  34.983  1.00 54.16           H  
ATOM   1643 HG23 VAL A 104     -37.691 -18.658  33.466  1.00 54.16           H  
ATOM   1644  N   PRO A 105     -40.100 -14.265  34.004  1.00 48.33           N  
ATOM   1645  CA  PRO A 105     -40.365 -14.318  32.559  1.00 48.33           C  
ATOM   1646  HA  PRO A 105     -39.920 -15.202  32.100  1.00 48.33           H  
ATOM   1647  C   PRO A 105     -39.927 -13.111  31.698  1.00 48.33           C  
ATOM   1648  CB  PRO A 105     -41.903 -14.375  32.548  1.00 48.33           C  
ATOM   1649  HB2 PRO A 105     -42.339 -14.080  31.594  1.00 48.33           H  
ATOM   1650  HB3 PRO A 105     -42.254 -15.370  32.819  1.00 48.33           H  
ATOM   1651  O   PRO A 105     -39.566 -12.048  32.182  1.00 48.33           O  
ATOM   1652  CG  PRO A 105     -42.287 -13.398  33.669  1.00 48.33           C  
ATOM   1653  HG2 PRO A 105     -43.076 -13.825  34.288  1.00 48.33           H  
ATOM   1654  HG3 PRO A 105     -42.604 -12.440  33.256  1.00 48.33           H  
ATOM   1655  CD  PRO A 105     -41.000 -13.211  34.479  1.00 48.33           C  
ATOM   1656  HD2 PRO A 105     -41.210 -13.276  35.547  1.00 48.33           H  
ATOM   1657  HD3 PRO A 105     -40.573 -12.225  34.299  1.00 48.33           H  
ATOM   1658  N   GLY A 106     -40.110 -13.263  30.383  1.00 45.77           N  
ATOM   1659  H   GLY A 106     -40.366 -14.182  30.050  1.00 45.77           H  
ATOM   1660  CA  GLY A 106     -40.288 -12.141  29.455  1.00 45.77           C  
ATOM   1661  HA2 GLY A 106     -40.539 -11.235  30.007  1.00 45.77           H  
ATOM   1662  HA3 GLY A 106     -41.121 -12.364  28.788  1.00 45.77           H  
ATOM   1663  C   GLY A 106     -39.040 -11.846  28.635  1.00 45.77           C  
ATOM   1664  O   GLY A 106     -38.098 -11.228  29.101  1.00 45.77           O  
ATOM   1665  N   GLN A 107     -38.947 -12.404  27.432  1.00 51.94           N  
ATOM   1666  H   GLN A 107     -38.028 -12.806  27.313  1.00 51.94           H  
ATOM   1667  CA  GLN A 107     -39.357 -11.679  26.225  1.00 51.94           C  
ATOM   1668  HA  GLN A 107     -39.162 -12.323  25.367  1.00 51.94           H  
ATOM   1669  C   GLN A 107     -38.562 -10.391  26.002  1.00 51.94           C  
ATOM   1670  CB  GLN A 107     -40.857 -11.321  26.193  1.00 51.94           C  
ATOM   1671  HB2 GLN A 107     -40.969 -10.596  25.387  1.00 51.94           H  
ATOM   1672  HB3 GLN A 107     -41.158 -10.813  27.109  1.00 51.94           H  
ATOM   1673  O   GLN A 107     -38.943  -9.364  26.529  1.00 51.94           O  
ATOM   1674  CG  GLN A 107     -41.819 -12.477  25.902  1.00 51.94           C  
ATOM   1675  HG2 GLN A 107     -41.375 -13.146  25.165  1.00 51.94           H  
ATOM   1676  HG3 GLN A 107     -42.005 -13.043  26.815  1.00 51.94           H  
ATOM   1677  CD  GLN A 107     -43.132 -11.954  25.320  1.00 51.94           C  
ATOM   1678  NE2 GLN A 107     -44.270 -12.456  25.741  1.00 51.94           N  
ATOM   1679 HE21 GLN A 107     -45.095 -12.063  25.311  1.00 51.94           H  
ATOM   1680 HE22 GLN A 107     -44.305 -13.165  26.460  1.00 51.94           H  
ATOM   1681  OE1 GLN A 107     -43.165 -11.101  24.453  1.00 51.94           O  
ATOM   1682  N   HIS A 108     -37.572 -10.428  25.111  1.00 53.29           N  
ATOM   1683  H   HIS A 108     -37.174 -11.330  24.890  1.00 53.29           H  
ATOM   1684  CA  HIS A 108     -37.457  -9.420  24.055  1.00 53.29           C  
ATOM   1685  HA  HIS A 108     -38.460  -9.070  23.811  1.00 53.29           H  
ATOM   1686  C   HIS A 108     -36.912 -10.114  22.806  1.00 53.29           C  
ATOM   1687  CB  HIS A 108     -36.661  -8.176  24.478  1.00 53.29           C  
ATOM   1688  HB2 HIS A 108     -36.329  -7.649  23.583  1.00 53.29           H  
ATOM   1689  HB3 HIS A 108     -35.777  -8.476  25.039  1.00 53.29           H  
ATOM   1690  O   HIS A 108     -35.718 -10.341  22.625  1.00 53.29           O  
ATOM   1691  CG  HIS A 108     -37.492  -7.211  25.295  1.00 53.29           C  
ATOM   1692  CD2 HIS A 108     -37.418  -7.016  26.651  1.00 53.29           C  
ATOM   1693  HD2 HIS A 108     -36.729  -7.504  27.324  1.00 53.29           H  
ATOM   1694  ND1 HIS A 108     -38.563  -6.466  24.844  1.00 53.29           N  
ATOM   1695  HD1 HIS A 108     -38.902  -6.416  23.894  1.00 53.29           H  
ATOM   1696  CE1 HIS A 108     -39.121  -5.856  25.905  1.00 53.29           C  
ATOM   1697  HE1 HIS A 108     -39.992  -5.218  25.868  1.00 53.29           H  
ATOM   1698  NE2 HIS A 108     -38.448  -6.146  27.025  1.00 53.29           N  
ATOM   1699  N   SER A 109     -37.863 -10.539  21.986  1.00 45.86           N  
ATOM   1700  H   SER A 109     -38.820 -10.338  22.238  1.00 45.86           H  
ATOM   1701  CA  SER A 109     -37.703 -10.994  20.617  1.00 45.86           C  
ATOM   1702  HA  SER A 109     -37.037 -11.857  20.596  1.00 45.86           H  
ATOM   1703  C   SER A 109     -37.141  -9.886  19.724  1.00 45.86           C  
ATOM   1704  CB  SER A 109     -39.088 -11.418  20.106  1.00 45.86           C  
ATOM   1705  HB2 SER A 109     -39.093 -11.462  19.017  1.00 45.86           H  
ATOM   1706  HB3 SER A 109     -39.321 -12.408  20.498  1.00 45.86           H  
ATOM   1707  O   SER A 109     -37.661  -8.778  19.705  1.00 45.86           O  
ATOM   1708  OG  SER A 109     -40.081 -10.515  20.565  1.00 45.86           O  
ATOM   1709  HG  SER A 109     -39.945  -9.678  20.116  1.00 45.86           H  
ATOM   1710  N   MET A 110     -36.102 -10.255  18.976  1.00 43.60           N  
ATOM   1711  H   MET A 110     -35.578 -11.026  19.364  1.00 43.60           H  
ATOM   1712  CA  MET A 110     -36.000 -10.166  17.515  1.00 43.60           C  
ATOM   1713  HA  MET A 110     -34.953 -10.385  17.305  1.00 43.60           H  
ATOM   1714  C   MET A 110     -36.305  -8.814  16.818  1.00 43.60           C  
ATOM   1715  CB  MET A 110     -36.810 -11.343  16.917  1.00 43.60           C  
ATOM   1716  HB2 MET A 110     -37.813 -11.004  16.657  1.00 43.60           H  
ATOM   1717  HB3 MET A 110     -36.912 -12.134  17.661  1.00 43.60           H  
ATOM   1718  O   MET A 110     -37.422  -8.310  16.835  1.00 43.60           O  
ATOM   1719  CG  MET A 110     -36.153 -11.981  15.689  1.00 43.60           C  
ATOM   1720  HG2 MET A 110     -35.144 -12.307  15.940  1.00 43.60           H  
ATOM   1721  HG3 MET A 110     -36.084 -11.218  14.914  1.00 43.60           H  
ATOM   1722  SD  MET A 110     -37.073 -13.382  14.988  1.00 43.60           S  
ATOM   1723  CE  MET A 110     -36.180 -14.800  15.678  1.00 43.60           C  
ATOM   1724  HE1 MET A 110     -36.649 -15.722  15.336  1.00 43.60           H  
ATOM   1725  HE2 MET A 110     -35.144 -14.778  15.341  1.00 43.60           H  
ATOM   1726  HE3 MET A 110     -36.213 -14.761  16.767  1.00 43.60           H  
ATOM   1727  N   THR A 111     -35.313  -8.384  16.021  1.00 42.42           N  
ATOM   1728  H   THR A 111     -34.429  -8.852  16.159  1.00 42.42           H  
ATOM   1729  CA  THR A 111     -35.399  -7.601  14.760  1.00 42.42           C  
ATOM   1730  HA  THR A 111     -34.380  -7.586  14.374  1.00 42.42           H  
ATOM   1731  C   THR A 111     -35.827  -6.125  14.783  1.00 42.42           C  
ATOM   1732  CB  THR A 111     -36.217  -8.332  13.668  1.00 42.42           C  
ATOM   1733  HB  THR A 111     -36.585  -7.602  12.946  1.00 42.42           H  
ATOM   1734  O   THR A 111     -36.988  -5.816  15.029  1.00 42.42           O  
ATOM   1735  CG2 THR A 111     -35.355  -9.336  12.907  1.00 42.42           C  
ATOM   1736 HG21 THR A 111     -34.617  -8.802  12.309  1.00 42.42           H  
ATOM   1737 HG22 THR A 111     -35.984  -9.924  12.239  1.00 42.42           H  
ATOM   1738 HG23 THR A 111     -34.840 -10.004  13.598  1.00 42.42           H  
ATOM   1739  OG1 THR A 111     -37.319  -9.045  14.176  1.00 42.42           O  
ATOM   1740  HG1 THR A 111     -37.712  -8.514  14.872  1.00 42.42           H  
ATOM   1741  N   PRO A 112     -34.957  -5.216  14.293  1.00 39.92           N  
ATOM   1742  CA  PRO A 112     -35.372  -4.012  13.594  1.00 39.92           C  
ATOM   1743  HA  PRO A 112     -36.409  -3.760  13.819  1.00 39.92           H  
ATOM   1744  C   PRO A 112     -35.215  -4.201  12.073  1.00 39.92           C  
ATOM   1745  CB  PRO A 112     -34.464  -2.919  14.160  1.00 39.92           C  
ATOM   1746  HB2 PRO A 112     -34.325  -2.096  13.460  1.00 39.92           H  
ATOM   1747  HB3 PRO A 112     -34.886  -2.552  15.095  1.00 39.92           H  
ATOM   1748  O   PRO A 112     -34.109  -4.236  11.538  1.00 39.92           O  
ATOM   1749  CG  PRO A 112     -33.148  -3.651  14.451  1.00 39.92           C  
ATOM   1750  HG2 PRO A 112     -32.449  -3.503  13.628  1.00 39.92           H  
ATOM   1751  HG3 PRO A 112     -32.707  -3.296  15.383  1.00 39.92           H  
ATOM   1752  CD  PRO A 112     -33.522  -5.139  14.545  1.00 39.92           C  
ATOM   1753  HD2 PRO A 112     -33.292  -5.517  15.542  1.00 39.92           H  
ATOM   1754  HD3 PRO A 112     -32.976  -5.708  13.793  1.00 39.92           H  
ATOM   1755  N   THR A 113     -36.327  -4.285  11.345  1.00 39.59           N  
ATOM   1756  H   THR A 113     -37.205  -4.409  11.828  1.00 39.59           H  
ATOM   1757  CA  THR A 113     -36.427  -3.820   9.951  1.00 39.59           C  
ATOM   1758  HA  THR A 113     -35.705  -3.017   9.804  1.00 39.59           H  
ATOM   1759  C   THR A 113     -37.832  -3.257   9.745  1.00 39.59           C  
ATOM   1760  CB  THR A 113     -36.113  -4.904   8.901  1.00 39.59           C  
ATOM   1761  HB  THR A 113     -36.834  -5.717   8.980  1.00 39.59           H  
ATOM   1762  O   THR A 113     -38.810  -3.924  10.053  1.00 39.59           O  
ATOM   1763  CG2 THR A 113     -36.112  -4.344   7.475  1.00 39.59           C  
ATOM   1764 HG21 THR A 113     -35.772  -5.118   6.787  1.00 39.59           H  
ATOM   1765 HG22 THR A 113     -35.445  -3.486   7.402  1.00 39.59           H  
ATOM   1766 HG23 THR A 113     -37.124  -4.060   7.187  1.00 39.59           H  
ATOM   1767  OG1 THR A 113     -34.816  -5.411   9.104  1.00 39.59           O  
ATOM   1768  HG1 THR A 113     -34.507  -5.110   9.962  1.00 39.59           H  
ATOM   1769  N   GLN A 114     -37.870  -1.997   9.301  1.00 41.12           N  
ATOM   1770  H   GLN A 114     -36.963  -1.556   9.240  1.00 41.12           H  
ATOM   1771  CA  GLN A 114     -38.919  -1.274   8.566  1.00 41.12           C  
ATOM   1772  HA  GLN A 114     -38.983  -0.265   8.972  1.00 41.12           H  
ATOM   1773  C   GLN A 114     -40.347  -1.857   8.538  1.00 41.12           C  
ATOM   1774  CB  GLN A 114     -38.467  -1.172   7.100  1.00 41.12           C  
ATOM   1775  HB2 GLN A 114     -39.236  -0.630   6.550  1.00 41.12           H  
ATOM   1776  HB3 GLN A 114     -38.406  -2.176   6.680  1.00 41.12           H  
ATOM   1777  O   GLN A 114     -40.567  -2.932   8.001  1.00 41.12           O  
ATOM   1778  CG  GLN A 114     -37.132  -0.457   6.848  1.00 41.12           C  
ATOM   1779  HG2 GLN A 114     -37.197   0.569   7.210  1.00 41.12           H  
ATOM   1780  HG3 GLN A 114     -36.327  -0.966   7.378  1.00 41.12           H  
ATOM   1781  CD  GLN A 114     -36.780  -0.437   5.362  1.00 41.12           C  
ATOM   1782  NE2 GLN A 114     -35.656   0.130   4.987  1.00 41.12           N  
ATOM   1783 HE21 GLN A 114     -35.024   0.553   5.651  1.00 41.12           H  
ATOM   1784 HE22 GLN A 114     -35.481   0.100   3.992  1.00 41.12           H  
ATOM   1785  OE1 GLN A 114     -37.488  -0.933   4.507  1.00 41.12           O  
ATOM   1786  N   HIS A 115     -41.351  -1.061   8.906  1.00 51.21           N  
ATOM   1787  H   HIS A 115     -41.245  -0.609   9.803  1.00 51.21           H  
ATOM   1788  CA  HIS A 115     -42.172  -0.290   7.955  1.00 51.21           C  
ATOM   1789  HA  HIS A 115     -41.542   0.506   7.558  1.00 51.21           H  
ATOM   1790  C   HIS A 115     -43.346   0.377   8.687  1.00 51.21           C  
ATOM   1791  CB  HIS A 115     -42.719  -1.100   6.752  1.00 51.21           C  
ATOM   1792  HB2 HIS A 115     -43.805  -1.009   6.716  1.00 51.21           H  
ATOM   1793  HB3 HIS A 115     -42.525  -2.168   6.853  1.00 51.21           H  
ATOM   1794  O   HIS A 115     -43.861  -0.116   9.684  1.00 51.21           O  
ATOM   1795  CG  HIS A 115     -42.182  -0.608   5.426  1.00 51.21           C  
ATOM   1796  CD2 HIS A 115     -41.232  -1.208   4.641  1.00 51.21           C  
ATOM   1797  HD2 HIS A 115     -40.712  -2.128   4.861  1.00 51.21           H  
ATOM   1798  ND1 HIS A 115     -42.581   0.539   4.770  1.00 51.21           N  
ATOM   1799  HD1 HIS A 115     -43.357   1.133   5.023  1.00 51.21           H  
ATOM   1800  CE1 HIS A 115     -41.885   0.628   3.624  1.00 51.21           C  
ATOM   1801  HE1 HIS A 115     -42.001   1.402   2.880  1.00 51.21           H  
ATOM   1802  NE2 HIS A 115     -41.055  -0.413   3.502  1.00 51.21           N  
ATOM   1803  N   HIS A 116     -43.753   1.525   8.153  1.00 49.65           N  
ATOM   1804  H   HIS A 116     -43.231   1.861   7.357  1.00 49.65           H  
ATOM   1805  CA  HIS A 116     -44.975   2.261   8.461  1.00 49.65           C  
ATOM   1806  HA  HIS A 116     -44.814   2.902   9.328  1.00 49.65           H  
ATOM   1807  C   HIS A 116     -46.218   1.390   8.699  1.00 49.65           C  
ATOM   1808  CB  HIS A 116     -45.278   3.114   7.217  1.00 49.65           C  
ATOM   1809  HB2 HIS A 116     -46.196   3.676   7.396  1.00 49.65           H  
ATOM   1810  HB3 HIS A 116     -45.460   2.458   6.366  1.00 49.65           H  
ATOM   1811  O   HIS A 116     -46.523   0.549   7.863  1.00 49.65           O  
ATOM   1812  CG  HIS A 116     -44.211   4.099   6.832  1.00 49.65           C  
ATOM   1813  CD2 HIS A 116     -43.947   4.555   5.568  1.00 49.65           C  
ATOM   1814  HD2 HIS A 116     -44.441   4.243   4.659  1.00 49.65           H  
ATOM   1815  ND1 HIS A 116     -43.407   4.806   7.698  1.00 49.65           N  
ATOM   1816  HD1 HIS A 116     -43.400   4.742   8.705  1.00 49.65           H  
ATOM   1817  CE1 HIS A 116     -42.682   5.672   6.972  1.00 49.65           C  
ATOM   1818  HE1 HIS A 116     -41.968   6.377   7.371  1.00 49.65           H  
ATOM   1819  NE2 HIS A 116     -42.971   5.547   5.670  1.00 49.65           N  
ATOM   1820  N   GLN A 117     -47.009   1.724   9.724  1.00 51.17           N  
ATOM   1821  H   GLN A 117     -46.570   2.136  10.535  1.00 51.17           H  
ATOM   1822  CA  GLN A 117     -48.436   2.051   9.578  1.00 51.17           C  
ATOM   1823  HA  GLN A 117     -48.523   2.726   8.726  1.00 51.17           H  
ATOM   1824  C   GLN A 117     -48.950   2.779  10.837  1.00 51.17           C  
ATOM   1825  CB  GLN A 117     -49.326   0.824   9.304  1.00 51.17           C  
ATOM   1826  HB2 GLN A 117     -50.330   1.046   9.666  1.00 51.17           H  
ATOM   1827  HB3 GLN A 117     -48.963  -0.029   9.878  1.00 51.17           H  
ATOM   1828  O   GLN A 117     -48.573   2.416  11.951  1.00 51.17           O  
ATOM   1829  CG  GLN A 117     -49.393   0.454   7.805  1.00 51.17           C  
ATOM   1830  HG2 GLN A 117     -48.846  -0.478   7.663  1.00 51.17           H  
ATOM   1831  HG3 GLN A 117     -48.909   1.220   7.199  1.00 51.17           H  
ATOM   1832  CD  GLN A 117     -50.791   0.269   7.232  1.00 51.17           C  
ATOM   1833  NE2 GLN A 117     -50.914  -0.436   6.130  1.00 51.17           N  
ATOM   1834 HE21 GLN A 117     -50.108  -0.881   5.713  1.00 51.17           H  
ATOM   1835 HE22 GLN A 117     -51.855  -0.535   5.776  1.00 51.17           H  
ATOM   1836  OE1 GLN A 117     -51.787   0.777   7.713  1.00 51.17           O  
ATOM   1837  N   PRO A 118     -49.796   3.810  10.681  1.00 54.70           N  
ATOM   1838  CA  PRO A 118     -50.496   4.454  11.780  1.00 54.70           C  
ATOM   1839  HA  PRO A 118     -49.875   4.507  12.674  1.00 54.70           H  
ATOM   1840  C   PRO A 118     -51.791   3.687  12.079  1.00 54.70           C  
ATOM   1841  CB  PRO A 118     -50.786   5.862  11.250  1.00 54.70           C  
ATOM   1842  HB2 PRO A 118     -49.900   6.484  11.375  1.00 54.70           H  
ATOM   1843  HB3 PRO A 118     -51.644   6.319  11.744  1.00 54.70           H  
ATOM   1844  O   PRO A 118     -52.505   3.326  11.151  1.00 54.70           O  
ATOM   1845  CG  PRO A 118     -51.045   5.636   9.756  1.00 54.70           C  
ATOM   1846  HG2 PRO A 118     -52.103   5.435   9.588  1.00 54.70           H  
ATOM   1847  HG3 PRO A 118     -50.730   6.496   9.166  1.00 54.70           H  
ATOM   1848  CD  PRO A 118     -50.224   4.392   9.414  1.00 54.70           C  
ATOM   1849  HD2 PRO A 118     -50.832   3.685   8.850  1.00 54.70           H  
ATOM   1850  HD3 PRO A 118     -49.354   4.694   8.830  1.00 54.70           H  
ATOM   1851  N   ASN A 119     -52.118   3.466  13.352  1.00 51.45           N  
ATOM   1852  H   ASN A 119     -51.371   3.517  14.030  1.00 51.45           H  
ATOM   1853  CA  ASN A 119     -53.469   3.697  13.882  1.00 51.45           C  
ATOM   1854  HA  ASN A 119     -53.620   4.777  13.875  1.00 51.45           H  
ATOM   1855  C   ASN A 119     -53.586   3.265  15.346  1.00 51.45           C  
ATOM   1856  CB  ASN A 119     -54.601   3.047  13.050  1.00 51.45           C  
ATOM   1857  HB2 ASN A 119     -54.240   2.146  12.553  1.00 51.45           H  
ATOM   1858  HB3 ASN A 119     -55.414   2.746  13.711  1.00 51.45           H  
ATOM   1859  O   ASN A 119     -53.344   2.115  15.707  1.00 51.45           O  
ATOM   1860  CG  ASN A 119     -55.203   4.021  12.045  1.00 51.45           C  
ATOM   1861  ND2 ASN A 119     -55.746   3.537  10.954  1.00 51.45           N  
ATOM   1862 HD21 ASN A 119     -56.085   4.214  10.286  1.00 51.45           H  
ATOM   1863 HD22 ASN A 119     -55.619   2.559  10.734  1.00 51.45           H  
ATOM   1864  OD1 ASN A 119     -55.223   5.228  12.237  1.00 51.45           O  
ATOM   1865  N   LEU A 120     -54.017   4.230  16.162  1.00 52.34           N  
ATOM   1866  H   LEU A 120     -54.201   5.124  15.731  1.00 52.34           H  
ATOM   1867  CA  LEU A 120     -54.625   4.030  17.473  1.00 52.34           C  
ATOM   1868  HA  LEU A 120     -53.891   3.626  18.171  1.00 52.34           H  
ATOM   1869  C   LEU A 120     -55.795   3.034  17.370  1.00 52.34           C  
ATOM   1870  CB  LEU A 120     -55.160   5.387  17.973  1.00 52.34           C  
ATOM   1871  HB2 LEU A 120     -55.935   5.173  18.709  1.00 52.34           H  
ATOM   1872  HB3 LEU A 120     -55.658   5.917  17.160  1.00 52.34           H  
ATOM   1873  O   LEU A 120     -56.540   3.060  16.389  1.00 52.34           O  
ATOM   1874  CG  LEU A 120     -54.146   6.312  18.664  1.00 52.34           C  
ATOM   1875  HG  LEU A 120     -53.398   5.713  19.184  1.00 52.34           H  
ATOM   1876  CD1 LEU A 120     -53.449   7.262  17.689  1.00 52.34           C  
ATOM   1877 HD11 LEU A 120     -52.758   7.905  18.234  1.00 52.34           H  
ATOM   1878 HD12 LEU A 120     -52.881   6.686  16.959  1.00 52.34           H  
ATOM   1879 HD13 LEU A 120     -54.184   7.880  17.173  1.00 52.34           H  
ATOM   1880  CD2 LEU A 120     -54.888   7.159  19.702  1.00 52.34           C  
ATOM   1881 HD21 LEU A 120     -55.672   7.742  19.220  1.00 52.34           H  
ATOM   1882 HD22 LEU A 120     -55.325   6.516  20.466  1.00 52.34           H  
ATOM   1883 HD23 LEU A 120     -54.188   7.838  20.188  1.00 52.34           H  
ATOM   1884  N   PRO A 121     -56.019   2.225  18.416  1.00 58.45           N  
ATOM   1885  CA  PRO A 121     -57.037   2.640  19.381  1.00 58.45           C  
ATOM   1886  HA  PRO A 121     -57.272   3.698  19.269  1.00 58.45           H  
ATOM   1887  C   PRO A 121     -56.637   2.388  20.845  1.00 58.45           C  
ATOM   1888  CB  PRO A 121     -58.297   1.865  18.991  1.00 58.45           C  
ATOM   1889  HB2 PRO A 121     -58.936   1.664  19.851  1.00 58.45           H  
ATOM   1890  HB3 PRO A 121     -58.848   2.429  18.239  1.00 58.45           H  
ATOM   1891  O   PRO A 121     -56.266   1.286  21.237  1.00 58.45           O  
ATOM   1892  CG  PRO A 121     -57.770   0.574  18.364  1.00 58.45           C  
ATOM   1893  HG2 PRO A 121     -57.906  -0.265  19.047  1.00 58.45           H  
ATOM   1894  HG3 PRO A 121     -58.276   0.379  17.419  1.00 58.45           H  
ATOM   1895  CD  PRO A 121     -56.277   0.818  18.136  1.00 58.45           C  
ATOM   1896  HD2 PRO A 121     -56.007   0.560  17.112  1.00 58.45           H  
ATOM   1897  HD3 PRO A 121     -55.696   0.202  18.823  1.00 58.45           H  
ATOM   1898  N   LEU A 122     -56.794   3.425  21.673  1.00 57.63           N  
ATOM   1899  H   LEU A 122     -57.106   4.291  21.258  1.00 57.63           H  
ATOM   1900  CA  LEU A 122     -57.025   3.286  23.116  1.00 57.63           C  
ATOM   1901  HA  LEU A 122     -56.202   2.754  23.592  1.00 57.63           H  
ATOM   1902  C   LEU A 122     -58.324   2.492  23.320  1.00 57.63           C  
ATOM   1903  CB  LEU A 122     -57.190   4.700  23.714  1.00 57.63           C  
ATOM   1904  HB2 LEU A 122     -57.861   5.264  23.065  1.00 57.63           H  
ATOM   1905  HB3 LEU A 122     -57.683   4.625  24.683  1.00 57.63           H  
ATOM   1906  O   LEU A 122     -59.308   2.794  22.638  1.00 57.63           O  
ATOM   1907  CG  LEU A 122     -55.871   5.474  23.885  1.00 57.63           C  
ATOM   1908  HG  LEU A 122     -55.168   5.188  23.103  1.00 57.63           H  
ATOM   1909  CD1 LEU A 122     -56.109   6.981  23.783  1.00 57.63           C  
ATOM   1910 HD11 LEU A 122     -56.812   7.304  24.551  1.00 57.63           H  
ATOM   1911 HD12 LEU A 122     -56.510   7.227  22.800  1.00 57.63           H  
ATOM   1912 HD13 LEU A 122     -55.165   7.510  23.914  1.00 57.63           H  
ATOM   1913  CD2 LEU A 122     -55.257   5.178  25.254  1.00 57.63           C  
ATOM   1914 HD21 LEU A 122     -54.304   5.699  25.346  1.00 57.63           H  
ATOM   1915 HD22 LEU A 122     -55.923   5.508  26.052  1.00 57.63           H  
ATOM   1916 HD23 LEU A 122     -55.076   4.108  25.353  1.00 57.63           H  
ATOM   1917  N   PRO A 123     -58.379   1.534  24.263  1.00 48.48           N  
ATOM   1918  CA  PRO A 123     -59.358   1.749  25.329  1.00 48.48           C  
ATOM   1919  HA  PRO A 123     -59.514   2.820  25.462  1.00 48.48           H  
ATOM   1920  C   PRO A 123     -59.032   1.140  26.707  1.00 48.48           C  
ATOM   1921  CB  PRO A 123     -60.660   1.132  24.801  1.00 48.48           C  
ATOM   1922  HB2 PRO A 123     -61.323   0.797  25.598  1.00 48.48           H  
ATOM   1923  HB3 PRO A 123     -61.183   1.850  24.169  1.00 48.48           H  
ATOM   1924  O   PRO A 123     -58.354   0.129  26.851  1.00 48.48           O  
ATOM   1925  CG  PRO A 123     -60.175  -0.042  23.950  1.00 48.48           C  
ATOM   1926  HG2 PRO A 123     -60.684  -0.046  22.986  1.00 48.48           H  
ATOM   1927  HG3 PRO A 123     -60.339  -0.986  24.470  1.00 48.48           H  
ATOM   1928  CD  PRO A 123     -58.671   0.192  23.767  1.00 48.48           C  
ATOM   1929  HD2 PRO A 123     -58.402   0.092  22.715  1.00 48.48           H  
ATOM   1930  HD3 PRO A 123     -58.108  -0.539  24.347  1.00 48.48           H  
ATOM   1931  N   ALA A 124     -59.713   1.750  27.682  1.00 57.33           N  
ATOM   1932  H   ALA A 124     -60.159   2.611  27.399  1.00 57.33           H  
ATOM   1933  CA  ALA A 124     -60.248   1.184  28.920  1.00 57.33           C  
ATOM   1934  HA  ALA A 124     -60.968   1.927  29.265  1.00 57.33           H  
ATOM   1935  C   ALA A 124     -59.298   0.994  30.116  1.00 57.33           C  
ATOM   1936  CB  ALA A 124     -61.128  -0.027  28.606  1.00 57.33           C  
ATOM   1937  HB1 ALA A 124     -61.881   0.229  27.860  1.00 57.33           H  
ATOM   1938  HB2 ALA A 124     -60.512  -0.846  28.234  1.00 57.33           H  
ATOM   1939  HB3 ALA A 124     -61.627  -0.360  29.516  1.00 57.33           H  
ATOM   1940  O   ALA A 124     -58.684  -0.045  30.336  1.00 57.33           O  
ATOM   1941  N   GLN A 125     -59.321   2.026  30.963  1.00 58.51           N  
ATOM   1942  H   GLN A 125     -59.869   2.825  30.680  1.00 58.51           H  
ATOM   1943  CA  GLN A 125     -58.957   1.992  32.375  1.00 58.51           C  
ATOM   1944  HA  GLN A 125     -57.887   1.810  32.480  1.00 58.51           H  
ATOM   1945  C   GLN A 125     -59.741   0.892  33.111  1.00 58.51           C  
ATOM   1946  CB  GLN A 125     -59.324   3.356  32.995  1.00 58.51           C  
ATOM   1947  HB2 GLN A 125     -59.105   3.317  34.062  1.00 58.51           H  
ATOM   1948  HB3 GLN A 125     -60.395   3.521  32.878  1.00 58.51           H  
ATOM   1949  O   GLN A 125     -60.972   0.898  33.095  1.00 58.51           O  
ATOM   1950  CG  GLN A 125     -58.576   4.557  32.390  1.00 58.51           C  
ATOM   1951  HG2 GLN A 125     -57.505   4.426  32.547  1.00 58.51           H  
ATOM   1952  HG3 GLN A 125     -58.760   4.605  31.316  1.00 58.51           H  
ATOM   1953  CD  GLN A 125     -59.003   5.891  33.000  1.00 58.51           C  
ATOM   1954  NE2 GLN A 125     -58.476   6.996  32.522  1.00 58.51           N  
ATOM   1955 HE21 GLN A 125     -57.778   6.972  31.792  1.00 58.51           H  
ATOM   1956 HE22 GLN A 125     -58.786   7.849  32.965  1.00 58.51           H  
ATOM   1957  OE1 GLN A 125     -59.817   5.981  33.901  1.00 58.51           O  
ATOM   1958  N   GLN A 126     -59.038  -0.009  33.800  1.00 64.82           N  
ATOM   1959  H   GLN A 126     -58.030   0.024  33.758  1.00 64.82           H  
ATOM   1960  CA  GLN A 126     -59.634  -0.822  34.860  1.00 64.82           C  
ATOM   1961  HA  GLN A 126     -60.713  -0.833  34.709  1.00 64.82           H  
ATOM   1962  C   GLN A 126     -59.344  -0.190  36.231  1.00 64.82           C  
ATOM   1963  CB  GLN A 126     -59.162  -2.280  34.814  1.00 64.82           C  
ATOM   1964  HB2 GLN A 126     -58.082  -2.330  34.676  1.00 64.82           H  
ATOM   1965  HB3 GLN A 126     -59.403  -2.729  35.778  1.00 64.82           H  
ATOM   1966  O   GLN A 126     -58.223   0.269  36.463  1.00 64.82           O  
ATOM   1967  CG  GLN A 126     -59.880  -3.087  33.720  1.00 64.82           C  
ATOM   1968  HG2 GLN A 126     -59.434  -2.865  32.750  1.00 64.82           H  
ATOM   1969  HG3 GLN A 126     -60.929  -2.795  33.686  1.00 64.82           H  
ATOM   1970  CD  GLN A 126     -59.827  -4.592  33.971  1.00 64.82           C  
ATOM   1971  NE2 GLN A 126     -60.641  -5.369  33.291  1.00 64.82           N  
ATOM   1972 HE21 GLN A 126     -60.561  -6.356  33.488  1.00 64.82           H  
ATOM   1973 HE22 GLN A 126     -61.256  -4.987  32.586  1.00 64.82           H  
ATOM   1974  OE1 GLN A 126     -59.084  -5.107  34.786  1.00 64.82           O  
ATOM   1975  N   PRO A 127     -60.338  -0.136  37.136  1.00 64.52           N  
ATOM   1976  CA  PRO A 127     -60.196   0.508  38.433  1.00 64.52           C  
ATOM   1977  HA  PRO A 127     -59.749   1.490  38.286  1.00 64.52           H  
ATOM   1978  C   PRO A 127     -59.314  -0.285  39.405  1.00 64.52           C  
ATOM   1979  CB  PRO A 127     -61.621   0.704  38.958  1.00 64.52           C  
ATOM   1980  HB2 PRO A 127     -61.675   0.640  40.045  1.00 64.52           H  
ATOM   1981  HB3 PRO A 127     -62.004   1.666  38.617  1.00 64.52           H  
ATOM   1982  O   PRO A 127     -59.348  -1.512  39.481  1.00 64.52           O  
ATOM   1983  CG  PRO A 127     -62.405  -0.419  38.284  1.00 64.52           C  
ATOM   1984  HG2 PRO A 127     -62.295  -1.336  38.863  1.00 64.52           H  
ATOM   1985  HG3 PRO A 127     -63.458  -0.165  38.166  1.00 64.52           H  
ATOM   1986  CD  PRO A 127     -61.708  -0.582  36.938  1.00 64.52           C  
ATOM   1987  HD2 PRO A 127     -61.744  -1.625  36.623  1.00 64.52           H  
ATOM   1988  HD3 PRO A 127     -62.192   0.055  36.198  1.00 64.52           H  
ATOM   1989  N   PHE A 128     -58.567   0.489  40.189  1.00 53.52           N  
ATOM   1990  H   PHE A 128     -58.629   1.482  40.017  1.00 53.52           H  
ATOM   1991  CA  PHE A 128     -57.762   0.102  41.344  1.00 53.52           C  
ATOM   1992  HA  PHE A 128     -56.945  -0.540  41.016  1.00 53.52           H  
ATOM   1993  C   PHE A 128     -58.622  -0.636  42.387  1.00 53.52           C  
ATOM   1994  CB  PHE A 128     -57.196   1.419  41.932  1.00 53.52           C  
ATOM   1995  HB2 PHE A 128     -57.369   2.240  41.236  1.00 53.52           H  
ATOM   1996  HB3 PHE A 128     -57.748   1.687  42.833  1.00 53.52           H  
ATOM   1997  O   PHE A 128     -59.619  -0.085  42.855  1.00 53.52           O  
ATOM   1998  CG  PHE A 128     -55.718   1.441  42.247  1.00 53.52           C  
ATOM   1999  CD1 PHE A 128     -55.274   1.306  43.575  1.00 53.52           C  
ATOM   2000  HD1 PHE A 128     -55.984   1.132  44.370  1.00 53.52           H  
ATOM   2001  CD2 PHE A 128     -54.787   1.682  41.218  1.00 53.52           C  
ATOM   2002  HD2 PHE A 128     -55.123   1.797  40.198  1.00 53.52           H  
ATOM   2003  CE1 PHE A 128     -53.904   1.411  43.873  1.00 53.52           C  
ATOM   2004  HE1 PHE A 128     -53.563   1.307  44.893  1.00 53.52           H  
ATOM   2005  CE2 PHE A 128     -53.417   1.787  41.517  1.00 53.52           C  
ATOM   2006  HE2 PHE A 128     -52.703   1.971  40.728  1.00 53.52           H  
ATOM   2007  CZ  PHE A 128     -52.976   1.653  42.845  1.00 53.52           C  
ATOM   2008  HZ  PHE A 128     -51.924   1.732  43.075  1.00 53.52           H  
ATOM   2009  N   GLN A 129     -58.231  -1.847  42.795  1.00 61.86           N  
ATOM   2010  H   GLN A 129     -57.419  -2.270  42.368  1.00 61.86           H  
ATOM   2011  CA  GLN A 129     -58.765  -2.475  44.009  1.00 61.86           C  
ATOM   2012  HA  GLN A 129     -59.652  -1.927  44.325  1.00 61.86           H  
ATOM   2013  C   GLN A 129     -57.721  -2.412  45.135  1.00 61.86           C  
ATOM   2014  CB  GLN A 129     -59.234  -3.916  43.770  1.00 61.86           C  
ATOM   2015  HB2 GLN A 129     -58.448  -4.502  43.295  1.00 61.86           H  
ATOM   2016  HB3 GLN A 129     -59.425  -4.345  44.754  1.00 61.86           H  
ATOM   2017  O   GLN A 129     -56.604  -2.897  44.948  1.00 61.86           O  
ATOM   2018  CG  GLN A 129     -60.521  -3.972  42.922  1.00 61.86           C  
ATOM   2019  HG2 GLN A 129     -60.249  -4.122  41.877  1.00 61.86           H  
ATOM   2020  HG3 GLN A 129     -61.046  -3.019  42.987  1.00 61.86           H  
ATOM   2021  CD  GLN A 129     -61.511  -5.057  43.348  1.00 61.86           C  
ATOM   2022  NE2 GLN A 129     -62.616  -5.193  42.651  1.00 61.86           N  
ATOM   2023 HE21 GLN A 129     -63.248  -5.915  42.968  1.00 61.86           H  
ATOM   2024 HE22 GLN A 129     -62.788  -4.615  41.841  1.00 61.86           H  
ATOM   2025  OE1 GLN A 129     -61.346  -5.783  44.314  1.00 61.86           O  
ATOM   2026  N   PRO A 130     -58.050  -1.833  46.303  1.00 56.77           N  
ATOM   2027  CA  PRO A 130     -57.153  -1.788  47.447  1.00 56.77           C  
ATOM   2028  HA  PRO A 130     -56.121  -1.642  47.128  1.00 56.77           H  
ATOM   2029  C   PRO A 130     -57.263  -3.100  48.233  1.00 56.77           C  
ATOM   2030  CB  PRO A 130     -57.614  -0.562  48.244  1.00 56.77           C  
ATOM   2031  HB2 PRO A 130     -57.130   0.328  47.841  1.00 56.77           H  
ATOM   2032  HB3 PRO A 130     -57.398  -0.657  49.308  1.00 56.77           H  
ATOM   2033  O   PRO A 130     -58.271  -3.341  48.896  1.00 56.77           O  
ATOM   2034  CG  PRO A 130     -59.118  -0.484  47.972  1.00 56.77           C  
ATOM   2035  HG2 PRO A 130     -59.472   0.547  47.986  1.00 56.77           H  
ATOM   2036  HG3 PRO A 130     -59.658  -1.076  48.711  1.00 56.77           H  
ATOM   2037  CD  PRO A 130     -59.285  -1.115  46.592  1.00 56.77           C  
ATOM   2038  HD2 PRO A 130     -60.138  -1.794  46.593  1.00 56.77           H  
ATOM   2039  HD3 PRO A 130     -59.432  -0.327  45.853  1.00 56.77           H  
ATOM   2040  N   GLN A 131     -56.239  -3.957  48.177  1.00 57.97           N  
ATOM   2041  H   GLN A 131     -55.440  -3.740  47.598  1.00 57.97           H  
ATOM   2042  CA  GLN A 131     -56.155  -5.098  49.091  1.00 57.97           C  
ATOM   2043  HA  GLN A 131     -57.170  -5.341  49.404  1.00 57.97           H  
ATOM   2044  C   GLN A 131     -55.416  -4.718  50.374  1.00 57.97           C  
ATOM   2045  CB  GLN A 131     -55.641  -6.378  48.425  1.00 57.97           C  
ATOM   2046  HB2 GLN A 131     -54.719  -6.185  47.877  1.00 57.97           H  
ATOM   2047  HB3 GLN A 131     -55.437  -7.106  49.210  1.00 57.97           H  
ATOM   2048  O   GLN A 131     -54.337  -4.130  50.378  1.00 57.97           O  
ATOM   2049  CG  GLN A 131     -56.719  -6.954  47.485  1.00 57.97           C  
ATOM   2050  HG2 GLN A 131     -56.734  -6.385  46.556  1.00 57.97           H  
ATOM   2051  HG3 GLN A 131     -57.699  -6.857  47.954  1.00 57.97           H  
ATOM   2052  CD  GLN A 131     -56.521  -8.431  47.162  1.00 57.97           C  
ATOM   2053  NE2 GLN A 131     -57.525  -9.087  46.621  1.00 57.97           N  
ATOM   2054 HE21 GLN A 131     -57.351 -10.061  46.420  1.00 57.97           H  
ATOM   2055 HE22 GLN A 131     -58.392  -8.618  46.399  1.00 57.97           H  
ATOM   2056  OE1 GLN A 131     -55.488  -9.031  47.393  1.00 57.97           O  
ATOM   2057  N   SER A 132     -56.107  -5.028  51.461  1.00 65.89           N  
ATOM   2058  H   SER A 132     -56.947  -5.570  51.314  1.00 65.89           H  
ATOM   2059  CA  SER A 132     -55.872  -4.682  52.851  1.00 65.89           C  
ATOM   2060  HA  SER A 132     -55.879  -3.596  52.942  1.00 65.89           H  
ATOM   2061  C   SER A 132     -54.565  -5.223  53.428  1.00 65.89           C  
ATOM   2062  CB  SER A 132     -57.047  -5.248  53.653  1.00 65.89           C  
ATOM   2063  HB2 SER A 132     -57.947  -4.674  53.431  1.00 65.89           H  
ATOM   2064  HB3 SER A 132     -56.839  -5.179  54.721  1.00 65.89           H  
ATOM   2065  O   SER A 132     -54.193  -6.376  53.230  1.00 65.89           O  
ATOM   2066  OG  SER A 132     -57.265  -6.600  53.286  1.00 65.89           O  
ATOM   2067  HG  SER A 132     -56.427  -7.063  53.360  1.00 65.89           H  
ATOM   2068  N   ILE A 133     -53.951  -4.361  54.231  1.00 55.80           N  
ATOM   2069  H   ILE A 133     -54.382  -3.450  54.295  1.00 55.80           H  
ATOM   2070  CA  ILE A 133     -52.772  -4.543  55.077  1.00 55.80           C  
ATOM   2071  HA  ILE A 133     -51.898  -4.736  54.454  1.00 55.80           H  
ATOM   2072  C   ILE A 133     -52.961  -5.704  56.068  1.00 55.80           C  
ATOM   2073  CB  ILE A 133     -52.589  -3.202  55.840  1.00 55.80           C  
ATOM   2074  HB  ILE A 133     -53.525  -3.001  56.362  1.00 55.80           H  
ATOM   2075  O   ILE A 133     -53.959  -5.747  56.786  1.00 55.80           O  
ATOM   2076  CG1 ILE A 133     -52.319  -2.018  54.874  1.00 55.80           C  
ATOM   2077 HG12 ILE A 133     -51.251  -1.953  54.666  1.00 55.80           H  
ATOM   2078 HG13 ILE A 133     -52.820  -2.163  53.918  1.00 55.80           H  
ATOM   2079  CG2 ILE A 133     -51.482  -3.257  56.907  1.00 55.80           C  
ATOM   2080 HG21 ILE A 133     -50.536  -3.549  56.452  1.00 55.80           H  
ATOM   2081 HG22 ILE A 133     -51.362  -2.282  57.379  1.00 55.80           H  
ATOM   2082 HG23 ILE A 133     -51.745  -3.971  57.688  1.00 55.80           H  
ATOM   2083  CD1 ILE A 133     -52.809  -0.674  55.428  1.00 55.80           C  
ATOM   2084 HD11 ILE A 133     -52.604   0.112  54.702  1.00 55.80           H  
ATOM   2085 HD12 ILE A 133     -52.295  -0.433  56.359  1.00 55.80           H  
ATOM   2086 HD13 ILE A 133     -53.884  -0.716  55.609  1.00 55.80           H  
ATOM   2087  N   GLN A 134     -51.951  -6.567  56.205  1.00 55.55           N  
ATOM   2088  H   GLN A 134     -51.188  -6.527  55.544  1.00 55.55           H  
ATOM   2089  CA  GLN A 134     -51.699  -7.291  57.453  1.00 55.55           C  
ATOM   2090  HA  GLN A 134     -52.432  -6.955  58.186  1.00 55.55           H  
ATOM   2091  C   GLN A 134     -50.290  -6.930  57.956  1.00 55.55           C  
ATOM   2092  CB  GLN A 134     -51.875  -8.814  57.293  1.00 55.55           C  
ATOM   2093  HB2 GLN A 134     -52.057  -9.071  56.249  1.00 55.55           H  
ATOM   2094  HB3 GLN A 134     -50.958  -9.312  57.607  1.00 55.55           H  
ATOM   2095  O   GLN A 134     -49.321  -7.127  57.220  1.00 55.55           O  
ATOM   2096  CG  GLN A 134     -53.041  -9.330  58.155  1.00 55.55           C  
ATOM   2097  HG2 GLN A 134     -52.938  -8.952  59.172  1.00 55.55           H  
ATOM   2098  HG3 GLN A 134     -53.975  -8.950  57.742  1.00 55.55           H  
ATOM   2099  CD  GLN A 134     -53.104 -10.853  58.238  1.00 55.55           C  
ATOM   2100  NE2 GLN A 134     -54.264 -11.421  58.485  1.00 55.55           N  
ATOM   2101 HE21 GLN A 134     -55.103 -10.868  58.585  1.00 55.55           H  
ATOM   2102 HE22 GLN A 134     -54.253 -12.430  58.532  1.00 55.55           H  
ATOM   2103  OE1 GLN A 134     -52.123 -11.564  58.114  1.00 55.55           O  
ATOM   2104  N   PRO A 135     -50.145  -6.380  59.174  1.00 58.00           N  
ATOM   2105  CA  PRO A 135     -48.841  -6.075  59.750  1.00 58.00           C  
ATOM   2106  HA  PRO A 135     -48.204  -5.586  59.012  1.00 58.00           H  
ATOM   2107  C   PRO A 135     -48.166  -7.370  60.220  1.00 58.00           C  
ATOM   2108  CB  PRO A 135     -49.132  -5.090  60.888  1.00 58.00           C  
ATOM   2109  HB2 PRO A 135     -48.415  -5.181  61.704  1.00 58.00           H  
ATOM   2110  HB3 PRO A 135     -49.123  -4.074  60.493  1.00 58.00           H  
ATOM   2111  O   PRO A 135     -48.660  -8.038  61.128  1.00 58.00           O  
ATOM   2112  CG  PRO A 135     -50.551  -5.442  61.335  1.00 58.00           C  
ATOM   2113  HG2 PRO A 135     -51.078  -4.571  61.725  1.00 58.00           H  
ATOM   2114  HG3 PRO A 135     -50.510  -6.228  62.090  1.00 58.00           H  
ATOM   2115  CD  PRO A 135     -51.217  -5.986  60.075  1.00 58.00           C  
ATOM   2116  HD2 PRO A 135     -51.818  -5.201  59.614  1.00 58.00           H  
ATOM   2117  HD3 PRO A 135     -51.846  -6.838  60.332  1.00 58.00           H  
ATOM   2118  N   GLN A 136     -47.035  -7.736  59.608  1.00 56.96           N  
ATOM   2119  H   GLN A 136     -46.677  -7.168  58.853  1.00 56.96           H  
ATOM   2120  CA  GLN A 136     -46.196  -8.815  60.129  1.00 56.96           C  
ATOM   2121  HA  GLN A 136     -46.866  -9.612  60.452  1.00 56.96           H  
ATOM   2122  C   GLN A 136     -45.383  -8.318  61.340  1.00 56.96           C  
ATOM   2123  CB  GLN A 136     -45.274  -9.410  59.054  1.00 56.96           C  
ATOM   2124  HB2 GLN A 136     -44.556 -10.052  59.564  1.00 56.96           H  
ATOM   2125  HB3 GLN A 136     -44.724  -8.619  58.544  1.00 56.96           H  
ATOM   2126  O   GLN A 136     -44.773  -7.249  61.262  1.00 56.96           O  
ATOM   2127  CG  GLN A 136     -46.047 -10.263  58.034  1.00 56.96           C  
ATOM   2128  HG2 GLN A 136     -46.807 -10.845  58.556  1.00 56.96           H  
ATOM   2129  HG3 GLN A 136     -46.552  -9.611  57.321  1.00 56.96           H  
ATOM   2130  CD  GLN A 136     -45.157 -11.246  57.275  1.00 56.96           C  
ATOM   2131  NE2 GLN A 136     -45.736 -12.159  56.526  1.00 56.96           N  
ATOM   2132 HE21 GLN A 136     -45.111 -12.784  56.037  1.00 56.96           H  
ATOM   2133 HE22 GLN A 136     -46.741 -12.194  56.435  1.00 56.96           H  
ATOM   2134  OE1 GLN A 136     -43.941 -11.240  57.346  1.00 56.96           O  
ATOM   2135  N   PRO A 137     -45.364  -9.061  62.460  1.00 66.96           N  
ATOM   2136  CA  PRO A 137     -44.618  -8.688  63.656  1.00 66.96           C  
ATOM   2137  HA  PRO A 137     -44.902  -7.678  63.951  1.00 66.96           H  
ATOM   2138  C   PRO A 137     -43.103  -8.720  63.411  1.00 66.96           C  
ATOM   2139  CB  PRO A 137     -45.070  -9.666  64.746  1.00 66.96           C  
ATOM   2140  HB2 PRO A 137     -45.916  -9.239  65.284  1.00 66.96           H  
ATOM   2141  HB3 PRO A 137     -44.266  -9.911  65.441  1.00 66.96           H  
ATOM   2142  O   PRO A 137     -42.565  -9.655  62.818  1.00 66.96           O  
ATOM   2143  CG  PRO A 137     -45.537 -10.894  63.966  1.00 66.96           C  
ATOM   2144  HG2 PRO A 137     -46.299 -11.454  64.508  1.00 66.96           H  
ATOM   2145  HG3 PRO A 137     -44.680 -11.530  63.745  1.00 66.96           H  
ATOM   2146  CD  PRO A 137     -46.080 -10.308  62.669  1.00 66.96           C  
ATOM   2147  HD2 PRO A 137     -45.911 -11.009  61.852  1.00 66.96           H  
ATOM   2148  HD3 PRO A 137     -47.145 -10.099  62.776  1.00 66.96           H  
ATOM   2149  N   HIS A 138     -42.421  -7.683  63.902  1.00 65.48           N  
ATOM   2150  H   HIS A 138     -42.947  -6.942  64.342  1.00 65.48           H  
ATOM   2151  CA  HIS A 138     -40.972  -7.519  63.839  1.00 65.48           C  
ATOM   2152  HA  HIS A 138     -40.668  -7.502  62.793  1.00 65.48           H  
ATOM   2153  C   HIS A 138     -40.246  -8.674  64.539  1.00 65.48           C  
ATOM   2154  CB  HIS A 138     -40.592  -6.176  64.485  1.00 65.48           C  
ATOM   2155  HB2 HIS A 138     -39.506  -6.113  64.549  1.00 65.48           H  
ATOM   2156  HB3 HIS A 138     -40.985  -6.137  65.502  1.00 65.48           H  
ATOM   2157  O   HIS A 138     -40.401  -8.880  65.743  1.00 65.48           O  
ATOM   2158  CG  HIS A 138     -41.083  -4.978  63.712  1.00 65.48           C  
ATOM   2159  CD2 HIS A 138     -42.034  -4.072  64.100  1.00 65.48           C  
ATOM   2160  HD2 HIS A 138     -42.579  -4.079  65.033  1.00 65.48           H  
ATOM   2161  ND1 HIS A 138     -40.641  -4.593  62.467  1.00 65.48           N  
ATOM   2162  HD1 HIS A 138     -39.936  -5.056  61.911  1.00 65.48           H  
ATOM   2163  CE1 HIS A 138     -41.315  -3.488  62.111  1.00 65.48           C  
ATOM   2164  HE1 HIS A 138     -41.188  -2.955  61.180  1.00 65.48           H  
ATOM   2165  NE2 HIS A 138     -42.173  -3.131  63.076  1.00 65.48           N  
ATOM   2166  N   GLN A 139     -39.418  -9.404  63.789  1.00 64.49           N  
ATOM   2167  H   GLN A 139     -39.353  -9.213  62.800  1.00 64.49           H  
ATOM   2168  CA  GLN A 139     -38.442 -10.308  64.387  1.00 64.49           C  
ATOM   2169  HA  GLN A 139     -38.958 -10.876  65.162  1.00 64.49           H  
ATOM   2170  C   GLN A 139     -37.304  -9.514  65.049  1.00 64.49           C  
ATOM   2171  CB  GLN A 139     -37.891 -11.300  63.357  1.00 64.49           C  
ATOM   2172  HB2 GLN A 139     -36.991 -11.743  63.783  1.00 64.49           H  
ATOM   2173  HB3 GLN A 139     -37.590 -10.773  62.451  1.00 64.49           H  
ATOM   2174  O   GLN A 139     -36.899  -8.472  64.523  1.00 64.49           O  
ATOM   2175  CG  GLN A 139     -38.915 -12.401  63.009  1.00 64.49           C  
ATOM   2176  HG2 GLN A 139     -39.378 -12.156  62.053  1.00 64.49           H  
ATOM   2177  HG3 GLN A 139     -39.709 -12.428  63.755  1.00 64.49           H  
ATOM   2178  CD  GLN A 139     -38.318 -13.806  62.937  1.00 64.49           C  
ATOM   2179  NE2 GLN A 139     -38.993 -14.737  62.301  1.00 64.49           N  
ATOM   2180 HE21 GLN A 139     -39.870 -14.524  61.848  1.00 64.49           H  
ATOM   2181 HE22 GLN A 139     -38.565 -15.652  62.281  1.00 64.49           H  
ATOM   2182  OE1 GLN A 139     -37.267 -14.117  63.471  1.00 64.49           O  
ATOM   2183  N   PRO A 140     -36.779  -9.989  66.194  1.00 69.02           N  
ATOM   2184  CA  PRO A 140     -35.699  -9.326  66.908  1.00 69.02           C  
ATOM   2185  HA  PRO A 140     -35.990  -8.297  67.120  1.00 69.02           H  
ATOM   2186  C   PRO A 140     -34.408  -9.316  66.082  1.00 69.02           C  
ATOM   2187  CB  PRO A 140     -35.550 -10.080  68.233  1.00 69.02           C  
ATOM   2188  HB2 PRO A 140     -34.516 -10.112  68.578  1.00 69.02           H  
ATOM   2189  HB3 PRO A 140     -36.185  -9.614  68.987  1.00 69.02           H  
ATOM   2190  O   PRO A 140     -34.005 -10.324  65.501  1.00 69.02           O  
ATOM   2191  CG  PRO A 140     -36.085 -11.476  67.916  1.00 69.02           C  
ATOM   2192  HG2 PRO A 140     -36.483 -11.970  68.802  1.00 69.02           H  
ATOM   2193  HG3 PRO A 140     -35.294 -12.075  67.466  1.00 69.02           H  
ATOM   2194  CD  PRO A 140     -37.172 -11.210  66.880  1.00 69.02           C  
ATOM   2195  HD2 PRO A 140     -38.127 -11.052  67.381  1.00 69.02           H  
ATOM   2196  HD3 PRO A 140     -37.240 -12.054  66.194  1.00 69.02           H  
ATOM   2197  N   LEU A 141     -33.757  -8.153  66.064  1.00 72.06           N  
ATOM   2198  H   LEU A 141     -34.166  -7.379  66.568  1.00 72.06           H  
ATOM   2199  CA  LEU A 141     -32.472  -7.919  65.414  1.00 72.06           C  
ATOM   2200  HA  LEU A 141     -32.570  -8.170  64.358  1.00 72.06           H  
ATOM   2201  C   LEU A 141     -31.408  -8.825  66.057  1.00 72.06           C  
ATOM   2202  CB  LEU A 141     -32.116  -6.418  65.567  1.00 72.06           C  
ATOM   2203  HB2 LEU A 141     -33.003  -5.844  65.834  1.00 72.06           H  
ATOM   2204  HB3 LEU A 141     -31.421  -6.303  66.399  1.00 72.06           H  
ATOM   2205  O   LEU A 141     -31.069  -8.649  67.229  1.00 72.06           O  
ATOM   2206  CG  LEU A 141     -31.498  -5.797  64.303  1.00 72.06           C  
ATOM   2207  HG  LEU A 141     -30.963  -6.562  63.741  1.00 72.06           H  
ATOM   2208  CD1 LEU A 141     -32.592  -5.187  63.422  1.00 72.06           C  
ATOM   2209 HD11 LEU A 141     -33.096  -4.377  63.949  1.00 72.06           H  
ATOM   2210 HD12 LEU A 141     -32.148  -4.795  62.507  1.00 72.06           H  
ATOM   2211 HD13 LEU A 141     -33.320  -5.954  63.158  1.00 72.06           H  
ATOM   2212  CD2 LEU A 141     -30.507  -4.693  64.668  1.00 72.06           C  
ATOM   2213 HD21 LEU A 141     -30.090  -4.256  63.760  1.00 72.06           H  
ATOM   2214 HD22 LEU A 141     -29.691  -5.113  65.255  1.00 72.06           H  
ATOM   2215 HD23 LEU A 141     -31.005  -3.915  65.247  1.00 72.06           H  
ATOM   2216  N   GLN A 142     -30.894  -9.810  65.319  1.00 72.32           N  
ATOM   2217  H   GLN A 142     -31.237  -9.960  64.380  1.00 72.32           H  
ATOM   2218  CA  GLN A 142     -29.796 -10.635  65.820  1.00 72.32           C  
ATOM   2219  HA  GLN A 142     -30.049 -10.894  66.848  1.00 72.32           H  
ATOM   2220  C   GLN A 142     -28.476  -9.839  65.846  1.00 72.32           C  
ATOM   2221  CB  GLN A 142     -29.657 -11.951  65.042  1.00 72.32           C  
ATOM   2222  HB2 GLN A 142     -29.579 -11.757  63.973  1.00 72.32           H  
ATOM   2223  HB3 GLN A 142     -28.732 -12.425  65.370  1.00 72.32           H  
ATOM   2224  O   GLN A 142     -28.215  -9.048  64.932  1.00 72.32           O  
ATOM   2225  CG  GLN A 142     -30.832 -12.906  65.324  1.00 72.32           C  
ATOM   2226  HG2 GLN A 142     -31.156 -12.783  66.357  1.00 72.32           H  
ATOM   2227  HG3 GLN A 142     -31.672 -12.649  64.679  1.00 72.32           H  
ATOM   2228  CD  GLN A 142     -30.481 -14.380  65.134  1.00 72.32           C  
ATOM   2229  NE2 GLN A 142     -31.359 -15.280  65.518  1.00 72.32           N  
ATOM   2230 HE21 GLN A 142     -31.095 -16.243  65.365  1.00 72.32           H  
ATOM   2231 HE22 GLN A 142     -32.262 -15.001  65.874  1.00 72.32           H  
ATOM   2232  OE1 GLN A 142     -29.422 -14.764  64.668  1.00 72.32           O  
ATOM   2233  N   PRO A 143     -27.639 -10.031  66.884  1.00 66.36           N  
ATOM   2234  CA  PRO A 143     -26.390  -9.297  67.059  1.00 66.36           C  
ATOM   2235  HA  PRO A 143     -26.605  -8.229  67.067  1.00 66.36           H  
ATOM   2236  C   PRO A 143     -25.401  -9.589  65.925  1.00 66.36           C  
ATOM   2237  CB  PRO A 143     -25.856  -9.704  68.437  1.00 66.36           C  
ATOM   2238  HB2 PRO A 143     -26.222  -9.003  69.187  1.00 66.36           H  
ATOM   2239  HB3 PRO A 143     -24.767  -9.748  68.461  1.00 66.36           H  
ATOM   2240  O   PRO A 143     -25.232 -10.730  65.493  1.00 66.36           O  
ATOM   2241  CG  PRO A 143     -26.483 -11.076  68.679  1.00 66.36           C  
ATOM   2242  HG2 PRO A 143     -26.597 -11.289  69.742  1.00 66.36           H  
ATOM   2243  HG3 PRO A 143     -25.878 -11.843  68.196  1.00 66.36           H  
ATOM   2244  CD  PRO A 143     -27.830 -10.973  67.975  1.00 66.36           C  
ATOM   2245  HD2 PRO A 143     -28.576 -10.579  68.665  1.00 66.36           H  
ATOM   2246  HD3 PRO A 143     -28.131 -11.956  67.613  1.00 66.36           H  
ATOM   2247  N   HIS A 144     -24.751  -8.531  65.441  1.00 72.04           N  
ATOM   2248  H   HIS A 144     -24.935  -7.626  65.850  1.00 72.04           H  
ATOM   2249  CA  HIS A 144     -23.764  -8.591  64.369  1.00 72.04           C  
ATOM   2250  HA  HIS A 144     -24.226  -9.068  63.504  1.00 72.04           H  
ATOM   2251  C   HIS A 144     -22.558  -9.442  64.775  1.00 72.04           C  
ATOM   2252  CB  HIS A 144     -23.356  -7.166  63.965  1.00 72.04           C  
ATOM   2253  HB2 HIS A 144     -23.029  -6.616  64.848  1.00 72.04           H  
ATOM   2254  HB3 HIS A 144     -22.510  -7.230  63.281  1.00 72.04           H  
ATOM   2255  O   HIS A 144     -21.922  -9.211  65.802  1.00 72.04           O  
ATOM   2256  CG  HIS A 144     -24.452  -6.391  63.271  1.00 72.04           C  
ATOM   2257  CD2 HIS A 144     -24.379  -5.094  62.837  1.00 72.04           C  
ATOM   2258  HD2 HIS A 144     -23.532  -4.434  62.948  1.00 72.04           H  
ATOM   2259  ND1 HIS A 144     -25.693  -6.868  62.900  1.00 72.04           N  
ATOM   2260  HD1 HIS A 144     -26.085  -7.771  63.128  1.00 72.04           H  
ATOM   2261  CE1 HIS A 144     -26.341  -5.887  62.253  1.00 72.04           C  
ATOM   2262  HE1 HIS A 144     -27.344  -5.960  61.859  1.00 72.04           H  
ATOM   2263  NE2 HIS A 144     -25.582  -4.784  62.195  1.00 72.04           N  
ATOM   2264  N   GLN A 145     -22.266 -10.436  63.938  1.00 67.22           N  
ATOM   2265  H   GLN A 145     -22.862 -10.562  63.132  1.00 67.22           H  
ATOM   2266  CA  GLN A 145     -21.073 -11.270  64.024  1.00 67.22           C  
ATOM   2267  HA  GLN A 145     -21.109 -11.827  64.961  1.00 67.22           H  
ATOM   2268  C   GLN A 145     -19.799 -10.404  63.986  1.00 67.22           C  
ATOM   2269  CB  GLN A 145     -21.084 -12.253  62.842  1.00 67.22           C  
ATOM   2270  HB2 GLN A 145     -20.091 -12.680  62.709  1.00 67.22           H  
ATOM   2271  HB3 GLN A 145     -21.299 -11.689  61.934  1.00 67.22           H  
ATOM   2272  O   GLN A 145     -19.774  -9.386  63.285  1.00 67.22           O  
ATOM   2273  CG  GLN A 145     -22.136 -13.374  62.982  1.00 67.22           C  
ATOM   2274  HG2 GLN A 145     -22.942 -13.061  63.645  1.00 67.22           H  
ATOM   2275  HG3 GLN A 145     -22.575 -13.546  61.999  1.00 67.22           H  
ATOM   2276  CD  GLN A 145     -21.583 -14.713  63.465  1.00 67.22           C  
ATOM   2277  NE2 GLN A 145     -22.415 -15.727  63.566  1.00 67.22           N  
ATOM   2278 HE21 GLN A 145     -22.013 -16.595  63.888  1.00 67.22           H  
ATOM   2279 HE22 GLN A 145     -23.397 -15.615  63.358  1.00 67.22           H  
ATOM   2280  OE1 GLN A 145     -20.410 -14.894  63.745  1.00 67.22           O  
ATOM   2281  N   PRO A 146     -18.735 -10.798  64.711  1.00 69.35           N  
ATOM   2282  CA  PRO A 146     -17.470 -10.076  64.721  1.00 69.35           C  
ATOM   2283  HA  PRO A 146     -17.644  -9.053  65.054  1.00 69.35           H  
ATOM   2284  C   PRO A 146     -16.840 -10.044  63.325  1.00 69.35           C  
ATOM   2285  CB  PRO A 146     -16.589 -10.794  65.750  1.00 69.35           C  
ATOM   2286  HB2 PRO A 146     -15.535 -10.786  65.470  1.00 69.35           H  
ATOM   2287  HB3 PRO A 146     -16.724 -10.328  66.727  1.00 69.35           H  
ATOM   2288  O   PRO A 146     -16.827 -11.043  62.602  1.00 69.35           O  
ATOM   2289  CG  PRO A 146     -17.156 -12.212  65.785  1.00 69.35           C  
ATOM   2290  HG2 PRO A 146     -16.981 -12.697  66.745  1.00 69.35           H  
ATOM   2291  HG3 PRO A 146     -16.721 -12.798  64.975  1.00 69.35           H  
ATOM   2292  CD  PRO A 146     -18.643 -12.004  65.518  1.00 69.35           C  
ATOM   2293  HD2 PRO A 146     -19.170 -11.849  66.460  1.00 69.35           H  
ATOM   2294  HD3 PRO A 146     -19.048 -12.872  64.997  1.00 69.35           H  
ATOM   2295  N   LEU A 147     -16.299  -8.877  62.965  1.00 76.73           N  
ATOM   2296  H   LEU A 147     -16.351  -8.108  63.618  1.00 76.73           H  
ATOM   2297  CA  LEU A 147     -15.608  -8.643  61.702  1.00 76.73           C  
ATOM   2298  HA  LEU A 147     -16.298  -8.867  60.888  1.00 76.73           H  
ATOM   2299  C   LEU A 147     -14.399  -9.587  61.615  1.00 76.73           C  
ATOM   2300  CB  LEU A 147     -15.194  -7.157  61.633  1.00 76.73           C  
ATOM   2301  HB2 LEU A 147     -14.260  -7.029  62.181  1.00 76.73           H  
ATOM   2302  HB3 LEU A 147     -15.942  -6.541  62.133  1.00 76.73           H  
ATOM   2303  O   LEU A 147     -13.458  -9.473  62.402  1.00 76.73           O  
ATOM   2304  CG  LEU A 147     -15.022  -6.640  60.194  1.00 76.73           C  
ATOM   2305  HG  LEU A 147     -14.626  -7.436  59.563  1.00 76.73           H  
ATOM   2306  CD1 LEU A 147     -16.367  -6.168  59.632  1.00 76.73           C  
ATOM   2307 HD11 LEU A 147     -16.751  -5.333  60.220  1.00 76.73           H  
ATOM   2308 HD12 LEU A 147     -16.238  -5.847  58.599  1.00 76.73           H  
ATOM   2309 HD13 LEU A 147     -17.088  -6.985  59.656  1.00 76.73           H  
ATOM   2310  CD2 LEU A 147     -14.051  -5.461  60.152  1.00 76.73           C  
ATOM   2311 HD21 LEU A 147     -13.071  -5.786  60.502  1.00 76.73           H  
ATOM   2312 HD22 LEU A 147     -13.952  -5.102  59.128  1.00 76.73           H  
ATOM   2313 HD23 LEU A 147     -14.412  -4.653  60.788  1.00 76.73           H  
ATOM   2314  N   GLN A 148     -14.447 -10.551  60.696  1.00 73.54           N  
ATOM   2315  H   GLN A 148     -15.266 -10.638  60.113  1.00 73.54           H  
ATOM   2316  CA  GLN A 148     -13.348 -11.494  60.527  1.00 73.54           C  
ATOM   2317  HA  GLN A 148     -13.129 -11.898  61.516  1.00 73.54           H  
ATOM   2318  C   GLN A 148     -12.078 -10.785  60.027  1.00 73.54           C  
ATOM   2319  CB  GLN A 148     -13.744 -12.663  59.615  1.00 73.54           C  
ATOM   2320  HB2 GLN A 148     -12.837 -13.224  59.391  1.00 73.54           H  
ATOM   2321  HB3 GLN A 148     -14.149 -12.291  58.674  1.00 73.54           H  
ATOM   2322  O   GLN A 148     -12.175  -9.824  59.258  1.00 73.54           O  
ATOM   2323  CG  GLN A 148     -14.767 -13.588  60.302  1.00 73.54           C  
ATOM   2324  HG2 GLN A 148     -15.776 -13.275  60.033  1.00 73.54           H  
ATOM   2325  HG3 GLN A 148     -14.674 -13.494  61.384  1.00 73.54           H  
ATOM   2326  CD  GLN A 148     -14.590 -15.066  59.965  1.00 73.54           C  
ATOM   2327  NE2 GLN A 148     -15.290 -15.943  60.651  1.00 73.54           N  
ATOM   2328 HE21 GLN A 148     -15.151 -16.911  60.401  1.00 73.54           H  
ATOM   2329 HE22 GLN A 148     -15.946 -15.640  61.357  1.00 73.54           H  
ATOM   2330  OE1 GLN A 148     -13.821 -15.476  59.113  1.00 73.54           O  
ATOM   2331  N   PRO A 149     -10.889 -11.243  60.463  1.00 69.42           N  
ATOM   2332  CA  PRO A 149      -9.620 -10.625  60.110  1.00 69.42           C  
ATOM   2333  HA  PRO A 149      -9.624  -9.592  60.457  1.00 69.42           H  
ATOM   2334  C   PRO A 149      -9.390 -10.635  58.598  1.00 69.42           C  
ATOM   2335  CB  PRO A 149      -8.541 -11.399  60.878  1.00 69.42           C  
ATOM   2336  HB2 PRO A 149      -8.339 -10.895  61.823  1.00 69.42           H  
ATOM   2337  HB3 PRO A 149      -7.621 -11.506  60.303  1.00 69.42           H  
ATOM   2338  O   PRO A 149      -9.656 -11.621  57.907  1.00 69.42           O  
ATOM   2339  CG  PRO A 149      -9.193 -12.752  61.156  1.00 69.42           C  
ATOM   2340  HG2 PRO A 149      -8.788 -13.222  62.053  1.00 69.42           H  
ATOM   2341  HG3 PRO A 149      -9.068 -13.402  60.291  1.00 69.42           H  
ATOM   2342  CD  PRO A 149     -10.666 -12.398  61.318  1.00 69.42           C  
ATOM   2343  HD2 PRO A 149     -10.868 -12.124  62.353  1.00 69.42           H  
ATOM   2344  HD3 PRO A 149     -11.280 -13.251  61.027  1.00 69.42           H  
ATOM   2345  N   MET A 150      -8.872  -9.511  58.104  1.00 75.06           N  
ATOM   2346  H   MET A 150      -8.687  -8.757  58.750  1.00 75.06           H  
ATOM   2347  CA  MET A 150      -8.528  -9.295  56.705  1.00 75.06           C  
ATOM   2348  HA  MET A 150      -9.434  -9.401  56.109  1.00 75.06           H  
ATOM   2349  C   MET A 150      -7.508 -10.352  56.266  1.00 75.06           C  
ATOM   2350  CB  MET A 150      -8.009  -7.855  56.564  1.00 75.06           C  
ATOM   2351  HB2 MET A 150      -8.685  -7.193  57.105  1.00 75.06           H  
ATOM   2352  HB3 MET A 150      -7.022  -7.772  57.021  1.00 75.06           H  
ATOM   2353  O   MET A 150      -6.395 -10.420  56.787  1.00 75.06           O  
ATOM   2354  CG  MET A 150      -7.940  -7.350  55.123  1.00 75.06           C  
ATOM   2355  HG2 MET A 150      -8.908  -7.503  54.645  1.00 75.06           H  
ATOM   2356  HG3 MET A 150      -7.186  -7.919  54.578  1.00 75.06           H  
ATOM   2357  SD  MET A 150      -7.529  -5.583  55.046  1.00 75.06           S  
ATOM   2358  CE  MET A 150      -7.572  -5.314  53.257  1.00 75.06           C  
ATOM   2359  HE1 MET A 150      -8.567  -5.542  52.875  1.00 75.06           H  
ATOM   2360  HE2 MET A 150      -6.840  -5.960  52.773  1.00 75.06           H  
ATOM   2361  HE3 MET A 150      -7.333  -4.273  53.041  1.00 75.06           H  
ATOM   2362  N   GLN A 151      -7.922 -11.216  55.342  1.00 75.44           N  
ATOM   2363  H   GLN A 151      -8.871 -11.137  55.003  1.00 75.44           H  
ATOM   2364  CA  GLN A 151      -7.082 -12.276  54.794  1.00 75.44           C  
ATOM   2365  HA  GLN A 151      -6.747 -12.901  55.622  1.00 75.44           H  
ATOM   2366  C   GLN A 151      -5.858 -11.669  54.083  1.00 75.44           C  
ATOM   2367  CB  GLN A 151      -7.913 -13.131  53.825  1.00 75.44           C  
ATOM   2368  HB2 GLN A 151      -8.434 -12.462  53.140  1.00 75.44           H  
ATOM   2369  HB3 GLN A 151      -7.252 -13.752  53.222  1.00 75.44           H  
ATOM   2370  O   GLN A 151      -5.993 -10.635  53.418  1.00 75.44           O  
ATOM   2371  CG  GLN A 151      -8.957 -14.015  54.538  1.00 75.44           C  
ATOM   2372  HG2 GLN A 151      -9.396 -13.474  55.376  1.00 75.44           H  
ATOM   2373  HG3 GLN A 151      -9.760 -14.231  53.834  1.00 75.44           H  
ATOM   2374  CD  GLN A 151      -8.415 -15.358  55.024  1.00 75.44           C  
ATOM   2375  NE2 GLN A 151      -9.019 -15.953  56.028  1.00 75.44           N  
ATOM   2376 HE21 GLN A 151      -8.640 -16.847  56.308  1.00 75.44           H  
ATOM   2377 HE22 GLN A 151      -9.803 -15.517  56.491  1.00 75.44           H  
ATOM   2378  OE1 GLN A 151      -7.466 -15.916  54.499  1.00 75.44           O  
ATOM   2379  N   PRO A 152      -4.671 -12.294  54.199  1.00 69.70           N  
ATOM   2380  CA  PRO A 152      -3.474 -11.834  53.511  1.00 69.70           C  
ATOM   2381  HA  PRO A 152      -3.257 -10.810  53.814  1.00 69.70           H  
ATOM   2382  C   PRO A 152      -3.677 -11.871  51.994  1.00 69.70           C  
ATOM   2383  CB  PRO A 152      -2.339 -12.748  53.984  1.00 69.70           C  
ATOM   2384  HB2 PRO A 152      -1.605 -12.935  53.200  1.00 69.70           H  
ATOM   2385  HB3 PRO A 152      -1.859 -12.305  54.856  1.00 69.70           H  
ATOM   2386  O   PRO A 152      -4.292 -12.791  51.450  1.00 69.70           O  
ATOM   2387  CG  PRO A 152      -3.060 -14.030  54.401  1.00 69.70           C  
ATOM   2388  HG2 PRO A 152      -2.510 -14.574  55.169  1.00 69.70           H  
ATOM   2389  HG3 PRO A 152      -3.219 -14.659  53.526  1.00 69.70           H  
ATOM   2390  CD  PRO A 152      -4.407 -13.530  54.917  1.00 69.70           C  
ATOM   2391  HD2 PRO A 152      -5.174 -14.280  54.725  1.00 69.70           H  
ATOM   2392  HD3 PRO A 152      -4.340 -13.321  55.984  1.00 69.70           H  
ATOM   2393  N   MET A 153      -3.149 -10.850  51.317  1.00 76.60           N  
ATOM   2394  H   MET A 153      -2.656 -10.138  51.836  1.00 76.60           H  
ATOM   2395  CA  MET A 153      -3.212 -10.722  49.865  1.00 76.60           C  
ATOM   2396  HA  MET A 153      -4.263 -10.687  49.579  1.00 76.60           H  
ATOM   2397  C   MET A 153      -2.567 -11.956  49.226  1.00 76.60           C  
ATOM   2398  CB  MET A 153      -2.526  -9.411  49.427  1.00 76.60           C  
ATOM   2399  HB2 MET A 153      -2.338  -8.786  50.301  1.00 76.60           H  
ATOM   2400  HB3 MET A 153      -1.564  -9.622  48.961  1.00 76.60           H  
ATOM   2401  O   MET A 153      -1.381 -12.223  49.418  1.00 76.60           O  
ATOM   2402  CG  MET A 153      -3.382  -8.592  48.458  1.00 76.60           C  
ATOM   2403  HG2 MET A 153      -3.522  -9.153  47.533  1.00 76.60           H  
ATOM   2404  HG3 MET A 153      -4.357  -8.425  48.917  1.00 76.60           H  
ATOM   2405  SD  MET A 153      -2.649  -6.977  48.072  1.00 76.60           S  
ATOM   2406  CE  MET A 153      -4.092  -6.116  47.396  1.00 76.60           C  
ATOM   2407  HE1 MET A 153      -4.463  -6.653  46.523  1.00 76.60           H  
ATOM   2408  HE2 MET A 153      -4.875  -6.061  48.152  1.00 76.60           H  
ATOM   2409  HE3 MET A 153      -3.805  -5.106  47.102  1.00 76.60           H  
ATOM   2410  N   GLN A 154      -3.373 -12.729  48.502  1.00 75.54           N  
ATOM   2411  H   GLN A 154      -4.351 -12.485  48.446  1.00 75.54           H  
ATOM   2412  CA  GLN A 154      -2.900 -13.871  47.729  1.00 75.54           C  
ATOM   2413  HA  GLN A 154      -2.474 -14.602  48.417  1.00 75.54           H  
ATOM   2414  C   GLN A 154      -1.827 -13.401  46.732  1.00 75.54           C  
ATOM   2415  CB  GLN A 154      -4.087 -14.503  46.987  1.00 75.54           C  
ATOM   2416  HB2 GLN A 154      -4.659 -13.705  46.512  1.00 75.54           H  
ATOM   2417  HB3 GLN A 154      -3.722 -15.145  46.186  1.00 75.54           H  
ATOM   2418  O   GLN A 154      -2.010 -12.352  46.103  1.00 75.54           O  
ATOM   2419  CG  GLN A 154      -5.029 -15.298  47.913  1.00 75.54           C  
ATOM   2420  HG2 GLN A 154      -5.085 -14.819  48.891  1.00 75.54           H  
ATOM   2421  HG3 GLN A 154      -6.030 -15.274  47.482  1.00 75.54           H  
ATOM   2422  CD  GLN A 154      -4.652 -16.768  48.085  1.00 75.54           C  
ATOM   2423  NE2 GLN A 154      -5.195 -17.440  49.077  1.00 75.54           N  
ATOM   2424 HE21 GLN A 154      -5.805 -16.984  49.740  1.00 75.54           H  
ATOM   2425 HE22 GLN A 154      -4.922 -18.410  49.153  1.00 75.54           H  
ATOM   2426  OE1 GLN A 154      -3.896 -17.355  47.331  1.00 75.54           O  
ATOM   2427  N   PRO A 155      -0.721 -14.147  46.564  1.00 71.36           N  
ATOM   2428  CA  PRO A 155       0.273 -13.819  45.556  1.00 71.36           C  
ATOM   2429  HA  PRO A 155       0.652 -12.812  45.728  1.00 71.36           H  
ATOM   2430  C   PRO A 155      -0.373 -13.888  44.171  1.00 71.36           C  
ATOM   2431  CB  PRO A 155       1.410 -14.827  45.745  1.00 71.36           C  
ATOM   2432  HB2 PRO A 155       1.882 -15.099  44.800  1.00 71.36           H  
ATOM   2433  HB3 PRO A 155       2.149 -14.412  46.431  1.00 71.36           H  
ATOM   2434  O   PRO A 155      -1.038 -14.871  43.832  1.00 71.36           O  
ATOM   2435  CG  PRO A 155       0.728 -16.027  46.404  1.00 71.36           C  
ATOM   2436  HG2 PRO A 155       1.418 -16.594  47.029  1.00 71.36           H  
ATOM   2437  HG3 PRO A 155       0.297 -16.667  45.634  1.00 71.36           H  
ATOM   2438  CD  PRO A 155      -0.396 -15.401  47.227  1.00 71.36           C  
ATOM   2439  HD2 PRO A 155      -0.045 -15.193  48.238  1.00 71.36           H  
ATOM   2440  HD3 PRO A 155      -1.252 -16.075  47.252  1.00 71.36           H  
ATOM   2441  N   LEU A 156      -0.186 -12.831  43.376  1.00 79.60           N  
ATOM   2442  H   LEU A 156       0.344 -12.045  43.725  1.00 79.60           H  
ATOM   2443  CA  LEU A 156      -0.677 -12.791  42.004  1.00 79.60           C  
ATOM   2444  HA  LEU A 156      -1.758 -12.934  42.036  1.00 79.60           H  
ATOM   2445  C   LEU A 156      -0.061 -13.958  41.232  1.00 79.60           C  
ATOM   2446  CB  LEU A 156      -0.347 -11.444  41.324  1.00 79.60           C  
ATOM   2447  HB2 LEU A 156       0.270 -10.824  41.975  1.00 79.60           H  
ATOM   2448  HB3 LEU A 156       0.257 -11.648  40.440  1.00 79.60           H  
ATOM   2449  O   LEU A 156       1.163 -14.074  41.139  1.00 79.60           O  
ATOM   2450  CG  LEU A 156      -1.601 -10.662  40.886  1.00 79.60           C  
ATOM   2451  HG  LEU A 156      -2.442 -11.344  40.761  1.00 79.60           H  
ATOM   2452  CD1 LEU A 156      -1.970  -9.601  41.923  1.00 79.60           C  
ATOM   2453 HD11 LEU A 156      -2.885  -9.092  41.619  1.00 79.60           H  
ATOM   2454 HD12 LEU A 156      -2.139 -10.080  42.888  1.00 79.60           H  
ATOM   2455 HD13 LEU A 156      -1.167  -8.871  42.020  1.00 79.60           H  
ATOM   2456  CD2 LEU A 156      -1.373  -9.972  39.542  1.00 79.60           C  
ATOM   2457 HD21 LEU A 156      -2.269  -9.425  39.252  1.00 79.60           H  
ATOM   2458 HD22 LEU A 156      -1.159 -10.720  38.778  1.00 79.60           H  
ATOM   2459 HD23 LEU A 156      -0.534  -9.280  39.613  1.00 79.60           H  
ATOM   2460  N   GLN A 157      -0.913 -14.824  40.691  1.00 78.09           N  
ATOM   2461  H   GLN A 157      -1.906 -14.697  40.824  1.00 78.09           H  
ATOM   2462  CA  GLN A 157      -0.437 -15.909  39.850  1.00 78.09           C  
ATOM   2463  HA  GLN A 157       0.298 -16.463  40.434  1.00 78.09           H  
ATOM   2464  C   GLN A 157       0.259 -15.340  38.606  1.00 78.09           C  
ATOM   2465  CB  GLN A 157      -1.571 -16.867  39.472  1.00 78.09           C  
ATOM   2466  HB2 GLN A 157      -2.385 -16.324  38.991  1.00 78.09           H  
ATOM   2467  HB3 GLN A 157      -1.169 -17.586  38.759  1.00 78.09           H  
ATOM   2468  O   GLN A 157      -0.194 -14.327  38.062  1.00 78.09           O  
ATOM   2469  CG  GLN A 157      -2.095 -17.622  40.704  1.00 78.09           C  
ATOM   2470  HG2 GLN A 157      -2.789 -16.987  41.255  1.00 78.09           H  
ATOM   2471  HG3 GLN A 157      -1.259 -17.856  41.363  1.00 78.09           H  
ATOM   2472  CD  GLN A 157      -2.783 -18.937  40.357  1.00 78.09           C  
ATOM   2473  NE2 GLN A 157      -3.101 -19.745  41.343  1.00 78.09           N  
ATOM   2474 HE21 GLN A 157      -2.919 -19.486  42.302  1.00 78.09           H  
ATOM   2475 HE22 GLN A 157      -3.558 -20.605  41.076  1.00 78.09           H  
ATOM   2476  OE1 GLN A 157      -3.032 -19.282  39.215  1.00 78.09           O  
ATOM   2477  N   PRO A 158       1.357 -15.969  38.152  1.00 72.89           N  
ATOM   2478  CA  PRO A 158       2.060 -15.524  36.961  1.00 72.89           C  
ATOM   2479  HA  PRO A 158       2.402 -14.499  37.100  1.00 72.89           H  
ATOM   2480  C   PRO A 158       1.119 -15.584  35.757  1.00 72.89           C  
ATOM   2481  CB  PRO A 158       3.274 -16.451  36.824  1.00 72.89           C  
ATOM   2482  HB2 PRO A 158       3.515 -16.662  35.783  1.00 72.89           H  
ATOM   2483  HB3 PRO A 158       4.130 -15.997  37.324  1.00 72.89           H  
ATOM   2484  O   PRO A 158       0.462 -16.602  35.524  1.00 72.89           O  
ATOM   2485  CG  PRO A 158       2.862 -17.715  37.579  1.00 72.89           C  
ATOM   2486  HG2 PRO A 158       2.288 -18.363  36.916  1.00 72.89           H  
ATOM   2487  HG3 PRO A 158       3.723 -18.246  37.984  1.00 72.89           H  
ATOM   2488  CD  PRO A 158       1.953 -17.186  38.683  1.00 72.89           C  
ATOM   2489  HD2 PRO A 158       2.546 -16.940  39.565  1.00 72.89           H  
ATOM   2490  HD3 PRO A 158       1.199 -17.934  38.929  1.00 72.89           H  
ATOM   2491  N   LEU A 159       1.056 -14.486  34.996  1.00 79.36           N  
ATOM   2492  H   LEU A 159       1.598 -13.677  35.261  1.00 79.36           H  
ATOM   2493  CA  LEU A 159       0.300 -14.446  33.749  1.00 79.36           C  
ATOM   2494  HA  LEU A 159      -0.742 -14.669  33.975  1.00 79.36           H  
ATOM   2495  C   LEU A 159       0.828 -15.543  32.828  1.00 79.36           C  
ATOM   2496  CB  LEU A 159       0.404 -13.069  33.056  1.00 79.36           C  
ATOM   2497  HB2 LEU A 159       0.647 -13.243  32.008  1.00 79.36           H  
ATOM   2498  HB3 LEU A 159       1.236 -12.494  33.464  1.00 79.36           H  
ATOM   2499  O   LEU A 159       2.008 -15.557  32.472  1.00 79.36           O  
ATOM   2500  CG  LEU A 159      -0.900 -12.246  33.108  1.00 79.36           C  
ATOM   2501  HG  LEU A 159      -1.749 -12.900  33.308  1.00 79.36           H  
ATOM   2502  CD1 LEU A 159      -0.834 -11.176  34.197  1.00 79.36           C  
ATOM   2503 HD11 LEU A 159      -0.026 -10.474  33.988  1.00 79.36           H  
ATOM   2504 HD12 LEU A 159      -1.779 -10.635  34.237  1.00 79.36           H  
ATOM   2505 HD13 LEU A 159      -0.661 -11.652  35.162  1.00 79.36           H  
ATOM   2506  CD2 LEU A 159      -1.157 -11.561  31.765  1.00 79.36           C  
ATOM   2507 HD21 LEU A 159      -1.264 -12.314  30.984  1.00 79.36           H  
ATOM   2508 HD22 LEU A 159      -2.078 -10.981  31.818  1.00 79.36           H  
ATOM   2509 HD23 LEU A 159      -0.327 -10.899  31.517  1.00 79.36           H  
ATOM   2510  N   GLN A 160      -0.055 -16.461  32.445  1.00 77.70           N  
ATOM   2511  H   GLN A 160      -1.003 -16.417  32.791  1.00 77.70           H  
ATOM   2512  CA  GLN A 160       0.292 -17.440  31.432  1.00 77.70           C  
ATOM   2513  HA  GLN A 160       1.193 -17.949  31.773  1.00 77.70           H  
ATOM   2514  C   GLN A 160       0.598 -16.713  30.116  1.00 77.70           C  
ATOM   2515  CB  GLN A 160      -0.814 -18.484  31.258  1.00 77.70           C  
ATOM   2516  HB2 GLN A 160      -0.531 -19.131  30.428  1.00 77.70           H  
ATOM   2517  HB3 GLN A 160      -1.759 -18.000  31.013  1.00 77.70           H  
ATOM   2518  O   GLN A 160      -0.096 -15.747  29.778  1.00 77.70           O  
ATOM   2519  CG  GLN A 160      -0.974 -19.338  32.526  1.00 77.70           C  
ATOM   2520  HG2 GLN A 160      -1.490 -18.760  33.293  1.00 77.70           H  
ATOM   2521  HG3 GLN A 160       0.012 -19.603  32.908  1.00 77.70           H  
ATOM   2522  CD  GLN A 160      -1.736 -20.635  32.283  1.00 77.70           C  
ATOM   2523  NE2 GLN A 160      -1.865 -21.474  33.287  1.00 77.70           N  
ATOM   2524 HE21 GLN A 160      -1.509 -21.242  34.203  1.00 77.70           H  
ATOM   2525 HE22 GLN A 160      -2.387 -22.316  33.091  1.00 77.70           H  
ATOM   2526  OE1 GLN A 160      -2.212 -20.939  31.203  1.00 77.70           O  
ATOM   2527  N   PRO A 161       1.635 -17.143  29.377  1.00 72.53           N  
ATOM   2528  CA  PRO A 161       1.968 -16.536  28.102  1.00 72.53           C  
ATOM   2529  HA  PRO A 161       2.203 -15.481  28.248  1.00 72.53           H  
ATOM   2530  C   PRO A 161       0.773 -16.664  27.158  1.00 72.53           C  
ATOM   2531  CB  PRO A 161       3.218 -17.268  27.602  1.00 72.53           C  
ATOM   2532  HB2 PRO A 161       3.219 -17.390  26.519  1.00 72.53           H  
ATOM   2533  HB3 PRO A 161       4.106 -16.721  27.920  1.00 72.53           H  
ATOM   2534  O   PRO A 161       0.230 -17.755  26.969  1.00 72.53           O  
ATOM   2535  CG  PRO A 161       3.170 -18.615  28.324  1.00 72.53           C  
ATOM   2536  HG2 PRO A 161       4.166 -19.033  28.471  1.00 72.53           H  
ATOM   2537  HG3 PRO A 161       2.545 -19.307  27.760  1.00 72.53           H  
ATOM   2538  CD  PRO A 161       2.493 -18.284  29.650  1.00 72.53           C  
ATOM   2539  HD2 PRO A 161       1.923 -19.146  29.996  1.00 72.53           H  
ATOM   2540  HD3 PRO A 161       3.243 -18.003  30.389  1.00 72.53           H  
ATOM   2541  N   LEU A 162       0.366 -15.533  26.576  1.00 77.13           N  
ATOM   2542  H   LEU A 162       0.839 -14.674  26.815  1.00 77.13           H  
ATOM   2543  CA  LEU A 162      -0.643 -15.495  25.525  1.00 77.13           C  
ATOM   2544  HA  LEU A 162      -1.589 -15.864  25.922  1.00 77.13           H  
ATOM   2545  C   LEU A 162      -0.200 -16.433  24.409  1.00 77.13           C  
ATOM   2546  CB  LEU A 162      -0.822 -14.053  25.015  1.00 77.13           C  
ATOM   2547  HB2 LEU A 162       0.123 -13.518  25.105  1.00 77.13           H  
ATOM   2548  HB3 LEU A 162      -1.054 -14.084  23.950  1.00 77.13           H  
ATOM   2549  O   LEU A 162       0.840 -16.227  23.780  1.00 77.13           O  
ATOM   2550  CG  LEU A 162      -1.948 -13.298  25.750  1.00 77.13           C  
ATOM   2551  HG  LEU A 162      -2.272 -13.865  26.622  1.00 77.13           H  
ATOM   2552  CD1 LEU A 162      -1.476 -11.929  26.235  1.00 77.13           C  
ATOM   2553 HD11 LEU A 162      -0.648 -12.056  26.934  1.00 77.13           H  
ATOM   2554 HD12 LEU A 162      -2.291 -11.420  26.750  1.00 77.13           H  
ATOM   2555 HD13 LEU A 162      -1.148 -11.323  25.391  1.00 77.13           H  
ATOM   2556  CD2 LEU A 162      -3.151 -13.096  24.824  1.00 77.13           C  
ATOM   2557 HD21 LEU A 162      -2.868 -12.485  23.967  1.00 77.13           H  
ATOM   2558 HD22 LEU A 162      -3.954 -12.601  25.370  1.00 77.13           H  
ATOM   2559 HD23 LEU A 162      -3.508 -14.065  24.475  1.00 77.13           H  
ATOM   2560  N   GLN A 163      -0.987 -17.483  24.195  1.00 77.03           N  
ATOM   2561  H   GLN A 163      -1.795 -17.624  24.784  1.00 77.03           H  
ATOM   2562  CA  GLN A 163      -0.770 -18.364  23.064  1.00 77.03           C  
ATOM   2563  HA  GLN A 163       0.224 -18.798  23.177  1.00 77.03           H  
ATOM   2564  C   GLN A 163      -0.837 -17.523  21.780  1.00 77.03           C  
ATOM   2565  CB  GLN A 163      -1.794 -19.503  23.048  1.00 77.03           C  
ATOM   2566  HB2 GLN A 163      -1.646 -20.081  22.135  1.00 77.03           H  
ATOM   2567  HB3 GLN A 163      -2.805 -19.096  23.040  1.00 77.03           H  
ATOM   2568  O   GLN A 163      -1.697 -16.640  21.682  1.00 77.03           O  
ATOM   2569  CG  GLN A 163      -1.616 -20.434  24.259  1.00 77.03           C  
ATOM   2570  HG2 GLN A 163      -1.876 -19.902  25.174  1.00 77.03           H  
ATOM   2571  HG3 GLN A 163      -0.571 -20.736  24.325  1.00 77.03           H  
ATOM   2572  CD  GLN A 163      -2.468 -21.695  24.172  1.00 77.03           C  
ATOM   2573  NE2 GLN A 163      -2.339 -22.597  25.119  1.00 77.03           N  
ATOM   2574 HE21 GLN A 163      -1.724 -22.439  25.905  1.00 77.03           H  
ATOM   2575 HE22 GLN A 163      -2.931 -23.410  25.030  1.00 77.03           H  
ATOM   2576  OE1 GLN A 163      -3.254 -21.908  23.266  1.00 77.03           O  
ATOM   2577  N   PRO A 164       0.058 -17.759  20.806  1.00 70.64           N  
ATOM   2578  CA  PRO A 164      -0.005 -17.082  19.522  1.00 70.64           C  
ATOM   2579  HA  PRO A 164       0.194 -16.020  19.665  1.00 70.64           H  
ATOM   2580  C   PRO A 164      -1.395 -17.293  18.925  1.00 70.64           C  
ATOM   2581  CB  PRO A 164       1.098 -17.709  18.658  1.00 70.64           C  
ATOM   2582  HB2 PRO A 164       1.604 -16.959  18.050  1.00 70.64           H  
ATOM   2583  HB3 PRO A 164       0.690 -18.492  18.020  1.00 70.64           H  
ATOM   2584  O   PRO A 164      -1.817 -18.435  18.733  1.00 70.64           O  
ATOM   2585  CG  PRO A 164       2.050 -18.343  19.671  1.00 70.64           C  
ATOM   2586  HG2 PRO A 164       2.565 -19.211  19.259  1.00 70.64           H  
ATOM   2587  HG3 PRO A 164       2.769 -17.597  20.007  1.00 70.64           H  
ATOM   2588  CD  PRO A 164       1.142 -18.723  20.833  1.00 70.64           C  
ATOM   2589  HD2 PRO A 164       1.711 -18.672  21.762  1.00 70.64           H  
ATOM   2590  HD3 PRO A 164       0.742 -19.725  20.680  1.00 70.64           H  
ATOM   2591  N   GLN A 165      -2.126 -16.206  18.665  1.00 66.61           N  
ATOM   2592  H   GLN A 165      -1.752 -15.289  18.862  1.00 66.61           H  
ATOM   2593  CA  GLN A 165      -3.394 -16.326  17.956  1.00 66.61           C  
ATOM   2594  HA  GLN A 165      -4.019 -17.009  18.530  1.00 66.61           H  
ATOM   2595  C   GLN A 165      -3.122 -16.938  16.574  1.00 66.61           C  
ATOM   2596  CB  GLN A 165      -4.126 -14.983  17.844  1.00 66.61           C  
ATOM   2597  HB2 GLN A 165      -3.466 -14.228  17.415  1.00 66.61           H  
ATOM   2598  HB3 GLN A 165      -4.970 -15.124  17.169  1.00 66.61           H  
ATOM   2599  O   GLN A 165      -2.131 -16.570  15.933  1.00 66.61           O  
ATOM   2600  CG  GLN A 165      -4.659 -14.503  19.204  1.00 66.61           C  
ATOM   2601  HG2 GLN A 165      -5.131 -15.341  19.717  1.00 66.61           H  
ATOM   2602  HG3 GLN A 165      -3.828 -14.155  19.818  1.00 66.61           H  
ATOM   2603  CD  GLN A 165      -5.695 -13.388  19.086  1.00 66.61           C  
ATOM   2604  NE2 GLN A 165      -6.227 -12.914  20.192  1.00 66.61           N  
ATOM   2605 HE21 GLN A 165      -5.953 -13.271  21.096  1.00 66.61           H  
ATOM   2606 HE22 GLN A 165      -6.914 -12.185  20.062  1.00 66.61           H  
ATOM   2607  OE1 GLN A 165      -6.067 -12.926  18.022  1.00 66.61           O  
ATOM   2608  N   PRO A 166      -3.955 -17.888  16.117  1.00 68.07           N  
ATOM   2609  CA  PRO A 166      -3.785 -18.492  14.807  1.00 68.07           C  
ATOM   2610  HA  PRO A 166      -2.830 -19.019  14.795  1.00 68.07           H  
ATOM   2611  C   PRO A 166      -3.803 -17.396  13.731  1.00 68.07           C  
ATOM   2612  CB  PRO A 166      -4.927 -19.501  14.655  1.00 68.07           C  
ATOM   2613  HB2 PRO A 166      -5.304 -19.546  13.634  1.00 68.07           H  
ATOM   2614  HB3 PRO A 166      -4.583 -20.484  14.977  1.00 68.07           H  
ATOM   2615  O   PRO A 166      -4.580 -16.444  13.849  1.00 68.07           O  
ATOM   2616  CG  PRO A 166      -5.990 -18.995  15.630  1.00 68.07           C  
ATOM   2617  HG2 PRO A 166      -6.595 -18.230  15.142  1.00 68.07           H  
ATOM   2618  HG3 PRO A 166      -6.621 -19.804  15.999  1.00 68.07           H  
ATOM   2619  CD  PRO A 166      -5.174 -18.359  16.749  1.00 68.07           C  
ATOM   2620  HD2 PRO A 166      -4.925 -19.108  17.501  1.00 68.07           H  
ATOM   2621  HD3 PRO A 166      -5.741 -17.542  17.196  1.00 68.07           H  
ATOM   2622  N   PRO A 167      -2.949 -17.498  12.698  1.00 72.81           N  
ATOM   2623  CA  PRO A 167      -2.872 -16.493  11.650  1.00 72.81           C  
ATOM   2624  HA  PRO A 167      -2.565 -15.542  12.084  1.00 72.81           H  
ATOM   2625  C   PRO A 167      -4.246 -16.331  11.002  1.00 72.81           C  
ATOM   2626  CB  PRO A 167      -1.787 -16.970  10.679  1.00 72.81           C  
ATOM   2627  HB2 PRO A 167      -2.040 -16.757   9.640  1.00 72.81           H  
ATOM   2628  HB3 PRO A 167      -0.839 -16.499  10.940  1.00 72.81           H  
ATOM   2629  O   PRO A 167      -4.818 -17.280  10.463  1.00 72.81           O  
ATOM   2630  CG  PRO A 167      -1.691 -18.473  10.941  1.00 72.81           C  
ATOM   2631  HG2 PRO A 167      -2.437 -18.993  10.340  1.00 72.81           H  
ATOM   2632  HG3 PRO A 167      -0.694 -18.859  10.732  1.00 72.81           H  
ATOM   2633  CD  PRO A 167      -2.051 -18.603  12.417  1.00 72.81           C  
ATOM   2634  HD2 PRO A 167      -1.154 -18.503  13.028  1.00 72.81           H  
ATOM   2635  HD3 PRO A 167      -2.529 -19.566  12.597  1.00 72.81           H  
ATOM   2636  N   VAL A 168      -4.776 -15.114  11.105  1.00 69.40           N  
ATOM   2637  H   VAL A 168      -4.263 -14.429  11.641  1.00 69.40           H  
ATOM   2638  CA  VAL A 168      -6.020 -14.684  10.468  1.00 69.40           C  
ATOM   2639  HA  VAL A 168      -6.849 -15.230  10.919  1.00 69.40           H  
ATOM   2640  C   VAL A 168      -5.945 -15.029   8.981  1.00 69.40           C  
ATOM   2641  CB  VAL A 168      -6.230 -13.173  10.697  1.00 69.40           C  
ATOM   2642  HB  VAL A 168      -5.380 -12.628  10.286  1.00 69.40           H  
ATOM   2643  O   VAL A 168      -4.926 -14.785   8.334  1.00 69.40           O  
ATOM   2644  CG1 VAL A 168      -7.507 -12.651  10.029  1.00 69.40           C  
ATOM   2645 HG11 VAL A 168      -7.628 -11.589  10.245  1.00 69.40           H  
ATOM   2646 HG12 VAL A 168      -8.376 -13.194  10.399  1.00 69.40           H  
ATOM   2647 HG13 VAL A 168      -7.438 -12.766   8.947  1.00 69.40           H  
ATOM   2648  CG2 VAL A 168      -6.325 -12.857  12.199  1.00 69.40           C  
ATOM   2649 HG21 VAL A 168      -7.146 -13.416  12.649  1.00 69.40           H  
ATOM   2650 HG22 VAL A 168      -6.500 -11.791  12.343  1.00 69.40           H  
ATOM   2651 HG23 VAL A 168      -5.399 -13.118  12.710  1.00 69.40           H  
ATOM   2652  N   HIS A 169      -7.009 -15.644   8.464  1.00 68.11           N  
ATOM   2653  H   HIS A 169      -7.781 -15.855   9.080  1.00 68.11           H  
ATOM   2654  CA  HIS A 169      -7.096 -16.107   7.080  1.00 68.11           C  
ATOM   2655  HA  HIS A 169      -6.448 -16.978   6.990  1.00 68.11           H  
ATOM   2656  C   HIS A 169      -6.641 -15.024   6.082  1.00 68.11           C  
ATOM   2657  CB  HIS A 169      -8.543 -16.527   6.784  1.00 68.11           C  
ATOM   2658  HB2 HIS A 169      -9.207 -15.682   6.964  1.00 68.11           H  
ATOM   2659  HB3 HIS A 169      -8.623 -16.791   5.729  1.00 68.11           H  
ATOM   2660  O   HIS A 169      -7.014 -13.859   6.249  1.00 68.11           O  
ATOM   2661  CG  HIS A 169      -9.002 -17.706   7.603  1.00 68.11           C  
ATOM   2662  CD2 HIS A 169      -9.785 -17.677   8.726  1.00 68.11           C  
ATOM   2663  HD2 HIS A 169     -10.201 -16.795   9.191  1.00 68.11           H  
ATOM   2664  ND1 HIS A 169      -8.698 -19.025   7.355  1.00 68.11           N  
ATOM   2665  HD1 HIS A 169      -8.128 -19.375   6.599  1.00 68.11           H  
ATOM   2666  CE1 HIS A 169      -9.280 -19.771   8.308  1.00 68.11           C  
ATOM   2667  HE1 HIS A 169      -9.214 -20.847   8.384  1.00 68.11           H  
ATOM   2668  NE2 HIS A 169      -9.954 -18.993   9.166  1.00 68.11           N  
ATOM   2669  N   PRO A 170      -5.862 -15.380   5.040  1.00 64.79           N  
ATOM   2670  CA  PRO A 170      -5.407 -14.413   4.052  1.00 64.79           C  
ATOM   2671  HA  PRO A 170      -4.835 -13.631   4.551  1.00 64.79           H  
ATOM   2672  C   PRO A 170      -6.611 -13.780   3.349  1.00 64.79           C  
ATOM   2673  CB  PRO A 170      -4.479 -15.175   3.099  1.00 64.79           C  
ATOM   2674  HB2 PRO A 170      -3.449 -15.070   3.440  1.00 64.79           H  
ATOM   2675  HB3 PRO A 170      -4.572 -14.829   2.070  1.00 64.79           H  
ATOM   2676  O   PRO A 170      -7.492 -14.476   2.841  1.00 64.79           O  
ATOM   2677  CG  PRO A 170      -4.916 -16.631   3.251  1.00 64.79           C  
ATOM   2678  HG2 PRO A 170      -5.751 -16.831   2.579  1.00 64.79           H  
ATOM   2679  HG3 PRO A 170      -4.095 -17.322   3.057  1.00 64.79           H  
ATOM   2680  CD  PRO A 170      -5.398 -16.715   4.698  1.00 64.79           C  
ATOM   2681  HD2 PRO A 170      -4.567 -16.982   5.350  1.00 64.79           H  
ATOM   2682  HD3 PRO A 170      -6.199 -17.450   4.780  1.00 64.79           H  
ATOM   2683  N   ILE A 171      -6.639 -12.448   3.345  1.00 72.06           N  
ATOM   2684  H   ILE A 171      -5.887 -11.959   3.810  1.00 72.06           H  
ATOM   2685  CA  ILE A 171      -7.632 -11.643   2.633  1.00 72.06           C  
ATOM   2686  HA  ILE A 171      -8.626 -11.895   3.001  1.00 72.06           H  
ATOM   2687  C   ILE A 171      -7.540 -12.017   1.154  1.00 72.06           C  
ATOM   2688  CB  ILE A 171      -7.367 -10.139   2.888  1.00 72.06           C  
ATOM   2689  HB  ILE A 171      -6.332  -9.925   2.622  1.00 72.06           H  
ATOM   2690  O   ILE A 171      -6.469 -11.921   0.552  1.00 72.06           O  
ATOM   2691  CG1 ILE A 171      -7.570  -9.811   4.388  1.00 72.06           C  
ATOM   2692 HG12 ILE A 171      -8.631  -9.865   4.632  1.00 72.06           H  
ATOM   2693 HG13 ILE A 171      -7.053 -10.548   5.002  1.00 72.06           H  
ATOM   2694  CG2 ILE A 171      -8.275  -9.249   2.018  1.00 72.06           C  
ATOM   2695 HG21 ILE A 171      -8.080  -8.195   2.212  1.00 72.06           H  
ATOM   2696 HG22 ILE A 171      -8.070  -9.421   0.961  1.00 72.06           H  
ATOM   2697 HG23 ILE A 171      -9.325  -9.464   2.219  1.00 72.06           H  
ATOM   2698  CD1 ILE A 171      -7.028  -8.438   4.806  1.00 72.06           C  
ATOM   2699 HD11 ILE A 171      -5.978  -8.352   4.524  1.00 72.06           H  
ATOM   2700 HD12 ILE A 171      -7.114  -8.332   5.887  1.00 72.06           H  
ATOM   2701 HD13 ILE A 171      -7.600  -7.638   4.335  1.00 72.06           H  
ATOM   2702  N   GLN A 172      -8.646 -12.488   0.573  1.00 69.41           N  
ATOM   2703  H   GLN A 172      -9.500 -12.555   1.107  1.00 69.41           H  
ATOM   2704  CA  GLN A 172      -8.669 -12.759  -0.859  1.00 69.41           C  
ATOM   2705  HA  GLN A 172      -7.848 -13.445  -1.063  1.00 69.41           H  
ATOM   2706  C   GLN A 172      -8.449 -11.452  -1.638  1.00 69.41           C  
ATOM   2707  CB  GLN A 172      -9.980 -13.414  -1.314  1.00 69.41           C  
ATOM   2708  HB2 GLN A 172     -10.834 -12.888  -0.886  1.00 69.41           H  
ATOM   2709  HB3 GLN A 172     -10.031 -13.310  -2.398  1.00 69.41           H  
ATOM   2710  O   GLN A 172      -9.033 -10.430  -1.266  1.00 69.41           O  
ATOM   2711  CG  GLN A 172     -10.055 -14.909  -0.970  1.00 69.41           C  
ATOM   2712  HG2 GLN A 172     -10.223 -15.020   0.102  1.00 69.41           H  
ATOM   2713  HG3 GLN A 172      -9.108 -15.388  -1.218  1.00 69.41           H  
ATOM   2714  CD  GLN A 172     -11.155 -15.634  -1.743  1.00 69.41           C  
ATOM   2715  NE2 GLN A 172     -11.692 -16.711  -1.214  1.00 69.41           N  
ATOM   2716 HE21 GLN A 172     -11.410 -17.037  -0.301  1.00 69.41           H  
ATOM   2717 HE22 GLN A 172     -12.409 -17.151  -1.773  1.00 69.41           H  
ATOM   2718  OE1 GLN A 172     -11.543 -15.281  -2.842  1.00 69.41           O  
ATOM   2719  N   PRO A 173      -7.649 -11.474  -2.721  1.00 71.90           N  
ATOM   2720  CA  PRO A 173      -7.556 -10.354  -3.642  1.00 71.90           C  
ATOM   2721  HA  PRO A 173      -6.947  -9.562  -3.207  1.00 71.90           H  
ATOM   2722  C   PRO A 173      -8.912  -9.819  -4.064  1.00 71.90           C  
ATOM   2723  CB  PRO A 173      -6.917 -10.891  -4.914  1.00 71.90           C  
ATOM   2724  HB2 PRO A 173      -6.149 -10.190  -5.240  1.00 71.90           H  
ATOM   2725  HB3 PRO A 173      -7.631 -10.933  -5.736  1.00 71.90           H  
ATOM   2726  O   PRO A 173      -9.797 -10.598  -4.421  1.00 71.90           O  
ATOM   2727  CG  PRO A 173      -6.480 -12.331  -4.627  1.00 71.90           C  
ATOM   2728  HG2 PRO A 173      -7.077 -13.004  -5.242  1.00 71.90           H  
ATOM   2729  HG3 PRO A 173      -5.426 -12.512  -4.836  1.00 71.90           H  
ATOM   2730  CD  PRO A 173      -6.821 -12.586  -3.164  1.00 71.90           C  
ATOM   2731  HD2 PRO A 173      -5.909 -12.618  -2.568  1.00 71.90           H  
ATOM   2732  HD3 PRO A 173      -7.352 -13.535  -3.089  1.00 71.90           H  
ATOM   2733  N   LEU A 174      -9.031  -8.496  -4.168  1.00 78.00           N  
ATOM   2734  H   LEU A 174      -8.248  -7.910  -3.918  1.00 78.00           H  
ATOM   2735  CA  LEU A 174     -10.078  -7.950  -5.017  1.00 78.00           C  
ATOM   2736  HA  LEU A 174     -11.012  -8.421  -4.711  1.00 78.00           H  
ATOM   2737  C   LEU A 174      -9.809  -8.336  -6.482  1.00 78.00           C  
ATOM   2738  CB  LEU A 174     -10.216  -6.429  -4.865  1.00 78.00           C  
ATOM   2739  HB2 LEU A 174      -9.240  -5.971  -4.703  1.00 78.00           H  
ATOM   2740  HB3 LEU A 174     -10.588  -6.042  -5.814  1.00 78.00           H  
ATOM   2741  O   LEU A 174      -8.658  -8.300  -6.926  1.00 78.00           O  
ATOM   2742  CG  LEU A 174     -11.210  -6.030  -3.756  1.00 78.00           C  
ATOM   2743  HG  LEU A 174     -11.840  -6.878  -3.487  1.00 78.00           H  
ATOM   2744  CD1 LEU A 174     -10.486  -5.547  -2.501  1.00 78.00           C  
ATOM   2745 HD11 LEU A 174      -9.846  -6.344  -2.124  1.00 78.00           H  
ATOM   2746 HD12 LEU A 174     -11.214  -5.291  -1.731  1.00 78.00           H  
ATOM   2747 HD13 LEU A 174      -9.878  -4.671  -2.729  1.00 78.00           H  
ATOM   2748  CD2 LEU A 174     -12.132  -4.918  -4.255  1.00 78.00           C  
ATOM   2749 HD21 LEU A 174     -11.544  -4.046  -4.542  1.00 78.00           H  
ATOM   2750 HD22 LEU A 174     -12.828  -4.637  -3.464  1.00 78.00           H  
ATOM   2751 HD23 LEU A 174     -12.703  -5.270  -5.114  1.00 78.00           H  
ATOM   2752  N   PRO A 175     -10.856  -8.683  -7.247  1.00 79.70           N  
ATOM   2753  CA  PRO A 175     -10.714  -8.977  -8.663  1.00 79.70           C  
ATOM   2754  HA  PRO A 175     -10.000  -9.793  -8.773  1.00 79.70           H  
ATOM   2755  C   PRO A 175     -10.219  -7.734  -9.425  1.00 79.70           C  
ATOM   2756  CB  PRO A 175     -12.095  -9.448  -9.124  1.00 79.70           C  
ATOM   2757  HB2 PRO A 175     -12.306  -9.160 -10.154  1.00 79.70           H  
ATOM   2758  HB3 PRO A 175     -12.163 -10.530  -9.012  1.00 79.70           H  
ATOM   2759  O   PRO A 175     -10.604  -6.609  -9.086  1.00 79.70           O  
ATOM   2760  CG  PRO A 175     -13.051  -8.775  -8.139  1.00 79.70           C  
ATOM   2761  HG2 PRO A 175     -13.257  -7.757  -8.470  1.00 79.70           H  
ATOM   2762  HG3 PRO A 175     -13.979  -9.337  -8.026  1.00 79.70           H  
ATOM   2763  CD  PRO A 175     -12.251  -8.736  -6.843  1.00 79.70           C  
ATOM   2764  HD2 PRO A 175     -12.426  -9.648  -6.271  1.00 79.70           H  
ATOM   2765  HD3 PRO A 175     -12.536  -7.860  -6.261  1.00 79.70           H  
ATOM   2766  N   PRO A 176      -9.375  -7.914 -10.457  1.00 80.20           N  
ATOM   2767  CA  PRO A 176      -8.837  -6.808 -11.237  1.00 80.20           C  
ATOM   2768  HA  PRO A 176      -8.303  -6.125 -10.577  1.00 80.20           H  
ATOM   2769  C   PRO A 176      -9.965  -6.043 -11.938  1.00 80.20           C  
ATOM   2770  CB  PRO A 176      -7.842  -7.435 -12.220  1.00 80.20           C  
ATOM   2771  HB2 PRO A 176      -6.847  -7.429 -11.776  1.00 80.20           H  
ATOM   2772  HB3 PRO A 176      -7.829  -6.920 -13.180  1.00 80.20           H  
ATOM   2773  O   PRO A 176     -10.855  -6.637 -12.549  1.00 80.20           O  
ATOM   2774  CG  PRO A 176      -8.326  -8.879 -12.356  1.00 80.20           C  
ATOM   2775  HG2 PRO A 176      -9.115  -8.928 -13.107  1.00 80.20           H  
ATOM   2776  HG3 PRO A 176      -7.512  -9.557 -12.611  1.00 80.20           H  
ATOM   2777  CD  PRO A 176      -8.911  -9.187 -10.982  1.00 80.20           C  
ATOM   2778  HD2 PRO A 176      -8.133  -9.583 -10.330  1.00 80.20           H  
ATOM   2779  HD3 PRO A 176      -9.727  -9.903 -11.079  1.00 80.20           H  
ATOM   2780  N   GLN A 177      -9.927  -4.715 -11.845  1.00 77.30           N  
ATOM   2781  H   GLN A 177      -9.160  -4.282 -11.352  1.00 77.30           H  
ATOM   2782  CA  GLN A 177     -10.873  -3.856 -12.552  1.00 77.30           C  
ATOM   2783  HA  GLN A 177     -11.863  -4.299 -12.441  1.00 77.30           H  
ATOM   2784  C   GLN A 177     -10.548  -3.802 -14.054  1.00 77.30           C  
ATOM   2785  CB  GLN A 177     -10.905  -2.452 -11.931  1.00 77.30           C  
ATOM   2786  HB2 GLN A 177     -11.505  -1.805 -12.571  1.00 77.30           H  
ATOM   2787  HB3 GLN A 177      -9.897  -2.040 -11.883  1.00 77.30           H  
ATOM   2788  O   GLN A 177      -9.380  -3.921 -14.436  1.00 77.30           O  
ATOM   2789  CG  GLN A 177     -11.529  -2.474 -10.526  1.00 77.30           C  
ATOM   2790  HG2 GLN A 177     -12.434  -3.081 -10.545  1.00 77.30           H  
ATOM   2791  HG3 GLN A 177     -10.829  -2.933  -9.826  1.00 77.30           H  
ATOM   2792  CD  GLN A 177     -11.911  -1.091 -10.011  1.00 77.30           C  
ATOM   2793  NE2 GLN A 177     -12.448  -1.001  -8.814  1.00 77.30           N  
ATOM   2794 HE21 GLN A 177     -12.682  -0.066  -8.512  1.00 77.30           H  
ATOM   2795 HE22 GLN A 177     -12.580  -1.824  -8.244  1.00 77.30           H  
ATOM   2796  OE1 GLN A 177     -11.762  -0.069 -10.657  1.00 77.30           O  
ATOM   2797  N   PRO A 178     -11.560  -3.622 -14.920  1.00 79.76           N  
ATOM   2798  CA  PRO A 178     -11.345  -3.506 -16.356  1.00 79.76           C  
ATOM   2799  HA  PRO A 178     -10.831  -4.403 -16.701  1.00 79.76           H  
ATOM   2800  C   PRO A 178     -10.506  -2.261 -16.698  1.00 79.76           C  
ATOM   2801  CB  PRO A 178     -12.745  -3.457 -16.976  1.00 79.76           C  
ATOM   2802  HB2 PRO A 178     -12.780  -2.828 -17.866  1.00 79.76           H  
ATOM   2803  HB3 PRO A 178     -13.070  -4.470 -17.215  1.00 79.76           H  
ATOM   2804  O   PRO A 178     -10.655  -1.224 -16.045  1.00 79.76           O  
ATOM   2805  CG  PRO A 178     -13.616  -2.897 -15.852  1.00 79.76           C  
ATOM   2806  HG2 PRO A 178     -13.543  -1.810 -15.841  1.00 79.76           H  
ATOM   2807  HG3 PRO A 178     -14.656  -3.211 -15.948  1.00 79.76           H  
ATOM   2808  CD  PRO A 178     -12.968  -3.464 -14.593  1.00 79.76           C  
ATOM   2809  HD2 PRO A 178     -13.396  -4.440 -14.365  1.00 79.76           H  
ATOM   2810  HD3 PRO A 178     -13.124  -2.779 -13.760  1.00 79.76           H  
ATOM   2811  N   PRO A 179      -9.635  -2.331 -17.723  1.00 78.45           N  
ATOM   2812  CA  PRO A 179      -8.825  -1.194 -18.137  1.00 78.45           C  
ATOM   2813  HA  PRO A 179      -8.248  -0.831 -17.286  1.00 78.45           H  
ATOM   2814  C   PRO A 179      -9.709  -0.059 -18.660  1.00 78.45           C  
ATOM   2815  CB  PRO A 179      -7.866  -1.730 -19.204  1.00 78.45           C  
ATOM   2816  HB2 PRO A 179      -6.954  -2.087 -18.725  1.00 78.45           H  
ATOM   2817  HB3 PRO A 179      -7.630  -0.982 -19.961  1.00 78.45           H  
ATOM   2818  O   PRO A 179     -10.691  -0.284 -19.370  1.00 78.45           O  
ATOM   2819  CG  PRO A 179      -8.626  -2.917 -19.795  1.00 78.45           C  
ATOM   2820  HG2 PRO A 179      -9.324  -2.562 -20.553  1.00 78.45           H  
ATOM   2821  HG3 PRO A 179      -7.951  -3.663 -20.216  1.00 78.45           H  
ATOM   2822  CD  PRO A 179      -9.405  -3.467 -18.601  1.00 78.45           C  
ATOM   2823  HD2 PRO A 179     -10.343  -3.906 -18.940  1.00 78.45           H  
ATOM   2824  HD3 PRO A 179      -8.804  -4.210 -18.078  1.00 78.45           H  
ATOM   2825  N   LEU A 180      -9.337   1.173 -18.314  1.00 73.99           N  
ATOM   2826  H   LEU A 180      -8.516   1.287 -17.737  1.00 73.99           H  
ATOM   2827  CA  LEU A 180     -10.006   2.367 -18.819  1.00 73.99           C  
ATOM   2828  HA  LEU A 180     -11.073   2.249 -18.626  1.00 73.99           H  
ATOM   2829  C   LEU A 180      -9.801   2.493 -20.339  1.00 73.99           C  
ATOM   2830  CB  LEU A 180      -9.486   3.610 -18.077  1.00 73.99           C  
ATOM   2831  HB2 LEU A 180      -8.397   3.597 -18.112  1.00 73.99           H  
ATOM   2832  HB3 LEU A 180      -9.817   4.506 -18.603  1.00 73.99           H  
ATOM   2833  O   LEU A 180      -8.722   2.161 -20.841  1.00 73.99           O  
ATOM   2834  CG  LEU A 180      -9.951   3.699 -16.612  1.00 73.99           C  
ATOM   2835  HG  LEU A 180      -9.772   2.749 -16.109  1.00 73.99           H  
ATOM   2836  CD1 LEU A 180      -9.152   4.780 -15.885  1.00 73.99           C  
ATOM   2837 HD11 LEU A 180      -8.091   4.535 -15.912  1.00 73.99           H  
ATOM   2838 HD12 LEU A 180      -9.469   4.833 -14.844  1.00 73.99           H  
ATOM   2839 HD13 LEU A 180      -9.311   5.748 -16.360  1.00 73.99           H  
ATOM   2840  CD2 LEU A 180     -11.438   4.052 -16.508  1.00 73.99           C  
ATOM   2841 HD21 LEU A 180     -11.642   4.989 -17.027  1.00 73.99           H  
ATOM   2842 HD22 LEU A 180     -11.713   4.156 -15.458  1.00 73.99           H  
ATOM   2843 HD23 LEU A 180     -12.044   3.255 -16.937  1.00 73.99           H  
ATOM   2844  N   PRO A 181     -10.809   2.978 -21.083  1.00 69.36           N  
ATOM   2845  CA  PRO A 181     -10.690   3.155 -22.523  1.00 69.36           C  
ATOM   2846  HA  PRO A 181     -10.426   2.194 -22.964  1.00 69.36           H  
ATOM   2847  C   PRO A 181      -9.608   4.195 -22.865  1.00 69.36           C  
ATOM   2848  CB  PRO A 181     -12.084   3.565 -23.005  1.00 69.36           C  
ATOM   2849  HB2 PRO A 181     -12.653   2.673 -23.265  1.00 69.36           H  
ATOM   2850  HB3 PRO A 181     -12.043   4.249 -23.853  1.00 69.36           H  
ATOM   2851  O   PRO A 181      -9.419   5.157 -22.112  1.00 69.36           O  
ATOM   2852  CG  PRO A 181     -12.707   4.224 -21.775  1.00 69.36           C  
ATOM   2853  HG2 PRO A 181     -13.795   4.159 -21.786  1.00 69.36           H  
ATOM   2854  HG3 PRO A 181     -12.386   5.264 -21.717  1.00 69.36           H  
ATOM   2855  CD  PRO A 181     -12.104   3.441 -20.611  1.00 69.36           C  
ATOM   2856  HD2 PRO A 181     -12.007   4.088 -19.739  1.00 69.36           H  
ATOM   2857  HD3 PRO A 181     -12.732   2.581 -20.379  1.00 69.36           H  
ATOM   2858  N   PRO A 182      -8.898   4.027 -23.996  1.00 70.18           N  
ATOM   2859  CA  PRO A 182      -7.829   4.928 -24.401  1.00 70.18           C  
ATOM   2860  HA  PRO A 182      -7.060   4.944 -23.628  1.00 70.18           H  
ATOM   2861  C   PRO A 182      -8.371   6.345 -24.595  1.00 70.18           C  
ATOM   2862  CB  PRO A 182      -7.233   4.334 -25.682  1.00 70.18           C  
ATOM   2863  HB2 PRO A 182      -6.920   5.104 -26.387  1.00 70.18           H  
ATOM   2864  HB3 PRO A 182      -6.390   3.693 -25.424  1.00 70.18           H  
ATOM   2865  O   PRO A 182      -9.312   6.579 -25.353  1.00 70.18           O  
ATOM   2866  CG  PRO A 182      -8.366   3.477 -26.245  1.00 70.18           C  
ATOM   2867  HG2 PRO A 182      -9.035   4.101 -26.837  1.00 70.18           H  
ATOM   2868  HG3 PRO A 182      -7.989   2.646 -26.842  1.00 70.18           H  
ATOM   2869  CD  PRO A 182      -9.096   2.991 -24.996  1.00 70.18           C  
ATOM   2870  HD2 PRO A 182     -10.153   2.844 -25.219  1.00 70.18           H  
ATOM   2871  HD3 PRO A 182      -8.649   2.061 -24.645  1.00 70.18           H  
ATOM   2872  N   ILE A 183      -7.760   7.292 -23.887  1.00 66.68           N  
ATOM   2873  H   ILE A 183      -7.008   7.016 -23.273  1.00 66.68           H  
ATOM   2874  CA  ILE A 183      -8.042   8.717 -24.032  1.00 66.68           C  
ATOM   2875  HA  ILE A 183      -9.124   8.849 -24.006  1.00 66.68           H  
ATOM   2876  C   ILE A 183      -7.538   9.149 -25.420  1.00 66.68           C  
ATOM   2877  CB  ILE A 183      -7.439   9.509 -22.848  1.00 66.68           C  
ATOM   2878  HB  ILE A 183      -6.361   9.346 -22.844  1.00 66.68           H  
ATOM   2879  O   ILE A 183      -6.458   8.751 -25.849  1.00 66.68           O  
ATOM   2880  CG1 ILE A 183      -8.024   9.002 -21.502  1.00 66.68           C  
ATOM   2881 HG12 ILE A 183      -9.076   9.280 -21.435  1.00 66.68           H  
ATOM   2882 HG13 ILE A 183      -7.969   7.914 -21.456  1.00 66.68           H  
ATOM   2883  CG2 ILE A 183      -7.702  11.017 -23.009  1.00 66.68           C  
ATOM   2884 HG21 ILE A 183      -7.245  11.571 -22.189  1.00 66.68           H  
ATOM   2885 HG22 ILE A 183      -7.255  11.382 -23.933  1.00 66.68           H  
ATOM   2886 HG23 ILE A 183      -8.774  11.216 -23.021  1.00 66.68           H  
ATOM   2887  CD1 ILE A 183      -7.289   9.519 -20.260  1.00 66.68           C  
ATOM   2888 HD11 ILE A 183      -7.420  10.597 -20.157  1.00 66.68           H  
ATOM   2889 HD12 ILE A 183      -7.697   9.035 -19.373  1.00 66.68           H  
ATOM   2890 HD13 ILE A 183      -6.226   9.285 -20.333  1.00 66.68           H  
ATOM   2891  N   PHE A 184      -8.387   9.902 -26.118  1.00 59.03           N  
ATOM   2892  H   PHE A 184      -9.244  10.134 -25.638  1.00 59.03           H  
ATOM   2893  CA  PHE A 184      -8.365  10.268 -27.539  1.00 59.03           C  
ATOM   2894  HA  PHE A 184      -8.784   9.420 -28.080  1.00 59.03           H  
ATOM   2895  C   PHE A 184      -6.993  10.587 -28.181  1.00 59.03           C  
ATOM   2896  CB  PHE A 184      -9.323  11.459 -27.692  1.00 59.03           C  
ATOM   2897  HB2 PHE A 184      -9.166  11.946 -28.655  1.00 59.03           H  
ATOM   2898  HB3 PHE A 184      -9.093  12.208 -26.933  1.00 59.03           H  
ATOM   2899  O   PHE A 184      -6.085  11.089 -27.518  1.00 59.03           O  
ATOM   2900  CG  PHE A 184     -10.782  11.061 -27.586  1.00 59.03           C  
ATOM   2901  CD1 PHE A 184     -11.498  10.713 -28.748  1.00 59.03           C  
ATOM   2902  HD1 PHE A 184     -11.017  10.749 -29.714  1.00 59.03           H  
ATOM   2903  CD2 PHE A 184     -11.422  11.015 -26.332  1.00 59.03           C  
ATOM   2904  HD2 PHE A 184     -10.888  11.295 -25.436  1.00 59.03           H  
ATOM   2905  CE1 PHE A 184     -12.844  10.321 -28.657  1.00 59.03           C  
ATOM   2906  HE1 PHE A 184     -13.392  10.056 -29.550  1.00 59.03           H  
ATOM   2907  CE2 PHE A 184     -12.767  10.613 -26.242  1.00 59.03           C  
ATOM   2908  HE2 PHE A 184     -13.257  10.576 -25.280  1.00 59.03           H  
ATOM   2909  CZ  PHE A 184     -13.478  10.268 -27.404  1.00 59.03           C  
ATOM   2910  HZ  PHE A 184     -14.511   9.963 -27.334  1.00 59.03           H  
ATOM   2911  N   PRO A 185      -6.856  10.336 -29.502  1.00 59.65           N  
ATOM   2912  CA  PRO A 185      -5.582  10.386 -30.215  1.00 59.65           C  
ATOM   2913  HA  PRO A 185      -4.880   9.704 -29.734  1.00 59.65           H  
ATOM   2914  C   PRO A 185      -4.969  11.788 -30.234  1.00 59.65           C  
ATOM   2915  CB  PRO A 185      -5.881   9.879 -31.633  1.00 59.65           C  
ATOM   2916  HB2 PRO A 185      -5.742   8.799 -31.668  1.00 59.65           H  
ATOM   2917  HB3 PRO A 185      -5.259  10.364 -32.385  1.00 59.65           H  
ATOM   2918  O   PRO A 185      -5.654  12.779 -30.493  1.00 59.65           O  
ATOM   2919  CG  PRO A 185      -7.360  10.206 -31.826  1.00 59.65           C  
ATOM   2920  HG2 PRO A 185      -7.829   9.550 -32.560  1.00 59.65           H  
ATOM   2921  HG3 PRO A 185      -7.472  11.251 -32.114  1.00 59.65           H  
ATOM   2922  CD  PRO A 185      -7.927   9.992 -30.429  1.00 59.65           C  
ATOM   2923  HD2 PRO A 185      -8.195   8.944 -30.299  1.00 59.65           H  
ATOM   2924  HD3 PRO A 185      -8.805  10.625 -30.300  1.00 59.65           H  
ATOM   2925  N   MET A 186      -3.650  11.849 -30.027  1.00 59.51           N  
ATOM   2926  H   MET A 186      -3.158  10.993 -29.817  1.00 59.51           H  
ATOM   2927  CA  MET A 186      -2.857  13.055 -30.254  1.00 59.51           C  
ATOM   2928  HA  MET A 186      -3.235  13.857 -29.620  1.00 59.51           H  
ATOM   2929  C   MET A 186      -2.997  13.477 -31.720  1.00 59.51           C  
ATOM   2930  CB  MET A 186      -1.376  12.813 -29.916  1.00 59.51           C  
ATOM   2931  HB2 MET A 186      -0.819  13.708 -30.193  1.00 59.51           H  
ATOM   2932  HB3 MET A 186      -0.992  11.981 -30.506  1.00 59.51           H  
ATOM   2933  O   MET A 186      -2.557  12.765 -32.623  1.00 59.51           O  
ATOM   2934  CG  MET A 186      -1.117  12.535 -28.432  1.00 59.51           C  
ATOM   2935  HG2 MET A 186      -1.506  11.547 -28.183  1.00 59.51           H  
ATOM   2936  HG3 MET A 186      -1.643  13.277 -27.830  1.00 59.51           H  
ATOM   2937  SD  MET A 186       0.648  12.605 -28.013  1.00 59.51           S  
ATOM   2938  CE  MET A 186       0.621  11.913 -26.340  1.00 59.51           C  
ATOM   2939  HE1 MET A 186      -0.010  12.529 -25.700  1.00 59.51           H  
ATOM   2940  HE2 MET A 186       0.229  10.896 -26.370  1.00 59.51           H  
ATOM   2941  HE3 MET A 186       1.635  11.896 -25.940  1.00 59.51           H  
ATOM   2942  N   GLN A 187      -3.630  14.624 -31.962  1.00 71.24           N  
ATOM   2943  H   GLN A 187      -4.015  15.147 -31.188  1.00 71.24           H  
ATOM   2944  CA  GLN A 187      -3.635  15.230 -33.288  1.00 71.24           C  
ATOM   2945  HA  GLN A 187      -4.009  14.488 -33.994  1.00 71.24           H  
ATOM   2946  C   GLN A 187      -2.204  15.633 -33.678  1.00 71.24           C  
ATOM   2947  CB  GLN A 187      -4.551  16.460 -33.333  1.00 71.24           C  
ATOM   2948  HB2 GLN A 187      -4.433  17.044 -32.420  1.00 71.24           H  
ATOM   2949  HB3 GLN A 187      -4.249  17.084 -34.174  1.00 71.24           H  
ATOM   2950  O   GLN A 187      -1.495  16.219 -32.855  1.00 71.24           O  
ATOM   2951  CG  GLN A 187      -6.025  16.089 -33.538  1.00 71.24           C  
ATOM   2952  HG2 GLN A 187      -6.379  15.512 -32.684  1.00 71.24           H  
ATOM   2953  HG3 GLN A 187      -6.115  15.472 -34.433  1.00 71.24           H  
ATOM   2954  CD  GLN A 187      -6.913  17.319 -33.706  1.00 71.24           C  
ATOM   2955  NE2 GLN A 187      -8.122  17.159 -34.199  1.00 71.24           N  
ATOM   2956 HE21 GLN A 187      -8.460  16.245 -34.463  1.00 71.24           H  
ATOM   2957 HE22 GLN A 187      -8.663  18.006 -34.293  1.00 71.24           H  
ATOM   2958  OE1 GLN A 187      -6.559  18.443 -33.400  1.00 71.24           O  
ATOM   2959  N   PRO A 188      -1.769  15.355 -34.919  1.00 66.98           N  
ATOM   2960  CA  PRO A 188      -0.487  15.838 -35.404  1.00 66.98           C  
ATOM   2961  HA  PRO A 188       0.294  15.592 -34.683  1.00 66.98           H  
ATOM   2962  C   PRO A 188      -0.528  17.359 -35.594  1.00 66.98           C  
ATOM   2963  CB  PRO A 188      -0.223  15.069 -36.701  1.00 66.98           C  
ATOM   2964  HB2 PRO A 188       0.347  15.658 -37.419  1.00 66.98           H  
ATOM   2965  HB3 PRO A 188       0.300  14.141 -36.470  1.00 66.98           H  
ATOM   2966  O   PRO A 188      -1.500  17.912 -36.112  1.00 66.98           O  
ATOM   2967  CG  PRO A 188      -1.625  14.744 -37.217  1.00 66.98           C  
ATOM   2968  HG2 PRO A 188      -1.634  13.835 -37.818  1.00 66.98           H  
ATOM   2969  HG3 PRO A 188      -2.001  15.588 -37.796  1.00 66.98           H  
ATOM   2970  CD  PRO A 188      -2.459  14.592 -35.946  1.00 66.98           C  
ATOM   2971  HD2 PRO A 188      -3.466  14.975 -36.117  1.00 66.98           H  
ATOM   2972  HD3 PRO A 188      -2.495  13.543 -35.652  1.00 66.98           H  
ATOM   2973  N   LEU A 189       0.544  18.029 -35.170  1.00 62.71           N  
ATOM   2974  H   LEU A 189       1.299  17.501 -34.756  1.00 62.71           H  
ATOM   2975  CA  LEU A 189       0.757  19.460 -35.391  1.00 62.71           C  
ATOM   2976  HA  LEU A 189      -0.062  20.002 -34.918  1.00 62.71           H  
ATOM   2977  C   LEU A 189       0.764  19.776 -36.900  1.00 62.71           C  
ATOM   2978  CB  LEU A 189       2.092  19.871 -34.741  1.00 62.71           C  
ATOM   2979  HB2 LEU A 189       2.827  19.090 -34.939  1.00 62.71           H  
ATOM   2980  HB3 LEU A 189       2.463  20.778 -35.218  1.00 62.71           H  
ATOM   2981  O   LEU A 189       1.334  19.001 -37.675  1.00 62.71           O  
ATOM   2982  CG  LEU A 189       1.975  20.115 -33.225  1.00 62.71           C  
ATOM   2983  HG  LEU A 189       1.198  19.475 -32.806  1.00 62.71           H  
ATOM   2984  CD1 LEU A 189       3.287  19.783 -32.516  1.00 62.71           C  
ATOM   2985 HD11 LEU A 189       3.531  18.732 -32.667  1.00 62.71           H  
ATOM   2986 HD12 LEU A 189       3.185  19.968 -31.447  1.00 62.71           H  
ATOM   2987 HD13 LEU A 189       4.092  20.401 -32.914  1.00 62.71           H  
ATOM   2988  CD2 LEU A 189       1.629  21.578 -32.938  1.00 62.71           C  
ATOM   2989 HD21 LEU A 189       1.542  21.729 -31.862  1.00 62.71           H  
ATOM   2990 HD22 LEU A 189       0.675  21.828 -33.401  1.00 62.71           H  
ATOM   2991 HD23 LEU A 189       2.406  22.234 -33.330  1.00 62.71           H  
ATOM   2992  N   PRO A 190       0.161  20.897 -37.336  1.00 62.62           N  
ATOM   2993  CA  PRO A 190       0.161  21.272 -38.744  1.00 62.62           C  
ATOM   2994  HA  PRO A 190      -0.262  20.446 -39.314  1.00 62.62           H  
ATOM   2995  C   PRO A 190       1.592  21.569 -39.235  1.00 62.62           C  
ATOM   2996  CB  PRO A 190      -0.773  22.481 -38.854  1.00 62.62           C  
ATOM   2997  HB2 PRO A 190      -1.786  22.136 -39.063  1.00 62.62           H  
ATOM   2998  HB3 PRO A 190      -0.447  23.185 -39.619  1.00 62.62           H  
ATOM   2999  O   PRO A 190       2.394  22.130 -38.482  1.00 62.62           O  
ATOM   3000  CG  PRO A 190      -0.727  23.100 -37.457  1.00 62.62           C  
ATOM   3001  HG2 PRO A 190       0.135  23.763 -37.384  1.00 62.62           H  
ATOM   3002  HG3 PRO A 190      -1.645  23.639 -37.222  1.00 62.62           H  
ATOM   3003  CD  PRO A 190      -0.522  21.900 -36.535  1.00 62.62           C  
ATOM   3004  HD2 PRO A 190       0.075  22.194 -35.673  1.00 62.62           H  
ATOM   3005  HD3 PRO A 190      -1.488  21.509 -36.215  1.00 62.62           H  
ATOM   3006  N   PRO A 191       1.932  21.199 -40.485  1.00 70.07           N  
ATOM   3007  CA  PRO A 191       3.268  21.394 -41.040  1.00 70.07           C  
ATOM   3008  HA  PRO A 191       4.000  20.928 -40.381  1.00 70.07           H  
ATOM   3009  C   PRO A 191       3.612  22.884 -41.176  1.00 70.07           C  
ATOM   3010  CB  PRO A 191       3.268  20.658 -42.385  1.00 70.07           C  
ATOM   3011  HB2 PRO A 191       3.595  19.629 -42.234  1.00 70.07           H  
ATOM   3012  HB3 PRO A 191       3.898  21.151 -43.125  1.00 70.07           H  
ATOM   3013  O   PRO A 191       2.758  23.708 -41.507  1.00 70.07           O  
ATOM   3014  CG  PRO A 191       1.796  20.667 -42.798  1.00 70.07           C  
ATOM   3015  HG2 PRO A 191       1.561  21.615 -43.283  1.00 70.07           H  
ATOM   3016  HG3 PRO A 191       1.553  19.831 -43.454  1.00 70.07           H  
ATOM   3017  CD  PRO A 191       1.056  20.579 -41.467  1.00 70.07           C  
ATOM   3018  HD2 PRO A 191       0.102  21.101 -41.537  1.00 70.07           H  
ATOM   3019  HD3 PRO A 191       0.899  19.534 -41.201  1.00 70.07           H  
ATOM   3020  N   MET A 192       4.879  23.218 -40.917  1.00 64.30           N  
ATOM   3021  H   MET A 192       5.525  22.479 -40.680  1.00 64.30           H  
ATOM   3022  CA  MET A 192       5.427  24.570 -41.058  1.00 64.30           C  
ATOM   3023  HA  MET A 192       4.852  25.244 -40.423  1.00 64.30           H  
ATOM   3024  C   MET A 192       5.302  25.073 -42.507  1.00 64.30           C  
ATOM   3025  CB  MET A 192       6.892  24.580 -40.586  1.00 64.30           C  
ATOM   3026  HB2 MET A 192       7.436  23.774 -41.077  1.00 64.30           H  
ATOM   3027  HB3 MET A 192       7.355  25.524 -40.872  1.00 64.30           H  
ATOM   3028  O   MET A 192       5.458  24.303 -43.455  1.00 64.30           O  
ATOM   3029  CG  MET A 192       7.011  24.429 -39.062  1.00 64.30           C  
ATOM   3030  HG2 MET A 192       6.585  25.320 -38.601  1.00 64.30           H  
ATOM   3031  HG3 MET A 192       6.434  23.566 -38.732  1.00 64.30           H  
ATOM   3032  SD  MET A 192       8.718  24.225 -38.479  1.00 64.30           S  
ATOM   3033  CE  MET A 192       8.641  25.119 -36.905  1.00 64.30           C  
ATOM   3034  HE1 MET A 192       8.347  26.153 -37.086  1.00 64.30           H  
ATOM   3035  HE2 MET A 192       7.916  24.642 -36.246  1.00 64.30           H  
ATOM   3036  HE3 MET A 192       9.624  25.104 -36.434  1.00 64.30           H  
ATOM   3037  N   LEU A 193       4.996  26.365 -42.662  1.00 67.97           N  
ATOM   3038  H   LEU A 193       4.935  26.937 -41.832  1.00 67.97           H  
ATOM   3039  CA  LEU A 193       4.848  27.042 -43.956  1.00 67.97           C  
ATOM   3040  HA  LEU A 193       4.039  26.556 -44.501  1.00 67.97           H  
ATOM   3041  C   LEU A 193       6.144  26.943 -44.789  1.00 67.97           C  
ATOM   3042  CB  LEU A 193       4.498  28.524 -43.707  1.00 67.97           C  
ATOM   3043  HB2 LEU A 193       4.643  29.085 -44.630  1.00 67.97           H  
ATOM   3044  HB3 LEU A 193       5.209  28.921 -42.982  1.00 67.97           H  
ATOM   3045  O   LEU A 193       7.225  27.045 -44.211  1.00 67.97           O  
ATOM   3046  CG  LEU A 193       3.063  28.768 -43.205  1.00 67.97           C  
ATOM   3047  HG  LEU A 193       2.808  28.030 -42.444  1.00 67.97           H  
ATOM   3048  CD1 LEU A 193       2.948  30.157 -42.574  1.00 67.97           C  
ATOM   3049 HD11 LEU A 193       1.929  30.320 -42.222  1.00 67.97           H  
ATOM   3050 HD12 LEU A 193       3.205  30.921 -43.308  1.00 67.97           H  
ATOM   3051 HD13 LEU A 193       3.630  30.233 -41.727  1.00 67.97           H  
ATOM   3052  CD2 LEU A 193       2.052  28.680 -44.351  1.00 67.97           C  
ATOM   3053 HD21 LEU A 193       1.048  28.868 -43.970  1.00 67.97           H  
ATOM   3054 HD22 LEU A 193       2.075  27.682 -44.789  1.00 67.97           H  
ATOM   3055 HD23 LEU A 193       2.290  29.416 -45.118  1.00 67.97           H  
ATOM   3056  N   PRO A 194       6.064  26.780 -46.124  1.00 59.30           N  
ATOM   3057  CA  PRO A 194       7.242  26.784 -46.986  1.00 59.30           C  
ATOM   3058  HA  PRO A 194       7.962  26.051 -46.623  1.00 59.30           H  
ATOM   3059  C   PRO A 194       7.908  28.167 -46.996  1.00 59.30           C  
ATOM   3060  CB  PRO A 194       6.742  26.357 -48.371  1.00 59.30           C  
ATOM   3061  HB2 PRO A 194       7.300  26.837 -49.175  1.00 59.30           H  
ATOM   3062  HB3 PRO A 194       6.810  25.273 -48.458  1.00 59.30           H  
ATOM   3063  O   PRO A 194       7.233  29.181 -47.192  1.00 59.30           O  
ATOM   3064  CG  PRO A 194       5.271  26.775 -48.371  1.00 59.30           C  
ATOM   3065  HG2 PRO A 194       5.193  27.822 -48.661  1.00 59.30           H  
ATOM   3066  HG3 PRO A 194       4.672  26.149 -49.032  1.00 59.30           H  
ATOM   3067  CD  PRO A 194       4.851  26.620 -46.910  1.00 59.30           C  
ATOM   3068  HD2 PRO A 194       4.110  27.377 -46.656  1.00 59.30           H  
ATOM   3069  HD3 PRO A 194       4.447  25.621 -46.746  1.00 59.30           H  
ATOM   3070  N   ASP A 195       9.229  28.186 -46.802  1.00 59.32           N  
ATOM   3071  H   ASP A 195       9.700  27.326 -46.561  1.00 59.32           H  
ATOM   3072  CA  ASP A 195      10.069  29.377 -46.932  1.00 59.32           C  
ATOM   3073  HA  ASP A 195       9.789  30.090 -46.157  1.00 59.32           H  
ATOM   3074  C   ASP A 195       9.848  30.037 -48.303  1.00 59.32           C  
ATOM   3075  CB  ASP A 195      11.551  29.010 -46.734  1.00 59.32           C  
ATOM   3076  HB2 ASP A 195      11.789  28.121 -47.318  1.00 59.32           H  
ATOM   3077  HB3 ASP A 195      12.165  29.828 -47.110  1.00 59.32           H  
ATOM   3078  O   ASP A 195       9.985  29.411 -49.358  1.00 59.32           O  
ATOM   3079  CG  ASP A 195      11.918  28.793 -45.262  1.00 59.32           C  
ATOM   3080  OD1 ASP A 195      11.691  29.737 -44.472  1.00 59.32           O  
ATOM   3081  OD2 ASP A 195      12.436  27.697 -44.947  1.00 59.32           O  
ATOM   3082  N   LEU A 196       9.467  31.315 -48.281  1.00 58.06           N  
ATOM   3083  H   LEU A 196       9.385  31.756 -47.376  1.00 58.06           H  
ATOM   3084  CA  LEU A 196       9.275  32.138 -49.474  1.00 58.06           C  
ATOM   3085  HA  LEU A 196       8.527  31.649 -50.099  1.00 58.06           H  
ATOM   3086  C   LEU A 196      10.596  32.244 -50.264  1.00 58.06           C  
ATOM   3087  CB  LEU A 196       8.769  33.526 -49.043  1.00 58.06           C  
ATOM   3088  HB2 LEU A 196       8.892  34.227 -49.868  1.00 58.06           H  
ATOM   3089  HB3 LEU A 196       9.400  33.878 -48.227  1.00 58.06           H  
ATOM   3090  O   LEU A 196      11.657  32.400 -49.655  1.00 58.06           O  
ATOM   3091  CG  LEU A 196       7.295  33.536 -48.597  1.00 58.06           C  
ATOM   3092  HG  LEU A 196       7.079  32.650 -48.000  1.00 58.06           H  
ATOM   3093  CD1 LEU A 196       7.008  34.768 -47.737  1.00 58.06           C  
ATOM   3094 HD11 LEU A 196       7.636  34.743 -46.846  1.00 58.06           H  
ATOM   3095 HD12 LEU A 196       7.220  35.675 -48.302  1.00 58.06           H  
ATOM   3096 HD13 LEU A 196       5.962  34.766 -47.428  1.00 58.06           H  
ATOM   3097  CD2 LEU A 196       6.355  33.571 -49.806  1.00 58.06           C  
ATOM   3098 HD21 LEU A 196       6.508  32.682 -50.417  1.00 58.06           H  
ATOM   3099 HD22 LEU A 196       6.546  34.460 -50.406  1.00 58.06           H  
ATOM   3100 HD23 LEU A 196       5.320  33.582 -49.463  1.00 58.06           H  
ATOM   3101  N   PRO A 197      10.562  32.187 -51.609  1.00 57.89           N  
ATOM   3102  CA  PRO A 197      11.773  32.180 -52.419  1.00 57.89           C  
ATOM   3103  HA  PRO A 197      12.431  31.377 -52.087  1.00 57.89           H  
ATOM   3104  C   PRO A 197      12.509  33.517 -52.292  1.00 57.89           C  
ATOM   3105  CB  PRO A 197      11.304  31.888 -53.851  1.00 57.89           C  
ATOM   3106  HB2 PRO A 197      11.304  30.810 -54.017  1.00 57.89           H  
ATOM   3107  HB3 PRO A 197      11.923  32.385 -54.597  1.00 57.89           H  
ATOM   3108  O   PRO A 197      11.955  34.567 -52.618  1.00 57.89           O  
ATOM   3109  CG  PRO A 197       9.863  32.402 -53.874  1.00 57.89           C  
ATOM   3110  HG2 PRO A 197       9.860  33.472 -54.080  1.00 57.89           H  
ATOM   3111  HG3 PRO A 197       9.255  31.871 -54.606  1.00 57.89           H  
ATOM   3112  CD  PRO A 197       9.376  32.156 -52.448  1.00 57.89           C  
ATOM   3113  HD2 PRO A 197       8.664  32.928 -52.157  1.00 57.89           H  
ATOM   3114  HD3 PRO A 197       8.915  31.170 -52.381  1.00 57.89           H  
ATOM   3115  N   LEU A 198      13.771  33.480 -51.848  1.00 59.24           N  
ATOM   3116  H   LEU A 198      14.143  32.599 -51.523  1.00 59.24           H  
ATOM   3117  CA  LEU A 198      14.683  34.612 -52.001  1.00 59.24           C  
ATOM   3118  HA  LEU A 198      14.224  35.498 -51.563  1.00 59.24           H  
ATOM   3119  C   LEU A 198      14.862  34.872 -53.501  1.00 59.24           C  
ATOM   3120  CB  LEU A 198      16.049  34.352 -51.323  1.00 59.24           C  
ATOM   3121  HB2 LEU A 198      16.244  33.283 -51.247  1.00 59.24           H  
ATOM   3122  HB3 LEU A 198      16.815  34.756 -51.985  1.00 59.24           H  
ATOM   3123  O   LEU A 198      15.531  34.107 -54.199  1.00 59.24           O  
ATOM   3124  CG  LEU A 198      16.226  35.037 -49.954  1.00 59.24           C  
ATOM   3125  HG  LEU A 198      15.597  35.926 -49.900  1.00 59.24           H  
ATOM   3126  CD1 LEU A 198      15.867  34.102 -48.800  1.00 59.24           C  
ATOM   3127 HD11 LEU A 198      15.966  34.628 -47.850  1.00 59.24           H  
ATOM   3128 HD12 LEU A 198      14.832  33.775 -48.908  1.00 59.24           H  
ATOM   3129 HD13 LEU A 198      16.518  33.228 -48.802  1.00 59.24           H  
ATOM   3130  CD2 LEU A 198      17.678  35.489 -49.771  1.00 59.24           C  
ATOM   3131 HD21 LEU A 198      17.793  35.966 -48.797  1.00 59.24           H  
ATOM   3132 HD22 LEU A 198      18.345  34.629 -49.835  1.00 59.24           H  
ATOM   3133 HD23 LEU A 198      17.939  36.208 -50.546  1.00 59.24           H  
ATOM   3134  N   GLU A 199      14.241  35.943 -53.989  1.00 56.86           N  
ATOM   3135  H   GLU A 199      13.599  36.443 -53.391  1.00 56.86           H  
ATOM   3136  CA  GLU A 199      14.463  36.457 -55.333  1.00 56.86           C  
ATOM   3137  HA  GLU A 199      14.096  35.710 -56.037  1.00 56.86           H  
ATOM   3138  C   GLU A 199      15.956  36.663 -55.613  1.00 56.86           C  
ATOM   3139  CB  GLU A 199      13.689  37.762 -55.571  1.00 56.86           C  
ATOM   3140  HB2 GLU A 199      13.678  38.352 -54.654  1.00 56.86           H  
ATOM   3141  HB3 GLU A 199      14.199  38.339 -56.342  1.00 56.86           H  
ATOM   3142  O   GLU A 199      16.749  37.075 -54.763  1.00 56.86           O  
ATOM   3143  CG  GLU A 199      12.261  37.499 -56.064  1.00 56.86           C  
ATOM   3144  HG2 GLU A 199      11.726  36.918 -55.312  1.00 56.86           H  
ATOM   3145  HG3 GLU A 199      12.310  36.905 -56.976  1.00 56.86           H  
ATOM   3146  CD  GLU A 199      11.505  38.809 -56.329  1.00 56.86           C  
ATOM   3147  OE1 GLU A 199      10.934  38.937 -57.437  1.00 56.86           O  
ATOM   3148  OE2 GLU A 199      11.500  39.668 -55.420  1.00 56.86           O  
ATOM   3149  N   ALA A 200      16.298  36.325 -56.852  1.00 60.37           N  
ATOM   3150  H   ALA A 200      15.536  36.068 -57.462  1.00 60.37           H  
ATOM   3151  CA  ALA A 200      17.618  36.224 -57.433  1.00 60.37           C  
ATOM   3152  HA  ALA A 200      18.127  35.368 -56.988  1.00 60.37           H  
ATOM   3153  C   ALA A 200      18.487  37.474 -57.245  1.00 60.37           C  
ATOM   3154  CB  ALA A 200      17.398  35.947 -58.925  1.00 60.37           C  
ATOM   3155  HB1 ALA A 200      16.852  35.014 -59.059  1.00 60.37           H  
ATOM   3156  HB2 ALA A 200      16.835  36.763 -59.378  1.00 60.37           H  
ATOM   3157  HB3 ALA A 200      18.362  35.867 -59.426  1.00 60.37           H  
ATOM   3158  O   ALA A 200      18.169  38.563 -57.721  1.00 60.37           O  
ATOM   3159  N   TRP A 201      19.666  37.272 -56.664  1.00 47.04           N  
ATOM   3160  H   TRP A 201      19.871  36.355 -56.292  1.00 47.04           H  
ATOM   3161  CA  TRP A 201      20.767  38.219 -56.776  1.00 47.04           C  
ATOM   3162  HA  TRP A 201      20.370  39.228 -56.884  1.00 47.04           H  
ATOM   3163  C   TRP A 201      21.572  37.827 -58.026  1.00 47.04           C  
ATOM   3164  CB  TRP A 201      21.605  38.193 -55.491  1.00 47.04           C  
ATOM   3165  HB2 TRP A 201      21.920  37.169 -55.289  1.00 47.04           H  
ATOM   3166  HB3 TRP A 201      22.505  38.782 -55.667  1.00 47.04           H  
ATOM   3167  O   TRP A 201      22.062  36.696 -58.085  1.00 47.04           O  
ATOM   3168  CG  TRP A 201      20.930  38.735 -54.261  1.00 47.04           C  
ATOM   3169  CD1 TRP A 201      19.713  38.376 -53.789  1.00 47.04           C  
ATOM   3170  HD1 TRP A 201      19.051  37.650 -54.238  1.00 47.04           H  
ATOM   3171  CD2 TRP A 201      21.424  39.742 -53.323  1.00 47.04           C  
ATOM   3172  CE2 TRP A 201      20.438  39.942 -52.310  1.00 47.04           C  
ATOM   3173  CE3 TRP A 201      22.609  40.504 -53.224  1.00 47.04           C  
ATOM   3174  HE3 TRP A 201      23.377  40.380 -53.973  1.00 47.04           H  
ATOM   3175  NE1 TRP A 201      19.412  39.094 -52.653  1.00 47.04           N  
ATOM   3176  HE1 TRP A 201      18.526  39.010 -52.176  1.00 47.04           H  
ATOM   3177  CH2 TRP A 201      21.807  41.585 -51.183  1.00 47.04           C  
ATOM   3178  HH2 TRP A 201      21.960  42.287 -50.376  1.00 47.04           H  
ATOM   3179  CZ2 TRP A 201      20.615  40.846 -51.254  1.00 47.04           C  
ATOM   3180  HZ2 TRP A 201      19.842  40.970 -50.509  1.00 47.04           H  
ATOM   3181  CZ3 TRP A 201      22.799  41.415 -52.166  1.00 47.04           C  
ATOM   3182  HZ3 TRP A 201      23.713  41.987 -52.108  1.00 47.04           H  
ATOM   3183  N   PRO A 202      21.695  38.685 -59.056  1.00 50.57           N  
ATOM   3184  CA  PRO A 202      22.377  38.315 -60.291  1.00 50.57           C  
ATOM   3185  HA  PRO A 202      22.024  37.342 -60.631  1.00 50.57           H  
ATOM   3186  C   PRO A 202      23.892  38.241 -60.061  1.00 50.57           C  
ATOM   3187  CB  PRO A 202      21.963  39.371 -61.322  1.00 50.57           C  
ATOM   3188  HB2 PRO A 202      22.747  39.567 -62.052  1.00 50.57           H  
ATOM   3189  HB3 PRO A 202      21.051  39.046 -61.823  1.00 50.57           H  
ATOM   3190  O   PRO A 202      24.557  39.253 -59.841  1.00 50.57           O  
ATOM   3191  CG  PRO A 202      21.656  40.604 -60.471  1.00 50.57           C  
ATOM   3192  HG2 PRO A 202      22.578  41.154 -60.280  1.00 50.57           H  
ATOM   3193  HG3 PRO A 202      20.920  41.251 -60.948  1.00 50.57           H  
ATOM   3194  CD  PRO A 202      21.130  40.021 -59.160  1.00 50.57           C  
ATOM   3195  HD2 PRO A 202      20.043  39.952 -59.200  1.00 50.57           H  
ATOM   3196  HD3 PRO A 202      21.436  40.647 -58.321  1.00 50.57           H  
ATOM   3197  N   ALA A 203      24.448  37.030 -60.124  1.00 55.47           N  
ATOM   3198  H   ALA A 203      23.843  36.228 -60.230  1.00 55.47           H  
ATOM   3199  CA  ALA A 203      25.886  36.810 -60.181  1.00 55.47           C  
ATOM   3200  HA  ALA A 203      26.379  37.501 -59.496  1.00 55.47           H  
ATOM   3201  C   ALA A 203      26.382  37.099 -61.607  1.00 55.47           C  
ATOM   3202  CB  ALA A 203      26.198  35.384 -59.710  1.00 55.47           C  
ATOM   3203  HB1 ALA A 203      25.841  35.243 -58.690  1.00 55.47           H  
ATOM   3204  HB2 ALA A 203      25.712  34.660 -60.365  1.00 55.47           H  
ATOM   3205  HB3 ALA A 203      27.275  35.217 -59.738  1.00 55.47           H  
ATOM   3206  O   ALA A 203      26.166  36.314 -62.528  1.00 55.47           O  
ATOM   3207  N   THR A 204      27.015  38.257 -61.794  1.00 56.42           N  
ATOM   3208  H   THR A 204      26.998  38.933 -61.043  1.00 56.42           H  
ATOM   3209  CA  THR A 204      27.649  38.664 -63.052  1.00 56.42           C  
ATOM   3210  HA  THR A 204      26.910  38.585 -63.848  1.00 56.42           H  
ATOM   3211  C   THR A 204      28.827  37.742 -63.371  1.00 56.42           C  
ATOM   3212  CB  THR A 204      28.110  40.127 -62.978  1.00 56.42           C  
ATOM   3213  HB  THR A 204      28.941  40.216 -62.279  1.00 56.42           H  
ATOM   3214  O   THR A 204      29.868  37.783 -62.714  1.00 56.42           O  
ATOM   3215  CG2 THR A 204      28.527  40.688 -64.337  1.00 56.42           C  
ATOM   3216 HG21 THR A 204      29.364  40.113 -64.733  1.00 56.42           H  
ATOM   3217 HG22 THR A 204      27.693  40.624 -65.035  1.00 56.42           H  
ATOM   3218 HG23 THR A 204      28.834  41.728 -64.230  1.00 56.42           H  
ATOM   3219  OG1 THR A 204      27.047  40.931 -62.519  1.00 56.42           O  
ATOM   3220  HG1 THR A 204      27.335  41.847 -62.520  1.00 56.42           H  
ATOM   3221  N   ASP A 205      28.626  36.920 -64.395  1.00 51.48           N  
ATOM   3222  H   ASP A 205      27.695  36.896 -64.785  1.00 51.48           H  
ATOM   3223  CA  ASP A 205      29.562  35.959 -64.967  1.00 51.48           C  
ATOM   3224  HA  ASP A 205      29.868  35.263 -64.185  1.00 51.48           H  
ATOM   3225  C   ASP A 205      30.806  36.678 -65.528  1.00 51.48           C  
ATOM   3226  CB  ASP A 205      28.778  35.170 -66.039  1.00 51.48           C  
ATOM   3227  HB2 ASP A 205      27.750  35.049 -65.698  1.00 51.48           H  
ATOM   3228  HB3 ASP A 205      28.744  35.741 -66.967  1.00 51.48           H  
ATOM   3229  O   ASP A 205      30.732  37.474 -66.470  1.00 51.48           O  
ATOM   3230  CG  ASP A 205      29.322  33.770 -66.321  1.00 51.48           C  
ATOM   3231  OD1 ASP A 205      30.512  33.539 -66.018  1.00 51.48           O  
ATOM   3232  OD2 ASP A 205      28.533  32.949 -66.841  1.00 51.48           O  
ATOM   3233  N   LYS A 206      31.965  36.441 -64.906  1.00 52.96           N  
ATOM   3234  H   LYS A 206      31.938  35.734 -64.186  1.00 52.96           H  
ATOM   3235  CA  LYS A 206      33.269  36.759 -65.488  1.00 52.96           C  
ATOM   3236  HA  LYS A 206      33.152  37.542 -66.237  1.00 52.96           H  
ATOM   3237  C   LYS A 206      33.763  35.499 -66.184  1.00 52.96           C  
ATOM   3238  CB  LYS A 206      34.289  37.216 -64.424  1.00 52.96           C  
ATOM   3239  HB2 LYS A 206      34.210  36.572 -63.549  1.00 52.96           H  
ATOM   3240  HB3 LYS A 206      35.288  37.085 -64.842  1.00 52.96           H  
ATOM   3241  O   LYS A 206      33.878  34.461 -65.540  1.00 52.96           O  
ATOM   3242  CG  LYS A 206      34.150  38.687 -64.002  1.00 52.96           C  
ATOM   3243  HG2 LYS A 206      34.188  39.320 -64.889  1.00 52.96           H  
ATOM   3244  HG3 LYS A 206      33.192  38.832 -63.502  1.00 52.96           H  
ATOM   3245  CD  LYS A 206      35.297  39.073 -63.053  1.00 52.96           C  
ATOM   3246  HD2 LYS A 206      35.236  38.452 -62.160  1.00 52.96           H  
ATOM   3247  HD3 LYS A 206      36.248  38.884 -63.551  1.00 52.96           H  
ATOM   3248  CE  LYS A 206      35.212  40.553 -62.661  1.00 52.96           C  
ATOM   3249  HE2 LYS A 206      35.251  41.154 -63.570  1.00 52.96           H  
ATOM   3250  HE3 LYS A 206      34.245  40.726 -62.188  1.00 52.96           H  
ATOM   3251  NZ  LYS A 206      36.314  40.932 -61.741  1.00 52.96           N  
ATOM   3252  HZ1 LYS A 206      36.245  41.908 -61.488  1.00 52.96           H  
ATOM   3253  HZ2 LYS A 206      37.208  40.769 -62.181  1.00 52.96           H  
ATOM   3254  HZ3 LYS A 206      36.266  40.376 -60.899  1.00 52.96           H  
ATOM   3255  N   THR A 207      34.262  35.689 -67.405  1.00 49.52           N  
ATOM   3256  H   THR A 207      34.052  36.585 -67.823  1.00 49.52           H  
ATOM   3257  CA  THR A 207      35.200  34.808 -68.134  1.00 49.52           C  
ATOM   3258  HA  THR A 207      35.834  35.495 -68.694  1.00 49.52           H  
ATOM   3259  C   THR A 207      34.572  33.903 -69.202  1.00 49.52           C  
ATOM   3260  CB  THR A 207      36.192  34.026 -67.231  1.00 49.52           C  
ATOM   3261  HB  THR A 207      35.777  33.051 -66.975  1.00 49.52           H  
ATOM   3262  O   THR A 207      34.484  32.694 -69.049  1.00 49.52           O  
ATOM   3263  CG2 THR A 207      37.540  33.835 -67.918  1.00 49.52           C  
ATOM   3264 HG21 THR A 207      38.202  33.270 -67.261  1.00 49.52           H  
ATOM   3265 HG22 THR A 207      37.996  34.799 -68.138  1.00 49.52           H  
ATOM   3266 HG23 THR A 207      37.408  33.270 -68.841  1.00 49.52           H  
ATOM   3267  OG1 THR A 207      36.480  34.697 -66.024  1.00 49.52           O  
ATOM   3268  HG1 THR A 207      35.729  34.469 -65.470  1.00 49.52           H  
ATOM   3269  N   LYS A 208      34.260  34.487 -70.365  1.00 53.46           N  
ATOM   3270  H   LYS A 208      34.185  35.494 -70.377  1.00 53.46           H  
ATOM   3271  CA  LYS A 208      34.420  33.822 -71.672  1.00 53.46           C  
ATOM   3272  HA  LYS A 208      35.193  33.058 -71.594  1.00 53.46           H  
ATOM   3273  C   LYS A 208      34.912  34.845 -72.694  1.00 53.46           C  
ATOM   3274  CB  LYS A 208      33.120  33.132 -72.140  1.00 53.46           C  
ATOM   3275  HB2 LYS A 208      32.250  33.651 -71.736  1.00 53.46           H  
ATOM   3276  HB3 LYS A 208      33.067  33.184 -73.228  1.00 53.46           H  
ATOM   3277  O   LYS A 208      34.118  35.571 -73.285  1.00 53.46           O  
ATOM   3278  CG  LYS A 208      33.078  31.646 -71.752  1.00 53.46           C  
ATOM   3279  HG2 LYS A 208      32.991  31.551 -70.669  1.00 53.46           H  
ATOM   3280  HG3 LYS A 208      33.997  31.162 -72.081  1.00 53.46           H  
ATOM   3281  CD  LYS A 208      31.886  30.936 -72.398  1.00 53.46           C  
ATOM   3282  HD2 LYS A 208      30.963  31.398 -72.046  1.00 53.46           H  
ATOM   3283  HD3 LYS A 208      31.952  31.031 -73.482  1.00 53.46           H  
ATOM   3284  CE  LYS A 208      31.916  29.457 -72.003  1.00 53.46           C  
ATOM   3285  HE2 LYS A 208      32.858  29.028 -72.344  1.00 53.46           H  
ATOM   3286  HE3 LYS A 208      31.896  29.391 -70.915  1.00 53.46           H  
ATOM   3287  NZ  LYS A 208      30.771  28.718 -72.586  1.00 53.46           N  
ATOM   3288  HZ1 LYS A 208      29.902  29.107 -72.249  1.00 53.46           H  
ATOM   3289  HZ2 LYS A 208      30.796  28.781 -73.594  1.00 53.46           H  
ATOM   3290  HZ3 LYS A 208      30.817  27.744 -72.321  1.00 53.46           H  
ATOM   3291  N   ARG A 209      36.233  34.943 -72.858  1.00 61.37           N  
ATOM   3292  H   ARG A 209      36.823  34.346 -72.296  1.00 61.37           H  
ATOM   3293  CA  ARG A 209      36.863  35.604 -74.009  1.00 61.37           C  
ATOM   3294  HA  ARG A 209      36.250  35.393 -74.885  1.00 61.37           H  
ATOM   3295  C   ARG A 209      38.232  34.981 -74.291  1.00 61.37           C  
ATOM   3296  CB  ARG A 209      36.915  37.135 -73.828  1.00 61.37           C  
ATOM   3297  HB2 ARG A 209      37.738  37.425 -73.174  1.00 61.37           H  
ATOM   3298  HB3 ARG A 209      35.984  37.473 -73.372  1.00 61.37           H  
ATOM   3299  O   ARG A 209      39.244  35.555 -73.931  1.00 61.37           O  
ATOM   3300  CG  ARG A 209      37.049  37.811 -75.202  1.00 61.37           C  
ATOM   3301  HG2 ARG A 209      37.991  37.528 -75.671  1.00 61.37           H  
ATOM   3302  HG3 ARG A 209      36.227  37.473 -75.833  1.00 61.37           H  
ATOM   3303  CD  ARG A 209      36.978  39.337 -75.078  1.00 61.37           C  
ATOM   3304  HD2 ARG A 209      37.942  39.706 -74.728  1.00 61.37           H  
ATOM   3305  HD3 ARG A 209      36.215  39.583 -74.340  1.00 61.37           H  
ATOM   3306  NE  ARG A 209      36.626  39.962 -76.368  1.00 61.37           N  
ATOM   3307  HE  ARG A 209      36.777  39.394 -77.190  1.00 61.37           H  
ATOM   3308  NH1 ARG A 209      35.940  41.989 -75.544  1.00 61.37           N  
ATOM   3309 HH11 ARG A 209      36.250  41.692 -74.630  1.00 61.37           H  
ATOM   3310 HH12 ARG A 209      35.547  42.908 -75.693  1.00 61.37           H  
ATOM   3311  NH2 ARG A 209      35.745  41.563 -77.728  1.00 61.37           N  
ATOM   3312 HH21 ARG A 209      35.350  42.481 -77.870  1.00 61.37           H  
ATOM   3313 HH22 ARG A 209      35.876  40.947 -78.517  1.00 61.37           H  
ATOM   3314  CZ  ARG A 209      36.107  41.164 -76.542  1.00 61.37           C  
ATOM   3315  N   GLU A 210      38.172  33.783 -74.857  1.00 61.92           N  
ATOM   3316  H   GLU A 210      37.256  33.357 -74.875  1.00 61.92           H  
ATOM   3317  CA  GLU A 210      39.163  32.972 -75.598  1.00 61.92           C  
ATOM   3318  HA  GLU A 210      39.306  33.349 -76.611  1.00 61.92           H  
ATOM   3319  C   GLU A 210      38.454  31.604 -75.680  1.00 61.92           C  
ATOM   3320  CB  GLU A 210      40.526  32.863 -74.875  1.00 61.92           C  
ATOM   3321  HB2 GLU A 210      40.413  33.100 -73.817  1.00 61.92           H  
ATOM   3322  HB3 GLU A 210      40.894  31.840 -74.953  1.00 61.92           H  
ATOM   3323  O   GLU A 210      37.951  31.132 -74.666  1.00 61.92           O  
ATOM   3324  CG  GLU A 210      41.566  33.786 -75.535  1.00 61.92           C  
ATOM   3325  HG2 GLU A 210      41.718  33.452 -76.561  1.00 61.92           H  
ATOM   3326  HG3 GLU A 210      41.168  34.800 -75.585  1.00 61.92           H  
ATOM   3327  CD  GLU A 210      42.909  33.812 -74.786  1.00 61.92           C  
ATOM   3328  OE1 GLU A 210      43.937  33.462 -75.408  1.00 61.92           O  
ATOM   3329  OE2 GLU A 210      42.911  34.232 -73.604  1.00 61.92           O  
ATOM   3330  N   GLU A 211      38.132  30.993 -76.815  1.00 56.16           N  
ATOM   3331  H   GLU A 211      37.434  30.277 -76.668  1.00 56.16           H  
ATOM   3332  CA  GLU A 211      38.869  30.764 -78.061  1.00 56.16           C  
ATOM   3333  HA  GLU A 211      39.686  31.474 -78.186  1.00 56.16           H  
ATOM   3334  C   GLU A 211      37.921  30.845 -79.286  1.00 56.16           C  
ATOM   3335  CB  GLU A 211      39.429  29.325 -77.968  1.00 56.16           C  
ATOM   3336  HB2 GLU A 211      39.780  29.008 -78.950  1.00 56.16           H  
ATOM   3337  HB3 GLU A 211      38.615  28.658 -77.684  1.00 56.16           H  
ATOM   3338  O   GLU A 211      36.699  30.868 -79.115  1.00 56.16           O  
ATOM   3339  CG  GLU A 211      40.602  29.159 -76.990  1.00 56.16           C  
ATOM   3340  HG2 GLU A 211      41.500  29.575 -77.447  1.00 56.16           H  
ATOM   3341  HG3 GLU A 211      40.408  29.729 -76.082  1.00 56.16           H  
ATOM   3342  CD  GLU A 211      40.824  27.691 -76.590  1.00 56.16           C  
ATOM   3343  OE1 GLU A 211      41.897  27.137 -76.919  1.00 56.16           O  
ATOM   3344  OE2 GLU A 211      39.911  27.128 -75.940  1.00 56.16           O  
ATOM   3345  N   VAL A 212      38.501  30.799 -80.498  1.00 49.48           N  
ATOM   3346  H   VAL A 212      39.509  30.735 -80.493  1.00 49.48           H  
ATOM   3347  CA  VAL A 212      37.921  30.936 -81.859  1.00 49.48           C  
ATOM   3348  HA  VAL A 212      38.639  30.481 -82.541  1.00 49.48           H  
ATOM   3349  C   VAL A 212      37.824  32.416 -82.281  1.00 49.48           C  
ATOM   3350  CB  VAL A 212      36.593  30.150 -82.044  1.00 49.48           C  
ATOM   3351  HB  VAL A 212      35.767  30.703 -81.598  1.00 49.48           H  
ATOM   3352  O   VAL A 212      36.841  33.085 -81.971  1.00 49.48           O  
ATOM   3353  CG1 VAL A 212      36.305  29.973 -83.540  1.00 49.48           C  
ATOM   3354 HG11 VAL A 212      36.226  30.952 -84.014  1.00 49.48           H  
ATOM   3355 HG12 VAL A 212      37.115  29.427 -84.022  1.00 49.48           H  
ATOM   3356 HG13 VAL A 212      35.364  29.444 -83.688  1.00 49.48           H  
ATOM   3357  CG2 VAL A 212      36.587  28.728 -81.448  1.00 49.48           C  
ATOM   3358 HG21 VAL A 212      36.664  28.749 -80.360  1.00 49.48           H  
ATOM   3359 HG22 VAL A 212      37.432  28.165 -81.845  1.00 49.48           H  
ATOM   3360 HG23 VAL A 212      35.659  28.220 -81.707  1.00 49.48           H  
ATOM   3361  N   ASP A 213      38.839  33.052 -82.878  1.00 38.65           N  
ATOM   3362  H   ASP A 213      38.801  34.058 -82.792  1.00 38.65           H  
ATOM   3363  CA  ASP A 213      39.860  32.647 -83.875  1.00 38.65           C  
ATOM   3364  HA  ASP A 213      40.076  31.579 -83.835  1.00 38.65           H  
ATOM   3365  C   ASP A 213      41.190  33.398 -83.643  1.00 38.65           C  
ATOM   3366  CB  ASP A 213      39.331  33.035 -85.290  1.00 38.65           C  
ATOM   3367  HB2 ASP A 213      40.062  33.676 -85.782  1.00 38.65           H  
ATOM   3368  HB3 ASP A 213      38.433  33.644 -85.184  1.00 38.65           H  
ATOM   3369  O   ASP A 213      41.121  34.570 -83.193  1.00 38.65           O  
ATOM   3370  CG  ASP A 213      39.022  31.886 -86.267  1.00 38.65           C  
ATOM   3371  OD1 ASP A 213      39.659  30.810 -86.193  1.00 38.65           O  
ATOM   3372  OD2 ASP A 213      38.129  32.100 -87.125  1.00 38.65           O  
ATOM   3373  OXT ASP A 213      42.251  32.799 -83.923  1.00 38.65           O  
TER    3374      ASP A 213                                                       
END   
