# Supplementary material for: A glutamine-based single α-helix scaffold to target globular proteins
Source: Nat Commun. 2022 Nov 18;13:7073. doi: 10.1038/s41467-022-34793-6 (PMC9674830; doi:10.1038/s41467-022-34793-6)
Supplement: Supplementary file 7 — Supplementary Data 4 [file 41467_2022_34793_MOESM7_ESM.zip › ColabFold_p37n/p37n_with_MSAs/Q12518.pdb]

ATOM      1  N   MET A   1     -17.025 -10.042 -23.446  1.00 41.90           N  
ATOM      2  H   MET A   1     -16.060 -10.181 -23.711  1.00 41.90           H  
ATOM      3  H2  MET A   1     -17.316  -9.125 -23.751  1.00 41.90           H  
ATOM      4  H3  MET A   1     -17.592 -10.727 -23.926  1.00 41.90           H  
ATOM      5  CA  MET A   1     -17.190 -10.159 -21.971  1.00 41.90           C  
ATOM      6  HA  MET A   1     -16.937 -11.176 -21.673  1.00 41.90           H  
ATOM      7  C   MET A   1     -18.639  -9.903 -21.559  1.00 41.90           C  
ATOM      8  CB  MET A   1     -16.255  -9.191 -21.228  1.00 41.90           C  
ATOM      9  HB2 MET A   1     -15.870  -8.427 -21.904  1.00 41.90           H  
ATOM     10  HB3 MET A   1     -16.794  -8.691 -20.423  1.00 41.90           H  
ATOM     11  O   MET A   1     -19.312  -9.127 -22.223  1.00 41.90           O  
ATOM     12  CG  MET A   1     -15.094  -9.965 -20.608  1.00 41.90           C  
ATOM     13  HG2 MET A   1     -14.530 -10.479 -21.386  1.00 41.90           H  
ATOM     14  HG3 MET A   1     -15.504 -10.717 -19.934  1.00 41.90           H  
ATOM     15  SD  MET A   1     -13.973  -8.924 -19.651  1.00 41.90           S  
ATOM     16  CE  MET A   1     -12.761  -8.511 -20.939  1.00 41.90           C  
ATOM     17  HE1 MET A   1     -12.411  -9.418 -21.432  1.00 41.90           H  
ATOM     18  HE2 MET A   1     -13.199  -7.838 -21.675  1.00 41.90           H  
ATOM     19  HE3 MET A   1     -11.901  -8.027 -20.474  1.00 41.90           H  
ATOM     20  N   SER A   2     -19.147 -10.534 -20.490  1.00 34.16           N  
ATOM     21  H   SER A   2     -18.555 -11.123 -19.921  1.00 34.16           H  
ATOM     22  CA  SER A   2     -20.553 -10.368 -20.069  1.00 34.16           C  
ATOM     23  HA  SER A   2     -21.140 -10.162 -20.964  1.00 34.16           H  
ATOM     24  C   SER A   2     -20.758  -9.183 -19.111  1.00 34.16           C  
ATOM     25  CB  SER A   2     -21.118 -11.674 -19.483  1.00 34.16           C  
ATOM     26  HB2 SER A   2     -22.206 -11.649 -19.546  1.00 34.16           H  
ATOM     27  HB3 SER A   2     -20.761 -12.520 -20.070  1.00 34.16           H  
ATOM     28  O   SER A   2     -19.895  -8.869 -18.286  1.00 34.16           O  
ATOM     29  OG  SER A   2     -20.750 -11.839 -18.127  1.00 34.16           O  
ATOM     30  HG  SER A   2     -20.821 -12.770 -17.903  1.00 34.16           H  
ATOM     31  N   LYS A   3     -21.957  -8.576 -19.137  1.00 38.64           N  
ATOM     32  H   LYS A   3     -22.595  -8.850 -19.871  1.00 38.64           H  
ATOM     33  CA  LYS A   3     -22.369  -7.478 -18.230  1.00 38.64           C  
ATOM     34  HA  LYS A   3     -21.716  -6.623 -18.409  1.00 38.64           H  
ATOM     35  C   LYS A   3     -22.209  -7.820 -16.733  1.00 38.64           C  
ATOM     36  CB  LYS A   3     -23.825  -7.057 -18.544  1.00 38.64           C  
ATOM     37  HB2 LYS A   3     -24.474  -7.930 -18.476  1.00 38.64           H  
ATOM     38  HB3 LYS A   3     -24.148  -6.335 -17.794  1.00 38.64           H  
ATOM     39  O   LYS A   3     -22.156  -6.922 -15.895  1.00 38.64           O  
ATOM     40  CG  LYS A   3     -23.989  -6.404 -19.932  1.00 38.64           C  
ATOM     41  HG2 LYS A   3     -23.646  -7.097 -20.700  1.00 38.64           H  
ATOM     42  HG3 LYS A   3     -23.364  -5.512 -19.973  1.00 38.64           H  
ATOM     43  CD  LYS A   3     -25.446  -6.007 -20.248  1.00 38.64           C  
ATOM     44  HD2 LYS A   3     -26.068  -6.902 -20.253  1.00 38.64           H  
ATOM     45  HD3 LYS A   3     -25.807  -5.321 -19.482  1.00 38.64           H  
ATOM     46  CE  LYS A   3     -25.507  -5.322 -21.626  1.00 38.64           C  
ATOM     47  HE2 LYS A   3     -25.072  -5.993 -22.367  1.00 38.64           H  
ATOM     48  HE3 LYS A   3     -24.879  -4.431 -21.597  1.00 38.64           H  
ATOM     49  NZ  LYS A   3     -26.887  -4.948 -22.041  1.00 38.64           N  
ATOM     50  HZ1 LYS A   3     -27.301  -4.294 -21.392  1.00 38.64           H  
ATOM     51  HZ2 LYS A   3     -26.863  -4.498 -22.944  1.00 38.64           H  
ATOM     52  HZ3 LYS A   3     -27.481  -5.761 -22.123  1.00 38.64           H  
ATOM     53  N   GLN A   4     -22.113  -9.106 -16.382  1.00 36.41           N  
ATOM     54  H   GLN A   4     -22.079  -9.790 -17.125  1.00 36.41           H  
ATOM     55  CA  GLN A   4     -21.896  -9.584 -15.013  1.00 36.41           C  
ATOM     56  HA  GLN A   4     -22.590  -9.072 -14.346  1.00 36.41           H  
ATOM     57  C   GLN A   4     -20.474  -9.311 -14.489  1.00 36.41           C  
ATOM     58  CB  GLN A   4     -22.179 -11.091 -14.941  1.00 36.41           C  
ATOM     59  HB2 GLN A   4     -21.977 -11.431 -13.926  1.00 36.41           H  
ATOM     60  HB3 GLN A   4     -21.485 -11.605 -15.606  1.00 36.41           H  
ATOM     61  O   GLN A   4     -20.321  -9.091 -13.286  1.00 36.41           O  
ATOM     62  CG  GLN A   4     -23.623 -11.491 -15.302  1.00 36.41           C  
ATOM     63  HG2 GLN A   4     -24.310 -11.045 -14.582  1.00 36.41           H  
ATOM     64  HG3 GLN A   4     -23.877 -11.126 -16.297  1.00 36.41           H  
ATOM     65  CD  GLN A   4     -23.817 -13.007 -15.297  1.00 36.41           C  
ATOM     66  NE2 GLN A   4     -25.034 -13.496 -15.383  1.00 36.41           N  
ATOM     67 HE21 GLN A   4     -25.097 -14.503 -15.398  1.00 36.41           H  
ATOM     68 HE22 GLN A   4     -25.851 -12.908 -15.464  1.00 36.41           H  
ATOM     69  OE1 GLN A   4     -22.878 -13.778 -15.233  1.00 36.41           O  
ATOM     70  N   PHE A   5     -19.444  -9.284 -15.347  1.00 39.33           N  
ATOM     71  H   PHE A   5     -19.611  -9.455 -16.328  1.00 39.33           H  
ATOM     72  CA  PHE A   5     -18.064  -8.997 -14.922  1.00 39.33           C  
ATOM     73  HA  PHE A   5     -17.813  -9.649 -14.086  1.00 39.33           H  
ATOM     74  C   PHE A   5     -17.932  -7.553 -14.422  1.00 39.33           C  
ATOM     75  CB  PHE A   5     -17.076  -9.296 -16.059  1.00 39.33           C  
ATOM     76  HB2 PHE A   5     -17.197 -10.335 -16.366  1.00 39.33           H  
ATOM     77  HB3 PHE A   5     -17.313  -8.672 -16.921  1.00 39.33           H  
ATOM     78  O   PHE A   5     -17.541  -7.334 -13.276  1.00 39.33           O  
ATOM     79  CG  PHE A   5     -15.622  -9.072 -15.669  1.00 39.33           C  
ATOM     80  CD1 PHE A   5     -14.973  -7.866 -16.000  1.00 39.33           C  
ATOM     81  HD1 PHE A   5     -15.488  -7.095 -16.555  1.00 39.33           H  
ATOM     82  CD2 PHE A   5     -14.914 -10.073 -14.973  1.00 39.33           C  
ATOM     83  HD2 PHE A   5     -15.391 -11.013 -14.742  1.00 39.33           H  
ATOM     84  CE1 PHE A   5     -13.628  -7.664 -15.639  1.00 39.33           C  
ATOM     85  HE1 PHE A   5     -13.119  -6.753 -15.917  1.00 39.33           H  
ATOM     86  CE2 PHE A   5     -13.567  -9.869 -14.613  1.00 39.33           C  
ATOM     87  HE2 PHE A   5     -13.010 -10.647 -14.113  1.00 39.33           H  
ATOM     88  CZ  PHE A   5     -12.924  -8.665 -14.948  1.00 39.33           C  
ATOM     89  HZ  PHE A   5     -11.882  -8.512 -14.707  1.00 39.33           H  
ATOM     90  N   VAL A   6     -18.398  -6.586 -15.220  1.00 39.75           N  
ATOM     91  H   VAL A   6     -18.671  -6.841 -16.158  1.00 39.75           H  
ATOM     92  CA  VAL A   6     -18.452  -5.160 -14.849  1.00 39.75           C  
ATOM     93  HA  VAL A   6     -17.440  -4.815 -14.639  1.00 39.75           H  
ATOM     94  C   VAL A   6     -19.282  -4.959 -13.574  1.00 39.75           C  
ATOM     95  CB  VAL A   6     -19.005  -4.323 -16.024  1.00 39.75           C  
ATOM     96  HB  VAL A   6     -20.002  -4.684 -16.276  1.00 39.75           H  
ATOM     97  O   VAL A   6     -18.848  -4.277 -12.649  1.00 39.75           O  
ATOM     98  CG1 VAL A   6     -19.111  -2.837 -15.671  1.00 39.75           C  
ATOM     99 HG11 VAL A   6     -18.139  -2.460 -15.352  1.00 39.75           H  
ATOM    100 HG12 VAL A   6     -19.424  -2.270 -16.548  1.00 39.75           H  
ATOM    101 HG13 VAL A   6     -19.847  -2.691 -14.881  1.00 39.75           H  
ATOM    102  CG2 VAL A   6     -18.118  -4.455 -17.267  1.00 39.75           C  
ATOM    103 HG21 VAL A   6     -18.083  -5.484 -17.624  1.00 39.75           H  
ATOM    104 HG22 VAL A   6     -17.105  -4.120 -17.043  1.00 39.75           H  
ATOM    105 HG23 VAL A   6     -18.508  -3.833 -18.073  1.00 39.75           H  
ATOM    106  N   ARG A   7     -20.437  -5.634 -13.450  1.00 42.88           N  
ATOM    107  H   ARG A   7     -20.760  -6.165 -14.246  1.00 42.88           H  
ATOM    108  CA  ARG A   7     -21.257  -5.613 -12.221  1.00 42.88           C  
ATOM    109  HA  ARG A   7     -21.483  -4.572 -11.992  1.00 42.88           H  
ATOM    110  C   ARG A   7     -20.495  -6.163 -11.002  1.00 42.88           C  
ATOM    111  CB  ARG A   7     -22.577  -6.367 -12.486  1.00 42.88           C  
ATOM    112  HB2 ARG A   7     -22.815  -6.286 -13.547  1.00 42.88           H  
ATOM    113  HB3 ARG A   7     -22.453  -7.423 -12.249  1.00 42.88           H  
ATOM    114  O   ARG A   7     -20.633  -5.632  -9.907  1.00 42.88           O  
ATOM    115  CG  ARG A   7     -23.780  -5.792 -11.721  1.00 42.88           C  
ATOM    116  HG2 ARG A   7     -23.617  -5.877 -10.647  1.00 42.88           H  
ATOM    117  HG3 ARG A   7     -23.884  -4.738 -11.982  1.00 42.88           H  
ATOM    118  CD  ARG A   7     -25.068  -6.538 -12.118  1.00 42.88           C  
ATOM    119  HD2 ARG A   7     -25.061  -6.693 -13.197  1.00 42.88           H  
ATOM    120  HD3 ARG A   7     -25.074  -7.511 -11.626  1.00 42.88           H  
ATOM    121  NE  ARG A   7     -26.292  -5.786 -11.766  1.00 42.88           N  
ATOM    122  HE  ARG A   7     -26.168  -4.922 -11.258  1.00 42.88           H  
ATOM    123  NH1 ARG A   7     -27.833  -7.226 -12.694  1.00 42.88           N  
ATOM    124 HH11 ARG A   7     -27.098  -7.893 -12.881  1.00 42.88           H  
ATOM    125 HH12 ARG A   7     -28.796  -7.457 -12.891  1.00 42.88           H  
ATOM    126  NH2 ARG A   7     -28.529  -5.314 -11.799  1.00 42.88           N  
ATOM    127 HH21 ARG A   7     -28.372  -4.439 -11.318  1.00 42.88           H  
ATOM    128 HH22 ARG A   7     -29.477  -5.573 -12.030  1.00 42.88           H  
ATOM    129  CZ  ARG A   7     -27.538  -6.110 -12.086  1.00 42.88           C  
ATOM    130  N   SER A   8     -19.647  -7.177 -11.193  1.00 38.87           N  
ATOM    131  H   SER A   8     -19.580  -7.549 -12.130  1.00 38.87           H  
ATOM    132  CA  SER A   8     -18.811  -7.797 -10.149  1.00 38.87           C  
ATOM    133  HA  SER A   8     -19.407  -7.912  -9.244  1.00 38.87           H  
ATOM    134  C   SER A   8     -17.559  -6.990  -9.780  1.00 38.87           C  
ATOM    135  CB  SER A   8     -18.346  -9.191 -10.583  1.00 38.87           C  
ATOM    136  HB2 SER A   8     -17.791  -9.645  -9.762  1.00 38.87           H  
ATOM    137  HB3 SER A   8     -17.686  -9.117 -11.447  1.00 38.87           H  
ATOM    138  O   SER A   8     -17.031  -7.172  -8.681  1.00 38.87           O  
ATOM    139  OG  SER A   8     -19.438 -10.028 -10.886  1.00 38.87           O  
ATOM    140  HG  SER A   8     -19.809  -9.748 -11.725  1.00 38.87           H  
ATOM    141  N   ALA A   9     -17.053  -6.145 -10.680  1.00 42.01           N  
ATOM    142  H   ALA A   9     -17.443  -6.151 -11.612  1.00 42.01           H  
ATOM    143  CA  ALA A   9     -16.005  -5.163 -10.398  1.00 42.01           C  
ATOM    144  HA  ALA A   9     -15.243  -5.612  -9.762  1.00 42.01           H  
ATOM    145  C   ALA A   9     -16.593  -3.969  -9.631  1.00 42.01           C  
ATOM    146  CB  ALA A   9     -15.333  -4.757 -11.715  1.00 42.01           C  
ATOM    147  HB1 ALA A   9     -14.526  -4.052 -11.515  1.00 42.01           H  
ATOM    148  HB2 ALA A   9     -14.913  -5.632 -12.211  1.00 42.01           H  
ATOM    149  HB3 ALA A   9     -16.050  -4.281 -12.384  1.00 42.01           H  
ATOM    150  O   ALA A   9     -16.138  -3.667  -8.530  1.00 42.01           O  
ATOM    151  N   LYS A  10     -17.701  -3.393 -10.120  1.00 49.28           N  
ATOM    152  H   LYS A  10     -18.011  -3.677 -11.039  1.00 49.28           H  
ATOM    153  CA  LYS A  10     -18.445  -2.323  -9.433  1.00 49.28           C  
ATOM    154  HA  LYS A  10     -17.788  -1.463  -9.304  1.00 49.28           H  
ATOM    155  C   LYS A  10     -18.893  -2.726  -8.031  1.00 49.28           C  
ATOM    156  CB  LYS A  10     -19.657  -1.895 -10.272  1.00 49.28           C  
ATOM    157  HB2 LYS A  10     -20.244  -2.774 -10.541  1.00 49.28           H  
ATOM    158  HB3 LYS A  10     -20.282  -1.231  -9.675  1.00 49.28           H  
ATOM    159  O   LYS A  10     -18.718  -1.949  -7.103  1.00 49.28           O  
ATOM    160  CG  LYS A  10     -19.230  -1.144 -11.539  1.00 49.28           C  
ATOM    161  HG2 LYS A  10     -18.574  -1.771 -12.142  1.00 49.28           H  
ATOM    162  HG3 LYS A  10     -18.680  -0.246 -11.255  1.00 49.28           H  
ATOM    163  CD  LYS A  10     -20.454  -0.749 -12.369  1.00 49.28           C  
ATOM    164  HD2 LYS A  10     -21.036  -1.638 -12.610  1.00 49.28           H  
ATOM    165  HD3 LYS A  10     -21.064  -0.046 -11.802  1.00 49.28           H  
ATOM    166  CE  LYS A  10     -19.978  -0.083 -13.658  1.00 49.28           C  
ATOM    167  HE2 LYS A  10     -19.349   0.769 -13.402  1.00 49.28           H  
ATOM    168  HE3 LYS A  10     -19.356  -0.777 -14.223  1.00 49.28           H  
ATOM    169  NZ  LYS A  10     -21.107   0.400 -14.484  1.00 49.28           N  
ATOM    170  HZ1 LYS A  10     -20.773   0.644 -15.405  1.00 49.28           H  
ATOM    171  HZ2 LYS A  10     -21.907  -0.216 -14.528  1.00 49.28           H  
ATOM    172  HZ3 LYS A  10     -21.356   1.311 -14.127  1.00 49.28           H  
ATOM    173  N   ASN A  11     -19.424  -3.936  -7.844  1.00 45.17           N  
ATOM    174  H   ASN A  11     -19.646  -4.498  -8.654  1.00 45.17           H  
ATOM    175  CA  ASN A  11     -19.823  -4.416  -6.517  1.00 45.17           C  
ATOM    176  HA  ASN A  11     -20.439  -3.654  -6.039  1.00 45.17           H  
ATOM    177  C   ASN A  11     -18.621  -4.641  -5.583  1.00 45.17           C  
ATOM    178  CB  ASN A  11     -20.672  -5.691  -6.653  1.00 45.17           C  
ATOM    179  HB2 ASN A  11     -20.770  -6.144  -5.667  1.00 45.17           H  
ATOM    180  HB3 ASN A  11     -20.170  -6.406  -7.305  1.00 45.17           H  
ATOM    181  O   ASN A  11     -18.744  -4.399  -4.386  1.00 45.17           O  
ATOM    182  CG  ASN A  11     -22.082  -5.442  -7.171  1.00 45.17           C  
ATOM    183  ND2 ASN A  11     -22.885  -6.478  -7.242  1.00 45.17           N  
ATOM    184 HD21 ASN A  11     -22.583  -7.376  -6.895  1.00 45.17           H  
ATOM    185 HD22 ASN A  11     -23.851  -6.273  -7.454  1.00 45.17           H  
ATOM    186  OD1 ASN A  11     -22.499  -4.340  -7.493  1.00 45.17           O  
ATOM    187  N   LEU A  12     -17.463  -5.055  -6.115  1.00 43.93           N  
ATOM    188  H   LEU A  12     -17.400  -5.174  -7.115  1.00 43.93           H  
ATOM    189  CA  LEU A  12     -16.233  -5.190  -5.329  1.00 43.93           C  
ATOM    190  HA  LEU A  12     -16.463  -5.764  -4.432  1.00 43.93           H  
ATOM    191  C   LEU A  12     -15.733  -3.816  -4.860  1.00 43.93           C  
ATOM    192  CB  LEU A  12     -15.183  -5.963  -6.153  1.00 43.93           C  
ATOM    193  HB2 LEU A  12     -15.598  -6.936  -6.415  1.00 43.93           H  
ATOM    194  HB3 LEU A  12     -14.990  -5.415  -7.075  1.00 43.93           H  
ATOM    195  O   LEU A  12     -15.518  -3.637  -3.668  1.00 43.93           O  
ATOM    196  CG  LEU A  12     -13.837  -6.178  -5.436  1.00 43.93           C  
ATOM    197  HG  LEU A  12     -13.421  -5.213  -5.144  1.00 43.93           H  
ATOM    198  CD1 LEU A  12     -13.978  -7.069  -4.202  1.00 43.93           C  
ATOM    199 HD11 LEU A  12     -14.582  -6.562  -3.450  1.00 43.93           H  
ATOM    200 HD12 LEU A  12     -12.994  -7.239  -3.764  1.00 43.93           H  
ATOM    201 HD13 LEU A  12     -14.437  -8.024  -4.458  1.00 43.93           H  
ATOM    202  CD2 LEU A  12     -12.853  -6.851  -6.394  1.00 43.93           C  
ATOM    203 HD21 LEU A  12     -11.880  -6.925  -5.907  1.00 43.93           H  
ATOM    204 HD22 LEU A  12     -12.731  -6.237  -7.286  1.00 43.93           H  
ATOM    205 HD23 LEU A  12     -13.197  -7.851  -6.660  1.00 43.93           H  
ATOM    206  N   VAL A  13     -15.638  -2.835  -5.765  1.00 42.29           N  
ATOM    207  H   VAL A  13     -15.821  -3.054  -6.734  1.00 42.29           H  
ATOM    208  CA  VAL A  13     -15.247  -1.453  -5.429  1.00 42.29           C  
ATOM    209  HA  VAL A  13     -14.285  -1.478  -4.918  1.00 42.29           H  
ATOM    210  C   VAL A  13     -16.254  -0.817  -4.462  1.00 42.29           C  
ATOM    211  CB  VAL A  13     -15.056  -0.604  -6.704  1.00 42.29           C  
ATOM    212  HB  VAL A  13     -15.975  -0.623  -7.291  1.00 42.29           H  
ATOM    213  O   VAL A  13     -15.858  -0.203  -3.474  1.00 42.29           O  
ATOM    214  CG1 VAL A  13     -14.711   0.851  -6.376  1.00 42.29           C  
ATOM    215 HG11 VAL A  13     -14.444   1.391  -7.285  1.00 42.29           H  
ATOM    216 HG12 VAL A  13     -15.570   1.352  -5.929  1.00 42.29           H  
ATOM    217 HG13 VAL A  13     -13.867   0.896  -5.687  1.00 42.29           H  
ATOM    218  CG2 VAL A  13     -13.910  -1.160  -7.561  1.00 42.29           C  
ATOM    219 HG21 VAL A  13     -14.109  -2.189  -7.860  1.00 42.29           H  
ATOM    220 HG22 VAL A  13     -12.975  -1.127  -7.002  1.00 42.29           H  
ATOM    221 HG23 VAL A  13     -13.799  -0.558  -8.462  1.00 42.29           H  
ATOM    222  N   LYS A  14     -17.562  -1.031  -4.666  1.00 47.73           N  
ATOM    223  H   LYS A  14     -17.835  -1.519  -5.507  1.00 47.73           H  
ATOM    224  CA  LYS A  14     -18.614  -0.566  -3.745  1.00 47.73           C  
ATOM    225  HA  LYS A  14     -18.500   0.510  -3.617  1.00 47.73           H  
ATOM    226  C   LYS A  14     -18.493  -1.154  -2.337  1.00 47.73           C  
ATOM    227  CB  LYS A  14     -20.011  -0.817  -4.332  1.00 47.73           C  
ATOM    228  HB2 LYS A  14     -20.752  -0.742  -3.536  1.00 47.73           H  
ATOM    229  HB3 LYS A  14     -20.064  -1.820  -4.757  1.00 47.73           H  
ATOM    230  O   LYS A  14     -18.796  -0.427  -1.395  1.00 47.73           O  
ATOM    231  CG  LYS A  14     -20.337   0.244  -5.393  1.00 47.73           C  
ATOM    232  HG2 LYS A  14     -19.581   0.235  -6.178  1.00 47.73           H  
ATOM    233  HG3 LYS A  14     -20.313   1.225  -4.919  1.00 47.73           H  
ATOM    234  CD  LYS A  14     -21.720   0.037  -6.021  1.00 47.73           C  
ATOM    235  HD2 LYS A  14     -21.756  -0.927  -6.528  1.00 47.73           H  
ATOM    236  HD3 LYS A  14     -22.473   0.068  -5.234  1.00 47.73           H  
ATOM    237  CE  LYS A  14     -21.950   1.177  -7.021  1.00 47.73           C  
ATOM    238  HE2 LYS A  14     -21.667   2.114  -6.542  1.00 47.73           H  
ATOM    239  HE3 LYS A  14     -21.283   1.041  -7.872  1.00 47.73           H  
ATOM    240  NZ  LYS A  14     -23.362   1.267  -7.467  1.00 47.73           N  
ATOM    241  HZ1 LYS A  14     -23.463   2.036  -8.115  1.00 47.73           H  
ATOM    242  HZ2 LYS A  14     -23.961   1.463  -6.677  1.00 47.73           H  
ATOM    243  HZ3 LYS A  14     -23.661   0.411  -7.912  1.00 47.73           H  
ATOM    244  N   GLY A  15     -18.025  -2.398  -2.207  1.00 39.46           N  
ATOM    245  H   GLY A  15     -17.802  -2.910  -3.048  1.00 39.46           H  
ATOM    246  CA  GLY A  15     -17.833  -3.095  -0.932  1.00 39.46           C  
ATOM    247  HA2 GLY A  15     -17.635  -4.147  -1.141  1.00 39.46           H  
ATOM    248  HA3 GLY A  15     -18.751  -3.030  -0.347  1.00 39.46           H  
ATOM    249  C   GLY A  15     -16.685  -2.577  -0.057  1.00 39.46           C  
ATOM    250  O   GLY A  15     -16.666  -2.883   1.132  1.00 39.46           O  
ATOM    251  N   TYR A  16     -15.760  -1.771  -0.589  1.00 44.45           N  
ATOM    252  H   TYR A  16     -15.800  -1.546  -1.572  1.00 44.45           H  
ATOM    253  CA  TYR A  16     -14.790  -1.057   0.247  1.00 44.45           C  
ATOM    254  HA  TYR A  16     -14.412  -1.740   1.008  1.00 44.45           H  
ATOM    255  C   TYR A  16     -15.479   0.111   0.961  1.00 44.45           C  
ATOM    256  CB  TYR A  16     -13.592  -0.582  -0.586  1.00 44.45           C  
ATOM    257  HB2 TYR A  16     -12.993   0.098   0.020  1.00 44.45           H  
ATOM    258  HB3 TYR A  16     -13.948  -0.015  -1.447  1.00 44.45           H  
ATOM    259  O   TYR A  16     -16.103   0.951   0.314  1.00 44.45           O  
ATOM    260  CG  TYR A  16     -12.698  -1.715  -1.052  1.00 44.45           C  
ATOM    261  CD1 TYR A  16     -11.646  -2.172  -0.235  1.00 44.45           C  
ATOM    262  HD1 TYR A  16     -11.458  -1.698   0.717  1.00 44.45           H  
ATOM    263  CD2 TYR A  16     -12.935  -2.330  -2.294  1.00 44.45           C  
ATOM    264  HD2 TYR A  16     -13.750  -1.979  -2.909  1.00 44.45           H  
ATOM    265  CE1 TYR A  16     -10.833  -3.241  -0.660  1.00 44.45           C  
ATOM    266  HE1 TYR A  16     -10.022  -3.581  -0.032  1.00 44.45           H  
ATOM    267  CE2 TYR A  16     -12.130  -3.402  -2.722  1.00 44.45           C  
ATOM    268  HE2 TYR A  16     -12.306  -3.873  -3.678  1.00 44.45           H  
ATOM    269  OH  TYR A  16     -10.303  -4.898  -2.320  1.00 44.45           O  
ATOM    270  HH  TYR A  16      -9.563  -5.034  -1.723  1.00 44.45           H  
ATOM    271  CZ  TYR A  16     -11.077  -3.861  -1.905  1.00 44.45           C  
ATOM    272  N   SER A  17     -15.362   0.182   2.287  1.00 39.72           N  
ATOM    273  H   SER A  17     -14.851  -0.536   2.781  1.00 39.72           H  
ATOM    274  CA  SER A  17     -15.967   1.241   3.110  1.00 39.72           C  
ATOM    275  HA  SER A  17     -17.021   1.338   2.848  1.00 39.72           H  
ATOM    276  C   SER A  17     -15.325   2.619   2.909  1.00 39.72           C  
ATOM    277  CB  SER A  17     -15.881   0.850   4.589  1.00 39.72           C  
ATOM    278  HB2 SER A  17     -16.184   1.694   5.209  1.00 39.72           H  
ATOM    279  HB3 SER A  17     -16.554   0.014   4.779  1.00 39.72           H  
ATOM    280  O   SER A  17     -15.991   3.631   3.102  1.00 39.72           O  
ATOM    281  OG  SER A  17     -14.557   0.462   4.911  1.00 39.72           O  
ATOM    282  HG  SER A  17     -14.474   0.421   5.867  1.00 39.72           H  
ATOM    283  N   SER A  18     -14.057   2.664   2.489  1.00 44.18           N  
ATOM    284  H   SER A  18     -13.572   1.786   2.373  1.00 44.18           H  
ATOM    285  CA  SER A  18     -13.339   3.908   2.191  1.00 44.18           C  
ATOM    286  HA  SER A  18     -13.463   4.585   3.036  1.00 44.18           H  
ATOM    287  C   SER A  18     -13.872   4.601   0.932  1.00 44.18           C  
ATOM    288  CB  SER A  18     -11.843   3.629   2.028  1.00 44.18           C  
ATOM    289  HB2 SER A  18     -11.464   3.116   2.913  1.00 44.18           H  
ATOM    290  HB3 SER A  18     -11.683   3.003   1.151  1.00 44.18           H  
ATOM    291  O   SER A  18     -14.167   3.952  -0.072  1.00 44.18           O  
ATOM    292  OG  SER A  18     -11.159   4.851   1.870  1.00 44.18           O  
ATOM    293  HG  SER A  18     -10.464   4.729   1.220  1.00 44.18           H  
ATOM    294  N   THR A  19     -13.935   5.933   0.963  1.00 41.59           N  
ATOM    295  H   THR A  19     -13.663   6.405   1.813  1.00 41.59           H  
ATOM    296  CA  THR A  19     -14.222   6.805  -0.193  1.00 41.59           C  
ATOM    297  HA  THR A  19     -15.015   6.363  -0.796  1.00 41.59           H  
ATOM    298  C   THR A  19     -13.013   7.004  -1.113  1.00 41.59           C  
ATOM    299  CB  THR A  19     -14.692   8.184   0.296  1.00 41.59           C  
ATOM    300  HB  THR A  19     -14.710   8.885  -0.538  1.00 41.59           H  
ATOM    301  O   THR A  19     -13.167   7.463  -2.245  1.00 41.59           O  
ATOM    302  CG2 THR A  19     -16.086   8.125   0.919  1.00 41.59           C  
ATOM    303 HG21 THR A  19     -16.391   9.125   1.225  1.00 41.59           H  
ATOM    304 HG22 THR A  19     -16.089   7.467   1.788  1.00 41.59           H  
ATOM    305 HG23 THR A  19     -16.799   7.754   0.182  1.00 41.59           H  
ATOM    306  OG1 THR A  19     -13.809   8.651   1.292  1.00 41.59           O  
ATOM    307  HG1 THR A  19     -14.071   9.543   1.530  1.00 41.59           H  
ATOM    308  N   GLN A  20     -11.815   6.638  -0.654  1.00 38.77           N  
ATOM    309  H   GLN A  20     -11.766   6.274   0.287  1.00 38.77           H  
ATOM    310  CA  GLN A  20     -10.551   6.769  -1.380  1.00 38.77           C  
ATOM    311  HA  GLN A  20     -10.743   7.069  -2.411  1.00 38.77           H  
ATOM    312  C   GLN A  20      -9.803   5.434  -1.412  1.00 38.77           C  
ATOM    313  CB  GLN A  20      -9.687   7.850  -0.718  1.00 38.77           C  
ATOM    314  HB2 GLN A  20      -8.704   7.857  -1.190  1.00 38.77           H  
ATOM    315  HB3 GLN A  20      -9.558   7.594   0.333  1.00 38.77           H  
ATOM    316  O   GLN A  20      -9.769   4.698  -0.421  1.00 38.77           O  
ATOM    317  CG  GLN A  20     -10.287   9.263  -0.837  1.00 38.77           C  
ATOM    318  HG2 GLN A  20     -11.299   9.280  -0.433  1.00 38.77           H  
ATOM    319  HG3 GLN A  20     -10.329   9.542  -1.890  1.00 38.77           H  
ATOM    320  CD  GLN A  20      -9.462  10.295  -0.073  1.00 38.77           C  
ATOM    321  NE2 GLN A  20      -9.484  11.549  -0.463  1.00 38.77           N  
ATOM    322 HE21 GLN A  20     -10.004  11.847  -1.276  1.00 38.77           H  
ATOM    323 HE22 GLN A  20      -8.821  12.144   0.014  1.00 38.77           H  
ATOM    324  OE1 GLN A  20      -8.789   9.995   0.896  1.00 38.77           O  
ATOM    325  N   VAL A  21      -9.180   5.132  -2.547  1.00 44.06           N  
ATOM    326  H   VAL A  21      -9.232   5.790  -3.312  1.00 44.06           H  
ATOM    327  CA  VAL A  21      -8.318   3.964  -2.741  1.00 44.06           C  
ATOM    328  HA  VAL A  21      -8.336   3.339  -1.849  1.00 44.06           H  
ATOM    329  C   VAL A  21      -6.892   4.461  -2.950  1.00 44.06           C  
ATOM    330  CB  VAL A  21      -8.803   3.110  -3.925  1.00 44.06           C  
ATOM    331  HB  VAL A  21      -8.780   3.724  -4.825  1.00 44.06           H  
ATOM    332  O   VAL A  21      -6.638   5.288  -3.825  1.00 44.06           O  
ATOM    333  CG1 VAL A  21      -7.913   1.879  -4.146  1.00 44.06           C  
ATOM    334 HG11 VAL A  21      -7.891   1.261  -3.248  1.00 44.06           H  
ATOM    335 HG12 VAL A  21      -6.897   2.188  -4.395  1.00 44.06           H  
ATOM    336 HG13 VAL A  21      -8.296   1.292  -4.981  1.00 44.06           H  
ATOM    337  CG2 VAL A  21     -10.241   2.612  -3.703  1.00 44.06           C  
ATOM    338 HG21 VAL A  21     -10.925   3.460  -3.661  1.00 44.06           H  
ATOM    339 HG22 VAL A  21     -10.304   2.052  -2.771  1.00 44.06           H  
ATOM    340 HG23 VAL A  21     -10.543   1.972  -4.532  1.00 44.06           H  
ATOM    341  N   LEU A  22      -5.964   3.959  -2.136  1.00 41.34           N  
ATOM    342  H   LEU A  22      -6.235   3.272  -1.448  1.00 41.34           H  
ATOM    343  CA  LEU A  22      -4.545   4.264  -2.269  1.00 41.34           C  
ATOM    344  HA  LEU A  22      -4.441   5.305  -2.572  1.00 41.34           H  
ATOM    345  C   LEU A  22      -3.935   3.375  -3.358  1.00 41.34           C  
ATOM    346  CB  LEU A  22      -3.856   4.064  -0.906  1.00 41.34           C  
ATOM    347  HB2 LEU A  22      -4.500   4.444  -0.113  1.00 41.34           H  
ATOM    348  HB3 LEU A  22      -3.724   2.996  -0.735  1.00 41.34           H  
ATOM    349  O   LEU A  22      -3.944   2.150  -3.239  1.00 41.34           O  
ATOM    350  CG  LEU A  22      -2.490   4.767  -0.809  1.00 41.34           C  
ATOM    351  HG  LEU A  22      -1.884   4.537  -1.685  1.00 41.34           H  
ATOM    352  CD1 LEU A  22      -2.682   6.283  -0.699  1.00 41.34           C  
ATOM    353 HD11 LEU A  22      -1.768   6.754  -0.337  1.00 41.34           H  
ATOM    354 HD12 LEU A  22      -3.475   6.511   0.014  1.00 41.34           H  
ATOM    355 HD13 LEU A  22      -2.929   6.698  -1.676  1.00 41.34           H  
ATOM    356  CD2 LEU A  22      -1.747   4.284   0.436  1.00 41.34           C  
ATOM    357 HD21 LEU A  22      -1.604   3.205   0.381  1.00 41.34           H  
ATOM    358 HD22 LEU A  22      -2.311   4.534   1.335  1.00 41.34           H  
ATOM    359 HD23 LEU A  22      -0.766   4.756   0.480  1.00 41.34           H  
ATOM    360  N   VAL A  23      -3.397   3.993  -4.405  1.00 45.19           N  
ATOM    361  H   VAL A  23      -3.463   5.000  -4.454  1.00 45.19           H  
ATOM    362  CA  VAL A  23      -2.649   3.332  -5.475  1.00 45.19           C  
ATOM    363  HA  VAL A  23      -2.713   2.250  -5.359  1.00 45.19           H  
ATOM    364  C   VAL A  23      -1.192   3.754  -5.338  1.00 45.19           C  
ATOM    365  CB  VAL A  23      -3.220   3.693  -6.861  1.00 45.19           C  
ATOM    366  HB  VAL A  23      -3.115   4.764  -7.033  1.00 45.19           H  
ATOM    367  O   VAL A  23      -0.865   4.924  -5.525  1.00 45.19           O  
ATOM    368  CG1 VAL A  23      -2.474   2.940  -7.971  1.00 45.19           C  
ATOM    369 HG11 VAL A  23      -2.899   3.200  -8.941  1.00 45.19           H  
ATOM    370 HG12 VAL A  23      -1.422   3.226  -7.981  1.00 45.19           H  
ATOM    371 HG13 VAL A  23      -2.554   1.864  -7.822  1.00 45.19           H  
ATOM    372  CG2 VAL A  23      -4.710   3.335  -6.966  1.00 45.19           C  
ATOM    373 HG21 VAL A  23      -5.071   3.554  -7.971  1.00 45.19           H  
ATOM    374 HG22 VAL A  23      -4.858   2.277  -6.749  1.00 45.19           H  
ATOM    375 HG23 VAL A  23      -5.289   3.932  -6.261  1.00 45.19           H  
ATOM    376  N   ARG A  24      -0.315   2.811  -4.987  1.00 37.45           N  
ATOM    377  H   ARG A  24      -0.641   1.862  -4.871  1.00 37.45           H  
ATOM    378  CA  ARG A  24       1.124   3.067  -4.873  1.00 37.45           C  
ATOM    379  HA  ARG A  24       1.277   4.134  -4.712  1.00 37.45           H  
ATOM    380  C   ARG A  24       1.824   2.699  -6.174  1.00 37.45           C  
ATOM    381  CB  ARG A  24       1.698   2.347  -3.647  1.00 37.45           C  
ATOM    382  HB2 ARG A  24       1.611   1.269  -3.783  1.00 37.45           H  
ATOM    383  HB3 ARG A  24       1.105   2.635  -2.779  1.00 37.45           H  
ATOM    384  O   ARG A  24       1.713   1.562  -6.628  1.00 37.45           O  
ATOM    385  CG  ARG A  24       3.170   2.713  -3.385  1.00 37.45           C  
ATOM    386  HG2 ARG A  24       3.802   2.282  -4.162  1.00 37.45           H  
ATOM    387  HG3 ARG A  24       3.290   3.796  -3.381  1.00 37.45           H  
ATOM    388  CD  ARG A  24       3.573   2.156  -2.017  1.00 37.45           C  
ATOM    389  HD2 ARG A  24       3.357   1.088  -1.996  1.00 37.45           H  
ATOM    390  HD3 ARG A  24       2.961   2.655  -1.265  1.00 37.45           H  
ATOM    391  NE  ARG A  24       5.001   2.358  -1.710  1.00 37.45           N  
ATOM    392  HE  ARG A  24       5.625   2.568  -2.476  1.00 37.45           H  
ATOM    393  NH1 ARG A  24       4.857   2.012   0.556  1.00 37.45           N  
ATOM    394 HH11 ARG A  24       5.311   1.947   1.456  1.00 37.45           H  
ATOM    395 HH12 ARG A  24       3.853   1.950   0.457  1.00 37.45           H  
ATOM    396  NH2 ARG A  24       6.840   2.379  -0.373  1.00 37.45           N  
ATOM    397 HH21 ARG A  24       7.299   2.304   0.524  1.00 37.45           H  
ATOM    398 HH22 ARG A  24       7.391   2.486  -1.213  1.00 37.45           H  
ATOM    399  CZ  ARG A  24       5.557   2.254  -0.517  1.00 37.45           C  
ATOM    400  N   ASN A  25       2.553   3.645  -6.752  1.00 37.82           N  
ATOM    401  H   ASN A  25       2.617   4.545  -6.299  1.00 37.82           H  
ATOM    402  CA  ASN A  25       3.453   3.383  -7.863  1.00 37.82           C  
ATOM    403  HA  ASN A  25       2.937   2.776  -8.607  1.00 37.82           H  
ATOM    404  C   ASN A  25       4.660   2.593  -7.333  1.00 37.82           C  
ATOM    405  CB  ASN A  25       3.828   4.726  -8.512  1.00 37.82           C  
ATOM    406  HB2 ASN A  25       2.917   5.274  -8.755  1.00 37.82           H  
ATOM    407  HB3 ASN A  25       4.402   5.328  -7.807  1.00 37.82           H  
ATOM    408  O   ASN A  25       5.361   3.050  -6.432  1.00 37.82           O  
ATOM    409  CG  ASN A  25       4.643   4.564  -9.784  1.00 37.82           C  
ATOM    410  ND2 ASN A  25       4.575   5.516 -10.681  1.00 37.82           N  
ATOM    411 HD21 ASN A  25       5.174   5.430 -11.490  1.00 37.82           H  
ATOM    412 HD22 ASN A  25       4.152   6.398 -10.432  1.00 37.82           H  
ATOM    413  OD1 ASN A  25       5.331   3.575  -9.993  1.00 37.82           O  
ATOM    414  N   ALA A  26       4.891   1.390  -7.861  1.00 35.18           N  
ATOM    415  H   ALA A  26       4.295   1.061  -8.607  1.00 35.18           H  
ATOM    416  CA  ALA A  26       5.979   0.526  -7.405  1.00 35.18           C  
ATOM    417  HA  ALA A  26       5.950   0.471  -6.317  1.00 35.18           H  
ATOM    418  C   ALA A  26       7.373   1.056  -7.789  1.00 35.18           C  
ATOM    419  CB  ALA A  26       5.736  -0.881  -7.965  1.00 35.18           C  
ATOM    420  HB1 ALA A  26       6.506  -1.557  -7.592  1.00 35.18           H  
ATOM    421  HB2 ALA A  26       4.759  -1.242  -7.644  1.00 35.18           H  
ATOM    422  HB3 ALA A  26       5.779  -0.864  -9.054  1.00 35.18           H  
ATOM    423  O   ALA A  26       8.350   0.710  -7.134  1.00 35.18           O  
ATOM    424  N   THR A  27       7.463   1.888  -8.832  1.00 33.62           N  
ATOM    425  H   THR A  27       6.619   2.143  -9.324  1.00 33.62           H  
ATOM    426  CA  THR A  27       8.731   2.390  -9.379  1.00 33.62           C  
ATOM    427  HA  THR A  27       9.519   1.667  -9.168  1.00 33.62           H  
ATOM    428  C   THR A  27       9.155   3.706  -8.727  1.00 33.62           C  
ATOM    429  CB  THR A  27       8.629   2.552 -10.906  1.00 33.62           C  
ATOM    430  HB  THR A  27       8.010   3.419 -11.136  1.00 33.62           H  
ATOM    431  O   THR A  27      10.308   3.842  -8.338  1.00 33.62           O  
ATOM    432  CG2 THR A  27       9.996   2.721 -11.564  1.00 33.62           C  
ATOM    433 HG21 THR A  27      10.643   1.878 -11.323  1.00 33.62           H  
ATOM    434 HG22 THR A  27      10.466   3.640 -11.211  1.00 33.62           H  
ATOM    435 HG23 THR A  27       9.876   2.790 -12.645  1.00 33.62           H  
ATOM    436  OG1 THR A  27       8.031   1.412 -11.495  1.00 33.62           O  
ATOM    437  HG1 THR A  27       8.630   0.676 -11.346  1.00 33.62           H  
ATOM    438  N   SER A  28       8.233   4.661  -8.556  1.00 35.12           N  
ATOM    439  H   SER A  28       7.300   4.523  -8.919  1.00 35.12           H  
ATOM    440  CA  SER A  28       8.529   5.954  -7.913  1.00 35.12           C  
ATOM    441  HA  SER A  28       9.595   6.159  -8.009  1.00 35.12           H  
ATOM    442  C   SER A  28       8.220   5.996  -6.412  1.00 35.12           C  
ATOM    443  CB  SER A  28       7.799   7.083  -8.638  1.00 35.12           C  
ATOM    444  HB2 SER A  28       8.086   7.090  -9.690  1.00 35.12           H  
ATOM    445  HB3 SER A  28       8.088   8.036  -8.193  1.00 35.12           H  
ATOM    446  O   SER A  28       8.534   6.977  -5.750  1.00 35.12           O  
ATOM    447  OG  SER A  28       6.401   6.926  -8.530  1.00 35.12           O  
ATOM    448  HG  SER A  28       6.084   7.824  -8.411  1.00 35.12           H  
ATOM    449  N   ASN A  29       7.601   4.947  -5.856  1.00 40.33           N  
ATOM    450  H   ASN A  29       7.360   4.181  -6.468  1.00 40.33           H  
ATOM    451  CA  ASN A  29       7.026   4.914  -4.503  1.00 40.33           C  
ATOM    452  HA  ASN A  29       6.502   3.961  -4.430  1.00 40.33           H  
ATOM    453  C   ASN A  29       5.904   5.936  -4.225  1.00 40.33           C  
ATOM    454  CB  ASN A  29       8.137   4.896  -3.433  1.00 40.33           C  
ATOM    455  HB2 ASN A  29       8.942   5.580  -3.699  1.00 40.33           H  
ATOM    456  HB3 ASN A  29       7.736   5.232  -2.477  1.00 40.33           H  
ATOM    457  O   ASN A  29       5.387   5.963  -3.102  1.00 40.33           O  
ATOM    458  CG  ASN A  29       8.677   3.503  -3.220  1.00 40.33           C  
ATOM    459  ND2 ASN A  29       9.962   3.294  -3.358  1.00 40.33           N  
ATOM    460 HD21 ASN A  29      10.548   4.036  -3.715  1.00 40.33           H  
ATOM    461 HD22 ASN A  29      10.292   2.340  -3.326  1.00 40.33           H  
ATOM    462  OD1 ASN A  29       7.938   2.593  -2.866  1.00 40.33           O  
ATOM    463  N   ASP A  30       5.470   6.703  -5.229  1.00 37.31           N  
ATOM    464  H   ASP A  30       5.979   6.687  -6.102  1.00 37.31           H  
ATOM    465  CA  ASP A  30       4.397   7.687  -5.092  1.00 37.31           C  
ATOM    466  HA  ASP A  30       4.691   8.399  -4.321  1.00 37.31           H  
ATOM    467  C   ASP A  30       3.078   7.039  -4.679  1.00 37.31           C  
ATOM    468  CB  ASP A  30       4.170   8.463  -6.393  1.00 37.31           C  
ATOM    469  HB2 ASP A  30       3.976   7.759  -7.202  1.00 37.31           H  
ATOM    470  HB3 ASP A  30       3.287   9.092  -6.279  1.00 37.31           H  
ATOM    471  O   ASP A  30       2.666   6.002  -5.204  1.00 37.31           O  
ATOM    472  CG  ASP A  30       5.345   9.364  -6.747  1.00 37.31           C  
ATOM    473  OD1 ASP A  30       5.826  10.060  -5.832  1.00 37.31           O  
ATOM    474  OD2 ASP A  30       5.735   9.323  -7.936  1.00 37.31           O  
ATOM    475  N   ASN A  31       2.377   7.689  -3.754  1.00 42.96           N  
ATOM    476  H   ASN A  31       2.744   8.572  -3.426  1.00 42.96           H  
ATOM    477  CA  ASN A  31       1.061   7.269  -3.299  1.00 42.96           C  
ATOM    478  HA  ASN A  31       0.856   6.252  -3.635  1.00 42.96           H  
ATOM    479  C   ASN A  31      -0.010   8.180  -3.903  1.00 42.96           C  
ATOM    480  CB  ASN A  31       1.036   7.267  -1.766  1.00 42.96           C  
ATOM    481  HB2 ASN A  31       1.353   8.240  -1.390  1.00 42.96           H  
ATOM    482  HB3 ASN A  31       0.010   7.099  -1.439  1.00 42.96           H  
ATOM    483  O   ASN A  31      -0.232   9.293  -3.428  1.00 42.96           O  
ATOM    484  CG  ASN A  31       1.891   6.168  -1.169  1.00 42.96           C  
ATOM    485  ND2 ASN A  31       2.956   6.520  -0.490  1.00 42.96           N  
ATOM    486 HD21 ASN A  31       3.253   7.485  -0.509  1.00 42.96           H  
ATOM    487 HD22 ASN A  31       3.613   5.782  -0.278  1.00 42.96           H  
ATOM    488  OD1 ASN A  31       1.606   4.985  -1.285  1.00 42.96           O  
ATOM    489  N   HIS A  32      -0.720   7.691  -4.915  1.00 43.93           N  
ATOM    490  H   HIS A  32      -0.511   6.763  -5.255  1.00 43.93           H  
ATOM    491  CA  HIS A  32      -1.863   8.386  -5.494  1.00 43.93           C  
ATOM    492  HA  HIS A  32      -1.731   9.459  -5.357  1.00 43.93           H  
ATOM    493  C   HIS A  32      -3.147   7.966  -4.773  1.00 43.93           C  
ATOM    494  CB  HIS A  32      -1.924   8.130  -7.003  1.00 43.93           C  
ATOM    495  HB2 HIS A  32      -2.042   7.062  -7.184  1.00 43.93           H  
ATOM    496  HB3 HIS A  32      -2.794   8.642  -7.416  1.00 43.93           H  
ATOM    497  O   HIS A  32      -3.535   6.797  -4.784  1.00 43.93           O  
ATOM    498  CG  HIS A  32      -0.692   8.619  -7.722  1.00 43.93           C  
ATOM    499  CD2 HIS A  32       0.331   7.839  -8.188  1.00 43.93           C  
ATOM    500  HD2 HIS A  32       0.392   6.762  -8.120  1.00 43.93           H  
ATOM    501  ND1 HIS A  32      -0.345   9.931  -7.971  1.00 43.93           N  
ATOM    502  HD1 HIS A  32      -0.862  10.757  -7.704  1.00 43.93           H  
ATOM    503  CE1 HIS A  32       0.856   9.935  -8.576  1.00 43.93           C  
ATOM    504  HE1 HIS A  32       1.407  10.814  -8.875  1.00 43.93           H  
ATOM    505  NE2 HIS A  32       1.296   8.679  -8.742  1.00 43.93           N  
ATOM    506  N   GLN A  33      -3.835   8.922  -4.152  1.00 44.35           N  
ATOM    507  H   GLN A  33      -3.471   9.864  -4.154  1.00 44.35           H  
ATOM    508  CA  GLN A  33      -5.191   8.708  -3.649  1.00 44.35           C  
ATOM    509  HA  GLN A  33      -5.300   7.682  -3.299  1.00 44.35           H  
ATOM    510  C   GLN A  33      -6.179   8.928  -4.794  1.00 44.35           C  
ATOM    511  CB  GLN A  33      -5.482   9.643  -2.469  1.00 44.35           C  
ATOM    512  HB2 GLN A  33      -5.259  10.671  -2.754  1.00 44.35           H  
ATOM    513  HB3 GLN A  33      -6.542   9.575  -2.224  1.00 44.35           H  
ATOM    514  O   GLN A  33      -6.349  10.051  -5.266  1.00 44.35           O  
ATOM    515  CG  GLN A  33      -4.668   9.264  -1.225  1.00 44.35           C  
ATOM    516  HG2 GLN A  33      -3.603   9.320  -1.449  1.00 44.35           H  
ATOM    517  HG3 GLN A  33      -4.912   8.240  -0.940  1.00 44.35           H  
ATOM    518  CD  GLN A  33      -4.955  10.172  -0.033  1.00 44.35           C  
ATOM    519  NE2 GLN A  33      -4.294   9.962   1.083  1.00 44.35           N  
ATOM    520 HE21 GLN A  33      -4.517  10.594   1.839  1.00 44.35           H  
ATOM    521 HE22 GLN A  33      -3.586   9.245   1.147  1.00 44.35           H  
ATOM    522  OE1 GLN A  33      -5.763  11.083  -0.075  1.00 44.35           O  
ATOM    523  N   VAL A  34      -6.838   7.860  -5.240  1.00 44.82           N  
ATOM    524  H   VAL A  34      -6.654   6.963  -4.815  1.00 44.82           H  
ATOM    525  CA  VAL A  34      -7.869   7.933  -6.282  1.00 44.82           C  
ATOM    526  HA  VAL A  34      -7.819   8.913  -6.757  1.00 44.82           H  
ATOM    527  C   VAL A  34      -9.238   7.803  -5.624  1.00 44.82           C  
ATOM    528  CB  VAL A  34      -7.647   6.890  -7.394  1.00 44.82           C  
ATOM    529  HB  VAL A  34      -7.866   5.894  -7.008  1.00 44.82           H  
ATOM    530  O   VAL A  34      -9.448   6.938  -4.768  1.00 44.82           O  
ATOM    531  CG1 VAL A  34      -8.568   7.182  -8.587  1.00 44.82           C  
ATOM    532 HG11 VAL A  34      -9.612   7.135  -8.279  1.00 44.82           H  
ATOM    533 HG12 VAL A  34      -8.406   6.438  -9.367  1.00 44.82           H  
ATOM    534 HG13 VAL A  34      -8.355   8.170  -8.994  1.00 44.82           H  
ATOM    535  CG2 VAL A  34      -6.204   6.908  -7.919  1.00 44.82           C  
ATOM    536 HG21 VAL A  34      -5.513   6.597  -7.136  1.00 44.82           H  
ATOM    537 HG22 VAL A  34      -5.937   7.911  -8.252  1.00 44.82           H  
ATOM    538 HG23 VAL A  34      -6.101   6.213  -8.752  1.00 44.82           H  
ATOM    539  N   SER A  35     -10.185   8.667  -5.997  1.00 44.57           N  
ATOM    540  H   SER A  35      -9.980   9.352  -6.711  1.00 44.57           H  
ATOM    541  CA  SER A  35     -11.544   8.571  -5.462  1.00 44.57           C  
ATOM    542  HA  SER A  35     -11.457   8.522  -4.376  1.00 44.57           H  
ATOM    543  C   SER A  35     -12.217   7.273  -5.924  1.00 44.57           C  
ATOM    544  CB  SER A  35     -12.390   9.815  -5.773  1.00 44.57           C  
ATOM    545  HB2 SER A  35     -11.755  10.696  -5.860  1.00 44.57           H  
ATOM    546  HB3 SER A  35     -13.075   9.972  -4.940  1.00 44.57           H  
ATOM    547  O   SER A  35     -12.017   6.801  -7.050  1.00 44.57           O  
ATOM    548  OG  SER A  35     -13.169   9.653  -6.940  1.00 44.57           O  
ATOM    549  HG  SER A  35     -12.704   9.983  -7.712  1.00 44.57           H  
ATOM    550  N   LYS A  36     -13.040   6.696  -5.047  1.00 49.08           N  
ATOM    551  H   LYS A  36     -13.135   7.123  -4.137  1.00 49.08           H  
ATOM    552  CA  LYS A  36     -13.822   5.487  -5.325  1.00 49.08           C  
ATOM    553  HA  LYS A  36     -13.143   4.658  -5.529  1.00 49.08           H  
ATOM    554  C   LYS A  36     -14.712   5.646  -6.561  1.00 49.08           C  
ATOM    555  CB  LYS A  36     -14.632   5.192  -4.060  1.00 49.08           C  
ATOM    556  HB2 LYS A  36     -15.219   6.073  -3.802  1.00 49.08           H  
ATOM    557  HB3 LYS A  36     -13.929   5.001  -3.249  1.00 49.08           H  
ATOM    558  O   LYS A  36     -14.823   4.710  -7.349  1.00 49.08           O  
ATOM    559  CG  LYS A  36     -15.580   3.997  -4.179  1.00 49.08           C  
ATOM    560  HG2 LYS A  36     -16.378   4.221  -4.887  1.00 49.08           H  
ATOM    561  HG3 LYS A  36     -15.024   3.120  -4.511  1.00 49.08           H  
ATOM    562  CD  LYS A  36     -16.173   3.731  -2.794  1.00 49.08           C  
ATOM    563  HD2 LYS A  36     -16.607   4.648  -2.397  1.00 49.08           H  
ATOM    564  HD3 LYS A  36     -15.364   3.403  -2.141  1.00 49.08           H  
ATOM    565  CE  LYS A  36     -17.237   2.643  -2.837  1.00 49.08           C  
ATOM    566  HE2 LYS A  36     -16.808   1.782  -3.350  1.00 49.08           H  
ATOM    567  HE3 LYS A  36     -18.090   3.007  -3.410  1.00 49.08           H  
ATOM    568  NZ  LYS A  36     -17.640   2.261  -1.463  1.00 49.08           N  
ATOM    569  HZ1 LYS A  36     -18.060   3.033  -0.965  1.00 49.08           H  
ATOM    570  HZ2 LYS A  36     -18.241   1.451  -1.430  1.00 49.08           H  
ATOM    571  HZ3 LYS A  36     -16.828   1.989  -0.927  1.00 49.08           H  
ATOM    572  N   ASP A  37     -15.295   6.826  -6.747  1.00 48.20           N  
ATOM    573  H   ASP A  37     -15.162   7.550  -6.056  1.00 48.20           H  
ATOM    574  CA  ASP A  37     -16.191   7.111  -7.867  1.00 48.20           C  
ATOM    575  HA  ASP A  37     -16.858   6.260  -8.004  1.00 48.20           H  
ATOM    576  C   ASP A  37     -15.417   7.277  -9.183  1.00 48.20           C  
ATOM    577  CB  ASP A  37     -17.070   8.319  -7.518  1.00 48.20           C  
ATOM    578  HB2 ASP A  37     -17.741   8.523  -8.352  1.00 48.20           H  
ATOM    579  HB3 ASP A  37     -16.437   9.192  -7.362  1.00 48.20           H  
ATOM    580  O   ASP A  37     -15.828   6.718 -10.198  1.00 48.20           O  
ATOM    581  CG  ASP A  37     -17.907   8.043  -6.260  1.00 48.20           C  
ATOM    582  OD1 ASP A  37     -18.485   6.931  -6.169  1.00 48.20           O  
ATOM    583  OD2 ASP A  37     -17.906   8.909  -5.361  1.00 48.20           O  
ATOM    584  N   SER A  38     -14.231   7.899  -9.155  1.00 46.81           N  
ATOM    585  H   SER A  38     -13.940   8.338  -8.293  1.00 46.81           H  
ATOM    586  CA  SER A  38     -13.331   7.970 -10.319  1.00 46.81           C  
ATOM    587  HA  SER A  38     -13.862   8.450 -11.141  1.00 46.81           H  
ATOM    588  C   SER A  38     -12.897   6.580 -10.801  1.00 46.81           C  
ATOM    589  CB  SER A  38     -12.073   8.787 -10.001  1.00 46.81           C  
ATOM    590  HB2 SER A  38     -11.466   8.871 -10.902  1.00 46.81           H  
ATOM    591  HB3 SER A  38     -11.492   8.271  -9.238  1.00 46.81           H  
ATOM    592  O   SER A  38     -12.835   6.343 -12.003  1.00 46.81           O  
ATOM    593  OG  SER A  38     -12.395  10.086  -9.533  1.00 46.81           O  
ATOM    594  HG  SER A  38     -12.912  10.526 -10.211  1.00 46.81           H  
ATOM    595  N   LEU A  39     -12.643   5.633  -9.888  1.00 49.25           N  
ATOM    596  H   LEU A  39     -12.682   5.888  -8.911  1.00 49.25           H  
ATOM    597  CA  LEU A  39     -12.339   4.241 -10.254  1.00 49.25           C  
ATOM    598  HA  LEU A  39     -11.581   4.245 -11.037  1.00 49.25           H  
ATOM    599  C   LEU A  39     -13.549   3.500 -10.845  1.00 49.25           C  
ATOM    600  CB  LEU A  39     -11.797   3.487  -9.026  1.00 49.25           C  
ATOM    601  HB2 LEU A  39     -11.822   2.416  -9.229  1.00 49.25           H  
ATOM    602  HB3 LEU A  39     -12.457   3.679  -8.180  1.00 49.25           H  
ATOM    603  O   LEU A  39     -13.374   2.635 -11.703  1.00 49.25           O  
ATOM    604  CG  LEU A  39     -10.358   3.870  -8.645  1.00 49.25           C  
ATOM    605  HG  LEU A  39     -10.285   4.953  -8.547  1.00 49.25           H  
ATOM    606  CD1 LEU A  39     -10.004   3.242  -7.301  1.00 49.25           C  
ATOM    607 HD11 LEU A  39     -10.660   3.649  -6.531  1.00 49.25           H  
ATOM    608 HD12 LEU A  39     -10.111   2.158  -7.348  1.00 49.25           H  
ATOM    609 HD13 LEU A  39      -8.973   3.493  -7.053  1.00 49.25           H  
ATOM    610  CD2 LEU A  39      -9.327   3.383  -9.668  1.00 49.25           C  
ATOM    611 HD21 LEU A  39      -9.482   3.879 -10.626  1.00 49.25           H  
ATOM    612 HD22 LEU A  39      -8.323   3.631  -9.325  1.00 49.25           H  
ATOM    613 HD23 LEU A  39      -9.404   2.304  -9.802  1.00 49.25           H  
ATOM    614  N   ILE A  40     -14.772   3.829 -10.414  1.00 50.57           N  
ATOM    615  H   ILE A  40     -14.851   4.567  -9.728  1.00 50.57           H  
ATOM    616  CA  ILE A  40     -16.006   3.260 -10.975  1.00 50.57           C  
ATOM    617  HA  ILE A  40     -15.869   2.184 -11.086  1.00 50.57           H  
ATOM    618  C   ILE A  40     -16.254   3.805 -12.387  1.00 50.57           C  
ATOM    619  CB  ILE A  40     -17.201   3.492 -10.017  1.00 50.57           C  
ATOM    620  HB  ILE A  40     -17.217   4.543  -9.726  1.00 50.57           H  
ATOM    621  O   ILE A  40     -16.505   3.014 -13.294  1.00 50.57           O  
ATOM    622  CG1 ILE A  40     -17.028   2.622  -8.749  1.00 50.57           C  
ATOM    623 HG12 ILE A  40     -16.004   2.718  -8.388  1.00 50.57           H  
ATOM    624 HG13 ILE A  40     -17.186   1.574  -9.003  1.00 50.57           H  
ATOM    625  CG2 ILE A  40     -18.548   3.163 -10.693  1.00 50.57           C  
ATOM    626 HG21 ILE A  40     -19.373   3.316  -9.997  1.00 50.57           H  
ATOM    627 HG22 ILE A  40     -18.547   2.139 -11.065  1.00 50.57           H  
ATOM    628 HG23 ILE A  40     -18.719   3.839 -11.531  1.00 50.57           H  
ATOM    629  CD1 ILE A  40     -17.955   3.004  -7.587  1.00 50.57           C  
ATOM    630 HD11 ILE A  40     -17.828   4.059  -7.345  1.00 50.57           H  
ATOM    631 HD12 ILE A  40     -18.997   2.812  -7.845  1.00 50.57           H  
ATOM    632 HD13 ILE A  40     -17.698   2.410  -6.710  1.00 50.57           H  
ATOM    633  N   GLU A  41     -16.136   5.119 -12.584  1.00 52.14           N  
ATOM    634  H   GLU A  41     -15.951   5.708 -11.784  1.00 52.14           H  
ATOM    635  CA  GLU A  41     -16.296   5.789 -13.882  1.00 52.14           C  
ATOM    636  HA  GLU A  41     -17.276   5.550 -14.296  1.00 52.14           H  
ATOM    637  C   GLU A  41     -15.222   5.341 -14.890  1.00 52.14           C  
ATOM    638  CB  GLU A  41     -16.214   7.306 -13.637  1.00 52.14           C  
ATOM    639  HB2 GLU A  41     -15.194   7.555 -13.345  1.00 52.14           H  
ATOM    640  HB3 GLU A  41     -16.884   7.572 -12.820  1.00 52.14           H  
ATOM    641  O   GLU A  41     -15.504   5.083 -16.060  1.00 52.14           O  
ATOM    642  CG  GLU A  41     -16.611   8.126 -14.873  1.00 52.14           C  
ATOM    643  HG2 GLU A  41     -17.673   7.978 -15.070  1.00 52.14           H  
ATOM    644  HG3 GLU A  41     -16.057   7.755 -15.735  1.00 52.14           H  
ATOM    645  CD  GLU A  41     -16.316   9.628 -14.737  1.00 52.14           C  
ATOM    646  OE1 GLU A  41     -16.406  10.306 -15.790  1.00 52.14           O  
ATOM    647  OE2 GLU A  41     -15.904  10.086 -13.653  1.00 52.14           O  
ATOM    648  N   LEU A  42     -13.980   5.167 -14.437  1.00 48.31           N  
ATOM    649  H   LEU A  42     -13.769   5.453 -13.492  1.00 48.31           H  
ATOM    650  CA  LEU A  42     -12.888   4.671 -15.272  1.00 48.31           C  
ATOM    651  HA  LEU A  42     -12.848   5.277 -16.178  1.00 48.31           H  
ATOM    652  C   LEU A  42     -13.105   3.210 -15.700  1.00 48.31           C  
ATOM    653  CB  LEU A  42     -11.588   4.862 -14.487  1.00 48.31           C  
ATOM    654  HB2 LEU A  42     -11.651   4.265 -13.578  1.00 48.31           H  
ATOM    655  HB3 LEU A  42     -11.497   5.909 -14.199  1.00 48.31           H  
ATOM    656  O   LEU A  42     -12.878   2.878 -16.861  1.00 48.31           O  
ATOM    657  CG  LEU A  42     -10.324   4.464 -15.258  1.00 48.31           C  
ATOM    658  HG  LEU A  42     -10.420   3.442 -15.623  1.00 48.31           H  
ATOM    659  CD1 LEU A  42     -10.042   5.400 -16.437  1.00 48.31           C  
ATOM    660 HD11 LEU A  42      -9.095   5.124 -16.899  1.00 48.31           H  
ATOM    661 HD12 LEU A  42     -10.829   5.304 -17.185  1.00 48.31           H  
ATOM    662 HD13 LEU A  42      -9.984   6.432 -16.093  1.00 48.31           H  
ATOM    663  CD2 LEU A  42      -9.151   4.507 -14.287  1.00 48.31           C  
ATOM    664 HD21 LEU A  42      -8.910   5.535 -14.017  1.00 48.31           H  
ATOM    665 HD22 LEU A  42      -9.380   3.937 -13.386  1.00 48.31           H  
ATOM    666 HD23 LEU A  42      -8.290   4.037 -14.762  1.00 48.31           H  
ATOM    667  N   ALA A  43     -13.612   2.357 -14.802  1.00 46.78           N  
ATOM    668  H   ALA A  43     -13.765   2.691 -13.861  1.00 46.78           H  
ATOM    669  CA  ALA A  43     -14.011   0.982 -15.117  1.00 46.78           C  
ATOM    670  HA  ALA A  43     -13.199   0.508 -15.668  1.00 46.78           H  
ATOM    671  C   ALA A  43     -15.267   0.889 -16.011  1.00 46.78           C  
ATOM    672  CB  ALA A  43     -14.208   0.226 -13.797  1.00 46.78           C  
ATOM    673  HB1 ALA A  43     -14.451  -0.816 -14.006  1.00 46.78           H  
ATOM    674  HB2 ALA A  43     -13.291   0.268 -13.210  1.00 46.78           H  
ATOM    675  HB3 ALA A  43     -15.019   0.682 -13.228  1.00 46.78           H  
ATOM    676  O   ALA A  43     -15.602  -0.193 -16.497  1.00 46.78           O  
ATOM    677  N   GLU A  44     -15.986   1.998 -16.210  1.00 50.38           N  
ATOM    678  H   GLU A  44     -15.715   2.834 -15.712  1.00 50.38           H  
ATOM    679  CA  GLU A  44     -17.045   2.131 -17.215  1.00 50.38           C  
ATOM    680  HA  GLU A  44     -17.510   1.159 -17.382  1.00 50.38           H  
ATOM    681  C   GLU A  44     -16.479   2.559 -18.576  1.00 50.38           C  
ATOM    682  CB  GLU A  44     -18.133   3.102 -16.709  1.00 50.38           C  
ATOM    683  HB2 GLU A  44     -18.813   3.334 -17.528  1.00 50.38           H  
ATOM    684  HB3 GLU A  44     -17.682   4.031 -16.361  1.00 50.38           H  
ATOM    685  O   GLU A  44     -16.897   2.014 -19.594  1.00 50.38           O  
ATOM    686  CG  GLU A  44     -18.942   2.464 -15.572  1.00 50.38           C  
ATOM    687  HG2 GLU A  44     -19.509   1.650 -16.024  1.00 50.38           H  
ATOM    688  HG3 GLU A  44     -18.272   2.012 -14.841  1.00 50.38           H  
ATOM    689  CD  GLU A  44     -19.918   3.400 -14.834  1.00 50.38           C  
ATOM    690  OE1 GLU A  44     -20.613   2.863 -13.929  1.00 50.38           O  
ATOM    691  OE2 GLU A  44     -20.094   4.560 -15.235  1.00 50.38           O  
ATOM    692  N   LYS A  45     -15.496   3.471 -18.595  1.00 44.14           N  
ATOM    693  H   LYS A  45     -15.237   3.885 -17.711  1.00 44.14           H  
ATOM    694  CA  LYS A  45     -14.866   4.003 -19.819  1.00 44.14           C  
ATOM    695  HA  LYS A  45     -15.639   4.171 -20.569  1.00 44.14           H  
ATOM    696  C   LYS A  45     -13.863   3.055 -20.485  1.00 44.14           C  
ATOM    697  CB  LYS A  45     -14.192   5.345 -19.497  1.00 44.14           C  
ATOM    698  HB2 LYS A  45     -13.550   5.226 -18.624  1.00 44.14           H  
ATOM    699  HB3 LYS A  45     -13.570   5.643 -20.342  1.00 44.14           H  
ATOM    700  O   LYS A  45     -13.718   3.090 -21.702  1.00 44.14           O  
ATOM    701  CG  LYS A  45     -15.222   6.455 -19.244  1.00 44.14           C  
ATOM    702  HG2 LYS A  45     -15.791   6.629 -20.157  1.00 44.14           H  
ATOM    703  HG3 LYS A  45     -15.913   6.147 -18.459  1.00 44.14           H  
ATOM    704  CD  LYS A  45     -14.535   7.756 -18.816  1.00 44.14           C  
ATOM    705  HD2 LYS A  45     -13.859   8.092 -19.603  1.00 44.14           H  
ATOM    706  HD3 LYS A  45     -13.968   7.569 -17.904  1.00 44.14           H  
ATOM    707  CE  LYS A  45     -15.600   8.821 -18.546  1.00 44.14           C  
ATOM    708  HE2 LYS A  45     -16.151   9.038 -19.461  1.00 44.14           H  
ATOM    709  HE3 LYS A  45     -16.306   8.408 -17.825  1.00 44.14           H  
ATOM    710  NZ  LYS A  45     -15.019  10.056 -17.973  1.00 44.14           N  
ATOM    711  HZ1 LYS A  45     -15.717  10.496 -17.392  1.00 44.14           H  
ATOM    712  HZ2 LYS A  45     -14.308   9.834 -17.290  1.00 44.14           H  
ATOM    713  HZ3 LYS A  45     -14.674  10.704 -18.666  1.00 44.14           H  
ATOM    714  N   SER A  46     -13.186   2.186 -19.734  1.00 45.47           N  
ATOM    715  H   SER A  46     -13.303   2.214 -18.731  1.00 45.47           H  
ATOM    716  CA  SER A  46     -12.199   1.235 -20.284  1.00 45.47           C  
ATOM    717  HA  SER A  46     -11.567   1.783 -20.983  1.00 45.47           H  
ATOM    718  C   SER A  46     -12.804   0.077 -21.097  1.00 45.47           C  
ATOM    719  CB  SER A  46     -11.283   0.721 -19.169  1.00 45.47           C  
ATOM    720  HB2 SER A  46     -10.605  -0.033 -19.569  1.00 45.47           H  
ATOM    721  HB3 SER A  46     -10.689   1.555 -18.795  1.00 45.47           H  
ATOM    722  O   SER A  46     -12.071  -0.756 -21.624  1.00 45.47           O  
ATOM    723  OG  SER A  46     -12.024   0.176 -18.093  1.00 45.47           O  
ATOM    724  HG  SER A  46     -11.392  -0.100 -17.424  1.00 45.47           H  
ATOM    725  N   TYR A  47     -14.132   0.032 -21.237  1.00 41.76           N  
ATOM    726  H   TYR A  47     -14.672   0.772 -20.811  1.00 41.76           H  
ATOM    727  CA  TYR A  47     -14.868  -0.987 -21.988  1.00 41.76           C  
ATOM    728  HA  TYR A  47     -14.516  -1.969 -21.673  1.00 41.76           H  
ATOM    729  C   TYR A  47     -14.671  -0.916 -23.518  1.00 41.76           C  
ATOM    730  CB  TYR A  47     -16.347  -0.845 -21.594  1.00 41.76           C  
ATOM    731  HB2 TYR A  47     -16.675   0.163 -21.848  1.00 41.76           H  
ATOM    732  HB3 TYR A  47     -16.430  -0.943 -20.512  1.00 41.76           H  
ATOM    733  O   TYR A  47     -14.837  -1.939 -24.179  1.00 41.76           O  
ATOM    734  CG  TYR A  47     -17.300  -1.838 -22.232  1.00 41.76           C  
ATOM    735  CD1 TYR A  47     -18.129  -1.422 -23.290  1.00 41.76           C  
ATOM    736  HD1 TYR A  47     -18.046  -0.416 -23.676  1.00 41.76           H  
ATOM    737  CD2 TYR A  47     -17.353  -3.171 -21.778  1.00 41.76           C  
ATOM    738  HD2 TYR A  47     -16.688  -3.485 -20.987  1.00 41.76           H  
ATOM    739  CE1 TYR A  47     -19.013  -2.330 -23.898  1.00 41.76           C  
ATOM    740  HE1 TYR A  47     -19.605  -1.997 -24.738  1.00 41.76           H  
ATOM    741  CE2 TYR A  47     -18.243  -4.086 -22.378  1.00 41.76           C  
ATOM    742  HE2 TYR A  47     -18.276  -5.116 -22.056  1.00 41.76           H  
ATOM    743  OH  TYR A  47     -19.915  -4.544 -24.043  1.00 41.76           O  
ATOM    744  HH  TYR A  47     -20.249  -4.146 -24.850  1.00 41.76           H  
ATOM    745  CZ  TYR A  47     -19.069  -3.664 -23.444  1.00 41.76           C  
ATOM    746  N   ASP A  48     -14.291   0.242 -24.074  1.00 42.30           N  
ATOM    747  H   ASP A  48     -14.196   1.049 -23.474  1.00 42.30           H  
ATOM    748  CA  ASP A  48     -14.305   0.485 -25.529  1.00 42.30           C  
ATOM    749  HA  ASP A  48     -14.985  -0.232 -25.990  1.00 42.30           H  
ATOM    750  C   ASP A  48     -12.956   0.268 -26.259  1.00 42.30           C  
ATOM    751  CB  ASP A  48     -14.884   1.889 -25.812  1.00 42.30           C  
ATOM    752  HB2 ASP A  48     -14.381   2.615 -25.174  1.00 42.30           H  
ATOM    753  HB3 ASP A  48     -14.671   2.160 -26.846  1.00 42.30           H  
ATOM    754  O   ASP A  48     -12.910   0.371 -27.484  1.00 42.30           O  
ATOM    755  CG  ASP A  48     -16.408   2.004 -25.626  1.00 42.30           C  
ATOM    756  OD1 ASP A  48     -17.107   0.963 -25.643  1.00 42.30           O  
ATOM    757  OD2 ASP A  48     -16.877   3.153 -25.468  1.00 42.30           O  
ATOM    758  N   SER A  49     -11.844  -0.048 -25.574  1.00 40.28           N  
ATOM    759  H   SER A  49     -11.910  -0.185 -24.575  1.00 40.28           H  
ATOM    760  CA  SER A  49     -10.552  -0.259 -26.264  1.00 40.28           C  
ATOM    761  HA  SER A  49     -10.550   0.371 -27.154  1.00 40.28           H  
ATOM    762  C   SER A  49     -10.365  -1.702 -26.747  1.00 40.28           C  
ATOM    763  CB  SER A  49      -9.350   0.231 -25.444  1.00 40.28           C  
ATOM    764  HB2 SER A  49      -9.537   1.251 -25.108  1.00 40.28           H  
ATOM    765  HB3 SER A  49      -8.478   0.247 -26.097  1.00 40.28           H  
ATOM    766  O   SER A  49     -10.265  -2.613 -25.922  1.00 40.28           O  
ATOM    767  OG  SER A  49      -9.055  -0.587 -24.323  1.00 40.28           O  
ATOM    768  HG  SER A  49      -9.507  -1.424 -24.456  1.00 40.28           H  
ATOM    769  N   ALA A  50     -10.252  -1.896 -28.066  1.00 35.80           N  
ATOM    770  H   ALA A  50     -10.356  -1.094 -28.671  1.00 35.80           H  
ATOM    771  CA  ALA A  50     -10.135  -3.206 -28.718  1.00 35.80           C  
ATOM    772  HA  ALA A  50     -11.062  -3.755 -28.550  1.00 35.80           H  
ATOM    773  C   ALA A  50      -8.985  -4.081 -28.173  1.00 35.80           C  
ATOM    774  CB  ALA A  50      -9.997  -2.974 -30.227  1.00 35.80           C  
ATOM    775  HB1 ALA A  50      -9.953  -3.936 -30.740  1.00 35.80           H  
ATOM    776  HB2 ALA A  50     -10.852  -2.413 -30.602  1.00 35.80           H  
ATOM    777  HB3 ALA A  50      -9.079  -2.426 -30.440  1.00 35.80           H  
ATOM    778  O   ALA A  50      -9.206  -5.261 -27.903  1.00 35.80           O  
ATOM    779  N   ASP A  51      -7.807  -3.496 -27.921  1.00 40.89           N  
ATOM    780  H   ASP A  51      -7.647  -2.582 -28.320  1.00 40.89           H  
ATOM    781  CA  ASP A  51      -6.598  -4.208 -27.458  1.00 40.89           C  
ATOM    782  HA  ASP A  51      -6.273  -4.886 -28.247  1.00 40.89           H  
ATOM    783  C   ASP A  51      -6.819  -5.027 -26.171  1.00 40.89           C  
ATOM    784  CB  ASP A  51      -5.456  -3.210 -27.172  1.00 40.89           C  
ATOM    785  HB2 ASP A  51      -4.507  -3.744 -27.217  1.00 40.89           H  
ATOM    786  HB3 ASP A  51      -5.570  -2.844 -26.151  1.00 40.89           H  
ATOM    787  O   ASP A  51      -6.219  -6.083 -25.969  1.00 40.89           O  
ATOM    788  CG  ASP A  51      -5.386  -1.994 -28.096  1.00 40.89           C  
ATOM    789  OD1 ASP A  51      -5.595  -2.155 -29.315  1.00 40.89           O  
ATOM    790  OD2 ASP A  51      -5.212  -0.891 -27.525  1.00 40.89           O  
ATOM    791  N   PHE A  52      -7.715  -4.556 -25.294  1.00 38.70           N  
ATOM    792  H   PHE A  52      -8.232  -3.728 -25.552  1.00 38.70           H  
ATOM    793  CA  PHE A  52      -8.037  -5.223 -24.030  1.00 38.70           C  
ATOM    794  HA  PHE A  52      -7.111  -5.425 -23.492  1.00 38.70           H  
ATOM    795  C   PHE A  52      -8.747  -6.568 -24.251  1.00 38.70           C  
ATOM    796  CB  PHE A  52      -8.901  -4.268 -23.192  1.00 38.70           C  
ATOM    797  HB2 PHE A  52      -8.333  -3.356 -23.010  1.00 38.70           H  
ATOM    798  HB3 PHE A  52      -9.785  -3.998 -23.768  1.00 38.70           H  
ATOM    799  O   PHE A  52      -8.592  -7.499 -23.458  1.00 38.70           O  
ATOM    800  CG  PHE A  52      -9.347  -4.822 -21.852  1.00 38.70           C  
ATOM    801  CD1 PHE A  52     -10.708  -5.096 -21.615  1.00 38.70           C  
ATOM    802  HD1 PHE A  52     -11.436  -4.906 -22.390  1.00 38.70           H  
ATOM    803  CD2 PHE A  52      -8.403  -5.041 -20.832  1.00 38.70           C  
ATOM    804  HD2 PHE A  52      -7.362  -4.808 -21.002  1.00 38.70           H  
ATOM    805  CE1 PHE A  52     -11.121  -5.579 -20.360  1.00 38.70           C  
ATOM    806  HE1 PHE A  52     -12.171  -5.748 -20.172  1.00 38.70           H  
ATOM    807  CE2 PHE A  52      -8.812  -5.558 -19.590  1.00 38.70           C  
ATOM    808  HE2 PHE A  52      -8.073  -5.731 -18.822  1.00 38.70           H  
ATOM    809  CZ  PHE A  52     -10.172  -5.829 -19.353  1.00 38.70           C  
ATOM    810  HZ  PHE A  52     -10.485  -6.211 -18.393  1.00 38.70           H  
ATOM    811  N   PHE A  53      -9.520  -6.698 -25.334  1.00 37.48           N  
ATOM    812  H   PHE A  53      -9.528  -5.951 -26.014  1.00 37.48           H  
ATOM    813  CA  PHE A  53     -10.231  -7.935 -25.648  1.00 37.48           C  
ATOM    814  HA  PHE A  53     -10.644  -8.339 -24.724  1.00 37.48           H  
ATOM    815  C   PHE A  53      -9.300  -9.011 -26.205  1.00 37.48           C  
ATOM    816  CB  PHE A  53     -11.399  -7.648 -26.597  1.00 37.48           C  
ATOM    817  HB2 PHE A  53     -11.825  -8.598 -26.921  1.00 37.48           H  
ATOM    818  HB3 PHE A  53     -11.031  -7.139 -27.488  1.00 37.48           H  
ATOM    819  O   PHE A  53      -9.484 -10.176 -25.868  1.00 37.48           O  
ATOM    820  CG  PHE A  53     -12.499  -6.830 -25.951  1.00 37.48           C  
ATOM    821  CD1 PHE A  53     -13.433  -7.455 -25.103  1.00 37.48           C  
ATOM    822  HD1 PHE A  53     -13.356  -8.519 -24.932  1.00 37.48           H  
ATOM    823  CD2 PHE A  53     -12.566  -5.441 -26.160  1.00 37.48           C  
ATOM    824  HD2 PHE A  53     -11.833  -4.951 -26.784  1.00 37.48           H  
ATOM    825  CE1 PHE A  53     -14.437  -6.694 -24.473  1.00 37.48           C  
ATOM    826  HE1 PHE A  53     -15.148  -7.161 -23.808  1.00 37.48           H  
ATOM    827  CE2 PHE A  53     -13.571  -4.683 -25.538  1.00 37.48           C  
ATOM    828  HE2 PHE A  53     -13.612  -3.616 -25.696  1.00 37.48           H  
ATOM    829  CZ  PHE A  53     -14.507  -5.306 -24.696  1.00 37.48           C  
ATOM    830  HZ  PHE A  53     -15.263  -4.701 -24.217  1.00 37.48           H  
ATOM    831  N   GLU A  54      -8.289  -8.637 -26.988  1.00 38.99           N  
ATOM    832  H   GLU A  54      -8.179  -7.658 -27.209  1.00 38.99           H  
ATOM    833  CA  GLU A  54      -7.345  -9.580 -27.600  1.00 38.99           C  
ATOM    834  HA  GLU A  54      -7.911 -10.381 -28.076  1.00 38.99           H  
ATOM    835  C   GLU A  54      -6.432 -10.230 -26.544  1.00 38.99           C  
ATOM    836  CB  GLU A  54      -6.579  -8.820 -28.694  1.00 38.99           C  
ATOM    837  HB2 GLU A  54      -5.842  -8.162 -28.235  1.00 38.99           H  
ATOM    838  HB3 GLU A  54      -7.294  -8.201 -29.237  1.00 38.99           H  
ATOM    839  O   GLU A  54      -6.317 -11.456 -26.484  1.00 38.99           O  
ATOM    840  CG  GLU A  54      -5.901  -9.741 -29.713  1.00 38.99           C  
ATOM    841  HG2 GLU A  54      -6.607 -10.519 -30.006  1.00 38.99           H  
ATOM    842  HG3 GLU A  54      -5.042 -10.222 -29.246  1.00 38.99           H  
ATOM    843  CD  GLU A  54      -5.455  -8.955 -30.957  1.00 38.99           C  
ATOM    844  OE1 GLU A  54      -5.716  -9.453 -32.076  1.00 38.99           O  
ATOM    845  OE2 GLU A  54      -4.883  -7.856 -30.775  1.00 38.99           O  
ATOM    846  N   ILE A  55      -5.905  -9.429 -25.607  1.00 39.59           N  
ATOM    847  H   ILE A  55      -6.024  -8.433 -25.726  1.00 39.59           H  
ATOM    848  CA  ILE A  55      -5.132  -9.913 -24.449  1.00 39.59           C  
ATOM    849  HA  ILE A  55      -4.291 -10.501 -24.816  1.00 39.59           H  
ATOM    850  C   ILE A  55      -5.984 -10.843 -23.567  1.00 39.59           C  
ATOM    851  CB  ILE A  55      -4.578  -8.705 -23.649  1.00 39.59           C  
ATOM    852  HB  ILE A  55      -5.412  -8.049 -23.399  1.00 39.59           H  
ATOM    853  O   ILE A  55      -5.523 -11.902 -23.135  1.00 39.59           O  
ATOM    854  CG1 ILE A  55      -3.570  -7.907 -24.514  1.00 39.59           C  
ATOM    855 HG12 ILE A  55      -4.024  -7.669 -25.476  1.00 39.59           H  
ATOM    856 HG13 ILE A  55      -2.692  -8.523 -24.707  1.00 39.59           H  
ATOM    857  CG2 ILE A  55      -3.911  -9.153 -22.332  1.00 39.59           C  
ATOM    858 HG21 ILE A  55      -4.637  -9.643 -21.683  1.00 39.59           H  
ATOM    859 HG22 ILE A  55      -3.527  -8.291 -21.787  1.00 39.59           H  
ATOM    860 HG23 ILE A  55      -3.092  -9.841 -22.544  1.00 39.59           H  
ATOM    861  CD1 ILE A  55      -3.119  -6.577 -23.896  1.00 39.59           C  
ATOM    862 HD11 ILE A  55      -2.536  -6.020 -24.629  1.00 39.59           H  
ATOM    863 HD12 ILE A  55      -3.990  -5.983 -23.617  1.00 39.59           H  
ATOM    864 HD13 ILE A  55      -2.495  -6.748 -23.019  1.00 39.59           H  
ATOM    865  N   MET A  56      -7.245 -10.477 -23.314  1.00 40.09           N  
ATOM    866  H   MET A  56      -7.576  -9.603 -23.698  1.00 40.09           H  
ATOM    867  CA  MET A  56      -8.160 -11.293 -22.512  1.00 40.09           C  
ATOM    868  HA  MET A  56      -7.649 -11.580 -21.593  1.00 40.09           H  
ATOM    869  C   MET A  56      -8.554 -12.606 -23.203  1.00 40.09           C  
ATOM    870  CB  MET A  56      -9.396 -10.465 -22.135  1.00 40.09           C  
ATOM    871  HB2 MET A  56      -9.748  -9.921 -23.012  1.00 40.09           H  
ATOM    872  HB3 MET A  56     -10.198 -11.130 -21.815  1.00 40.09           H  
ATOM    873  O   MET A  56      -8.692 -13.615 -22.517  1.00 40.09           O  
ATOM    874  CG  MET A  56      -9.083  -9.470 -21.004  1.00 40.09           C  
ATOM    875  HG2 MET A  56      -8.202  -8.894 -21.285  1.00 40.09           H  
ATOM    876  HG3 MET A  56      -9.909  -8.764 -20.923  1.00 40.09           H  
ATOM    877  SD  MET A  56      -8.782 -10.195 -19.359  1.00 40.09           S  
ATOM    878  CE  MET A  56     -10.425 -10.833 -18.940  1.00 40.09           C  
ATOM    879  HE1 MET A  56     -10.776 -11.509 -19.719  1.00 40.09           H  
ATOM    880  HE2 MET A  56     -11.120 -10.000 -18.831  1.00 40.09           H  
ATOM    881  HE3 MET A  56     -10.366 -11.380 -17.999  1.00 40.09           H  
ATOM    882  N   ASP A  57      -8.695 -12.628 -24.529  1.00 40.66           N  
ATOM    883  H   ASP A  57      -8.596 -11.765 -25.044  1.00 40.66           H  
ATOM    884  CA  ASP A  57      -9.042 -13.832 -25.298  1.00 40.66           C  
ATOM    885  HA  ASP A  57      -9.850 -14.352 -24.782  1.00 40.66           H  
ATOM    886  C   ASP A  57      -7.855 -14.813 -25.401  1.00 40.66           C  
ATOM    887  CB  ASP A  57      -9.574 -13.385 -26.670  1.00 40.66           C  
ATOM    888  HB2 ASP A  57      -8.743 -13.059 -27.296  1.00 40.66           H  
ATOM    889  HB3 ASP A  57     -10.245 -12.537 -26.530  1.00 40.66           H  
ATOM    890  O   ASP A  57      -8.033 -16.028 -25.279  1.00 40.66           O  
ATOM    891  CG  ASP A  57     -10.380 -14.471 -27.377  1.00 40.66           C  
ATOM    892  OD1 ASP A  57     -11.481 -14.805 -26.890  1.00 40.66           O  
ATOM    893  OD2 ASP A  57      -9.908 -14.967 -28.426  1.00 40.66           O  
ATOM    894  N   MET A  58      -6.619 -14.302 -25.508  1.00 38.66           N  
ATOM    895  H   MET A  58      -6.528 -13.306 -25.654  1.00 38.66           H  
ATOM    896  CA  MET A  58      -5.393 -15.109 -25.385  1.00 38.66           C  
ATOM    897  HA  MET A  58      -5.421 -15.912 -26.121  1.00 38.66           H  
ATOM    898  C   MET A  58      -5.257 -15.763 -24.001  1.00 38.66           C  
ATOM    899  CB  MET A  58      -4.155 -14.238 -25.650  1.00 38.66           C  
ATOM    900  HB2 MET A  58      -3.269 -14.790 -25.335  1.00 38.66           H  
ATOM    901  HB3 MET A  58      -4.214 -13.324 -25.058  1.00 38.66           H  
ATOM    902  O   MET A  58      -4.826 -16.916 -23.896  1.00 38.66           O  
ATOM    903  CG  MET A  58      -3.989 -13.873 -27.128  1.00 38.66           C  
ATOM    904  HG2 MET A  58      -3.903 -14.787 -27.716  1.00 38.66           H  
ATOM    905  HG3 MET A  58      -4.880 -13.342 -27.461  1.00 38.66           H  
ATOM    906  SD  MET A  58      -2.551 -12.821 -27.476  1.00 38.66           S  
ATOM    907  CE  MET A  58      -1.171 -13.949 -27.143  1.00 38.66           C  
ATOM    908  HE1 MET A  58      -1.159 -14.223 -26.088  1.00 38.66           H  
ATOM    909  HE2 MET A  58      -0.234 -13.450 -27.391  1.00 38.66           H  
ATOM    910  HE3 MET A  58      -1.270 -14.841 -27.760  1.00 38.66           H  
ATOM    911  N   LEU A  59      -5.641 -15.049 -22.939  1.00 37.18           N  
ATOM    912  H   LEU A  59      -5.947 -14.099 -23.096  1.00 37.18           H  
ATOM    913  CA  LEU A  59      -5.642 -15.568 -21.571  1.00 37.18           C  
ATOM    914  HA  LEU A  59      -4.710 -16.108 -21.405  1.00 37.18           H  
ATOM    915  C   LEU A  59      -6.769 -16.592 -21.348  1.00 37.18           C  
ATOM    916  CB  LEU A  59      -5.704 -14.381 -20.590  1.00 37.18           C  
ATOM    917  HB2 LEU A  59      -6.000 -14.738 -19.604  1.00 37.18           H  
ATOM    918  HB3 LEU A  59      -6.476 -13.691 -20.932  1.00 37.18           H  
ATOM    919  O   LEU A  59      -6.503 -17.671 -20.826  1.00 37.18           O  
ATOM    920  CG  LEU A  59      -4.363 -13.628 -20.465  1.00 37.18           C  
ATOM    921  HG  LEU A  59      -3.916 -13.488 -21.449  1.00 37.18           H  
ATOM    922  CD1 LEU A  59      -4.597 -12.257 -19.836  1.00 37.18           C  
ATOM    923 HD11 LEU A  59      -3.649 -11.735 -19.709  1.00 37.18           H  
ATOM    924 HD12 LEU A  59      -5.233 -11.665 -20.493  1.00 37.18           H  
ATOM    925 HD13 LEU A  59      -5.097 -12.378 -18.875  1.00 37.18           H  
ATOM    926  CD2 LEU A  59      -3.373 -14.379 -19.567  1.00 37.18           C  
ATOM    927 HD21 LEU A  59      -3.184 -15.374 -19.969  1.00 37.18           H  
ATOM    928 HD22 LEU A  59      -3.770 -14.460 -18.555  1.00 37.18           H  
ATOM    929 HD23 LEU A  59      -2.429 -13.834 -19.540  1.00 37.18           H  
ATOM    930  N   ASP A  60      -8.002 -16.323 -21.785  1.00 38.82           N  
ATOM    931  H   ASP A  60      -8.182 -15.425 -22.208  1.00 38.82           H  
ATOM    932  CA  ASP A  60      -9.145 -17.238 -21.596  1.00 38.82           C  
ATOM    933  HA  ASP A  60      -9.232 -17.452 -20.531  1.00 38.82           H  
ATOM    934  C   ASP A  60      -8.934 -18.586 -22.321  1.00 38.82           C  
ATOM    935  CB  ASP A  60     -10.435 -16.523 -22.049  1.00 38.82           C  
ATOM    936  HB2 ASP A  60     -10.530 -16.600 -23.133  1.00 38.82           H  
ATOM    937  HB3 ASP A  60     -10.359 -15.465 -21.799  1.00 38.82           H  
ATOM    938  O   ASP A  60      -9.247 -19.656 -21.787  1.00 38.82           O  
ATOM    939  CG  ASP A  60     -11.711 -17.035 -21.364  1.00 38.82           C  
ATOM    940  OD1 ASP A  60     -11.691 -17.178 -20.118  1.00 38.82           O  
ATOM    941  OD2 ASP A  60     -12.741 -17.187 -22.059  1.00 38.82           O  
ATOM    942  N   LYS A  61      -8.289 -18.563 -23.498  1.00 40.45           N  
ATOM    943  H   LYS A  61      -8.097 -17.659 -23.903  1.00 40.45           H  
ATOM    944  CA  LYS A  61      -7.892 -19.772 -24.244  1.00 40.45           C  
ATOM    945  HA  LYS A  61      -8.759 -20.426 -24.337  1.00 40.45           H  
ATOM    946  C   LYS A  61      -6.823 -20.613 -23.538  1.00 40.45           C  
ATOM    947  CB  LYS A  61      -7.425 -19.370 -25.652  1.00 40.45           C  
ATOM    948  HB2 LYS A  61      -6.869 -20.194 -26.101  1.00 40.45           H  
ATOM    949  HB3 LYS A  61      -6.762 -18.509 -25.579  1.00 40.45           H  
ATOM    950  O   LYS A  61      -6.885 -21.836 -23.621  1.00 40.45           O  
ATOM    951  CG  LYS A  61      -8.621 -19.046 -26.560  1.00 40.45           C  
ATOM    952  HG2 LYS A  61      -9.313 -18.386 -26.038  1.00 40.45           H  
ATOM    953  HG3 LYS A  61      -9.142 -19.971 -26.804  1.00 40.45           H  
ATOM    954  CD  LYS A  61      -8.169 -18.351 -27.849  1.00 40.45           C  
ATOM    955  HD2 LYS A  61      -7.733 -17.388 -27.583  1.00 40.45           H  
ATOM    956  HD3 LYS A  61      -7.421 -18.955 -28.362  1.00 40.45           H  
ATOM    957  CE  LYS A  61      -9.379 -18.131 -28.760  1.00 40.45           C  
ATOM    958  HE2 LYS A  61     -10.216 -17.808 -28.141  1.00 40.45           H  
ATOM    959  HE3 LYS A  61      -9.644 -19.073 -29.240  1.00 40.45           H  
ATOM    960  NZ  LYS A  61      -9.116 -17.075 -29.762  1.00 40.45           N  
ATOM    961  HZ1 LYS A  61      -9.885 -16.972 -30.409  1.00 40.45           H  
ATOM    962  HZ2 LYS A  61      -9.112 -16.190 -29.274  1.00 40.45           H  
ATOM    963  HZ3 LYS A  61      -8.233 -17.183 -30.241  1.00 40.45           H  
ATOM    964  N   ARG A  62      -5.857 -19.997 -22.841  1.00 40.61           N  
ATOM    965  H   ARG A  62      -5.880 -18.988 -22.806  1.00 40.61           H  
ATOM    966  CA  ARG A  62      -4.761 -20.717 -22.151  1.00 40.61           C  
ATOM    967  HA  ARG A  62      -4.573 -21.654 -22.675  1.00 40.61           H  
ATOM    968  C   ARG A  62      -5.092 -21.154 -20.716  1.00 40.61           C  
ATOM    969  CB  ARG A  62      -3.461 -19.886 -22.194  1.00 40.61           C  
ATOM    970  HB2 ARG A  62      -2.752 -20.321 -21.488  1.00 40.61           H  
ATOM    971  HB3 ARG A  62      -3.668 -18.865 -21.874  1.00 40.61           H  
ATOM    972  O   ARG A  62      -4.378 -21.986 -20.168  1.00 40.61           O  
ATOM    973  CG  ARG A  62      -2.790 -19.870 -23.582  1.00 40.61           C  
ATOM    974  HG2 ARG A  62      -3.418 -19.322 -24.284  1.00 40.61           H  
ATOM    975  HG3 ARG A  62      -2.679 -20.895 -23.934  1.00 40.61           H  
ATOM    976  CD  ARG A  62      -1.398 -19.215 -23.514  1.00 40.61           C  
ATOM    977  HD2 ARG A  62      -0.811 -19.739 -22.761  1.00 40.61           H  
ATOM    978  HD3 ARG A  62      -1.516 -18.177 -23.203  1.00 40.61           H  
ATOM    979  NE  ARG A  62      -0.686 -19.255 -24.814  1.00 40.61           N  
ATOM    980  HE  ARG A  62      -1.259 -19.346 -25.641  1.00 40.61           H  
ATOM    981  NH1 ARG A  62       1.479 -19.024 -24.043  1.00 40.61           N  
ATOM    982 HH11 ARG A  62       2.469 -18.992 -24.243  1.00 40.61           H  
ATOM    983 HH12 ARG A  62       1.152 -19.017 -23.088  1.00 40.61           H  
ATOM    984  NH2 ARG A  62       1.115 -19.179 -26.226  1.00 40.61           N  
ATOM    985 HH21 ARG A  62       2.110 -19.093 -26.377  1.00 40.61           H  
ATOM    986 HH22 ARG A  62       0.522 -19.269 -27.039  1.00 40.61           H  
ATOM    987  CZ  ARG A  62       0.623 -19.154 -25.019  1.00 40.61           C  
ATOM    988  N   LEU A  63      -6.138 -20.606 -20.090  1.00 38.30           N  
ATOM    989  H   LEU A  63      -6.644 -19.887 -20.587  1.00 38.30           H  
ATOM    990  CA  LEU A  63      -6.386 -20.743 -18.642  1.00 38.30           C  
ATOM    991  HA  LEU A  63      -5.552 -21.283 -18.193  1.00 38.30           H  
ATOM    992  C   LEU A  63      -7.624 -21.585 -18.272  1.00 38.30           C  
ATOM    993  CB  LEU A  63      -6.408 -19.334 -18.021  1.00 38.30           C  
ATOM    994  HB2 LEU A  63      -6.620 -19.420 -16.955  1.00 38.30           H  
ATOM    995  HB3 LEU A  63      -7.220 -18.767 -18.477  1.00 38.30           H  
ATOM    996  O   LEU A  63      -8.011 -21.654 -17.101  1.00 38.30           O  
ATOM    997  CG  LEU A  63      -5.085 -18.555 -18.193  1.00 38.30           C  
ATOM    998  HG  LEU A  63      -4.818 -18.463 -19.245  1.00 38.30           H  
ATOM    999  CD1 LEU A  63      -5.256 -17.143 -17.634  1.00 38.30           C  
ATOM   1000 HD11 LEU A  63      -6.024 -16.628 -18.212  1.00 38.30           H  
ATOM   1001 HD12 LEU A  63      -4.317 -16.598 -17.725  1.00 38.30           H  
ATOM   1002 HD13 LEU A  63      -5.564 -17.185 -16.590  1.00 38.30           H  
ATOM   1003  CD2 LEU A  63      -3.915 -19.261 -17.507  1.00 38.30           C  
ATOM   1004 HD21 LEU A  63      -4.226 -19.625 -16.528  1.00 38.30           H  
ATOM   1005 HD22 LEU A  63      -3.067 -18.583 -17.410  1.00 38.30           H  
ATOM   1006 HD23 LEU A  63      -3.603 -20.112 -18.112  1.00 38.30           H  
ATOM   1007  N   ASN A  64      -8.240 -22.250 -19.253  1.00 37.60           N  
ATOM   1008  H   ASN A  64      -7.858 -22.158 -20.184  1.00 37.60           H  
ATOM   1009  CA  ASN A  64      -9.556 -22.888 -19.120  1.00 37.60           C  
ATOM   1010  HA  ASN A  64     -10.201 -22.161 -18.627  1.00 37.60           H  
ATOM   1011  C   ASN A  64      -9.608 -24.145 -18.214  1.00 37.60           C  
ATOM   1012  CB  ASN A  64     -10.127 -23.134 -20.534  1.00 37.60           C  
ATOM   1013  HB2 ASN A  64     -10.256 -24.203 -20.704  1.00 37.60           H  
ATOM   1014  HB3 ASN A  64      -9.442 -22.764 -21.297  1.00 37.60           H  
ATOM   1015  O   ASN A  64     -10.691 -24.595 -17.850  1.00 37.60           O  
ATOM   1016  CG  ASN A  64     -11.477 -22.459 -20.725  1.00 37.60           C  
ATOM   1017  ND2 ASN A  64     -11.639 -21.690 -21.774  1.00 37.60           N  
ATOM   1018 HD21 ASN A  64     -12.481 -21.132 -21.785  1.00 37.60           H  
ATOM   1019 HD22 ASN A  64     -10.821 -21.378 -22.277  1.00 37.60           H  
ATOM   1020  OD1 ASN A  64     -12.386 -22.575 -19.919  1.00 37.60           O  
ATOM   1021  N   ASP A  65      -8.469 -24.688 -17.769  1.00 37.66           N  
ATOM   1022  H   ASP A  65      -7.604 -24.322 -18.141  1.00 37.66           H  
ATOM   1023  CA  ASP A  65      -8.425 -25.983 -17.065  1.00 37.66           C  
ATOM   1024  HA  ASP A  65      -9.133 -26.653 -17.552  1.00 37.66           H  
ATOM   1025  C   ASP A  65      -8.864 -25.967 -15.584  1.00 37.66           C  
ATOM   1026  CB  ASP A  65      -7.009 -26.584 -17.196  1.00 37.66           C  
ATOM   1027  HB2 ASP A  65      -6.275 -25.782 -17.278  1.00 37.66           H  
ATOM   1028  HB3 ASP A  65      -6.772 -27.133 -16.284  1.00 37.66           H  
ATOM   1029  O   ASP A  65      -9.172 -27.023 -15.027  1.00 37.66           O  
ATOM   1030  CG  ASP A  65      -6.834 -27.565 -18.363  1.00 37.66           C  
ATOM   1031  OD1 ASP A  65      -7.837 -27.889 -19.033  1.00 37.66           O  
ATOM   1032  OD2 ASP A  65      -5.681 -28.018 -18.516  1.00 37.66           O  
ATOM   1033  N   LYS A  66      -8.878 -24.817 -14.880  1.00 38.95           N  
ATOM   1034  H   LYS A  66      -8.632 -23.979 -15.387  1.00 38.95           H  
ATOM   1035  CA  LYS A  66      -9.145 -24.778 -13.411  1.00 38.95           C  
ATOM   1036  HA  LYS A  66      -9.751 -25.654 -13.181  1.00 38.95           H  
ATOM   1037  C   LYS A  66     -10.031 -23.612 -12.944  1.00 38.95           C  
ATOM   1038  CB  LYS A  66      -7.830 -24.943 -12.604  1.00 38.95           C  
ATOM   1039  HB2 LYS A  66      -7.112 -24.179 -12.903  1.00 38.95           H  
ATOM   1040  HB3 LYS A  66      -8.044 -24.830 -11.541  1.00 38.95           H  
ATOM   1041  O   LYS A  66      -9.701 -22.903 -11.990  1.00 38.95           O  
ATOM   1042  CG  LYS A  66      -7.222 -26.344 -12.817  1.00 38.95           C  
ATOM   1043  HG2 LYS A  66      -6.884 -26.418 -13.850  1.00 38.95           H  
ATOM   1044  HG3 LYS A  66      -8.001 -27.087 -12.648  1.00 38.95           H  
ATOM   1045  CD  LYS A  66      -6.028 -26.711 -11.929  1.00 38.95           C  
ATOM   1046  HD2 LYS A  66      -5.218 -26.002 -12.104  1.00 38.95           H  
ATOM   1047  HD3 LYS A  66      -6.322 -26.695 -10.879  1.00 38.95           H  
ATOM   1048  CE  LYS A  66      -5.599 -28.127 -12.351  1.00 38.95           C  
ATOM   1049  HE2 LYS A  66      -6.417 -28.817 -12.144  1.00 38.95           H  
ATOM   1050  HE3 LYS A  66      -5.453 -28.127 -13.431  1.00 38.95           H  
ATOM   1051  NZ  LYS A  66      -4.355 -28.585 -11.686  1.00 38.95           N  
ATOM   1052  HZ1 LYS A  66      -3.588 -27.971 -11.923  1.00 38.95           H  
ATOM   1053  HZ2 LYS A  66      -4.110 -29.505 -12.023  1.00 38.95           H  
ATOM   1054  HZ3 LYS A  66      -4.462 -28.623 -10.683  1.00 38.95           H  
ATOM   1055  N   GLY A  67     -11.192 -23.436 -13.579  1.00 33.52           N  
ATOM   1056  H   GLY A  67     -11.346 -24.069 -14.350  1.00 33.52           H  
ATOM   1057  CA  GLY A  67     -12.101 -22.271 -13.514  1.00 33.52           C  
ATOM   1058  HA2 GLY A  67     -12.916 -22.455 -14.214  1.00 33.52           H  
ATOM   1059  HA3 GLY A  67     -11.551 -21.415 -13.905  1.00 33.52           H  
ATOM   1060  C   GLY A  67     -12.746 -21.812 -12.180  1.00 33.52           C  
ATOM   1061  O   GLY A  67     -13.883 -21.337 -12.203  1.00 33.52           O  
ATOM   1062  N   LYS A  68     -12.076 -21.883 -11.014  1.00 38.59           N  
ATOM   1063  H   LYS A  68     -11.162 -22.311 -11.046  1.00 38.59           H  
ATOM   1064  CA  LYS A  68     -12.575 -21.281  -9.746  1.00 38.59           C  
ATOM   1065  HA  LYS A  68     -13.494 -20.740  -9.969  1.00 38.59           H  
ATOM   1066  C   LYS A  68     -11.695 -20.177  -9.137  1.00 38.59           C  
ATOM   1067  CB  LYS A  68     -12.965 -22.368  -8.724  1.00 38.59           C  
ATOM   1068  HB2 LYS A  68     -13.048 -21.912  -7.738  1.00 38.59           H  
ATOM   1069  HB3 LYS A  68     -12.192 -23.136  -8.683  1.00 38.59           H  
ATOM   1070  O   LYS A  68     -12.250 -19.188  -8.667  1.00 38.59           O  
ATOM   1071  CG  LYS A  68     -14.327 -22.999  -9.080  1.00 38.59           C  
ATOM   1072  HG2 LYS A  68     -15.073 -22.208  -9.157  1.00 38.59           H  
ATOM   1073  HG3 LYS A  68     -14.249 -23.495 -10.048  1.00 38.59           H  
ATOM   1074  CD  LYS A  68     -14.804 -24.020  -8.034  1.00 38.59           C  
ATOM   1075  HD2 LYS A  68     -14.868 -23.536  -7.060  1.00 38.59           H  
ATOM   1076  HD3 LYS A  68     -14.079 -24.832  -7.980  1.00 38.59           H  
ATOM   1077  CE  LYS A  68     -16.182 -24.581  -8.426  1.00 38.59           C  
ATOM   1078  HE2 LYS A  68     -16.113 -24.986  -9.436  1.00 38.59           H  
ATOM   1079  HE3 LYS A  68     -16.900 -23.761  -8.448  1.00 38.59           H  
ATOM   1080  NZ  LYS A  68     -16.646 -25.643  -7.493  1.00 38.59           N  
ATOM   1081  HZ1 LYS A  68     -16.723 -25.294  -6.548  1.00 38.59           H  
ATOM   1082  HZ2 LYS A  68     -17.548 -26.000  -7.774  1.00 38.59           H  
ATOM   1083  HZ3 LYS A  68     -16.001 -26.421  -7.490  1.00 38.59           H  
ATOM   1084  N   TYR A  69     -10.364 -20.264  -9.202  1.00 36.32           N  
ATOM   1085  H   TYR A  69      -9.947 -21.100  -9.587  1.00 36.32           H  
ATOM   1086  CA  TYR A  69      -9.473 -19.234  -8.623  1.00 36.32           C  
ATOM   1087  HA  TYR A  69      -9.907 -18.885  -7.686  1.00 36.32           H  
ATOM   1088  C   TYR A  69      -9.313 -17.975  -9.505  1.00 36.32           C  
ATOM   1089  CB  TYR A  69      -8.122 -19.880  -8.279  1.00 36.32           C  
ATOM   1090  HB2 TYR A  69      -7.756 -20.451  -9.133  1.00 36.32           H  
ATOM   1091  HB3 TYR A  69      -7.395 -19.092  -8.082  1.00 36.32           H  
ATOM   1092  O   TYR A  69      -9.006 -16.884  -9.023  1.00 36.32           O  
ATOM   1093  CG  TYR A  69      -8.200 -20.770  -7.050  1.00 36.32           C  
ATOM   1094  CD1 TYR A  69      -8.022 -20.202  -5.773  1.00 36.32           C  
ATOM   1095  HD1 TYR A  69      -7.789 -19.152  -5.679  1.00 36.32           H  
ATOM   1096  CD2 TYR A  69      -8.496 -22.144  -7.171  1.00 36.32           C  
ATOM   1097  HD2 TYR A  69      -8.611 -22.593  -8.146  1.00 36.32           H  
ATOM   1098  CE1 TYR A  69      -8.144 -20.997  -4.616  1.00 36.32           C  
ATOM   1099  HE1 TYR A  69      -8.003 -20.558  -3.639  1.00 36.32           H  
ATOM   1100  CE2 TYR A  69      -8.628 -22.939  -6.015  1.00 36.32           C  
ATOM   1101  HE2 TYR A  69      -8.847 -23.994  -6.090  1.00 36.32           H  
ATOM   1102  OH  TYR A  69      -8.590 -23.145  -3.632  1.00 36.32           O  
ATOM   1103  HH  TYR A  69      -8.404 -22.673  -2.817  1.00 36.32           H  
ATOM   1104  CZ  TYR A  69      -8.454 -22.368  -4.737  1.00 36.32           C  
ATOM   1105  N   TRP A  70      -9.591 -18.099 -10.802  1.00 36.10           N  
ATOM   1106  H   TRP A  70      -9.806 -19.028 -11.134  1.00 36.10           H  
ATOM   1107  CA  TRP A  70      -9.193 -17.132 -11.832  1.00 36.10           C  
ATOM   1108  HA  TRP A  70      -8.180 -16.796 -11.609  1.00 36.10           H  
ATOM   1109  C   TRP A  70     -10.051 -15.866 -11.915  1.00 36.10           C  
ATOM   1110  CB  TRP A  70      -9.126 -17.882 -13.162  1.00 36.10           C  
ATOM   1111  HB2 TRP A  70      -8.854 -17.184 -13.953  1.00 36.10           H  
ATOM   1112  HB3 TRP A  70     -10.102 -18.302 -13.406  1.00 36.10           H  
ATOM   1113  O   TRP A  70      -9.598 -14.849 -12.430  1.00 36.10           O  
ATOM   1114  CG  TRP A  70      -8.105 -18.974 -13.127  1.00 36.10           C  
ATOM   1115  CD1 TRP A  70      -8.302 -20.237 -12.693  1.00 36.10           C  
ATOM   1116  HD1 TRP A  70      -9.256 -20.635 -12.382  1.00 36.10           H  
ATOM   1117  CD2 TRP A  70      -6.699 -18.899 -13.499  1.00 36.10           C  
ATOM   1118  CE2 TRP A  70      -6.092 -20.163 -13.240  1.00 36.10           C  
ATOM   1119  CE3 TRP A  70      -5.877 -17.882 -14.026  1.00 36.10           C  
ATOM   1120  HE3 TRP A  70      -6.303 -16.918 -14.260  1.00 36.10           H  
ATOM   1121  NE1 TRP A  70      -7.119 -20.943 -12.754  1.00 36.10           N  
ATOM   1122  HE1 TRP A  70      -7.048 -21.935 -12.575  1.00 36.10           H  
ATOM   1123  CH2 TRP A  70      -3.939 -19.370 -13.995  1.00 36.10           C  
ATOM   1124  HH2 TRP A  70      -2.893 -19.540 -14.205  1.00 36.10           H  
ATOM   1125  CZ2 TRP A  70      -4.736 -20.410 -13.488  1.00 36.10           C  
ATOM   1126  HZ2 TRP A  70      -4.307 -21.384 -13.305  1.00 36.10           H  
ATOM   1127  CZ3 TRP A  70      -4.510 -18.114 -14.265  1.00 36.10           C  
ATOM   1128  HZ3 TRP A  70      -3.893 -17.331 -14.682  1.00 36.10           H  
ATOM   1129  N   ARG A  71     -11.249 -15.859 -11.314  1.00 37.18           N  
ATOM   1130  H   ARG A  71     -11.548 -16.715 -10.868  1.00 37.18           H  
ATOM   1131  CA  ARG A  71     -12.102 -14.656 -11.232  1.00 37.18           C  
ATOM   1132  HA  ARG A  71     -12.169 -14.239 -12.237  1.00 37.18           H  
ATOM   1133  C   ARG A  71     -11.494 -13.525 -10.389  1.00 37.18           C  
ATOM   1134  CB  ARG A  71     -13.513 -15.039 -10.739  1.00 37.18           C  
ATOM   1135  HB2 ARG A  71     -13.542 -16.088 -10.445  1.00 37.18           H  
ATOM   1136  HB3 ARG A  71     -13.772 -14.442  -9.865  1.00 37.18           H  
ATOM   1137  O   ARG A  71     -11.951 -12.388 -10.493  1.00 37.18           O  
ATOM   1138  CG  ARG A  71     -14.558 -14.789 -11.837  1.00 37.18           C  
ATOM   1139  HG2 ARG A  71     -14.328 -15.395 -12.713  1.00 37.18           H  
ATOM   1140  HG3 ARG A  71     -14.507 -13.740 -12.127  1.00 37.18           H  
ATOM   1141  CD  ARG A  71     -15.989 -15.084 -11.364  1.00 37.18           C  
ATOM   1142  HD2 ARG A  71     -16.677 -14.608 -12.063  1.00 37.18           H  
ATOM   1143  HD3 ARG A  71     -16.136 -14.643 -10.378  1.00 37.18           H  
ATOM   1144  NE  ARG A  71     -16.289 -16.529 -11.328  1.00 37.18           N  
ATOM   1145  HE  ARG A  71     -15.613 -17.145 -11.757  1.00 37.18           H  
ATOM   1146  NH1 ARG A  71     -18.360 -16.398 -10.332  1.00 37.18           N  
ATOM   1147 HH11 ARG A  71     -19.208 -16.852 -10.025  1.00 37.18           H  
ATOM   1148 HH12 ARG A  71     -18.240 -15.402 -10.219  1.00 37.18           H  
ATOM   1149  NH2 ARG A  71     -17.604 -18.368 -11.052  1.00 37.18           N  
ATOM   1150 HH21 ARG A  71     -18.476 -18.792 -10.772  1.00 37.18           H  
ATOM   1151 HH22 ARG A  71     -16.916 -18.932 -11.530  1.00 37.18           H  
ATOM   1152  CZ  ARG A  71     -17.410 -17.089 -10.902  1.00 37.18           C  
ATOM   1153  N   HIS A  72     -10.490 -13.829  -9.565  1.00 37.08           N  
ATOM   1154  H   HIS A  72     -10.200 -14.795  -9.510  1.00 37.08           H  
ATOM   1155  CA  HIS A  72      -9.689 -12.837  -8.842  1.00 37.08           C  
ATOM   1156  HA  HIS A  72     -10.294 -11.951  -8.650  1.00 37.08           H  
ATOM   1157  C   HIS A  72      -8.484 -12.374  -9.672  1.00 37.08           C  
ATOM   1158  CB  HIS A  72      -9.279 -13.427  -7.487  1.00 37.08           C  
ATOM   1159  HB2 HIS A  72      -8.722 -14.352  -7.639  1.00 37.08           H  
ATOM   1160  HB3 HIS A  72      -8.625 -12.720  -6.976  1.00 37.08           H  
ATOM   1161  O   HIS A  72      -8.195 -11.182  -9.706  1.00 37.08           O  
ATOM   1162  CG  HIS A  72     -10.477 -13.697  -6.611  1.00 37.08           C  
ATOM   1163  CD2 HIS A  72     -11.154 -14.881  -6.486  1.00 37.08           C  
ATOM   1164  HD2 HIS A  72     -10.902 -15.811  -6.974  1.00 37.08           H  
ATOM   1165  ND1 HIS A  72     -11.140 -12.765  -5.845  1.00 37.08           N  
ATOM   1166  HD1 HIS A  72     -10.825 -11.823  -5.663  1.00 37.08           H  
ATOM   1167  CE1 HIS A  72     -12.190 -13.374  -5.269  1.00 37.08           C  
ATOM   1168  HE1 HIS A  72     -12.876 -12.910  -4.576  1.00 37.08           H  
ATOM   1169  NE2 HIS A  72     -12.252 -14.659  -5.647  1.00 37.08           N  
ATOM   1170  N   ILE A  73      -7.858 -13.293 -10.413  1.00 36.48           N  
ATOM   1171  H   ILE A  73      -8.172 -14.251 -10.354  1.00 36.48           H  
ATOM   1172  CA  ILE A  73      -6.711 -13.024 -11.293  1.00 36.48           C  
ATOM   1173  HA  ILE A  73      -5.963 -12.471 -10.725  1.00 36.48           H  
ATOM   1174  C   ILE A  73      -7.128 -12.121 -12.467  1.00 36.48           C  
ATOM   1175  CB  ILE A  73      -6.065 -14.363 -11.734  1.00 36.48           C  
ATOM   1176  HB  ILE A  73      -6.816 -14.958 -12.253  1.00 36.48           H  
ATOM   1177  O   ILE A  73      -6.482 -11.112 -12.709  1.00 36.48           O  
ATOM   1178  CG1 ILE A  73      -5.572 -15.153 -10.493  1.00 36.48           C  
ATOM   1179 HG12 ILE A  73      -6.381 -15.246  -9.768  1.00 36.48           H  
ATOM   1180 HG13 ILE A  73      -4.762 -14.600 -10.016  1.00 36.48           H  
ATOM   1181  CG2 ILE A  73      -4.900 -14.116 -12.705  1.00 36.48           C  
ATOM   1182 HG21 ILE A  73      -4.133 -13.500 -12.235  1.00 36.48           H  
ATOM   1183 HG22 ILE A  73      -5.253 -13.615 -13.607  1.00 36.48           H  
ATOM   1184 HG23 ILE A  73      -4.452 -15.058 -13.023  1.00 36.48           H  
ATOM   1185  CD1 ILE A  73      -5.089 -16.579 -10.782  1.00 36.48           C  
ATOM   1186 HD11 ILE A  73      -4.197 -16.569 -11.409  1.00 36.48           H  
ATOM   1187 HD12 ILE A  73      -5.878 -17.148 -11.274  1.00 36.48           H  
ATOM   1188 HD13 ILE A  73      -4.839 -17.071  -9.841  1.00 36.48           H  
ATOM   1189  N   ALA A  74      -8.272 -12.373 -13.112  1.00 35.84           N  
ATOM   1190  H   ALA A  74      -8.749 -13.243 -12.925  1.00 35.84           H  
ATOM   1191  CA  ALA A  74      -8.800 -11.505 -14.174  1.00 35.84           C  
ATOM   1192  HA  ALA A  74      -8.066 -11.445 -14.978  1.00 35.84           H  
ATOM   1193  C   ALA A  74      -9.082 -10.060 -13.708  1.00 35.84           C  
ATOM   1194  CB  ALA A  74     -10.065 -12.161 -14.737  1.00 35.84           C  
ATOM   1195  HB1 ALA A  74      -9.822 -13.147 -15.135  1.00 35.84           H  
ATOM   1196  HB2 ALA A  74     -10.821 -12.259 -13.958  1.00 35.84           H  
ATOM   1197  HB3 ALA A  74     -10.459 -11.548 -15.548  1.00 35.84           H  
ATOM   1198  O   ALA A  74      -8.895  -9.117 -14.469  1.00 35.84           O  
ATOM   1199  N   LYS A  75      -9.501  -9.868 -12.446  1.00 41.01           N  
ATOM   1200  H   LYS A  75      -9.564 -10.680 -11.848  1.00 41.01           H  
ATOM   1201  CA  LYS A  75      -9.711  -8.529 -11.858  1.00 41.01           C  
ATOM   1202  HA  LYS A  75     -10.196  -7.885 -12.591  1.00 41.01           H  
ATOM   1203  C   LYS A  75      -8.396  -7.832 -11.514  1.00 41.01           C  
ATOM   1204  CB  LYS A  75     -10.578  -8.613 -10.598  1.00 41.01           C  
ATOM   1205  HB2 LYS A  75     -10.575  -7.635 -10.117  1.00 41.01           H  
ATOM   1206  HB3 LYS A  75     -10.140  -9.332  -9.906  1.00 41.01           H  
ATOM   1207  O   LYS A  75      -8.301  -6.622 -11.672  1.00 41.01           O  
ATOM   1208  CG  LYS A  75     -12.030  -8.999 -10.896  1.00 41.01           C  
ATOM   1209  HG2 LYS A  75     -12.468  -8.273 -11.581  1.00 41.01           H  
ATOM   1210  HG3 LYS A  75     -12.066  -9.986 -11.356  1.00 41.01           H  
ATOM   1211  CD  LYS A  75     -12.815  -8.999  -9.580  1.00 41.01           C  
ATOM   1212  HD2 LYS A  75     -12.307  -9.639  -8.858  1.00 41.01           H  
ATOM   1213  HD3 LYS A  75     -12.841  -7.979  -9.198  1.00 41.01           H  
ATOM   1214  CE  LYS A  75     -14.239  -9.510  -9.792  1.00 41.01           C  
ATOM   1215  HE2 LYS A  75     -14.678  -8.979 -10.636  1.00 41.01           H  
ATOM   1216  HE3 LYS A  75     -14.175 -10.567 -10.051  1.00 41.01           H  
ATOM   1217  NZ  LYS A  75     -15.057  -9.310  -8.569  1.00 41.01           N  
ATOM   1218  HZ1 LYS A  75     -15.927  -9.820  -8.623  1.00 41.01           H  
ATOM   1219  HZ2 LYS A  75     -15.296  -8.335  -8.456  1.00 41.01           H  
ATOM   1220  HZ3 LYS A  75     -14.548  -9.612  -7.750  1.00 41.01           H  
ATOM   1221  N   ALA A  76      -7.399  -8.589 -11.060  1.00 39.04           N  
ATOM   1222  H   ALA A  76      -7.558  -9.576 -10.918  1.00 39.04           H  
ATOM   1223  CA  ALA A  76      -6.040  -8.092 -10.894  1.00 39.04           C  
ATOM   1224  HA  ALA A  76      -6.050  -7.216 -10.245  1.00 39.04           H  
ATOM   1225  C   ALA A  76      -5.453  -7.651 -12.248  1.00 39.04           C  
ATOM   1226  CB  ALA A  76      -5.215  -9.195 -10.219  1.00 39.04           C  
ATOM   1227  HB1 ALA A  76      -5.585  -9.374  -9.209  1.00 39.04           H  
ATOM   1228  HB2 ALA A  76      -4.169  -8.891 -10.172  1.00 39.04           H  
ATOM   1229  HB3 ALA A  76      -5.261 -10.122 -10.790  1.00 39.04           H  
ATOM   1230  O   ALA A  76      -4.896  -6.564 -12.348  1.00 39.04           O  
ATOM   1231  N   LEU A  77      -5.656  -8.444 -13.306  1.00 42.96           N  
ATOM   1232  H   LEU A  77      -6.080  -9.346 -13.146  1.00 42.96           H  
ATOM   1233  CA  LEU A  77      -5.161  -8.164 -14.659  1.00 42.96           C  
ATOM   1234  HA  LEU A  77      -4.082  -8.017 -14.610  1.00 42.96           H  
ATOM   1235  C   LEU A  77      -5.727  -6.868 -15.260  1.00 42.96           C  
ATOM   1236  CB  LEU A  77      -5.420  -9.388 -15.551  1.00 42.96           C  
ATOM   1237  HB2 LEU A  77      -6.446  -9.722 -15.401  1.00 42.96           H  
ATOM   1238  HB3 LEU A  77      -5.319  -9.098 -16.597  1.00 42.96           H  
ATOM   1239  O   LEU A  77      -5.004  -6.167 -15.957  1.00 42.96           O  
ATOM   1240  CG  LEU A  77      -4.441 -10.546 -15.266  1.00 42.96           C  
ATOM   1241  HG  LEU A  77      -4.284 -10.653 -14.193  1.00 42.96           H  
ATOM   1242  CD1 LEU A  77      -5.021 -11.852 -15.801  1.00 42.96           C  
ATOM   1243 HD11 LEU A  77      -5.923 -12.112 -15.246  1.00 42.96           H  
ATOM   1244 HD12 LEU A  77      -5.283 -11.722 -16.851  1.00 42.96           H  
ATOM   1245 HD13 LEU A  77      -4.290 -12.654 -15.705  1.00 42.96           H  
ATOM   1246  CD2 LEU A  77      -3.086 -10.324 -15.941  1.00 42.96           C  
ATOM   1247 HD21 LEU A  77      -2.655  -9.370 -15.638  1.00 42.96           H  
ATOM   1248 HD22 LEU A  77      -2.397 -11.122 -15.663  1.00 42.96           H  
ATOM   1249 HD23 LEU A  77      -3.203 -10.318 -17.024  1.00 42.96           H  
ATOM   1250  N   THR A  78      -6.961  -6.479 -14.921  1.00 43.64           N  
ATOM   1251  H   THR A  78      -7.532  -7.099 -14.365  1.00 43.64           H  
ATOM   1252  CA  THR A  78      -7.513  -5.167 -15.322  1.00 43.64           C  
ATOM   1253  HA  THR A  78      -7.382  -5.053 -16.398  1.00 43.64           H  
ATOM   1254  C   THR A  78      -6.783  -3.985 -14.661  1.00 43.64           C  
ATOM   1255  CB  THR A  78      -9.015  -5.065 -14.996  1.00 43.64           C  
ATOM   1256  HB  THR A  78      -9.135  -4.763 -13.956  1.00 43.64           H  
ATOM   1257  O   THR A  78      -6.707  -2.907 -15.239  1.00 43.64           O  
ATOM   1258  CG2 THR A  78      -9.734  -4.055 -15.888  1.00 43.64           C  
ATOM   1259 HG21 THR A  78      -9.341  -3.055 -15.705  1.00 43.64           H  
ATOM   1260 HG22 THR A  78     -10.801  -4.059 -15.665  1.00 43.64           H  
ATOM   1261 HG23 THR A  78      -9.583  -4.303 -16.938  1.00 43.64           H  
ATOM   1262  OG1 THR A  78      -9.686  -6.298 -15.162  1.00 43.64           O  
ATOM   1263  HG1 THR A  78      -9.198  -6.802 -15.816  1.00 43.64           H  
ATOM   1264  N   VAL A  79      -6.226  -4.176 -13.458  1.00 42.33           N  
ATOM   1265  H   VAL A  79      -6.278  -5.097 -13.048  1.00 42.33           H  
ATOM   1266  CA  VAL A  79      -5.383  -3.173 -12.775  1.00 42.33           C  
ATOM   1267  HA  VAL A  79      -5.791  -2.180 -12.962  1.00 42.33           H  
ATOM   1268  C   VAL A  79      -3.959  -3.181 -13.346  1.00 42.33           C  
ATOM   1269  CB  VAL A  79      -5.377  -3.408 -11.247  1.00 42.33           C  
ATOM   1270  HB  VAL A  79      -4.953  -4.388 -11.030  1.00 42.33           H  
ATOM   1271  O   VAL A  79      -3.338  -2.128 -13.463  1.00 42.33           O  
ATOM   1272  CG1 VAL A  79      -4.548  -2.363 -10.492  1.00 42.33           C  
ATOM   1273 HG11 VAL A  79      -4.611  -2.535  -9.418  1.00 42.33           H  
ATOM   1274 HG12 VAL A  79      -3.500  -2.434 -10.783  1.00 42.33           H  
ATOM   1275 HG13 VAL A  79      -4.909  -1.360 -10.721  1.00 42.33           H  
ATOM   1276  CG2 VAL A  79      -6.801  -3.363 -10.670  1.00 42.33           C  
ATOM   1277 HG21 VAL A  79      -7.257  -2.398 -10.887  1.00 42.33           H  
ATOM   1278 HG22 VAL A  79      -6.766  -3.512  -9.590  1.00 42.33           H  
ATOM   1279 HG23 VAL A  79      -7.410  -4.155 -11.105  1.00 42.33           H  
ATOM   1280  N   ILE A  80      -3.462  -4.352 -13.752  1.00 42.76           N  
ATOM   1281  H   ILE A  80      -4.022  -5.179 -13.600  1.00 42.76           H  
ATOM   1282  CA  ILE A  80      -2.150  -4.518 -14.391  1.00 42.76           C  
ATOM   1283  HA  ILE A  80      -1.403  -4.013 -13.779  1.00 42.76           H  
ATOM   1284  C   ILE A  80      -2.109  -3.832 -15.766  1.00 42.76           C  
ATOM   1285  CB  ILE A  80      -1.787  -6.021 -14.448  1.00 42.76           C  
ATOM   1286  HB  ILE A  80      -2.626  -6.545 -14.906  1.00 42.76           H  
ATOM   1287  O   ILE A  80      -1.179  -3.077 -16.019  1.00 42.76           O  
ATOM   1288  CG1 ILE A  80      -1.546  -6.593 -13.027  1.00 42.76           C  
ATOM   1289 HG12 ILE A  80      -0.491  -6.485 -12.776  1.00 42.76           H  
ATOM   1290 HG13 ILE A  80      -2.119  -6.037 -12.285  1.00 42.76           H  
ATOM   1291  CG2 ILE A  80      -0.550  -6.296 -15.319  1.00 42.76           C  
ATOM   1292 HG21 ILE A  80      -0.772  -6.075 -16.363  1.00 42.76           H  
ATOM   1293 HG22 ILE A  80      -0.259  -7.345 -15.253  1.00 42.76           H  
ATOM   1294 HG23 ILE A  80       0.284  -5.672 -14.997  1.00 42.76           H  
ATOM   1295  CD1 ILE A  80      -1.892  -8.076 -12.875  1.00 42.76           C  
ATOM   1296 HD11 ILE A  80      -1.571  -8.633 -13.755  1.00 42.76           H  
ATOM   1297 HD12 ILE A  80      -1.406  -8.471 -11.983  1.00 42.76           H  
ATOM   1298 HD13 ILE A  80      -2.967  -8.211 -12.754  1.00 42.76           H  
ATOM   1299  N   ASP A  81      -3.128  -4.003 -16.617  1.00 41.58           N  
ATOM   1300  H   ASP A  81      -3.852  -4.667 -16.386  1.00 41.58           H  
ATOM   1301  CA  ASP A  81      -3.207  -3.322 -17.925  1.00 41.58           C  
ATOM   1302  HA  ASP A  81      -2.342  -3.603 -18.525  1.00 41.58           H  
ATOM   1303  C   ASP A  81      -3.192  -1.787 -17.786  1.00 41.58           C  
ATOM   1304  CB  ASP A  81      -4.470  -3.799 -18.662  1.00 41.58           C  
ATOM   1305  HB2 ASP A  81      -5.351  -3.509 -18.090  1.00 41.58           H  
ATOM   1306  HB3 ASP A  81      -4.454  -4.887 -18.727  1.00 41.58           H  
ATOM   1307  O   ASP A  81      -2.495  -1.088 -18.523  1.00 41.58           O  
ATOM   1308  CG  ASP A  81      -4.556  -3.225 -20.081  1.00 41.58           C  
ATOM   1309  OD1 ASP A  81      -3.619  -3.489 -20.863  1.00 41.58           O  
ATOM   1310  OD2 ASP A  81      -5.561  -2.534 -20.370  1.00 41.58           O  
ATOM   1311  N   TYR A  82      -3.868  -1.255 -16.761  1.00 38.99           N  
ATOM   1312  H   TYR A  82      -4.418  -1.874 -16.182  1.00 38.99           H  
ATOM   1313  CA  TYR A  82      -3.806   0.167 -16.418  1.00 38.99           C  
ATOM   1314  HA  TYR A  82      -4.088   0.742 -17.300  1.00 38.99           H  
ATOM   1315  C   TYR A  82      -2.383   0.607 -16.028  1.00 38.99           C  
ATOM   1316  CB  TYR A  82      -4.822   0.459 -15.306  1.00 38.99           C  
ATOM   1317  HB2 TYR A  82      -4.547  -0.093 -14.407  1.00 38.99           H  
ATOM   1318  HB3 TYR A  82      -5.800   0.094 -15.622  1.00 38.99           H  
ATOM   1319  O   TYR A  82      -1.884   1.603 -16.547  1.00 38.99           O  
ATOM   1320  CG  TYR A  82      -4.951   1.928 -14.956  1.00 38.99           C  
ATOM   1321  CD1 TYR A  82      -4.254   2.463 -13.854  1.00 38.99           C  
ATOM   1322  HD1 TYR A  82      -3.613   1.826 -13.263  1.00 38.99           H  
ATOM   1323  CD2 TYR A  82      -5.757   2.762 -15.752  1.00 38.99           C  
ATOM   1324  HD2 TYR A  82      -6.272   2.355 -16.609  1.00 38.99           H  
ATOM   1325  CE1 TYR A  82      -4.372   3.831 -13.539  1.00 38.99           C  
ATOM   1326  HE1 TYR A  82      -3.825   4.243 -12.704  1.00 38.99           H  
ATOM   1327  CE2 TYR A  82      -5.875   4.129 -15.440  1.00 38.99           C  
ATOM   1328  HE2 TYR A  82      -6.477   4.785 -16.051  1.00 38.99           H  
ATOM   1329  OH  TYR A  82      -5.326   5.985 -14.035  1.00 38.99           O  
ATOM   1330  HH  TYR A  82      -4.700   6.260 -13.362  1.00 38.99           H  
ATOM   1331  CZ  TYR A  82      -5.193   4.665 -14.329  1.00 38.99           C  
ATOM   1332  N   LEU A  83      -1.693  -0.145 -15.165  1.00 40.41           N  
ATOM   1333  H   LEU A  83      -2.129  -0.981 -14.801  1.00 40.41           H  
ATOM   1334  CA  LEU A  83      -0.326   0.179 -14.734  1.00 40.41           C  
ATOM   1335  HA  LEU A  83      -0.303   1.225 -14.427  1.00 40.41           H  
ATOM   1336  C   LEU A  83       0.704   0.070 -15.877  1.00 40.41           C  
ATOM   1337  CB  LEU A  83       0.034  -0.704 -13.523  1.00 40.41           C  
ATOM   1338  HB2 LEU A  83       1.105  -0.639 -13.335  1.00 40.41           H  
ATOM   1339  HB3 LEU A  83      -0.197  -1.740 -13.768  1.00 40.41           H  
ATOM   1340  O   LEU A  83       1.641   0.868 -15.930  1.00 40.41           O  
ATOM   1341  CG  LEU A  83      -0.721  -0.298 -12.238  1.00 40.41           C  
ATOM   1342  HG  LEU A  83      -1.779  -0.154 -12.457  1.00 40.41           H  
ATOM   1343  CD1 LEU A  83      -0.608  -1.380 -11.166  1.00 40.41           C  
ATOM   1344 HD11 LEU A  83       0.441  -1.564 -10.932  1.00 40.41           H  
ATOM   1345 HD12 LEU A  83      -1.067  -2.296 -11.538  1.00 40.41           H  
ATOM   1346 HD13 LEU A  83      -1.133  -1.068 -10.264  1.00 40.41           H  
ATOM   1347  CD2 LEU A  83      -0.174   1.000 -11.637  1.00 40.41           C  
ATOM   1348 HD21 LEU A  83       0.888   0.892 -11.417  1.00 40.41           H  
ATOM   1349 HD22 LEU A  83      -0.709   1.237 -10.717  1.00 40.41           H  
ATOM   1350 HD23 LEU A  83      -0.309   1.827 -12.335  1.00 40.41           H  
ATOM   1351  N   ILE A  84       0.492  -0.844 -16.829  1.00 40.01           N  
ATOM   1352  H   ILE A  84      -0.274  -1.489 -16.697  1.00 40.01           H  
ATOM   1353  CA  ILE A  84       1.305  -0.971 -18.049  1.00 40.01           C  
ATOM   1354  HA  ILE A  84       2.357  -0.912 -17.770  1.00 40.01           H  
ATOM   1355  C   ILE A  84       1.044   0.205 -19.009  1.00 40.01           C  
ATOM   1356  CB  ILE A  84       1.065  -2.354 -18.704  1.00 40.01           C  
ATOM   1357  HB  ILE A  84      -0.008  -2.492 -18.841  1.00 40.01           H  
ATOM   1358  O   ILE A  84       1.995   0.794 -19.524  1.00 40.01           O  
ATOM   1359  CG1 ILE A  84       1.591  -3.474 -17.769  1.00 40.01           C  
ATOM   1360 HG12 ILE A  84       2.664  -3.351 -17.621  1.00 40.01           H  
ATOM   1361 HG13 ILE A  84       1.140  -3.372 -16.782  1.00 40.01           H  
ATOM   1362  CG2 ILE A  84       1.736  -2.441 -20.089  1.00 40.01           C  
ATOM   1363 HG21 ILE A  84       1.573  -3.421 -20.537  1.00 40.01           H  
ATOM   1364 HG22 ILE A  84       1.299  -1.709 -20.768  1.00 40.01           H  
ATOM   1365 HG23 ILE A  84       2.805  -2.246 -20.002  1.00 40.01           H  
ATOM   1366  CD1 ILE A  84       1.306  -4.903 -18.249  1.00 40.01           C  
ATOM   1367 HD11 ILE A  84       1.887  -5.133 -19.142  1.00 40.01           H  
ATOM   1368 HD12 ILE A  84       1.591  -5.607 -17.467  1.00 40.01           H  
ATOM   1369 HD13 ILE A  84       0.243  -5.017 -18.462  1.00 40.01           H  
ATOM   1370  N   ARG A  85      -0.220   0.613 -19.215  1.00 38.36           N  
ATOM   1371  H   ARG A  85      -0.966   0.077 -18.796  1.00 38.36           H  
ATOM   1372  CA  ARG A  85      -0.572   1.780 -20.055  1.00 38.36           C  
ATOM   1373  HA  ARG A  85      -0.082   1.667 -21.021  1.00 38.36           H  
ATOM   1374  C   ARG A  85      -0.037   3.112 -19.513  1.00 38.36           C  
ATOM   1375  CB  ARG A  85      -2.096   1.844 -20.283  1.00 38.36           C  
ATOM   1376  HB2 ARG A  85      -2.363   2.861 -20.571  1.00 38.36           H  
ATOM   1377  HB3 ARG A  85      -2.621   1.605 -19.358  1.00 38.36           H  
ATOM   1378  O   ARG A  85       0.203   4.017 -20.304  1.00 38.36           O  
ATOM   1379  CG  ARG A  85      -2.555   0.903 -21.413  1.00 38.36           C  
ATOM   1380  HG2 ARG A  85      -2.020   1.170 -22.324  1.00 38.36           H  
ATOM   1381  HG3 ARG A  85      -2.317  -0.129 -21.156  1.00 38.36           H  
ATOM   1382  CD  ARG A  85      -4.067   1.023 -21.670  1.00 38.36           C  
ATOM   1383  HD2 ARG A  85      -4.335   2.079 -21.717  1.00 38.36           H  
ATOM   1384  HD3 ARG A  85      -4.590   0.560 -20.833  1.00 38.36           H  
ATOM   1385  NE  ARG A  85      -4.474   0.373 -22.937  1.00 38.36           N  
ATOM   1386  HE  ARG A  85      -3.749  -0.086 -23.470  1.00 38.36           H  
ATOM   1387  NH1 ARG A  85      -6.750   0.605 -22.715  1.00 38.36           N  
ATOM   1388 HH11 ARG A  85      -7.658   0.325 -23.057  1.00 38.36           H  
ATOM   1389 HH12 ARG A  85      -6.603   0.813 -21.738  1.00 38.36           H  
ATOM   1390  NH2 ARG A  85      -5.963  -0.308 -24.558  1.00 38.36           N  
ATOM   1391 HH21 ARG A  85      -5.249  -0.527 -25.238  1.00 38.36           H  
ATOM   1392 HH22 ARG A  85      -6.925  -0.474 -24.818  1.00 38.36           H  
ATOM   1393  CZ  ARG A  85      -5.707   0.225 -23.396  1.00 38.36           C  
ATOM   1394  N   PHE A  86       0.209   3.221 -18.206  1.00 36.98           N  
ATOM   1395  H   PHE A  86      -0.072   2.454 -17.612  1.00 36.98           H  
ATOM   1396  CA  PHE A  86       0.875   4.376 -17.583  1.00 36.98           C  
ATOM   1397  HA  PHE A  86       0.665   5.251 -18.200  1.00 36.98           H  
ATOM   1398  C   PHE A  86       2.417   4.295 -17.581  1.00 36.98           C  
ATOM   1399  CB  PHE A  86       0.246   4.664 -16.208  1.00 36.98           C  
ATOM   1400  HB2 PHE A  86      -0.004   3.727 -15.711  1.00 36.98           H  
ATOM   1401  HB3 PHE A  86       0.964   5.181 -15.573  1.00 36.98           H  
ATOM   1402  O   PHE A  86       3.077   5.102 -16.931  1.00 36.98           O  
ATOM   1403  CG  PHE A  86      -0.992   5.538 -16.319  1.00 36.98           C  
ATOM   1404  CD1 PHE A  86      -0.887   6.932 -16.148  1.00 36.98           C  
ATOM   1405  HD1 PHE A  86       0.067   7.373 -15.902  1.00 36.98           H  
ATOM   1406  CD2 PHE A  86      -2.233   4.978 -16.672  1.00 36.98           C  
ATOM   1407  HD2 PHE A  86      -2.322   3.915 -16.838  1.00 36.98           H  
ATOM   1408  CE1 PHE A  86      -2.018   7.753 -16.310  1.00 36.98           C  
ATOM   1409  HE1 PHE A  86      -1.929   8.822 -16.178  1.00 36.98           H  
ATOM   1410  CE2 PHE A  86      -3.356   5.800 -16.855  1.00 36.98           C  
ATOM   1411  HE2 PHE A  86      -4.296   5.365 -17.163  1.00 36.98           H  
ATOM   1412  CZ  PHE A  86      -3.255   7.187 -16.661  1.00 36.98           C  
ATOM   1413  HZ  PHE A  86      -4.121   7.818 -16.799  1.00 36.98           H  
ATOM   1414  N   GLY A  87       3.007   3.365 -18.341  1.00 31.34           N  
ATOM   1415  H   GLY A  87       2.428   2.692 -18.823  1.00 31.34           H  
ATOM   1416  CA  GLY A  87       4.443   3.347 -18.633  1.00 31.34           C  
ATOM   1417  HA2 GLY A  87       4.592   2.831 -19.582  1.00 31.34           H  
ATOM   1418  HA3 GLY A  87       4.800   4.371 -18.745  1.00 31.34           H  
ATOM   1419  C   GLY A  87       5.325   2.658 -17.591  1.00 31.34           C  
ATOM   1420  O   GLY A  87       6.546   2.726 -17.712  1.00 31.34           O  
ATOM   1421  N   SER A  88       4.754   1.975 -16.592  1.00 37.35           N  
ATOM   1422  H   SER A  88       3.747   1.900 -16.561  1.00 37.35           H  
ATOM   1423  CA  SER A  88       5.552   1.176 -15.657  1.00 37.35           C  
ATOM   1424  HA  SER A  88       6.432   1.754 -15.374  1.00 37.35           H  
ATOM   1425  C   SER A  88       6.014  -0.124 -16.312  1.00 37.35           C  
ATOM   1426  CB  SER A  88       4.776   0.867 -14.378  1.00 37.35           C  
ATOM   1427  HB2 SER A  88       3.916   0.241 -14.619  1.00 37.35           H  
ATOM   1428  HB3 SER A  88       4.427   1.794 -13.923  1.00 37.35           H  
ATOM   1429  O   SER A  88       5.198  -0.938 -16.741  1.00 37.35           O  
ATOM   1430  OG  SER A  88       5.624   0.178 -13.477  1.00 37.35           O  
ATOM   1431  HG  SER A  88       6.126   0.809 -12.955  1.00 37.35           H  
ATOM   1432  N   GLU A  89       7.329  -0.348 -16.348  1.00 40.55           N  
ATOM   1433  H   GLU A  89       7.951   0.397 -16.065  1.00 40.55           H  
ATOM   1434  CA  GLU A  89       7.928  -1.559 -16.925  1.00 40.55           C  
ATOM   1435  HA  GLU A  89       7.381  -1.790 -17.840  1.00 40.55           H  
ATOM   1436  C   GLU A  89       7.782  -2.803 -16.027  1.00 40.55           C  
ATOM   1437  CB  GLU A  89       9.377  -1.289 -17.367  1.00 40.55           C  
ATOM   1438  HB2 GLU A  89       9.983  -1.003 -16.507  1.00 40.55           H  
ATOM   1439  HB3 GLU A  89       9.784  -2.199 -17.808  1.00 40.55           H  
ATOM   1440  O   GLU A  89       8.019  -3.924 -16.480  1.00 40.55           O  
ATOM   1441  CG  GLU A  89       9.386  -0.169 -18.425  1.00 40.55           C  
ATOM   1442  HG2 GLU A  89       9.167   0.782 -17.940  1.00 40.55           H  
ATOM   1443  HG3 GLU A  89       8.585  -0.363 -19.139  1.00 40.55           H  
ATOM   1444  CD  GLU A  89      10.698  -0.033 -19.202  1.00 40.55           C  
ATOM   1445  OE1 GLU A  89      10.578   0.319 -20.410  1.00 40.55           O  
ATOM   1446  OE2 GLU A  89      11.765  -0.255 -18.596  1.00 40.55           O  
ATOM   1447  N   ASN A  90       7.318  -2.639 -14.782  1.00 40.24           N  
ATOM   1448  H   ASN A  90       7.041  -1.710 -14.499  1.00 40.24           H  
ATOM   1449  CA  ASN A  90       7.116  -3.728 -13.826  1.00 40.24           C  
ATOM   1450  HA  ASN A  90       6.990  -4.669 -14.361  1.00 40.24           H  
ATOM   1451  C   ASN A  90       5.853  -3.494 -12.988  1.00 40.24           C  
ATOM   1452  CB  ASN A  90       8.364  -3.842 -12.934  1.00 40.24           C  
ATOM   1453  HB2 ASN A  90       8.174  -4.561 -12.138  1.00 40.24           H  
ATOM   1454  HB3 ASN A  90       8.583  -2.877 -12.476  1.00 40.24           H  
ATOM   1455  O   ASN A  90       5.822  -2.620 -12.123  1.00 40.24           O  
ATOM   1456  CG  ASN A  90       9.568  -4.332 -13.713  1.00 40.24           C  
ATOM   1457  ND2 ASN A  90      10.548  -3.495 -13.965  1.00 40.24           N  
ATOM   1458 HD21 ASN A  90      10.495  -2.526 -13.686  1.00 40.24           H  
ATOM   1459 HD22 ASN A  90      11.285  -3.834 -14.567  1.00 40.24           H  
ATOM   1460  OD1 ASN A  90       9.632  -5.483 -14.105  1.00 40.24           O  
ATOM   1461  N   CYS A  91       4.820  -4.314 -13.190  1.00 43.14           N  
ATOM   1462  H   CYS A  91       4.921  -5.092 -13.826  1.00 43.14           H  
ATOM   1463  CA  CYS A  91       3.599  -4.230 -12.401  1.00 43.14           C  
ATOM   1464  HA  CYS A  91       3.487  -3.205 -12.046  1.00 43.14           H  
ATOM   1465  C   CYS A  91       3.674  -5.150 -11.177  1.00 43.14           C  
ATOM   1466  CB  CYS A  91       2.388  -4.524 -13.282  1.00 43.14           C  
ATOM   1467  HB2 CYS A  91       2.378  -3.844 -14.134  1.00 43.14           H  
ATOM   1468  HB3 CYS A  91       2.427  -5.553 -13.638  1.00 43.14           H  
ATOM   1469  O   CYS A  91       3.856  -6.363 -11.288  1.00 43.14           O  
ATOM   1470  SG  CYS A  91       0.915  -4.252 -12.263  1.00 43.14           S  
ATOM   1471  HG  CYS A  91       1.142  -5.243 -11.396  1.00 43.14           H  
ATOM   1472  N   VAL A  92       3.467  -4.576  -9.994  1.00 40.52           N  
ATOM   1473  H   VAL A  92       3.304  -3.579  -9.969  1.00 40.52           H  
ATOM   1474  CA  VAL A  92       3.539  -5.285  -8.715  1.00 40.52           C  
ATOM   1475  HA  VAL A  92       3.834  -6.321  -8.885  1.00 40.52           H  
ATOM   1476  C   VAL A  92       2.164  -5.291  -8.058  1.00 40.52           C  
ATOM   1477  CB  VAL A  92       4.606  -4.642  -7.815  1.00 40.52           C  
ATOM   1478  HB  VAL A  92       4.337  -3.609  -7.594  1.00 40.52           H  
ATOM   1479  O   VAL A  92       1.624  -4.236  -7.732  1.00 40.52           O  
ATOM   1480  CG1 VAL A  92       4.705  -5.421  -6.510  1.00 40.52           C  
ATOM   1481 HG11 VAL A  92       3.784  -5.325  -5.936  1.00 40.52           H  
ATOM   1482 HG12 VAL A  92       5.527  -5.033  -5.909  1.00 40.52           H  
ATOM   1483 HG13 VAL A  92       4.888  -6.466  -6.758  1.00 40.52           H  
ATOM   1484  CG2 VAL A  92       5.992  -4.669  -8.475  1.00 40.52           C  
ATOM   1485 HG21 VAL A  92       6.258  -5.686  -8.763  1.00 40.52           H  
ATOM   1486 HG22 VAL A  92       5.998  -4.037  -9.363  1.00 40.52           H  
ATOM   1487 HG23 VAL A  92       6.743  -4.281  -7.787  1.00 40.52           H  
ATOM   1488  N   LEU A  93       1.587  -6.477  -7.855  1.00 46.19           N  
ATOM   1489  H   LEU A  93       2.078  -7.311  -8.143  1.00 46.19           H  
ATOM   1490  CA  LEU A  93       0.227  -6.625  -7.345  1.00 46.19           C  
ATOM   1491  HA  LEU A  93      -0.180  -5.627  -7.179  1.00 46.19           H  
ATOM   1492  C   LEU A  93       0.204  -7.347  -5.992  1.00 46.19           C  
ATOM   1493  CB  LEU A  93      -0.642  -7.270  -8.435  1.00 46.19           C  
ATOM   1494  HB2 LEU A  93      -0.393  -6.794  -9.383  1.00 46.19           H  
ATOM   1495  HB3 LEU A  93      -0.396  -8.328  -8.531  1.00 46.19           H  
ATOM   1496  O   LEU A  93       0.559  -8.521  -5.871  1.00 46.19           O  
ATOM   1497  CG  LEU A  93      -2.146  -7.071  -8.157  1.00 46.19           C  
ATOM   1498  HG  LEU A  93      -2.286  -6.332  -7.368  1.00 46.19           H  
ATOM   1499  CD1 LEU A  93      -2.858  -6.546  -9.402  1.00 46.19           C  
ATOM   1500 HD11 LEU A  93      -2.700  -7.226 -10.239  1.00 46.19           H  
ATOM   1501 HD12 LEU A  93      -3.925  -6.432  -9.208  1.00 46.19           H  
ATOM   1502 HD13 LEU A  93      -2.451  -5.571  -9.668  1.00 46.19           H  
ATOM   1503  CD2 LEU A  93      -2.795  -8.375  -7.696  1.00 46.19           C  
ATOM   1504 HD21 LEU A  93      -2.327  -8.701  -6.768  1.00 46.19           H  
ATOM   1505 HD22 LEU A  93      -2.652  -9.149  -8.450  1.00 46.19           H  
ATOM   1506 HD23 LEU A  93      -3.860  -8.215  -7.526  1.00 46.19           H  
ATOM   1507  N   TRP A  94      -0.245  -6.630  -4.961  1.00 36.33           N  
ATOM   1508  H   TRP A  94      -0.496  -5.666  -5.125  1.00 36.33           H  
ATOM   1509  CA  TRP A  94      -0.430  -7.164  -3.611  1.00 36.33           C  
ATOM   1510  HA  TRP A  94       0.256  -7.999  -3.473  1.00 36.33           H  
ATOM   1511  C   TRP A  94      -1.834  -7.742  -3.432  1.00 36.33           C  
ATOM   1512  CB  TRP A  94      -0.094  -6.093  -2.553  1.00 36.33           C  
ATOM   1513  HB2 TRP A  94      -0.936  -5.994  -1.868  1.00 36.33           H  
ATOM   1514  HB3 TRP A  94       0.036  -5.123  -3.033  1.00 36.33           H  
ATOM   1515  O   TRP A  94      -2.839  -7.067  -3.656  1.00 36.33           O  
ATOM   1516  CG  TRP A  94       1.127  -6.368  -1.726  1.00 36.33           C  
ATOM   1517  CD1 TRP A  94       2.228  -7.022  -2.151  1.00 36.33           C  
ATOM   1518  HD1 TRP A  94       2.356  -7.412  -3.150  1.00 36.33           H  
ATOM   1519  CD2 TRP A  94       1.404  -6.004  -0.335  1.00 36.33           C  
ATOM   1520  CE2 TRP A  94       2.699  -6.497   0.013  1.00 36.33           C  
ATOM   1521  CE3 TRP A  94       0.700  -5.303   0.668  1.00 36.33           C  
ATOM   1522  HE3 TRP A  94      -0.279  -4.905   0.443  1.00 36.33           H  
ATOM   1523  NE1 TRP A  94       3.152  -7.111  -1.131  1.00 36.33           N  
ATOM   1524  HE1 TRP A  94       4.063  -7.534  -1.234  1.00 36.33           H  
ATOM   1525  CH2 TRP A  94       2.535  -5.614   2.257  1.00 36.33           C  
ATOM   1526  HH2 TRP A  94       2.955  -5.457   3.239  1.00 36.33           H  
ATOM   1527  CZ2 TRP A  94       3.265  -6.313   1.282  1.00 36.33           C  
ATOM   1528  HZ2 TRP A  94       4.251  -6.695   1.502  1.00 36.33           H  
ATOM   1529  CZ3 TRP A  94       1.257  -5.111   1.949  1.00 36.33           C  
ATOM   1530  HZ3 TRP A  94       0.703  -4.569   2.701  1.00 36.33           H  
ATOM   1531  N   CYS A  95      -1.913  -9.000  -3.000  1.00 39.19           N  
ATOM   1532  H   CYS A  95      -1.056  -9.518  -2.868  1.00 39.19           H  
ATOM   1533  CA  CYS A  95      -3.168  -9.675  -2.684  1.00 39.19           C  
ATOM   1534  HA  CYS A  95      -3.948  -8.929  -2.530  1.00 39.19           H  
ATOM   1535  C   CYS A  95      -3.037 -10.452  -1.371  1.00 39.19           C  
ATOM   1536  CB  CYS A  95      -3.583 -10.554  -3.873  1.00 39.19           C  
ATOM   1537  HB2 CYS A  95      -2.701 -10.870  -4.429  1.00 39.19           H  
ATOM   1538  HB3 CYS A  95      -4.112 -11.440  -3.520  1.00 39.19           H  
ATOM   1539  O   CYS A  95      -2.568 -11.594  -1.338  1.00 39.19           O  
ATOM   1540  SG  CYS A  95      -4.690  -9.593  -4.943  1.00 39.19           S  
ATOM   1541  HG  CYS A  95      -3.927  -8.497  -4.997  1.00 39.19           H  
ATOM   1542  N   ARG A  96      -3.508  -9.829  -0.279  1.00 39.15           N  
ATOM   1543  H   ARG A  96      -3.792  -8.867  -0.400  1.00 39.15           H  
ATOM   1544  CA  ARG A  96      -3.311 -10.301   1.105  1.00 39.15           C  
ATOM   1545  HA  ARG A  96      -3.607  -9.507   1.791  1.00 39.15           H  
ATOM   1546  C   ARG A  96      -1.808 -10.497   1.371  1.00 39.15           C  
ATOM   1547  CB  ARG A  96      -4.194 -11.537   1.396  1.00 39.15           C  
ATOM   1548  HB2 ARG A  96      -4.056 -11.820   2.439  1.00 39.15           H  
ATOM   1549  HB3 ARG A  96      -3.863 -12.370   0.775  1.00 39.15           H  
ATOM   1550  O   ARG A  96      -1.020  -9.632   1.025  1.00 39.15           O  
ATOM   1551  CG  ARG A  96      -5.697 -11.315   1.164  1.00 39.15           C  
ATOM   1552  HG2 ARG A  96      -6.050 -10.531   1.833  1.00 39.15           H  
ATOM   1553  HG3 ARG A  96      -5.881 -11.020   0.131  1.00 39.15           H  
ATOM   1554  CD  ARG A  96      -6.445 -12.622   1.455  1.00 39.15           C  
ATOM   1555  HD2 ARG A  96      -6.125 -13.374   0.734  1.00 39.15           H  
ATOM   1556  HD3 ARG A  96      -6.176 -12.960   2.456  1.00 39.15           H  
ATOM   1557  NE  ARG A  96      -7.910 -12.453   1.383  1.00 39.15           N  
ATOM   1558  HE  ARG A  96      -8.252 -11.511   1.264  1.00 39.15           H  
ATOM   1559  NH1 ARG A  96      -8.462 -14.651   1.761  1.00 39.15           N  
ATOM   1560 HH11 ARG A  96      -7.479 -14.872   1.839  1.00 39.15           H  
ATOM   1561 HH12 ARG A  96      -9.151 -15.357   1.976  1.00 39.15           H  
ATOM   1562  NH2 ARG A  96     -10.079 -13.129   1.574  1.00 39.15           N  
ATOM   1563 HH21 ARG A  96     -10.385 -12.169   1.512  1.00 39.15           H  
ATOM   1564 HH22 ARG A  96     -10.750 -13.855   1.783  1.00 39.15           H  
ATOM   1565  CZ  ARG A  96      -8.806 -13.408   1.567  1.00 39.15           C  
ATOM   1566  N   GLU A  97      -1.414 -11.634   1.933  1.00 26.31           N  
ATOM   1567  H   GLU A  97      -2.127 -12.269   2.262  1.00 26.31           H  
ATOM   1568  CA  GLU A  97      -0.024 -11.988   2.264  1.00 26.31           C  
ATOM   1569  HA  GLU A  97       0.457 -11.149   2.767  1.00 26.31           H  
ATOM   1570  C   GLU A  97       0.852 -12.360   1.051  1.00 26.31           C  
ATOM   1571  CB  GLU A  97      -0.060 -13.188   3.221  1.00 26.31           C  
ATOM   1572  HB2 GLU A  97       0.959 -13.473   3.482  1.00 26.31           H  
ATOM   1573  HB3 GLU A  97      -0.526 -14.016   2.687  1.00 26.31           H  
ATOM   1574  O   GLU A  97       2.013 -12.727   1.225  1.00 26.31           O  
ATOM   1575  CG  GLU A  97      -0.833 -12.926   4.523  1.00 26.31           C  
ATOM   1576  HG2 GLU A  97      -1.829 -12.552   4.288  1.00 26.31           H  
ATOM   1577  HG3 GLU A  97      -0.308 -12.161   5.094  1.00 26.31           H  
ATOM   1578  CD  GLU A  97      -0.994 -14.196   5.371  1.00 26.31           C  
ATOM   1579  OE1 GLU A  97      -1.569 -14.059   6.469  1.00 26.31           O  
ATOM   1580  OE2 GLU A  97      -0.627 -15.290   4.880  1.00 26.31           O  
ATOM   1581  N   ASN A  98       0.306 -12.347  -0.173  1.00 30.07           N  
ATOM   1582  H   ASN A  98      -0.588 -11.895  -0.302  1.00 30.07           H  
ATOM   1583  CA  ASN A  98       1.003 -12.827  -1.367  1.00 30.07           C  
ATOM   1584  HA  ASN A  98       1.982 -13.211  -1.079  1.00 30.07           H  
ATOM   1585  C   ASN A  98       1.251 -11.661  -2.334  1.00 30.07           C  
ATOM   1586  CB  ASN A  98       0.244 -14.002  -2.023  1.00 30.07           C  
ATOM   1587  HB2 ASN A  98       0.800 -14.330  -2.902  1.00 30.07           H  
ATOM   1588  HB3 ASN A  98      -0.732 -13.647  -2.352  1.00 30.07           H  
ATOM   1589  O   ASN A  98       0.330 -10.932  -2.717  1.00 30.07           O  
ATOM   1590  CG  ASN A  98       0.046 -15.208  -1.111  1.00 30.07           C  
ATOM   1591  ND2 ASN A  98      -0.874 -15.112  -0.181  1.00 30.07           N  
ATOM   1592 HD21 ASN A  98      -0.865 -15.807   0.551  1.00 30.07           H  
ATOM   1593 HD22 ASN A  98      -1.289 -14.203  -0.033  1.00 30.07           H  
ATOM   1594  OD1 ASN A  98       0.657 -16.264  -1.240  1.00 30.07           O  
ATOM   1595  N   LEU A  99       2.511 -11.528  -2.730  1.00 35.42           N  
ATOM   1596  H   LEU A  99       3.191 -12.191  -2.385  1.00 35.42           H  
ATOM   1597  CA  LEU A  99       3.002 -10.601  -3.737  1.00 35.42           C  
ATOM   1598  HA  LEU A  99       2.341  -9.738  -3.817  1.00 35.42           H  
ATOM   1599  C   LEU A  99       3.064 -11.324  -5.085  1.00 35.42           C  
ATOM   1600  CB  LEU A  99       4.389 -10.157  -3.257  1.00 35.42           C  
ATOM   1601  HB2 LEU A  99       4.286  -9.623  -2.312  1.00 35.42           H  
ATOM   1602  HB3 LEU A  99       4.967 -11.060  -3.060  1.00 35.42           H  
ATOM   1603  O   LEU A  99       3.616 -12.420  -5.169  1.00 35.42           O  
ATOM   1604  CG  LEU A  99       5.194  -9.297  -4.240  1.00 35.42           C  
ATOM   1605  HG  LEU A  99       5.215  -9.755  -5.229  1.00 35.42           H  
ATOM   1606  CD1 LEU A  99       4.690  -7.867  -4.338  1.00 35.42           C  
ATOM   1607 HD11 LEU A  99       4.613  -7.418  -3.348  1.00 35.42           H  
ATOM   1608 HD12 LEU A  99       5.441  -7.294  -4.881  1.00 35.42           H  
ATOM   1609 HD13 LEU A  99       3.741  -7.835  -4.873  1.00 35.42           H  
ATOM   1610  CD2 LEU A  99       6.610  -9.209  -3.707  1.00 35.42           C  
ATOM   1611 HD21 LEU A  99       7.018 -10.215  -3.613  1.00 35.42           H  
ATOM   1612 HD22 LEU A  99       6.599  -8.729  -2.728  1.00 35.42           H  
ATOM   1613 HD23 LEU A  99       7.238  -8.639  -4.391  1.00 35.42           H  
ATOM   1614  N   TYR A 100       2.533 -10.694  -6.128  1.00 41.89           N  
ATOM   1615  H   TYR A 100       2.040  -9.825  -5.982  1.00 41.89           H  
ATOM   1616  CA  TYR A 100       2.654 -11.158  -7.506  1.00 41.89           C  
ATOM   1617  HA  TYR A 100       3.262 -12.062  -7.545  1.00 41.89           H  
ATOM   1618  C   TYR A 100       3.361 -10.071  -8.315  1.00 41.89           C  
ATOM   1619  CB  TYR A 100       1.264 -11.502  -8.060  1.00 41.89           C  
ATOM   1620  HB2 TYR A 100       0.646 -10.604  -8.057  1.00 41.89           H  
ATOM   1621  HB3 TYR A 100       1.372 -11.818  -9.098  1.00 41.89           H  
ATOM   1622  O   TYR A 100       2.828  -8.973  -8.478  1.00 41.89           O  
ATOM   1623  CG  TYR A 100       0.545 -12.596  -7.287  1.00 41.89           C  
ATOM   1624  CD1 TYR A 100       0.741 -13.948  -7.627  1.00 41.89           C  
ATOM   1625  HD1 TYR A 100       1.404 -14.201  -8.442  1.00 41.89           H  
ATOM   1626  CD2 TYR A 100      -0.291 -12.261  -6.203  1.00 41.89           C  
ATOM   1627  HD2 TYR A 100      -0.413 -11.224  -5.928  1.00 41.89           H  
ATOM   1628  CE1 TYR A 100       0.098 -14.966  -6.897  1.00 41.89           C  
ATOM   1629  HE1 TYR A 100       0.254 -16.003  -7.154  1.00 41.89           H  
ATOM   1630  CE2 TYR A 100      -0.931 -13.274  -5.463  1.00 41.89           C  
ATOM   1631  HE2 TYR A 100      -1.552 -13.006  -4.621  1.00 41.89           H  
ATOM   1632  OH  TYR A 100      -1.349 -15.607  -5.091  1.00 41.89           O  
ATOM   1633  HH  TYR A 100      -1.880 -15.227  -4.387  1.00 41.89           H  
ATOM   1634  CZ  TYR A 100      -0.737 -14.629  -5.812  1.00 41.89           C  
ATOM   1635  N   ILE A 101       4.571 -10.363  -8.789  1.00 39.04           N  
ATOM   1636  H   ILE A 101       4.947 -11.287  -8.632  1.00 39.04           H  
ATOM   1637  CA  ILE A 101       5.327  -9.482  -9.686  1.00 39.04           C  
ATOM   1638  HA  ILE A 101       4.957  -8.461  -9.594  1.00 39.04           H  
ATOM   1639  C   ILE A 101       5.070  -9.945 -11.116  1.00 39.04           C  
ATOM   1640  CB  ILE A 101       6.833  -9.466  -9.335  1.00 39.04           C  
ATOM   1641  HB  ILE A 101       7.215 -10.485  -9.396  1.00 39.04           H  
ATOM   1642  O   ILE A 101       5.176 -11.134 -11.412  1.00 39.04           O  
ATOM   1643  CG1 ILE A 101       7.038  -8.945  -7.893  1.00 39.04           C  
ATOM   1644 HG12 ILE A 101       6.426  -9.531  -7.206  1.00 39.04           H  
ATOM   1645 HG13 ILE A 101       6.708  -7.908  -7.834  1.00 39.04           H  
ATOM   1646  CG2 ILE A 101       7.609  -8.592 -10.342  1.00 39.04           C  
ATOM   1647 HG21 ILE A 101       7.242  -7.566 -10.322  1.00 39.04           H  
ATOM   1648 HG22 ILE A 101       8.674  -8.595 -10.111  1.00 39.04           H  
ATOM   1649 HG23 ILE A 101       7.511  -8.989 -11.353  1.00 39.04           H  
ATOM   1650  CD1 ILE A 101       8.480  -9.033  -7.383  1.00 39.04           C  
ATOM   1651 HD11 ILE A 101       8.833 -10.063  -7.436  1.00 39.04           H  
ATOM   1652 HD12 ILE A 101       9.140  -8.387  -7.962  1.00 39.04           H  
ATOM   1653 HD13 ILE A 101       8.510  -8.698  -6.346  1.00 39.04           H  
ATOM   1654  N   ILE A 102       4.723  -9.007 -11.993  1.00 45.84           N  
ATOM   1655  H   ILE A 102       4.606  -8.058 -11.669  1.00 45.84           H  
ATOM   1656  CA  ILE A 102       4.510  -9.244 -13.419  1.00 45.84           C  
ATOM   1657  HA  ILE A 102       4.885 -10.233 -13.685  1.00 45.84           H  
ATOM   1658  C   ILE A 102       5.338  -8.207 -14.177  1.00 45.84           C  
ATOM   1659  CB  ILE A 102       3.002  -9.206 -13.758  1.00 45.84           C  
ATOM   1660  HB  ILE A 102       2.610  -8.224 -13.494  1.00 45.84           H  
ATOM   1661  O   ILE A 102       4.997  -7.021 -14.211  1.00 45.84           O  
ATOM   1662  CG1 ILE A 102       2.250 -10.279 -12.931  1.00 45.84           C  
ATOM   1663 HG12 ILE A 102       2.369 -10.064 -11.869  1.00 45.84           H  
ATOM   1664 HG13 ILE A 102       2.673 -11.263 -13.130  1.00 45.84           H  
ATOM   1665  CG2 ILE A 102       2.783  -9.424 -15.268  1.00 45.84           C  
ATOM   1666 HG21 ILE A 102       1.728  -9.328 -15.524  1.00 45.84           H  
ATOM   1667 HG22 ILE A 102       3.318  -8.669 -15.843  1.00 45.84           H  
ATOM   1668 HG23 ILE A 102       3.141 -10.410 -15.565  1.00 45.84           H  
ATOM   1669  CD1 ILE A 102       0.749 -10.320 -13.202  1.00 45.84           C  
ATOM   1670 HD11 ILE A 102       0.544 -10.762 -14.177  1.00 45.84           H  
ATOM   1671 HD12 ILE A 102       0.390  -9.291 -13.174  1.00 45.84           H  
ATOM   1672 HD13 ILE A 102       0.251 -10.909 -12.431  1.00 45.84           H  
ATOM   1673  N   LYS A 103       6.450  -8.660 -14.767  1.00 38.80           N  
ATOM   1674  H   LYS A 103       6.665  -9.644 -14.691  1.00 38.80           H  
ATOM   1675  CA  LYS A 103       7.251  -7.853 -15.698  1.00 38.80           C  
ATOM   1676  HA  LYS A 103       7.525  -6.914 -15.218  1.00 38.80           H  
ATOM   1677  C   LYS A 103       6.424  -7.505 -16.939  1.00 38.80           C  
ATOM   1678  CB  LYS A 103       8.544  -8.582 -16.095  1.00 38.80           C  
ATOM   1679  HB2 LYS A 103       9.048  -7.967 -16.841  1.00 38.80           H  
ATOM   1680  HB3 LYS A 103       8.307  -9.538 -16.561  1.00 38.80           H  
ATOM   1681  O   LYS A 103       5.500  -8.238 -17.298  1.00 38.80           O  
ATOM   1682  CG  LYS A 103       9.502  -8.809 -14.912  1.00 38.80           C  
ATOM   1683  HG2 LYS A 103       9.160  -9.654 -14.314  1.00 38.80           H  
ATOM   1684  HG3 LYS A 103       9.518  -7.923 -14.277  1.00 38.80           H  
ATOM   1685  CD  LYS A 103      10.922  -9.077 -15.431  1.00 38.80           C  
ATOM   1686  HD2 LYS A 103      10.945 -10.045 -15.932  1.00 38.80           H  
ATOM   1687  HD3 LYS A 103      11.183  -8.310 -16.161  1.00 38.80           H  
ATOM   1688  CE  LYS A 103      11.958  -9.041 -14.303  1.00 38.80           C  
ATOM   1689  HE2 LYS A 103      11.880  -8.079 -13.795  1.00 38.80           H  
ATOM   1690  HE3 LYS A 103      11.733  -9.829 -13.585  1.00 38.80           H  
ATOM   1691  NZ  LYS A 103      13.324  -9.214 -14.856  1.00 38.80           N  
ATOM   1692  HZ1 LYS A 103      14.026  -9.157 -14.132  1.00 38.80           H  
ATOM   1693  HZ2 LYS A 103      13.407 -10.103 -15.328  1.00 38.80           H  
ATOM   1694  HZ3 LYS A 103      13.509  -8.502 -15.547  1.00 38.80           H  
ATOM   1695  N   THR A 104       6.714  -6.373 -17.577  1.00 40.72           N  
ATOM   1696  H   THR A 104       7.488  -5.811 -17.253  1.00 40.72           H  
ATOM   1697  CA  THR A 104       5.900  -5.894 -18.705  1.00 40.72           C  
ATOM   1698  HA  THR A 104       4.874  -5.829 -18.342  1.00 40.72           H  
ATOM   1699  C   THR A 104       5.873  -6.828 -19.909  1.00 40.72           C  
ATOM   1700  CB  THR A 104       6.299  -4.506 -19.234  1.00 40.72           C  
ATOM   1701  HB  THR A 104       6.063  -4.460 -20.297  1.00 40.72           H  
ATOM   1702  O   THR A 104       6.870  -7.416 -20.313  1.00 40.72           O  
ATOM   1703  CG2 THR A 104       5.453  -3.420 -18.598  1.00 40.72           C  
ATOM   1704 HG21 THR A 104       5.739  -2.445 -18.993  1.00 40.72           H  
ATOM   1705 HG22 THR A 104       5.545  -3.443 -17.512  1.00 40.72           H  
ATOM   1706 HG23 THR A 104       4.413  -3.592 -18.873  1.00 40.72           H  
ATOM   1707  OG1 THR A 104       7.666  -4.217 -19.116  1.00 40.72           O  
ATOM   1708  HG1 THR A 104       7.894  -4.158 -18.186  1.00 40.72           H  
ATOM   1709  N   LEU A 105       4.736  -6.792 -20.609  1.00 37.84           N  
ATOM   1710  H   LEU A 105       3.949  -6.315 -20.195  1.00 37.84           H  
ATOM   1711  CA  LEU A 105       4.546  -7.342 -21.957  1.00 37.84           C  
ATOM   1712  HA  LEU A 105       4.823  -8.396 -21.936  1.00 37.84           H  
ATOM   1713  C   LEU A 105       5.431  -6.691 -23.050  1.00 37.84           C  
ATOM   1714  CB  LEU A 105       3.045  -7.245 -22.302  1.00 37.84           C  
ATOM   1715  HB2 LEU A 105       2.905  -7.384 -23.374  1.00 37.84           H  
ATOM   1716  HB3 LEU A 105       2.696  -6.241 -22.059  1.00 37.84           H  
ATOM   1717  O   LEU A 105       5.303  -7.048 -24.217  1.00 37.84           O  
ATOM   1718  CG  LEU A 105       2.177  -8.289 -21.572  1.00 37.84           C  
ATOM   1719  HG  LEU A 105       2.471  -8.348 -20.524  1.00 37.84           H  
ATOM   1720  CD1 LEU A 105       0.706  -7.877 -21.625  1.00 37.84           C  
ATOM   1721 HD11 LEU A 105       0.373  -7.811 -22.661  1.00 37.84           H  
ATOM   1722 HD12 LEU A 105       0.097  -8.614 -21.101  1.00 37.84           H  
ATOM   1723 HD13 LEU A 105       0.571  -6.909 -21.143  1.00 37.84           H  
ATOM   1724  CD2 LEU A 105       2.305  -9.674 -22.211  1.00 37.84           C  
ATOM   1725 HD21 LEU A 105       3.327 -10.039 -22.113  1.00 37.84           H  
ATOM   1726 HD22 LEU A 105       2.041  -9.633 -23.268  1.00 37.84           H  
ATOM   1727 HD23 LEU A 105       1.645 -10.378 -21.705  1.00 37.84           H  
ATOM   1728  N   LYS A 106       6.327  -5.752 -22.707  1.00 35.80           N  
ATOM   1729  H   LYS A 106       6.462  -5.581 -21.721  1.00 35.80           H  
ATOM   1730  CA  LYS A 106       7.301  -5.150 -23.637  1.00 35.80           C  
ATOM   1731  HA  LYS A 106       6.792  -4.845 -24.550  1.00 35.80           H  
ATOM   1732  C   LYS A 106       8.360  -6.165 -24.081  1.00 35.80           C  
ATOM   1733  CB  LYS A 106       7.971  -3.924 -22.987  1.00 35.80           C  
ATOM   1734  HB2 LYS A 106       9.045  -3.983 -23.159  1.00 35.80           H  
ATOM   1735  HB3 LYS A 106       7.825  -3.951 -21.907  1.00 35.80           H  
ATOM   1736  O   LYS A 106       8.661  -6.226 -25.266  1.00 35.80           O  
ATOM   1737  CG  LYS A 106       7.488  -2.571 -23.540  1.00 35.80           C  
ATOM   1738  HG2 LYS A 106       7.753  -2.497 -24.595  1.00 35.80           H  
ATOM   1739  HG3 LYS A 106       6.408  -2.478 -23.425  1.00 35.80           H  
ATOM   1740  CD  LYS A 106       8.195  -1.464 -22.742  1.00 35.80           C  
ATOM   1741  HD2 LYS A 106       7.785  -1.449 -21.733  1.00 35.80           H  
ATOM   1742  HD3 LYS A 106       9.252  -1.718 -22.659  1.00 35.80           H  
ATOM   1743  CE  LYS A 106       8.111  -0.060 -23.345  1.00 35.80           C  
ATOM   1744  HE2 LYS A 106       7.067   0.234 -23.455  1.00 35.80           H  
ATOM   1745  HE3 LYS A 106       8.578  -0.084 -24.329  1.00 35.80           H  
ATOM   1746  NZ  LYS A 106       8.839   0.893 -22.459  1.00 35.80           N  
ATOM   1747  HZ1 LYS A 106       8.338   1.073 -21.601  1.00 35.80           H  
ATOM   1748  HZ2 LYS A 106       9.697   0.504 -22.094  1.00 35.80           H  
ATOM   1749  HZ3 LYS A 106       9.068   1.769 -22.905  1.00 35.80           H  
ATOM   1750  N   GLU A 107       8.855  -6.999 -23.163  1.00 36.09           N  
ATOM   1751  H   GLU A 107       8.589  -6.884 -22.196  1.00 36.09           H  
ATOM   1752  CA  GLU A 107       9.794  -8.088 -23.488  1.00 36.09           C  
ATOM   1753  HA  GLU A 107      10.565  -7.709 -24.158  1.00 36.09           H  
ATOM   1754  C   GLU A 107       9.104  -9.244 -24.244  1.00 36.09           C  
ATOM   1755  CB  GLU A 107      10.497  -8.583 -22.205  1.00 36.09           C  
ATOM   1756  HB2 GLU A 107       9.740  -8.881 -21.480  1.00 36.09           H  
ATOM   1757  HB3 GLU A 107      11.103  -9.455 -22.452  1.00 36.09           H  
ATOM   1758  O   GLU A 107       9.758 -10.003 -24.944  1.00 36.09           O  
ATOM   1759  CG  GLU A 107      11.417  -7.509 -21.588  1.00 36.09           C  
ATOM   1760  HG2 GLU A 107      12.127  -7.190 -22.351  1.00 36.09           H  
ATOM   1761  HG3 GLU A 107      10.813  -6.644 -21.317  1.00 36.09           H  
ATOM   1762  CD  GLU A 107      12.189  -7.978 -20.335  1.00 36.09           C  
ATOM   1763  OE1 GLU A 107      13.291  -7.437 -20.093  1.00 36.09           O  
ATOM   1764  OE2 GLU A 107      11.662  -8.824 -19.571  1.00 36.09           O  
ATOM   1765  N   PHE A 108       7.769  -9.333 -24.194  1.00 37.36           N  
ATOM   1766  H   PHE A 108       7.278  -8.649 -23.636  1.00 37.36           H  
ATOM   1767  CA  PHE A 108       6.968 -10.342 -24.905  1.00 37.36           C  
ATOM   1768  HA  PHE A 108       7.542 -11.268 -24.951  1.00 37.36           H  
ATOM   1769  C   PHE A 108       6.644  -9.973 -26.369  1.00 37.36           C  
ATOM   1770  CB  PHE A 108       5.681 -10.621 -24.109  1.00 37.36           C  
ATOM   1771  HB2 PHE A 108       5.173  -9.678 -23.907  1.00 37.36           H  
ATOM   1772  HB3 PHE A 108       5.003 -11.210 -24.726  1.00 37.36           H  
ATOM   1773  O   PHE A 108       5.841 -10.656 -27.003  1.00 37.36           O  
ATOM   1774  CG  PHE A 108       5.869 -11.377 -22.808  1.00 37.36           C  
ATOM   1775  CD1 PHE A 108       5.631 -12.765 -22.771  1.00 37.36           C  
ATOM   1776  HD1 PHE A 108       5.368 -13.290 -23.677  1.00 37.36           H  
ATOM   1777  CD2 PHE A 108       6.255 -10.708 -21.631  1.00 37.36           C  
ATOM   1778  HD2 PHE A 108       6.504  -9.657 -21.654  1.00 37.36           H  
ATOM   1779  CE1 PHE A 108       5.756 -13.472 -21.563  1.00 37.36           C  
ATOM   1780  HE1 PHE A 108       5.599 -14.541 -21.547  1.00 37.36           H  
ATOM   1781  CE2 PHE A 108       6.361 -11.410 -20.419  1.00 37.36           C  
ATOM   1782  HE2 PHE A 108       6.673 -10.888 -19.526  1.00 37.36           H  
ATOM   1783  CZ  PHE A 108       6.110 -12.792 -20.384  1.00 37.36           C  
ATOM   1784  HZ  PHE A 108       6.225 -13.337 -19.458  1.00 37.36           H  
ATOM   1785  N   ARG A 109       7.202  -8.878 -26.908  1.00 37.71           N  
ATOM   1786  H   ARG A 109       7.850  -8.356 -26.335  1.00 37.71           H  
ATOM   1787  CA  ARG A 109       6.933  -8.404 -28.282  1.00 37.71           C  
ATOM   1788  HA  ARG A 109       6.187  -9.057 -28.735  1.00 37.71           H  
ATOM   1789  C   ARG A 109       8.105  -8.535 -29.259  1.00 37.71           C  
ATOM   1790  CB  ARG A 109       6.350  -6.979 -28.257  1.00 37.71           C  
ATOM   1791  HB2 ARG A 109       6.904  -6.360 -27.551  1.00 37.71           H  
ATOM   1792  HB3 ARG A 109       6.450  -6.532 -29.246  1.00 37.71           H  
ATOM   1793  O   ARG A 109       7.955  -8.119 -30.405  1.00 37.71           O  
ATOM   1794  CG  ARG A 109       4.858  -6.992 -27.898  1.00 37.71           C  
ATOM   1795  HG2 ARG A 109       4.350  -7.741 -28.505  1.00 37.71           H  
ATOM   1796  HG3 ARG A 109       4.733  -7.245 -26.846  1.00 37.71           H  
ATOM   1797  CD  ARG A 109       4.234  -5.622 -28.190  1.00 37.71           C  
ATOM   1798  HD2 ARG A 109       4.701  -4.879 -27.544  1.00 37.71           H  
ATOM   1799  HD3 ARG A 109       4.447  -5.369 -29.229  1.00 37.71           H  
ATOM   1800  NE  ARG A 109       2.775  -5.635 -27.967  1.00 37.71           N  
ATOM   1801  HE  ARG A 109       2.428  -6.365 -27.362  1.00 37.71           H  
ATOM   1802  NH1 ARG A 109       2.217  -3.874 -29.337  1.00 37.71           N  
ATOM   1803 HH11 ARG A 109       1.509  -3.306 -29.780  1.00 37.71           H  
ATOM   1804 HH12 ARG A 109       3.191  -3.779 -29.586  1.00 37.71           H  
ATOM   1805  NH2 ARG A 109       0.610  -4.977 -28.256  1.00 37.71           N  
ATOM   1806 HH21 ARG A 109      -0.079  -4.404 -28.721  1.00 37.71           H  
ATOM   1807 HH22 ARG A 109       0.295  -5.748 -27.685  1.00 37.71           H  
ATOM   1808  CZ  ARG A 109       1.879  -4.831 -28.517  1.00 37.71           C  
ATOM   1809  N   HIS A 110       9.226  -9.121 -28.846  1.00 37.51           N  
ATOM   1810  H   HIS A 110       9.272  -9.498 -27.910  1.00 37.51           H  
ATOM   1811  CA  HIS A 110      10.369  -9.363 -29.726  1.00 37.51           C  
ATOM   1812  HA  HIS A 110      10.127  -9.030 -30.735  1.00 37.51           H  
ATOM   1813  C   HIS A 110      10.675 -10.859 -29.852  1.00 37.51           C  
ATOM   1814  CB  HIS A 110      11.564  -8.508 -29.279  1.00 37.51           C  
ATOM   1815  HB2 HIS A 110      12.463  -8.874 -29.776  1.00 37.51           H  
ATOM   1816  HB3 HIS A 110      11.709  -8.604 -28.203  1.00 37.51           H  
ATOM   1817  O   HIS A 110      11.267 -11.451 -28.960  1.00 37.51           O  
ATOM   1818  CG  HIS A 110      11.375  -7.059 -29.660  1.00 37.51           C  
ATOM   1819  CD2 HIS A 110      11.132  -6.001 -28.825  1.00 37.51           C  
ATOM   1820  HD2 HIS A 110      11.068  -6.051 -27.748  1.00 37.51           H  
ATOM   1821  ND1 HIS A 110      11.330  -6.575 -30.948  1.00 37.51           N  
ATOM   1822  HD1 HIS A 110      11.466  -7.120 -31.787  1.00 37.51           H  
ATOM   1823  CE1 HIS A 110      11.064  -5.261 -30.890  1.00 37.51           C  
ATOM   1824  HE1 HIS A 110      10.968  -4.615 -31.750  1.00 37.51           H  
ATOM   1825  NE2 HIS A 110      10.937  -4.858 -29.614  1.00 37.51           N  
ATOM   1826  N   GLU A 111      10.217 -11.413 -30.978  1.00 36.67           N  
ATOM   1827  H   GLU A 111       9.610 -10.820 -31.526  1.00 36.67           H  
ATOM   1828  CA  GLU A 111      10.852 -12.472 -31.782  1.00 36.67           C  
ATOM   1829  HA  GLU A 111      10.059 -13.003 -32.310  1.00 36.67           H  
ATOM   1830  C   GLU A 111      11.621 -13.571 -31.017  1.00 36.67           C  
ATOM   1831  CB  GLU A 111      11.713 -11.798 -32.880  1.00 36.67           C  
ATOM   1832  HB2 GLU A 111      12.201 -12.570 -33.475  1.00 36.67           H  
ATOM   1833  HB3 GLU A 111      12.477 -11.183 -32.404  1.00 36.67           H  
ATOM   1834  O   GLU A 111      12.834 -13.488 -30.864  1.00 36.67           O  
ATOM   1835  CG  GLU A 111      10.860 -10.919 -33.823  1.00 36.67           C  
ATOM   1836  HG2 GLU A 111      10.113 -11.556 -34.296  1.00 36.67           H  
ATOM   1837  HG3 GLU A 111      10.326 -10.174 -33.234  1.00 36.67           H  
ATOM   1838  CD  GLU A 111      11.648 -10.165 -34.913  1.00 36.67           C  
ATOM   1839  OE1 GLU A 111      10.996  -9.767 -35.908  1.00 36.67           O  
ATOM   1840  OE2 GLU A 111      12.853  -9.888 -34.721  1.00 36.67           O  
ATOM   1841  N   ASP A 112      10.901 -14.614 -30.574  1.00 34.85           N  
ATOM   1842  H   ASP A 112       9.925 -14.419 -30.403  1.00 34.85           H  
ATOM   1843  CA  ASP A 112      11.159 -16.022 -30.953  1.00 34.85           C  
ATOM   1844  HA  ASP A 112      10.989 -16.105 -32.026  1.00 34.85           H  
ATOM   1845  C   ASP A 112      10.127 -16.966 -30.281  1.00 34.85           C  
ATOM   1846  CB  ASP A 112      12.609 -16.486 -30.668  1.00 34.85           C  
ATOM   1847  HB2 ASP A 112      12.594 -17.559 -30.479  1.00 34.85           H  
ATOM   1848  HB3 ASP A 112      12.981 -16.004 -29.763  1.00 34.85           H  
ATOM   1849  O   ASP A 112      10.087 -17.137 -29.060  1.00 34.85           O  
ATOM   1850  CG  ASP A 112      13.587 -16.255 -31.842  1.00 34.85           C  
ATOM   1851  OD1 ASP A 112      13.111 -16.154 -32.999  1.00 34.85           O  
ATOM   1852  OD2 ASP A 112      14.816 -16.317 -31.596  1.00 34.85           O  
ATOM   1853  N   ASP A 113       9.262 -17.591 -31.090  1.00 39.11           N  
ATOM   1854  H   ASP A 113       9.381 -17.454 -32.084  1.00 39.11           H  
ATOM   1855  CA  ASP A 113       8.001 -18.241 -30.664  1.00 39.11           C  
ATOM   1856  HA  ASP A 113       7.541 -17.582 -29.927  1.00 39.11           H  
ATOM   1857  C   ASP A 113       8.137 -19.604 -29.933  1.00 39.11           C  
ATOM   1858  CB  ASP A 113       7.043 -18.336 -31.879  1.00 39.11           C  
ATOM   1859  HB2 ASP A 113       7.621 -18.283 -32.801  1.00 39.11           H  
ATOM   1860  HB3 ASP A 113       6.548 -19.308 -31.887  1.00 39.11           H  
ATOM   1861  O   ASP A 113       7.131 -20.240 -29.615  1.00 39.11           O  
ATOM   1862  CG  ASP A 113       5.937 -17.268 -31.905  1.00 39.11           C  
ATOM   1863  OD1 ASP A 113       5.379 -16.949 -30.828  1.00 39.11           O  
ATOM   1864  OD2 ASP A 113       5.607 -16.812 -33.024  1.00 39.11           O  
ATOM   1865  N   GLU A 114       9.353 -20.069 -29.621  1.00 32.84           N  
ATOM   1866  H   GLU A 114      10.145 -19.503 -29.888  1.00 32.84           H  
ATOM   1867  CA  GLU A 114       9.591 -21.381 -28.976  1.00 32.84           C  
ATOM   1868  HA  GLU A 114       8.649 -21.929 -28.953  1.00 32.84           H  
ATOM   1869  C   GLU A 114      10.011 -21.297 -27.490  1.00 32.84           C  
ATOM   1870  CB  GLU A 114      10.547 -22.244 -29.827  1.00 32.84           C  
ATOM   1871  HB2 GLU A 114      10.722 -23.181 -29.298  1.00 32.84           H  
ATOM   1872  HB3 GLU A 114      11.501 -21.729 -29.947  1.00 32.84           H  
ATOM   1873  O   GLU A 114      10.252 -22.322 -26.852  1.00 32.84           O  
ATOM   1874  CG  GLU A 114       9.952 -22.578 -31.210  1.00 32.84           C  
ATOM   1875  HG2 GLU A 114      10.020 -21.698 -31.849  1.00 32.84           H  
ATOM   1876  HG3 GLU A 114       8.896 -22.814 -31.080  1.00 32.84           H  
ATOM   1877  CD  GLU A 114      10.633 -23.772 -31.909  1.00 32.84           C  
ATOM   1878  OE1 GLU A 114       9.923 -24.483 -32.660  1.00 32.84           O  
ATOM   1879  OE2 GLU A 114      11.849 -23.988 -31.697  1.00 32.84           O  
ATOM   1880  N   GLY A 115      10.082 -20.092 -26.906  1.00 31.24           N  
ATOM   1881  H   GLY A 115       9.894 -19.291 -27.492  1.00 31.24           H  
ATOM   1882  CA  GLY A 115      10.707 -19.859 -25.592  1.00 31.24           C  
ATOM   1883  HA2 GLY A 115      11.401 -20.672 -25.379  1.00 31.24           H  
ATOM   1884  HA3 GLY A 115      11.298 -18.947 -25.667  1.00 31.24           H  
ATOM   1885  C   GLY A 115       9.797 -19.704 -24.361  1.00 31.24           C  
ATOM   1886  O   GLY A 115      10.324 -19.511 -23.267  1.00 31.24           O  
ATOM   1887  N   ILE A 116       8.460 -19.750 -24.473  1.00 34.51           N  
ATOM   1888  H   ILE A 116       8.076 -19.951 -25.386  1.00 34.51           H  
ATOM   1889  CA  ILE A 116       7.548 -19.435 -23.341  1.00 34.51           C  
ATOM   1890  HA  ILE A 116       8.078 -18.696 -22.740  1.00 34.51           H  
ATOM   1891  C   ILE A 116       7.332 -20.628 -22.389  1.00 34.51           C  
ATOM   1892  CB  ILE A 116       6.221 -18.741 -23.756  1.00 34.51           C  
ATOM   1893  HB  ILE A 116       5.522 -19.506 -24.094  1.00 34.51           H  
ATOM   1894  O   ILE A 116       6.199 -20.963 -22.031  1.00 34.51           O  
ATOM   1895  CG1 ILE A 116       6.408 -17.730 -24.910  1.00 34.51           C  
ATOM   1896 HG12 ILE A 116       6.787 -18.257 -25.786  1.00 34.51           H  
ATOM   1897 HG13 ILE A 116       7.146 -16.980 -24.624  1.00 34.51           H  
ATOM   1898  CG2 ILE A 116       5.613 -18.003 -22.535  1.00 34.51           C  
ATOM   1899 HG21 ILE A 116       6.241 -17.151 -22.276  1.00 34.51           H  
ATOM   1900 HG22 ILE A 116       4.605 -17.654 -22.760  1.00 34.51           H  
ATOM   1901 HG23 ILE A 116       5.549 -18.656 -21.664  1.00 34.51           H  
ATOM   1902  CD1 ILE A 116       5.117 -17.018 -25.342  1.00 34.51           C  
ATOM   1903 HD11 ILE A 116       4.792 -16.312 -24.578  1.00 34.51           H  
ATOM   1904 HD12 ILE A 116       5.310 -16.461 -26.259  1.00 34.51           H  
ATOM   1905 HD13 ILE A 116       4.333 -17.750 -25.533  1.00 34.51           H  
ATOM   1906  N   ASP A 117       8.422 -21.233 -21.925  1.00 34.64           N  
ATOM   1907  H   ASP A 117       9.318 -20.895 -22.247  1.00 34.64           H  
ATOM   1908  CA  ASP A 117       8.411 -22.034 -20.704  1.00 34.64           C  
ATOM   1909  HA  ASP A 117       7.393 -22.393 -20.553  1.00 34.64           H  
ATOM   1910  C   ASP A 117       8.746 -21.107 -19.523  1.00 34.64           C  
ATOM   1911  CB  ASP A 117       9.342 -23.264 -20.825  1.00 34.64           C  
ATOM   1912  HB2 ASP A 117      10.135 -23.189 -20.081  1.00 34.64           H  
ATOM   1913  HB3 ASP A 117       9.820 -23.264 -21.805  1.00 34.64           H  
ATOM   1914  O   ASP A 117       9.843 -20.569 -19.416  1.00 34.64           O  
ATOM   1915  CG  ASP A 117       8.633 -24.618 -20.633  1.00 34.64           C  
ATOM   1916  OD1 ASP A 117       7.481 -24.633 -20.136  1.00 34.64           O  
ATOM   1917  OD2 ASP A 117       9.283 -25.650 -20.909  1.00 34.64           O  
ATOM   1918  N   GLN A 118       7.776 -20.914 -18.624  1.00 32.90           N  
ATOM   1919  H   GLN A 118       6.924 -21.430 -18.789  1.00 32.90           H  
ATOM   1920  CA  GLN A 118       7.854 -20.039 -17.440  1.00 32.90           C  
ATOM   1921  HA  GLN A 118       6.930 -20.216 -16.889  1.00 32.90           H  
ATOM   1922  C   GLN A 118       7.884 -18.518 -17.700  1.00 32.90           C  
ATOM   1923  CB  GLN A 118       8.985 -20.455 -16.480  1.00 32.90           C  
ATOM   1924  HB2 GLN A 118       9.946 -20.153 -16.897  1.00 32.90           H  
ATOM   1925  HB3 GLN A 118       8.848 -19.917 -15.543  1.00 32.90           H  
ATOM   1926  O   GLN A 118       8.838 -17.814 -17.369  1.00 32.90           O  
ATOM   1927  CG  GLN A 118       9.044 -21.956 -16.177  1.00 32.90           C  
ATOM   1928  HG2 GLN A 118       9.180 -22.513 -17.104  1.00 32.90           H  
ATOM   1929  HG3 GLN A 118       8.112 -22.276 -15.713  1.00 32.90           H  
ATOM   1930  CD  GLN A 118      10.203 -22.304 -15.252  1.00 32.90           C  
ATOM   1931  NE2 GLN A 118      10.621 -23.549 -15.243  1.00 32.90           N  
ATOM   1932 HE21 GLN A 118      10.269 -24.196 -15.934  1.00 32.90           H  
ATOM   1933 HE22 GLN A 118      11.444 -23.735 -14.687  1.00 32.90           H  
ATOM   1934  OE1 GLN A 118      10.732 -21.494 -14.502  1.00 32.90           O  
ATOM   1935  N   GLY A 119       6.723 -17.959 -18.058  1.00 35.42           N  
ATOM   1936  H   GLY A 119       5.982 -18.565 -18.379  1.00 35.42           H  
ATOM   1937  CA  GLY A 119       6.367 -16.634 -17.538  1.00 35.42           C  
ATOM   1938  HA2 GLY A 119       5.389 -16.336 -17.914  1.00 35.42           H  
ATOM   1939  HA3 GLY A 119       7.108 -15.899 -17.852  1.00 35.42           H  
ATOM   1940  C   GLY A 119       6.316 -16.702 -16.005  1.00 35.42           C  
ATOM   1941  O   GLY A 119       5.325 -17.171 -15.442  1.00 35.42           O  
ATOM   1942  N   GLN A 120       7.407 -16.322 -15.333  1.00 36.62           N  
ATOM   1943  H   GLN A 120       8.217 -16.064 -15.879  1.00 36.62           H  
ATOM   1944  CA  GLN A 120       7.600 -16.550 -13.900  1.00 36.62           C  
ATOM   1945  HA  GLN A 120       7.370 -17.594 -13.690  1.00 36.62           H  
ATOM   1946  C   GLN A 120       6.652 -15.705 -13.034  1.00 36.62           C  
ATOM   1947  CB  GLN A 120       9.069 -16.318 -13.503  1.00 36.62           C  
ATOM   1948  HB2 GLN A 120       9.104 -16.228 -12.418  1.00 36.62           H  
ATOM   1949  HB3 GLN A 120       9.428 -15.382 -13.932  1.00 36.62           H  
ATOM   1950  O   GLN A 120       6.997 -14.627 -12.552  1.00 36.62           O  
ATOM   1951  CG  GLN A 120      10.016 -17.467 -13.881  1.00 36.62           C  
ATOM   1952  HG2 GLN A 120      10.135 -17.506 -14.964  1.00 36.62           H  
ATOM   1953  HG3 GLN A 120       9.585 -18.411 -13.549  1.00 36.62           H  
ATOM   1954  CD  GLN A 120      11.395 -17.319 -13.238  1.00 36.62           C  
ATOM   1955  NE2 GLN A 120      12.197 -18.360 -13.239  1.00 36.62           N  
ATOM   1956 HE21 GLN A 120      11.926 -19.216 -13.702  1.00 36.62           H  
ATOM   1957 HE22 GLN A 120      13.114 -18.215 -12.842  1.00 36.62           H  
ATOM   1958  OE1 GLN A 120      11.769 -16.287 -12.703  1.00 36.62           O  
ATOM   1959  N   ILE A 121       5.470 -16.251 -12.742  1.00 35.73           N  
ATOM   1960  H   ILE A 121       5.189 -17.059 -13.280  1.00 35.73           H  
ATOM   1961  CA  ILE A 121       4.644 -15.821 -11.608  1.00 35.73           C  
ATOM   1962  HA  ILE A 121       4.646 -14.732 -11.575  1.00 35.73           H  
ATOM   1963  C   ILE A 121       5.326 -16.329 -10.328  1.00 35.73           C  
ATOM   1964  CB  ILE A 121       3.173 -16.287 -11.751  1.00 35.73           C  
ATOM   1965  HB  ILE A 121       3.144 -17.376 -11.716  1.00 35.73           H  
ATOM   1966  O   ILE A 121       4.926 -17.341  -9.746  1.00 35.73           O  
ATOM   1967  CG1 ILE A 121       2.567 -15.827 -13.100  1.00 35.73           C  
ATOM   1968 HG12 ILE A 121       3.165 -16.231 -13.917  1.00 35.73           H  
ATOM   1969 HG13 ILE A 121       2.608 -14.740 -13.164  1.00 35.73           H  
ATOM   1970  CG2 ILE A 121       2.332 -15.729 -10.583  1.00 35.73           C  
ATOM   1971 HG21 ILE A 121       2.768 -16.007  -9.624  1.00 35.73           H  
ATOM   1972 HG22 ILE A 121       2.288 -14.642 -10.652  1.00 35.73           H  
ATOM   1973 HG23 ILE A 121       1.322 -16.138 -10.613  1.00 35.73           H  
ATOM   1974  CD1 ILE A 121       1.122 -16.286 -13.339  1.00 35.73           C  
ATOM   1975 HD11 ILE A 121       1.044 -17.363 -13.191  1.00 35.73           H  
ATOM   1976 HD12 ILE A 121       0.838 -16.049 -14.365  1.00 35.73           H  
ATOM   1977 HD13 ILE A 121       0.438 -15.768 -12.666  1.00 35.73           H  
ATOM   1978  N   VAL A 122       6.401 -15.656  -9.906  1.00 34.38           N  
ATOM   1979  H   VAL A 122       6.745 -14.896 -10.474  1.00 34.38           H  
ATOM   1980  CA  VAL A 122       7.125 -16.030  -8.687  1.00 34.38           C  
ATOM   1981  HA  VAL A 122       7.293 -17.107  -8.725  1.00 34.38           H  
ATOM   1982  C   VAL A 122       6.246 -15.713  -7.481  1.00 34.38           C  
ATOM   1983  CB  VAL A 122       8.510 -15.365  -8.541  1.00 34.38           C  
ATOM   1984  HB  VAL A 122       8.395 -14.328  -8.225  1.00 34.38           H  
ATOM   1985  O   VAL A 122       6.027 -14.554  -7.125  1.00 34.38           O  
ATOM   1986  CG1 VAL A 122       9.318 -16.136  -7.488  1.00 34.38           C  
ATOM   1987 HG11 VAL A 122      10.248 -15.606  -7.283  1.00 34.38           H  
ATOM   1988 HG12 VAL A 122       9.560 -17.134  -7.856  1.00 34.38           H  
ATOM   1989 HG13 VAL A 122       8.754 -16.233  -6.560  1.00 34.38           H  
ATOM   1990  CG2 VAL A 122       9.337 -15.385  -9.827  1.00 34.38           C  
ATOM   1991 HG21 VAL A 122      10.328 -14.971  -9.641  1.00 34.38           H  
ATOM   1992 HG22 VAL A 122       9.449 -16.408 -10.188  1.00 34.38           H  
ATOM   1993 HG23 VAL A 122       8.861 -14.770 -10.591  1.00 34.38           H  
ATOM   1994  N   ARG A 123       5.730 -16.757  -6.829  1.00 37.03           N  
ATOM   1995  H   ARG A 123       5.889 -17.675  -7.220  1.00 37.03           H  
ATOM   1996  CA  ARG A 123       5.007 -16.630  -5.562  1.00 37.03           C  
ATOM   1997  HA  ARG A 123       4.398 -15.727  -5.599  1.00 37.03           H  
ATOM   1998  C   ARG A 123       6.011 -16.458  -4.424  1.00 37.03           C  
ATOM   1999  CB  ARG A 123       4.082 -17.838  -5.367  1.00 37.03           C  
ATOM   2000  HB2 ARG A 123       3.435 -17.941  -6.239  1.00 37.03           H  
ATOM   2001  HB3 ARG A 123       4.679 -18.744  -5.268  1.00 37.03           H  
ATOM   2002  O   ARG A 123       6.375 -17.431  -3.770  1.00 37.03           O  
ATOM   2003  CG  ARG A 123       3.211 -17.641  -4.120  1.00 37.03           C  
ATOM   2004  HG2 ARG A 123       3.827 -17.401  -3.254  1.00 37.03           H  
ATOM   2005  HG3 ARG A 123       2.519 -16.817  -4.295  1.00 37.03           H  
ATOM   2006  CD  ARG A 123       2.426 -18.910  -3.806  1.00 37.03           C  
ATOM   2007  HD2 ARG A 123       1.805 -19.167  -4.664  1.00 37.03           H  
ATOM   2008  HD3 ARG A 123       3.134 -19.718  -3.619  1.00 37.03           H  
ATOM   2009  NE  ARG A 123       1.581 -18.692  -2.624  1.00 37.03           N  
ATOM   2010  HE  ARG A 123       1.495 -17.741  -2.297  1.00 37.03           H  
ATOM   2011  NH1 ARG A 123       0.943 -20.866  -2.251  1.00 37.03           N  
ATOM   2012 HH11 ARG A 123       1.493 -21.146  -3.050  1.00 37.03           H  
ATOM   2013 HH12 ARG A 123       0.461 -21.550  -1.686  1.00 37.03           H  
ATOM   2014  NH2 ARG A 123       0.258 -19.211  -0.890  1.00 37.03           N  
ATOM   2015 HH21 ARG A 123       0.281 -18.224  -0.679  1.00 37.03           H  
ATOM   2016 HH22 ARG A 123      -0.221 -19.867  -0.290  1.00 37.03           H  
ATOM   2017  CZ  ARG A 123       0.932 -19.600  -1.931  1.00 37.03           C  
ATOM   2018  N   VAL A 124       6.433 -15.223  -4.181  1.00 32.87           N  
ATOM   2019  H   VAL A 124       6.134 -14.488  -4.806  1.00 32.87           H  
ATOM   2020  CA  VAL A 124       7.367 -14.894  -3.097  1.00 32.87           C  
ATOM   2021  HA  VAL A 124       7.985 -15.768  -2.890  1.00 32.87           H  
ATOM   2022  C   VAL A 124       6.585 -14.551  -1.827  1.00 32.87           C  
ATOM   2023  CB  VAL A 124       8.317 -13.750  -3.508  1.00 32.87           C  
ATOM   2024  HB  VAL A 124       7.774 -12.805  -3.512  1.00 32.87           H  
ATOM   2025  O   VAL A 124       5.711 -13.677  -1.853  1.00 32.87           O  
ATOM   2026  CG1 VAL A 124       9.479 -13.663  -2.525  1.00 32.87           C  
ATOM   2027 HG11 VAL A 124       9.966 -14.632  -2.417  1.00 32.87           H  
ATOM   2028 HG12 VAL A 124       9.119 -13.320  -1.555  1.00 32.87           H  
ATOM   2029 HG13 VAL A 124      10.215 -12.949  -2.893  1.00 32.87           H  
ATOM   2030  CG2 VAL A 124       8.950 -13.947  -4.888  1.00 32.87           C  
ATOM   2031 HG21 VAL A 124       9.622 -13.119  -5.112  1.00 32.87           H  
ATOM   2032 HG22 VAL A 124       9.523 -14.874  -4.900  1.00 32.87           H  
ATOM   2033 HG23 VAL A 124       8.184 -13.964  -5.663  1.00 32.87           H  
ATOM   2034  N   LYS A 125       6.879 -15.202  -0.690  1.00 31.75           N  
ATOM   2035  H   LYS A 125       7.610 -15.899  -0.692  1.00 31.75           H  
ATOM   2036  CA  LYS A 125       6.385 -14.700   0.605  1.00 31.75           C  
ATOM   2037  HA  LYS A 125       5.328 -14.451   0.514  1.00 31.75           H  
ATOM   2038  C   LYS A 125       7.154 -13.432   0.954  1.00 31.75           C  
ATOM   2039  CB  LYS A 125       6.567 -15.724   1.727  1.00 31.75           C  
ATOM   2040  HB2 LYS A 125       7.631 -15.932   1.837  1.00 31.75           H  
ATOM   2041  HB3 LYS A 125       6.217 -15.279   2.659  1.00 31.75           H  
ATOM   2042  O   LYS A 125       8.357 -13.372   0.742  1.00 31.75           O  
ATOM   2043  CG  LYS A 125       5.810 -17.037   1.502  1.00 31.75           C  
ATOM   2044  HG2 LYS A 125       6.183 -17.517   0.596  1.00 31.75           H  
ATOM   2045  HG3 LYS A 125       4.741 -16.849   1.401  1.00 31.75           H  
ATOM   2046  CD  LYS A 125       6.072 -17.943   2.708  1.00 31.75           C  
ATOM   2047  HD2 LYS A 125       7.134 -17.880   2.947  1.00 31.75           H  
ATOM   2048  HD3 LYS A 125       5.510 -17.589   3.572  1.00 31.75           H  
ATOM   2049  CE  LYS A 125       5.715 -19.395   2.403  1.00 31.75           C  
ATOM   2050  HE2 LYS A 125       4.697 -19.605   2.730  1.00 31.75           H  
ATOM   2051  HE3 LYS A 125       5.777 -19.537   1.324  1.00 31.75           H  
ATOM   2052  NZ  LYS A 125       6.706 -20.280   3.054  1.00 31.75           N  
ATOM   2053  HZ1 LYS A 125       6.585 -21.247   2.789  1.00 31.75           H  
ATOM   2054  HZ2 LYS A 125       6.686 -20.185   4.060  1.00 31.75           H  
ATOM   2055  HZ3 LYS A 125       7.625 -19.991   2.750  1.00 31.75           H  
ATOM   2056  N   ALA A 126       6.508 -12.445   1.572  1.00 32.30           N  
ATOM   2057  H   ALA A 126       5.511 -12.537   1.703  1.00 32.30           H  
ATOM   2058  CA  ALA A 126       7.115 -11.125   1.799  1.00 32.30           C  
ATOM   2059  HA  ALA A 126       7.266 -10.653   0.828  1.00 32.30           H  
ATOM   2060  C   ALA A 126       8.501 -11.135   2.497  1.00 32.30           C  
ATOM   2061  CB  ALA A 126       6.106 -10.281   2.584  1.00 32.30           C  
ATOM   2062  HB1 ALA A 126       6.502  -9.274   2.716  1.00 32.30           H  
ATOM   2063  HB2 ALA A 126       5.925 -10.721   3.565  1.00 32.30           H  
ATOM   2064  HB3 ALA A 126       5.166 -10.216   2.036  1.00 32.30           H  
ATOM   2065  O   ALA A 126       9.295 -10.234   2.258  1.00 32.30           O  
ATOM   2066  N   LYS A 127       8.814 -12.155   3.315  1.00 36.31           N  
ATOM   2067  H   LYS A 127       8.129 -12.890   3.417  1.00 36.31           H  
ATOM   2068  CA  LYS A 127      10.127 -12.326   3.973  1.00 36.31           C  
ATOM   2069  HA  LYS A 127      10.488 -11.350   4.300  1.00 36.31           H  
ATOM   2070  C   LYS A 127      11.238 -12.872   3.061  1.00 36.31           C  
ATOM   2071  CB  LYS A 127       9.986 -13.242   5.201  1.00 36.31           C  
ATOM   2072  HB2 LYS A 127      10.978 -13.397   5.624  1.00 36.31           H  
ATOM   2073  HB3 LYS A 127       9.598 -14.211   4.888  1.00 36.31           H  
ATOM   2074  O   LYS A 127      12.406 -12.675   3.359  1.00 36.31           O  
ATOM   2075  CG  LYS A 127       9.081 -12.652   6.295  1.00 36.31           C  
ATOM   2076  HG2 LYS A 127       9.434 -11.652   6.545  1.00 36.31           H  
ATOM   2077  HG3 LYS A 127       8.057 -12.584   5.928  1.00 36.31           H  
ATOM   2078  CD  LYS A 127       9.111 -13.525   7.558  1.00 36.31           C  
ATOM   2079  HD2 LYS A 127      10.142 -13.604   7.905  1.00 36.31           H  
ATOM   2080  HD3 LYS A 127       8.740 -14.521   7.318  1.00 36.31           H  
ATOM   2081  CE  LYS A 127       8.248 -12.894   8.658  1.00 36.31           C  
ATOM   2082  HE2 LYS A 127       8.585 -11.868   8.810  1.00 36.31           H  
ATOM   2083  HE3 LYS A 127       7.215 -12.855   8.315  1.00 36.31           H  
ATOM   2084  NZ  LYS A 127       8.341 -13.646   9.936  1.00 36.31           N  
ATOM   2085  HZ1 LYS A 127       7.775 -13.208  10.649  1.00 36.31           H  
ATOM   2086  HZ2 LYS A 127       9.295 -13.663  10.267  1.00 36.31           H  
ATOM   2087  HZ3 LYS A 127       8.026 -14.599   9.820  1.00 36.31           H  
ATOM   2088  N   GLU A 128      10.879 -13.575   1.990  1.00 33.93           N  
ATOM   2089  H   GLU A 128       9.896 -13.644   1.770  1.00 33.93           H  
ATOM   2090  CA  GLU A 128      11.808 -14.201   1.035  1.00 33.93           C  
ATOM   2091  HA  GLU A 128      12.723 -14.502   1.544  1.00 33.93           H  
ATOM   2092  C   GLU A 128      12.222 -13.204  -0.072  1.00 33.93           C  
ATOM   2093  CB  GLU A 128      11.130 -15.472   0.462  1.00 33.93           C  
ATOM   2094  HB2 GLU A 128      11.744 -15.875  -0.344  1.00 33.93           H  
ATOM   2095  HB3 GLU A 128      10.176 -15.167   0.033  1.00 33.93           H  
ATOM   2096  O   GLU A 128      13.292 -13.334  -0.661  1.00 33.93           O  
ATOM   2097  CG  GLU A 128      10.894 -16.595   1.511  1.00 33.93           C  
ATOM   2098  HG2 GLU A 128      10.659 -16.137   2.472  1.00 33.93           H  
ATOM   2099  HG3 GLU A 128      11.825 -17.147   1.640  1.00 33.93           H  
ATOM   2100  CD  GLU A 128       9.743 -17.584   1.187  1.00 33.93           C  
ATOM   2101  OE1 GLU A 128       9.416 -18.440   2.055  1.00 33.93           O  
ATOM   2102  OE2 GLU A 128       9.058 -17.416   0.151  1.00 33.93           O  
ATOM   2103  N   LEU A 129      11.414 -12.161  -0.314  1.00 36.61           N  
ATOM   2104  H   LEU A 129      10.553 -12.100   0.211  1.00 36.61           H  
ATOM   2105  CA  LEU A 129      11.676 -11.146  -1.342  1.00 36.61           C  
ATOM   2106  HA  LEU A 129      11.874 -11.654  -2.286  1.00 36.61           H  
ATOM   2107  C   LEU A 129      12.908 -10.291  -1.037  1.00 36.61           C  
ATOM   2108  CB  LEU A 129      10.441 -10.241  -1.482  1.00 36.61           C  
ATOM   2109  HB2 LEU A 129      10.387  -9.598  -0.604  1.00 36.61           H  
ATOM   2110  HB3 LEU A 129       9.533 -10.844  -1.508  1.00 36.61           H  
ATOM   2111  O   LEU A 129      13.679  -9.982  -1.939  1.00 36.61           O  
ATOM   2112  CG  LEU A 129      10.507  -9.371  -2.753  1.00 36.61           C  
ATOM   2113  HG  LEU A 129      11.518  -8.998  -2.912  1.00 36.61           H  
ATOM   2114  CD1 LEU A 129      10.103 -10.179  -3.987  1.00 36.61           C  
ATOM   2115 HD11 LEU A 129       9.130 -10.650  -3.849  1.00 36.61           H  
ATOM   2116 HD12 LEU A 129      10.852 -10.948  -4.177  1.00 36.61           H  
ATOM   2117 HD13 LEU A 129      10.085  -9.523  -4.857  1.00 36.61           H  
ATOM   2118  CD2 LEU A 129       9.614  -8.146  -2.575  1.00 36.61           C  
ATOM   2119 HD21 LEU A 129      10.103  -7.454  -1.890  1.00 36.61           H  
ATOM   2120 HD22 LEU A 129       9.473  -7.641  -3.530  1.00 36.61           H  
ATOM   2121 HD23 LEU A 129       8.656  -8.439  -2.144  1.00 36.61           H  
ATOM   2122  N   THR A 130      13.097  -9.920   0.230  1.00 34.82           N  
ATOM   2123  H   THR A 130      12.401 -10.147   0.926  1.00 34.82           H  
ATOM   2124  CA  THR A 130      14.219  -9.074   0.655  1.00 34.82           C  
ATOM   2125  HA  THR A 130      14.195  -8.151   0.075  1.00 34.82           H  
ATOM   2126  C   THR A 130      15.569  -9.741   0.392  1.00 34.82           C  
ATOM   2127  CB  THR A 130      14.113  -8.724   2.149  1.00 34.82           C  
ATOM   2128  HB  THR A 130      14.579  -9.513   2.740  1.00 34.82           H  
ATOM   2129  O   THR A 130      16.526  -9.041   0.101  1.00 34.82           O  
ATOM   2130  CG2 THR A 130      14.780  -7.390   2.476  1.00 34.82           C  
ATOM   2131 HG21 THR A 130      14.714  -7.189   3.545  1.00 34.82           H  
ATOM   2132 HG22 THR A 130      14.301  -6.585   1.919  1.00 34.82           H  
ATOM   2133 HG23 THR A 130      15.833  -7.430   2.197  1.00 34.82           H  
ATOM   2134  OG1 THR A 130      12.767  -8.605   2.561  1.00 34.82           O  
ATOM   2135  HG1 THR A 130      12.779  -8.154   3.409  1.00 34.82           H  
ATOM   2136  N   ALA A 131      15.631 -11.078   0.455  1.00 31.12           N  
ATOM   2137  H   ALA A 131      14.781 -11.592   0.641  1.00 31.12           H  
ATOM   2138  CA  ALA A 131      16.835 -11.851   0.152  1.00 31.12           C  
ATOM   2139  HA  ALA A 131      17.700 -11.346   0.582  1.00 31.12           H  
ATOM   2140  C   ALA A 131      17.085 -11.970  -1.363  1.00 31.12           C  
ATOM   2141  CB  ALA A 131      16.699 -13.226   0.820  1.00 31.12           C  
ATOM   2142  HB1 ALA A 131      16.575 -13.105   1.896  1.00 31.12           H  
ATOM   2143  HB2 ALA A 131      15.844 -13.763   0.409  1.00 31.12           H  
ATOM   2144  HB3 ALA A 131      17.603 -13.804   0.631  1.00 31.12           H  
ATOM   2145  O   ALA A 131      18.207 -11.778  -1.823  1.00 31.12           O  
ATOM   2146  N   LEU A 132      16.030 -12.218  -2.151  1.00 32.74           N  
ATOM   2147  H   LEU A 132      15.130 -12.372  -1.719  1.00 32.74           H  
ATOM   2148  CA  LEU A 132      16.133 -12.307  -3.613  1.00 32.74           C  
ATOM   2149  HA  LEU A 132      16.901 -13.038  -3.866  1.00 32.74           H  
ATOM   2150  C   LEU A 132      16.588 -10.986  -4.253  1.00 32.74           C  
ATOM   2151  CB  LEU A 132      14.778 -12.764  -4.184  1.00 32.74           C  
ATOM   2152  HB2 LEU A 132      13.983 -12.220  -3.674  1.00 32.74           H  
ATOM   2153  HB3 LEU A 132      14.729 -12.503  -5.241  1.00 32.74           H  
ATOM   2154  O   LEU A 132      17.405 -11.003  -5.166  1.00 32.74           O  
ATOM   2155  CG  LEU A 132      14.550 -14.280  -4.043  1.00 32.74           C  
ATOM   2156  HG  LEU A 132      14.865 -14.611  -3.054  1.00 32.74           H  
ATOM   2157  CD1 LEU A 132      13.064 -14.609  -4.202  1.00 32.74           C  
ATOM   2158 HD11 LEU A 132      12.501 -14.107  -3.415  1.00 32.74           H  
ATOM   2159 HD12 LEU A 132      12.713 -14.274  -5.178  1.00 32.74           H  
ATOM   2160 HD13 LEU A 132      12.917 -15.684  -4.108  1.00 32.74           H  
ATOM   2161  CD2 LEU A 132      15.324 -15.063  -5.108  1.00 32.74           C  
ATOM   2162 HD21 LEU A 132      15.143 -16.131  -4.989  1.00 32.74           H  
ATOM   2163 HD22 LEU A 132      16.393 -14.883  -4.998  1.00 32.74           H  
ATOM   2164 HD23 LEU A 132      15.019 -14.750  -6.106  1.00 32.74           H  
ATOM   2165  N   LEU A 133      16.102  -9.845  -3.754  1.00 36.37           N  
ATOM   2166  H   LEU A 133      15.426  -9.894  -3.005  1.00 36.37           H  
ATOM   2167  CA  LEU A 133      16.501  -8.530  -4.268  1.00 36.37           C  
ATOM   2168  HA  LEU A 133      16.487  -8.567  -5.358  1.00 36.37           H  
ATOM   2169  C   LEU A 133      17.948  -8.150  -3.902  1.00 36.37           C  
ATOM   2170  CB  LEU A 133      15.491  -7.469  -3.793  1.00 36.37           C  
ATOM   2171  HB2 LEU A 133      15.892  -6.481  -4.020  1.00 36.37           H  
ATOM   2172  HB3 LEU A 133      15.395  -7.547  -2.711  1.00 36.37           H  
ATOM   2173  O   LEU A 133      18.570  -7.409  -4.655  1.00 36.37           O  
ATOM   2174  CG  LEU A 133      14.098  -7.591  -4.444  1.00 36.37           C  
ATOM   2175  HG  LEU A 133      13.724  -8.609  -4.332  1.00 36.37           H  
ATOM   2176  CD1 LEU A 133      13.115  -6.648  -3.745  1.00 36.37           C  
ATOM   2177 HD11 LEU A 133      13.057  -6.908  -2.688  1.00 36.37           H  
ATOM   2178 HD12 LEU A 133      12.127  -6.746  -4.194  1.00 36.37           H  
ATOM   2179 HD13 LEU A 133      13.462  -5.619  -3.845  1.00 36.37           H  
ATOM   2180  CD2 LEU A 133      14.106  -7.233  -5.932  1.00 36.37           C  
ATOM   2181 HD21 LEU A 133      14.721  -7.944  -6.483  1.00 36.37           H  
ATOM   2182 HD22 LEU A 133      13.094  -7.273  -6.335  1.00 36.37           H  
ATOM   2183 HD23 LEU A 133      14.517  -6.233  -6.074  1.00 36.37           H  
ATOM   2184  N   SER A 134      18.500  -8.667  -2.796  1.00 38.18           N  
ATOM   2185  H   SER A 134      17.949  -9.267  -2.199  1.00 38.18           H  
ATOM   2186  CA  SER A 134      19.898  -8.412  -2.409  1.00 38.18           C  
ATOM   2187  HA  SER A 134      20.136  -7.377  -2.651  1.00 38.18           H  
ATOM   2188  C   SER A 134      20.929  -9.267  -3.160  1.00 38.18           C  
ATOM   2189  CB  SER A 134      20.079  -8.569  -0.894  1.00 38.18           C  
ATOM   2190  HB2 SER A 134      19.564  -7.747  -0.396  1.00 38.18           H  
ATOM   2191  HB3 SER A 134      21.140  -8.496  -0.655  1.00 38.18           H  
ATOM   2192  O   SER A 134      22.080  -8.855  -3.288  1.00 38.18           O  
ATOM   2193  OG  SER A 134      19.566  -9.789  -0.384  1.00 38.18           O  
ATOM   2194  HG  SER A 134      19.720 -10.496  -1.015  1.00 38.18           H  
ATOM   2195  N   ASP A 135      20.547 -10.444  -3.668  1.00 38.79           N  
ATOM   2196  H   ASP A 135      19.597 -10.760  -3.532  1.00 38.79           H  
ATOM   2197  CA  ASP A 135      21.476 -11.323  -4.397  1.00 38.79           C  
ATOM   2198  HA  ASP A 135      22.457 -11.262  -3.926  1.00 38.79           H  
ATOM   2199  C   ASP A 135      21.688 -10.880  -5.864  1.00 38.79           C  
ATOM   2200  CB  ASP A 135      21.005 -12.787  -4.290  1.00 38.79           C  
ATOM   2201  HB2 ASP A 135      19.936 -12.836  -4.498  1.00 38.79           H  
ATOM   2202  HB3 ASP A 135      21.516 -13.367  -5.059  1.00 38.79           H  
ATOM   2203  O   ASP A 135      22.783 -11.056  -6.412  1.00 38.79           O  
ATOM   2204  CG  ASP A 135      21.304 -13.462  -2.936  1.00 38.79           C  
ATOM   2205  OD1 ASP A 135      22.248 -13.026  -2.234  1.00 38.79           O  
ATOM   2206  OD2 ASP A 135      20.631 -14.476  -2.636  1.00 38.79           O  
ATOM   2207  N   ASP A 136      20.690 -10.243  -6.491  1.00 43.23           N  
ATOM   2208  H   ASP A 136      19.808 -10.150  -6.007  1.00 43.23           H  
ATOM   2209  CA  ASP A 136      20.775  -9.739  -7.875  1.00 43.23           C  
ATOM   2210  HA  ASP A 136      21.163 -10.539  -8.506  1.00 43.23           H  
ATOM   2211  C   ASP A 136      21.763  -8.562  -8.034  1.00 43.23           C  
ATOM   2212  CB  ASP A 136      19.370  -9.343  -8.386  1.00 43.23           C  
ATOM   2213  HB2 ASP A 136      18.756  -9.015  -7.547  1.00 43.23           H  
ATOM   2214  HB3 ASP A 136      19.477  -8.487  -9.054  1.00 43.23           H  
ATOM   2215  O   ASP A 136      22.449  -8.464  -9.057  1.00 43.23           O  
ATOM   2216  CG  ASP A 136      18.620 -10.429  -9.180  1.00 43.23           C  
ATOM   2217  OD1 ASP A 136      19.238 -11.452  -9.557  1.00 43.23           O  
ATOM   2218  OD2 ASP A 136      17.429 -10.187  -9.493  1.00 43.23           O  
ATOM   2219  N   GLU A 137      21.902  -7.690  -7.026  1.00 49.48           N  
ATOM   2220  H   GLU A 137      21.310  -7.793  -6.213  1.00 49.48           H  
ATOM   2221  CA  GLU A 137      22.911  -6.614  -7.032  1.00 49.48           C  
ATOM   2222  HA  GLU A 137      22.782  -6.005  -7.927  1.00 49.48           H  
ATOM   2223  C   GLU A 137      24.329  -7.201  -7.088  1.00 49.48           C  
ATOM   2224  CB  GLU A 137      22.752  -5.697  -5.802  1.00 49.48           C  
ATOM   2225  HB2 GLU A 137      23.603  -5.017  -5.768  1.00 49.48           H  
ATOM   2226  HB3 GLU A 137      22.755  -6.303  -4.896  1.00 49.48           H  
ATOM   2227  O   GLU A 137      25.140  -6.836  -7.946  1.00 49.48           O  
ATOM   2228  CG  GLU A 137      21.465  -4.859  -5.866  1.00 49.48           C  
ATOM   2229  HG2 GLU A 137      20.605  -5.527  -5.812  1.00 49.48           H  
ATOM   2230  HG3 GLU A 137      21.434  -4.356  -6.832  1.00 49.48           H  
ATOM   2231  CD  GLU A 137      21.358  -3.809  -4.743  1.00 49.48           C  
ATOM   2232  OE1 GLU A 137      20.790  -2.728  -5.025  1.00 49.48           O  
ATOM   2233  OE2 GLU A 137      21.817  -4.090  -3.612  1.00 49.48           O  
ATOM   2234  N   ARG A 138      24.596  -8.205  -6.247  1.00 49.15           N  
ATOM   2235  H   ARG A 138      23.861  -8.480  -5.612  1.00 49.15           H  
ATOM   2236  CA  ARG A 138      25.895  -8.879  -6.166  1.00 49.15           C  
ATOM   2237  HA  ARG A 138      26.666  -8.116  -6.058  1.00 49.15           H  
ATOM   2238  C   ARG A 138      26.234  -9.670  -7.437  1.00 49.15           C  
ATOM   2239  CB  ARG A 138      25.871  -9.746  -4.903  1.00 49.15           C  
ATOM   2240  HB2 ARG A 138      25.579  -9.128  -4.054  1.00 49.15           H  
ATOM   2241  HB3 ARG A 138      25.137 -10.543  -5.021  1.00 49.15           H  
ATOM   2242  O   ARG A 138      27.383  -9.660  -7.884  1.00 49.15           O  
ATOM   2243  CG  ARG A 138      27.245 -10.349  -4.626  1.00 49.15           C  
ATOM   2244  HG2 ARG A 138      27.990  -9.557  -4.544  1.00 49.15           H  
ATOM   2245  HG3 ARG A 138      27.517 -11.014  -5.446  1.00 49.15           H  
ATOM   2246  CD  ARG A 138      27.205 -11.149  -3.329  1.00 49.15           C  
ATOM   2247  HD2 ARG A 138      27.131 -10.460  -2.487  1.00 49.15           H  
ATOM   2248  HD3 ARG A 138      26.326 -11.794  -3.342  1.00 49.15           H  
ATOM   2249  NE  ARG A 138      28.415 -11.973  -3.224  1.00 49.15           N  
ATOM   2250  HE  ARG A 138      29.049 -11.930  -4.009  1.00 49.15           H  
ATOM   2251  NH1 ARG A 138      27.866 -13.055  -1.282  1.00 49.15           N  
ATOM   2252 HH11 ARG A 138      27.003 -12.530  -1.272  1.00 49.15           H  
ATOM   2253 HH12 ARG A 138      28.026 -13.788  -0.606  1.00 49.15           H  
ATOM   2254  NH2 ARG A 138      29.740 -13.597  -2.401  1.00 49.15           N  
ATOM   2255 HH21 ARG A 138      30.271 -13.520  -3.257  1.00 49.15           H  
ATOM   2256 HH22 ARG A 138      29.930 -14.332  -1.734  1.00 49.15           H  
ATOM   2257  CZ  ARG A 138      28.669 -12.865  -2.294  1.00 49.15           C  
ATOM   2258  N   LEU A 139      25.247 -10.315  -8.065  1.00 50.32           N  
ATOM   2259  H   LEU A 139      24.335 -10.317  -7.630  1.00 50.32           H  
ATOM   2260  CA  LEU A 139      25.423 -10.990  -9.359  1.00 50.32           C  
ATOM   2261  HA  LEU A 139      26.297 -11.639  -9.289  1.00 50.32           H  
ATOM   2262  C   LEU A 139      25.714 -10.007 -10.508  1.00 50.32           C  
ATOM   2263  CB  LEU A 139      24.177 -11.845  -9.657  1.00 50.32           C  
ATOM   2264  HB2 LEU A 139      23.290 -11.284  -9.361  1.00 50.32           H  
ATOM   2265  HB3 LEU A 139      24.106 -12.021 -10.730  1.00 50.32           H  
ATOM   2266  O   LEU A 139      26.481 -10.339 -11.420  1.00 50.32           O  
ATOM   2267  CG  LEU A 139      24.185 -13.208  -8.940  1.00 50.32           C  
ATOM   2268  HG  LEU A 139      24.457 -13.076  -7.893  1.00 50.32           H  
ATOM   2269  CD1 LEU A 139      22.798 -13.845  -9.008  1.00 50.32           C  
ATOM   2270 HD11 LEU A 139      22.489 -13.990 -10.043  1.00 50.32           H  
ATOM   2271 HD12 LEU A 139      22.079 -13.189  -8.519  1.00 50.32           H  
ATOM   2272 HD13 LEU A 139      22.798 -14.799  -8.480  1.00 50.32           H  
ATOM   2273  CD2 LEU A 139      25.172 -14.183  -9.600  1.00 50.32           C  
ATOM   2274 HD21 LEU A 139      25.123 -15.143  -9.087  1.00 50.32           H  
ATOM   2275 HD22 LEU A 139      24.920 -14.318 -10.652  1.00 50.32           H  
ATOM   2276 HD23 LEU A 139      26.190 -13.805  -9.509  1.00 50.32           H  
ATOM   2277  N   ASN A 140      25.156  -8.793 -10.467  1.00 53.54           N  
ATOM   2278  H   ASN A 140      24.506  -8.585  -9.722  1.00 53.54           H  
ATOM   2279  CA  ASN A 140      25.480  -7.735 -11.427  1.00 53.54           C  
ATOM   2280  HA  ASN A 140      25.464  -8.165 -12.428  1.00 53.54           H  
ATOM   2281  C   ASN A 140      26.907  -7.189 -11.242  1.00 53.54           C  
ATOM   2282  CB  ASN A 140      24.414  -6.626 -11.351  1.00 53.54           C  
ATOM   2283  HB2 ASN A 140      24.030  -6.545 -10.334  1.00 53.54           H  
ATOM   2284  HB3 ASN A 140      24.865  -5.667 -11.606  1.00 53.54           H  
ATOM   2285  O   ASN A 140      27.614  -6.986 -12.237  1.00 53.54           O  
ATOM   2286  CG  ASN A 140      23.264  -6.840 -12.320  1.00 53.54           C  
ATOM   2287  ND2 ASN A 140      22.086  -6.380 -11.976  1.00 53.54           N  
ATOM   2288 HD21 ASN A 140      21.942  -6.057 -11.030  1.00 53.54           H  
ATOM   2289 HD22 ASN A 140      21.311  -6.582 -12.591  1.00 53.54           H  
ATOM   2290  OD1 ASN A 140      23.416  -7.377 -13.410  1.00 53.54           O  
ATOM   2291  N   GLU A 141      27.377  -7.016 -10.004  1.00 54.93           N  
ATOM   2292  H   GLU A 141      26.745  -7.124  -9.223  1.00 54.93           H  
ATOM   2293  CA  GLU A 141      28.772  -6.641  -9.730  1.00 54.93           C  
ATOM   2294  HA  GLU A 141      29.000  -5.720 -10.266  1.00 54.93           H  
ATOM   2295  C   GLU A 141      29.766  -7.707 -10.229  1.00 54.93           C  
ATOM   2296  CB  GLU A 141      28.981  -6.369  -8.234  1.00 54.93           C  
ATOM   2297  HB2 GLU A 141      28.626  -7.220  -7.653  1.00 54.93           H  
ATOM   2298  HB3 GLU A 141      30.051  -6.257  -8.062  1.00 54.93           H  
ATOM   2299  O   GLU A 141      30.716  -7.386 -10.957  1.00 54.93           O  
ATOM   2300  CG  GLU A 141      28.283  -5.083  -7.762  1.00 54.93           C  
ATOM   2301  HG2 GLU A 141      27.203  -5.223  -7.782  1.00 54.93           H  
ATOM   2302  HG3 GLU A 141      28.532  -4.284  -8.460  1.00 54.93           H  
ATOM   2303  CD  GLU A 141      28.730  -4.684  -6.347  1.00 54.93           C  
ATOM   2304  OE1 GLU A 141      28.881  -3.462  -6.125  1.00 54.93           O  
ATOM   2305  OE2 GLU A 141      29.008  -5.598  -5.535  1.00 54.93           O  
ATOM   2306  N   GLU A 142      29.523  -8.991  -9.937  1.00 53.08           N  
ATOM   2307  H   GLU A 142      28.761  -9.200  -9.308  1.00 53.08           H  
ATOM   2308  CA  GLU A 142      30.381 -10.093 -10.399  1.00 53.08           C  
ATOM   2309  HA  GLU A 142      31.407  -9.868 -10.109  1.00 53.08           H  
ATOM   2310  C   GLU A 142      30.387 -10.246 -11.934  1.00 53.08           C  
ATOM   2311  CB  GLU A 142      29.985 -11.422  -9.727  1.00 53.08           C  
ATOM   2312  HB2 GLU A 142      28.905 -11.556  -9.784  1.00 53.08           H  
ATOM   2313  HB3 GLU A 142      30.462 -12.227 -10.285  1.00 53.08           H  
ATOM   2314  O   GLU A 142      31.433 -10.552 -12.529  1.00 53.08           O  
ATOM   2315  CG  GLU A 142      30.457 -11.508  -8.262  1.00 53.08           C  
ATOM   2316  HG2 GLU A 142      31.523 -11.281  -8.234  1.00 53.08           H  
ATOM   2317  HG3 GLU A 142      29.940 -10.748  -7.676  1.00 53.08           H  
ATOM   2318  CD  GLU A 142      30.239 -12.890  -7.611  1.00 53.08           C  
ATOM   2319  OE1 GLU A 142      30.536 -13.016  -6.395  1.00 53.08           O  
ATOM   2320  OE2 GLU A 142      29.838 -13.832  -8.334  1.00 53.08           O  
ATOM   2321  N   ARG A 143      29.261  -9.984 -12.616  1.00 52.37           N  
ATOM   2322  H   ARG A 143      28.429  -9.776 -12.082  1.00 52.37           H  
ATOM   2323  CA  ARG A 143      29.203  -9.951 -14.091  1.00 52.37           C  
ATOM   2324  HA  ARG A 143      29.668 -10.858 -14.476  1.00 52.37           H  
ATOM   2325  C   ARG A 143      30.020  -8.797 -14.672  1.00 52.37           C  
ATOM   2326  CB  ARG A 143      27.742  -9.902 -14.571  1.00 52.37           C  
ATOM   2327  HB2 ARG A 143      27.154  -9.257 -13.918  1.00 52.37           H  
ATOM   2328  HB3 ARG A 143      27.715  -9.481 -15.576  1.00 52.37           H  
ATOM   2329  O   ARG A 143      30.824  -9.026 -15.582  1.00 52.37           O  
ATOM   2330  CG  ARG A 143      27.126 -11.308 -14.625  1.00 52.37           C  
ATOM   2331  HG2 ARG A 143      27.718 -11.918 -15.306  1.00 52.37           H  
ATOM   2332  HG3 ARG A 143      27.146 -11.764 -13.635  1.00 52.37           H  
ATOM   2333  CD  ARG A 143      25.680 -11.251 -15.132  1.00 52.37           C  
ATOM   2334  HD2 ARG A 143      25.045 -10.871 -14.331  1.00 52.37           H  
ATOM   2335  HD3 ARG A 143      25.629 -10.557 -15.971  1.00 52.37           H  
ATOM   2336  NE  ARG A 143      25.205 -12.580 -15.574  1.00 52.37           N  
ATOM   2337  HE  ARG A 143      25.756 -13.376 -15.287  1.00 52.37           H  
ATOM   2338  NH1 ARG A 143      23.231 -11.879 -16.516  1.00 52.37           N  
ATOM   2339 HH11 ARG A 143      23.381 -10.963 -16.118  1.00 52.37           H  
ATOM   2340 HH12 ARG A 143      22.350 -12.081 -16.966  1.00 52.37           H  
ATOM   2341  NH2 ARG A 143      23.798 -14.032 -16.635  1.00 52.37           N  
ATOM   2342 HH21 ARG A 143      24.382 -14.809 -16.364  1.00 52.37           H  
ATOM   2343 HH22 ARG A 143      22.914 -14.202 -17.093  1.00 52.37           H  
ATOM   2344  CZ  ARG A 143      24.086 -12.823 -16.238  1.00 52.37           C  
ATOM   2345  N   ASN A 144      29.888  -7.588 -14.126  1.00 55.90           N  
ATOM   2346  H   ASN A 144      29.219  -7.474 -13.379  1.00 55.90           H  
ATOM   2347  CA  ASN A 144      30.636  -6.414 -14.588  1.00 55.90           C  
ATOM   2348  HA  ASN A 144      30.495  -6.318 -15.664  1.00 55.90           H  
ATOM   2349  C   ASN A 144      32.157  -6.554 -14.383  1.00 55.90           C  
ATOM   2350  CB  ASN A 144      30.055  -5.166 -13.896  1.00 55.90           C  
ATOM   2351  HB2 ASN A 144      30.792  -4.363 -13.908  1.00 55.90           H  
ATOM   2352  HB3 ASN A 144      29.816  -5.389 -12.856  1.00 55.90           H  
ATOM   2353  O   ASN A 144      32.943  -6.122 -15.235  1.00 55.90           O  
ATOM   2354  CG  ASN A 144      28.821  -4.640 -14.611  1.00 55.90           C  
ATOM   2355  ND2 ASN A 144      27.884  -4.062 -13.901  1.00 55.90           N  
ATOM   2356 HD21 ASN A 144      27.901  -4.105 -12.892  1.00 55.90           H  
ATOM   2357 HD22 ASN A 144      27.062  -3.746 -14.395  1.00 55.90           H  
ATOM   2358  OD1 ASN A 144      28.722  -4.698 -15.826  1.00 55.90           O  
ATOM   2359  N   MET A 145      32.586  -7.221 -13.308  1.00 53.16           N  
ATOM   2360  H   MET A 145      31.906  -7.474 -12.607  1.00 53.16           H  
ATOM   2361  CA  MET A 145      33.992  -7.578 -13.077  1.00 53.16           C  
ATOM   2362  HA  MET A 145      34.609  -6.685 -13.183  1.00 53.16           H  
ATOM   2363  C   MET A 145      34.509  -8.604 -14.103  1.00 53.16           C  
ATOM   2364  CB  MET A 145      34.136  -8.094 -11.636  1.00 53.16           C  
ATOM   2365  HB2 MET A 145      33.341  -8.808 -11.425  1.00 53.16           H  
ATOM   2366  HB3 MET A 145      35.092  -8.604 -11.519  1.00 53.16           H  
ATOM   2367  O   MET A 145      35.575  -8.416 -14.698  1.00 53.16           O  
ATOM   2368  CG  MET A 145      34.066  -6.946 -10.622  1.00 53.16           C  
ATOM   2369  HG2 MET A 145      33.269  -6.258 -10.905  1.00 53.16           H  
ATOM   2370  HG3 MET A 145      33.798  -7.360  -9.651  1.00 53.16           H  
ATOM   2371  SD  MET A 145      35.621  -6.022 -10.452  1.00 53.16           S  
ATOM   2372  CE  MET A 145      36.158  -6.679  -8.847  1.00 53.16           C  
ATOM   2373  HE1 MET A 145      36.268  -7.762  -8.908  1.00 53.16           H  
ATOM   2374  HE2 MET A 145      37.113  -6.232  -8.568  1.00 53.16           H  
ATOM   2375  HE3 MET A 145      35.416  -6.435  -8.087  1.00 53.16           H  
ATOM   2376  N   ASN A 146      33.740  -9.662 -14.384  1.00 49.99           N  
ATOM   2377  H   ASN A 146      32.878  -9.775 -13.871  1.00 49.99           H  
ATOM   2378  CA  ASN A 146      34.148 -10.716 -15.321  1.00 49.99           C  
ATOM   2379  HA  ASN A 146      35.159 -11.029 -15.061  1.00 49.99           H  
ATOM   2380  C   ASN A 146      34.221 -10.255 -16.790  1.00 49.99           C  
ATOM   2381  CB  ASN A 146      33.215 -11.924 -15.150  1.00 49.99           C  
ATOM   2382  HB2 ASN A 146      32.194 -11.596 -14.953  1.00 49.99           H  
ATOM   2383  HB3 ASN A 146      33.206 -12.512 -16.068  1.00 49.99           H  
ATOM   2384  O   ASN A 146      35.105 -10.702 -17.531  1.00 49.99           O  
ATOM   2385  CG  ASN A 146      33.700 -12.846 -14.048  1.00 49.99           C  
ATOM   2386  ND2 ASN A 146      32.936 -13.024 -13.000  1.00 49.99           N  
ATOM   2387 HD21 ASN A 146      32.158 -12.401 -12.837  1.00 49.99           H  
ATOM   2388 HD22 ASN A 146      33.276 -13.616 -12.255  1.00 49.99           H  
ATOM   2389  OD1 ASN A 146      34.774 -13.419 -14.146  1.00 49.99           O  
ATOM   2390  N   ILE A 147      33.346  -9.338 -17.218  1.00 51.29           N  
ATOM   2391  H   ILE A 147      32.609  -9.054 -16.589  1.00 51.29           H  
ATOM   2392  CA  ILE A 147      33.368  -8.776 -18.582  1.00 51.29           C  
ATOM   2393  HA  ILE A 147      33.405  -9.599 -19.295  1.00 51.29           H  
ATOM   2394  C   ILE A 147      34.646  -7.949 -18.810  1.00 51.29           C  
ATOM   2395  CB  ILE A 147      32.062  -7.988 -18.848  1.00 51.29           C  
ATOM   2396  HB  ILE A 147      31.895  -7.302 -18.018  1.00 51.29           H  
ATOM   2397  O   ILE A 147      35.322  -8.122 -19.829  1.00 51.29           O  
ATOM   2398  CG1 ILE A 147      30.874  -8.979 -18.932  1.00 51.29           C  
ATOM   2399 HG12 ILE A 147      30.930  -9.694 -18.111  1.00 51.29           H  
ATOM   2400 HG13 ILE A 147      30.937  -9.545 -19.861  1.00 51.29           H  
ATOM   2401  CG2 ILE A 147      32.148  -7.165 -20.148  1.00 51.29           C  
ATOM   2402 HG21 ILE A 147      31.209  -6.639 -20.324  1.00 51.29           H  
ATOM   2403 HG22 ILE A 147      32.353  -7.817 -20.997  1.00 51.29           H  
ATOM   2404 HG23 ILE A 147      32.929  -6.408 -20.075  1.00 51.29           H  
ATOM   2405  CD1 ILE A 147      29.495  -8.312 -18.849  1.00 51.29           C  
ATOM   2406 HD11 ILE A 147      29.431  -7.703 -17.947  1.00 51.29           H  
ATOM   2407 HD12 ILE A 147      28.725  -9.082 -18.808  1.00 51.29           H  
ATOM   2408 HD13 ILE A 147      29.314  -7.687 -19.723  1.00 51.29           H  
ATOM   2409  N   LYS A 148      35.057  -7.133 -17.828  1.00 55.22           N  
ATOM   2410  H   LYS A 148      34.473  -7.045 -17.009  1.00 55.22           H  
ATOM   2411  CA  LYS A 148      36.324  -6.374 -17.880  1.00 55.22           C  
ATOM   2412  HA  LYS A 148      36.360  -5.828 -18.823  1.00 55.22           H  
ATOM   2413  C   LYS A 148      37.561  -7.290 -17.889  1.00 55.22           C  
ATOM   2414  CB  LYS A 148      36.360  -5.351 -16.726  1.00 55.22           C  
ATOM   2415  HB2 LYS A 148      37.359  -4.921 -16.662  1.00 55.22           H  
ATOM   2416  HB3 LYS A 148      36.144  -5.859 -15.786  1.00 55.22           H  
ATOM   2417  O   LYS A 148      38.571  -6.946 -18.502  1.00 55.22           O  
ATOM   2418  CG  LYS A 148      35.348  -4.208 -16.943  1.00 55.22           C  
ATOM   2419  HG2 LYS A 148      34.355  -4.629 -17.097  1.00 55.22           H  
ATOM   2420  HG3 LYS A 148      35.627  -3.653 -17.839  1.00 55.22           H  
ATOM   2421  CD  LYS A 148      35.282  -3.238 -15.750  1.00 55.22           C  
ATOM   2422  HD2 LYS A 148      35.013  -3.804 -14.858  1.00 55.22           H  
ATOM   2423  HD3 LYS A 148      36.257  -2.775 -15.599  1.00 55.22           H  
ATOM   2424  CE  LYS A 148      34.219  -2.155 -16.007  1.00 55.22           C  
ATOM   2425  HE2 LYS A 148      34.517  -1.563 -16.872  1.00 55.22           H  
ATOM   2426  HE3 LYS A 148      33.284  -2.655 -16.259  1.00 55.22           H  
ATOM   2427  NZ  LYS A 148      33.998  -1.273 -14.828  1.00 55.22           N  
ATOM   2428  HZ1 LYS A 148      33.692  -1.813 -14.031  1.00 55.22           H  
ATOM   2429  HZ2 LYS A 148      34.836  -0.771 -14.570  1.00 55.22           H  
ATOM   2430  HZ3 LYS A 148      33.272  -0.598 -15.019  1.00 55.22           H  
ATOM   2431  N   GLY A 149      37.479  -8.476 -17.277  1.00 50.18           N  
ATOM   2432  H   GLY A 149      36.645  -8.664 -16.740  1.00 50.18           H  
ATOM   2433  CA  GLY A 149      38.567  -9.463 -17.248  1.00 50.18           C  
ATOM   2434  HA2 GLY A 149      39.494  -8.964 -16.966  1.00 50.18           H  
ATOM   2435  HA3 GLY A 149      38.332 -10.198 -16.478  1.00 50.18           H  
ATOM   2436  C   GLY A 149      38.809 -10.226 -18.562  1.00 50.18           C  
ATOM   2437  O   GLY A 149      39.954 -10.579 -18.860  1.00 50.18           O  
ATOM   2438  N   ARG A 150      37.771 -10.487 -19.373  1.00 49.02           N  
ATOM   2439  H   ARG A 150      36.855 -10.179 -19.078  1.00 49.02           H  
ATOM   2440  CA  ARG A 150      37.888 -11.363 -20.564  1.00 49.02           C  
ATOM   2441  HA  ARG A 150      38.655 -12.108 -20.352  1.00 49.02           H  
ATOM   2442  C   ARG A 150      38.410 -10.676 -21.834  1.00 49.02           C  
ATOM   2443  CB  ARG A 150      36.573 -12.131 -20.800  1.00 49.02           C  
ATOM   2444  HB2 ARG A 150      35.723 -11.455 -20.701  1.00 49.02           H  
ATOM   2445  HB3 ARG A 150      36.576 -12.534 -21.812  1.00 49.02           H  
ATOM   2446  O   ARG A 150      39.069 -11.338 -22.636  1.00 49.02           O  
ATOM   2447  CG  ARG A 150      36.438 -13.305 -19.812  1.00 49.02           C  
ATOM   2448  HG2 ARG A 150      37.316 -13.944 -19.901  1.00 49.02           H  
ATOM   2449  HG3 ARG A 150      36.389 -12.918 -18.794  1.00 49.02           H  
ATOM   2450  CD  ARG A 150      35.187 -14.152 -20.085  1.00 49.02           C  
ATOM   2451  HD2 ARG A 150      35.201 -14.479 -21.125  1.00 49.02           H  
ATOM   2452  HD3 ARG A 150      34.307 -13.529 -19.924  1.00 49.02           H  
ATOM   2453  NE  ARG A 150      35.129 -15.334 -19.198  1.00 49.02           N  
ATOM   2454  HE  ARG A 150      35.857 -15.417 -18.503  1.00 49.02           H  
ATOM   2455  NH1 ARG A 150      33.128 -16.197 -19.938  1.00 49.02           N  
ATOM   2456 HH11 ARG A 150      33.025 -15.415 -20.568  1.00 49.02           H  
ATOM   2457 HH12 ARG A 150      32.393 -16.886 -19.865  1.00 49.02           H  
ATOM   2458  NH2 ARG A 150      34.239 -17.241 -18.315  1.00 49.02           N  
ATOM   2459 HH21 ARG A 150      33.486 -17.911 -18.263  1.00 49.02           H  
ATOM   2460 HH22 ARG A 150      34.982 -17.286 -17.631  1.00 49.02           H  
ATOM   2461  CZ  ARG A 150      34.171 -16.249 -19.158  1.00 49.02           C  
ATOM   2462  N   ASN A 151      38.253  -9.360 -21.987  1.00 54.23           N  
ATOM   2463  H   ASN A 151      37.696  -8.876 -21.298  1.00 54.23           H  
ATOM   2464  CA  ASN A 151      38.653  -8.627 -23.206  1.00 54.23           C  
ATOM   2465  HA  ASN A 151      38.392  -9.256 -24.056  1.00 54.23           H  
ATOM   2466  C   ASN A 151      40.175  -8.402 -23.395  1.00 54.23           C  
ATOM   2467  CB  ASN A 151      37.808  -7.336 -23.325  1.00 54.23           C  
ATOM   2468  HB2 ASN A 151      38.299  -6.629 -23.993  1.00 54.23           H  
ATOM   2469  HB3 ASN A 151      37.706  -6.859 -22.350  1.00 54.23           H  
ATOM   2470  O   ASN A 151      40.582  -7.597 -24.230  1.00 54.23           O  
ATOM   2471  CG  ASN A 151      36.426  -7.584 -23.914  1.00 54.23           C  
ATOM   2472  ND2 ASN A 151      35.588  -6.577 -23.970  1.00 54.23           N  
ATOM   2473 HD21 ASN A 151      34.680  -6.772 -24.367  1.00 54.23           H  
ATOM   2474 HD22 ASN A 151      35.837  -5.660 -23.626  1.00 54.23           H  
ATOM   2475  OD1 ASN A 151      36.091  -8.672 -24.348  1.00 54.23           O  
ATOM   2476  N   ARG A 152      41.049  -9.116 -22.666  1.00 53.83           N  
ATOM   2477  H   ARG A 152      40.659  -9.762 -21.995  1.00 53.83           H  
ATOM   2478  CA  ARG A 152      42.522  -9.007 -22.796  1.00 53.83           C  
ATOM   2479  HA  ARG A 152      42.737  -8.217 -23.516  1.00 53.83           H  
ATOM   2480  C   ARG A 152      43.237 -10.212 -23.427  1.00 53.83           C  
ATOM   2481  CB  ARG A 152      43.142  -8.559 -21.453  1.00 53.83           C  
ATOM   2482  HB2 ARG A 152      44.182  -8.882 -21.404  1.00 53.83           H  
ATOM   2483  HB3 ARG A 152      42.608  -9.018 -20.621  1.00 53.83           H  
ATOM   2484  O   ARG A 152      44.458 -10.158 -23.570  1.00 53.83           O  
ATOM   2485  CG  ARG A 152      43.122  -7.026 -21.314  1.00 53.83           C  
ATOM   2486  HG2 ARG A 152      42.090  -6.674 -21.291  1.00 53.83           H  
ATOM   2487  HG3 ARG A 152      43.620  -6.590 -22.180  1.00 53.83           H  
ATOM   2488  CD  ARG A 152      43.852  -6.559 -20.045  1.00 53.83           C  
ATOM   2489  HD2 ARG A 152      43.261  -6.848 -19.175  1.00 53.83           H  
ATOM   2490  HD3 ARG A 152      44.821  -7.056 -19.997  1.00 53.83           H  
ATOM   2491  NE  ARG A 152      44.063  -5.097 -20.045  1.00 53.83           N  
ATOM   2492  HE  ARG A 152      43.655  -4.582 -20.813  1.00 53.83           H  
ATOM   2493  NH1 ARG A 152      45.234  -4.929 -18.072  1.00 53.83           N  
ATOM   2494 HH11 ARG A 152      45.070  -5.910 -17.895  1.00 53.83           H  
ATOM   2495 HH12 ARG A 152      45.695  -4.356 -17.379  1.00 53.83           H  
ATOM   2496  NH2 ARG A 152      44.866  -3.100 -19.289  1.00 53.83           N  
ATOM   2497 HH21 ARG A 152      45.344  -2.554 -18.586  1.00 53.83           H  
ATOM   2498 HH22 ARG A 152      44.461  -2.625 -20.083  1.00 53.83           H  
ATOM   2499  CZ  ARG A 152      44.718  -4.386 -19.140  1.00 53.83           C  
ATOM   2500  N   LYS A 153      42.546 -11.295 -23.823  1.00 54.57           N  
ATOM   2501  H   LYS A 153      41.544 -11.291 -23.691  1.00 54.57           H  
ATOM   2502  CA  LYS A 153      43.195 -12.493 -24.415  1.00 54.57           C  
ATOM   2503  HA  LYS A 153      44.167 -12.192 -24.807  1.00 54.57           H  
ATOM   2504  C   LYS A 153      42.468 -13.085 -25.634  1.00 54.57           C  
ATOM   2505  CB  LYS A 153      43.476 -13.556 -23.333  1.00 54.57           C  
ATOM   2506  HB2 LYS A 153      42.572 -13.738 -22.752  1.00 54.57           H  
ATOM   2507  HB3 LYS A 153      43.755 -14.487 -23.827  1.00 54.57           H  
ATOM   2508  O   LYS A 153      41.839 -14.132 -25.561  1.00 54.57           O  
ATOM   2509  CG  LYS A 153      44.633 -13.156 -22.401  1.00 54.57           C  
ATOM   2510  HG2 LYS A 153      44.333 -12.300 -21.797  1.00 54.57           H  
ATOM   2511  HG3 LYS A 153      45.500 -12.879 -23.001  1.00 54.57           H  
ATOM   2512  CD  LYS A 153      45.023 -14.311 -21.467  1.00 54.57           C  
ATOM   2513  HD2 LYS A 153      45.317 -15.175 -22.062  1.00 54.57           H  
ATOM   2514  HD3 LYS A 153      44.157 -14.578 -20.862  1.00 54.57           H  
ATOM   2515  CE  LYS A 153      46.184 -13.890 -20.555  1.00 54.57           C  
ATOM   2516  HE2 LYS A 153      45.891 -12.985 -20.024  1.00 54.57           H  
ATOM   2517  HE3 LYS A 153      47.047 -13.645 -21.175  1.00 54.57           H  
ATOM   2518  NZ  LYS A 153      46.532 -14.955 -19.579  1.00 54.57           N  
ATOM   2519  HZ1 LYS A 153      45.738 -15.167 -18.991  1.00 54.57           H  
ATOM   2520  HZ2 LYS A 153      47.286 -14.660 -18.976  1.00 54.57           H  
ATOM   2521  HZ3 LYS A 153      46.809 -15.805 -20.048  1.00 54.57           H  
ATOM   2522  N   GLY A 154      42.678 -12.453 -26.786  1.00 58.19           N  
ATOM   2523  H   GLY A 154      43.073 -11.526 -26.729  1.00 58.19           H  
ATOM   2524  CA  GLY A 154      42.334 -12.951 -28.124  1.00 58.19           C  
ATOM   2525  HA2 GLY A 154      41.341 -13.402 -28.112  1.00 58.19           H  
ATOM   2526  HA3 GLY A 154      43.065 -13.697 -28.435  1.00 58.19           H  
ATOM   2527  C   GLY A 154      42.326 -11.766 -29.092  1.00 58.19           C  
ATOM   2528  O   GLY A 154      41.663 -10.783 -28.816  1.00 58.19           O  
ATOM   2529  N   ARG A 155      43.065 -11.734 -30.205  1.00 55.93           N  
ATOM   2530  H   ARG A 155      43.078 -10.813 -30.618  1.00 55.93           H  
ATOM   2531  CA  ARG A 155      43.406 -12.835 -31.117  1.00 55.93           C  
ATOM   2532  HA  ARG A 155      43.491 -13.786 -30.591  1.00 55.93           H  
ATOM   2533  C   ARG A 155      44.720 -12.513 -31.854  1.00 55.93           C  
ATOM   2534  CB  ARG A 155      42.204 -12.870 -32.089  1.00 55.93           C  
ATOM   2535  HB2 ARG A 155      41.293 -12.891 -31.491  1.00 55.93           H  
ATOM   2536  HB3 ARG A 155      42.186 -11.933 -32.647  1.00 55.93           H  
ATOM   2537  O   ARG A 155      44.739 -11.636 -32.710  1.00 55.93           O  
ATOM   2538  CG  ARG A 155      42.091 -14.029 -33.086  1.00 55.93           C  
ATOM   2539  HG2 ARG A 155      43.003 -14.120 -33.676  1.00 55.93           H  
ATOM   2540  HG3 ARG A 155      41.911 -14.955 -32.539  1.00 55.93           H  
ATOM   2541  CD  ARG A 155      40.892 -13.709 -34.003  1.00 55.93           C  
ATOM   2542  HD2 ARG A 155      41.190 -12.934 -34.709  1.00 55.93           H  
ATOM   2543  HD3 ARG A 155      40.084 -13.313 -33.389  1.00 55.93           H  
ATOM   2544  NE  ARG A 155      40.371 -14.883 -34.733  1.00 55.93           N  
ATOM   2545  HE  ARG A 155      40.781 -15.781 -34.517  1.00 55.93           H  
ATOM   2546  NH1 ARG A 155      38.623 -13.793 -35.770  1.00 55.93           N  
ATOM   2547 HH11 ARG A 155      37.738 -13.831 -36.254  1.00 55.93           H  
ATOM   2548 HH12 ARG A 155      38.897 -12.921 -35.341  1.00 55.93           H  
ATOM   2549  NH2 ARG A 155      38.812 -16.003 -35.971  1.00 55.93           N  
ATOM   2550 HH21 ARG A 155      37.914 -16.000 -36.434  1.00 55.93           H  
ATOM   2551 HH22 ARG A 155      39.184 -16.891 -35.668  1.00 55.93           H  
ATOM   2552  CZ  ARG A 155      39.278 -14.886 -35.484  1.00 55.93           C  
ATOM   2553  N   ARG A 156      45.816 -13.239 -31.585  1.00 56.49           N  
ATOM   2554  H   ARG A 156      45.754 -13.955 -30.875  1.00 56.49           H  
ATOM   2555  CA  ARG A 156      47.037 -13.163 -32.419  1.00 56.49           C  
ATOM   2556  HA  ARG A 156      47.297 -12.119 -32.594  1.00 56.49           H  
ATOM   2557  C   ARG A 156      46.753 -13.786 -33.794  1.00 56.49           C  
ATOM   2558  CB  ARG A 156      48.237 -13.867 -31.740  1.00 56.49           C  
ATOM   2559  HB2 ARG A 156      48.960 -14.117 -32.517  1.00 56.49           H  
ATOM   2560  HB3 ARG A 156      47.902 -14.801 -31.290  1.00 56.49           H  
ATOM   2561  O   ARG A 156      46.867 -15.001 -33.941  1.00 56.49           O  
ATOM   2562  CG  ARG A 156      48.981 -13.023 -30.691  1.00 56.49           C  
ATOM   2563  HG2 ARG A 156      48.310 -12.774 -29.869  1.00 56.49           H  
ATOM   2564  HG3 ARG A 156      49.322 -12.101 -31.162  1.00 56.49           H  
ATOM   2565  CD  ARG A 156      50.199 -13.799 -30.152  1.00 56.49           C  
ATOM   2566  HD2 ARG A 156      50.754 -14.205 -30.997  1.00 56.49           H  
ATOM   2567  HD3 ARG A 156      49.841 -14.628 -29.540  1.00 56.49           H  
ATOM   2568  NE  ARG A 156      51.110 -12.946 -29.359  1.00 56.49           N  
ATOM   2569  HE  ARG A 156      50.854 -11.973 -29.264  1.00 56.49           H  
ATOM   2570  NH1 ARG A 156      52.708 -14.533 -28.866  1.00 56.49           N  
ATOM   2571 HH11 ARG A 156      52.133 -15.247 -29.290  1.00 56.49           H  
ATOM   2572 HH12 ARG A 156      53.592 -14.771 -28.440  1.00 56.49           H  
ATOM   2573  NH2 ARG A 156      53.021 -12.426 -28.223  1.00 56.49           N  
ATOM   2574 HH21 ARG A 156      53.910 -12.694 -27.825  1.00 56.49           H  
ATOM   2575 HH22 ARG A 156      52.745 -11.455 -28.179  1.00 56.49           H  
ATOM   2576  CZ  ARG A 156      52.268 -13.305 -28.822  1.00 56.49           C  
ATOM   2577  N   ARG A 157      46.389 -12.982 -34.798  1.00 54.30           N  
ATOM   2578  H   ARG A 157      46.265 -12.000 -34.597  1.00 54.30           H  
ATOM   2579  CA  ARG A 157      46.396 -13.413 -36.209  1.00 54.30           C  
ATOM   2580  HA  ARG A 157      46.210 -14.486 -36.251  1.00 54.30           H  
ATOM   2581  C   ARG A 157      47.794 -13.206 -36.802  1.00 54.30           C  
ATOM   2582  CB  ARG A 157      45.289 -12.711 -37.024  1.00 54.30           C  
ATOM   2583  HB2 ARG A 157      45.575 -12.723 -38.076  1.00 54.30           H  
ATOM   2584  HB3 ARG A 157      45.191 -11.671 -36.713  1.00 54.30           H  
ATOM   2585  O   ARG A 157      48.384 -12.145 -36.637  1.00 54.30           O  
ATOM   2586  CG  ARG A 157      43.942 -13.445 -36.885  1.00 54.30           C  
ATOM   2587  HG2 ARG A 157      43.603 -13.397 -35.850  1.00 54.30           H  
ATOM   2588  HG3 ARG A 157      44.098 -14.489 -37.155  1.00 54.30           H  
ATOM   2589  CD  ARG A 157      42.855 -12.861 -37.804  1.00 54.30           C  
ATOM   2590  HD2 ARG A 157      42.458 -11.952 -37.353  1.00 54.30           H  
ATOM   2591  HD3 ARG A 157      43.313 -12.598 -38.757  1.00 54.30           H  
ATOM   2592  NE  ARG A 157      41.768 -13.836 -38.059  1.00 54.30           N  
ATOM   2593  HE  ARG A 157      41.920 -14.780 -37.732  1.00 54.30           H  
ATOM   2594  NH1 ARG A 157      40.461 -12.497 -39.401  1.00 54.30           N  
ATOM   2595 HH11 ARG A 157      41.089 -11.719 -39.259  1.00 54.30           H  
ATOM   2596 HH12 ARG A 157      39.692 -12.378 -40.045  1.00 54.30           H  
ATOM   2597  NH2 ARG A 157      39.919 -14.639 -39.136  1.00 54.30           N  
ATOM   2598 HH21 ARG A 157      40.154 -15.587 -38.880  1.00 54.30           H  
ATOM   2599 HH22 ARG A 157      39.185 -14.487 -39.813  1.00 54.30           H  
ATOM   2600  CZ  ARG A 157      40.725 -13.651 -38.856  1.00 54.30           C  
ATOM   2601  N   ARG A 158      48.333 -14.248 -37.447  1.00 62.07           N  
ATOM   2602  H   ARG A 158      47.742 -15.054 -37.593  1.00 62.07           H  
ATOM   2603  CA  ARG A 158      49.576 -14.196 -38.236  1.00 62.07           C  
ATOM   2604  HA  ARG A 158      50.219 -13.396 -37.870  1.00 62.07           H  
ATOM   2605  C   ARG A 158      49.225 -13.909 -39.694  1.00 62.07           C  
ATOM   2606  CB  ARG A 158      50.325 -15.543 -38.201  1.00 62.07           C  
ATOM   2607  HB2 ARG A 158      51.156 -15.474 -38.903  1.00 62.07           H  
ATOM   2608  HB3 ARG A 158      49.656 -16.320 -38.571  1.00 62.07           H  
ATOM   2609  O   ARG A 158      48.340 -14.580 -40.216  1.00 62.07           O  
ATOM   2610  CG  ARG A 158      50.893 -15.990 -36.848  1.00 62.07           C  
ATOM   2611  HG2 ARG A 158      50.081 -16.141 -36.136  1.00 62.07           H  
ATOM   2612  HG3 ARG A 158      51.578 -15.231 -36.469  1.00 62.07           H  
ATOM   2613  CD  ARG A 158      51.647 -17.315 -37.071  1.00 62.07           C  
ATOM   2614  HD2 ARG A 158      52.460 -17.134 -37.774  1.00 62.07           H  
ATOM   2615  HD3 ARG A 158      50.961 -18.034 -37.518  1.00 62.07           H  
ATOM   2616  NE  ARG A 158      52.199 -17.887 -35.827  1.00 62.07           N  
ATOM   2617  HE  ARG A 158      51.945 -17.437 -34.959  1.00 62.07           H  
ATOM   2618  NH1 ARG A 158      53.394 -19.595 -36.807  1.00 62.07           N  
ATOM   2619 HH11 ARG A 158      53.994 -20.404 -36.727  1.00 62.07           H  
ATOM   2620 HH12 ARG A 158      53.094 -19.289 -37.722  1.00 62.07           H  
ATOM   2621  NH2 ARG A 158      53.404 -19.386 -34.593  1.00 62.07           N  
ATOM   2622 HH21 ARG A 158      53.111 -18.942 -33.734  1.00 62.07           H  
ATOM   2623 HH22 ARG A 158      54.010 -20.193 -34.553  1.00 62.07           H  
ATOM   2624  CZ  ARG A 158      52.993 -18.946 -35.749  1.00 62.07           C  
ATOM   2625  N   GLY A 159      49.986 -13.027 -40.341  1.00 55.42           N  
ATOM   2626  H   GLY A 159      50.654 -12.490 -39.806  1.00 55.42           H  
ATOM   2627  CA  GLY A 159      49.860 -12.719 -41.771  1.00 55.42           C  
ATOM   2628  HA2 GLY A 159      49.842 -13.646 -42.344  1.00 55.42           H  
ATOM   2629  HA3 GLY A 159      50.738 -12.146 -42.070  1.00 55.42           H  
ATOM   2630  C   GLY A 159      48.596 -11.915 -42.119  1.00 55.42           C  
ATOM   2631  O   GLY A 159      47.612 -11.949 -41.387  1.00 55.42           O  
ATOM   2632  N   THR A 160      48.570 -11.144 -43.202  1.00 44.31           N  
ATOM   2633  H   THR A 160      47.702 -10.645 -43.335  1.00 44.31           H  
ATOM   2634  CA  THR A 160      49.573 -10.931 -44.268  1.00 44.31           C  
ATOM   2635  HA  THR A 160      50.583 -11.149 -43.920  1.00 44.31           H  
ATOM   2636  C   THR A 160      49.523  -9.469 -44.700  1.00 44.31           C  
ATOM   2637  CB  THR A 160      49.266 -11.782 -45.512  1.00 44.31           C  
ATOM   2638  HB  THR A 160      49.801 -11.371 -46.369  1.00 44.31           H  
ATOM   2639  O   THR A 160      48.436  -8.904 -44.764  1.00 44.31           O  
ATOM   2640  CG2 THR A 160      49.689 -13.238 -45.340  1.00 44.31           C  
ATOM   2641 HG21 THR A 160      49.085 -13.715 -44.568  1.00 44.31           H  
ATOM   2642 HG22 THR A 160      50.746 -13.294 -45.078  1.00 44.31           H  
ATOM   2643 HG23 THR A 160      49.532 -13.765 -46.281  1.00 44.31           H  
ATOM   2644  OG1 THR A 160      47.882 -11.776 -45.774  1.00 44.31           O  
ATOM   2645  HG1 THR A 160      47.593 -10.862 -45.823  1.00 44.31           H  
ATOM   2646  N   GLY A 161      50.671  -8.859 -45.002  1.00 53.58           N  
ATOM   2647  H   GLY A 161      51.539  -9.377 -45.004  1.00 53.58           H  
ATOM   2648  CA  GLY A 161      50.723  -7.443 -45.364  1.00 53.58           C  
ATOM   2649  HA2 GLY A 161      51.761  -7.114 -45.416  1.00 53.58           H  
ATOM   2650  HA3 GLY A 161      50.227  -6.859 -44.589  1.00 53.58           H  
ATOM   2651  C   GLY A 161      50.066  -7.135 -46.712  1.00 53.58           C  
ATOM   2652  O   GLY A 161      50.299  -7.847 -47.688  1.00 53.58           O  
ATOM   2653  N   ARG A 162      49.301  -6.042 -46.744  1.00 39.46           N  
ATOM   2654  H   ARG A 162      49.046  -5.637 -45.854  1.00 39.46           H  
ATOM   2655  CA  ARG A 162      49.069  -5.156 -47.892  1.00 39.46           C  
ATOM   2656  HA  ARG A 162      49.986  -5.069 -48.474  1.00 39.46           H  
ATOM   2657  C   ARG A 162      48.768  -3.773 -47.319  1.00 39.46           C  
ATOM   2658  CB  ARG A 162      47.929  -5.657 -48.797  1.00 39.46           C  
ATOM   2659  HB2 ARG A 162      47.320  -4.813 -49.123  1.00 39.46           H  
ATOM   2660  HB3 ARG A 162      47.291  -6.352 -48.252  1.00 39.46           H  
ATOM   2661  O   ARG A 162      47.864  -3.640 -46.497  1.00 39.46           O  
ATOM   2662  CG  ARG A 162      48.521  -6.332 -50.040  1.00 39.46           C  
ATOM   2663  HG2 ARG A 162      49.091  -5.598 -50.609  1.00 39.46           H  
ATOM   2664  HG3 ARG A 162      49.194  -7.134 -49.737  1.00 39.46           H  
ATOM   2665  CD  ARG A 162      47.445  -6.930 -50.943  1.00 39.46           C  
ATOM   2666  HD2 ARG A 162      46.805  -7.585 -50.351  1.00 39.46           H  
ATOM   2667  HD3 ARG A 162      46.845  -6.116 -51.347  1.00 39.46           H  
ATOM   2668  NE  ARG A 162      48.075  -7.707 -52.028  1.00 39.46           N  
ATOM   2669  HE  ARG A 162      49.040  -7.967 -51.883  1.00 39.46           H  
ATOM   2670  NH1 ARG A 162      46.294  -7.726 -53.474  1.00 39.46           N  
ATOM   2671 HH11 ARG A 162      45.899  -7.930 -54.381  1.00 39.46           H  
ATOM   2672 HH12 ARG A 162      45.779  -7.148 -52.826  1.00 39.46           H  
ATOM   2673  NH2 ARG A 162      48.208  -8.715 -54.062  1.00 39.46           N  
ATOM   2674 HH21 ARG A 162      49.179  -8.931 -53.889  1.00 39.46           H  
ATOM   2675 HH22 ARG A 162      47.791  -8.932 -54.956  1.00 39.46           H  
ATOM   2676  CZ  ARG A 162      47.523  -8.046 -53.177  1.00 39.46           C  
ATOM   2677  N   SER A 163      49.604  -2.815 -47.685  1.00 57.43           N  
ATOM   2678  H   SER A 163      50.292  -3.009 -48.398  1.00 57.43           H  
ATOM   2679  CA  SER A 163      49.651  -1.467 -47.123  1.00 57.43           C  
ATOM   2680  HA  SER A 163      49.160  -1.450 -46.150  1.00 57.43           H  
ATOM   2681  C   SER A 163      48.939  -0.460 -48.039  1.00 57.43           C  
ATOM   2682  CB  SER A 163      51.122  -1.066 -46.926  1.00 57.43           C  
ATOM   2683  HB2 SER A 163      51.166  -0.168 -46.310  1.00 57.43           H  
ATOM   2684  HB3 SER A 163      51.561  -0.845 -47.899  1.00 57.43           H  
ATOM   2685  O   SER A 163      48.568  -0.807 -49.158  1.00 57.43           O  
ATOM   2686  OG  SER A 163      51.897  -2.088 -46.310  1.00 57.43           O  
ATOM   2687  HG  SER A 163      52.760  -1.688 -46.179  1.00 57.43           H  
ATOM   2688  N   ASP A 164      48.823   0.778 -47.555  1.00 52.20           N  
ATOM   2689  H   ASP A 164      49.221   0.933 -46.639  1.00 52.20           H  
ATOM   2690  CA  ASP A 164      48.711   2.029 -48.332  1.00 52.20           C  
ATOM   2691  HA  ASP A 164      49.079   2.790 -47.644  1.00 52.20           H  
ATOM   2692  C   ASP A 164      47.312   2.581 -48.696  1.00 52.20           C  
ATOM   2693  CB  ASP A 164      49.736   2.082 -49.493  1.00 52.20           C  
ATOM   2694  HB2 ASP A 164      49.764   3.098 -49.887  1.00 52.20           H  
ATOM   2695  HB3 ASP A 164      49.395   1.431 -50.297  1.00 52.20           H  
ATOM   2696  O   ASP A 164      47.241   3.713 -49.161  1.00 52.20           O  
ATOM   2697  CG  ASP A 164      51.173   1.689 -49.099  1.00 52.20           C  
ATOM   2698  OD1 ASP A 164      51.508   1.732 -47.891  1.00 52.20           O  
ATOM   2699  OD2 ASP A 164      51.936   1.270 -49.998  1.00 52.20           O  
ATOM   2700  N   GLU A 165      46.197   1.899 -48.392  1.00 51.46           N  
ATOM   2701  H   GLU A 165      46.295   0.930 -48.126  1.00 51.46           H  
ATOM   2702  CA  GLU A 165      44.830   2.473 -48.555  1.00 51.46           C  
ATOM   2703  HA  GLU A 165      44.910   3.460 -49.008  1.00 51.46           H  
ATOM   2704  C   GLU A 165      44.069   2.742 -47.232  1.00 51.46           C  
ATOM   2705  CB  GLU A 165      43.987   1.628 -49.538  1.00 51.46           C  
ATOM   2706  HB2 GLU A 165      44.052   0.577 -49.253  1.00 51.46           H  
ATOM   2707  HB3 GLU A 165      42.943   1.934 -49.471  1.00 51.46           H  
ATOM   2708  O   GLU A 165      42.941   3.219 -47.266  1.00 51.46           O  
ATOM   2709  CG  GLU A 165      44.426   1.808 -51.003  1.00 51.46           C  
ATOM   2710  HG2 GLU A 165      44.448   2.874 -51.228  1.00 51.46           H  
ATOM   2711  HG3 GLU A 165      45.438   1.420 -51.117  1.00 51.46           H  
ATOM   2712  CD  GLU A 165      43.503   1.099 -52.016  1.00 51.46           C  
ATOM   2713  OE1 GLU A 165      43.440   1.568 -53.177  1.00 51.46           O  
ATOM   2714  OE2 GLU A 165      42.907   0.053 -51.659  1.00 51.46           O  
ATOM   2715  N   ASN A 166      44.651   2.458 -46.056  1.00 53.29           N  
ATOM   2716  H   ASN A 166      45.614   2.156 -46.071  1.00 53.29           H  
ATOM   2717  CA  ASN A 166      43.926   2.501 -44.766  1.00 53.29           C  
ATOM   2718  HA  ASN A 166      42.861   2.619 -44.966  1.00 53.29           H  
ATOM   2719  C   ASN A 166      44.257   3.683 -43.833  1.00 53.29           C  
ATOM   2720  CB  ASN A 166      44.107   1.154 -44.036  1.00 53.29           C  
ATOM   2721  HB2 ASN A 166      45.094   0.742 -44.244  1.00 53.29           H  
ATOM   2722  HB3 ASN A 166      44.042   1.314 -42.959  1.00 53.29           H  
ATOM   2723  O   ASN A 166      43.570   3.847 -42.824  1.00 53.29           O  
ATOM   2724  CG  ASN A 166      43.020   0.148 -44.372  1.00 53.29           C  
ATOM   2725  ND2 ASN A 166      43.378  -1.050 -44.768  1.00 53.29           N  
ATOM   2726 HD21 ASN A 166      42.605  -1.615 -45.092  1.00 53.29           H  
ATOM   2727 HD22 ASN A 166      44.345  -1.235 -44.992  1.00 53.29           H  
ATOM   2728  OD1 ASN A 166      41.835   0.379 -44.242  1.00 53.29           O  
ATOM   2729  N   ASP A 167      45.281   4.496 -44.111  1.00 57.02           N  
ATOM   2730  H   ASP A 167      45.821   4.351 -44.952  1.00 57.02           H  
ATOM   2731  CA  ASP A 167      45.744   5.506 -43.141  1.00 57.02           C  
ATOM   2732  HA  ASP A 167      45.746   5.046 -42.152  1.00 57.02           H  
ATOM   2733  C   ASP A 167      44.793   6.716 -43.012  1.00 57.02           C  
ATOM   2734  CB  ASP A 167      47.199   5.916 -43.435  1.00 57.02           C  
ATOM   2735  HB2 ASP A 167      47.402   6.855 -42.921  1.00 57.02           H  
ATOM   2736  HB3 ASP A 167      47.317   6.090 -44.505  1.00 57.02           H  
ATOM   2737  O   ASP A 167      44.642   7.255 -41.913  1.00 57.02           O  
ATOM   2738  CG  ASP A 167      48.247   4.892 -42.954  1.00 57.02           C  
ATOM   2739  OD1 ASP A 167      47.882   3.939 -42.224  1.00 57.02           O  
ATOM   2740  OD2 ASP A 167      49.434   5.085 -43.294  1.00 57.02           O  
ATOM   2741  N   ASP A 168      44.072   7.087 -44.077  1.00 57.43           N  
ATOM   2742  H   ASP A 168      44.252   6.634 -44.961  1.00 57.43           H  
ATOM   2743  CA  ASP A 168      43.058   8.158 -44.039  1.00 57.43           C  
ATOM   2744  HA  ASP A 168      43.480   9.029 -43.538  1.00 57.43           H  
ATOM   2745  C   ASP A 168      41.807   7.753 -43.239  1.00 57.43           C  
ATOM   2746  CB  ASP A 168      42.661   8.563 -45.472  1.00 57.43           C  
ATOM   2747  HB2 ASP A 168      41.691   9.059 -45.430  1.00 57.43           H  
ATOM   2748  HB3 ASP A 168      42.544   7.667 -46.082  1.00 57.43           H  
ATOM   2749  O   ASP A 168      41.273   8.548 -42.455  1.00 57.43           O  
ATOM   2750  CG  ASP A 168      43.631   9.536 -46.157  1.00 57.43           C  
ATOM   2751  OD1 ASP A 168      44.463  10.149 -45.453  1.00 57.43           O  
ATOM   2752  OD2 ASP A 168      43.475   9.715 -47.385  1.00 57.43           O  
ATOM   2753  N   ASP A 169      41.360   6.500 -43.367  1.00 56.68           N  
ATOM   2754  H   ASP A 169      41.819   5.888 -44.026  1.00 56.68           H  
ATOM   2755  CA  ASP A 169      40.251   5.969 -42.567  1.00 56.68           C  
ATOM   2756  HA  ASP A 169      39.456   6.714 -42.540  1.00 56.68           H  
ATOM   2757  C   ASP A 169      40.666   5.749 -41.104  1.00 56.68           C  
ATOM   2758  CB  ASP A 169      39.680   4.694 -43.213  1.00 56.68           C  
ATOM   2759  HB2 ASP A 169      39.145   4.131 -42.449  1.00 56.68           H  
ATOM   2760  HB3 ASP A 169      40.499   4.071 -43.574  1.00 56.68           H  
ATOM   2761  O   ASP A 169      39.866   5.986 -40.195  1.00 56.68           O  
ATOM   2762  CG  ASP A 169      38.687   4.974 -44.355  1.00 56.68           C  
ATOM   2763  OD1 ASP A 169      38.128   6.101 -44.416  1.00 56.68           O  
ATOM   2764  OD2 ASP A 169      38.423   4.021 -45.118  1.00 56.68           O  
ATOM   2765  N   LEU A 170      41.936   5.417 -40.843  1.00 53.83           N  
ATOM   2766  H   LEU A 170      42.538   5.204 -41.626  1.00 53.83           H  
ATOM   2767  CA  LEU A 170      42.512   5.426 -39.495  1.00 53.83           C  
ATOM   2768  HA  LEU A 170      41.859   4.837 -38.850  1.00 53.83           H  
ATOM   2769  C   LEU A 170      42.542   6.836 -38.892  1.00 53.83           C  
ATOM   2770  CB  LEU A 170      43.910   4.774 -39.523  1.00 53.83           C  
ATOM   2771  HB2 LEU A 170      44.631   5.406 -39.004  1.00 53.83           H  
ATOM   2772  HB3 LEU A 170      44.254   4.703 -40.555  1.00 53.83           H  
ATOM   2773  O   LEU A 170      42.141   6.999 -37.740  1.00 53.83           O  
ATOM   2774  CG  LEU A 170      43.910   3.373 -38.886  1.00 53.83           C  
ATOM   2775  HG  LEU A 170      42.940   2.898 -39.035  1.00 53.83           H  
ATOM   2776  CD1 LEU A 170      44.965   2.468 -39.517  1.00 53.83           C  
ATOM   2777 HD11 LEU A 170      45.952   2.921 -39.422  1.00 53.83           H  
ATOM   2778 HD12 LEU A 170      44.953   1.488 -39.041  1.00 53.83           H  
ATOM   2779 HD13 LEU A 170      44.747   2.351 -40.579  1.00 53.83           H  
ATOM   2780  CD2 LEU A 170      44.193   3.465 -37.383  1.00 53.83           C  
ATOM   2781 HD21 LEU A 170      44.134   2.471 -36.940  1.00 53.83           H  
ATOM   2782 HD22 LEU A 170      43.450   4.110 -36.914  1.00 53.83           H  
ATOM   2783 HD23 LEU A 170      45.187   3.880 -37.217  1.00 53.83           H  
ATOM   2784  N   GLN A 171      42.935   7.870 -39.642  1.00 56.85           N  
ATOM   2785  H   GLN A 171      43.289   7.693 -40.571  1.00 56.85           H  
ATOM   2786  CA  GLN A 171      42.887   9.251 -39.144  1.00 56.85           C  
ATOM   2787  HA  GLN A 171      43.371   9.276 -38.168  1.00 56.85           H  
ATOM   2788  C   GLN A 171      41.454   9.747 -38.913  1.00 56.85           C  
ATOM   2789  CB  GLN A 171      43.656  10.209 -40.063  1.00 56.85           C  
ATOM   2790  HB2 GLN A 171      43.390  11.226 -39.777  1.00 56.85           H  
ATOM   2791  HB3 GLN A 171      43.368  10.055 -41.103  1.00 56.85           H  
ATOM   2792  O   GLN A 171      41.201  10.404 -37.897  1.00 56.85           O  
ATOM   2793  CG  GLN A 171      45.176  10.044 -39.904  1.00 56.85           C  
ATOM   2794  HG2 GLN A 171      45.428  10.033 -38.843  1.00 56.85           H  
ATOM   2795  HG3 GLN A 171      45.485   9.091 -40.333  1.00 56.85           H  
ATOM   2796  CD  GLN A 171      45.976  11.168 -40.559  1.00 56.85           C  
ATOM   2797  NE2 GLN A 171      47.265  10.987 -40.742  1.00 56.85           N  
ATOM   2798 HE21 GLN A 171      47.647  10.057 -40.647  1.00 56.85           H  
ATOM   2799 HE22 GLN A 171      47.718  11.700 -41.295  1.00 56.85           H  
ATOM   2800  OE1 GLN A 171      45.493  12.245 -40.863  1.00 56.85           O  
ATOM   2801  N   ARG A 172      40.487   9.389 -39.770  1.00 55.90           N  
ATOM   2802  H   ARG A 172      40.754   8.897 -40.611  1.00 55.90           H  
ATOM   2803  CA  ARG A 172      39.060   9.660 -39.510  1.00 55.90           C  
ATOM   2804  HA  ARG A 172      38.937  10.721 -39.297  1.00 55.90           H  
ATOM   2805  C   ARG A 172      38.549   8.928 -38.273  1.00 55.90           C  
ATOM   2806  CB  ARG A 172      38.203   9.294 -40.727  1.00 55.90           C  
ATOM   2807  HB2 ARG A 172      38.553   8.357 -41.161  1.00 55.90           H  
ATOM   2808  HB3 ARG A 172      37.171   9.156 -40.405  1.00 55.90           H  
ATOM   2809  O   ARG A 172      37.897   9.556 -37.441  1.00 55.90           O  
ATOM   2810  CG  ARG A 172      38.229  10.406 -41.777  1.00 55.90           C  
ATOM   2811  HG2 ARG A 172      39.247  10.549 -42.138  1.00 55.90           H  
ATOM   2812  HG3 ARG A 172      37.866  11.334 -41.335  1.00 55.90           H  
ATOM   2813  CD  ARG A 172      37.324  10.009 -42.943  1.00 55.90           C  
ATOM   2814  HD2 ARG A 172      36.323   9.795 -42.567  1.00 55.90           H  
ATOM   2815  HD3 ARG A 172      37.729   9.100 -43.388  1.00 55.90           H  
ATOM   2816  NE  ARG A 172      37.250  11.080 -43.950  1.00 55.90           N  
ATOM   2817  HE  ARG A 172      37.591  11.991 -43.677  1.00 55.90           H  
ATOM   2818  NH1 ARG A 172      36.521   9.749 -45.670  1.00 55.90           N  
ATOM   2819 HH11 ARG A 172      36.674   8.935 -45.091  1.00 55.90           H  
ATOM   2820 HH12 ARG A 172      36.369   9.593 -46.657  1.00 55.90           H  
ATOM   2821  NH2 ARG A 172      36.918  11.919 -46.037  1.00 55.90           N  
ATOM   2822 HH21 ARG A 172      37.293  12.806 -45.735  1.00 55.90           H  
ATOM   2823 HH22 ARG A 172      36.721  11.754 -47.014  1.00 55.90           H  
ATOM   2824  CZ  ARG A 172      36.892  10.912 -45.209  1.00 55.90           C  
ATOM   2825  N   ALA A 173      38.880   7.648 -38.103  1.00 55.22           N  
ATOM   2826  H   ALA A 173      39.381   7.178 -38.843  1.00 55.22           H  
ATOM   2827  CA  ALA A 173      38.480   6.864 -36.937  1.00 55.22           C  
ATOM   2828  HA  ALA A 173      37.395   6.915 -36.841  1.00 55.22           H  
ATOM   2829  C   ALA A 173      39.086   7.409 -35.632  1.00 55.22           C  
ATOM   2830  CB  ALA A 173      38.870   5.401 -37.171  1.00 55.22           C  
ATOM   2831  HB1 ALA A 173      38.376   5.027 -38.068  1.00 55.22           H  
ATOM   2832  HB2 ALA A 173      38.560   4.797 -36.318  1.00 55.22           H  
ATOM   2833  HB3 ALA A 173      39.949   5.316 -37.298  1.00 55.22           H  
ATOM   2834  O   ALA A 173      38.380   7.522 -34.630  1.00 55.22           O  
ATOM   2835  N   ILE A 174      40.363   7.808 -35.645  1.00 51.52           N  
ATOM   2836  H   ILE A 174      40.900   7.634 -36.483  1.00 51.52           H  
ATOM   2837  CA  ILE A 174      41.046   8.443 -34.505  1.00 51.52           C  
ATOM   2838  HA  ILE A 174      40.907   7.816 -33.624  1.00 51.52           H  
ATOM   2839  C   ILE A 174      40.415   9.806 -34.180  1.00 51.52           C  
ATOM   2840  CB  ILE A 174      42.566   8.539 -34.792  1.00 51.52           C  
ATOM   2841  HB  ILE A 174      42.699   8.961 -35.788  1.00 51.52           H  
ATOM   2842  O   ILE A 174      40.187  10.111 -33.009  1.00 51.52           O  
ATOM   2843  CG1 ILE A 174      43.203   7.127 -34.753  1.00 51.52           C  
ATOM   2844 HG12 ILE A 174      42.565   6.417 -35.279  1.00 51.52           H  
ATOM   2845 HG13 ILE A 174      43.274   6.789 -33.720  1.00 51.52           H  
ATOM   2846  CG2 ILE A 174      43.289   9.456 -33.785  1.00 51.52           C  
ATOM   2847 HG21 ILE A 174      44.360   9.474 -33.987  1.00 51.52           H  
ATOM   2848 HG22 ILE A 174      42.927  10.480 -33.878  1.00 51.52           H  
ATOM   2849 HG23 ILE A 174      43.118   9.104 -32.768  1.00 51.52           H  
ATOM   2850  CD1 ILE A 174      44.594   7.055 -35.401  1.00 51.52           C  
ATOM   2851 HD11 ILE A 174      44.553   7.439 -36.420  1.00 51.52           H  
ATOM   2852 HD12 ILE A 174      45.318   7.630 -34.824  1.00 51.52           H  
ATOM   2853 HD13 ILE A 174      44.922   6.016 -35.431  1.00 51.52           H  
ATOM   2854  N   SER A 175      40.070  10.602 -35.197  1.00 52.28           N  
ATOM   2855  H   SER A 175      40.303  10.309 -36.135  1.00 52.28           H  
ATOM   2856  CA  SER A 175      39.395  11.896 -35.016  1.00 52.28           C  
ATOM   2857  HA  SER A 175      39.982  12.507 -34.330  1.00 52.28           H  
ATOM   2858  C   SER A 175      37.996  11.732 -34.411  1.00 52.28           C  
ATOM   2859  CB  SER A 175      39.299  12.648 -36.347  1.00 52.28           C  
ATOM   2860  HB2 SER A 175      38.686  12.086 -37.051  1.00 52.28           H  
ATOM   2861  HB3 SER A 175      38.831  13.617 -36.174  1.00 52.28           H  
ATOM   2862  O   SER A 175      37.650  12.431 -33.459  1.00 52.28           O  
ATOM   2863  OG  SER A 175      40.588  12.850 -36.891  1.00 52.28           O  
ATOM   2864  HG  SER A 175      40.894  12.023 -37.272  1.00 52.28           H  
ATOM   2865  N   ALA A 176      37.217  10.765 -34.905  1.00 55.47           N  
ATOM   2866  H   ALA A 176      37.548  10.235 -35.699  1.00 55.47           H  
ATOM   2867  CA  ALA A 176      35.894  10.439 -34.375  1.00 55.47           C  
ATOM   2868  HA  ALA A 176      35.301  11.352 -34.332  1.00 55.47           H  
ATOM   2869  C   ALA A 176      35.965   9.876 -32.945  1.00 55.47           C  
ATOM   2870  CB  ALA A 176      35.212   9.466 -35.345  1.00 55.47           C  
ATOM   2871  HB1 ALA A 176      35.139   9.918 -36.334  1.00 55.47           H  
ATOM   2872  HB2 ALA A 176      35.781   8.539 -35.416  1.00 55.47           H  
ATOM   2873  HB3 ALA A 176      34.208   9.240 -34.986  1.00 55.47           H  
ATOM   2874  O   ALA A 176      35.194  10.296 -32.087  1.00 55.47           O  
ATOM   2875  N   SER A 177      36.940   9.003 -32.660  1.00 55.49           N  
ATOM   2876  H   SER A 177      37.532   8.690 -33.416  1.00 55.49           H  
ATOM   2877  CA  SER A 177      37.169   8.443 -31.320  1.00 55.49           C  
ATOM   2878  HA  SER A 177      36.243   7.991 -30.965  1.00 55.49           H  
ATOM   2879  C   SER A 177      37.583   9.500 -30.294  1.00 55.49           C  
ATOM   2880  CB  SER A 177      38.231   7.344 -31.377  1.00 55.49           C  
ATOM   2881  HB2 SER A 177      38.561   7.102 -30.367  1.00 55.49           H  
ATOM   2882  HB3 SER A 177      39.086   7.686 -31.961  1.00 55.49           H  
ATOM   2883  O   SER A 177      37.209   9.403 -29.125  1.00 55.49           O  
ATOM   2884  OG  SER A 177      37.691   6.185 -31.974  1.00 55.49           O  
ATOM   2885  HG  SER A 177      37.432   6.415 -32.869  1.00 55.49           H  
ATOM   2886  N   ARG A 178      38.326  10.534 -30.712  1.00 56.32           N  
ATOM   2887  H   ARG A 178      38.650  10.537 -31.669  1.00 56.32           H  
ATOM   2888  CA  ARG A 178      38.658  11.672 -29.846  1.00 56.32           C  
ATOM   2889  HA  ARG A 178      38.999  11.286 -28.885  1.00 56.32           H  
ATOM   2890  C   ARG A 178      37.429  12.527 -29.538  1.00 56.32           C  
ATOM   2891  CB  ARG A 178      39.790  12.484 -30.484  1.00 56.32           C  
ATOM   2892  HB2 ARG A 178      39.423  12.996 -31.374  1.00 56.32           H  
ATOM   2893  HB3 ARG A 178      40.589  11.803 -30.777  1.00 56.32           H  
ATOM   2894  O   ARG A 178      37.244  12.905 -28.386  1.00 56.32           O  
ATOM   2895  CG  ARG A 178      40.352  13.506 -29.489  1.00 56.32           C  
ATOM   2896  HG2 ARG A 178      39.585  14.234 -29.226  1.00 56.32           H  
ATOM   2897  HG3 ARG A 178      40.678  12.990 -28.586  1.00 56.32           H  
ATOM   2898  CD  ARG A 178      41.541  14.231 -30.114  1.00 56.32           C  
ATOM   2899  HD2 ARG A 178      41.194  14.795 -30.980  1.00 56.32           H  
ATOM   2900  HD3 ARG A 178      42.270  13.487 -30.436  1.00 56.32           H  
ATOM   2901  NE  ARG A 178      42.152  15.147 -29.141  1.00 56.32           N  
ATOM   2902  HE  ARG A 178      41.548  15.456 -28.393  1.00 56.32           H  
ATOM   2903  NH1 ARG A 178      44.137  15.475 -30.246  1.00 56.32           N  
ATOM   2904 HH11 ARG A 178      43.756  14.963 -31.028  1.00 56.32           H  
ATOM   2905 HH12 ARG A 178      45.054  15.897 -30.291  1.00 56.32           H  
ATOM   2906  NH2 ARG A 178      43.823  16.371 -28.220  1.00 56.32           N  
ATOM   2907 HH21 ARG A 178      43.201  16.553 -27.446  1.00 56.32           H  
ATOM   2908 HH22 ARG A 178      44.739  16.796 -28.256  1.00 56.32           H  
ATOM   2909  CZ  ARG A 178      43.366  15.657 -29.207  1.00 56.32           C  
ATOM   2910  N   LEU A 179      36.570  12.764 -30.534  1.00 56.92           N  
ATOM   2911  H   LEU A 179      36.791  12.416 -31.456  1.00 56.92           H  
ATOM   2912  CA  LEU A 179      35.315  13.493 -30.343  1.00 56.92           C  
ATOM   2913  HA  LEU A 179      35.558  14.463 -29.908  1.00 56.92           H  
ATOM   2914  C   LEU A 179      34.388  12.768 -29.353  1.00 56.92           C  
ATOM   2915  CB  LEU A 179      34.616  13.703 -31.703  1.00 56.92           C  
ATOM   2916  HB2 LEU A 179      35.331  13.605 -32.520  1.00 56.92           H  
ATOM   2917  HB3 LEU A 179      33.869  12.921 -31.837  1.00 56.92           H  
ATOM   2918  O   LEU A 179      33.857  13.398 -28.444  1.00 56.92           O  
ATOM   2919  CG  LEU A 179      33.942  15.085 -31.788  1.00 56.92           C  
ATOM   2920  HG  LEU A 179      33.632  15.411 -30.795  1.00 56.92           H  
ATOM   2921  CD1 LEU A 179      34.917  16.112 -32.374  1.00 56.92           C  
ATOM   2922 HD11 LEU A 179      34.444  17.094 -32.392  1.00 56.92           H  
ATOM   2923 HD12 LEU A 179      35.202  15.827 -33.386  1.00 56.92           H  
ATOM   2924 HD13 LEU A 179      35.807  16.164 -31.747  1.00 56.92           H  
ATOM   2925  CD2 LEU A 179      32.701  15.045 -32.677  1.00 56.92           C  
ATOM   2926 HD21 LEU A 179      32.965  14.704 -33.678  1.00 56.92           H  
ATOM   2927 HD22 LEU A 179      32.253  16.037 -32.732  1.00 56.92           H  
ATOM   2928 HD23 LEU A 179      31.970  14.363 -32.243  1.00 56.92           H  
ATOM   2929  N   THR A 180      34.252  11.442 -29.477  1.00 62.37           N  
ATOM   2930  H   THR A 180      34.666  10.975 -30.271  1.00 62.37           H  
ATOM   2931  CA  THR A 180      33.439  10.636 -28.551  1.00 62.37           C  
ATOM   2932  HA  THR A 180      32.473  11.125 -28.428  1.00 62.37           H  
ATOM   2933  C   THR A 180      34.045  10.541 -27.153  1.00 62.37           C  
ATOM   2934  CB  THR A 180      33.174   9.222 -29.091  1.00 62.37           C  
ATOM   2935  HB  THR A 180      32.743   8.611 -28.299  1.00 62.37           H  
ATOM   2936  O   THR A 180      33.298  10.543 -26.185  1.00 62.37           O  
ATOM   2937  CG2 THR A 180      32.201   9.245 -30.268  1.00 62.37           C  
ATOM   2938 HG21 THR A 180      31.257   9.692 -29.956  1.00 62.37           H  
ATOM   2939 HG22 THR A 180      32.620   9.823 -31.091  1.00 62.37           H  
ATOM   2940 HG23 THR A 180      32.016   8.224 -30.601  1.00 62.37           H  
ATOM   2941  OG1 THR A 180      34.359   8.613 -29.556  1.00 62.37           O  
ATOM   2942  HG1 THR A 180      35.005   8.617 -28.845  1.00 62.37           H  
ATOM   2943  N   ALA A 181      35.376  10.517 -27.010  1.00 68.71           N  
ATOM   2944  H   ALA A 181      35.965  10.528 -27.830  1.00 68.71           H  
ATOM   2945  CA  ALA A 181      36.013  10.530 -25.690  1.00 68.71           C  
ATOM   2946  HA  ALA A 181      35.571   9.739 -25.084  1.00 68.71           H  
ATOM   2947  C   ALA A 181      35.772  11.857 -24.941  1.00 68.71           C  
ATOM   2948  CB  ALA A 181      37.507  10.232 -25.859  1.00 68.71           C  
ATOM   2949  HB1 ALA A 181      37.977  11.010 -26.461  1.00 68.71           H  
ATOM   2950  HB2 ALA A 181      37.638   9.266 -26.347  1.00 68.71           H  
ATOM   2951  HB3 ALA A 181      37.982  10.205 -24.879  1.00 68.71           H  
ATOM   2952  O   ALA A 181      35.454  11.841 -23.755  1.00 68.71           O  
ATOM   2953  N   GLU A 182      35.861  12.997 -25.638  1.00 73.52           N  
ATOM   2954  H   GLU A 182      36.146  12.953 -26.606  1.00 73.52           H  
ATOM   2955  CA  GLU A 182      35.558  14.319 -25.066  1.00 73.52           C  
ATOM   2956  HA  GLU A 182      36.060  14.415 -24.104  1.00 73.52           H  
ATOM   2957  C   GLU A 182      34.056  14.540 -24.805  1.00 73.52           C  
ATOM   2958  CB  GLU A 182      36.071  15.426 -26.004  1.00 73.52           C  
ATOM   2959  HB2 GLU A 182      35.703  15.241 -27.013  1.00 73.52           H  
ATOM   2960  HB3 GLU A 182      35.658  16.376 -25.663  1.00 73.52           H  
ATOM   2961  O   GLU A 182      33.692  15.414 -24.012  1.00 73.52           O  
ATOM   2962  CG  GLU A 182      37.604  15.555 -26.031  1.00 73.52           C  
ATOM   2963  HG2 GLU A 182      37.955  15.760 -25.020  1.00 73.52           H  
ATOM   2964  HG3 GLU A 182      38.037  14.607 -26.350  1.00 73.52           H  
ATOM   2965  CD  GLU A 182      38.098  16.677 -26.966  1.00 73.52           C  
ATOM   2966  OE1 GLU A 182      39.294  16.622 -27.364  1.00 73.52           O  
ATOM   2967  OE2 GLU A 182      37.293  17.594 -27.271  1.00 73.52           O  
ATOM   2968  N   GLU A 183      33.173  13.791 -25.472  1.00 75.03           N  
ATOM   2969  H   GLU A 183      33.516  13.157 -26.180  1.00 75.03           H  
ATOM   2970  CA  GLU A 183      31.733  13.800 -25.197  1.00 75.03           C  
ATOM   2971  HA  GLU A 183      31.455  14.811 -24.900  1.00 75.03           H  
ATOM   2972  C   GLU A 183      31.376  12.885 -24.014  1.00 75.03           C  
ATOM   2973  CB  GLU A 183      30.941  13.468 -26.473  1.00 75.03           C  
ATOM   2974  HB2 GLU A 183      30.971  12.395 -26.663  1.00 75.03           H  
ATOM   2975  HB3 GLU A 183      31.392  13.992 -27.316  1.00 75.03           H  
ATOM   2976  O   GLU A 183      30.638  13.312 -23.129  1.00 75.03           O  
ATOM   2977  CG  GLU A 183      29.487  13.944 -26.326  1.00 75.03           C  
ATOM   2978  HG2 GLU A 183      29.487  15.019 -26.148  1.00 75.03           H  
ATOM   2979  HG3 GLU A 183      29.050  13.465 -25.450  1.00 75.03           H  
ATOM   2980  CD  GLU A 183      28.601  13.646 -27.542  1.00 75.03           C  
ATOM   2981  OE1 GLU A 183      27.384  13.452 -27.302  1.00 75.03           O  
ATOM   2982  OE2 GLU A 183      29.105  13.630 -28.686  1.00 75.03           O  
ATOM   2983  N   ASP A 184      31.962  11.687 -23.925  1.00 74.71           N  
ATOM   2984  H   ASP A 184      32.514  11.361 -24.706  1.00 74.71           H  
ATOM   2985  CA  ASP A 184      31.821  10.781 -22.776  1.00 74.71           C  
ATOM   2986  HA  ASP A 184      30.766  10.553 -22.623  1.00 74.71           H  
ATOM   2987  C   ASP A 184      32.344  11.413 -21.476  1.00 74.71           C  
ATOM   2988  CB  ASP A 184      32.587   9.466 -23.033  1.00 74.71           C  
ATOM   2989  HB2 ASP A 184      33.510   9.678 -23.572  1.00 74.71           H  
ATOM   2990  HB3 ASP A 184      32.875   9.049 -22.068  1.00 74.71           H  
ATOM   2991  O   ASP A 184      31.717  11.277 -20.426  1.00 74.71           O  
ATOM   2992  CG  ASP A 184      31.802   8.370 -23.764  1.00 74.71           C  
ATOM   2993  OD1 ASP A 184      30.627   8.594 -24.132  1.00 74.71           O  
ATOM   2994  OD2 ASP A 184      32.382   7.262 -23.869  1.00 74.71           O  
ATOM   2995  N   GLU A 185      33.469  12.135 -21.524  1.00 73.91           N  
ATOM   2996  H   GLU A 185      33.988  12.159 -22.390  1.00 73.91           H  
ATOM   2997  CA  GLU A 185      34.015  12.842 -20.356  1.00 73.91           C  
ATOM   2998  HA  GLU A 185      34.043  12.146 -19.518  1.00 73.91           H  
ATOM   2999  C   GLU A 185      33.114  14.014 -19.924  1.00 73.91           C  
ATOM   3000  CB  GLU A 185      35.462  13.269 -20.663  1.00 73.91           C  
ATOM   3001  HB2 GLU A 185      35.993  12.399 -21.050  1.00 73.91           H  
ATOM   3002  HB3 GLU A 185      35.456  14.043 -21.431  1.00 73.91           H  
ATOM   3003  O   GLU A 185      32.932  14.251 -18.729  1.00 73.91           O  
ATOM   3004  CG  GLU A 185      36.218  13.770 -19.422  1.00 73.91           C  
ATOM   3005  HG2 GLU A 185      36.051  13.062 -18.610  1.00 73.91           H  
ATOM   3006  HG3 GLU A 185      35.806  14.733 -19.121  1.00 73.91           H  
ATOM   3007  CD  GLU A 185      37.735  13.915 -19.654  1.00 73.91           C  
ATOM   3008  OE1 GLU A 185      38.486  13.801 -18.657  1.00 73.91           O  
ATOM   3009  OE2 GLU A 185      38.150  14.145 -20.813  1.00 73.91           O  
ATOM   3010  N   ARG A 186      32.459  14.696 -20.877  1.00 83.21           N  
ATOM   3011  H   ARG A 186      32.608  14.419 -21.837  1.00 83.21           H  
ATOM   3012  CA  ARG A 186      31.429  15.705 -20.573  1.00 83.21           C  
ATOM   3013  HA  ARG A 186      31.809  16.368 -19.797  1.00 83.21           H  
ATOM   3014  C   ARG A 186      30.163  15.093 -19.978  1.00 83.21           C  
ATOM   3015  CB  ARG A 186      31.081  16.525 -21.822  1.00 83.21           C  
ATOM   3016  HB2 ARG A 186      31.017  15.871 -22.692  1.00 83.21           H  
ATOM   3017  HB3 ARG A 186      30.109  16.996 -21.675  1.00 83.21           H  
ATOM   3018  O   ARG A 186      29.632  15.671 -19.034  1.00 83.21           O  
ATOM   3019  CG  ARG A 186      32.112  17.629 -22.069  1.00 83.21           C  
ATOM   3020  HG2 ARG A 186      33.107  17.195 -22.167  1.00 83.21           H  
ATOM   3021  HG3 ARG A 186      32.119  18.298 -21.209  1.00 83.21           H  
ATOM   3022  CD  ARG A 186      31.746  18.439 -23.321  1.00 83.21           C  
ATOM   3023  HD2 ARG A 186      31.711  19.492 -23.042  1.00 83.21           H  
ATOM   3024  HD3 ARG A 186      30.760  18.143 -23.677  1.00 83.21           H  
ATOM   3025  NE  ARG A 186      32.734  18.251 -24.396  1.00 83.21           N  
ATOM   3026  HE  ARG A 186      33.335  17.444 -24.307  1.00 83.21           H  
ATOM   3027  NH1 ARG A 186      31.993  19.926 -25.773  1.00 83.21           N  
ATOM   3028 HH11 ARG A 186      32.078  20.439 -26.639  1.00 83.21           H  
ATOM   3029 HH12 ARG A 186      31.174  20.005 -25.187  1.00 83.21           H  
ATOM   3030  NH2 ARG A 186      33.868  18.821 -26.291  1.00 83.21           N  
ATOM   3031 HH21 ARG A 186      34.563  18.115 -26.095  1.00 83.21           H  
ATOM   3032 HH22 ARG A 186      33.982  19.363 -27.136  1.00 83.21           H  
ATOM   3033  CZ  ARG A 186      32.863  18.995 -25.480  1.00 83.21           C  
ATOM   3034  N   ARG A 187      29.698  13.950 -20.495  1.00 77.71           N  
ATOM   3035  H   ARG A 187      30.182  13.564 -21.293  1.00 77.71           H  
ATOM   3036  CA  ARG A 187      28.520  13.240 -19.969  1.00 77.71           C  
ATOM   3037  HA  ARG A 187      27.679  13.930 -19.898  1.00 77.71           H  
ATOM   3038  C   ARG A 187      28.760  12.764 -18.541  1.00 77.71           C  
ATOM   3039  CB  ARG A 187      28.119  12.080 -20.889  1.00 77.71           C  
ATOM   3040  HB2 ARG A 187      27.397  11.452 -20.368  1.00 77.71           H  
ATOM   3041  HB3 ARG A 187      28.998  11.477 -21.117  1.00 77.71           H  
ATOM   3042  O   ARG A 187      28.010  13.161 -17.665  1.00 77.71           O  
ATOM   3043  CG  ARG A 187      27.476  12.585 -22.189  1.00 77.71           C  
ATOM   3044  HG2 ARG A 187      26.548  13.109 -21.958  1.00 77.71           H  
ATOM   3045  HG3 ARG A 187      28.149  13.275 -22.699  1.00 77.71           H  
ATOM   3046  CD  ARG A 187      27.179  11.397 -23.106  1.00 77.71           C  
ATOM   3047  HD2 ARG A 187      28.093  10.818 -23.234  1.00 77.71           H  
ATOM   3048  HD3 ARG A 187      26.439  10.769 -22.610  1.00 77.71           H  
ATOM   3049  NE  ARG A 187      26.704  11.825 -24.438  1.00 77.71           N  
ATOM   3050  HE  ARG A 187      27.135  12.642 -24.847  1.00 77.71           H  
ATOM   3051  NH1 ARG A 187      25.318  10.046 -24.861  1.00 77.71           N  
ATOM   3052 HH11 ARG A 187      25.536   9.695 -23.939  1.00 77.71           H  
ATOM   3053 HH12 ARG A 187      24.714   9.538 -25.490  1.00 77.71           H  
ATOM   3054  NH2 ARG A 187      25.648  11.586 -26.434  1.00 77.71           N  
ATOM   3055 HH21 ARG A 187      25.089  11.055 -27.087  1.00 77.71           H  
ATOM   3056 HH22 ARG A 187      26.200  12.356 -26.784  1.00 77.71           H  
ATOM   3057  CZ  ARG A 187      25.893  11.156 -25.233  1.00 77.71           C  
ATOM   3058  N   ARG A 188      29.878  12.074 -18.273  1.00 79.61           N  
ATOM   3059  H   ARG A 188      30.473  11.817 -19.048  1.00 79.61           H  
ATOM   3060  CA  ARG A 188      30.243  11.656 -16.905  1.00 79.61           C  
ATOM   3061  HA  ARG A 188      29.484  10.972 -16.526  1.00 79.61           H  
ATOM   3062  C   ARG A 188      30.265  12.815 -15.921  1.00 79.61           C  
ATOM   3063  CB  ARG A 188      31.616  10.990 -16.879  1.00 79.61           C  
ATOM   3064  HB2 ARG A 188      32.332  11.605 -17.423  1.00 79.61           H  
ATOM   3065  HB3 ARG A 188      31.947  10.903 -15.844  1.00 79.61           H  
ATOM   3066  O   ARG A 188      29.755  12.676 -14.821  1.00 79.61           O  
ATOM   3067  CG  ARG A 188      31.552   9.593 -17.482  1.00 79.61           C  
ATOM   3068  HG2 ARG A 188      31.239   9.650 -18.525  1.00 79.61           H  
ATOM   3069  HG3 ARG A 188      30.839   8.981 -16.929  1.00 79.61           H  
ATOM   3070  CD  ARG A 188      32.940   8.973 -17.389  1.00 79.61           C  
ATOM   3071  HD2 ARG A 188      33.667   9.690 -17.772  1.00 79.61           H  
ATOM   3072  HD3 ARG A 188      33.161   8.763 -16.342  1.00 79.61           H  
ATOM   3073  NE  ARG A 188      33.002   7.744 -18.189  1.00 79.61           N  
ATOM   3074  HE  ARG A 188      32.163   7.514 -18.701  1.00 79.61           H  
ATOM   3075  NH1 ARG A 188      35.201   7.283 -17.785  1.00 79.61           N  
ATOM   3076 HH11 ARG A 188      35.190   8.050 -17.128  1.00 79.61           H  
ATOM   3077 HH12 ARG A 188      36.063   6.815 -18.023  1.00 79.61           H  
ATOM   3078  NH2 ARG A 188      34.065   6.086 -19.306  1.00 79.61           N  
ATOM   3079 HH21 ARG A 188      33.245   6.009 -19.891  1.00 79.61           H  
ATOM   3080 HH22 ARG A 188      34.926   5.643 -19.593  1.00 79.61           H  
ATOM   3081  CZ  ARG A 188      34.086   7.037 -18.416  1.00 79.61           C  
ATOM   3082  N   LYS A 189      30.813  13.964 -16.322  1.00 85.92           N  
ATOM   3083  H   LYS A 189      31.260  13.998 -17.227  1.00 85.92           H  
ATOM   3084  CA  LYS A 189      30.831  15.144 -15.459  1.00 85.92           C  
ATOM   3085  HA  LYS A 189      31.214  14.838 -14.485  1.00 85.92           H  
ATOM   3086  C   LYS A 189      29.428  15.707 -15.194  1.00 85.92           C  
ATOM   3087  CB  LYS A 189      31.786  16.176 -16.058  1.00 85.92           C  
ATOM   3088  HB2 LYS A 189      32.741  15.694 -16.266  1.00 85.92           H  
ATOM   3089  HB3 LYS A 189      31.375  16.580 -16.983  1.00 85.92           H  
ATOM   3090  O   LYS A 189      29.152  16.128 -14.079  1.00 85.92           O  
ATOM   3091  CG  LYS A 189      31.997  17.292 -15.038  1.00 85.92           C  
ATOM   3092  HG2 LYS A 189      32.269  16.851 -14.079  1.00 85.92           H  
ATOM   3093  HG3 LYS A 189      31.074  17.858 -14.916  1.00 85.92           H  
ATOM   3094  CD  LYS A 189      33.104  18.238 -15.477  1.00 85.92           C  
ATOM   3095  HD2 LYS A 189      34.031  17.679 -15.606  1.00 85.92           H  
ATOM   3096  HD3 LYS A 189      32.822  18.731 -16.407  1.00 85.92           H  
ATOM   3097  CE  LYS A 189      33.239  19.248 -14.343  1.00 85.92           C  
ATOM   3098  HE2 LYS A 189      32.291  19.774 -14.231  1.00 85.92           H  
ATOM   3099  HE3 LYS A 189      33.403  18.700 -13.415  1.00 85.92           H  
ATOM   3100  NZ  LYS A 189      34.350  20.186 -14.597  1.00 85.92           N  
ATOM   3101  HZ1 LYS A 189      34.169  20.696 -15.450  1.00 85.92           H  
ATOM   3102  HZ2 LYS A 189      34.415  20.828 -13.820  1.00 85.92           H  
ATOM   3103  HZ3 LYS A 189      35.210  19.663 -14.680  1.00 85.92           H  
ATOM   3104  N   GLN A 190      28.541  15.693 -16.191  1.00 80.39           N  
ATOM   3105  H   GLN A 190      28.813  15.283 -17.073  1.00 80.39           H  
ATOM   3106  CA  GLN A 190      27.135  16.073 -16.007  1.00 80.39           C  
ATOM   3107  HA  GLN A 190      27.095  17.038 -15.501  1.00 80.39           H  
ATOM   3108  C   GLN A 190      26.380  15.085 -15.109  1.00 80.39           C  
ATOM   3109  CB  GLN A 190      26.439  16.198 -17.372  1.00 80.39           C  
ATOM   3110  HB2 GLN A 190      26.646  15.317 -17.979  1.00 80.39           H  
ATOM   3111  HB3 GLN A 190      25.361  16.260 -17.218  1.00 80.39           H  
ATOM   3112  O   GLN A 190      25.570  15.522 -14.296  1.00 80.39           O  
ATOM   3113  CG  GLN A 190      26.892  17.462 -18.112  1.00 80.39           C  
ATOM   3114  HG2 GLN A 190      27.979  17.473 -18.199  1.00 80.39           H  
ATOM   3115  HG3 GLN A 190      26.599  18.330 -17.521  1.00 80.39           H  
ATOM   3116  CD  GLN A 190      26.302  17.603 -19.512  1.00 80.39           C  
ATOM   3117  NE2 GLN A 190      26.357  18.787 -20.083  1.00 80.39           N  
ATOM   3118 HE21 GLN A 190      25.902  18.842 -20.983  1.00 80.39           H  
ATOM   3119 HE22 GLN A 190      26.717  19.575 -19.564  1.00 80.39           H  
ATOM   3120  OE1 GLN A 190      25.792  16.697 -20.146  1.00 80.39           O  
ATOM   3121  N   ASP A 191      26.671  13.788 -15.223  1.00 80.43           N  
ATOM   3122  H   ASP A 191      27.271  13.491 -15.979  1.00 80.43           H  
ATOM   3123  CA  ASP A 191      26.097  12.746 -14.371  1.00 80.43           C  
ATOM   3124  HA  ASP A 191      25.013  12.863 -14.361  1.00 80.43           H  
ATOM   3125  C   ASP A 191      26.590  12.896 -12.914  1.00 80.43           C  
ATOM   3126  CB  ASP A 191      26.408  11.353 -14.959  1.00 80.43           C  
ATOM   3127  HB2 ASP A 191      25.986  10.600 -14.293  1.00 80.43           H  
ATOM   3128  HB3 ASP A 191      27.488  11.210 -14.972  1.00 80.43           H  
ATOM   3129  O   ASP A 191      25.775  12.905 -11.995  1.00 80.43           O  
ATOM   3130  CG  ASP A 191      25.851  11.103 -16.375  1.00 80.43           C  
ATOM   3131  OD1 ASP A 191      24.762  11.631 -16.702  1.00 80.43           O  
ATOM   3132  OD2 ASP A 191      26.515  10.354 -17.136  1.00 80.43           O  
ATOM   3133  N   GLU A 192      27.891  13.132 -12.691  1.00 83.10           N  
ATOM   3134  H   GLU A 192      28.518  13.078 -13.482  1.00 83.10           H  
ATOM   3135  CA  GLU A 192      28.486  13.418 -11.369  1.00 83.10           C  
ATOM   3136  HA  GLU A 192      28.258  12.595 -10.692  1.00 83.10           H  
ATOM   3137  C   GLU A 192      27.912  14.701 -10.728  1.00 83.10           C  
ATOM   3138  CB  GLU A 192      30.023  13.546 -11.500  1.00 83.10           C  
ATOM   3139  HB2 GLU A 192      30.249  14.201 -12.341  1.00 83.10           H  
ATOM   3140  HB3 GLU A 192      30.409  14.017 -10.596  1.00 83.10           H  
ATOM   3141  O   GLU A 192      27.558  14.708  -9.542  1.00 83.10           O  
ATOM   3142  CG  GLU A 192      30.764  12.204 -11.680  1.00 83.10           C  
ATOM   3143  HG2 GLU A 192      30.288  11.638 -12.481  1.00 83.10           H  
ATOM   3144  HG3 GLU A 192      30.648  11.626 -10.763  1.00 83.10           H  
ATOM   3145  CD  GLU A 192      32.273  12.341 -11.998  1.00 83.10           C  
ATOM   3146  OE1 GLU A 192      32.902  11.299 -12.315  1.00 83.10           O  
ATOM   3147  OE2 GLU A 192      32.827  13.466 -11.931  1.00 83.10           O  
ATOM   3148  N   ASP A 193      27.772  15.785 -11.504  1.00 88.11           N  
ATOM   3149  H   ASP A 193      28.130  15.744 -12.447  1.00 88.11           H  
ATOM   3150  CA  ASP A 193      27.149  17.037 -11.051  1.00 88.11           C  
ATOM   3151  HA  ASP A 193      27.646  17.369 -10.139  1.00 88.11           H  
ATOM   3152  C   ASP A 193      25.653  16.821 -10.707  1.00 88.11           C  
ATOM   3153  CB  ASP A 193      27.315  18.143 -12.124  1.00 88.11           C  
ATOM   3154  HB2 ASP A 193      27.009  17.745 -13.091  1.00 88.11           H  
ATOM   3155  HB3 ASP A 193      26.624  18.949 -11.879  1.00 88.11           H  
ATOM   3156  O   ASP A 193      25.150  17.373  -9.721  1.00 88.11           O  
ATOM   3157  CG  ASP A 193      28.718  18.783 -12.257  1.00 88.11           C  
ATOM   3158  OD1 ASP A 193      29.475  18.821 -11.259  1.00 88.11           O  
ATOM   3159  OD2 ASP A 193      29.006  19.364 -13.336  1.00 88.11           O  
ATOM   3160  N   TYR A 194      24.938  15.986 -11.476  1.00 84.53           N  
ATOM   3161  H   TYR A 194      25.402  15.553 -12.262  1.00 84.53           H  
ATOM   3162  CA  TYR A 194      23.530  15.646 -11.241  1.00 84.53           C  
ATOM   3163  HA  TYR A 194      22.984  16.572 -11.060  1.00 84.53           H  
ATOM   3164  C   TYR A 194      23.331  14.763 -10.003  1.00 84.53           C  
ATOM   3165  CB  TYR A 194      22.932  14.983 -12.492  1.00 84.53           C  
ATOM   3166  HB2 TYR A 194      23.509  14.090 -12.734  1.00 84.53           H  
ATOM   3167  HB3 TYR A 194      23.030  15.669 -13.333  1.00 84.53           H  
ATOM   3168  O   TYR A 194      22.471  15.069  -9.176  1.00 84.53           O  
ATOM   3169  CG  TYR A 194      21.468  14.604 -12.349  1.00 84.53           C  
ATOM   3170  CD1 TYR A 194      21.098  13.263 -12.119  1.00 84.53           C  
ATOM   3171  HD1 TYR A 194      21.862  12.502 -12.057  1.00 84.53           H  
ATOM   3172  CD2 TYR A 194      20.476  15.601 -12.424  1.00 84.53           C  
ATOM   3173  HD2 TYR A 194      20.770  16.627 -12.591  1.00 84.53           H  
ATOM   3174  CE1 TYR A 194      19.740  12.920 -11.970  1.00 84.53           C  
ATOM   3175  HE1 TYR A 194      19.454  11.893 -11.796  1.00 84.53           H  
ATOM   3176  CE2 TYR A 194      19.117  15.265 -12.271  1.00 84.53           C  
ATOM   3177  HE2 TYR A 194      18.363  16.036 -12.322  1.00 84.53           H  
ATOM   3178  OH  TYR A 194      17.436  13.593 -11.895  1.00 84.53           O  
ATOM   3179  HH  TYR A 194      16.876  14.371 -11.950  1.00 84.53           H  
ATOM   3180  CZ  TYR A 194      18.748  13.920 -12.045  1.00 84.53           C  
ATOM   3181  N   GLU A 195      24.137  13.713  -9.823  1.00 80.55           N  
ATOM   3182  H   GLU A 195      24.812  13.493 -10.541  1.00 80.55           H  
ATOM   3183  CA  GLU A 195      24.106  12.865  -8.624  1.00 80.55           C  
ATOM   3184  HA  GLU A 195      23.104  12.453  -8.505  1.00 80.55           H  
ATOM   3185  C   GLU A 195      24.402  13.681  -7.359  1.00 80.55           C  
ATOM   3186  CB  GLU A 195      25.098  11.695  -8.754  1.00 80.55           C  
ATOM   3187  HB2 GLU A 195      26.065  12.069  -9.092  1.00 80.55           H  
ATOM   3188  HB3 GLU A 195      25.224  11.250  -7.767  1.00 80.55           H  
ATOM   3189  O   GLU A 195      23.685  13.559  -6.362  1.00 80.55           O  
ATOM   3190  CG  GLU A 195      24.589  10.601  -9.709  1.00 80.55           C  
ATOM   3191  HG2 GLU A 195      24.511  11.005 -10.718  1.00 80.55           H  
ATOM   3192  HG3 GLU A 195      23.585  10.320  -9.392  1.00 80.55           H  
ATOM   3193  CD  GLU A 195      25.468   9.334  -9.730  1.00 80.55           C  
ATOM   3194  OE1 GLU A 195      24.982   8.320 -10.284  1.00 80.55           O  
ATOM   3195  OE2 GLU A 195      26.580   9.349  -9.153  1.00 80.55           O  
ATOM   3196  N   THR A 196      25.380  14.592  -7.422  1.00 83.62           N  
ATOM   3197  H   THR A 196      25.936  14.628  -8.265  1.00 83.62           H  
ATOM   3198  CA  THR A 196      25.717  15.496  -6.310  1.00 83.62           C  
ATOM   3199  HA  THR A 196      25.928  14.891  -5.428  1.00 83.62           H  
ATOM   3200  C   THR A 196      24.551  16.430  -5.965  1.00 83.62           C  
ATOM   3201  CB  THR A 196      26.977  16.314  -6.636  1.00 83.62           C  
ATOM   3202  HB  THR A 196      26.783  16.970  -7.484  1.00 83.62           H  
ATOM   3203  O   THR A 196      24.201  16.583  -4.791  1.00 83.62           O  
ATOM   3204  CG2 THR A 196      27.440  17.156  -5.444  1.00 83.62           C  
ATOM   3205 HG21 THR A 196      27.593  16.515  -4.576  1.00 83.62           H  
ATOM   3206 HG22 THR A 196      26.697  17.918  -5.208  1.00 83.62           H  
ATOM   3207 HG23 THR A 196      28.379  17.649  -5.698  1.00 83.62           H  
ATOM   3208  OG1 THR A 196      28.056  15.466  -6.951  1.00 83.62           O  
ATOM   3209  HG1 THR A 196      27.931  15.149  -7.849  1.00 83.62           H  
ATOM   3210  N   ALA A 197      23.893  17.024  -6.967  1.00 80.16           N  
ATOM   3211  H   ALA A 197      24.215  16.880  -7.913  1.00 80.16           H  
ATOM   3212  CA  ALA A 197      22.710  17.861  -6.753  1.00 80.16           C  
ATOM   3213  HA  ALA A 197      22.959  18.641  -6.034  1.00 80.16           H  
ATOM   3214  C   ALA A 197      21.522  17.064  -6.176  1.00 80.16           C  
ATOM   3215  CB  ALA A 197      22.346  18.526  -8.086  1.00 80.16           C  
ATOM   3216  HB1 ALA A 197      22.096  17.767  -8.827  1.00 80.16           H  
ATOM   3217  HB2 ALA A 197      21.490  19.186  -7.945  1.00 80.16           H  
ATOM   3218  HB3 ALA A 197      23.193  19.109  -8.449  1.00 80.16           H  
ATOM   3219  O   ALA A 197      20.795  17.554  -5.307  1.00 80.16           O  
ATOM   3220  N   LEU A 198      21.343  15.819  -6.621  1.00 77.64           N  
ATOM   3221  H   LEU A 198      21.953  15.485  -7.353  1.00 77.64           H  
ATOM   3222  CA  LEU A 198      20.276  14.932  -6.161  1.00 77.64           C  
ATOM   3223  HA  LEU A 198      19.354  15.513  -6.139  1.00 77.64           H  
ATOM   3224  C   LEU A 198      20.521  14.420  -4.731  1.00 77.64           C  
ATOM   3225  CB  LEU A 198      20.121  13.817  -7.209  1.00 77.64           C  
ATOM   3226  HB2 LEU A 198      20.956  13.119  -7.138  1.00 77.64           H  
ATOM   3227  HB3 LEU A 198      20.181  14.283  -8.193  1.00 77.64           H  
ATOM   3228  O   LEU A 198      19.561  14.193  -3.992  1.00 77.64           O  
ATOM   3229  CG  LEU A 198      18.776  13.072  -7.121  1.00 77.64           C  
ATOM   3230  HG  LEU A 198      18.064  13.658  -6.542  1.00 77.64           H  
ATOM   3231  CD1 LEU A 198      18.187  12.863  -8.515  1.00 77.64           C  
ATOM   3232 HD11 LEU A 198      18.880  12.293  -9.133  1.00 77.64           H  
ATOM   3233 HD12 LEU A 198      17.236  12.334  -8.450  1.00 77.64           H  
ATOM   3234 HD13 LEU A 198      18.015  13.831  -8.987  1.00 77.64           H  
ATOM   3235  CD2 LEU A 198      18.929  11.699  -6.464  1.00 77.64           C  
ATOM   3236 HD21 LEU A 198      17.951  11.223  -6.400  1.00 77.64           H  
ATOM   3237 HD22 LEU A 198      19.600  11.084  -7.064  1.00 77.64           H  
ATOM   3238 HD23 LEU A 198      19.357  11.836  -5.471  1.00 77.64           H  
ATOM   3239  N   GLN A 199      21.782  14.289  -4.311  1.00 80.65           N  
ATOM   3240  H   GLN A 199      22.526  14.393  -4.985  1.00 80.65           H  
ATOM   3241  CA  GLN A 199      22.142  14.008  -2.922  1.00 80.65           C  
ATOM   3242  HA  GLN A 199      21.499  13.203  -2.566  1.00 80.65           H  
ATOM   3243  C   GLN A 199      21.880  15.218  -2.009  1.00 80.65           C  
ATOM   3244  CB  GLN A 199      23.591  13.501  -2.852  1.00 80.65           C  
ATOM   3245  HB2 GLN A 199      24.279  14.274  -3.193  1.00 80.65           H  
ATOM   3246  HB3 GLN A 199      23.689  12.629  -3.499  1.00 80.65           H  
ATOM   3247  O   GLN A 199      21.203  15.064  -0.993  1.00 80.65           O  
ATOM   3248  CG  GLN A 199      23.929  13.104  -1.408  1.00 80.65           C  
ATOM   3249  HG2 GLN A 199      23.146  12.457  -1.015  1.00 80.65           H  
ATOM   3250  HG3 GLN A 199      23.957  14.005  -0.794  1.00 80.65           H  
ATOM   3251  CD  GLN A 199      25.255  12.377  -1.236  1.00 80.65           C  
ATOM   3252  NE2 GLN A 199      25.744  12.330  -0.018  1.00 80.65           N  
ATOM   3253 HE21 GLN A 199      25.310  12.894   0.699  1.00 80.65           H  
ATOM   3254 HE22 GLN A 199      26.648  11.895   0.097  1.00 80.65           H  
ATOM   3255  OE1 GLN A 199      25.849  11.824  -2.148  1.00 80.65           O  
ATOM   3256  N   LEU A 200      22.308  16.426  -2.402  1.00 77.64           N  
ATOM   3257  H   LEU A 200      22.868  16.486  -3.240  1.00 77.64           H  
ATOM   3258  CA  LEU A 200      22.031  17.660  -1.649  1.00 77.64           C  
ATOM   3259  HA  LEU A 200      22.459  17.568  -0.651  1.00 77.64           H  
ATOM   3260  C   LEU A 200      20.522  17.888  -1.451  1.00 77.64           C  
ATOM   3261  CB  LEU A 200      22.673  18.860  -2.372  1.00 77.64           C  
ATOM   3262  HB2 LEU A 200      22.396  18.822  -3.426  1.00 77.64           H  
ATOM   3263  HB3 LEU A 200      22.261  19.781  -1.960  1.00 77.64           H  
ATOM   3264  O   LEU A 200      20.085  18.198  -0.346  1.00 77.64           O  
ATOM   3265  CG  LEU A 200      24.208  18.920  -2.252  1.00 77.64           C  
ATOM   3266  HG  LEU A 200      24.643  17.954  -2.508  1.00 77.64           H  
ATOM   3267  CD1 LEU A 200      24.754  19.970  -3.221  1.00 77.64           C  
ATOM   3268 HD11 LEU A 200      25.841  20.008  -3.145  1.00 77.64           H  
ATOM   3269 HD12 LEU A 200      24.331  20.947  -2.988  1.00 77.64           H  
ATOM   3270 HD13 LEU A 200      24.489  19.691  -4.241  1.00 77.64           H  
ATOM   3271  CD2 LEU A 200      24.661  19.305  -0.840  1.00 77.64           C  
ATOM   3272 HD21 LEU A 200      24.210  20.251  -0.542  1.00 77.64           H  
ATOM   3273 HD22 LEU A 200      25.747  19.387  -0.812  1.00 77.64           H  
ATOM   3274 HD23 LEU A 200      24.366  18.531  -0.131  1.00 77.64           H  
ATOM   3275  N   SER A 201      19.708  17.647  -2.485  1.00 83.39           N  
ATOM   3276  H   SER A 201      20.124  17.443  -3.383  1.00 83.39           H  
ATOM   3277  CA  SER A 201      18.246  17.761  -2.381  1.00 83.39           C  
ATOM   3278  HA  SER A 201      18.004  18.771  -2.049  1.00 83.39           H  
ATOM   3279  C   SER A 201      17.629  16.778  -1.376  1.00 83.39           C  
ATOM   3280  CB  SER A 201      17.606  17.539  -3.752  1.00 83.39           C  
ATOM   3281  HB2 SER A 201      18.060  18.211  -4.481  1.00 83.39           H  
ATOM   3282  HB3 SER A 201      17.777  16.510  -4.070  1.00 83.39           H  
ATOM   3283  O   SER A 201      16.624  17.114  -0.749  1.00 83.39           O  
ATOM   3284  OG  SER A 201      16.213  17.790  -3.694  1.00 83.39           O  
ATOM   3285  HG  SER A 201      15.897  17.575  -2.813  1.00 83.39           H  
ATOM   3286  N   LYS A 202      18.197  15.574  -1.216  1.00 86.24           N  
ATOM   3287  H   LYS A 202      19.042  15.375  -1.732  1.00 86.24           H  
ATOM   3288  CA  LYS A 202      17.736  14.589  -0.221  1.00 86.24           C  
ATOM   3289  HA  LYS A 202      16.646  14.552  -0.224  1.00 86.24           H  
ATOM   3290  C   LYS A 202      18.138  14.994   1.196  1.00 86.24           C  
ATOM   3291  CB  LYS A 202      18.288  13.195  -0.549  1.00 86.24           C  
ATOM   3292  HB2 LYS A 202      18.141  12.545   0.314  1.00 86.24           H  
ATOM   3293  HB3 LYS A 202      19.359  13.267  -0.736  1.00 86.24           H  
ATOM   3294  O   LYS A 202      17.323  14.881   2.107  1.00 86.24           O  
ATOM   3295  CG  LYS A 202      17.587  12.556  -1.754  1.00 86.24           C  
ATOM   3296  HG2 LYS A 202      17.583  13.250  -2.594  1.00 86.24           H  
ATOM   3297  HG3 LYS A 202      16.556  12.322  -1.489  1.00 86.24           H  
ATOM   3298  CD  LYS A 202      18.325  11.275  -2.158  1.00 86.24           C  
ATOM   3299  HD2 LYS A 202      18.340  10.582  -1.317  1.00 86.24           H  
ATOM   3300  HD3 LYS A 202      19.349  11.539  -2.424  1.00 86.24           H  
ATOM   3301  CE  LYS A 202      17.637  10.626  -3.360  1.00 86.24           C  
ATOM   3302  HE2 LYS A 202      16.641  10.297  -3.062  1.00 86.24           H  
ATOM   3303  HE3 LYS A 202      17.522  11.389  -4.130  1.00 86.24           H  
ATOM   3304  NZ  LYS A 202      18.439   9.493  -3.884  1.00 86.24           N  
ATOM   3305  HZ1 LYS A 202      18.561   8.781  -3.179  1.00 86.24           H  
ATOM   3306  HZ2 LYS A 202      19.353   9.825  -4.158  1.00 86.24           H  
ATOM   3307  HZ3 LYS A 202      18.002   9.091  -4.701  1.00 86.24           H  
ATOM   3308  N   GLU A 203      19.359  15.497   1.372  1.00 84.16           N  
ATOM   3309  H   GLU A 203      19.982  15.541   0.578  1.00 84.16           H  
ATOM   3310  CA  GLU A 203      19.850  15.992   2.664  1.00 84.16           C  
ATOM   3311  HA  GLU A 203      19.709  15.213   3.414  1.00 84.16           H  
ATOM   3312  C   GLU A 203      19.033  17.211   3.146  1.00 84.16           C  
ATOM   3313  CB  GLU A 203      21.363  16.290   2.570  1.00 84.16           C  
ATOM   3314  HB2 GLU A 203      21.668  16.810   3.478  1.00 84.16           H  
ATOM   3315  HB3 GLU A 203      21.550  16.942   1.717  1.00 84.16           H  
ATOM   3316  O   GLU A 203      18.656  17.275   4.318  1.00 84.16           O  
ATOM   3317  CG  GLU A 203      22.205  15.000   2.435  1.00 84.16           C  
ATOM   3318  HG2 GLU A 203      21.846  14.431   1.578  1.00 84.16           H  
ATOM   3319  HG3 GLU A 203      22.037  14.390   3.322  1.00 84.16           H  
ATOM   3320  CD  GLU A 203      23.724  15.226   2.271  1.00 84.16           C  
ATOM   3321  OE1 GLU A 203      24.419  14.249   1.883  1.00 84.16           O  
ATOM   3322  OE2 GLU A 203      24.201  16.351   2.551  1.00 84.16           O  
ATOM   3323  N   GLU A 204      18.658  18.135   2.251  1.00 85.14           N  
ATOM   3324  H   GLU A 204      19.035  18.080   1.316  1.00 85.14           H  
ATOM   3325  CA  GLU A 204      17.754  19.251   2.579  1.00 85.14           C  
ATOM   3326  HA  GLU A 204      18.147  19.770   3.454  1.00 85.14           H  
ATOM   3327  C   GLU A 204      16.331  18.790   2.947  1.00 85.14           C  
ATOM   3328  CB  GLU A 204      17.679  20.259   1.419  1.00 85.14           C  
ATOM   3329  HB2 GLU A 204      17.488  19.730   0.485  1.00 85.14           H  
ATOM   3330  HB3 GLU A 204      16.839  20.925   1.614  1.00 85.14           H  
ATOM   3331  O   GLU A 204      15.740  19.308   3.903  1.00 85.14           O  
ATOM   3332  CG  GLU A 204      18.945  21.122   1.286  1.00 85.14           C  
ATOM   3333  HG2 GLU A 204      19.180  21.533   2.268  1.00 85.14           H  
ATOM   3334  HG3 GLU A 204      19.782  20.493   0.981  1.00 85.14           H  
ATOM   3335  CD  GLU A 204      18.790  22.289   0.291  1.00 85.14           C  
ATOM   3336  OE1 GLU A 204      19.698  23.152   0.278  1.00 85.14           O  
ATOM   3337  OE2 GLU A 204      17.749  22.367  -0.405  1.00 85.14           O  
ATOM   3338  N   GLU A 205      15.771  17.808   2.232  1.00 78.64           N  
ATOM   3339  H   GLU A 205      16.278  17.428   1.446  1.00 78.64           H  
ATOM   3340  CA  GLU A 205      14.445  17.258   2.543  1.00 78.64           C  
ATOM   3341  HA  GLU A 205      13.752  18.093   2.636  1.00 78.64           H  
ATOM   3342  C   GLU A 205      14.435  16.518   3.893  1.00 78.64           C  
ATOM   3343  CB  GLU A 205      13.952  16.368   1.387  1.00 78.64           C  
ATOM   3344  HB2 GLU A 205      14.587  15.486   1.305  1.00 78.64           H  
ATOM   3345  HB3 GLU A 205      14.011  16.937   0.459  1.00 78.64           H  
ATOM   3346  O   GLU A 205      13.501  16.682   4.686  1.00 78.64           O  
ATOM   3347  CG  GLU A 205      12.491  15.942   1.611  1.00 78.64           C  
ATOM   3348  HG2 GLU A 205      12.438  15.310   2.498  1.00 78.64           H  
ATOM   3349  HG3 GLU A 205      11.902  16.837   1.810  1.00 78.64           H  
ATOM   3350  CD  GLU A 205      11.853  15.179   0.439  1.00 78.64           C  
ATOM   3351  OE1 GLU A 205      10.600  15.121   0.440  1.00 78.64           O  
ATOM   3352  OE2 GLU A 205      12.589  14.637  -0.414  1.00 78.64           O  
ATOM   3353  N   GLU A 206      15.492  15.765   4.209  1.00 76.95           N  
ATOM   3354  H   GLU A 206      16.222  15.647   3.520  1.00 76.95           H  
ATOM   3355  CA  GLU A 206      15.639  15.083   5.495  1.00 76.95           C  
ATOM   3356  HA  GLU A 206      14.712  14.544   5.689  1.00 76.95           H  
ATOM   3357  C   GLU A 206      15.824  16.073   6.657  1.00 76.95           C  
ATOM   3358  CB  GLU A 206      16.763  14.038   5.409  1.00 76.95           C  
ATOM   3359  HB2 GLU A 206      16.538  13.369   4.578  1.00 76.95           H  
ATOM   3360  HB3 GLU A 206      17.718  14.530   5.220  1.00 76.95           H  
ATOM   3361  O   GLU A 206      15.145  15.950   7.681  1.00 76.95           O  
ATOM   3362  CG  GLU A 206      16.848  13.213   6.702  1.00 76.95           C  
ATOM   3363  HG2 GLU A 206      17.334  13.809   7.475  1.00 76.95           H  
ATOM   3364  HG3 GLU A 206      15.834  13.000   7.040  1.00 76.95           H  
ATOM   3365  CD  GLU A 206      17.595  11.880   6.539  1.00 76.95           C  
ATOM   3366  OE1 GLU A 206      17.216  10.939   7.278  1.00 76.95           O  
ATOM   3367  OE2 GLU A 206      18.503  11.792   5.687  1.00 76.95           O  
ATOM   3368  N   LEU A 207      16.641  17.120   6.488  1.00 83.41           N  
ATOM   3369  H   LEU A 207      17.185  17.168   5.639  1.00 83.41           H  
ATOM   3370  CA  LEU A 207      16.777  18.199   7.476  1.00 83.41           C  
ATOM   3371  HA  LEU A 207      17.082  17.764   8.427  1.00 83.41           H  
ATOM   3372  C   LEU A 207      15.446  18.918   7.732  1.00 83.41           C  
ATOM   3373  CB  LEU A 207      17.844  19.200   6.997  1.00 83.41           C  
ATOM   3374  HB2 LEU A 207      17.676  19.408   5.940  1.00 83.41           H  
ATOM   3375  HB3 LEU A 207      17.722  20.138   7.539  1.00 83.41           H  
ATOM   3376  O   LEU A 207      15.085  19.167   8.887  1.00 83.41           O  
ATOM   3377  CG  LEU A 207      19.291  18.716   7.194  1.00 83.41           C  
ATOM   3378  HG  LEU A 207      19.411  17.710   6.794  1.00 83.41           H  
ATOM   3379  CD1 LEU A 207      20.246  19.660   6.464  1.00 83.41           C  
ATOM   3380 HD11 LEU A 207      21.272  19.311   6.585  1.00 83.41           H  
ATOM   3381 HD12 LEU A 207      20.015  19.649   5.399  1.00 83.41           H  
ATOM   3382 HD13 LEU A 207      20.152  20.677   6.845  1.00 83.41           H  
ATOM   3383  CD2 LEU A 207      19.688  18.705   8.676  1.00 83.41           C  
ATOM   3384 HD21 LEU A 207      19.088  17.974   9.218  1.00 83.41           H  
ATOM   3385 HD22 LEU A 207      20.734  18.412   8.762  1.00 83.41           H  
ATOM   3386 HD23 LEU A 207      19.550  19.695   9.111  1.00 83.41           H  
ATOM   3387  N   LYS A 208      14.676  19.205   6.676  1.00 88.71           N  
ATOM   3388  H   LYS A 208      15.043  18.999   5.758  1.00 88.71           H  
ATOM   3389  CA  LYS A 208      13.336  19.796   6.792  1.00 88.71           C  
ATOM   3390  HA  LYS A 208      13.407  20.712   7.378  1.00 88.71           H  
ATOM   3391  C   LYS A 208      12.374  18.865   7.535  1.00 88.71           C  
ATOM   3392  CB  LYS A 208      12.847  20.142   5.384  1.00 88.71           C  
ATOM   3393  HB2 LYS A 208      13.591  20.777   4.903  1.00 88.71           H  
ATOM   3394  HB3 LYS A 208      12.753  19.227   4.800  1.00 88.71           H  
ATOM   3395  O   LYS A 208      11.685  19.303   8.455  1.00 88.71           O  
ATOM   3396  CG  LYS A 208      11.504  20.879   5.400  1.00 88.71           C  
ATOM   3397  HG2 LYS A 208      10.743  20.258   5.873  1.00 88.71           H  
ATOM   3398  HG3 LYS A 208      11.603  21.813   5.953  1.00 88.71           H  
ATOM   3399  CD  LYS A 208      11.091  21.167   3.958  1.00 88.71           C  
ATOM   3400  HD2 LYS A 208      11.840  21.804   3.487  1.00 88.71           H  
ATOM   3401  HD3 LYS A 208      11.037  20.224   3.415  1.00 88.71           H  
ATOM   3402  CE  LYS A 208       9.728  21.853   3.930  1.00 88.71           C  
ATOM   3403  HE2 LYS A 208       9.811  22.821   4.425  1.00 88.71           H  
ATOM   3404  HE3 LYS A 208       9.025  21.245   4.499  1.00 88.71           H  
ATOM   3405  NZ  LYS A 208       9.274  22.007   2.528  1.00 88.71           N  
ATOM   3406  HZ1 LYS A 208       9.944  22.549   2.002  1.00 88.71           H  
ATOM   3407  HZ2 LYS A 208       9.213  21.096   2.095  1.00 88.71           H  
ATOM   3408  HZ3 LYS A 208       8.367  22.448   2.489  1.00 88.71           H  
ATOM   3409  N   ARG A 209      12.377  17.569   7.204  1.00 81.98           N  
ATOM   3410  H   ARG A 209      12.968  17.290   6.435  1.00 81.98           H  
ATOM   3411  CA  ARG A 209      11.574  16.539   7.884  1.00 81.98           C  
ATOM   3412  HA  ARG A 209      10.523  16.823   7.819  1.00 81.98           H  
ATOM   3413  C   ARG A 209      11.913  16.433   9.373  1.00 81.98           C  
ATOM   3414  CB  ARG A 209      11.787  15.207   7.151  1.00 81.98           C  
ATOM   3415  HB2 ARG A 209      11.545  15.343   6.097  1.00 81.98           H  
ATOM   3416  HB3 ARG A 209      12.836  14.919   7.225  1.00 81.98           H  
ATOM   3417  O   ARG A 209      11.000  16.309  10.190  1.00 81.98           O  
ATOM   3418  CG  ARG A 209      10.921  14.076   7.713  1.00 81.98           C  
ATOM   3419  HG2 ARG A 209       9.868  14.329   7.590  1.00 81.98           H  
ATOM   3420  HG3 ARG A 209      11.137  13.928   8.771  1.00 81.98           H  
ATOM   3421  CD  ARG A 209      11.237  12.781   6.964  1.00 81.98           C  
ATOM   3422  HD2 ARG A 209      11.046  12.931   5.901  1.00 81.98           H  
ATOM   3423  HD3 ARG A 209      12.295  12.554   7.097  1.00 81.98           H  
ATOM   3424  NE  ARG A 209      10.417  11.663   7.463  1.00 81.98           N  
ATOM   3425  HE  ARG A 209       9.684  11.895   8.118  1.00 81.98           H  
ATOM   3426  NH1 ARG A 209      11.493  10.010   6.292  1.00 81.98           N  
ATOM   3427 HH11 ARG A 209      11.648   9.038   6.065  1.00 81.98           H  
ATOM   3428 HH12 ARG A 209      12.127  10.703   5.920  1.00 81.98           H  
ATOM   3429  NH2 ARG A 209       9.782   9.484   7.629  1.00 81.98           N  
ATOM   3430 HH21 ARG A 209       9.929   8.516   7.378  1.00 81.98           H  
ATOM   3431 HH22 ARG A 209       9.068   9.746   8.293  1.00 81.98           H  
ATOM   3432  CZ  ARG A 209      10.567  10.395   7.125  1.00 81.98           C  
ATOM   3433  N   LEU A 210      13.193  16.508   9.738  1.00 82.85           N  
ATOM   3434  H   LEU A 210      13.889  16.547   9.007  1.00 82.85           H  
ATOM   3435  CA  LEU A 210      13.646  16.512  11.133  1.00 82.85           C  
ATOM   3436  HA  LEU A 210      13.173  15.682  11.658  1.00 82.85           H  
ATOM   3437  C   LEU A 210      13.215  17.789  11.874  1.00 82.85           C  
ATOM   3438  CB  LEU A 210      15.174  16.321  11.173  1.00 82.85           C  
ATOM   3439  HB2 LEU A 210      15.533  16.555  12.175  1.00 82.85           H  
ATOM   3440  HB3 LEU A 210      15.631  17.032  10.486  1.00 82.85           H  
ATOM   3441  O   LEU A 210      12.748  17.705  13.012  1.00 82.85           O  
ATOM   3442  CG  LEU A 210      15.646  14.898  10.810  1.00 82.85           C  
ATOM   3443  HG  LEU A 210      15.194  14.582   9.870  1.00 82.85           H  
ATOM   3444  CD1 LEU A 210      17.166  14.888  10.650  1.00 82.85           C  
ATOM   3445 HD11 LEU A 210      17.654  15.189  11.577  1.00 82.85           H  
ATOM   3446 HD12 LEU A 210      17.498  13.889  10.369  1.00 82.85           H  
ATOM   3447 HD13 LEU A 210      17.450  15.569   9.848  1.00 82.85           H  
ATOM   3448  CD2 LEU A 210      15.274  13.877  11.890  1.00 82.85           C  
ATOM   3449 HD21 LEU A 210      15.682  12.904  11.615  1.00 82.85           H  
ATOM   3450 HD22 LEU A 210      15.690  14.180  12.852  1.00 82.85           H  
ATOM   3451 HD23 LEU A 210      14.191  13.784  11.968  1.00 82.85           H  
ATOM   3452  N   GLN A 211      13.289  18.957  11.229  1.00 80.70           N  
ATOM   3453  H   GLN A 211      13.709  18.977  10.311  1.00 80.70           H  
ATOM   3454  CA  GLN A 211      12.815  20.217  11.811  1.00 80.70           C  
ATOM   3455  HA  GLN A 211      13.287  20.331  12.787  1.00 80.70           H  
ATOM   3456  C   GLN A 211      11.292  20.214  12.037  1.00 80.70           C  
ATOM   3457  CB  GLN A 211      13.258  21.390  10.919  1.00 80.70           C  
ATOM   3458  HB2 GLN A 211      14.322  21.295  10.705  1.00 80.70           H  
ATOM   3459  HB3 GLN A 211      12.709  21.366   9.978  1.00 80.70           H  
ATOM   3460  O   GLN A 211      10.819  20.660  13.085  1.00 80.70           O  
ATOM   3461  CG  GLN A 211      13.019  22.733  11.625  1.00 80.70           C  
ATOM   3462  HG2 GLN A 211      13.540  22.720  12.582  1.00 80.70           H  
ATOM   3463  HG3 GLN A 211      11.955  22.863  11.821  1.00 80.70           H  
ATOM   3464  CD  GLN A 211      13.492  23.936  10.815  1.00 80.70           C  
ATOM   3465  NE2 GLN A 211      14.138  24.899  11.435  1.00 80.70           N  
ATOM   3466 HE21 GLN A 211      14.456  24.754  12.382  1.00 80.70           H  
ATOM   3467 HE22 GLN A 211      14.535  25.601  10.826  1.00 80.70           H  
ATOM   3468  OE1 GLN A 211      13.243  24.088   9.633  1.00 80.70           O  
ATOM   3469  N   ASP A 212      10.513  19.675  11.097  1.00 75.95           N  
ATOM   3470  H   ASP A 212      10.933  19.395  10.223  1.00 75.95           H  
ATOM   3471  CA  ASP A 212       9.058  19.567  11.238  1.00 75.95           C  
ATOM   3472  HA  ASP A 212       8.685  20.507  11.647  1.00 75.95           H  
ATOM   3473  C   ASP A 212       8.645  18.487  12.261  1.00 75.95           C  
ATOM   3474  CB  ASP A 212       8.408  19.391   9.854  1.00 75.95           C  
ATOM   3475  HB2 ASP A 212       7.369  19.095   9.997  1.00 75.95           H  
ATOM   3476  HB3 ASP A 212       8.914  18.588   9.317  1.00 75.95           H  
ATOM   3477  O   ASP A 212       7.684  18.688  13.007  1.00 75.95           O  
ATOM   3478  CG  ASP A 212       8.415  20.681   9.004  1.00 75.95           C  
ATOM   3479  OD1 ASP A 212       8.450  21.798   9.593  1.00 75.95           O  
ATOM   3480  OD2 ASP A 212       8.323  20.560   7.761  1.00 75.95           O  
ATOM   3481  N   LEU A 213       9.415  17.401  12.412  1.00 76.29           N  
ATOM   3482  H   LEU A 213      10.164  17.256  11.750  1.00 76.29           H  
ATOM   3483  CA  LEU A 213       9.280  16.454  13.533  1.00 76.29           C  
ATOM   3484  HA  LEU A 213       8.253  16.089  13.560  1.00 76.29           H  
ATOM   3485  C   LEU A 213       9.528  17.123  14.894  1.00 76.29           C  
ATOM   3486  CB  LEU A 213      10.239  15.264  13.326  1.00 76.29           C  
ATOM   3487  HB2 LEU A 213      10.559  14.880  14.295  1.00 76.29           H  
ATOM   3488  HB3 LEU A 213      11.133  15.614  12.811  1.00 76.29           H  
ATOM   3489  O   LEU A 213       8.754  16.913  15.831  1.00 76.29           O  
ATOM   3490  CG  LEU A 213       9.604  14.109  12.534  1.00 76.29           C  
ATOM   3491  HG  LEU A 213       9.033  14.507  11.695  1.00 76.29           H  
ATOM   3492  CD1 LEU A 213      10.684  13.176  11.985  1.00 76.29           C  
ATOM   3493 HD11 LEU A 213      11.337  13.735  11.315  1.00 76.29           H  
ATOM   3494 HD12 LEU A 213      11.280  12.771  12.802  1.00 76.29           H  
ATOM   3495 HD13 LEU A 213      10.224  12.359  11.429  1.00 76.29           H  
ATOM   3496  CD2 LEU A 213       8.676  13.278  13.428  1.00 76.29           C  
ATOM   3497 HD21 LEU A 213       7.873  13.902  13.820  1.00 76.29           H  
ATOM   3498 HD22 LEU A 213       9.238  12.855  14.261  1.00 76.29           H  
ATOM   3499 HD23 LEU A 213       8.234  12.469  12.847  1.00 76.29           H  
ATOM   3500  N   GLN A 214      10.554  17.971  15.001  1.00 73.59           N  
ATOM   3501  H   GLN A 214      11.181  18.066  14.215  1.00 73.59           H  
ATOM   3502  CA  GLN A 214      10.842  18.725  16.225  1.00 73.59           C  
ATOM   3503  HA  GLN A 214      10.929  18.013  17.046  1.00 73.59           H  
ATOM   3504  C   GLN A 214       9.705  19.704  16.574  1.00 73.59           C  
ATOM   3505  CB  GLN A 214      12.191  19.445  16.058  1.00 73.59           C  
ATOM   3506  HB2 GLN A 214      12.919  18.749  15.640  1.00 73.59           H  
ATOM   3507  HB3 GLN A 214      12.074  20.279  15.366  1.00 73.59           H  
ATOM   3508  O   GLN A 214       9.330  19.833  17.743  1.00 73.59           O  
ATOM   3509  CG  GLN A 214      12.737  19.959  17.397  1.00 73.59           C  
ATOM   3510  HG2 GLN A 214      12.020  20.641  17.854  1.00 73.59           H  
ATOM   3511  HG3 GLN A 214      12.875  19.111  18.067  1.00 73.59           H  
ATOM   3512  CD  GLN A 214      14.063  20.701  17.249  1.00 73.59           C  
ATOM   3513  NE2 GLN A 214      14.929  20.644  18.237  1.00 73.59           N  
ATOM   3514 HE21 GLN A 214      15.812  21.102  18.062  1.00 73.59           H  
ATOM   3515 HE22 GLN A 214      14.764  20.042  19.030  1.00 73.59           H  
ATOM   3516  OE1 GLN A 214      14.344  21.372  16.270  1.00 73.59           O  
ATOM   3517  N   ARG A 215       9.098  20.348  15.566  1.00 74.87           N  
ATOM   3518  H   ARG A 215       9.477  20.219  14.639  1.00 74.87           H  
ATOM   3519  CA  ARG A 215       7.903  21.197  15.736  1.00 74.87           C  
ATOM   3520  HA  ARG A 215       8.088  21.923  16.527  1.00 74.87           H  
ATOM   3521  C   ARG A 215       6.678  20.395  16.183  1.00 74.87           C  
ATOM   3522  CB  ARG A 215       7.599  21.942  14.429  1.00 74.87           C  
ATOM   3523  HB2 ARG A 215       7.583  21.228  13.606  1.00 74.87           H  
ATOM   3524  HB3 ARG A 215       6.609  22.393  14.500  1.00 74.87           H  
ATOM   3525  O   ARG A 215       5.979  20.830  17.097  1.00 74.87           O  
ATOM   3526  CG  ARG A 215       8.611  23.055  14.129  1.00 74.87           C  
ATOM   3527  HG2 ARG A 215       9.630  22.674  14.202  1.00 74.87           H  
ATOM   3528  HG3 ARG A 215       8.481  23.864  14.847  1.00 74.87           H  
ATOM   3529  CD  ARG A 215       8.367  23.570  12.708  1.00 74.87           C  
ATOM   3530  HD2 ARG A 215       7.325  23.870  12.606  1.00 74.87           H  
ATOM   3531  HD3 ARG A 215       8.557  22.750  12.015  1.00 74.87           H  
ATOM   3532  NE  ARG A 215       9.236  24.711  12.379  1.00 74.87           N  
ATOM   3533  HE  ARG A 215       9.637  25.224  13.151  1.00 74.87           H  
ATOM   3534  NH1 ARG A 215       9.117  24.482  10.085  1.00 74.87           N  
ATOM   3535 HH11 ARG A 215       9.467  24.718   9.168  1.00 74.87           H  
ATOM   3536 HH12 ARG A 215       8.714  23.558  10.146  1.00 74.87           H  
ATOM   3537  NH2 ARG A 215      10.324  26.129  10.978  1.00 74.87           N  
ATOM   3538 HH21 ARG A 215      10.728  26.604  11.772  1.00 74.87           H  
ATOM   3539 HH22 ARG A 215      10.652  26.327  10.043  1.00 74.87           H  
ATOM   3540  CZ  ARG A 215       9.543  25.098  11.153  1.00 74.87           C  
ATOM   3541  N   MET A 216       6.438  19.218  15.597  1.00 64.09           N  
ATOM   3542  H   MET A 216       7.024  18.939  14.823  1.00 64.09           H  
ATOM   3543  CA  MET A 216       5.333  18.338  16.001  1.00 64.09           C  
ATOM   3544  HA  MET A 216       4.408  18.913  15.970  1.00 64.09           H  
ATOM   3545  C   MET A 216       5.476  17.846  17.450  1.00 64.09           C  
ATOM   3546  CB  MET A 216       5.193  17.158  15.025  1.00 64.09           C  
ATOM   3547  HB2 MET A 216       4.620  16.367  15.508  1.00 64.09           H  
ATOM   3548  HB3 MET A 216       6.175  16.762  14.764  1.00 64.09           H  
ATOM   3549  O   MET A 216       4.485  17.845  18.182  1.00 64.09           O  
ATOM   3550  CG  MET A 216       4.436  17.575  13.758  1.00 64.09           C  
ATOM   3551  HG2 MET A 216       5.004  18.342  13.231  1.00 64.09           H  
ATOM   3552  HG3 MET A 216       3.486  18.012  14.062  1.00 64.09           H  
ATOM   3553  SD  MET A 216       4.068  16.216  12.612  1.00 64.09           S  
ATOM   3554  CE  MET A 216       5.624  16.156  11.684  1.00 64.09           C  
ATOM   3555  HE1 MET A 216       5.813  17.125  11.221  1.00 64.09           H  
ATOM   3556  HE2 MET A 216       5.559  15.393  10.908  1.00 64.09           H  
ATOM   3557  HE3 MET A 216       6.445  15.916  12.359  1.00 64.09           H  
ATOM   3558  N   GLN A 217       6.690  17.512  17.909  1.00 64.75           N  
ATOM   3559  H   GLN A 217       7.468  17.485  17.265  1.00 64.75           H  
ATOM   3560  CA  GLN A 217       6.919  17.181  19.323  1.00 64.75           C  
ATOM   3561  HA  GLN A 217       6.220  16.396  19.611  1.00 64.75           H  
ATOM   3562  C   GLN A 217       6.635  18.365  20.260  1.00 64.75           C  
ATOM   3563  CB  GLN A 217       8.347  16.660  19.549  1.00 64.75           C  
ATOM   3564  HB2 GLN A 217       8.580  16.763  20.609  1.00 64.75           H  
ATOM   3565  HB3 GLN A 217       9.061  17.259  18.984  1.00 64.75           H  
ATOM   3566  O   GLN A 217       5.977  18.182  21.284  1.00 64.75           O  
ATOM   3567  CG  GLN A 217       8.493  15.175  19.183  1.00 64.75           C  
ATOM   3568  HG2 GLN A 217       7.682  14.613  19.645  1.00 64.75           H  
ATOM   3569  HG3 GLN A 217       8.421  15.057  18.101  1.00 64.75           H  
ATOM   3570  CD  GLN A 217       9.816  14.579  19.663  1.00 64.75           C  
ATOM   3571  NE2 GLN A 217       9.956  13.272  19.653  1.00 64.75           N  
ATOM   3572 HE21 GLN A 217       9.203  12.670  19.352  1.00 64.75           H  
ATOM   3573 HE22 GLN A 217      10.842  12.925  19.991  1.00 64.75           H  
ATOM   3574  OE1 GLN A 217      10.746  15.261  20.060  1.00 64.75           O  
ATOM   3575  N   GLN A 218       7.061  19.587  19.912  1.00 58.28           N  
ATOM   3576  H   GLN A 218       7.611  19.698  19.073  1.00 58.28           H  
ATOM   3577  CA  GLN A 218       6.759  20.765  20.738  1.00 58.28           C  
ATOM   3578  HA  GLN A 218       7.046  20.540  21.765  1.00 58.28           H  
ATOM   3579  C   GLN A 218       5.257  21.089  20.795  1.00 58.28           C  
ATOM   3580  CB  GLN A 218       7.568  21.987  20.280  1.00 58.28           C  
ATOM   3581  HB2 GLN A 218       7.141  22.874  20.748  1.00 58.28           H  
ATOM   3582  HB3 GLN A 218       7.500  22.101  19.198  1.00 58.28           H  
ATOM   3583  O   GLN A 218       4.776  21.508  21.847  1.00 58.28           O  
ATOM   3584  CG  GLN A 218       9.040  21.880  20.711  1.00 58.28           C  
ATOM   3585  HG2 GLN A 218       9.083  21.636  21.772  1.00 58.28           H  
ATOM   3586  HG3 GLN A 218       9.523  21.074  20.159  1.00 58.28           H  
ATOM   3587  CD  GLN A 218       9.833  23.168  20.496  1.00 58.28           C  
ATOM   3588  NE2 GLN A 218      11.082  23.202  20.906  1.00 58.28           N  
ATOM   3589 HE21 GLN A 218      11.507  22.386  21.322  1.00 58.28           H  
ATOM   3590 HE22 GLN A 218      11.575  24.065  20.728  1.00 58.28           H  
ATOM   3591  OE1 GLN A 218       9.369  24.168  19.976  1.00 58.28           O  
ATOM   3592  N   GLN A 219       4.496  20.851  19.720  1.00 59.12           N  
ATOM   3593  H   GLN A 219       4.939  20.549  18.864  1.00 59.12           H  
ATOM   3594  CA  GLN A 219       3.037  21.021  19.748  1.00 59.12           C  
ATOM   3595  HA  GLN A 219       2.817  21.965  20.247  1.00 59.12           H  
ATOM   3596  C   GLN A 219       2.318  19.950  20.579  1.00 59.12           C  
ATOM   3597  CB  GLN A 219       2.465  21.098  18.325  1.00 59.12           C  
ATOM   3598  HB2 GLN A 219       1.401  20.863  18.364  1.00 59.12           H  
ATOM   3599  HB3 GLN A 219       2.956  20.372  17.679  1.00 59.12           H  
ATOM   3600  O   GLN A 219       1.399  20.296  21.322  1.00 59.12           O  
ATOM   3601  CG  GLN A 219       2.615  22.516  17.754  1.00 59.12           C  
ATOM   3602  HG2 GLN A 219       3.671  22.740  17.606  1.00 59.12           H  
ATOM   3603  HG3 GLN A 219       2.209  23.232  18.469  1.00 59.12           H  
ATOM   3604  CD  GLN A 219       1.884  22.705  16.427  1.00 59.12           C  
ATOM   3605  NE2 GLN A 219       1.570  23.926  16.053  1.00 59.12           N  
ATOM   3606 HE21 GLN A 219       1.082  23.997  15.172  1.00 59.12           H  
ATOM   3607 HE22 GLN A 219       1.790  24.719  16.639  1.00 59.12           H  
ATOM   3608  OE1 GLN A 219       1.579  21.780  15.697  1.00 59.12           O  
ATOM   3609  N   GLN A 220       2.742  18.681  20.536  1.00 53.16           N  
ATOM   3610  H   GLN A 220       3.482  18.424  19.899  1.00 53.16           H  
ATOM   3611  CA  GLN A 220       2.170  17.657  21.425  1.00 53.16           C  
ATOM   3612  HA  GLN A 220       1.085  17.688  21.330  1.00 53.16           H  
ATOM   3613  C   GLN A 220       2.464  17.948  22.906  1.00 53.16           C  
ATOM   3614  CB  GLN A 220       2.640  16.251  21.024  1.00 53.16           C  
ATOM   3615  HB2 GLN A 220       3.720  16.241  20.880  1.00 53.16           H  
ATOM   3616  HB3 GLN A 220       2.391  15.564  21.832  1.00 53.16           H  
ATOM   3617  O   GLN A 220       1.593  17.746  23.753  1.00 53.16           O  
ATOM   3618  CG  GLN A 220       1.929  15.772  19.747  1.00 53.16           C  
ATOM   3619  HG2 GLN A 220       2.265  16.364  18.896  1.00 53.16           H  
ATOM   3620  HG3 GLN A 220       0.855  15.922  19.862  1.00 53.16           H  
ATOM   3621  CD  GLN A 220       2.162  14.295  19.439  1.00 53.16           C  
ATOM   3622  NE2 GLN A 220       1.451  13.737  18.484  1.00 53.16           N  
ATOM   3623 HE21 GLN A 220       1.629  12.756  18.327  1.00 53.16           H  
ATOM   3624 HE22 GLN A 220       0.768  14.273  17.967  1.00 53.16           H  
ATOM   3625  OE1 GLN A 220       2.970  13.604  20.035  1.00 53.16           O  
ATOM   3626  N   GLY A 221       3.630  18.526  23.215  1.00 50.43           N  
ATOM   3627  H   GLY A 221       4.322  18.627  22.486  1.00 50.43           H  
ATOM   3628  CA  GLY A 221       3.978  18.979  24.566  1.00 50.43           C  
ATOM   3629  HA2 GLY A 221       3.951  18.126  25.244  1.00 50.43           H  
ATOM   3630  HA3 GLY A 221       4.995  19.370  24.547  1.00 50.43           H  
ATOM   3631  C   GLY A 221       3.067  20.074  25.145  1.00 50.43           C  
ATOM   3632  O   GLY A 221       3.027  20.229  26.361  1.00 50.43           O  
ATOM   3633  N   GLN A 222       2.305  20.810  24.322  1.00 49.21           N  
ATOM   3634  H   GLN A 222       2.367  20.642  23.328  1.00 49.21           H  
ATOM   3635  CA  GLN A 222       1.384  21.859  24.795  1.00 49.21           C  
ATOM   3636  HA  GLN A 222       1.681  22.140  25.806  1.00 49.21           H  
ATOM   3637  C   GLN A 222      -0.080  21.419  24.965  1.00 49.21           C  
ATOM   3638  CB  GLN A 222       1.503  23.128  23.932  1.00 49.21           C  
ATOM   3639  HB2 GLN A 222       1.581  22.864  22.877  1.00 49.21           H  
ATOM   3640  HB3 GLN A 222       0.606  23.732  24.065  1.00 49.21           H  
ATOM   3641  O   GLN A 222      -0.865  22.190  25.513  1.00 49.21           O  
ATOM   3642  CG  GLN A 222       2.708  23.981  24.360  1.00 49.21           C  
ATOM   3643  HG2 GLN A 222       3.629  23.476  24.067  1.00 49.21           H  
ATOM   3644  HG3 GLN A 222       2.706  24.084  25.445  1.00 49.21           H  
ATOM   3645  CD  GLN A 222       2.703  25.389  23.765  1.00 49.21           C  
ATOM   3646  NE2 GLN A 222       3.598  26.249  24.200  1.00 49.21           N  
ATOM   3647 HE21 GLN A 222       4.271  25.977  24.903  1.00 49.21           H  
ATOM   3648 HE22 GLN A 222       3.555  27.169  23.786  1.00 49.21           H  
ATOM   3649  OE1 GLN A 222       1.912  25.764  22.916  1.00 49.21           O  
ATOM   3650  N   GLN A 223      -0.468  20.197  24.575  1.00 48.06           N  
ATOM   3651  H   GLN A 223       0.204  19.586  24.132  1.00 48.06           H  
ATOM   3652  CA  GLN A 223      -1.819  19.679  24.869  1.00 48.06           C  
ATOM   3653  HA  GLN A 223      -2.477  20.530  25.041  1.00 48.06           H  
ATOM   3654  C   GLN A 223      -1.920  18.894  26.190  1.00 48.06           C  
ATOM   3655  CB  GLN A 223      -2.416  18.936  23.661  1.00 48.06           C  
ATOM   3656  HB2 GLN A 223      -1.708  18.202  23.276  1.00 48.06           H  
ATOM   3657  HB3 GLN A 223      -3.314  18.413  23.990  1.00 48.06           H  
ATOM   3658  O   GLN A 223      -3.023  18.549  26.609  1.00 48.06           O  
ATOM   3659  CG  GLN A 223      -2.817  19.929  22.553  1.00 48.06           C  
ATOM   3660  HG2 GLN A 223      -1.919  20.286  22.048  1.00 48.06           H  
ATOM   3661  HG3 GLN A 223      -3.314  20.788  23.003  1.00 48.06           H  
ATOM   3662  CD  GLN A 223      -3.774  19.349  21.511  1.00 48.06           C  
ATOM   3663  NE2 GLN A 223      -4.260  20.157  20.594  1.00 48.06           N  
ATOM   3664 HE21 GLN A 223      -3.999  21.132  20.575  1.00 48.06           H  
ATOM   3665 HE22 GLN A 223      -4.892  19.729  19.932  1.00 48.06           H  
ATOM   3666  OE1 GLN A 223      -4.119  18.181  21.488  1.00 48.06           O  
ATOM   3667  N   GLN A 224      -0.814  18.683  26.913  1.00 43.75           N  
ATOM   3668  H   GLN A 224       0.073  18.990  26.541  1.00 43.75           H  
ATOM   3669  CA  GLN A 224      -0.835  18.127  28.272  1.00 43.75           C  
ATOM   3670  HA  GLN A 224      -1.777  17.601  28.426  1.00 43.75           H  
ATOM   3671  C   GLN A 224      -0.792  19.218  29.354  1.00 43.75           C  
ATOM   3672  CB  GLN A 224       0.276  17.085  28.465  1.00 43.75           C  
ATOM   3673  HB2 GLN A 224       0.316  16.836  29.525  1.00 43.75           H  
ATOM   3674  HB3 GLN A 224       1.238  17.504  28.172  1.00 43.75           H  
ATOM   3675  O   GLN A 224       0.195  19.360  30.069  1.00 43.75           O  
ATOM   3676  CG  GLN A 224       0.016  15.785  27.691  1.00 43.75           C  
ATOM   3677  HG2 GLN A 224      -1.015  15.468  27.847  1.00 43.75           H  
ATOM   3678  HG3 GLN A 224       0.165  15.960  26.625  1.00 43.75           H  
ATOM   3679  CD  GLN A 224       0.932  14.648  28.142  1.00 43.75           C  
ATOM   3680  NE2 GLN A 224       0.802  13.475  27.565  1.00 43.75           N  
ATOM   3681 HE21 GLN A 224       1.429  12.756  27.895  1.00 43.75           H  
ATOM   3682 HE22 GLN A 224       0.132  13.331  26.823  1.00 43.75           H  
ATOM   3683  OE1 GLN A 224       1.762  14.769  29.025  1.00 43.75           O  
ATOM   3684  N   LEU A 225      -1.888  19.967  29.515  1.00 46.21           N  
ATOM   3685  H   LEU A 225      -2.622  19.889  28.826  1.00 46.21           H  
ATOM   3686  CA  LEU A 225      -2.108  20.782  30.726  1.00 46.21           C  
ATOM   3687  HA  LEU A 225      -1.600  20.249  31.530  1.00 46.21           H  
ATOM   3688  C   LEU A 225      -3.568  20.821  31.214  1.00 46.21           C  
ATOM   3689  CB  LEU A 225      -1.415  22.159  30.596  1.00 46.21           C  
ATOM   3690  HB2 LEU A 225      -2.135  22.967  30.730  1.00 46.21           H  
ATOM   3691  HB3 LEU A 225      -1.005  22.258  29.590  1.00 46.21           H  
ATOM   3692  O   LEU A 225      -3.950  21.682  32.002  1.00 46.21           O  
ATOM   3693  CG  LEU A 225      -0.262  22.326  31.610  1.00 46.21           C  
ATOM   3694  HG  LEU A 225       0.395  21.457  31.569  1.00 46.21           H  
ATOM   3695  CD1 LEU A 225       0.576  23.554  31.260  1.00 46.21           C  
ATOM   3696 HD11 LEU A 225      -0.043  24.451  31.299  1.00 46.21           H  
ATOM   3697 HD12 LEU A 225       0.986  23.439  30.256  1.00 46.21           H  
ATOM   3698 HD13 LEU A 225       1.402  23.647  31.965  1.00 46.21           H  
ATOM   3699  CD2 LEU A 225      -0.763  22.485  33.049  1.00 46.21           C  
ATOM   3700 HD21 LEU A 225      -1.422  23.350  33.122  1.00 46.21           H  
ATOM   3701 HD22 LEU A 225      -1.316  21.596  33.354  1.00 46.21           H  
ATOM   3702 HD23 LEU A 225       0.084  22.613  33.722  1.00 46.21           H  
ATOM   3703  N   GLN A 226      -4.371  19.835  30.805  1.00 47.74           N  
ATOM   3704  H   GLN A 226      -4.014  19.188  30.116  1.00 47.74           H  
ATOM   3705  CA  GLN A 226      -5.594  19.433  31.504  1.00 47.74           C  
ATOM   3706  HA  GLN A 226      -5.574  19.820  32.523  1.00 47.74           H  
ATOM   3707  C   GLN A 226      -5.614  17.907  31.608  1.00 47.74           C  
ATOM   3708  CB  GLN A 226      -6.856  19.989  30.819  1.00 47.74           C  
ATOM   3709  HB2 GLN A 226      -6.859  19.724  29.762  1.00 47.74           H  
ATOM   3710  HB3 GLN A 226      -7.725  19.535  31.294  1.00 47.74           H  
ATOM   3711  O   GLN A 226      -6.171  17.218  30.756  1.00 47.74           O  
ATOM   3712  CG  GLN A 226      -6.959  21.514  30.972  1.00 47.74           C  
ATOM   3713  HG2 GLN A 226      -6.178  21.987  30.376  1.00 47.74           H  
ATOM   3714  HG3 GLN A 226      -6.798  21.782  32.016  1.00 47.74           H  
ATOM   3715  CD  GLN A 226      -8.304  22.094  30.546  1.00 47.74           C  
ATOM   3716  NE2 GLN A 226      -8.435  23.401  30.539  1.00 47.74           N  
ATOM   3717 HE21 GLN A 226      -7.665  23.994  30.812  1.00 47.74           H  
ATOM   3718 HE22 GLN A 226      -9.345  23.745  30.264  1.00 47.74           H  
ATOM   3719  OE1 GLN A 226      -9.264  21.415  30.226  1.00 47.74           O  
ATOM   3720  N   GLN A 227      -4.963  17.367  32.642  1.00 49.17           N  
ATOM   3721  H   GLN A 227      -4.547  17.973  33.335  1.00 49.17           H  
ATOM   3722  CA  GLN A 227      -5.187  15.969  33.005  1.00 49.17           C  
ATOM   3723  HA  GLN A 227      -5.146  15.370  32.096  1.00 49.17           H  
ATOM   3724  C   GLN A 227      -6.584  15.854  33.637  1.00 49.17           C  
ATOM   3725  CB  GLN A 227      -4.108  15.439  33.961  1.00 49.17           C  
ATOM   3726  HB2 GLN A 227      -4.067  16.052  34.861  1.00 49.17           H  
ATOM   3727  HB3 GLN A 227      -4.403  14.430  34.248  1.00 49.17           H  
ATOM   3728  O   GLN A 227      -6.884  16.628  34.551  1.00 49.17           O  
ATOM   3729  CG  GLN A 227      -2.714  15.384  33.309  1.00 49.17           C  
ATOM   3730  HG2 GLN A 227      -2.807  14.994  32.295  1.00 49.17           H  
ATOM   3731  HG3 GLN A 227      -2.302  16.391  33.249  1.00 49.17           H  
ATOM   3732  CD  GLN A 227      -1.728  14.484  34.057  1.00 49.17           C  
ATOM   3733  NE2 GLN A 227      -0.475  14.455  33.661  1.00 49.17           N  
ATOM   3734 HE21 GLN A 227       0.127  13.829  34.177  1.00 49.17           H  
ATOM   3735 HE22 GLN A 227      -0.148  15.006  32.880  1.00 49.17           H  
ATOM   3736  OE1 GLN A 227      -2.056  13.771  34.987  1.00 49.17           O  
ATOM   3737  N   PRO A 228      -7.448  14.929  33.182  1.00 52.59           N  
ATOM   3738  CA  PRO A 228      -8.697  14.653  33.876  1.00 52.59           C  
ATOM   3739  HA  PRO A 228      -9.279  15.569  33.981  1.00 52.59           H  
ATOM   3740  C   PRO A 228      -8.378  14.087  35.264  1.00 52.59           C  
ATOM   3741  CB  PRO A 228      -9.458  13.665  32.987  1.00 52.59           C  
ATOM   3742  HB2 PRO A 228     -10.077  14.217  32.279  1.00 52.59           H  
ATOM   3743  HB3 PRO A 228     -10.068  12.973  33.568  1.00 52.59           H  
ATOM   3744  O   PRO A 228      -7.628  13.121  35.394  1.00 52.59           O  
ATOM   3745  CG  PRO A 228      -8.345  12.941  32.231  1.00 52.59           C  
ATOM   3746  HG2 PRO A 228      -7.954  12.135  32.851  1.00 52.59           H  
ATOM   3747  HG3 PRO A 228      -8.687  12.556  31.270  1.00 52.59           H  
ATOM   3748  CD  PRO A 228      -7.268  14.012  32.066  1.00 52.59           C  
ATOM   3749  HD2 PRO A 228      -7.416  14.548  31.129  1.00 52.59           H  
ATOM   3750  HD3 PRO A 228      -6.284  13.543  32.086  1.00 52.59           H  
ATOM   3751  N   MET A 229      -8.944  14.701  36.303  1.00 50.88           N  
ATOM   3752  H   MET A 229      -9.539  15.499  36.134  1.00 50.88           H  
ATOM   3753  CA  MET A 229      -8.856  14.181  37.664  1.00 50.88           C  
ATOM   3754  HA  MET A 229      -7.836  13.843  37.846  1.00 50.88           H  
ATOM   3755  C   MET A 229      -9.802  12.980  37.758  1.00 50.88           C  
ATOM   3756  CB  MET A 229      -9.181  15.306  38.664  1.00 50.88           C  
ATOM   3757  HB2 MET A 229      -8.709  16.222  38.311  1.00 50.88           H  
ATOM   3758  HB3 MET A 229     -10.258  15.470  38.708  1.00 50.88           H  
ATOM   3759  O   MET A 229     -11.021  13.142  37.695  1.00 50.88           O  
ATOM   3760  CG  MET A 229      -8.647  15.012  40.071  1.00 50.88           C  
ATOM   3761  HG2 MET A 229      -9.069  14.065  40.409  1.00 50.88           H  
ATOM   3762  HG3 MET A 229      -7.565  14.892  40.014  1.00 50.88           H  
ATOM   3763  SD  MET A 229      -9.018  16.273  41.334  1.00 50.88           S  
ATOM   3764  CE  MET A 229      -8.356  17.785  40.584  1.00 50.88           C  
ATOM   3765  HE1 MET A 229      -7.314  17.630  40.307  1.00 50.88           H  
ATOM   3766  HE2 MET A 229      -8.421  18.602  41.303  1.00 50.88           H  
ATOM   3767  HE3 MET A 229      -8.938  18.044  39.699  1.00 50.88           H  
ATOM   3768  N   TYR A 230      -9.242  11.775  37.825  1.00 70.53           N  
ATOM   3769  H   TYR A 230      -8.235  11.699  37.841  1.00 70.53           H  
ATOM   3770  CA  TYR A 230     -10.017  10.558  38.040  1.00 70.53           C  
ATOM   3771  HA  TYR A 230     -10.920  10.602  37.432  1.00 70.53           H  
ATOM   3772  C   TYR A 230     -10.436  10.485  39.508  1.00 70.53           C  
ATOM   3773  CB  TYR A 230      -9.206   9.330  37.609  1.00 70.53           C  
ATOM   3774  HB2 TYR A 230      -9.774   8.428  37.836  1.00 70.53           H  
ATOM   3775  HB3 TYR A 230      -8.284   9.300  38.189  1.00 70.53           H  
ATOM   3776  O   TYR A 230      -9.705  10.942  40.383  1.00 70.53           O  
ATOM   3777  CG  TYR A 230      -8.853   9.322  36.135  1.00 70.53           C  
ATOM   3778  CD1 TYR A 230      -9.813   8.934  35.180  1.00 70.53           C  
ATOM   3779  HD1 TYR A 230     -10.790   8.606  35.503  1.00 70.53           H  
ATOM   3780  CD2 TYR A 230      -7.572   9.735  35.721  1.00 70.53           C  
ATOM   3781  HD2 TYR A 230      -6.841  10.038  36.457  1.00 70.53           H  
ATOM   3782  CE1 TYR A 230      -9.497   8.974  33.809  1.00 70.53           C  
ATOM   3783  HE1 TYR A 230     -10.224   8.676  33.067  1.00 70.53           H  
ATOM   3784  CE2 TYR A 230      -7.250   9.771  34.352  1.00 70.53           C  
ATOM   3785  HE2 TYR A 230      -6.271  10.104  34.041  1.00 70.53           H  
ATOM   3786  OH  TYR A 230      -7.915   9.443  32.070  1.00 70.53           O  
ATOM   3787  HH  TYR A 230      -6.998   9.693  31.936  1.00 70.53           H  
ATOM   3788  CZ  TYR A 230      -8.216   9.394  33.394  1.00 70.53           C  
ATOM   3789  N   TYR A 231     -11.596   9.894  39.779  1.00 81.48           N  
ATOM   3790  H   TYR A 231     -12.126   9.475  39.029  1.00 81.48           H  
ATOM   3791  CA  TYR A 231     -12.083   9.662  41.136  1.00 81.48           C  
ATOM   3792  HA  TYR A 231     -11.295   9.922  41.844  1.00 81.48           H  
ATOM   3793  C   TYR A 231     -12.395   8.177  41.325  1.00 81.48           C  
ATOM   3794  CB  TYR A 231     -13.297  10.554  41.438  1.00 81.48           C  
ATOM   3795  HB2 TYR A 231     -13.685  10.277  42.418  1.00 81.48           H  
ATOM   3796  HB3 TYR A 231     -14.082  10.342  40.711  1.00 81.48           H  
ATOM   3797  O   TYR A 231     -12.856   7.519  40.387  1.00 81.48           O  
ATOM   3798  CG  TYR A 231     -13.011  12.049  41.442  1.00 81.48           C  
ATOM   3799  CD1 TYR A 231     -12.631  12.688  42.636  1.00 81.48           C  
ATOM   3800  HD1 TYR A 231     -12.532  12.106  43.540  1.00 81.48           H  
ATOM   3801  CD2 TYR A 231     -13.129  12.806  40.259  1.00 81.48           C  
ATOM   3802  HD2 TYR A 231     -13.389  12.320  39.331  1.00 81.48           H  
ATOM   3803  CE1 TYR A 231     -12.382  14.073  42.663  1.00 81.48           C  
ATOM   3804  HE1 TYR A 231     -12.098  14.547  43.591  1.00 81.48           H  
ATOM   3805  CE2 TYR A 231     -12.885  14.194  40.278  1.00 81.48           C  
ATOM   3806  HE2 TYR A 231     -12.957  14.772  39.369  1.00 81.48           H  
ATOM   3807  OH  TYR A 231     -12.295  16.172  41.498  1.00 81.48           O  
ATOM   3808  HH  TYR A 231     -11.939  16.445  42.346  1.00 81.48           H  
ATOM   3809  CZ  TYR A 231     -12.516  14.831  41.480  1.00 81.48           C  
ATOM   3810  N   ASP A 232     -12.145   7.648  42.522  1.00 73.95           N  
ATOM   3811  H   ASP A 232     -11.774   8.248  43.245  1.00 73.95           H  
ATOM   3812  CA  ASP A 232     -12.607   6.316  42.906  1.00 73.95           C  
ATOM   3813  HA  ASP A 232     -12.367   5.641  42.084  1.00 73.95           H  
ATOM   3814  C   ASP A 232     -14.140   6.275  43.074  1.00 73.95           C  
ATOM   3815  CB  ASP A 232     -11.843   5.786  44.144  1.00 73.95           C  
ATOM   3816  HB2 ASP A 232     -12.039   4.717  44.223  1.00 73.95           H  
ATOM   3817  HB3 ASP A 232     -10.772   5.897  43.975  1.00 73.95           H  
ATOM   3818  O   ASP A 232     -14.846   7.285  42.994  1.00 73.95           O  
ATOM   3819  CG  ASP A 232     -12.202   6.426  45.492  1.00 73.95           C  
ATOM   3820  OD1 ASP A 232     -13.144   7.242  45.546  1.00 73.95           O  
ATOM   3821  OD2 ASP A 232     -11.599   6.051  46.519  1.00 73.95           O  
ATOM   3822  N   ILE A 233     -14.672   5.082  43.350  1.00 72.28           N  
ATOM   3823  H   ILE A 233     -14.047   4.293  43.436  1.00 72.28           H  
ATOM   3824  CA  ILE A 233     -16.109   4.863  43.590  1.00 72.28           C  
ATOM   3825  HA  ILE A 233     -16.651   5.299  42.751  1.00 72.28           H  
ATOM   3826  C   ILE A 233     -16.655   5.573  44.847  1.00 72.28           C  
ATOM   3827  CB  ILE A 233     -16.428   3.351  43.626  1.00 72.28           C  
ATOM   3828  HB  ILE A 233     -17.502   3.245  43.774  1.00 72.28           H  
ATOM   3829  O   ILE A 233     -17.863   5.553  45.075  1.00 72.28           O  
ATOM   3830  CG1 ILE A 233     -15.712   2.644  44.800  1.00 72.28           C  
ATOM   3831 HG12 ILE A 233     -15.960   3.165  45.725  1.00 72.28           H  
ATOM   3832 HG13 ILE A 233     -14.632   2.692  44.663  1.00 72.28           H  
ATOM   3833  CG2 ILE A 233     -16.089   2.705  42.268  1.00 72.28           C  
ATOM   3834 HG21 ILE A 233     -16.534   3.289  41.463  1.00 72.28           H  
ATOM   3835 HG22 ILE A 233     -16.496   1.694  42.222  1.00 72.28           H  
ATOM   3836 HG23 ILE A 233     -15.010   2.662  42.122  1.00 72.28           H  
ATOM   3837  CD1 ILE A 233     -16.118   1.178  44.985  1.00 72.28           C  
ATOM   3838 HD11 ILE A 233     -15.795   0.582  44.131  1.00 72.28           H  
ATOM   3839 HD12 ILE A 233     -15.640   0.782  45.881  1.00 72.28           H  
ATOM   3840 HD13 ILE A 233     -17.200   1.104  45.097  1.00 72.28           H  
ATOM   3841  N   PHE A 234     -15.788   6.185  45.658  1.00 83.97           N  
ATOM   3842  H   PHE A 234     -14.818   6.230  45.380  1.00 83.97           H  
ATOM   3843  CA  PHE A 234     -16.119   6.927  46.875  1.00 83.97           C  
ATOM   3844  HA  PHE A 234     -17.173   6.773  47.108  1.00 83.97           H  
ATOM   3845  C   PHE A 234     -15.932   8.448  46.715  1.00 83.97           C  
ATOM   3846  CB  PHE A 234     -15.291   6.361  48.039  1.00 83.97           C  
ATOM   3847  HB2 PHE A 234     -15.590   6.864  48.959  1.00 83.97           H  
ATOM   3848  HB3 PHE A 234     -14.241   6.595  47.866  1.00 83.97           H  
ATOM   3849  O   PHE A 234     -16.243   9.197  47.640  1.00 83.97           O  
ATOM   3850  CG  PHE A 234     -15.440   4.863  48.241  1.00 83.97           C  
ATOM   3851  CD1 PHE A 234     -16.673   4.333  48.666  1.00 83.97           C  
ATOM   3852  HD1 PHE A 234     -17.506   4.995  48.849  1.00 83.97           H  
ATOM   3853  CD2 PHE A 234     -14.360   3.997  47.985  1.00 83.97           C  
ATOM   3854  HD2 PHE A 234     -13.415   4.400  47.652  1.00 83.97           H  
ATOM   3855  CE1 PHE A 234     -16.827   2.945  48.836  1.00 83.97           C  
ATOM   3856  HE1 PHE A 234     -17.778   2.543  49.153  1.00 83.97           H  
ATOM   3857  CE2 PHE A 234     -14.512   2.609  48.158  1.00 83.97           C  
ATOM   3858  HE2 PHE A 234     -13.679   1.952  47.958  1.00 83.97           H  
ATOM   3859  CZ  PHE A 234     -15.745   2.083  48.584  1.00 83.97           C  
ATOM   3860  HZ  PHE A 234     -15.861   1.017  48.711  1.00 83.97           H  
ATOM   3861  N   GLY A 235     -15.481   8.920  45.546  1.00 77.88           N  
ATOM   3862  H   GLY A 235     -15.163   8.248  44.862  1.00 77.88           H  
ATOM   3863  CA  GLY A 235     -15.251  10.336  45.259  1.00 77.88           C  
ATOM   3864  HA2 GLY A 235     -16.024  10.935  45.742  1.00 77.88           H  
ATOM   3865  HA3 GLY A 235     -15.325  10.483  44.182  1.00 77.88           H  
ATOM   3866  C   GLY A 235     -13.886  10.871  45.709  1.00 77.88           C  
ATOM   3867  O   GLY A 235     -13.701  12.089  45.725  1.00 77.88           O  
ATOM   3868  N   ASN A 236     -12.924  10.009  46.049  1.00 84.88           N  
ATOM   3869  H   ASN A 236     -13.113   9.020  45.968  1.00 84.88           H  
ATOM   3870  CA  ASN A 236     -11.540  10.417  46.303  1.00 84.88           C  
ATOM   3871  HA  ASN A 236     -11.558  11.375  46.823  1.00 84.88           H  
ATOM   3872  C   ASN A 236     -10.786  10.550  44.974  1.00 84.88           C  
ATOM   3873  CB  ASN A 236     -10.816   9.405  47.199  1.00 84.88           C  
ATOM   3874  HB2 ASN A 236      -9.832   9.791  47.466  1.00 84.88           H  
ATOM   3875  HB3 ASN A 236     -10.662   8.479  46.645  1.00 84.88           H  
ATOM   3876  O   ASN A 236     -10.918   9.660  44.131  1.00 84.88           O  
ATOM   3877  CG  ASN A 236     -11.563   9.104  48.477  1.00 84.88           C  
ATOM   3878  ND2 ASN A 236     -11.959   7.870  48.668  1.00 84.88           N  
ATOM   3879 HD21 ASN A 236     -12.518   7.676  49.487  1.00 84.88           H  
ATOM   3880 HD22 ASN A 236     -11.825   7.196  47.928  1.00 84.88           H  
ATOM   3881  OD1 ASN A 236     -11.792   9.968  49.309  1.00 84.88           O  
ATOM   3882  N   PRO A 237      -9.990  11.610  44.753  1.00 74.33           N  
ATOM   3883  CA  PRO A 237      -9.187  11.723  43.545  1.00 74.33           C  
ATOM   3884  HA  PRO A 237      -9.832  11.622  42.672  1.00 74.33           H  
ATOM   3885  C   PRO A 237      -8.108  10.634  43.527  1.00 74.33           C  
ATOM   3886  CB  PRO A 237      -8.605  13.137  43.567  1.00 74.33           C  
ATOM   3887  HB2 PRO A 237      -7.627  13.190  43.088  1.00 74.33           H  
ATOM   3888  HB3 PRO A 237      -9.306  13.815  43.082  1.00 74.33           H  
ATOM   3889  O   PRO A 237      -7.321  10.529  44.465  1.00 74.33           O  
ATOM   3890  CG  PRO A 237      -8.526  13.460  45.060  1.00 74.33           C  
ATOM   3891  HG2 PRO A 237      -8.571  14.534  45.244  1.00 74.33           H  
ATOM   3892  HG3 PRO A 237      -7.610  13.042  45.479  1.00 74.33           H  
ATOM   3893  CD  PRO A 237      -9.737  12.730  45.643  1.00 74.33           C  
ATOM   3894  HD2 PRO A 237      -9.514  12.388  46.654  1.00 74.33           H  
ATOM   3895  HD3 PRO A 237     -10.603  13.391  45.644  1.00 74.33           H  
ATOM   3896  N   ILE A 238      -8.068   9.853  42.450  1.00 74.19           N  
ATOM   3897  H   ILE A 238      -8.707  10.067  41.698  1.00 74.19           H  
ATOM   3898  CA  ILE A 238      -7.047   8.834  42.189  1.00 74.19           C  
ATOM   3899  HA  ILE A 238      -6.431   8.719  43.082  1.00 74.19           H  
ATOM   3900  C   ILE A 238      -6.110   9.311  41.085  1.00 74.19           C  
ATOM   3901  CB  ILE A 238      -7.651   7.443  41.886  1.00 74.19           C  
ATOM   3902  HB  ILE A 238      -6.829   6.768  41.649  1.00 74.19           H  
ATOM   3903  O   ILE A 238      -6.509   9.998  40.138  1.00 74.19           O  
ATOM   3904  CG1 ILE A 238      -8.607   7.464  40.673  1.00 74.19           C  
ATOM   3905 HG12 ILE A 238      -8.041   7.796  39.803  1.00 74.19           H  
ATOM   3906 HG13 ILE A 238      -9.413   8.174  40.860  1.00 74.19           H  
ATOM   3907  CG2 ILE A 238      -8.326   6.908  43.156  1.00 74.19           C  
ATOM   3908 HG21 ILE A 238      -7.630   6.965  43.993  1.00 74.19           H  
ATOM   3909 HG22 ILE A 238      -9.206   7.506  43.394  1.00 74.19           H  
ATOM   3910 HG23 ILE A 238      -8.606   5.863  43.027  1.00 74.19           H  
ATOM   3911  CD1 ILE A 238      -9.240   6.117  40.314  1.00 74.19           C  
ATOM   3912 HD11 ILE A 238      -9.880   5.768  41.124  1.00 74.19           H  
ATOM   3913 HD12 ILE A 238      -9.858   6.249  39.426  1.00 74.19           H  
ATOM   3914 HD13 ILE A 238      -8.462   5.380  40.115  1.00 74.19           H  
ATOM   3915  N   THR A 239      -4.843   8.940  41.199  1.00 78.12           N  
ATOM   3916  H   THR A 239      -4.578   8.365  41.986  1.00 78.12           H  
ATOM   3917  CA  THR A 239      -3.849   9.203  40.163  1.00 78.12           C  
ATOM   3918  HA  THR A 239      -3.896  10.267  39.930  1.00 78.12           H  
ATOM   3919  C   THR A 239      -4.160   8.399  38.890  1.00 78.12           C  
ATOM   3920  CB  THR A 239      -2.426   8.894  40.647  1.00 78.12           C  
ATOM   3921  HB  THR A 239      -1.732   9.102  39.832  1.00 78.12           H  
ATOM   3922  O   THR A 239      -4.781   7.331  38.952  1.00 78.12           O  
ATOM   3923  CG2 THR A 239      -2.007   9.731  41.854  1.00 78.12           C  
ATOM   3924 HG21 THR A 239      -0.981   9.479  42.124  1.00 78.12           H  
ATOM   3925 HG22 THR A 239      -2.062  10.791  41.607  1.00 78.12           H  
ATOM   3926 HG23 THR A 239      -2.653   9.525  42.708  1.00 78.12           H  
ATOM   3927  OG1 THR A 239      -2.317   7.540  40.983  1.00 78.12           O  
ATOM   3928  HG1 THR A 239      -2.799   7.429  41.805  1.00 78.12           H  
ATOM   3929  N   PRO A 240      -3.700   8.854  37.708  1.00 66.09           N  
ATOM   3930  CA  PRO A 240      -3.794   8.062  36.480  1.00 66.09           C  
ATOM   3931  HA  PRO A 240      -4.847   7.917  36.238  1.00 66.09           H  
ATOM   3932  C   PRO A 240      -3.117   6.684  36.591  1.00 66.09           C  
ATOM   3933  CB  PRO A 240      -3.136   8.924  35.396  1.00 66.09           C  
ATOM   3934  HB2 PRO A 240      -2.074   8.692  35.325  1.00 66.09           H  
ATOM   3935  HB3 PRO A 240      -3.621   8.790  34.429  1.00 66.09           H  
ATOM   3936  O   PRO A 240      -3.550   5.736  35.938  1.00 66.09           O  
ATOM   3937  CG  PRO A 240      -3.303  10.351  35.918  1.00 66.09           C  
ATOM   3938  HG2 PRO A 240      -2.546  11.023  35.514  1.00 66.09           H  
ATOM   3939  HG3 PRO A 240      -4.305  10.714  35.689  1.00 66.09           H  
ATOM   3940  CD  PRO A 240      -3.154  10.173  37.426  1.00 66.09           C  
ATOM   3941  HD2 PRO A 240      -3.705  10.961  37.940  1.00 66.09           H  
ATOM   3942  HD3 PRO A 240      -2.100  10.201  37.701  1.00 66.09           H  
ATOM   3943  N   GLU A 241      -2.087   6.561  37.436  1.00 74.09           N  
ATOM   3944  H   GLU A 241      -1.796   7.371  37.964  1.00 74.09           H  
ATOM   3945  CA  GLU A 241      -1.390   5.303  37.724  1.00 74.09           C  
ATOM   3946  HA  GLU A 241      -1.150   4.804  36.785  1.00 74.09           H  
ATOM   3947  C   GLU A 241      -2.273   4.337  38.530  1.00 74.09           C  
ATOM   3948  CB  GLU A 241      -0.073   5.594  38.466  1.00 74.09           C  
ATOM   3949  HB2 GLU A 241      -0.290   6.139  39.384  1.00 74.09           H  
ATOM   3950  HB3 GLU A 241       0.393   4.643  38.724  1.00 74.09           H  
ATOM   3951  O   GLU A 241      -2.420   3.178  38.144  1.00 74.09           O  
ATOM   3952  CG  GLU A 241       0.908   6.411  37.605  1.00 74.09           C  
ATOM   3953  HG2 GLU A 241       0.438   7.356  37.332  1.00 74.09           H  
ATOM   3954  HG3 GLU A 241       1.100   5.858  36.685  1.00 74.09           H  
ATOM   3955  CD  GLU A 241       2.249   6.717  38.295  1.00 74.09           C  
ATOM   3956  OE1 GLU A 241       3.047   7.448  37.664  1.00 74.09           O  
ATOM   3957  OE2 GLU A 241       2.477   6.228  39.423  1.00 74.09           O  
ATOM   3958  N   GLU A 242      -2.933   4.815  39.590  1.00 73.07           N  
ATOM   3959  H   GLU A 242      -2.760   5.766  39.884  1.00 73.07           H  
ATOM   3960  CA  GLU A 242      -3.902   4.028  40.368  1.00 73.07           C  
ATOM   3961  HA  GLU A 242      -3.427   3.113  40.722  1.00 73.07           H  
ATOM   3962  C   GLU A 242      -5.112   3.613  39.517  1.00 73.07           C  
ATOM   3963  CB  GLU A 242      -4.368   4.838  41.586  1.00 73.07           C  
ATOM   3964  HB2 GLU A 242      -5.241   4.360  42.029  1.00 73.07           H  
ATOM   3965  HB3 GLU A 242      -4.667   5.826  41.237  1.00 73.07           H  
ATOM   3966  O   GLU A 242      -5.557   2.467  39.598  1.00 73.07           O  
ATOM   3967  CG  GLU A 242      -3.276   4.946  42.667  1.00 73.07           C  
ATOM   3968  HG2 GLU A 242      -3.230   4.002  43.208  1.00 73.07           H  
ATOM   3969  HG3 GLU A 242      -2.305   5.098  42.195  1.00 73.07           H  
ATOM   3970  CD  GLU A 242      -3.525   6.109  43.638  1.00 73.07           C  
ATOM   3971  OE1 GLU A 242      -3.340   5.918  44.857  1.00 73.07           O  
ATOM   3972  OE2 GLU A 242      -3.848   7.214  43.134  1.00 73.07           O  
ATOM   3973  N   TYR A 243      -5.609   4.493  38.638  1.00 72.99           N  
ATOM   3974  H   TYR A 243      -5.228   5.428  38.634  1.00 72.99           H  
ATOM   3975  CA  TYR A 243      -6.688   4.149  37.706  1.00 72.99           C  
ATOM   3976  HA  TYR A 243      -7.520   3.750  38.287  1.00 72.99           H  
ATOM   3977  C   TYR A 243      -6.271   3.054  36.708  1.00 72.99           C  
ATOM   3978  CB  TYR A 243      -7.176   5.408  36.976  1.00 72.99           C  
ATOM   3979  HB2 TYR A 243      -6.351   5.833  36.405  1.00 72.99           H  
ATOM   3980  HB3 TYR A 243      -7.482   6.150  37.713  1.00 72.99           H  
ATOM   3981  O   TYR A 243      -7.030   2.109  36.470  1.00 72.99           O  
ATOM   3982  CG  TYR A 243      -8.346   5.133  36.048  1.00 72.99           C  
ATOM   3983  CD1 TYR A 243      -8.157   5.081  34.653  1.00 72.99           C  
ATOM   3984  HD1 TYR A 243      -7.178   5.269  34.237  1.00 72.99           H  
ATOM   3985  CD2 TYR A 243      -9.618   4.869  36.591  1.00 72.99           C  
ATOM   3986  HD2 TYR A 243      -9.756   4.884  37.662  1.00 72.99           H  
ATOM   3987  CE1 TYR A 243      -9.237   4.766  33.805  1.00 72.99           C  
ATOM   3988  HE1 TYR A 243      -9.096   4.718  32.735  1.00 72.99           H  
ATOM   3989  CE2 TYR A 243     -10.704   4.564  35.749  1.00 72.99           C  
ATOM   3990  HE2 TYR A 243     -11.673   4.361  36.179  1.00 72.99           H  
ATOM   3991  OH  TYR A 243     -11.552   4.189  33.537  1.00 72.99           O  
ATOM   3992  HH  TYR A 243     -12.361   4.082  34.044  1.00 72.99           H  
ATOM   3993  CZ  TYR A 243     -10.511   4.507  34.352  1.00 72.99           C  
ATOM   3994  N   ALA A 244      -5.054   3.132  36.159  1.00 68.64           N  
ATOM   3995  H   ALA A 244      -4.471   3.927  36.379  1.00 68.64           H  
ATOM   3996  CA  ALA A 244      -4.516   2.104  35.269  1.00 68.64           C  
ATOM   3997  HA  ALA A 244      -5.224   1.946  34.455  1.00 68.64           H  
ATOM   3998  C   ALA A 244      -4.337   0.752  35.987  1.00 68.64           C  
ATOM   3999  CB  ALA A 244      -3.201   2.616  34.669  1.00 68.64           C  
ATOM   4000  HB1 ALA A 244      -2.803   1.875  33.975  1.00 68.64           H  
ATOM   4001  HB2 ALA A 244      -2.472   2.794  35.459  1.00 68.64           H  
ATOM   4002  HB3 ALA A 244      -3.378   3.547  34.131  1.00 68.64           H  
ATOM   4003  O   ALA A 244      -4.711  -0.288  35.441  1.00 68.64           O  
ATOM   4004  N   GLN A 245      -3.837   0.758  37.229  1.00 70.92           N  
ATOM   4005  H   GLN A 245      -3.536   1.637  37.623  1.00 70.92           H  
ATOM   4006  CA  GLN A 245      -3.736  -0.451  38.056  1.00 70.92           C  
ATOM   4007  HA  GLN A 245      -3.175  -1.207  37.508  1.00 70.92           H  
ATOM   4008  C   GLN A 245      -5.116  -1.054  38.361  1.00 70.92           C  
ATOM   4009  CB  GLN A 245      -2.987  -0.141  39.362  1.00 70.92           C  
ATOM   4010  HB2 GLN A 245      -3.430   0.733  39.840  1.00 70.92           H  
ATOM   4011  HB3 GLN A 245      -3.100  -0.991  40.034  1.00 70.92           H  
ATOM   4012  O   GLN A 245      -5.294  -2.267  38.236  1.00 70.92           O  
ATOM   4013  CG  GLN A 245      -1.485   0.101  39.138  1.00 70.92           C  
ATOM   4014  HG2 GLN A 245      -1.343   0.922  38.435  1.00 70.92           H  
ATOM   4015  HG3 GLN A 245      -1.037  -0.791  38.702  1.00 70.92           H  
ATOM   4016  CD  GLN A 245      -0.743   0.425  40.432  1.00 70.92           C  
ATOM   4017  NE2 GLN A 245       0.373   1.115  40.364  1.00 70.92           N  
ATOM   4018 HE21 GLN A 245       0.775   1.379  41.253  1.00 70.92           H  
ATOM   4019 HE22 GLN A 245       0.661   1.545  39.497  1.00 70.92           H  
ATOM   4020  OE1 GLN A 245      -1.126   0.042  41.525  1.00 70.92           O  
ATOM   4021  N   PHE A 246      -6.112  -0.225  38.686  1.00 69.80           N  
ATOM   4022  H   PHE A 246      -5.898   0.753  38.820  1.00 69.80           H  
ATOM   4023  CA  PHE A 246      -7.482  -0.672  38.948  1.00 69.80           C  
ATOM   4024  HA  PHE A 246      -7.455  -1.428  39.733  1.00 69.80           H  
ATOM   4025  C   PHE A 246      -8.132  -1.315  37.711  1.00 69.80           C  
ATOM   4026  CB  PHE A 246      -8.299   0.524  39.455  1.00 69.80           C  
ATOM   4027  HB2 PHE A 246      -7.758   0.996  40.275  1.00 69.80           H  
ATOM   4028  HB3 PHE A 246      -8.393   1.264  38.661  1.00 69.80           H  
ATOM   4029  O   PHE A 246      -8.761  -2.371  37.810  1.00 69.80           O  
ATOM   4030  CG  PHE A 246      -9.677   0.149  39.959  1.00 69.80           C  
ATOM   4031  CD1 PHE A 246     -10.802   0.262  39.120  1.00 69.80           C  
ATOM   4032  HD1 PHE A 246     -10.685   0.625  38.110  1.00 69.80           H  
ATOM   4033  CD2 PHE A 246      -9.830  -0.326  41.274  1.00 69.80           C  
ATOM   4034  HD2 PHE A 246      -8.968  -0.418  41.918  1.00 69.80           H  
ATOM   4035  CE1 PHE A 246     -12.076  -0.096  39.598  1.00 69.80           C  
ATOM   4036  HE1 PHE A 246     -12.939   0.001  38.955  1.00 69.80           H  
ATOM   4037  CE2 PHE A 246     -11.103  -0.682  41.753  1.00 69.80           C  
ATOM   4038  HE2 PHE A 246     -11.213  -1.043  42.765  1.00 69.80           H  
ATOM   4039  CZ  PHE A 246     -12.227  -0.566  40.916  1.00 69.80           C  
ATOM   4040  HZ  PHE A 246     -13.204  -0.834  41.288  1.00 69.80           H  
ATOM   4041  N   GLN A 247      -7.936  -0.724  36.525  1.00 70.43           N  
ATOM   4042  H   GLN A 247      -7.429   0.149  36.501  1.00 70.43           H  
ATOM   4043  CA  GLN A 247      -8.447  -1.278  35.269  1.00 70.43           C  
ATOM   4044  HA  GLN A 247      -9.513  -1.468  35.401  1.00 70.43           H  
ATOM   4045  C   GLN A 247      -7.786  -2.630  34.930  1.00 70.43           C  
ATOM   4046  CB  GLN A 247      -8.279  -0.233  34.153  1.00 70.43           C  
ATOM   4047  HB2 GLN A 247      -7.229  -0.160  33.872  1.00 70.43           H  
ATOM   4048  HB3 GLN A 247      -8.605   0.740  34.523  1.00 70.43           H  
ATOM   4049  O   GLN A 247      -8.481  -3.570  34.540  1.00 70.43           O  
ATOM   4050  CG  GLN A 247      -9.125  -0.581  32.919  1.00 70.43           C  
ATOM   4051  HG2 GLN A 247      -8.813  -1.549  32.525  1.00 70.43           H  
ATOM   4052  HG3 GLN A 247     -10.174  -0.651  33.207  1.00 70.43           H  
ATOM   4053  CD  GLN A 247      -8.976   0.454  31.809  1.00 70.43           C  
ATOM   4054  NE2 GLN A 247      -9.857   1.425  31.705  1.00 70.43           N  
ATOM   4055 HE21 GLN A 247     -10.566   1.559  32.411  1.00 70.43           H  
ATOM   4056 HE22 GLN A 247      -9.667   2.106  30.983  1.00 70.43           H  
ATOM   4057  OE1 GLN A 247      -8.062   0.415  31.005  1.00 70.43           O  
ATOM   4058  N   LEU A 248      -6.473  -2.763  35.157  1.00 65.71           N  
ATOM   4059  H   LEU A 248      -5.955  -1.950  35.459  1.00 65.71           H  
ATOM   4060  CA  LEU A 248      -5.736  -4.018  34.973  1.00 65.71           C  
ATOM   4061  HA  LEU A 248      -5.915  -4.372  33.958  1.00 65.71           H  
ATOM   4062  C   LEU A 248      -6.213  -5.117  35.944  1.00 65.71           C  
ATOM   4063  CB  LEU A 248      -4.232  -3.724  35.153  1.00 65.71           C  
ATOM   4064  HB2 LEU A 248      -3.979  -2.792  34.647  1.00 65.71           H  
ATOM   4065  HB3 LEU A 248      -4.035  -3.582  36.216  1.00 65.71           H  
ATOM   4066  O   LEU A 248      -6.425  -6.263  35.543  1.00 65.71           O  
ATOM   4067  CG  LEU A 248      -3.318  -4.836  34.610  1.00 65.71           C  
ATOM   4068  HG  LEU A 248      -3.718  -5.813  34.881  1.00 65.71           H  
ATOM   4069  CD1 LEU A 248      -3.186  -4.749  33.087  1.00 65.71           C  
ATOM   4070 HD11 LEU A 248      -2.776  -3.781  32.798  1.00 65.71           H  
ATOM   4071 HD12 LEU A 248      -2.528  -5.540  32.728  1.00 65.71           H  
ATOM   4072 HD13 LEU A 248      -4.162  -4.878  32.619  1.00 65.71           H  
ATOM   4073  CD2 LEU A 248      -1.918  -4.716  35.213  1.00 65.71           C  
ATOM   4074 HD21 LEU A 248      -1.281  -5.510  34.822  1.00 65.71           H  
ATOM   4075 HD22 LEU A 248      -1.487  -3.746  34.965  1.00 65.71           H  
ATOM   4076 HD23 LEU A 248      -1.978  -4.817  36.297  1.00 65.71           H  
ATOM   4077  N   GLN A 249      -6.435  -4.766  37.215  1.00 73.14           N  
ATOM   4078  H   GLN A 249      -6.218  -3.819  37.492  1.00 73.14           H  
ATOM   4079  CA  GLN A 249      -6.879  -5.703  38.251  1.00 73.14           C  
ATOM   4080  HA  GLN A 249      -6.201  -6.557  38.244  1.00 73.14           H  
ATOM   4081  C   GLN A 249      -8.298  -6.236  37.986  1.00 73.14           C  
ATOM   4082  CB  GLN A 249      -6.770  -5.007  39.617  1.00 73.14           C  
ATOM   4083  HB2 GLN A 249      -5.793  -4.530  39.693  1.00 73.14           H  
ATOM   4084  HB3 GLN A 249      -7.537  -4.237  39.698  1.00 73.14           H  
ATOM   4085  O   GLN A 249      -8.559  -7.427  38.180  1.00 73.14           O  
ATOM   4086  CG  GLN A 249      -6.900  -5.998  40.783  1.00 73.14           C  
ATOM   4087  HG2 GLN A 249      -7.890  -6.454  40.775  1.00 73.14           H  
ATOM   4088  HG3 GLN A 249      -6.158  -6.786  40.659  1.00 73.14           H  
ATOM   4089  CD  GLN A 249      -6.695  -5.325  42.138  1.00 73.14           C  
ATOM   4090  NE2 GLN A 249      -5.996  -5.951  43.059  1.00 73.14           N  
ATOM   4091 HE21 GLN A 249      -5.539  -6.828  42.854  1.00 73.14           H  
ATOM   4092 HE22 GLN A 249      -5.855  -5.432  43.914  1.00 73.14           H  
ATOM   4093  OE1 GLN A 249      -7.170  -4.238  42.412  1.00 73.14           O  
ATOM   4094  N   GLN A 250      -9.202  -5.392  37.477  1.00 70.72           N  
ATOM   4095  H   GLN A 250      -8.950  -4.419  37.377  1.00 70.72           H  
ATOM   4096  CA  GLN A 250     -10.540  -5.822  37.059  1.00 70.72           C  
ATOM   4097  HA  GLN A 250     -11.006  -6.343  37.896  1.00 70.72           H  
ATOM   4098  C   GLN A 250     -10.480  -6.809  35.877  1.00 70.72           C  
ATOM   4099  CB  GLN A 250     -11.384  -4.581  36.725  1.00 70.72           C  
ATOM   4100  HB2 GLN A 250     -11.293  -3.859  37.537  1.00 70.72           H  
ATOM   4101  HB3 GLN A 250     -11.010  -4.120  35.811  1.00 70.72           H  
ATOM   4102  O   GLN A 250     -11.245  -7.776  35.836  1.00 70.72           O  
ATOM   4103  CG  GLN A 250     -12.868  -4.937  36.552  1.00 70.72           C  
ATOM   4104  HG2 GLN A 250     -12.980  -5.677  35.760  1.00 70.72           H  
ATOM   4105  HG3 GLN A 250     -13.248  -5.365  37.480  1.00 70.72           H  
ATOM   4106  CD  GLN A 250     -13.710  -3.722  36.183  1.00 70.72           C  
ATOM   4107  NE2 GLN A 250     -14.069  -2.881  37.128  1.00 70.72           N  
ATOM   4108 HE21 GLN A 250     -13.734  -3.002  38.073  1.00 70.72           H  
ATOM   4109 HE22 GLN A 250     -14.603  -2.080  36.824  1.00 70.72           H  
ATOM   4110  OE1 GLN A 250     -14.066  -3.505  35.038  1.00 70.72           O  
ATOM   4111  N   GLN A 251      -9.545  -6.608  34.942  1.00 67.17           N  
ATOM   4112  H   GLN A 251      -8.950  -5.796  35.017  1.00 67.17           H  
ATOM   4113  CA  GLN A 251      -9.373  -7.488  33.785  1.00 67.17           C  
ATOM   4114  HA  GLN A 251     -10.356  -7.627  33.336  1.00 67.17           H  
ATOM   4115  C   GLN A 251      -8.859  -8.884  34.190  1.00 67.17           C  
ATOM   4116  CB  GLN A 251      -8.464  -6.788  32.758  1.00 67.17           C  
ATOM   4117  HB2 GLN A 251      -8.569  -5.708  32.858  1.00 67.17           H  
ATOM   4118  HB3 GLN A 251      -7.422  -7.046  32.945  1.00 67.17           H  
ATOM   4119  O   GLN A 251      -9.375  -9.892  33.702  1.00 67.17           O  
ATOM   4120  CG  GLN A 251      -8.851  -7.153  31.318  1.00 67.17           C  
ATOM   4121  HG2 GLN A 251      -9.907  -6.930  31.168  1.00 67.17           H  
ATOM   4122  HG3 GLN A 251      -8.697  -8.219  31.155  1.00 67.17           H  
ATOM   4123  CD  GLN A 251      -8.031  -6.377  30.290  1.00 67.17           C  
ATOM   4124  NE2 GLN A 251      -8.643  -5.833  29.260  1.00 67.17           N  
ATOM   4125 HE21 GLN A 251      -8.045  -5.310  28.637  1.00 67.17           H  
ATOM   4126 HE22 GLN A 251      -9.646  -5.896  29.161  1.00 67.17           H  
ATOM   4127  OE1 GLN A 251      -6.825  -6.245  30.378  1.00 67.17           O  
ATOM   4128  N   GLN A 252      -7.927  -8.965  35.150  1.00 67.80           N  
ATOM   4129  H   GLN A 252      -7.519  -8.108  35.497  1.00 67.80           H  
ATOM   4130  CA  GLN A 252      -7.449 -10.248  35.689  1.00 67.80           C  
ATOM   4131  HA  GLN A 252      -7.108 -10.862  34.856  1.00 67.80           H  
ATOM   4132  C   GLN A 252      -8.558 -11.054  36.393  1.00 67.80           C  
ATOM   4133  CB  GLN A 252      -6.258 -10.028  36.638  1.00 67.80           C  
ATOM   4134  HB2 GLN A 252      -6.079 -10.958  37.179  1.00 67.80           H  
ATOM   4135  HB3 GLN A 252      -6.498  -9.251  37.364  1.00 67.80           H  
ATOM   4136  O   GLN A 252      -8.613 -12.277  36.237  1.00 67.80           O  
ATOM   4137  CG  GLN A 252      -4.966  -9.662  35.888  1.00 67.80           C  
ATOM   4138  HG2 GLN A 252      -5.072  -8.677  35.433  1.00 67.80           H  
ATOM   4139  HG3 GLN A 252      -4.800 -10.387  35.091  1.00 67.80           H  
ATOM   4140  CD  GLN A 252      -3.726  -9.655  36.784  1.00 67.80           C  
ATOM   4141  NE2 GLN A 252      -2.543  -9.549  36.219  1.00 67.80           N  
ATOM   4142 HE21 GLN A 252      -2.441  -9.552  35.214  1.00 67.80           H  
ATOM   4143 HE22 GLN A 252      -1.747  -9.575  36.840  1.00 67.80           H  
ATOM   4144  OE1 GLN A 252      -3.783  -9.756  38.000  1.00 67.80           O  
ATOM   4145  N   GLN A 253      -9.485 -10.403  37.111  1.00 65.22           N  
ATOM   4146  H   GLN A 253      -9.400  -9.404  37.228  1.00 65.22           H  
ATOM   4147  CA  GLN A 253     -10.602 -11.113  37.756  1.00 65.22           C  
ATOM   4148  HA  GLN A 253     -10.191 -11.946  38.325  1.00 65.22           H  
ATOM   4149  C   GLN A 253     -11.584 -11.742  36.754  1.00 65.22           C  
ATOM   4150  CB  GLN A 253     -11.354 -10.198  38.735  1.00 65.22           C  
ATOM   4151  HB2 GLN A 253     -11.536  -9.225  38.280  1.00 65.22           H  
ATOM   4152  HB3 GLN A 253     -12.317 -10.659  38.956  1.00 65.22           H  
ATOM   4153  O   GLN A 253     -12.066 -12.849  36.999  1.00 65.22           O  
ATOM   4154  CG  GLN A 253     -10.599 -10.030  40.062  1.00 65.22           C  
ATOM   4155  HG2 GLN A 253      -9.705  -9.429  39.896  1.00 65.22           H  
ATOM   4156  HG3 GLN A 253     -10.289 -11.011  40.424  1.00 65.22           H  
ATOM   4157  CD  GLN A 253     -11.442  -9.374  41.155  1.00 65.22           C  
ATOM   4158  NE2 GLN A 253     -10.948  -9.316  42.372  1.00 65.22           N  
ATOM   4159 HE21 GLN A 253     -10.023  -9.670  42.569  1.00 65.22           H  
ATOM   4160 HE22 GLN A 253     -11.527  -8.853  43.058  1.00 65.22           H  
ATOM   4161  OE1 GLN A 253     -12.554  -8.913  40.960  1.00 65.22           O  
ATOM   4162  N   GLN A 254     -11.857 -11.101  35.610  1.00 62.88           N  
ATOM   4163  H   GLN A 254     -11.443 -10.196  35.441  1.00 62.88           H  
ATOM   4164  CA  GLN A 254     -12.695 -11.722  34.572  1.00 62.88           C  
ATOM   4165  HA  GLN A 254     -13.594 -12.119  35.044  1.00 62.88           H  
ATOM   4166  C   GLN A 254     -12.006 -12.922  33.904  1.00 62.88           C  
ATOM   4167  CB  GLN A 254     -13.128 -10.692  33.518  1.00 62.88           C  
ATOM   4168  HB2 GLN A 254     -12.268 -10.114  33.180  1.00 62.88           H  
ATOM   4169  HB3 GLN A 254     -13.537 -11.233  32.665  1.00 62.88           H  
ATOM   4170  O   GLN A 254     -12.672 -13.903  33.567  1.00 62.88           O  
ATOM   4171  CG  GLN A 254     -14.218  -9.753  34.057  1.00 62.88           C  
ATOM   4172  HG2 GLN A 254     -13.787  -9.094  34.810  1.00 62.88           H  
ATOM   4173  HG3 GLN A 254     -14.999 -10.347  34.532  1.00 62.88           H  
ATOM   4174  CD  GLN A 254     -14.875  -8.899  32.974  1.00 62.88           C  
ATOM   4175  NE2 GLN A 254     -15.884  -8.130  33.317  1.00 62.88           N  
ATOM   4176 HE21 GLN A 254     -16.177  -8.067  34.281  1.00 62.88           H  
ATOM   4177 HE22 GLN A 254     -16.258  -7.547  32.581  1.00 62.88           H  
ATOM   4178  OE1 GLN A 254     -14.522  -8.902  31.806  1.00 62.88           O  
ATOM   4179  N   GLN A 255     -10.679 -12.887  33.753  1.00 56.56           N  
ATOM   4180  H   GLN A 255     -10.178 -12.055  34.031  1.00 56.56           H  
ATOM   4181  CA  GLN A 255      -9.937 -13.964  33.096  1.00 56.56           C  
ATOM   4182  HA  GLN A 255     -10.465 -14.198  32.172  1.00 56.56           H  
ATOM   4183  C   GLN A 255      -9.915 -15.260  33.932  1.00 56.56           C  
ATOM   4184  CB  GLN A 255      -8.537 -13.443  32.725  1.00 56.56           C  
ATOM   4185  HB2 GLN A 255      -7.854 -13.574  33.564  1.00 56.56           H  
ATOM   4186  HB3 GLN A 255      -8.604 -12.378  32.504  1.00 56.56           H  
ATOM   4187  O   GLN A 255     -10.063 -16.349  33.374  1.00 56.56           O  
ATOM   4188  CG  GLN A 255      -7.982 -14.137  31.472  1.00 56.56           C  
ATOM   4189  HG2 GLN A 255      -7.750 -15.178  31.698  1.00 56.56           H  
ATOM   4190  HG3 GLN A 255      -8.742 -14.117  30.690  1.00 56.56           H  
ATOM   4191  CD  GLN A 255      -6.724 -13.453  30.937  1.00 56.56           C  
ATOM   4192  NE2 GLN A 255      -6.514 -13.446  29.639  1.00 56.56           N  
ATOM   4193 HE21 GLN A 255      -5.646 -13.021  29.345  1.00 56.56           H  
ATOM   4194 HE22 GLN A 255      -7.140 -13.929  29.011  1.00 56.56           H  
ATOM   4195  OE1 GLN A 255      -5.912 -12.901  31.659  1.00 56.56           O  
ATOM   4196  N   GLN A 256      -9.849 -15.165  35.269  1.00 57.19           N  
ATOM   4197  H   GLN A 256      -9.713 -14.254  35.683  1.00 57.19           H  
ATOM   4198  CA  GLN A 256      -9.937 -16.343  36.148  1.00 57.19           C  
ATOM   4199  HA  GLN A 256      -9.206 -17.074  35.802  1.00 57.19           H  
ATOM   4200  C   GLN A 256     -11.292 -17.069  36.088  1.00 57.19           C  
ATOM   4201  CB  GLN A 256      -9.600 -15.979  37.606  1.00 57.19           C  
ATOM   4202  HB2 GLN A 256     -10.163 -16.639  38.267  1.00 57.19           H  
ATOM   4203  HB3 GLN A 256      -9.896 -14.953  37.822  1.00 57.19           H  
ATOM   4204  O   GLN A 256     -11.317 -18.293  36.216  1.00 57.19           O  
ATOM   4205  CG  GLN A 256      -8.107 -16.181  37.909  1.00 57.19           C  
ATOM   4206  HG2 GLN A 256      -7.802 -17.171  37.571  1.00 57.19           H  
ATOM   4207  HG3 GLN A 256      -7.527 -15.439  37.359  1.00 57.19           H  
ATOM   4208  CD  GLN A 256      -7.765 -16.077  39.396  1.00 57.19           C  
ATOM   4209  NE2 GLN A 256      -6.512 -16.239  39.758  1.00 57.19           N  
ATOM   4210 HE21 GLN A 256      -6.327 -16.176  40.749  1.00 57.19           H  
ATOM   4211 HE22 GLN A 256      -5.793 -16.419  39.072  1.00 57.19           H  
ATOM   4212  OE1 GLN A 256      -8.597 -15.867  40.263  1.00 57.19           O  
ATOM   4213  N   GLN A 257     -12.411 -16.371  35.853  1.00 58.09           N  
ATOM   4214  H   GLN A 257     -12.355 -15.369  35.744  1.00 58.09           H  
ATOM   4215  CA  GLN A 257     -13.716 -17.041  35.738  1.00 58.09           C  
ATOM   4216  HA  GLN A 257     -13.773 -17.804  36.514  1.00 58.09           H  
ATOM   4217  C   GLN A 257     -13.895 -17.802  34.416  1.00 58.09           C  
ATOM   4218  CB  GLN A 257     -14.874 -16.060  35.977  1.00 58.09           C  
ATOM   4219  HB2 GLN A 257     -15.797 -16.535  35.645  1.00 58.09           H  
ATOM   4220  HB3 GLN A 257     -14.726 -15.151  35.394  1.00 58.09           H  
ATOM   4221  O   GLN A 257     -14.595 -18.813  34.400  1.00 58.09           O  
ATOM   4222  CG  GLN A 257     -15.023 -15.719  37.469  1.00 58.09           C  
ATOM   4223  HG2 GLN A 257     -14.182 -15.100  37.781  1.00 58.09           H  
ATOM   4224  HG3 GLN A 257     -14.999 -16.641  38.050  1.00 58.09           H  
ATOM   4225  CD  GLN A 257     -16.325 -14.992  37.805  1.00 58.09           C  
ATOM   4226  NE2 GLN A 257     -16.584 -14.734  39.068  1.00 58.09           N  
ATOM   4227 HE21 GLN A 257     -17.447 -14.241  39.246  1.00 58.09           H  
ATOM   4228 HE22 GLN A 257     -15.920 -14.978  39.788  1.00 58.09           H  
ATOM   4229  OE1 GLN A 257     -17.141 -14.648  36.967  1.00 58.09           O  
ATOM   4230  N   GLN A 258     -13.243 -17.389  33.321  1.00 54.20           N  
ATOM   4231  H   GLN A 258     -12.673 -16.557  33.371  1.00 54.20           H  
ATOM   4232  CA  GLN A 258     -13.284 -18.160  32.068  1.00 54.20           C  
ATOM   4233  HA  GLN A 258     -14.304 -18.510  31.912  1.00 54.20           H  
ATOM   4234  C   GLN A 258     -12.422 -19.429  32.114  1.00 54.20           C  
ATOM   4235  CB  GLN A 258     -12.901 -17.285  30.866  1.00 54.20           C  
ATOM   4236  HB2 GLN A 258     -12.014 -16.695  31.095  1.00 54.20           H  
ATOM   4237  HB3 GLN A 258     -12.673 -17.939  30.025  1.00 54.20           H  
ATOM   4238  O   GLN A 258     -12.795 -20.432  31.506  1.00 54.20           O  
ATOM   4239  CG  GLN A 258     -14.062 -16.366  30.454  1.00 54.20           C  
ATOM   4240  HG2 GLN A 258     -14.214 -15.609  31.223  1.00 54.20           H  
ATOM   4241  HG3 GLN A 258     -14.975 -16.957  30.373  1.00 54.20           H  
ATOM   4242  CD  GLN A 258     -13.837 -15.669  29.114  1.00 54.20           C  
ATOM   4243  NE2 GLN A 258     -14.830 -14.979  28.598  1.00 54.20           N  
ATOM   4244 HE21 GLN A 258     -15.702 -14.882  29.097  1.00 54.20           H  
ATOM   4245 HE22 GLN A 258     -14.629 -14.514  27.724  1.00 54.20           H  
ATOM   4246  OE1 GLN A 258     -12.791 -15.732  28.492  1.00 54.20           O  
ATOM   4247  N   LEU A 259     -11.312 -19.425  32.860  1.00 52.45           N  
ATOM   4248  H   LEU A 259     -11.046 -18.566  33.321  1.00 52.45           H  
ATOM   4249  CA  LEU A 259     -10.410 -20.580  32.967  1.00 52.45           C  
ATOM   4250  HA  LEU A 259     -10.157 -20.906  31.958  1.00 52.45           H  
ATOM   4251  C   LEU A 259     -11.051 -21.811  33.639  1.00 52.45           C  
ATOM   4252  CB  LEU A 259      -9.114 -20.137  33.676  1.00 52.45           C  
ATOM   4253  HB2 LEU A 259      -9.374 -19.487  34.511  1.00 52.45           H  
ATOM   4254  HB3 LEU A 259      -8.608 -21.010  34.087  1.00 52.45           H  
ATOM   4255  O   LEU A 259     -10.612 -22.927  33.381  1.00 52.45           O  
ATOM   4256  CG  LEU A 259      -8.136 -19.408  32.731  1.00 52.45           C  
ATOM   4257  HG  LEU A 259      -8.688 -18.714  32.097  1.00 52.45           H  
ATOM   4258  CD1 LEU A 259      -7.111 -18.606  33.532  1.00 52.45           C  
ATOM   4259 HD11 LEU A 259      -7.622 -17.849  34.127  1.00 52.45           H  
ATOM   4260 HD12 LEU A 259      -6.422 -18.106  32.852  1.00 52.45           H  
ATOM   4261 HD13 LEU A 259      -6.547 -19.270  34.188  1.00 52.45           H  
ATOM   4262  CD2 LEU A 259      -7.372 -20.396  31.843  1.00 52.45           C  
ATOM   4263 HD21 LEU A 259      -6.686 -19.852  31.194  1.00 52.45           H  
ATOM   4264 HD22 LEU A 259      -8.062 -20.961  31.217  1.00 52.45           H  
ATOM   4265 HD23 LEU A 259      -6.799 -21.090  32.458  1.00 52.45           H  
ATOM   4266  N   GLN A 260     -12.123 -21.652  34.426  1.00 53.48           N  
ATOM   4267  H   GLN A 260     -12.456 -20.714  34.602  1.00 53.48           H  
ATOM   4268  CA  GLN A 260     -12.832 -22.781  35.053  1.00 53.48           C  
ATOM   4269  HA  GLN A 260     -12.087 -23.528  35.328  1.00 53.48           H  
ATOM   4270  C   GLN A 260     -13.813 -23.534  34.128  1.00 53.48           C  
ATOM   4271  CB  GLN A 260     -13.526 -22.337  36.353  1.00 53.48           C  
ATOM   4272  HB2 GLN A 260     -14.151 -23.156  36.707  1.00 53.48           H  
ATOM   4273  HB3 GLN A 260     -14.167 -21.476  36.159  1.00 53.48           H  
ATOM   4274  O   GLN A 260     -14.402 -24.520  34.566  1.00 53.48           O  
ATOM   4275  CG  GLN A 260     -12.518 -22.002  37.463  1.00 53.48           C  
ATOM   4276  HG2 GLN A 260     -12.022 -21.059  37.231  1.00 53.48           H  
ATOM   4277  HG3 GLN A 260     -11.759 -22.783  37.505  1.00 53.48           H  
ATOM   4278  CD  GLN A 260     -13.151 -21.898  38.851  1.00 53.48           C  
ATOM   4279  NE2 GLN A 260     -12.366 -21.631  39.871  1.00 53.48           N  
ATOM   4280 HE21 GLN A 260     -12.816 -21.585  40.775  1.00 53.48           H  
ATOM   4281 HE22 GLN A 260     -11.374 -21.497  39.734  1.00 53.48           H  
ATOM   4282  OE1 GLN A 260     -14.342 -22.058  39.067  1.00 53.48           O  
ATOM   4283  N   GLN A 261     -14.004 -23.114  32.869  1.00 54.74           N  
ATOM   4284  H   GLN A 261     -13.517 -22.286  32.556  1.00 54.74           H  
ATOM   4285  CA  GLN A 261     -14.891 -23.810  31.915  1.00 54.74           C  
ATOM   4286  HA  GLN A 261     -15.231 -24.741  32.371  1.00 54.74           H  
ATOM   4287  C   GLN A 261     -14.207 -24.276  30.620  1.00 54.74           C  
ATOM   4288  CB  GLN A 261     -16.155 -22.979  31.625  1.00 54.74           C  
ATOM   4289  HB2 GLN A 261     -15.878 -21.994  31.249  1.00 54.74           H  
ATOM   4290  HB3 GLN A 261     -16.729 -23.491  30.854  1.00 54.74           H  
ATOM   4291  O   GLN A 261     -14.893 -24.702  29.691  1.00 54.74           O  
ATOM   4292  CG  GLN A 261     -17.054 -22.832  32.862  1.00 54.74           C  
ATOM   4293  HG2 GLN A 261     -16.618 -22.090  33.532  1.00 54.74           H  
ATOM   4294  HG3 GLN A 261     -17.095 -23.783  33.394  1.00 54.74           H  
ATOM   4295  CD  GLN A 261     -18.492 -22.432  32.531  1.00 54.74           C  
ATOM   4296  NE2 GLN A 261     -19.256 -22.003  33.510  1.00 54.74           N  
ATOM   4297 HE21 GLN A 261     -20.200 -21.754  33.252  1.00 54.74           H  
ATOM   4298 HE22 GLN A 261     -18.886 -21.922  34.447  1.00 54.74           H  
ATOM   4299  OE1 GLN A 261     -18.983 -22.511  31.417  1.00 54.74           O  
ATOM   4300  N   GLN A 262     -12.875 -24.216  30.521  1.00 46.21           N  
ATOM   4301  H   GLN A 262     -12.323 -23.949  31.323  1.00 46.21           H  
ATOM   4302  CA  GLN A 262     -12.189 -24.643  29.297  1.00 46.21           C  
ATOM   4303  HA  GLN A 262     -12.889 -24.484  28.477  1.00 46.21           H  
ATOM   4304  C   GLN A 262     -11.857 -26.148  29.310  1.00 46.21           C  
ATOM   4305  CB  GLN A 262     -10.993 -23.741  28.971  1.00 46.21           C  
ATOM   4306  HB2 GLN A 262     -10.573 -24.079  28.024  1.00 46.21           H  
ATOM   4307  HB3 GLN A 262     -10.233 -23.810  29.749  1.00 46.21           H  
ATOM   4308  O   GLN A 262     -11.464 -26.683  30.349  1.00 46.21           O  
ATOM   4309  CG  GLN A 262     -11.468 -22.285  28.814  1.00 46.21           C  
ATOM   4310  HG2 GLN A 262     -11.597 -21.850  29.805  1.00 46.21           H  
ATOM   4311  HG3 GLN A 262     -12.436 -22.274  28.313  1.00 46.21           H  
ATOM   4312  CD  GLN A 262     -10.538 -21.381  28.014  1.00 46.21           C  
ATOM   4313  NE2 GLN A 262     -10.990 -20.198  27.657  1.00 46.21           N  
ATOM   4314 HE21 GLN A 262     -11.903 -19.887  27.955  1.00 46.21           H  
ATOM   4315 HE22 GLN A 262     -10.330 -19.611  27.168  1.00 46.21           H  
ATOM   4316  OE1 GLN A 262      -9.404 -21.684  27.699  1.00 46.21           O  
ATOM   4317  N   PRO A 263     -12.037 -26.857  28.176  1.00 55.70           N  
ATOM   4318  CA  PRO A 263     -11.737 -28.281  28.073  1.00 55.70           C  
ATOM   4319  HA  PRO A 263     -12.236 -28.819  28.880  1.00 55.70           H  
ATOM   4320  C   PRO A 263     -10.230 -28.553  28.165  1.00 55.70           C  
ATOM   4321  CB  PRO A 263     -12.325 -28.723  26.728  1.00 55.70           C  
ATOM   4322  HB2 PRO A 263     -11.773 -29.552  26.285  1.00 55.70           H  
ATOM   4323  HB3 PRO A 263     -13.373 -28.991  26.859  1.00 55.70           H  
ATOM   4324  O   PRO A 263      -9.407 -27.676  27.920  1.00 55.70           O  
ATOM   4325  CG  PRO A 263     -12.227 -27.458  25.878  1.00 55.70           C  
ATOM   4326  HG2 PRO A 263     -11.215 -27.355  25.488  1.00 55.70           H  
ATOM   4327  HG3 PRO A 263     -12.956 -27.454  25.068  1.00 55.70           H  
ATOM   4328  CD  PRO A 263     -12.500 -26.348  26.891  1.00 55.70           C  
ATOM   4329  HD2 PRO A 263     -11.963 -25.445  26.601  1.00 55.70           H  
ATOM   4330  HD3 PRO A 263     -13.571 -26.152  26.945  1.00 55.70           H  
ATOM   4331  N   MET A 264      -9.878 -29.800  28.487  1.00 48.24           N  
ATOM   4332  H   MET A 264     -10.615 -30.472  28.646  1.00 48.24           H  
ATOM   4333  CA  MET A 264      -8.494 -30.268  28.613  1.00 48.24           C  
ATOM   4334  HA  MET A 264      -8.024 -29.740  29.443  1.00 48.24           H  
ATOM   4335  C   MET A 264      -7.693 -29.983  27.330  1.00 48.24           C  
ATOM   4336  CB  MET A 264      -8.537 -31.770  28.941  1.00 48.24           C  
ATOM   4337  HB2 MET A 264      -8.850 -32.324  28.056  1.00 48.24           H  
ATOM   4338  HB3 MET A 264      -9.283 -31.927  29.720  1.00 48.24           H  
ATOM   4339  O   MET A 264      -8.009 -30.518  26.265  1.00 48.24           O  
ATOM   4340  CG  MET A 264      -7.209 -32.344  29.445  1.00 48.24           C  
ATOM   4341  HG2 MET A 264      -6.423 -32.089  28.733  1.00 48.24           H  
ATOM   4342  HG3 MET A 264      -6.961 -31.878  30.398  1.00 48.24           H  
ATOM   4343  SD  MET A 264      -7.205 -34.154  29.655  1.00 48.24           S  
ATOM   4344  CE  MET A 264      -8.622 -34.423  30.756  1.00 48.24           C  
ATOM   4345  HE1 MET A 264      -8.656 -35.472  31.048  1.00 48.24           H  
ATOM   4346  HE2 MET A 264      -9.547 -34.167  30.240  1.00 48.24           H  
ATOM   4347  HE3 MET A 264      -8.513 -33.805  31.648  1.00 48.24           H  
ATOM   4348  N   TYR A 265      -6.667 -29.138  27.434  1.00 62.87           N  
ATOM   4349  H   TYR A 265      -6.452 -28.738  28.336  1.00 62.87           H  
ATOM   4350  CA  TYR A 265      -5.761 -28.836  26.327  1.00 62.87           C  
ATOM   4351  HA  TYR A 265      -6.335 -28.829  25.401  1.00 62.87           H  
ATOM   4352  C   TYR A 265      -4.701 -29.926  26.195  1.00 62.87           C  
ATOM   4353  CB  TYR A 265      -5.139 -27.442  26.507  1.00 62.87           C  
ATOM   4354  HB2 TYR A 265      -4.308 -27.329  25.811  1.00 62.87           H  
ATOM   4355  HB3 TYR A 265      -4.739 -27.346  27.516  1.00 62.87           H  
ATOM   4356  O   TYR A 265      -4.335 -30.564  27.176  1.00 62.87           O  
ATOM   4357  CG  TYR A 265      -6.139 -26.337  26.234  1.00 62.87           C  
ATOM   4358  CD1 TYR A 265      -6.466 -26.016  24.902  1.00 62.87           C  
ATOM   4359  HD1 TYR A 265      -5.949 -26.505  24.090  1.00 62.87           H  
ATOM   4360  CD2 TYR A 265      -6.807 -25.700  27.297  1.00 62.87           C  
ATOM   4361  HD2 TYR A 265      -6.567 -25.949  28.320  1.00 62.87           H  
ATOM   4362  CE1 TYR A 265      -7.501 -25.101  24.629  1.00 62.87           C  
ATOM   4363  HE1 TYR A 265      -7.776 -24.886  23.607  1.00 62.87           H  
ATOM   4364  CE2 TYR A 265      -7.833 -24.775  27.027  1.00 62.87           C  
ATOM   4365  HE2 TYR A 265      -8.357 -24.290  27.837  1.00 62.87           H  
ATOM   4366  OH  TYR A 265      -9.258 -23.686  25.422  1.00 62.87           O  
ATOM   4367  HH  TYR A 265      -9.368 -23.550  24.478  1.00 62.87           H  
ATOM   4368  CZ  TYR A 265      -8.206 -24.501  25.695  1.00 62.87           C  
ATOM   4369  N   TYR A 266      -4.180 -30.112  24.985  1.00 69.70           N  
ATOM   4370  H   TYR A 266      -4.474 -29.512  24.228  1.00 69.70           H  
ATOM   4371  CA  TYR A 266      -3.041 -30.988  24.722  1.00 69.70           C  
ATOM   4372  HA  TYR A 266      -2.705 -31.428  25.661  1.00 69.70           H  
ATOM   4373  C   TYR A 266      -1.882 -30.163  24.160  1.00 69.70           C  
ATOM   4374  CB  TYR A 266      -3.447 -32.141  23.794  1.00 69.70           C  
ATOM   4375  HB2 TYR A 266      -3.872 -31.730  22.878  1.00 69.70           H  
ATOM   4376  HB3 TYR A 266      -2.546 -32.687  23.516  1.00 69.70           H  
ATOM   4377  O   TYR A 266      -2.105 -29.228  23.388  1.00 69.70           O  
ATOM   4378  CG  TYR A 266      -4.431 -33.124  24.410  1.00 69.70           C  
ATOM   4379  CD1 TYR A 266      -3.951 -34.237  25.124  1.00 69.70           C  
ATOM   4380  HD1 TYR A 266      -2.886 -34.378  25.237  1.00 69.70           H  
ATOM   4381  CD2 TYR A 266      -5.820 -32.925  24.286  1.00 69.70           C  
ATOM   4382  HD2 TYR A 266      -6.197 -32.055  23.769  1.00 69.70           H  
ATOM   4383  CE1 TYR A 266      -4.843 -35.159  25.702  1.00 69.70           C  
ATOM   4384  HE1 TYR A 266      -4.457 -36.008  26.246  1.00 69.70           H  
ATOM   4385  CE2 TYR A 266      -6.721 -33.842  24.863  1.00 69.70           C  
ATOM   4386  HE2 TYR A 266      -7.787 -33.681  24.793  1.00 69.70           H  
ATOM   4387  OH  TYR A 266      -7.103 -35.847  26.126  1.00 69.70           O  
ATOM   4388  HH  TYR A 266      -6.636 -36.501  26.651  1.00 69.70           H  
ATOM   4389  CZ  TYR A 266      -6.235 -34.962  25.570  1.00 69.70           C  
ATOM   4390  N   ASP A 267      -0.652 -30.500  24.547  1.00 65.44           N  
ATOM   4391  H   ASP A 267      -0.543 -31.270  25.191  1.00 65.44           H  
ATOM   4392  CA  ASP A 267       0.553 -29.912  23.971  1.00 65.44           C  
ATOM   4393  HA  ASP A 267       0.391 -28.835  23.929  1.00 65.44           H  
ATOM   4394  C   ASP A 267       0.757 -30.361  22.512  1.00 65.44           C  
ATOM   4395  CB  ASP A 267       1.785 -30.137  24.888  1.00 65.44           C  
ATOM   4396  HB2 ASP A 267       2.538 -29.398  24.615  1.00 65.44           H  
ATOM   4397  HB3 ASP A 267       1.505 -29.944  25.923  1.00 65.44           H  
ATOM   4398  O   ASP A 267       0.033 -31.201  21.970  1.00 65.44           O  
ATOM   4399  CG  ASP A 267       2.449 -31.518  24.825  1.00 65.44           C  
ATOM   4400  OD1 ASP A 267       1.972 -32.385  24.070  1.00 65.44           O  
ATOM   4401  OD2 ASP A 267       3.495 -31.720  25.475  1.00 65.44           O  
ATOM   4402  N   VAL A 268       1.781 -29.807  21.859  1.00 66.88           N  
ATOM   4403  H   VAL A 268       2.358 -29.150  22.363  1.00 66.88           H  
ATOM   4404  CA  VAL A 268       2.127 -30.120  20.458  1.00 66.88           C  
ATOM   4405  HA  VAL A 268       1.240 -29.945  19.849  1.00 66.88           H  
ATOM   4406  C   VAL A 268       2.504 -31.604  20.258  1.00 66.88           C  
ATOM   4407  CB  VAL A 268       3.244 -29.165  19.971  1.00 66.88           C  
ATOM   4408  HB  VAL A 268       4.157 -29.374  20.529  1.00 66.88           H  
ATOM   4409  O   VAL A 268       2.555 -32.082  19.125  1.00 66.88           O  
ATOM   4410  CG1 VAL A 268       3.552 -29.292  18.471  1.00 66.88           C  
ATOM   4411 HG11 VAL A 268       4.008 -30.261  18.266  1.00 66.88           H  
ATOM   4412 HG12 VAL A 268       2.634 -29.195  17.892  1.00 66.88           H  
ATOM   4413 HG13 VAL A 268       4.261 -28.524  18.164  1.00 66.88           H  
ATOM   4414  CG2 VAL A 268       2.866 -27.690  20.204  1.00 66.88           C  
ATOM   4415 HG21 VAL A 268       1.922 -27.466  19.707  1.00 66.88           H  
ATOM   4416 HG22 VAL A 268       2.767 -27.482  21.269  1.00 66.88           H  
ATOM   4417 HG23 VAL A 268       3.645 -27.037  19.813  1.00 66.88           H  
ATOM   4418  N   PHE A 269       2.736 -32.349  21.342  1.00 71.02           N  
ATOM   4419  H   PHE A 269       2.560 -31.943  22.250  1.00 71.02           H  
ATOM   4420  CA  PHE A 269       3.113 -33.762  21.363  1.00 71.02           C  
ATOM   4421  HA  PHE A 269       3.340 -34.079  20.345  1.00 71.02           H  
ATOM   4422  C   PHE A 269       1.985 -34.692  21.854  1.00 71.02           C  
ATOM   4423  CB  PHE A 269       4.398 -33.904  22.193  1.00 71.02           C  
ATOM   4424  HB2 PHE A 269       4.738 -34.938  22.145  1.00 71.02           H  
ATOM   4425  HB3 PHE A 269       4.172 -33.682  23.236  1.00 71.02           H  
ATOM   4426  O   PHE A 269       2.174 -35.908  21.873  1.00 71.02           O  
ATOM   4427  CG  PHE A 269       5.523 -33.000  21.720  1.00 71.02           C  
ATOM   4428  CD1 PHE A 269       6.173 -33.275  20.502  1.00 71.02           C  
ATOM   4429  HD1 PHE A 269       5.883 -34.140  19.925  1.00 71.02           H  
ATOM   4430  CD2 PHE A 269       5.881 -31.858  22.461  1.00 71.02           C  
ATOM   4431  HD2 PHE A 269       5.375 -31.640  23.390  1.00 71.02           H  
ATOM   4432  CE1 PHE A 269       7.181 -32.416  20.028  1.00 71.02           C  
ATOM   4433  HE1 PHE A 269       7.671 -32.627  19.088  1.00 71.02           H  
ATOM   4434  CE2 PHE A 269       6.889 -30.998  21.986  1.00 71.02           C  
ATOM   4435  HE2 PHE A 269       7.157 -30.123  22.560  1.00 71.02           H  
ATOM   4436  CZ  PHE A 269       7.539 -31.277  20.771  1.00 71.02           C  
ATOM   4437  HZ  PHE A 269       8.310 -30.613  20.407  1.00 71.02           H  
ATOM   4438  N   GLY A 270       0.806 -34.155  22.190  1.00 64.98           N  
ATOM   4439  H   GLY A 270       0.749 -33.148  22.234  1.00 64.98           H  
ATOM   4440  CA  GLY A 270      -0.357 -34.920  22.646  1.00 64.98           C  
ATOM   4441  HA2 GLY A 270      -0.391 -35.875  22.121  1.00 64.98           H  
ATOM   4442  HA3 GLY A 270      -1.255 -34.358  22.389  1.00 64.98           H  
ATOM   4443  C   GLY A 270      -0.408 -35.210  24.152  1.00 64.98           C  
ATOM   4444  O   GLY A 270      -1.205 -36.052  24.565  1.00 64.98           O  
ATOM   4445  N   ASN A 271       0.390 -34.534  24.982  1.00 77.56           N  
ATOM   4446  H   ASN A 271       1.006 -33.834  24.592  1.00 77.56           H  
ATOM   4447  CA  ASN A 271       0.291 -34.621  26.444  1.00 77.56           C  
ATOM   4448  HA  ASN A 271       0.024 -35.645  26.709  1.00 77.56           H  
ATOM   4449  C   ASN A 271      -0.782 -33.650  26.962  1.00 77.56           C  
ATOM   4450  CB  ASN A 271       1.639 -34.298  27.103  1.00 77.56           C  
ATOM   4451  HB2 ASN A 271       1.571 -34.473  28.177  1.00 77.56           H  
ATOM   4452  HB3 ASN A 271       1.867 -33.242  26.958  1.00 77.56           H  
ATOM   4453  O   ASN A 271      -0.802 -32.506  26.507  1.00 77.56           O  
ATOM   4454  CG  ASN A 271       2.775 -35.134  26.562  1.00 77.56           C  
ATOM   4455  ND2 ASN A 271       3.751 -34.511  25.948  1.00 77.56           N  
ATOM   4456 HD21 ASN A 271       4.474 -35.075  25.525  1.00 77.56           H  
ATOM   4457 HD22 ASN A 271       3.677 -33.516  25.789  1.00 77.56           H  
ATOM   4458  OD1 ASN A 271       2.797 -36.349  26.681  1.00 77.56           O  
ATOM   4459  N   PRO A 272      -1.660 -34.041  27.901  1.00 63.28           N  
ATOM   4460  CA  PRO A 272      -2.649 -33.124  28.459  1.00 63.28           C  
ATOM   4461  HA  PRO A 272      -3.222 -32.669  27.651  1.00 63.28           H  
ATOM   4462  C   PRO A 272      -1.963 -32.024  29.284  1.00 63.28           C  
ATOM   4463  CB  PRO A 272      -3.587 -33.999  29.294  1.00 63.28           C  
ATOM   4464  HB2 PRO A 272      -4.390 -34.369  28.656  1.00 63.28           H  
ATOM   4465  HB3 PRO A 272      -3.997 -33.464  30.151  1.00 63.28           H  
ATOM   4466  O   PRO A 272      -1.336 -32.316  30.298  1.00 63.28           O  
ATOM   4467  CG  PRO A 272      -2.699 -35.170  29.720  1.00 63.28           C  
ATOM   4468  HG2 PRO A 272      -3.283 -36.070  29.913  1.00 63.28           H  
ATOM   4469  HG3 PRO A 272      -2.123 -34.893  30.603  1.00 63.28           H  
ATOM   4470  CD  PRO A 272      -1.758 -35.349  28.528  1.00 63.28           C  
ATOM   4471  HD2 PRO A 272      -2.187 -36.057  27.819  1.00 63.28           H  
ATOM   4472  HD3 PRO A 272      -0.784 -35.697  28.872  1.00 63.28           H  
ATOM   4473  N   ILE A 273      -2.108 -30.769  28.855  1.00 64.42           N  
ATOM   4474  H   ILE A 273      -2.715 -30.627  28.060  1.00 64.42           H  
ATOM   4475  CA  ILE A 273      -1.706 -29.579  29.611  1.00 64.42           C  
ATOM   4476  HA  ILE A 273      -0.786 -29.789  30.155  1.00 64.42           H  
ATOM   4477  C   ILE A 273      -2.815 -29.286  30.619  1.00 64.42           C  
ATOM   4478  CB  ILE A 273      -1.468 -28.360  28.684  1.00 64.42           C  
ATOM   4479  HB  ILE A 273      -2.391 -28.161  28.139  1.00 64.42           H  
ATOM   4480  O   ILE A 273      -3.974 -29.071  30.246  1.00 64.42           O  
ATOM   4481  CG1 ILE A 273      -0.349 -28.627  27.655  1.00 64.42           C  
ATOM   4482 HG12 ILE A 273       0.606 -28.718  28.173  1.00 64.42           H  
ATOM   4483 HG13 ILE A 273      -0.547 -29.571  27.148  1.00 64.42           H  
ATOM   4484  CG2 ILE A 273      -1.117 -27.112  29.519  1.00 64.42           C  
ATOM   4485 HG21 ILE A 273      -0.968 -26.235  28.888  1.00 64.42           H  
ATOM   4486 HG22 ILE A 273      -0.216 -27.295  30.105  1.00 64.42           H  
ATOM   4487 HG23 ILE A 273      -1.937 -26.869  30.194  1.00 64.42           H  
ATOM   4488  CD1 ILE A 273      -0.238 -27.537  26.576  1.00 64.42           C  
ATOM   4489 HD11 ILE A 273      -1.177 -27.459  26.029  1.00 64.42           H  
ATOM   4490 HD12 ILE A 273       0.563 -27.791  25.882  1.00 64.42           H  
ATOM   4491 HD13 ILE A 273       0.015 -26.571  27.013  1.00 64.42           H  
ATOM   4492  N   THR A 274      -2.470 -29.243  31.902  1.00 74.58           N  
ATOM   4493  H   THR A 274      -1.507 -29.404  32.159  1.00 74.58           H  
ATOM   4494  CA  THR A 274      -3.418 -28.829  32.938  1.00 74.58           C  
ATOM   4495  HA  THR A 274      -4.341 -29.382  32.766  1.00 74.58           H  
ATOM   4496  C   THR A 274      -3.710 -27.323  32.842  1.00 74.58           C  
ATOM   4497  CB  THR A 274      -2.935 -29.189  34.348  1.00 74.58           C  
ATOM   4498  HB  THR A 274      -3.702 -28.882  35.059  1.00 74.58           H  
ATOM   4499  O   THR A 274      -2.835 -26.537  32.469  1.00 74.58           O  
ATOM   4500  CG2 THR A 274      -2.686 -30.686  34.533  1.00 74.58           C  
ATOM   4501 HG21 THR A 274      -2.394 -30.874  35.566  1.00 74.58           H  
ATOM   4502 HG22 THR A 274      -1.885 -31.023  33.875  1.00 74.58           H  
ATOM   4503 HG23 THR A 274      -3.596 -31.243  34.309  1.00 74.58           H  
ATOM   4504  OG1 THR A 274      -1.756 -28.499  34.648  1.00 74.58           O  
ATOM   4505  HG1 THR A 274      -1.069 -28.876  34.095  1.00 74.58           H  
ATOM   4506  N   PRO A 275      -4.919 -26.860  33.217  1.00 59.78           N  
ATOM   4507  CA  PRO A 275      -5.219 -25.426  33.269  1.00 59.78           C  
ATOM   4508  HA  PRO A 275      -5.166 -25.024  32.257  1.00 59.78           H  
ATOM   4509  C   PRO A 275      -4.255 -24.628  34.164  1.00 59.78           C  
ATOM   4510  CB  PRO A 275      -6.664 -25.336  33.772  1.00 59.78           C  
ATOM   4511  HB2 PRO A 275      -7.186 -24.479  33.345  1.00 59.78           H  
ATOM   4512  HB3 PRO A 275      -6.681 -25.288  34.860  1.00 59.78           H  
ATOM   4513  O   PRO A 275      -4.015 -23.450  33.905  1.00 59.78           O  
ATOM   4514  CG  PRO A 275      -7.278 -26.658  33.314  1.00 59.78           C  
ATOM   4515  HG2 PRO A 275      -7.555 -26.590  32.262  1.00 59.78           H  
ATOM   4516  HG3 PRO A 275      -8.138 -26.939  33.922  1.00 59.78           H  
ATOM   4517  CD  PRO A 275      -6.119 -27.640  33.479  1.00 59.78           C  
ATOM   4518  HD2 PRO A 275      -6.235 -28.459  32.768  1.00 59.78           H  
ATOM   4519  HD3 PRO A 275      -6.094 -28.019  34.500  1.00 59.78           H  
ATOM   4520  N   GLU A 276      -3.667 -25.269  35.179  1.00 72.94           N  
ATOM   4521  H   GLU A 276      -3.884 -26.245  35.324  1.00 72.94           H  
ATOM   4522  CA  GLU A 276      -2.649 -24.680  36.056  1.00 72.94           C  
ATOM   4523  HA  GLU A 276      -2.998 -23.706  36.400  1.00 72.94           H  
ATOM   4524  C   GLU A 276      -1.319 -24.444  35.324  1.00 72.94           C  
ATOM   4525  CB  GLU A 276      -2.436 -25.576  37.288  1.00 72.94           C  
ATOM   4526  HB2 GLU A 276      -1.636 -25.144  37.889  1.00 72.94           H  
ATOM   4527  HB3 GLU A 276      -2.131 -26.571  36.962  1.00 72.94           H  
ATOM   4528  O   GLU A 276      -0.753 -23.358  35.432  1.00 72.94           O  
ATOM   4529  CG  GLU A 276      -3.704 -25.687  38.154  1.00 72.94           C  
ATOM   4530  HG2 GLU A 276      -4.023 -24.680  38.425  1.00 72.94           H  
ATOM   4531  HG3 GLU A 276      -4.499 -26.139  37.560  1.00 72.94           H  
ATOM   4532  CD  GLU A 276      -3.518 -26.514  39.438  1.00 72.94           C  
ATOM   4533  OE1 GLU A 276      -4.533 -26.672  40.154  1.00 72.94           O  
ATOM   4534  OE2 GLU A 276      -2.385 -26.970  39.709  1.00 72.94           O  
ATOM   4535  N   GLU A 277      -0.844 -25.403  34.524  1.00 69.73           N  
ATOM   4536  H   GLU A 277      -1.334 -26.285  34.473  1.00 69.73           H  
ATOM   4537  CA  GLU A 277       0.359 -25.242  33.690  1.00 69.73           C  
ATOM   4538  HA  GLU A 277       1.195 -24.925  34.313  1.00 69.73           H  
ATOM   4539  C   GLU A 277       0.161 -24.168  32.611  1.00 69.73           C  
ATOM   4540  CB  GLU A 277       0.719 -26.583  33.034  1.00 69.73           C  
ATOM   4541  HB2 GLU A 277       1.465 -26.417  32.256  1.00 69.73           H  
ATOM   4542  HB3 GLU A 277      -0.179 -26.977  32.559  1.00 69.73           H  
ATOM   4543  O   GLU A 277       1.052 -23.347  32.383  1.00 69.73           O  
ATOM   4544  CG  GLU A 277       1.292 -27.595  34.043  1.00 69.73           C  
ATOM   4545  HG2 GLU A 277       0.746 -27.527  34.984  1.00 69.73           H  
ATOM   4546  HG3 GLU A 277       2.329 -27.328  34.249  1.00 69.73           H  
ATOM   4547  CD  GLU A 277       1.203 -29.042  33.536  1.00 69.73           C  
ATOM   4548  OE1 GLU A 277       2.182 -29.794  33.727  1.00 69.73           O  
ATOM   4549  OE2 GLU A 277       0.121 -29.400  33.008  1.00 69.73           O  
ATOM   4550  N   LEU A 278      -1.025 -24.107  31.990  1.00 65.70           N  
ATOM   4551  H   LEU A 278      -1.710 -24.816  32.210  1.00 65.70           H  
ATOM   4552  CA  LEU A 278      -1.354 -23.058  31.018  1.00 65.70           C  
ATOM   4553  HA  LEU A 278      -0.561 -23.048  30.270  1.00 65.70           H  
ATOM   4554  C   LEU A 278      -1.386 -21.664  31.673  1.00 65.70           C  
ATOM   4555  CB  LEU A 278      -2.689 -23.407  30.334  1.00 65.70           C  
ATOM   4556  HB2 LEU A 278      -3.482 -23.355  31.081  1.00 65.70           H  
ATOM   4557  HB3 LEU A 278      -2.643 -24.432  29.968  1.00 65.70           H  
ATOM   4558  O   LEU A 278      -0.870 -20.700  31.102  1.00 65.70           O  
ATOM   4559  CG  LEU A 278      -3.052 -22.478  29.158  1.00 65.70           C  
ATOM   4560  HG  LEU A 278      -3.063 -21.442  29.496  1.00 65.70           H  
ATOM   4561  CD1 LEU A 278      -2.071 -22.610  27.988  1.00 65.70           C  
ATOM   4562 HD11 LEU A 278      -1.084 -22.259  28.289  1.00 65.70           H  
ATOM   4563 HD12 LEU A 278      -2.411 -21.999  27.152  1.00 65.70           H  
ATOM   4564 HD13 LEU A 278      -2.007 -23.651  27.673  1.00 65.70           H  
ATOM   4565  CD2 LEU A 278      -4.449 -22.820  28.640  1.00 65.70           C  
ATOM   4566 HD21 LEU A 278      -5.176 -22.713  29.445  1.00 65.70           H  
ATOM   4567 HD22 LEU A 278      -4.474 -23.847  28.274  1.00 65.70           H  
ATOM   4568 HD23 LEU A 278      -4.725 -22.143  27.832  1.00 65.70           H  
ATOM   4569  N   ALA A 279      -1.945 -21.561  32.883  1.00 68.43           N  
ATOM   4570  H   ALA A 279      -2.375 -22.380  33.289  1.00 68.43           H  
ATOM   4571  CA  ALA A 279      -1.961 -20.324  33.660  1.00 68.43           C  
ATOM   4572  HA  ALA A 279      -2.368 -19.529  33.035  1.00 68.43           H  
ATOM   4573  C   ALA A 279      -0.546 -19.890  34.085  1.00 68.43           C  
ATOM   4574  CB  ALA A 279      -2.891 -20.508  34.864  1.00 68.43           C  
ATOM   4575  HB1 ALA A 279      -2.933 -19.582  35.439  1.00 68.43           H  
ATOM   4576  HB2 ALA A 279      -3.895 -20.757  34.520  1.00 68.43           H  
ATOM   4577  HB3 ALA A 279      -2.524 -21.310  35.505  1.00 68.43           H  
ATOM   4578  O   ALA A 279      -0.212 -18.712  33.953  1.00 68.43           O  
ATOM   4579  N   GLN A 280       0.311 -20.822  34.519  1.00 70.09           N  
ATOM   4580  H   GLN A 280      -0.021 -21.769  34.631  1.00 70.09           H  
ATOM   4581  CA  GLN A 280       1.720 -20.535  34.823  1.00 70.09           C  
ATOM   4582  HA  GLN A 280       1.767 -19.737  35.563  1.00 70.09           H  
ATOM   4583  C   GLN A 280       2.477 -20.038  33.582  1.00 70.09           C  
ATOM   4584  CB  GLN A 280       2.409 -21.781  35.403  1.00 70.09           C  
ATOM   4585  HB2 GLN A 280       3.487 -21.618  35.392  1.00 70.09           H  
ATOM   4586  HB3 GLN A 280       2.189 -22.647  34.780  1.00 70.09           H  
ATOM   4587  O   GLN A 280       3.219 -19.059  33.669  1.00 70.09           O  
ATOM   4588  CG  GLN A 280       1.985 -22.068  36.852  1.00 70.09           C  
ATOM   4589  HG2 GLN A 280       0.901 -22.169  36.906  1.00 70.09           H  
ATOM   4590  HG3 GLN A 280       2.271 -21.227  37.484  1.00 70.09           H  
ATOM   4591  CD  GLN A 280       2.631 -23.332  37.417  1.00 70.09           C  
ATOM   4592  NE2 GLN A 280       2.011 -23.981  38.377  1.00 70.09           N  
ATOM   4593 HE21 GLN A 280       2.425 -24.863  38.645  1.00 70.09           H  
ATOM   4594 HE22 GLN A 280       1.067 -23.731  38.636  1.00 70.09           H  
ATOM   4595  OE1 GLN A 280       3.710 -23.752  37.034  1.00 70.09           O  
ATOM   4596  N   PHE A 281       2.250 -20.650  32.414  1.00 66.33           N  
ATOM   4597  H   PHE A 281       1.667 -21.475  32.407  1.00 66.33           H  
ATOM   4598  CA  PHE A 281       2.895 -20.242  31.164  1.00 66.33           C  
ATOM   4599  HA  PHE A 281       3.971 -20.220  31.335  1.00 66.33           H  
ATOM   4600  C   PHE A 281       2.475 -18.825  30.727  1.00 66.33           C  
ATOM   4601  CB  PHE A 281       2.608 -21.297  30.084  1.00 66.33           C  
ATOM   4602  HB2 PHE A 281       2.624 -22.286  30.542  1.00 66.33           H  
ATOM   4603  HB3 PHE A 281       1.608 -21.146  29.678  1.00 66.33           H  
ATOM   4604  O   PHE A 281       3.324 -18.013  30.353  1.00 66.33           O  
ATOM   4605  CG  PHE A 281       3.625 -21.303  28.959  1.00 66.33           C  
ATOM   4606  CD1 PHE A 281       3.454 -20.478  27.832  1.00 66.33           C  
ATOM   4607  HD1 PHE A 281       2.591 -19.831  27.763  1.00 66.33           H  
ATOM   4608  CD2 PHE A 281       4.763 -22.126  29.055  1.00 66.33           C  
ATOM   4609  HD2 PHE A 281       4.902 -22.752  29.924  1.00 66.33           H  
ATOM   4610  CE1 PHE A 281       4.415 -20.480  26.804  1.00 66.33           C  
ATOM   4611  HE1 PHE A 281       4.285 -19.838  25.946  1.00 66.33           H  
ATOM   4612  CE2 PHE A 281       5.723 -22.129  28.029  1.00 66.33           C  
ATOM   4613  HE2 PHE A 281       6.597 -22.759  28.113  1.00 66.33           H  
ATOM   4614  CZ  PHE A 281       5.549 -21.307  26.902  1.00 66.33           C  
ATOM   4615  HZ  PHE A 281       6.291 -21.304  26.117  1.00 66.33           H  
ATOM   4616  N   GLN A 282       1.185 -18.479  30.841  1.00 64.99           N  
ATOM   4617  H   GLN A 282       0.522 -19.179  31.142  1.00 64.99           H  
ATOM   4618  CA  GLN A 282       0.710 -17.109  30.592  1.00 64.99           C  
ATOM   4619  HA  GLN A 282       1.080 -16.782  29.620  1.00 64.99           H  
ATOM   4620  C   GLN A 282       1.246 -16.101  31.618  1.00 64.99           C  
ATOM   4621  CB  GLN A 282      -0.825 -17.057  30.572  1.00 64.99           C  
ATOM   4622  HB2 GLN A 282      -1.230 -17.614  31.417  1.00 64.99           H  
ATOM   4623  HB3 GLN A 282      -1.133 -16.016  30.670  1.00 64.99           H  
ATOM   4624  O   GLN A 282       1.661 -15.003  31.241  1.00 64.99           O  
ATOM   4625  CG  GLN A 282      -1.407 -17.598  29.259  1.00 64.99           C  
ATOM   4626  HG2 GLN A 282      -0.903 -17.116  28.422  1.00 64.99           H  
ATOM   4627  HG3 GLN A 282      -1.227 -18.671  29.195  1.00 64.99           H  
ATOM   4628  CD  GLN A 282      -2.908 -17.343  29.120  1.00 64.99           C  
ATOM   4629  NE2 GLN A 282      -3.469 -17.559  27.950  1.00 64.99           N  
ATOM   4630 HE21 GLN A 282      -4.469 -17.424  27.919  1.00 64.99           H  
ATOM   4631 HE22 GLN A 282      -2.923 -17.919  27.181  1.00 64.99           H  
ATOM   4632  OE1 GLN A 282      -3.614 -16.941  30.028  1.00 64.99           O  
ATOM   4633  N   GLN A 283       1.284 -16.462  32.904  1.00 66.65           N  
ATOM   4634  H   GLN A 283       0.904 -17.359  33.170  1.00 66.65           H  
ATOM   4635  CA  GLN A 283       1.799 -15.587  33.960  1.00 66.65           C  
ATOM   4636  HA  GLN A 283       1.257 -14.643  33.914  1.00 66.65           H  
ATOM   4637  C   GLN A 283       3.291 -15.277  33.757  1.00 66.65           C  
ATOM   4638  CB  GLN A 283       1.528 -16.243  35.323  1.00 66.65           C  
ATOM   4639  HB2 GLN A 283       2.151 -17.130  35.432  1.00 66.65           H  
ATOM   4640  HB3 GLN A 283       0.482 -16.545  35.367  1.00 66.65           H  
ATOM   4641  O   GLN A 283       3.715 -14.132  33.924  1.00 66.65           O  
ATOM   4642  CG  GLN A 283       1.790 -15.278  36.487  1.00 66.65           C  
ATOM   4643  HG2 GLN A 283       2.839 -14.980  36.496  1.00 66.65           H  
ATOM   4644  HG3 GLN A 283       1.182 -14.384  36.346  1.00 66.65           H  
ATOM   4645  CD  GLN A 283       1.461 -15.895  37.843  1.00 66.65           C  
ATOM   4646  NE2 GLN A 283       0.985 -15.117  38.791  1.00 66.65           N  
ATOM   4647 HE21 GLN A 283       0.776 -15.578  39.665  1.00 66.65           H  
ATOM   4648 HE22 GLN A 283       0.811 -14.138  38.615  1.00 66.65           H  
ATOM   4649  OE1 GLN A 283       1.636 -17.074  38.098  1.00 66.65           O  
ATOM   4650  N   GLN A 284       4.083 -16.267  33.333  1.00 71.33           N  
ATOM   4651  H   GLN A 284       3.694 -17.195  33.252  1.00 71.33           H  
ATOM   4652  CA  GLN A 284       5.498 -16.076  33.016  1.00 71.33           C  
ATOM   4653  HA  GLN A 284       5.967 -15.595  33.874  1.00 71.33           H  
ATOM   4654  C   GLN A 284       5.700 -15.147  31.805  1.00 71.33           C  
ATOM   4655  CB  GLN A 284       6.149 -17.455  32.820  1.00 71.33           C  
ATOM   4656  HB2 GLN A 284       5.805 -17.898  31.885  1.00 71.33           H  
ATOM   4657  HB3 GLN A 284       5.845 -18.104  33.641  1.00 71.33           H  
ATOM   4658  O   GLN A 284       6.596 -14.302  31.829  1.00 71.33           O  
ATOM   4659  CG  GLN A 284       7.682 -17.369  32.825  1.00 71.33           C  
ATOM   4660  HG2 GLN A 284       8.025 -16.829  31.942  1.00 71.33           H  
ATOM   4661  HG3 GLN A 284       8.002 -16.816  33.709  1.00 71.33           H  
ATOM   4662  CD  GLN A 284       8.340 -18.746  32.838  1.00 71.33           C  
ATOM   4663  NE2 GLN A 284       9.344 -18.962  33.660  1.00 71.33           N  
ATOM   4664 HE21 GLN A 284       9.708 -19.905  33.651  1.00 71.33           H  
ATOM   4665 HE22 GLN A 284       9.655 -18.243  34.298  1.00 71.33           H  
ATOM   4666  OE1 GLN A 284       7.984 -19.657  32.113  1.00 71.33           O  
ATOM   4667  N   GLN A 285       4.837 -15.239  30.786  1.00 64.16           N  
ATOM   4668  H   GLN A 285       4.139 -15.969  30.810  1.00 64.16           H  
ATOM   4669  CA  GLN A 285       4.875 -14.353  29.619  1.00 64.16           C  
ATOM   4670  HA  GLN A 285       5.894 -14.357  29.232  1.00 64.16           H  
ATOM   4671  C   GLN A 285       4.538 -12.892  29.981  1.00 64.16           C  
ATOM   4672  CB  GLN A 285       3.954 -14.930  28.530  1.00 64.16           C  
ATOM   4673  HB2 GLN A 285       2.915 -14.864  28.853  1.00 64.16           H  
ATOM   4674  HB3 GLN A 285       4.201 -15.982  28.387  1.00 64.16           H  
ATOM   4675  O   GLN A 285       5.267 -11.985  29.576  1.00 64.16           O  
ATOM   4676  CG  GLN A 285       4.114 -14.211  27.184  1.00 64.16           C  
ATOM   4677  HG2 GLN A 285       3.755 -13.185  27.267  1.00 64.16           H  
ATOM   4678  HG3 GLN A 285       5.170 -14.183  26.916  1.00 64.16           H  
ATOM   4679  CD  GLN A 285       3.329 -14.909  26.076  1.00 64.16           C  
ATOM   4680  NE2 GLN A 285       3.986 -15.448  25.072  1.00 64.16           N  
ATOM   4681 HE21 GLN A 285       4.994 -15.396  25.039  1.00 64.16           H  
ATOM   4682 HE22 GLN A 285       3.415 -15.901  24.373  1.00 64.16           H  
ATOM   4683  OE1 GLN A 285       2.115 -15.011  26.089  1.00 64.16           O  
ATOM   4684  N   GLN A 286       3.507 -12.650  30.803  1.00 62.24           N  
ATOM   4685  H   GLN A 286       2.934 -13.428  31.097  1.00 62.24           H  
ATOM   4686  CA  GLN A 286       3.149 -11.293  31.256  1.00 62.24           C  
ATOM   4687  HA  GLN A 286       3.016 -10.655  30.382  1.00 62.24           H  
ATOM   4688  C   GLN A 286       4.246 -10.641  32.115  1.00 62.24           C  
ATOM   4689  CB  GLN A 286       1.833 -11.317  32.050  1.00 62.24           C  
ATOM   4690  HB2 GLN A 286       1.875 -12.098  32.810  1.00 62.24           H  
ATOM   4691  HB3 GLN A 286       1.720 -10.357  32.553  1.00 62.24           H  
ATOM   4692  O   GLN A 286       4.526  -9.451  31.963  1.00 62.24           O  
ATOM   4693  CG  GLN A 286       0.602 -11.529  31.157  1.00 62.24           C  
ATOM   4694  HG2 GLN A 286       0.600 -10.776  30.369  1.00 62.24           H  
ATOM   4695  HG3 GLN A 286       0.660 -12.511  30.687  1.00 62.24           H  
ATOM   4696  CD  GLN A 286      -0.722 -11.430  31.918  1.00 62.24           C  
ATOM   4697  NE2 GLN A 286      -1.834 -11.615  31.241  1.00 62.24           N  
ATOM   4698 HE21 GLN A 286      -1.799 -11.821  30.253  1.00 62.24           H  
ATOM   4699 HE22 GLN A 286      -2.696 -11.602  31.767  1.00 62.24           H  
ATOM   4700  OE1 GLN A 286      -0.798 -11.186  33.114  1.00 62.24           O  
ATOM   4701  N   LEU A 287       4.903 -11.409  32.993  1.00 67.64           N  
ATOM   4702  H   LEU A 287       4.610 -12.369  33.108  1.00 67.64           H  
ATOM   4703  CA  LEU A 287       6.024 -10.907  33.798  1.00 67.64           C  
ATOM   4704  HA  LEU A 287       5.702 -10.007  34.322  1.00 67.64           H  
ATOM   4705  C   LEU A 287       7.217 -10.488  32.924  1.00 67.64           C  
ATOM   4706  CB  LEU A 287       6.437 -11.979  34.822  1.00 67.64           C  
ATOM   4707  HB2 LEU A 287       7.423 -11.732  35.215  1.00 67.64           H  
ATOM   4708  HB3 LEU A 287       6.518 -12.937  34.307  1.00 67.64           H  
ATOM   4709  O   LEU A 287       7.869  -9.482  33.213  1.00 67.64           O  
ATOM   4710  CG  LEU A 287       5.463 -12.119  36.008  1.00 67.64           C  
ATOM   4711  HG  LEU A 287       4.440 -12.207  35.644  1.00 67.64           H  
ATOM   4712  CD1 LEU A 287       5.805 -13.377  36.809  1.00 67.64           C  
ATOM   4713 HD11 LEU A 287       5.706 -14.251  36.166  1.00 67.64           H  
ATOM   4714 HD12 LEU A 287       6.825 -13.318  37.189  1.00 67.64           H  
ATOM   4715 HD13 LEU A 287       5.110 -13.482  37.642  1.00 67.64           H  
ATOM   4716  CD2 LEU A 287       5.546 -10.922  36.961  1.00 67.64           C  
ATOM   4717 HD21 LEU A 287       4.879 -11.081  37.808  1.00 67.64           H  
ATOM   4718 HD22 LEU A 287       5.229 -10.011  36.452  1.00 67.64           H  
ATOM   4719 HD23 LEU A 287       6.566 -10.795  37.323  1.00 67.64           H  
ATOM   4720  N   GLN A 288       7.483 -11.217  31.836  1.00 64.01           N  
ATOM   4721  H   GLN A 288       6.920 -12.034  31.651  1.00 64.01           H  
ATOM   4722  CA  GLN A 288       8.542 -10.873  30.887  1.00 64.01           C  
ATOM   4723  HA  GLN A 288       9.452 -10.682  31.456  1.00 64.01           H  
ATOM   4724  C   GLN A 288       8.217  -9.589  30.100  1.00 64.01           C  
ATOM   4725  CB  GLN A 288       8.788 -12.085  29.974  1.00 64.01           C  
ATOM   4726  HB2 GLN A 288       8.845 -12.982  30.590  1.00 64.01           H  
ATOM   4727  HB3 GLN A 288       7.959 -12.198  29.275  1.00 64.01           H  
ATOM   4728  O   GLN A 288       9.096  -8.748  29.901  1.00 64.01           O  
ATOM   4729  CG  GLN A 288      10.105 -11.955  29.198  1.00 64.01           C  
ATOM   4730  HG2 GLN A 288      10.036 -11.127  28.493  1.00 64.01           H  
ATOM   4731  HG3 GLN A 288      10.907 -11.738  29.904  1.00 64.01           H  
ATOM   4732  CD  GLN A 288      10.471 -13.221  28.425  1.00 64.01           C  
ATOM   4733  NE2 GLN A 288      11.736 -13.429  28.134  1.00 64.01           N  
ATOM   4734 HE21 GLN A 288      11.930 -14.287  27.639  1.00 64.01           H  
ATOM   4735 HE22 GLN A 288      12.444 -12.774  28.434  1.00 64.01           H  
ATOM   4736  OE1 GLN A 288       9.655 -14.047  28.054  1.00 64.01           O  
ATOM   4737  N   GLU A 289       6.954  -9.393  29.709  1.00 67.33           N  
ATOM   4738  H   GLU A 289       6.281 -10.130  29.864  1.00 67.33           H  
ATOM   4739  CA  GLU A 289       6.497  -8.181  29.016  1.00 67.33           C  
ATOM   4740  HA  GLU A 289       7.182  -7.983  28.192  1.00 67.33           H  
ATOM   4741  C   GLU A 289       6.526  -6.937  29.927  1.00 67.33           C  
ATOM   4742  CB  GLU A 289       5.111  -8.448  28.409  1.00 67.33           C  
ATOM   4743  HB2 GLU A 289       5.163  -9.376  27.838  1.00 67.33           H  
ATOM   4744  HB3 GLU A 289       4.380  -8.572  29.208  1.00 67.33           H  
ATOM   4745  O   GLU A 289       7.005  -5.881  29.507  1.00 67.33           O  
ATOM   4746  CG  GLU A 289       4.661  -7.323  27.463  1.00 67.33           C  
ATOM   4747  HG2 GLU A 289       5.485  -7.090  26.790  1.00 67.33           H  
ATOM   4748  HG3 GLU A 289       4.446  -6.431  28.051  1.00 67.33           H  
ATOM   4749  CD  GLU A 289       3.421  -7.696  26.631  1.00 67.33           C  
ATOM   4750  OE1 GLU A 289       3.286  -7.122  25.526  1.00 67.33           O  
ATOM   4751  OE2 GLU A 289       2.623  -8.543  27.094  1.00 67.33           O  
ATOM   4752  N   GLN A 290       6.135  -7.056  31.204  1.00 60.88           N  
ATOM   4753  H   GLN A 290       5.721  -7.928  31.503  1.00 60.88           H  
ATOM   4754  CA  GLN A 290       6.276  -5.956  32.172  1.00 60.88           C  
ATOM   4755  HA  GLN A 290       5.758  -5.082  31.778  1.00 60.88           H  
ATOM   4756  C   GLN A 290       7.737  -5.533  32.380  1.00 60.88           C  
ATOM   4757  CB  GLN A 290       5.663  -6.324  33.533  1.00 60.88           C  
ATOM   4758  HB2 GLN A 290       6.175  -5.745  34.302  1.00 60.88           H  
ATOM   4759  HB3 GLN A 290       5.821  -7.380  33.749  1.00 60.88           H  
ATOM   4760  O   GLN A 290       8.031  -4.335  32.389  1.00 60.88           O  
ATOM   4761  CG  GLN A 290       4.170  -5.981  33.622  1.00 60.88           C  
ATOM   4762  HG2 GLN A 290       4.009  -4.970  33.247  1.00 60.88           H  
ATOM   4763  HG3 GLN A 290       3.602  -6.673  33.000  1.00 60.88           H  
ATOM   4764  CD  GLN A 290       3.636  -6.040  35.054  1.00 60.88           C  
ATOM   4765  NE2 GLN A 290       2.413  -5.615  35.284  1.00 60.88           N  
ATOM   4766 HE21 GLN A 290       1.831  -5.281  34.530  1.00 60.88           H  
ATOM   4767 HE22 GLN A 290       2.105  -5.662  36.245  1.00 60.88           H  
ATOM   4768  OE1 GLN A 290       4.295  -6.445  35.998  1.00 60.88           O  
ATOM   4769  N   GLN A 291       8.666  -6.487  32.518  1.00 65.55           N  
ATOM   4770  H   GLN A 291       8.372  -7.453  32.508  1.00 65.55           H  
ATOM   4771  CA  GLN A 291      10.095  -6.178  32.663  1.00 65.55           C  
ATOM   4772  HA  GLN A 291      10.230  -5.505  33.510  1.00 65.55           H  
ATOM   4773  C   GLN A 291      10.646  -5.453  31.427  1.00 65.55           C  
ATOM   4774  CB  GLN A 291      10.885  -7.468  32.926  1.00 65.55           C  
ATOM   4775  HB2 GLN A 291      11.948  -7.261  32.799  1.00 65.55           H  
ATOM   4776  HB3 GLN A 291      10.594  -8.229  32.203  1.00 65.55           H  
ATOM   4777  O   GLN A 291      11.406  -4.490  31.557  1.00 65.55           O  
ATOM   4778  CG  GLN A 291      10.664  -7.996  34.351  1.00 65.55           C  
ATOM   4779  HG2 GLN A 291       9.600  -8.157  34.526  1.00 65.55           H  
ATOM   4780  HG3 GLN A 291      11.009  -7.250  35.066  1.00 65.55           H  
ATOM   4781  CD  GLN A 291      11.405  -9.303  34.627  1.00 65.55           C  
ATOM   4782  NE2 GLN A 291      11.196  -9.904  35.778  1.00 65.55           N  
ATOM   4783 HE21 GLN A 291      11.688 -10.775  35.913  1.00 65.55           H  
ATOM   4784 HE22 GLN A 291      10.506  -9.545  36.422  1.00 65.55           H  
ATOM   4785  OE1 GLN A 291      12.199  -9.803  33.848  1.00 65.55           O  
ATOM   4786  N   TYR A 292      10.220  -5.867  30.232  1.00 62.57           N  
ATOM   4787  H   TYR A 292       9.611  -6.671  30.189  1.00 62.57           H  
ATOM   4788  CA  TYR A 292      10.585  -5.210  28.980  1.00 62.57           C  
ATOM   4789  HA  TYR A 292      11.672  -5.188  28.908  1.00 62.57           H  
ATOM   4790  C   TYR A 292      10.089  -3.754  28.923  1.00 62.57           C  
ATOM   4791  CB  TYR A 292      10.046  -6.053  27.820  1.00 62.57           C  
ATOM   4792  HB2 TYR A 292       8.962  -6.135  27.907  1.00 62.57           H  
ATOM   4793  HB3 TYR A 292      10.453  -7.061  27.900  1.00 62.57           H  
ATOM   4794  O   TYR A 292      10.884  -2.846  28.663  1.00 62.57           O  
ATOM   4795  CG  TYR A 292      10.391  -5.513  26.451  1.00 62.57           C  
ATOM   4796  CD1 TYR A 292       9.371  -5.038  25.604  1.00 62.57           C  
ATOM   4797  HD1 TYR A 292       8.343  -5.048  25.934  1.00 62.57           H  
ATOM   4798  CD2 TYR A 292      11.732  -5.501  26.022  1.00 62.57           C  
ATOM   4799  HD2 TYR A 292      12.510  -5.854  26.682  1.00 62.57           H  
ATOM   4800  CE1 TYR A 292       9.691  -4.578  24.314  1.00 62.57           C  
ATOM   4801  HE1 TYR A 292       8.914  -4.233  23.648  1.00 62.57           H  
ATOM   4802  CE2 TYR A 292      12.058  -5.025  24.739  1.00 62.57           C  
ATOM   4803  HE2 TYR A 292      13.088  -5.009  24.416  1.00 62.57           H  
ATOM   4804  OH  TYR A 292      11.342  -4.117  22.637  1.00 62.57           O  
ATOM   4805  HH  TYR A 292      12.289  -4.132  22.480  1.00 62.57           H  
ATOM   4806  CZ  TYR A 292      11.034  -4.572  23.879  1.00 62.57           C  
ATOM   4807  N   LEU A 293       8.816  -3.504  29.248  1.00 60.31           N  
ATOM   4808  H   LEU A 293       8.219  -4.288  29.469  1.00 60.31           H  
ATOM   4809  CA  LEU A 293       8.229  -2.156  29.255  1.00 60.31           C  
ATOM   4810  HA  LEU A 293       8.412  -1.692  28.286  1.00 60.31           H  
ATOM   4811  C   LEU A 293       8.884  -1.233  30.297  1.00 60.31           C  
ATOM   4812  CB  LEU A 293       6.709  -2.269  29.480  1.00 60.31           C  
ATOM   4813  HB2 LEU A 293       6.308  -1.274  29.674  1.00 60.31           H  
ATOM   4814  HB3 LEU A 293       6.536  -2.874  30.369  1.00 60.31           H  
ATOM   4815  O   LEU A 293       9.210  -0.085  29.983  1.00 60.31           O  
ATOM   4816  CG  LEU A 293       5.934  -2.883  28.296  1.00 60.31           C  
ATOM   4817  HG  LEU A 293       6.382  -3.835  28.011  1.00 60.31           H  
ATOM   4818  CD1 LEU A 293       4.484  -3.134  28.708  1.00 60.31           C  
ATOM   4819 HD11 LEU A 293       4.461  -3.829  29.547  1.00 60.31           H  
ATOM   4820 HD12 LEU A 293       3.942  -3.590  27.879  1.00 60.31           H  
ATOM   4821 HD13 LEU A 293       3.999  -2.201  28.992  1.00 60.31           H  
ATOM   4822  CD2 LEU A 293       5.932  -1.966  27.068  1.00 60.31           C  
ATOM   4823 HD21 LEU A 293       5.316  -2.414  26.288  1.00 60.31           H  
ATOM   4824 HD22 LEU A 293       5.526  -0.988  27.329  1.00 60.31           H  
ATOM   4825 HD23 LEU A 293       6.943  -1.854  26.678  1.00 60.31           H  
ATOM   4826  N   ALA A 294       9.161  -1.743  31.502  1.00 68.08           N  
ATOM   4827  H   ALA A 294       8.846  -2.679  31.715  1.00 68.08           H  
ATOM   4828  CA  ALA A 294       9.891  -1.003  32.531  1.00 68.08           C  
ATOM   4829  HA  ALA A 294       9.355  -0.078  32.742  1.00 68.08           H  
ATOM   4830  C   ALA A 294      11.313  -0.619  32.071  1.00 68.08           C  
ATOM   4831  CB  ALA A 294       9.915  -1.851  33.808  1.00 68.08           C  
ATOM   4832  HB1 ALA A 294      10.411  -1.298  34.605  1.00 68.08           H  
ATOM   4833  HB2 ALA A 294       8.895  -2.078  34.119  1.00 68.08           H  
ATOM   4834  HB3 ALA A 294      10.448  -2.785  33.630  1.00 68.08           H  
ATOM   4835  O   ALA A 294      11.765   0.504  32.311  1.00 68.08           O  
ATOM   4836  N   SER A 295      12.003  -1.512  31.348  1.00 67.93           N  
ATOM   4837  H   SER A 295      11.613  -2.435  31.223  1.00 67.93           H  
ATOM   4838  CA  SER A 295      13.340  -1.229  30.806  1.00 67.93           C  
ATOM   4839  HA  SER A 295      13.959  -0.878  31.631  1.00 67.93           H  
ATOM   4840  C   SER A 295      13.339  -0.105  29.754  1.00 67.93           C  
ATOM   4841  CB  SER A 295      13.990  -2.515  30.278  1.00 67.93           C  
ATOM   4842  HB2 SER A 295      13.790  -3.335  30.968  1.00 67.93           H  
ATOM   4843  HB3 SER A 295      15.068  -2.359  30.244  1.00 67.93           H  
ATOM   4844  O   SER A 295      14.247   0.731  29.747  1.00 67.93           O  
ATOM   4845  OG  SER A 295      13.558  -2.874  28.980  1.00 67.93           O  
ATOM   4846  HG  SER A 295      12.599  -2.887  28.939  1.00 67.93           H  
ATOM   4847  N   MET A 296      12.291  -0.009  28.924  1.00 58.56           N  
ATOM   4848  H   MET A 296      11.565  -0.709  28.985  1.00 58.56           H  
ATOM   4849  CA  MET A 296      12.153   1.073  27.939  1.00 58.56           C  
ATOM   4850  HA  MET A 296      13.088   1.158  27.386  1.00 58.56           H  
ATOM   4851  C   MET A 296      11.919   2.444  28.588  1.00 58.56           C  
ATOM   4852  CB  MET A 296      11.022   0.778  26.940  1.00 58.56           C  
ATOM   4853  HB2 MET A 296      10.718   1.726  26.497  1.00 58.56           H  
ATOM   4854  HB3 MET A 296      10.155   0.356  27.448  1.00 58.56           H  
ATOM   4855  O   MET A 296      12.508   3.435  28.151  1.00 58.56           O  
ATOM   4856  CG  MET A 296      11.458  -0.143  25.796  1.00 58.56           C  
ATOM   4857  HG2 MET A 296      12.531  -0.032  25.638  1.00 58.56           H  
ATOM   4858  HG3 MET A 296      11.263  -1.181  26.068  1.00 58.56           H  
ATOM   4859  SD  MET A 296      10.638   0.272  24.227  1.00 58.56           S  
ATOM   4860  CE  MET A 296       9.633  -1.207  23.971  1.00 58.56           C  
ATOM   4861  HE1 MET A 296       8.999  -1.383  24.840  1.00 58.56           H  
ATOM   4862  HE2 MET A 296      10.301  -2.056  23.826  1.00 58.56           H  
ATOM   4863  HE3 MET A 296       9.013  -1.082  23.083  1.00 58.56           H  
ATOM   4864  N   GLN A 297      11.107   2.520  29.649  1.00 57.39           N  
ATOM   4865  H   GLN A 297      10.637   1.685  29.967  1.00 57.39           H  
ATOM   4866  CA  GLN A 297      10.885   3.783  30.367  1.00 57.39           C  
ATOM   4867  HA  GLN A 297      10.579   4.546  29.651  1.00 57.39           H  
ATOM   4868  C   GLN A 297      12.168   4.306  31.033  1.00 57.39           C  
ATOM   4869  CB  GLN A 297       9.764   3.619  31.401  1.00 57.39           C  
ATOM   4870  HB2 GLN A 297       9.921   2.706  31.977  1.00 57.39           H  
ATOM   4871  HB3 GLN A 297       9.802   4.466  32.085  1.00 57.39           H  
ATOM   4872  O   GLN A 297      12.450   5.505  30.961  1.00 57.39           O  
ATOM   4873  CG  GLN A 297       8.371   3.596  30.751  1.00 57.39           C  
ATOM   4874  HG2 GLN A 297       8.270   4.460  30.094  1.00 57.39           H  
ATOM   4875  HG3 GLN A 297       8.258   2.692  30.153  1.00 57.39           H  
ATOM   4876  CD  GLN A 297       7.249   3.644  31.786  1.00 57.39           C  
ATOM   4877  NE2 GLN A 297       6.044   4.001  31.402  1.00 57.39           N  
ATOM   4878 HE21 GLN A 297       5.848   4.242  30.441  1.00 57.39           H  
ATOM   4879 HE22 GLN A 297       5.351   4.030  32.136  1.00 57.39           H  
ATOM   4880  OE1 GLN A 297       7.427   3.370  32.959  1.00 57.39           O  
ATOM   4881  N   GLN A 298      12.995   3.423  31.607  1.00 54.48           N  
ATOM   4882  H   GLN A 298      12.717   2.453  31.659  1.00 54.48           H  
ATOM   4883  CA  GLN A 298      14.285   3.830  32.178  1.00 54.48           C  
ATOM   4884  HA  GLN A 298      14.107   4.668  32.851  1.00 54.48           H  
ATOM   4885  C   GLN A 298      15.269   4.348  31.113  1.00 54.48           C  
ATOM   4886  CB  GLN A 298      14.898   2.689  33.004  1.00 54.48           C  
ATOM   4887  HB2 GLN A 298      14.925   1.771  32.417  1.00 54.48           H  
ATOM   4888  HB3 GLN A 298      15.920   2.965  33.263  1.00 54.48           H  
ATOM   4889  O   GLN A 298      15.991   5.313  31.374  1.00 54.48           O  
ATOM   4890  CG  GLN A 298      14.116   2.459  34.308  1.00 54.48           C  
ATOM   4891  HG2 GLN A 298      14.001   3.412  34.825  1.00 54.48           H  
ATOM   4892  HG3 GLN A 298      13.121   2.078  34.077  1.00 54.48           H  
ATOM   4893  CD  GLN A 298      14.799   1.488  35.268  1.00 54.48           C  
ATOM   4894  NE2 GLN A 298      14.251   1.293  36.447  1.00 54.48           N  
ATOM   4895 HE21 GLN A 298      14.728   0.643  37.055  1.00 54.48           H  
ATOM   4896 HE22 GLN A 298      13.380   1.744  36.688  1.00 54.48           H  
ATOM   4897  OE1 GLN A 298      15.834   0.898  35.004  1.00 54.48           O  
ATOM   4898  N   GLN A 299      15.263   3.795  29.891  1.00 53.38           N  
ATOM   4899  H   GLN A 299      14.671   2.997  29.714  1.00 53.38           H  
ATOM   4900  CA  GLN A 299      16.069   4.348  28.792  1.00 53.38           C  
ATOM   4901  HA  GLN A 299      17.088   4.479  29.155  1.00 53.38           H  
ATOM   4902  C   GLN A 299      15.609   5.748  28.351  1.00 53.38           C  
ATOM   4903  CB  GLN A 299      16.118   3.385  27.595  1.00 53.38           C  
ATOM   4904  HB2 GLN A 299      16.443   3.945  26.719  1.00 53.38           H  
ATOM   4905  HB3 GLN A 299      15.126   2.979  27.392  1.00 53.38           H  
ATOM   4906  O   GLN A 299      16.457   6.584  28.036  1.00 53.38           O  
ATOM   4907  CG  GLN A 299      17.122   2.244  27.822  1.00 53.38           C  
ATOM   4908  HG2 GLN A 299      16.749   1.580  28.601  1.00 53.38           H  
ATOM   4909  HG3 GLN A 299      18.070   2.666  28.158  1.00 53.38           H  
ATOM   4910  CD  GLN A 299      17.395   1.422  26.563  1.00 53.38           C  
ATOM   4911  NE2 GLN A 299      18.429   0.610  26.557  1.00 53.38           N  
ATOM   4912 HE21 GLN A 299      19.000   0.496  27.383  1.00 53.38           H  
ATOM   4913 HE22 GLN A 299      18.550   0.071  25.712  1.00 53.38           H  
ATOM   4914  OE1 GLN A 299      16.713   1.491  25.555  1.00 53.38           O  
ATOM   4915  N   GLN A 300      14.306   6.055  28.380  1.00 50.04           N  
ATOM   4916  H   GLN A 300      13.638   5.340  28.632  1.00 50.04           H  
ATOM   4917  CA  GLN A 300      13.823   7.401  28.036  1.00 50.04           C  
ATOM   4918  HA  GLN A 300      14.281   7.693  27.091  1.00 50.04           H  
ATOM   4919  C   GLN A 300      14.258   8.472  29.052  1.00 50.04           C  
ATOM   4920  CB  GLN A 300      12.299   7.408  27.836  1.00 50.04           C  
ATOM   4921  HB2 GLN A 300      11.809   6.865  28.645  1.00 50.04           H  
ATOM   4922  HB3 GLN A 300      11.955   8.442  27.859  1.00 50.04           H  
ATOM   4923  O   GLN A 300      14.692   9.550  28.642  1.00 50.04           O  
ATOM   4924  CG  GLN A 300      11.904   6.806  26.477  1.00 50.04           C  
ATOM   4925  HG2 GLN A 300      12.488   7.286  25.692  1.00 50.04           H  
ATOM   4926  HG3 GLN A 300      12.135   5.741  26.471  1.00 50.04           H  
ATOM   4927  CD  GLN A 300      10.425   6.988  26.143  1.00 50.04           C  
ATOM   4928  NE2 GLN A 300      10.023   6.722  24.920  1.00 50.04           N  
ATOM   4929 HE21 GLN A 300      10.668   6.363  24.231  1.00 50.04           H  
ATOM   4930 HE22 GLN A 300       9.033   6.836  24.754  1.00 50.04           H  
ATOM   4931  OE1 GLN A 300       9.598   7.371  26.952  1.00 50.04           O  
ATOM   4932  N   GLN A 301      14.231   8.183  30.359  1.00 47.07           N  
ATOM   4933  H   GLN A 301      13.857   7.292  30.653  1.00 47.07           H  
ATOM   4934  CA  GLN A 301      14.702   9.139  31.378  1.00 47.07           C  
ATOM   4935  HA  GLN A 301      14.274  10.117  31.157  1.00 47.07           H  
ATOM   4936  C   GLN A 301      16.229   9.337  31.371  1.00 47.07           C  
ATOM   4937  CB  GLN A 301      14.216   8.717  32.771  1.00 47.07           C  
ATOM   4938  HB2 GLN A 301      14.428   7.660  32.932  1.00 47.07           H
[truncated: 185,580 more chars]
