# Supplementary material for: A glutamine-based single α-helix scaffold to target globular proteins
Source: Nat Commun. 2022 Nov 18;13:7073. doi: 10.1038/s41467-022-34793-6 (PMC9674830; doi:10.1038/s41467-022-34793-6)
Supplement: Supplementary file 7 — Supplementary Data 4 [file 41467_2022_34793_MOESM7_ESM.zip › ColabFold_p37n/p37n_with_MSAs/A0A1C1C7N9.pdb]

ATOM      1  N   MET A   1     -17.225  11.707   7.488  1.00 25.85           N  
ATOM      2  H   MET A   1     -17.178  12.409   8.212  1.00 25.85           H  
ATOM      3  H2  MET A   1     -17.251  10.793   7.919  1.00 25.85           H  
ATOM      4  H3  MET A   1     -16.363  11.693   6.961  1.00 25.85           H  
ATOM      5  CA  MET A   1     -18.412  11.877   6.620  1.00 25.85           C  
ATOM      6  HA  MET A   1     -18.422  11.065   5.893  1.00 25.85           H  
ATOM      7  C   MET A   1     -18.397  13.219   5.887  1.00 25.85           C  
ATOM      8  CB  MET A   1     -19.721  11.828   7.425  1.00 25.85           C  
ATOM      9  HB2 MET A   1     -19.728  12.650   8.140  1.00 25.85           H  
ATOM     10  HB3 MET A   1     -20.553  11.977   6.737  1.00 25.85           H  
ATOM     11  O   MET A   1     -18.033  14.234   6.475  1.00 25.85           O  
ATOM     12  CG  MET A   1     -19.974  10.530   8.189  1.00 25.85           C  
ATOM     13  HG2 MET A   1     -19.969   9.692   7.492  1.00 25.85           H  
ATOM     14  HG3 MET A   1     -19.182  10.382   8.924  1.00 25.85           H  
ATOM     15  SD  MET A   1     -21.555  10.550   9.067  1.00 25.85           S  
ATOM     16  CE  MET A   1     -21.447   8.930   9.876  1.00 25.85           C  
ATOM     17  HE1 MET A   1     -22.345   8.755  10.468  1.00 25.85           H  
ATOM     18  HE2 MET A   1     -21.356   8.146   9.124  1.00 25.85           H  
ATOM     19  HE3 MET A   1     -20.575   8.901  10.530  1.00 25.85           H  
ATOM     20  N   THR A   2     -18.869  13.268   4.636  1.00 22.49           N  
ATOM     21  H   THR A   2     -19.034  12.392   4.161  1.00 22.49           H  
ATOM     22  CA  THR A   2     -19.465  14.445   3.948  1.00 22.49           C  
ATOM     23  HA  THR A   2     -20.242  14.870   4.583  1.00 22.49           H  
ATOM     24  C   THR A   2     -20.144  13.938   2.666  1.00 22.49           C  
ATOM     25  CB  THR A   2     -18.427  15.547   3.636  1.00 22.49           C  
ATOM     26  HB  THR A   2     -17.489  15.088   3.324  1.00 22.49           H  
ATOM     27  O   THR A   2     -19.650  12.987   2.069  1.00 22.49           O  
ATOM     28  CG2 THR A   2     -18.852  16.574   2.582  1.00 22.49           C  
ATOM     29 HG21 THR A   2     -18.919  16.096   1.605  1.00 22.49           H  
ATOM     30 HG22 THR A   2     -18.100  17.360   2.515  1.00 22.49           H  
ATOM     31 HG23 THR A   2     -19.818  17.006   2.841  1.00 22.49           H  
ATOM     32  OG1 THR A   2     -18.216  16.313   4.810  1.00 22.49           O  
ATOM     33  HG1 THR A   2     -18.010  15.668   5.490  1.00 22.49           H  
ATOM     34  N   PHE A   3     -21.272  14.529   2.256  1.00 27.86           N  
ATOM     35  H   PHE A   3     -21.612  15.345   2.745  1.00 27.86           H  
ATOM     36  CA  PHE A   3     -22.179  13.937   1.259  1.00 27.86           C  
ATOM     37  HA  PHE A   3     -21.767  12.983   0.930  1.00 27.86           H  
ATOM     38  C   PHE A   3     -22.369  14.797  -0.001  1.00 27.86           C  
ATOM     39  CB  PHE A   3     -23.529  13.636   1.930  1.00 27.86           C  
ATOM     40  HB2 PHE A   3     -24.041  14.579   2.122  1.00 27.86           H  
ATOM     41  HB3 PHE A   3     -24.146  13.066   1.236  1.00 27.86           H  
ATOM     42  O   PHE A   3     -22.341  16.028   0.061  1.00 27.86           O  
ATOM     43  CG  PHE A   3     -23.419  12.855   3.229  1.00 27.86           C  
ATOM     44  CD1 PHE A   3     -22.982  11.516   3.212  1.00 27.86           C  
ATOM     45  HD1 PHE A   3     -22.744  11.033   2.276  1.00 27.86           H  
ATOM     46  CD2 PHE A   3     -23.732  13.470   4.458  1.00 27.86           C  
ATOM     47  HD2 PHE A   3     -24.080  14.492   4.483  1.00 27.86           H  
ATOM     48  CE1 PHE A   3     -22.868  10.795   4.413  1.00 27.86           C  
ATOM     49  HE1 PHE A   3     -22.553   9.762   4.397  1.00 27.86           H  
ATOM     50  CE2 PHE A   3     -23.616  12.747   5.660  1.00 27.86           C  
ATOM     51  HE2 PHE A   3     -23.877  13.207   6.602  1.00 27.86           H  
ATOM     52  CZ  PHE A   3     -23.189  11.408   5.636  1.00 27.86           C  
ATOM     53  HZ  PHE A   3     -23.124  10.842   6.554  1.00 27.86           H  
ATOM     54  N   VAL A   4     -22.608  14.128  -1.132  1.00 28.32           N  
ATOM     55  H   VAL A   4     -22.642  13.120  -1.087  1.00 28.32           H  
ATOM     56  CA  VAL A   4     -22.956  14.688  -2.451  1.00 28.32           C  
ATOM     57  HA  VAL A   4     -23.425  15.664  -2.326  1.00 28.32           H  
ATOM     58  C   VAL A   4     -23.966  13.734  -3.098  1.00 28.32           C  
ATOM     59  CB  VAL A   4     -21.709  14.832  -3.358  1.00 28.32           C  
ATOM     60  HB  VAL A   4     -21.309  13.842  -3.574  1.00 28.32           H  
ATOM     61  O   VAL A   4     -23.879  12.527  -2.882  1.00 28.32           O  
ATOM     62  CG1 VAL A   4     -22.034  15.525  -4.690  1.00 28.32           C  
ATOM     63 HG11 VAL A   4     -22.476  16.506  -4.516  1.00 28.32           H  
ATOM     64 HG12 VAL A   4     -21.128  15.637  -5.286  1.00 28.32           H  
ATOM     65 HG13 VAL A   4     -22.724  14.917  -5.275  1.00 28.32           H  
ATOM     66  CG2 VAL A   4     -20.596  15.658  -2.693  1.00 28.32           C  
ATOM     67 HG21 VAL A   4     -20.207  15.123  -1.826  1.00 28.32           H  
ATOM     68 HG22 VAL A   4     -19.772  15.803  -3.391  1.00 28.32           H  
ATOM     69 HG23 VAL A   4     -20.987  16.624  -2.374  1.00 28.32           H  
ATOM     70  N   ASP A   5     -24.921  14.251  -3.869  1.00 30.15           N  
ATOM     71  H   ASP A   5     -24.953  15.249  -4.015  1.00 30.15           H  
ATOM     72  CA  ASP A   5     -25.831  13.426  -4.672  1.00 30.15           C  
ATOM     73  HA  ASP A   5     -26.149  12.568  -4.079  1.00 30.15           H  
ATOM     74  C   ASP A   5     -25.126  12.945  -5.962  1.00 30.15           C  
ATOM     75  CB  ASP A   5     -27.084  14.258  -4.977  1.00 30.15           C  
ATOM     76  HB2 ASP A   5     -27.493  14.620  -4.034  1.00 30.15           H  
ATOM     77  HB3 ASP A   5     -26.806  15.127  -5.575  1.00 30.15           H  
ATOM     78  O   ASP A   5     -24.697  13.799  -6.744  1.00 30.15           O  
ATOM     79  CG  ASP A   5     -28.174  13.482  -5.719  1.00 30.15           C  
ATOM     80  OD1 ASP A   5     -27.850  12.666  -6.607  1.00 30.15           O  
ATOM     81  OD2 ASP A   5     -29.358  13.781  -5.470  1.00 30.15           O  
ATOM     82  N   PRO A   6     -24.998  11.626  -6.218  1.00 28.95           N  
ATOM     83  CA  PRO A   6     -24.291  11.103  -7.388  1.00 28.95           C  
ATOM     84  HA  PRO A   6     -23.373  11.668  -7.553  1.00 28.95           H  
ATOM     85  C   PRO A   6     -25.108  11.143  -8.690  1.00 28.95           C  
ATOM     86  CB  PRO A   6     -23.929   9.664  -7.010  1.00 28.95           C  
ATOM     87  HB2 PRO A   6     -23.828   9.017  -7.881  1.00 28.95           H  
ATOM     88  HB3 PRO A   6     -23.007   9.662  -6.428  1.00 28.95           H  
ATOM     89  O   PRO A   6     -24.517  11.070  -9.762  1.00 28.95           O  
ATOM     90  CG  PRO A   6     -25.096   9.242  -6.118  1.00 28.95           C  
ATOM     91  HG2 PRO A   6     -24.816   8.436  -5.440  1.00 28.95           H  
ATOM     92  HG3 PRO A   6     -25.944   8.946  -6.735  1.00 28.95           H  
ATOM     93  CD  PRO A   6     -25.429  10.528  -5.362  1.00 28.95           C  
ATOM     94  HD2 PRO A   6     -24.869  10.557  -4.427  1.00 28.95           H  
ATOM     95  HD3 PRO A   6     -26.500  10.580  -5.164  1.00 28.95           H  
ATOM     96  N   GLN A   7     -26.441  11.260  -8.631  1.00 30.73           N  
ATOM     97  H   GLN A   7     -26.872  11.435  -7.734  1.00 30.73           H  
ATOM     98  CA  GLN A   7     -27.300  11.307  -9.824  1.00 30.73           C  
ATOM     99  HA  GLN A   7     -26.757  10.884 -10.670  1.00 30.73           H  
ATOM    100  C   GLN A   7     -27.645  12.748 -10.230  1.00 30.73           C  
ATOM    101  CB  GLN A   7     -28.564  10.449  -9.620  1.00 30.73           C  
ATOM    102  HB2 GLN A   7     -29.140  10.828  -8.776  1.00 30.73           H  
ATOM    103  HB3 GLN A   7     -29.175  10.544 -10.518  1.00 30.73           H  
ATOM    104  O   GLN A   7     -27.740  13.044 -11.417  1.00 30.73           O  
ATOM    105  CG  GLN A   7     -28.234   8.959  -9.392  1.00 30.73           C  
ATOM    106  HG2 GLN A   7     -27.970   8.803  -8.346  1.00 30.73           H  
ATOM    107  HG3 GLN A   7     -27.373   8.686 -10.003  1.00 30.73           H  
ATOM    108  CD  GLN A   7     -29.383   8.021  -9.770  1.00 30.73           C  
ATOM    109  NE2 GLN A   7     -29.659   7.866 -11.047  1.00 30.73           N  
ATOM    110 HE21 GLN A   7     -29.113   8.354 -11.742  1.00 30.73           H  
ATOM    111 HE22 GLN A   7     -30.385   7.212 -11.303  1.00 30.73           H  
ATOM    112  OE1 GLN A   7     -30.037   7.391  -8.945  1.00 30.73           O  
ATOM    113  N   ASN A   8     -27.773  13.659  -9.260  1.00 32.75           N  
ATOM    114  H   ASN A   8     -27.755  13.323  -8.308  1.00 32.75           H  
ATOM    115  CA  ASN A   8     -28.030  15.087  -9.491  1.00 32.75           C  
ATOM    116  HA  ASN A   8     -28.408  15.214 -10.506  1.00 32.75           H  
ATOM    117  C   ASN A   8     -26.762  15.965  -9.396  1.00 32.75           C  
ATOM    118  CB  ASN A   8     -29.139  15.563  -8.532  1.00 32.75           C  
ATOM    119  HB2 ASN A   8     -29.343  16.618  -8.715  1.00 32.75           H  
ATOM    120  HB3 ASN A   8     -28.809  15.457  -7.499  1.00 32.75           H  
ATOM    121  O   ASN A   8     -26.862  17.188  -9.509  1.00 32.75           O  
ATOM    122  CG  ASN A   8     -30.446  14.816  -8.730  1.00 32.75           C  
ATOM    123  ND2 ASN A   8     -30.803  13.916  -7.847  1.00 32.75           N  
ATOM    124 HD21 ASN A   8     -30.247  13.754  -7.020  1.00 32.75           H  
ATOM    125 HD22 ASN A   8     -31.676  13.434  -8.009  1.00 32.75           H  
ATOM    126  OD1 ASN A   8     -31.167  15.043  -9.685  1.00 32.75           O  
ATOM    127  N   ASN A   9     -25.588  15.373  -9.121  1.00 32.54           N  
ATOM    128  H   ASN A   9     -25.602  14.371  -9.001  1.00 32.54           H  
ATOM    129  CA  ASN A   9     -24.288  16.038  -8.890  1.00 32.54           C  
ATOM    130  HA  ASN A   9     -23.652  15.295  -8.408  1.00 32.54           H  
ATOM    131  C   ASN A   9     -24.346  17.221  -7.892  1.00 32.54           C  
ATOM    132  CB  ASN A   9     -23.627  16.364 -10.242  1.00 32.54           C  
ATOM    133  HB2 ASN A   9     -24.091  17.256 -10.663  1.00 32.54           H  
ATOM    134  HB3 ASN A   9     -23.795  15.534 -10.929  1.00 32.54           H  
ATOM    135  O   ASN A   9     -23.578  18.184  -7.958  1.00 32.54           O  
ATOM    136  CG  ASN A   9     -22.122  16.582 -10.158  1.00 32.54           C  
ATOM    137  ND2 ASN A   9     -21.500  16.872 -11.277  1.00 32.54           N  
ATOM    138 HD21 ASN A   9     -22.012  16.917 -12.146  1.00 32.54           H  
ATOM    139 HD22 ASN A   9     -20.493  16.937 -11.228  1.00 32.54           H  
ATOM    140  OD1 ASN A   9     -21.471  16.467  -9.131  1.00 32.54           O  
ATOM    141  N   ASN A  10     -25.312  17.191  -6.972  1.00 28.04           N  
ATOM    142  H   ASN A  10     -25.874  16.354  -6.913  1.00 28.04           H  
ATOM    143  CA  ASN A  10     -25.638  18.329  -6.122  1.00 28.04           C  
ATOM    144  HA  ASN A  10     -25.218  19.223  -6.583  1.00 28.04           H  
ATOM    145  C   ASN A  10     -24.966  18.195  -4.753  1.00 28.04           C  
ATOM    146  CB  ASN A  10     -27.163  18.540  -6.072  1.00 28.04           C  
ATOM    147  HB2 ASN A  10     -27.479  18.723  -5.045  1.00 28.04           H  
ATOM    148  HB3 ASN A  10     -27.693  17.658  -6.433  1.00 28.04           H  
ATOM    149  O   ASN A  10     -25.142  17.211  -4.031  1.00 28.04           O  
ATOM    150  CG  ASN A  10     -27.568  19.743  -6.905  1.00 28.04           C  
ATOM    151  ND2 ASN A  10     -27.647  19.610  -8.206  1.00 28.04           N  
ATOM    152 HD21 ASN A  10     -27.913  20.421  -8.746  1.00 28.04           H  
ATOM    153 HD22 ASN A  10     -27.422  18.734  -8.656  1.00 28.04           H  
ATOM    154  OD1 ASN A  10     -27.752  20.832  -6.385  1.00 28.04           O  
ATOM    155  N   ARG A  11     -24.193  19.218  -4.372  1.00 29.52           N  
ATOM    156  H   ARG A  11     -24.095  19.990  -5.015  1.00 29.52           H  
ATOM    157  CA  ARG A  11     -23.514  19.290  -3.070  1.00 29.52           C  
ATOM    158  HA  ARG A  11     -23.142  18.299  -2.810  1.00 29.52           H  
ATOM    159  C   ARG A  11     -24.525  19.668  -1.988  1.00 29.52           C  
ATOM    160  CB  ARG A  11     -22.305  20.238  -3.143  1.00 29.52           C  
ATOM    161  HB2 ARG A  11     -21.894  20.356  -2.140  1.00 29.52           H  
ATOM    162  HB3 ARG A  11     -22.621  21.216  -3.507  1.00 29.52           H  
ATOM    163  O   ARG A  11     -24.732  20.845  -1.697  1.00 29.52           O  
ATOM    164  CG  ARG A  11     -21.212  19.668  -4.062  1.00 29.52           C  
ATOM    165  HG2 ARG A  11     -21.590  19.597  -5.082  1.00 29.52           H  
ATOM    166  HG3 ARG A  11     -20.945  18.668  -3.720  1.00 29.52           H  
ATOM    167  CD  ARG A  11     -19.954  20.544  -4.059  1.00 29.52           C  
ATOM    168  HD2 ARG A  11     -20.212  21.532  -4.439  1.00 29.52           H  
ATOM    169  HD3 ARG A  11     -19.594  20.637  -3.034  1.00 29.52           H  
ATOM    170  NE  ARG A  11     -18.899  19.949  -4.902  1.00 29.52           N  
ATOM    171  HE  ARG A  11     -19.167  19.153  -5.462  1.00 29.52           H  
ATOM    172  NH1 ARG A  11     -17.189  21.400  -4.387  1.00 29.52           N  
ATOM    173 HH11 ARG A  11     -17.825  21.946  -3.823  1.00 29.52           H  
ATOM    174 HH12 ARG A  11     -16.232  21.694  -4.514  1.00 29.52           H  
ATOM    175  NH2 ARG A  11     -16.815  19.703  -5.784  1.00 29.52           N  
ATOM    176 HH21 ARG A  11     -15.858  20.007  -5.887  1.00 29.52           H  
ATOM    177 HH22 ARG A  11     -17.128  18.896  -6.305  1.00 29.52           H  
ATOM    178  CZ  ARG A  11     -17.645  20.353  -5.018  1.00 29.52           C  
ATOM    179  N   LEU A  12     -25.177  18.644  -1.437  1.00 29.55           N  
ATOM    180  H   LEU A  12     -24.989  17.729  -1.821  1.00 29.55           H  
ATOM    181  CA  LEU A  12     -26.224  18.750  -0.420  1.00 29.55           C  
ATOM    182  HA  LEU A  12     -27.103  19.201  -0.879  1.00 29.55           H  
ATOM    183  C   LEU A  12     -25.764  19.659   0.734  1.00 29.55           C  
ATOM    184  CB  LEU A  12     -26.596  17.336   0.075  1.00 29.55           C  
ATOM    185  HB2 LEU A  12     -25.726  16.906   0.572  1.00 29.55           H  
ATOM    186  HB3 LEU A  12     -27.389  17.429   0.817  1.00 29.55           H  
ATOM    187  O   LEU A  12     -24.762  19.388   1.399  1.00 29.55           O  
ATOM    188  CG  LEU A  12     -27.060  16.349  -1.020  1.00 29.55           C  
ATOM    189  HG  LEU A  12     -26.250  16.194  -1.732  1.00 29.55           H  
ATOM    190  CD1 LEU A  12     -27.392  14.998  -0.389  1.00 29.55           C  
ATOM    191 HD11 LEU A  12     -26.518  14.605   0.130  1.00 29.55           H  
ATOM    192 HD12 LEU A  12     -28.220  15.098   0.313  1.00 29.55           H  
ATOM    193 HD13 LEU A  12     -27.672  14.292  -1.170  1.00 29.55           H  
ATOM    194  CD2 LEU A  12     -28.292  16.852  -1.774  1.00 29.55           C  
ATOM    195 HD21 LEU A  12     -28.044  17.742  -2.353  1.00 29.55           H  
ATOM    196 HD22 LEU A  12     -28.629  16.087  -2.473  1.00 29.55           H  
ATOM    197 HD23 LEU A  12     -29.102  17.071  -1.077  1.00 29.55           H  
ATOM    198  N   LYS A  13     -26.477  20.775   0.944  1.00 24.67           N  
ATOM    199  H   LYS A  13     -27.282  20.927   0.354  1.00 24.67           H  
ATOM    200  CA  LYS A  13     -26.068  21.844   1.872  1.00 24.67           C  
ATOM    201  HA  LYS A  13     -25.094  22.212   1.552  1.00 24.67           H  
ATOM    202  C   LYS A  13     -25.911  21.273   3.287  1.00 24.67           C  
ATOM    203  CB  LYS A  13     -27.075  23.012   1.829  1.00 24.67           C  
ATOM    204  HB2 LYS A  13     -28.067  22.641   2.086  1.00 24.67           H  
ATOM    205  HB3 LYS A  13     -26.782  23.750   2.575  1.00 24.67           H  
ATOM    206  O   LYS A  13     -26.869  20.724   3.830  1.00 24.67           O  
ATOM    207  CG  LYS A  13     -27.125  23.696   0.449  1.00 24.67           C  
ATOM    208  HG2 LYS A  13     -26.126  24.049   0.192  1.00 24.67           H  
ATOM    209  HG3 LYS A  13     -27.441  22.973  -0.303  1.00 24.67           H  
ATOM    210  CD  LYS A  13     -28.099  24.886   0.425  1.00 24.67           C  
ATOM    211  HD2 LYS A  13     -29.096  24.536   0.692  1.00 24.67           H  
ATOM    212  HD3 LYS A  13     -27.774  25.630   1.153  1.00 24.67           H  
ATOM    213  CE  LYS A  13     -28.126  25.509  -0.980  1.00 24.67           C  
ATOM    214  HE2 LYS A  13     -28.415  24.738  -1.694  1.00 24.67           H  
ATOM    215  HE3 LYS A  13     -27.117  25.830  -1.237  1.00 24.67           H  
ATOM    216  NZ  LYS A  13     -29.065  26.659  -1.071  1.00 24.67           N  
ATOM    217  HZ1 LYS A  13     -29.061  27.040  -2.007  1.00 24.67           H  
ATOM    218  HZ2 LYS A  13     -30.009  26.369  -0.860  1.00 24.67           H  
ATOM    219  HZ3 LYS A  13     -28.800  27.394  -0.432  1.00 24.67           H  
ATOM    220  N   LYS A  14     -24.703  21.375   3.864  1.00 28.22           N  
ATOM    221  H   LYS A  14     -23.977  21.840   3.338  1.00 28.22           H  
ATOM    222  CA  LYS A  14     -24.303  20.615   5.062  1.00 28.22           C  
ATOM    223  HA  LYS A  14     -24.369  19.553   4.825  1.00 28.22           H  
ATOM    224  C   LYS A  14     -25.223  20.853   6.268  1.00 28.22           C  
ATOM    225  CB  LYS A  14     -22.844  20.909   5.477  1.00 28.22           C  
ATOM    226  HB2 LYS A  14     -22.704  21.983   5.602  1.00 28.22           H  
ATOM    227  HB3 LYS A  14     -22.697  20.449   6.454  1.00 28.22           H  
ATOM    228  O   LYS A  14     -25.031  21.796   7.030  1.00 28.22           O  
ATOM    229  CG  LYS A  14     -21.754  20.363   4.538  1.00 28.22           C  
ATOM    230  HG2 LYS A  14     -21.599  21.064   3.718  1.00 28.22           H  
ATOM    231  HG3 LYS A  14     -22.069  19.402   4.130  1.00 28.22           H  
ATOM    232  CD  LYS A  14     -20.444  20.159   5.325  1.00 28.22           C  
ATOM    233  HD2 LYS A  14     -20.195  21.074   5.862  1.00 28.22           H  
ATOM    234  HD3 LYS A  14     -20.607  19.367   6.056  1.00 28.22           H  
ATOM    235  CE  LYS A  14     -19.271  19.778   4.411  1.00 28.22           C  
ATOM    236  HE2 LYS A  14     -19.622  19.072   3.658  1.00 28.22           H  
ATOM    237  HE3 LYS A  14     -18.933  20.678   3.899  1.00 28.22           H  
ATOM    238  NZ  LYS A  14     -18.152  19.168   5.177  1.00 28.22           N  
ATOM    239  HZ1 LYS A  14     -17.984  19.665   6.041  1.00 28.22           H  
ATOM    240  HZ2 LYS A  14     -17.301  19.158   4.633  1.00 28.22           H  
ATOM    241  HZ3 LYS A  14     -18.355  18.201   5.386  1.00 28.22           H  
ATOM    242  N   ARG A  15     -26.132  19.907   6.522  1.00 27.23           N  
ATOM    243  H   ARG A  15     -26.286  19.221   5.798  1.00 27.23           H  
ATOM    244  CA  ARG A  15     -26.539  19.568   7.892  1.00 27.23           C  
ATOM    245  HA  ARG A  15     -26.716  20.482   8.460  1.00 27.23           H  
ATOM    246  C   ARG A  15     -25.370  18.819   8.531  1.00 27.23           C  
ATOM    247  CB  ARG A  15     -27.816  18.710   7.892  1.00 27.23           C  
ATOM    248  HB2 ARG A  15     -27.657  17.822   7.280  1.00 27.23           H  
ATOM    249  HB3 ARG A  15     -28.010  18.387   8.914  1.00 27.23           H  
ATOM    250  O   ARG A  15     -24.892  17.847   7.952  1.00 27.23           O  
ATOM    251  CG  ARG A  15     -29.048  19.471   7.375  1.00 27.23           C  
ATOM    252  HG2 ARG A  15     -28.903  19.739   6.329  1.00 27.23           H  
ATOM    253  HG3 ARG A  15     -29.178  20.380   7.961  1.00 27.23           H  
ATOM    254  CD  ARG A  15     -30.305  18.600   7.508  1.00 27.23           C  
ATOM    255  HD2 ARG A  15     -30.402  18.295   8.550  1.00 27.23           H  
ATOM    256  HD3 ARG A  15     -30.186  17.708   6.894  1.00 27.23           H  
ATOM    257  NE  ARG A  15     -31.523  19.326   7.091  1.00 27.23           N  
ATOM    258  HE  ARG A  15     -31.387  20.169   6.553  1.00 27.23           H  
ATOM    259  NH1 ARG A  15     -33.071  17.913   8.044  1.00 27.23           N  
ATOM    260 HH11 ARG A  15     -32.329  17.310   8.370  1.00 27.23           H  
ATOM    261 HH12 ARG A  15     -34.031  17.672   8.246  1.00 27.23           H  
ATOM    262  NH2 ARG A  15     -33.764  19.726   6.955  1.00 27.23           N  
ATOM    263 HH21 ARG A  15     -33.595  20.575   6.434  1.00 27.23           H  
ATOM    264 HH22 ARG A  15     -34.713  19.458   7.173  1.00 27.23           H  
ATOM    265  CZ  ARG A  15     -32.773  18.985   7.364  1.00 27.23           C  
ATOM    266  N   GLN A  16     -24.881  19.282   9.678  1.00 24.99           N  
ATOM    267  H   GLN A  16     -25.315  20.082  10.117  1.00 24.99           H  
ATOM    268  CA  GLN A  16     -23.739  18.665  10.357  1.00 24.99           C  
ATOM    269  HA  GLN A  16     -23.230  17.987   9.672  1.00 24.99           H  
ATOM    270  C   GLN A  16     -24.238  17.828  11.535  1.00 24.99           C  
ATOM    271  CB  GLN A  16     -22.704  19.726  10.766  1.00 24.99           C  
ATOM    272  HB2 GLN A  16     -23.136  20.390  11.515  1.00 24.99           H  
ATOM    273  HB3 GLN A  16     -21.845  19.214  11.200  1.00 24.99           H  
ATOM    274  O   GLN A  16     -24.762  18.366  12.508  1.00 24.99           O  
ATOM    275  CG  GLN A  16     -22.243  20.564   9.560  1.00 24.99           C  
ATOM    276  HG2 GLN A  16     -22.105  19.900   8.706  1.00 24.99           H  
ATOM    277  HG3 GLN A  16     -23.018  21.290   9.312  1.00 24.99           H  
ATOM    278  CD  GLN A  16     -20.933  21.317   9.767  1.00 24.99           C  
ATOM    279  NE2 GLN A  16     -20.634  21.811  10.950  1.00 24.99           N  
ATOM    280 HE21 GLN A  16     -19.771  22.329  11.026  1.00 24.99           H  
ATOM    281 HE22 GLN A  16     -21.211  21.634  11.761  1.00 24.99           H  
ATOM    282  OE1 GLN A  16     -20.157  21.472   8.834  1.00 24.99           O  
ATOM    283  N   ALA A  17     -24.101  16.505  11.428  1.00 26.98           N  
ATOM    284  H   ALA A  17     -23.679  16.121  10.595  1.00 26.98           H  
ATOM    285  CA  ALA A  17     -24.475  15.561  12.476  1.00 26.98           C  
ATOM    286  HA  ALA A  17     -25.418  15.876  12.922  1.00 26.98           H  
ATOM    287  C   ALA A  17     -23.411  15.559  13.588  1.00 26.98           C  
ATOM    288  CB  ALA A  17     -24.701  14.185  11.831  1.00 26.98           C  
ATOM    289  HB1 ALA A  17     -25.493  14.246  11.085  1.00 26.98           H  
ATOM    290  HB2 ALA A  17     -24.996  13.470  12.599  1.00 26.98           H  
ATOM    291  HB3 ALA A  17     -23.784  13.832  11.361  1.00 26.98           H  
ATOM    292  O   ALA A  17     -22.514  14.718  13.613  1.00 26.98           O  
ATOM    293  N   HIS A  18     -23.475  16.548  14.480  1.00 22.35           N  
ATOM    294  H   HIS A  18     -24.191  17.251  14.368  1.00 22.35           H  
ATOM    295  CA  HIS A  18     -22.558  16.670  15.613  1.00 22.35           C  
ATOM    296  HA  HIS A  18     -21.546  16.454  15.271  1.00 22.35           H  
ATOM    297  C   HIS A  18     -22.894  15.641  16.708  1.00 22.35           C  
ATOM    298  CB  HIS A  18     -22.564  18.111  16.143  1.00 22.35           C  
ATOM    299  HB2 HIS A  18     -21.994  18.116  17.072  1.00 22.35           H  
ATOM    300  HB3 HIS A  18     -23.584  18.416  16.375  1.00 22.35           H  
ATOM    301  O   HIS A  18     -23.614  15.937  17.660  1.00 22.35           O  
ATOM    302  CG  HIS A  18     -21.925  19.125  15.226  1.00 22.35           C  
ATOM    303  CD2 HIS A  18     -22.561  20.028  14.416  1.00 22.35           C  
ATOM    304  HD2 HIS A  18     -23.630  20.118  14.291  1.00 22.35           H  
ATOM    305  ND1 HIS A  18     -20.576  19.378  15.130  1.00 22.35           N  
ATOM    306  CE1 HIS A  18     -19.853  18.931  15.675  1.00 22.35           C  
ATOM    307  HE1 HIS A  18     -20.403  20.408  14.286  1.00 22.35           H  
ATOM    308  NE2 HIS A  18     -19.448  20.848  14.039  1.00 22.35           N  
ATOM    309  HE2 HIS A  18     -21.584  20.827  13.800  1.00 22.35           H  
ATOM    310  N   ALA A  19     -22.361  14.426  16.570  1.00 27.09           N  
ATOM    311  H   ALA A  19     -21.869  14.218  15.712  1.00 27.09           H  
ATOM    312  CA  ALA A  19     -22.435  13.370  17.579  1.00 27.09           C  
ATOM    313  HA  ALA A  19     -23.455  13.319  17.959  1.00 27.09           H  
ATOM    314  C   ALA A  19     -21.511  13.686  18.777  1.00 27.09           C  
ATOM    315  CB  ALA A  19     -22.122  12.030  16.899  1.00 27.09           C  
ATOM    316  HB1 ALA A  19     -22.835  11.844  16.096  1.00 27.09           H  
ATOM    317  HB2 ALA A  19     -22.198  11.225  17.630  1.00 27.09           H  
ATOM    318  HB3 ALA A  19     -21.112  12.040  16.490  1.00 27.09           H  
ATOM    319  O   ALA A  19     -20.409  13.151  18.897  1.00 27.09           O  
ATOM    320  N   TYR A  20     -21.941  14.609  19.642  1.00 21.49           N  
ATOM    321  H   TYR A  20     -22.818  15.068  19.443  1.00 21.49           H  
ATOM    322  CA  TYR A  20     -21.192  15.040  20.825  1.00 21.49           C  
ATOM    323  HA  TYR A  20     -20.171  15.277  20.526  1.00 21.49           H  
ATOM    324  C   TYR A  20     -21.114  13.932  21.892  1.00 21.49           C  
ATOM    325  CB  TYR A  20     -21.823  16.318  21.406  1.00 21.49           C  
ATOM    326  HB2 TYR A  20     -21.387  16.497  22.388  1.00 21.49           H  
ATOM    327  HB3 TYR A  20     -22.889  16.149  21.561  1.00 21.49           H  
ATOM    328  O   TYR A  20     -21.988  13.817  22.750  1.00 21.49           O  
ATOM    329  CG  TYR A  20     -21.621  17.584  20.591  1.00 21.49           C  
ATOM    330  CD1 TYR A  20     -20.344  18.175  20.526  1.00 21.49           C  
ATOM    331  HD1 TYR A  20     -19.510  17.706  21.026  1.00 21.49           H  
ATOM    332  CD2 TYR A  20     -22.717  18.213  19.967  1.00 21.49           C  
ATOM    333  HD2 TYR A  20     -23.698  17.766  20.019  1.00 21.49           H  
ATOM    334  CE1 TYR A  20     -20.158  19.392  19.841  1.00 21.49           C  
ATOM    335  HE1 TYR A  20     -19.179  19.846  19.808  1.00 21.49           H  
ATOM    336  CE2 TYR A  20     -22.538  19.437  19.293  1.00 21.49           C  
ATOM    337  HE2 TYR A  20     -23.376  19.933  18.825  1.00 21.49           H  
ATOM    338  OH  TYR A  20     -21.089  21.203  18.568  1.00 21.49           O  
ATOM    339  HH  TYR A  20     -20.198  21.545  18.674  1.00 21.49           H  
ATOM    340  CZ  TYR A  20     -21.259  20.027  19.226  1.00 21.49           C  
ATOM    341  N   LEU A  21     -20.035  13.144  21.875  1.00 26.09           N  
ATOM    342  H   LEU A  21     -19.411  13.220  21.084  1.00 26.09           H  
ATOM    343  CA  LEU A  21     -19.722  12.147  22.906  1.00 26.09           C  
ATOM    344  HA  LEU A  21     -20.639  11.617  23.165  1.00 26.09           H  
ATOM    345  C   LEU A  21     -19.231  12.807  24.212  1.00 26.09           C  
ATOM    346  CB  LEU A  21     -18.711  11.116  22.359  1.00 26.09           C  
ATOM    347  HB2 LEU A  21     -17.807  11.643  22.052  1.00 26.09           H  
ATOM    348  HB3 LEU A  21     -18.438  10.453  23.180  1.00 26.09           H  
ATOM    349  O   LEU A  21     -18.062  12.706  24.576  1.00 26.09           O  
ATOM    350  CG  LEU A  21     -19.189  10.238  21.188  1.00 26.09           C  
ATOM    351  HG  LEU A  21     -19.376  10.862  20.313  1.00 26.09           H  
ATOM    352  CD1 LEU A  21     -18.085   9.236  20.844  1.00 26.09           C  
ATOM    353 HD11 LEU A  21     -18.424   8.549  20.069  1.00 26.09           H  
ATOM    354 HD12 LEU A  21     -17.823   8.651  21.726  1.00 26.09           H  
ATOM    355 HD13 LEU A  21     -17.200   9.764  20.491  1.00 26.09           H  
ATOM    356  CD2 LEU A  21     -20.460   9.452  21.512  1.00 26.09           C  
ATOM    357 HD21 LEU A  21     -20.705   8.781  20.688  1.00 26.09           H  
ATOM    358 HD22 LEU A  21     -20.316   8.862  22.417  1.00 26.09           H  
ATOM    359 HD23 LEU A  21     -21.299  10.133  21.653  1.00 26.09           H  
ATOM    360  N   GLY A  22     -20.128  13.479  24.938  1.00 23.24           N  
ATOM    361  H   GLY A  22     -21.060  13.555  24.555  1.00 23.24           H  
ATOM    362  CA  GLY A  22     -19.864  14.109  26.245  1.00 23.24           C  
ATOM    363  HA2 GLY A  22     -20.688  14.780  26.489  1.00 23.24           H  
ATOM    364  HA3 GLY A  22     -18.953  14.702  26.170  1.00 23.24           H  
ATOM    365  C   GLY A  22     -19.687  13.127  27.417  1.00 23.24           C  
ATOM    366  O   GLY A  22     -20.134  13.408  28.523  1.00 23.24           O  
ATOM    367  N   GLY A  23     -19.096  11.955  27.177  1.00 22.90           N  
ATOM    368  H   GLY A  23     -18.662  11.842  26.272  1.00 22.90           H  
ATOM    369  CA  GLY A  23     -19.075  10.804  28.090  1.00 22.90           C  
ATOM    370  HA2 GLY A  23     -18.947   9.892  27.507  1.00 22.90           H  
ATOM    371  HA3 GLY A  23     -20.036  10.742  28.599  1.00 22.90           H  
ATOM    372  C   GLY A  23     -17.985  10.830  29.167  1.00 22.90           C  
ATOM    373  O   GLY A  23     -17.343   9.810  29.398  1.00 22.90           O  
ATOM    374  N   THR A  24     -17.728  11.971  29.813  1.00 31.40           N  
ATOM    375  H   THR A  24     -18.305  12.777  29.621  1.00 31.40           H  
ATOM    376  CA  THR A  24     -16.687  12.090  30.854  1.00 31.40           C  
ATOM    377  HA  THR A  24     -15.829  11.490  30.551  1.00 31.40           H  
ATOM    378  C   THR A  24     -17.160  11.524  32.201  1.00 31.40           C  
ATOM    379  CB  THR A  24     -16.186  13.537  30.999  1.00 31.40           C  
ATOM    380  HB  THR A  24     -15.486  13.588  31.833  1.00 31.40           H  
ATOM    381  O   THR A  24     -17.491  12.276  33.118  1.00 31.40           O  
ATOM    382  CG2 THR A  24     -15.469  14.029  29.742  1.00 31.40           C  
ATOM    383 HG21 THR A  24     -16.157  14.041  28.896  1.00 31.40           H  
ATOM    384 HG22 THR A  24     -15.098  15.040  29.913  1.00 31.40           H  
ATOM    385 HG23 THR A  24     -14.628  13.374  29.516  1.00 31.40           H  
ATOM    386  OG1 THR A  24     -17.261  14.410  31.246  1.00 31.40           O  
ATOM    387  HG1 THR A  24     -17.674  14.094  32.053  1.00 31.40           H  
ATOM    388  N   GLY A  25     -17.208  10.196  32.317  1.00 23.92           N  
ATOM    389  H   GLY A  25     -16.958   9.638  31.513  1.00 23.92           H  
ATOM    390  CA  GLY A  25     -17.639   9.478  33.521  1.00 23.92           C  
ATOM    391  HA2 GLY A  25     -17.244   9.974  34.408  1.00 23.92           H  
ATOM    392  HA3 GLY A  25     -18.728   9.501  33.574  1.00 23.92           H  
ATOM    393  C   GLY A  25     -17.182   8.015  33.543  1.00 23.92           C  
ATOM    394  O   GLY A  25     -16.319   7.612  32.767  1.00 23.92           O  
ATOM    395  N   GLN A  26     -17.761   7.216  34.441  1.00 25.89           N  
ATOM    396  H   GLN A  26     -18.507   7.594  35.008  1.00 25.89           H  
ATOM    397  CA  GLN A  26     -17.595   5.757  34.461  1.00 25.89           C  
ATOM    398  HA  GLN A  26     -16.632   5.499  34.019  1.00 25.89           H  
ATOM    399  C   GLN A  26     -18.684   5.089  33.605  1.00 25.89           C  
ATOM    400  CB  GLN A  26     -17.604   5.244  35.911  1.00 25.89           C  
ATOM    401  HB2 GLN A  26     -17.629   4.154  35.904  1.00 25.89           H  
ATOM    402  HB3 GLN A  26     -18.501   5.605  36.415  1.00 25.89           H  
ATOM    403  O   GLN A  26     -19.802   5.594  33.524  1.00 25.89           O  
ATOM    404  CG  GLN A  26     -16.352   5.698  36.683  1.00 25.89           C  
ATOM    405  HG2 GLN A  26     -15.468   5.297  36.187  1.00 25.89           H  
ATOM    406  HG3 GLN A  26     -16.282   6.786  36.675  1.00 25.89           H  
ATOM    407  CD  GLN A  26     -16.359   5.246  38.142  1.00 25.89           C  
ATOM    408  NE2 GLN A  26     -15.247   4.787  38.672  1.00 25.89           N  
ATOM    409 HE21 GLN A  26     -14.402   4.701  38.124  1.00 25.89           H  
ATOM    410 HE22 GLN A  26     -15.319   4.492  39.635  1.00 25.89           H  
ATOM    411  OE1 GLN A  26     -17.347   5.317  38.847  1.00 25.89           O  
ATOM    412  N   ALA A  27     -18.359   3.967  32.960  1.00 25.38           N  
ATOM    413  H   ALA A  27     -17.441   3.568  33.092  1.00 25.38           H  
ATOM    414  CA  ALA A  27     -19.284   3.246  32.086  1.00 25.38           C  
ATOM    415  HA  ALA A  27     -20.000   3.953  31.666  1.00 25.38           H  
ATOM    416  C   ALA A  27     -20.071   2.175  32.858  1.00 25.38           C  
ATOM    417  CB  ALA A  27     -18.489   2.652  30.916  1.00 25.38           C  
ATOM    418  HB1 ALA A  27     -17.758   1.934  31.288  1.00 25.38           H  
ATOM    419  HB2 ALA A  27     -19.169   2.141  30.234  1.00 25.38           H  
ATOM    420  HB3 ALA A  27     -17.976   3.446  30.375  1.00 25.38           H  
ATOM    421  O   ALA A  27     -19.474   1.300  33.483  1.00 25.38           O  
ATOM    422  N   THR A  28     -21.402   2.223  32.771  1.00 26.14           N  
ATOM    423  H   THR A  28     -21.822   3.004  32.287  1.00 26.14           H  
ATOM    424  CA  THR A  28     -22.325   1.234  33.356  1.00 26.14           C  
ATOM    425  HA  THR A  28     -21.806   0.285  33.499  1.00 26.14           H  
ATOM    426  C   THR A  28     -23.508   1.001  32.422  1.00 26.14           C  
ATOM    427  CB  THR A  28     -22.879   1.682  34.721  1.00 26.14           C  
ATOM    428  HB  THR A  28     -23.640   0.969  35.036  1.00 26.14           H  
ATOM    429  O   THR A  28     -24.156   1.967  32.012  1.00 26.14           O  
ATOM    430  CG2 THR A  28     -21.808   1.753  35.807  1.00 26.14           C  
ATOM    431 HG21 THR A  28     -21.086   2.534  35.571  1.00 26.14           H  
ATOM    432 HG22 THR A  28     -21.297   0.792  35.879  1.00 26.14           H  
ATOM    433 HG23 THR A  28     -22.282   1.977  36.762  1.00 26.14           H  
ATOM    434  OG1 THR A  28     -23.464   2.963  34.623  1.00 26.14           O  
ATOM    435  HG1 THR A  28     -24.090   2.926  33.896  1.00 26.14           H  
ATOM    436  N   ASP A  29     -23.784  -0.264  32.106  1.00 26.36           N  
ATOM    437  H   ASP A  29     -23.237  -0.971  32.576  1.00 26.36           H  
ATOM    438  CA  ASP A  29     -25.055  -0.821  31.605  1.00 26.36           C  
ATOM    439  HA  ASP A  29     -24.801  -1.801  31.203  1.00 26.36           H  
ATOM    440  C   ASP A  29     -25.730  -0.095  30.415  1.00 26.36           C  
ATOM    441  CB  ASP A  29     -25.981  -1.114  32.805  1.00 26.36           C  
ATOM    442  HB2 ASP A  29     -26.892  -1.589  32.440  1.00 26.36           H  
ATOM    443  HB3 ASP A  29     -26.257  -0.174  33.282  1.00 26.36           H  
ATOM    444  O   ASP A  29     -26.933  -0.213  30.182  1.00 26.36           O  
ATOM    445  CG  ASP A  29     -25.354  -2.051  33.859  1.00 26.36           C  
ATOM    446  OD1 ASP A  29     -24.167  -2.431  33.703  1.00 26.36           O  
ATOM    447  OD2 ASP A  29     -26.069  -2.365  34.833  1.00 26.36           O  
ATOM    448  N   SER A  30     -24.954   0.642  29.617  1.00 24.53           N  
ATOM    449  H   SER A  30     -23.972   0.695  29.848  1.00 24.53           H  
ATOM    450  CA  SER A  30     -25.431   1.511  28.532  1.00 24.53           C  
ATOM    451  HA  SER A  30     -26.520   1.544  28.554  1.00 24.53           H  
ATOM    452  C   SER A  30     -25.037   0.957  27.158  1.00 24.53           C  
ATOM    453  CB  SER A  30     -24.965   2.963  28.741  1.00 24.53           C  
ATOM    454  HB2 SER A  30     -25.735   3.504  29.292  1.00 24.53           H  
ATOM    455  HB3 SER A  30     -24.834   3.439  27.769  1.00 24.53           H  
ATOM    456  O   SER A  30     -23.882   1.011  26.738  1.00 24.53           O  
ATOM    457  OG  SER A  30     -23.767   3.055  29.488  1.00 24.53           O  
ATOM    458  HG  SER A  30     -23.978   2.765  30.379  1.00 24.53           H  
ATOM    459  N   CYS A  31     -26.020   0.421  26.431  1.00 25.74           N  
ATOM    460  H   CYS A  31     -26.953   0.419  26.817  1.00 25.74           H  
ATOM    461  CA  CYS A  31     -25.826  -0.067  25.063  1.00 25.74           C  
ATOM    462  HA  CYS A  31     -24.848  -0.543  25.001  1.00 25.74           H  
ATOM    463  C   CYS A  31     -25.846   1.087  24.047  1.00 25.74           C  
ATOM    464  CB  CYS A  31     -26.887  -1.124  24.724  1.00 25.74           C  
ATOM    465  HB2 CYS A  31     -27.883  -0.728  24.919  1.00 25.74           H  
ATOM    466  HB3 CYS A  31     -26.818  -1.372  23.665  1.00 25.74           H  
ATOM    467  O   CYS A  31     -26.728   1.941  24.092  1.00 25.74           O  
ATOM    468  SG  CYS A  31     -26.604  -2.631  25.700  1.00 25.74           S  
ATOM    469  HG  CYS A  31     -26.638  -2.055  26.906  1.00 25.74           H  
ATOM    470  N   THR A  32     -24.904   1.080  23.098  1.00 31.10           N  
ATOM    471  H   THR A  32     -24.247   0.314  23.073  1.00 31.10           H  
ATOM    472  CA  THR A  32     -24.874   2.039  21.978  1.00 31.10           C  
ATOM    473  HA  THR A  32     -25.413   2.943  22.259  1.00 31.10           H  
ATOM    474  C   THR A  32     -25.540   1.434  20.744  1.00 31.10           C  
ATOM    475  CB  THR A  32     -23.435   2.459  21.646  1.00 31.10           C  
ATOM    476  HB  THR A  32     -22.861   1.582  21.346  1.00 31.10           H  
ATOM    477  O   THR A  32     -25.192   0.325  20.333  1.00 31.10           O  
ATOM    478  CG2 THR A  32     -23.353   3.519  20.550  1.00 31.10           C  
ATOM    479 HG21 THR A  32     -24.005   4.357  20.796  1.00 31.10           H  
ATOM    480 HG22 THR A  32     -22.326   3.876  20.463  1.00 31.10           H  
ATOM    481 HG23 THR A  32     -23.655   3.090  19.594  1.00 31.10           H  
ATOM    482  OG1 THR A  32     -22.849   3.038  22.787  1.00 31.10           O  
ATOM    483  HG1 THR A  32     -23.012   2.451  23.529  1.00 31.10           H  
ATOM    484  N   GLU A  33     -26.464   2.168  20.123  1.00 28.70           N  
ATOM    485  H   GLU A  33     -26.741   3.058  20.512  1.00 28.70           H  
ATOM    486  CA  GLU A  33     -27.030   1.789  18.825  1.00 28.70           C  
ATOM    487  HA  GLU A  33     -27.320   0.739  18.858  1.00 28.70           H  
ATOM    488  C   GLU A  33     -25.992   1.965  17.707  1.00 28.70           C  
ATOM    489  CB  GLU A  33     -28.283   2.616  18.498  1.00 28.70           C  
ATOM    490  HB2 GLU A  33     -28.028   3.676  18.504  1.00 28.70           H  
ATOM    491  HB3 GLU A  33     -28.607   2.348  17.493  1.00 28.70           H  
ATOM    492  O   GLU A  33     -25.455   3.057  17.502  1.00 28.70           O  
ATOM    493  CG  GLU A  33     -29.448   2.370  19.464  1.00 28.70           C  
ATOM    494  HG2 GLU A  33     -29.610   1.296  19.558  1.00 28.70           H  
ATOM    495  HG3 GLU A  33     -29.195   2.763  20.448  1.00 28.70           H  
ATOM    496  CD  GLU A  33     -30.721   3.048  18.939  1.00 28.70           C  
ATOM    497  OE1 GLU A  33     -31.590   2.314  18.414  1.00 28.70           O  
ATOM    498  OE2 GLU A  33     -30.796   4.294  19.034  1.00 28.70           O  
ATOM    499  N   ALA A  34     -25.725   0.903  16.945  1.00 29.94           N  
ATOM    500  H   ALA A  34     -26.206   0.033  17.125  1.00 29.94           H  
ATOM    501  CA  ALA A  34     -24.920   0.985  15.735  1.00 29.94           C  
ATOM    502  HA  ALA A  34     -24.214   1.810  15.827  1.00 29.94           H  
ATOM    503  C   ALA A  34     -25.832   1.265  14.533  1.00 29.94           C  
ATOM    504  CB  ALA A  34     -24.096  -0.298  15.580  1.00 29.94           C  
ATOM    505  HB1 ALA A  34     -23.486  -0.237  14.679  1.00 29.94           H  
ATOM    506  HB2 ALA A  34     -24.757  -1.162  15.506  1.00 29.94           H  
ATOM    507  HB3 ALA A  34     -23.444  -0.414  16.447  1.00 29.94           H  
ATOM    508  O   ALA A  34     -26.632   0.418  14.132  1.00 29.94           O  
ATOM    509  N   VAL A  35     -25.694   2.450  13.931  1.00 30.74           N  
ATOM    510  H   VAL A  35     -25.064   3.123  14.344  1.00 30.74           H  
ATOM    511  CA  VAL A  35     -26.437   2.829  12.719  1.00 30.74           C  
ATOM    512  HA  VAL A  35     -27.472   2.509  12.843  1.00 30.74           H  
ATOM    513  C   VAL A  35     -25.858   2.076  11.516  1.00 30.74           C  
ATOM    514  CB  VAL A  35     -26.459   4.357  12.504  1.00 30.74           C  
ATOM    515  HB  VAL A  35     -25.452   4.714  12.286  1.00 30.74           H  
ATOM    516  O   VAL A  35     -24.909   2.526  10.873  1.00 30.74           O  
ATOM    517  CG1 VAL A  35     -27.386   4.726  11.337  1.00 30.74           C  
ATOM    518 HG11 VAL A  35     -27.043   4.251  10.418  1.00 30.74           H  
ATOM    519 HG12 VAL A  35     -27.379   5.806  11.189  1.00 30.74           H  
ATOM    520 HG13 VAL A  35     -28.404   4.397  11.548  1.00 30.74           H  
ATOM    521  CG2 VAL A  35     -26.974   5.099  13.746  1.00 30.74           C  
ATOM    522 HG21 VAL A  35     -26.300   4.947  14.589  1.00 30.74           H  
ATOM    523 HG22 VAL A  35     -27.964   4.733  14.019  1.00 30.74           H  
ATOM    524 HG23 VAL A  35     -27.031   6.169  13.545  1.00 30.74           H  
ATOM    525  N   VAL A  36     -26.407   0.891  11.246  1.00 32.28           N  
ATOM    526  H   VAL A  36     -27.116   0.552  11.881  1.00 32.28           H  
ATOM    527  CA  VAL A  36     -26.012   0.033  10.122  1.00 32.28           C  
ATOM    528  HA  VAL A  36     -24.923  -0.011  10.100  1.00 32.28           H  
ATOM    529  C   VAL A  36     -26.492   0.636   8.799  1.00 32.28           C  
ATOM    530  CB  VAL A  36     -26.544  -1.408  10.296  1.00 32.28           C  
ATOM    531  HB  VAL A  36     -27.633  -1.388  10.316  1.00 32.28           H  
ATOM    532  O   VAL A  36     -27.636   1.073   8.675  1.00 32.28           O  
ATOM    533  CG1 VAL A  36     -26.093  -2.334   9.154  1.00 32.28           C  
ATOM    534 HG11 VAL A  36     -26.438  -3.350   9.347  1.00 32.28           H  
ATOM    535 HG12 VAL A  36     -25.006  -2.335   9.071  1.00 32.28           H  
ATOM    536 HG13 VAL A  36     -26.535  -2.016   8.210  1.00 32.28           H  
ATOM    537  CG2 VAL A  36     -26.045  -2.041  11.603  1.00 32.28           C  
ATOM    538 HG21 VAL A  36     -26.422  -3.061  11.684  1.00 32.28           H  
ATOM    539 HG22 VAL A  36     -24.956  -2.047  11.631  1.00 32.28           H  
ATOM    540 HG23 VAL A  36     -26.427  -1.484  12.458  1.00 32.28           H  
ATOM    541  N   TYR A  37     -25.630   0.595   7.782  1.00 32.88           N  
ATOM    542  H   TYR A  37     -24.703   0.230   7.953  1.00 32.88           H  
ATOM    543  CA  TYR A  37     -25.987   0.896   6.398  1.00 32.88           C  
ATOM    544  HA  TYR A  37     -27.060   1.078   6.330  1.00 32.88           H  
ATOM    545  C   TYR A  37     -25.651  -0.304   5.504  1.00 32.88           C  
ATOM    546  CB  TYR A  37     -25.270   2.164   5.918  1.00 32.88           C  
ATOM    547  HB2 TYR A  37     -25.580   2.338   4.888  1.00 32.88           H  
ATOM    548  HB3 TYR A  37     -24.195   1.984   5.913  1.00 32.88           H  
ATOM    549  O   TYR A  37     -24.501  -0.752   5.452  1.00 32.88           O  
ATOM    550  CG  TYR A  37     -25.549   3.433   6.704  1.00 32.88           C  
ATOM    551  CD1 TYR A  37     -26.613   4.277   6.330  1.00 32.88           C  
ATOM    552  HD1 TYR A  37     -27.255   3.996   5.507  1.00 32.88           H  
ATOM    553  CD2 TYR A  37     -24.723   3.789   7.789  1.00 32.88           C  
ATOM    554  HD2 TYR A  37     -23.924   3.132   8.102  1.00 32.88           H  
ATOM    555  CE1 TYR A  37     -26.851   5.473   7.036  1.00 32.88           C  
ATOM    556  HE1 TYR A  37     -27.675   6.112   6.754  1.00 32.88           H  
ATOM    557  CE2 TYR A  37     -24.953   4.985   8.494  1.00 32.88           C  
ATOM    558  HE2 TYR A  37     -24.338   5.243   9.343  1.00 32.88           H  
ATOM    559  OH  TYR A  37     -26.244   6.983   8.802  1.00 32.88           O  
ATOM    560  HH  TYR A  37     -27.059   7.403   8.515  1.00 32.88           H  
ATOM    561  CZ  TYR A  37     -26.017   5.829   8.119  1.00 32.88           C  
ATOM    562  N   SER A  38     -26.651  -0.800   4.776  1.00 30.29           N  
ATOM    563  H   SER A  38     -27.563  -0.375   4.859  1.00 30.29           H  
ATOM    564  CA  SER A  38     -26.523  -1.931   3.849  1.00 30.29           C  
ATOM    565  HA  SER A  38     -25.575  -2.440   4.023  1.00 30.29           H  
ATOM    566  C   SER A  38     -26.538  -1.452   2.399  1.00 30.29           C  
ATOM    567  CB  SER A  38     -27.636  -2.954   4.097  1.00 30.29           C  
ATOM    568  HB2 SER A  38     -27.596  -3.730   3.332  1.00 30.29           H  
ATOM    569  HB3 SER A  38     -28.606  -2.460   4.056  1.00 30.29           H  
ATOM    570  O   SER A  38     -27.223  -0.484   2.062  1.00 30.29           O  
ATOM    571  OG  SER A  38     -27.443  -3.544   5.367  1.00 30.29           O  
ATOM    572  HG  SER A  38     -28.187  -4.114   5.577  1.00 30.29           H  
ATOM    573  N   LEU A  39     -25.797  -2.133   1.523  1.00 28.51           N  
ATOM    574  H   LEU A  39     -25.257  -2.923   1.846  1.00 28.51           H  
ATOM    575  CA  LEU A  39     -25.826  -1.881   0.081  1.00 28.51           C  
ATOM    576  HA  LEU A  39     -26.250  -0.896  -0.110  1.00 28.51           H  
ATOM    577  C   LEU A  39     -26.734  -2.900  -0.615  1.00 28.51           C  
ATOM    578  CB  LEU A  39     -24.392  -1.907  -0.477  1.00 28.51           C  
ATOM    579  HB2 LEU A  39     -23.897  -2.805  -0.108  1.00 28.51           H  
ATOM    580  HB3 LEU A  39     -24.434  -1.979  -1.564  1.00 28.51           H  
ATOM    581  O   LEU A  39     -26.561  -4.104  -0.436  1.00 28.51           O  
ATOM    582  CG  LEU A  39     -23.560  -0.667  -0.097  1.00 28.51           C  
ATOM    583  HG  LEU A  39     -23.660  -0.466   0.970  1.00 28.51           H  
ATOM    584  CD1 LEU A  39     -22.080  -0.912  -0.397  1.00 28.51           C  
ATOM    585 HD11 LEU A  39     -21.501  -0.034  -0.112  1.00 28.51           H  
ATOM    586 HD12 LEU A  39     -21.736  -1.771   0.179  1.00 28.51           H  
ATOM    587 HD13 LEU A  39     -21.947  -1.113  -1.460  1.00 28.51           H  
ATOM    588  CD2 LEU A  39     -23.995   0.572  -0.886  1.00 28.51           C  
ATOM    589 HD21 LEU A  39     -25.024   0.833  -0.636  1.00 28.51           H  
ATOM    590 HD22 LEU A  39     -23.929   0.380  -1.957  1.00 28.51           H  
ATOM    591 HD23 LEU A  39     -23.354   1.417  -0.635  1.00 28.51           H  
ATOM    592  N   VAL A  40     -27.671  -2.409  -1.431  1.00 29.54           N  
ATOM    593  H   VAL A  40     -27.757  -1.405  -1.502  1.00 29.54           H  
ATOM    594  CA  VAL A  40     -28.550  -3.218  -2.293  1.00 29.54           C  
ATOM    595  HA  VAL A  40     -28.100  -4.200  -2.439  1.00 29.54           H  
ATOM    596  C   VAL A  40     -28.671  -2.527  -3.650  1.00 29.54           C  
ATOM    597  CB  VAL A  40     -29.949  -3.425  -1.671  1.00 29.54           C  
ATOM    598  HB  VAL A  40     -30.441  -2.458  -1.561  1.00 29.54           H  
ATOM    599  O   VAL A  40     -29.003  -1.345  -3.717  1.00 29.54           O  
ATOM    600  CG1 VAL A  40     -30.829  -4.317  -2.559  1.00 29.54           C  
ATOM    601 HG11 VAL A  40     -31.792  -4.483  -2.075  1.00 29.54           H  
ATOM    602 HG12 VAL A  40     -30.346  -5.281  -2.718  1.00 29.54           H  
ATOM    603 HG13 VAL A  40     -31.015  -3.838  -3.520  1.00 29.54           H  
ATOM    604  CG2 VAL A  40     -29.878  -4.085  -0.291  1.00 29.54           C  
ATOM    605 HG21 VAL A  40     -29.351  -5.036  -0.365  1.00 29.54           H  
ATOM    606 HG22 VAL A  40     -30.883  -4.262   0.093  1.00 29.54           H  
ATOM    607 HG23 VAL A  40     -29.357  -3.435   0.412  1.00 29.54           H  
ATOM    608  N   ASN A  41     -28.400  -3.256  -4.736  1.00 28.22           N  
ATOM    609  H   ASN A  41     -28.218  -4.240  -4.602  1.00 28.22           H  
ATOM    610  CA  ASN A  41     -28.562  -2.810  -6.129  1.00 28.22           C  
ATOM    611  HA  ASN A  41     -27.956  -3.474  -6.745  1.00 28.22           H  
ATOM    612  C   ASN A  41     -28.006  -1.390  -6.397  1.00 28.22           C  
ATOM    613  CB  ASN A  41     -30.027  -3.021  -6.568  1.00 28.22           C  
ATOM    614  HB2 ASN A  41     -30.135  -2.687  -7.599  1.00 28.22           H  
ATOM    615  HB3 ASN A  41     -30.682  -2.415  -5.943  1.00 28.22           H  
ATOM    616  O   ASN A  41     -28.705  -0.514  -6.907  1.00 28.22           O  
ATOM    617  CG  ASN A  41     -30.487  -4.472  -6.499  1.00 28.22           C  
ATOM    618  ND2 ASN A  41     -31.685  -4.757  -6.951  1.00 28.22           N  
ATOM    619 HD21 ASN A  41     -32.273  -4.042  -7.355  1.00 28.22           H  
ATOM    620 HD22 ASN A  41     -31.954  -5.729  -6.904  1.00 28.22           H  
ATOM    621  OD1 ASN A  41     -29.799  -5.367  -6.039  1.00 28.22           O  
ATOM    622  N   GLY A  42     -26.754  -1.150  -5.988  1.00 25.72           N  
ATOM    623  H   GLY A  42     -26.245  -1.914  -5.567  1.00 25.72           H  
ATOM    624  CA  GLY A  42     -26.048   0.127  -6.167  1.00 25.72           C  
ATOM    625  HA2 GLY A  42     -24.981  -0.035  -6.012  1.00 25.72           H  
ATOM    626  HA3 GLY A  42     -26.186   0.464  -7.195  1.00 25.72           H  
ATOM    627  C   GLY A  42     -26.489   1.271  -5.241  1.00 25.72           C  
ATOM    628  O   GLY A  42     -25.944   2.369  -5.333  1.00 25.72           O  
ATOM    629  N   ARG A  43     -27.457   1.051  -4.341  1.00 25.05           N  
ATOM    630  H   ARG A  43     -27.874   0.131  -4.303  1.00 25.05           H  
ATOM    631  CA  ARG A  43     -28.002   2.076  -3.437  1.00 25.05           C  
ATOM    632  HA  ARG A  43     -27.448   3.002  -3.592  1.00 25.05           H  
ATOM    633  C   ARG A  43     -27.786   1.716  -1.966  1.00 25.05           C  
ATOM    634  CB  ARG A  43     -29.474   2.345  -3.798  1.00 25.05           C  
ATOM    635  HB2 ARG A  43     -30.007   1.398  -3.887  1.00 25.05           H  
ATOM    636  HB3 ARG A  43     -29.938   2.936  -3.009  1.00 25.05           H  
ATOM    637  O   ARG A  43     -27.743   0.548  -1.587  1.00 25.05           O  
ATOM    638  CG  ARG A  43     -29.564   3.122  -5.123  1.00 25.05           C  
ATOM    639  HG2 ARG A  43     -29.062   2.567  -5.916  1.00 25.05           H  
ATOM    640  HG3 ARG A  43     -29.058   4.079  -4.997  1.00 25.05           H  
ATOM    641  CD  ARG A  43     -31.012   3.375  -5.553  1.00 25.05           C  
ATOM    642  HD2 ARG A  43     -31.453   2.422  -5.847  1.00 25.05           H  
ATOM    643  HD3 ARG A  43     -31.567   3.775  -4.704  1.00 25.05           H  
ATOM    644  NE  ARG A  43     -31.075   4.341  -6.671  1.00 25.05           N  
ATOM    645  HE  ARG A  43     -30.237   4.870  -6.865  1.00 25.05           H  
ATOM    646  NH1 ARG A  43     -33.233   3.936  -7.335  1.00 25.05           N  
ATOM    647 HH11 ARG A  43     -34.011   4.131  -7.948  1.00 25.05           H  
ATOM    648 HH12 ARG A  43     -33.279   3.181  -6.665  1.00 25.05           H  
ATOM    649  NH2 ARG A  43     -32.059   5.541  -8.340  1.00 25.05           N  
ATOM    650 HH21 ARG A  43     -32.854   5.743  -8.929  1.00 25.05           H  
ATOM    651 HH22 ARG A  43     -31.232   6.114  -8.437  1.00 25.05           H  
ATOM    652  CZ  ARG A  43     -32.115   4.599  -7.443  1.00 25.05           C  
ATOM    653  N   LEU A  44     -27.617   2.753  -1.146  1.00 29.68           N  
ATOM    654  H   LEU A  44     -27.709   3.682  -1.533  1.00 29.68           H  
ATOM    655  CA  LEU A  44     -27.361   2.646   0.289  1.00 29.68           C  
ATOM    656  HA  LEU A  44     -26.916   1.673   0.496  1.00 29.68           H  
ATOM    657  C   LEU A  44     -28.679   2.748   1.063  1.00 29.68           C  
ATOM    658  CB  LEU A  44     -26.362   3.749   0.695  1.00 29.68           C  
ATOM    659  HB2 LEU A  44     -25.538   3.769  -0.019  1.00 29.68           H  
ATOM    660  HB3 LEU A  44     -26.871   4.711   0.637  1.00 29.68           H  
ATOM    661  O   LEU A  44     -29.360   3.771   0.989  1.00 29.68           O  
ATOM    662  CG  LEU A  44     -25.782   3.571   2.111  1.00 29.68           C  
ATOM    663  HG  LEU A  44     -26.583   3.347   2.816  1.00 29.68           H  
ATOM    664  CD1 LEU A  44     -24.746   2.444   2.139  1.00 29.68           C  
ATOM    665 HD11 LEU A  44     -25.232   1.483   1.969  1.00 29.68           H  
ATOM    666 HD12 LEU A  44     -24.249   2.409   3.108  1.00 29.68           H  
ATOM    667 HD13 LEU A  44     -23.988   2.612   1.374  1.00 29.68           H  
ATOM    668  CD2 LEU A  44     -25.094   4.860   2.559  1.00 29.68           C  
ATOM    669 HD21 LEU A  44     -24.700   4.733   3.568  1.00 29.68           H  
ATOM    670 HD22 LEU A  44     -24.277   5.107   1.881  1.00 29.68           H  
ATOM    671 HD23 LEU A  44     -25.816   5.676   2.572  1.00 29.68           H  
ATOM    672  N   PHE A  45     -29.013   1.710   1.823  1.00 26.37           N  
ATOM    673  H   PHE A  45     -28.396   0.910   1.848  1.00 26.37           H  
ATOM    674  CA  PHE A  45     -30.227   1.634   2.629  1.00 26.37           C  
ATOM    675  HA  PHE A  45     -30.832   2.526   2.466  1.00 26.37           H  
ATOM    676  C   PHE A  45     -29.879   1.563   4.118  1.00 26.37           C  
ATOM    677  CB  PHE A  45     -31.070   0.427   2.192  1.00 26.37           C  
ATOM    678  HB2 PHE A  45     -31.874   0.287   2.915  1.00 26.37           H  
ATOM    679  HB3 PHE A  45     -30.454  -0.471   2.223  1.00 26.37           H  
ATOM    680  O   PHE A  45     -29.259   0.606   4.581  1.00 26.37           O  
ATOM    681  CG  PHE A  45     -31.690   0.558   0.811  1.00 26.37           C  
ATOM    682  CD1 PHE A  45     -32.980   1.105   0.665  1.00 26.37           C  
ATOM    683  HD1 PHE A  45     -33.526   1.440   1.534  1.00 26.37           H  
ATOM    684  CD2 PHE A  45     -30.993   0.109  -0.327  1.00 26.37           C  
ATOM    685  HD2 PHE A  45     -30.007  -0.318  -0.224  1.00 26.37           H  
ATOM    686  CE1 PHE A  45     -33.572   1.194  -0.609  1.00 26.37           C  
ATOM    687  HE1 PHE A  45     -34.568   1.599  -0.712  1.00 26.37           H  
ATOM    688  CE2 PHE A  45     -31.586   0.195  -1.600  1.00 26.37           C  
ATOM    689  HE2 PHE A  45     -31.052  -0.175  -2.462  1.00 26.37           H  
ATOM    690  CZ  PHE A  45     -32.876   0.735  -1.742  1.00 26.37           C  
ATOM    691  HZ  PHE A  45     -33.338   0.783  -2.717  1.00 26.37           H  
ATOM    692  N   ALA A  46     -30.344   2.554   4.879  1.00 31.02           N  
ATOM    693  H   ALA A  46     -30.822   3.321   4.427  1.00 31.02           H  
ATOM    694  CA  ALA A  46     -30.534   2.427   6.321  1.00 31.02           C  
ATOM    695  HA  ALA A  46     -29.728   1.835   6.755  1.00 31.02           H  
ATOM    696  C   ALA A  46     -31.859   1.679   6.562  1.00 31.02           C  
ATOM    697  CB  ALA A  46     -30.484   3.824   6.955  1.00 31.02           C  
ATOM    698  HB1 ALA A  46     -31.274   4.455   6.547  1.00 31.02           H  
ATOM    699  HB2 ALA A  46     -30.625   3.733   8.032  1.00 31.02           H  
ATOM    700  HB3 ALA A  46     -29.513   4.282   6.767  1.00 31.02           H  
ATOM    701  O   ALA A  46     -32.893   2.293   6.826  1.00 31.02           O  
ATOM    702  N   ASN A  47     -31.848   0.360   6.349  1.00 34.45           N  
ATOM    703  H   ASN A  47     -30.961  -0.079   6.147  1.00 34.45           H  
ATOM    704  CA  ASN A  47     -32.997  -0.501   6.635  1.00 34.45           C  
ATOM    705  HA  ASN A  47     -33.892  -0.019   6.242  1.00 34.45           H  
ATOM    706  C   ASN A  47     -33.179  -0.647   8.160  1.00 34.45           C  
ATOM    707  CB  ASN A  47     -32.807  -1.855   5.919  1.00 34.45           C  
ATOM    708  HB2 ASN A  47     -32.468  -1.685   4.897  1.00 34.45           H  
ATOM    709  HB3 ASN A  47     -32.049  -2.438   6.442  1.00 34.45           H  
ATOM    710  O   ASN A  47     -32.227  -0.451   8.915  1.00 34.45           O  
ATOM    711  CG  ASN A  47     -34.090  -2.671   5.839  1.00 34.45           C  
ATOM    712  ND2 ASN A  47     -34.012  -3.926   5.466  1.00 34.45           N  
ATOM    713 HD21 ASN A  47     -34.877  -4.445   5.409  1.00 34.45           H  
ATOM    714 HD22 ASN A  47     -33.129  -4.376   5.275  1.00 34.45           H  
ATOM    715  OD1 ASN A  47     -35.176  -2.182   6.096  1.00 34.45           O  
ATOM    716  N   SER A  48     -34.364  -1.039   8.636  1.00 27.82           N  
ATOM    717  H   SER A  48     -35.094  -1.280   7.981  1.00 27.82           H  
ATOM    718  CA  SER A  48     -34.658  -1.185  10.075  1.00 27.82           C  
ATOM    719  HA  SER A  48     -34.178  -0.348  10.584  1.00 27.82           H  
ATOM    720  C   SER A  48     -34.059  -2.454  10.714  1.00 27.82           C  
ATOM    721  CB  SER A  48     -36.161  -1.038  10.335  1.00 27.82           C  
ATOM    722  HB2 SER A  48     -36.506  -0.096   9.909  1.00 27.82           H  
ATOM    723  HB3 SER A  48     -36.349  -1.022  11.409  1.00 27.82           H  
ATOM    724  O   SER A  48     -34.630  -3.026  11.642  1.00 27.82           O  
ATOM    725  OG  SER A  48     -36.878  -2.103   9.749  1.00 27.82           O  
ATOM    726  HG  SER A  48     -36.712  -2.888  10.276  1.00 27.82           H  
ATOM    727  N   THR A  49     -32.914  -2.913  10.209  1.00 38.07           N  
ATOM    728  H   THR A  49     -32.478  -2.358   9.487  1.00 38.07           H  
ATOM    729  CA  THR A  49     -32.096  -4.007  10.746  1.00 38.07           C  
ATOM    730  HA  THR A  49     -32.737  -4.787  11.159  1.00 38.07           H  
ATOM    731  C   THR A  49     -31.220  -3.459  11.873  1.00 38.07           C  
ATOM    732  CB  THR A  49     -31.237  -4.630   9.628  1.00 38.07           C  
ATOM    733  HB  THR A  49     -30.501  -5.302  10.070  1.00 38.07           H  
ATOM    734  O   THR A  49     -30.084  -3.042  11.639  1.00 38.07           O  
ATOM    735  CG2 THR A  49     -32.087  -5.411   8.626  1.00 38.07           C  
ATOM    736 HG21 THR A  49     -32.802  -4.749   8.137  1.00 38.07           H  
ATOM    737 HG22 THR A  49     -31.438  -5.861   7.876  1.00 38.07           H  
ATOM    738 HG23 THR A  49     -32.624  -6.206   9.144  1.00 38.07           H  
ATOM    739  OG1 THR A  49     -30.564  -3.620   8.905  1.00 38.07           O  
ATOM    740  HG1 THR A  49     -30.038  -3.148   9.555  1.00 38.07           H  
ATOM    741  N   SER A  50     -31.768  -3.386  13.088  1.00 38.43           N  
ATOM    742  H   SER A  50     -32.705  -3.734  13.231  1.00 38.43           H  
ATOM    743  CA  SER A  50     -31.092  -2.791  14.245  1.00 38.43           C  
ATOM    744  HA  SER A  50     -30.810  -1.774  13.974  1.00 38.43           H  
ATOM    745  C   SER A  50     -29.804  -3.539  14.614  1.00 38.43           C  
ATOM    746  CB  SER A  50     -32.049  -2.681  15.443  1.00 38.43           C  
ATOM    747  HB2 SER A  50     -32.722  -1.841  15.272  1.00 38.43           H  
ATOM    748  HB3 SER A  50     -31.476  -2.484  16.349  1.00 38.43           H  
ATOM    749  O   SER A  50     -29.795  -4.756  14.804  1.00 38.43           O  
ATOM    750  OG  SER A  50     -32.831  -3.851  15.610  1.00 38.43           O  
ATOM    751  HG  SER A  50     -33.324  -3.770  16.430  1.00 38.43           H  
ATOM    752  N   GLY A  51     -28.701  -2.789  14.709  1.00 38.65           N  
ATOM    753  H   GLY A  51     -28.771  -1.799  14.519  1.00 38.65           H  
ATOM    754  CA  GLY A  51     -27.400  -3.287  15.145  1.00 38.65           C  
ATOM    755  HA2 GLY A  51     -26.619  -2.856  14.519  1.00 38.65           H  
ATOM    756  HA3 GLY A  51     -27.357  -4.372  15.048  1.00 38.65           H  
ATOM    757  C   GLY A  51     -27.117  -2.903  16.593  1.00 38.65           C  
ATOM    758  O   GLY A  51     -26.954  -1.725  16.907  1.00 38.65           O  
ATOM    759  N   ALA A  52     -27.016  -3.895  17.471  1.00 37.16           N  
ATOM    760  H   ALA A  52     -27.125  -4.844  17.141  1.00 37.16           H  
ATOM    761  CA  ALA A  52     -26.494  -3.716  18.817  1.00 37.16           C  
ATOM    762  HA  ALA A  52     -26.763  -2.723  19.179  1.00 37.16           H  
ATOM    763  C   ALA A  52     -24.963  -3.831  18.794  1.00 37.16           C  
ATOM    764  CB  ALA A  52     -27.145  -4.750  19.744  1.00 37.16           C  
ATOM    765  HB1 ALA A  52     -26.892  -5.757  19.414  1.00 37.16           H  
ATOM    766  HB2 ALA A  52     -28.228  -4.627  19.730  1.00 37.16           H  
ATOM    767  HB3 ALA A  52     -26.785  -4.606  20.763  1.00 37.16           H  
ATOM    768  O   ALA A  52     -24.418  -4.802  18.262  1.00 37.16           O  
ATOM    769  N   LEU A  53     -24.271  -2.862  19.401  1.00 38.57           N  
ATOM    770  H   LEU A  53     -24.765  -2.060  19.762  1.00 38.57           H  
ATOM    771  CA  LEU A  53     -22.832  -2.932  19.657  1.00 38.57           C  
ATOM    772  HA  LEU A  53     -22.452  -3.877  19.269  1.00 38.57           H  
ATOM    773  C   LEU A  53     -22.597  -2.928  21.172  1.00 38.57           C  
ATOM    774  CB  LEU A  53     -22.124  -1.800  18.896  1.00 38.57           C  
ATOM    775  HB2 LEU A  53     -22.394  -1.879  17.843  1.00 38.57           H  
ATOM    776  HB3 LEU A  53     -22.487  -0.844  19.272  1.00 38.57           H  
ATOM    777  O   LEU A  53     -22.613  -1.887  21.828  1.00 38.57           O  
ATOM    778  CG  LEU A  53     -20.588  -1.833  19.005  1.00 38.57           C  
ATOM    779  HG  LEU A  53     -20.294  -1.751  20.052  1.00 38.57           H  
ATOM    780  CD1 LEU A  53     -19.981  -3.112  18.421  1.00 38.57           C  
ATOM    781 HD11 LEU A  53     -20.326  -3.259  17.398  1.00 38.57           H  
ATOM    782 HD12 LEU A  53     -18.893  -3.037  18.424  1.00 38.57           H  
ATOM    783 HD13 LEU A  53     -20.259  -3.973  19.028  1.00 38.57           H  
ATOM    784  CD2 LEU A  53     -20.007  -0.645  18.238  1.00 38.57           C  
ATOM    785 HD21 LEU A  53     -18.921  -0.642  18.329  1.00 38.57           H  
ATOM    786 HD22 LEU A  53     -20.277  -0.708  17.184  1.00 38.57           H  
ATOM    787 HD23 LEU A  53     -20.396   0.284  18.655  1.00 38.57           H  
ATOM    788  N   GLN A  54     -22.438  -4.127  21.727  1.00 41.13           N  
ATOM    789  H   GLN A  54     -22.382  -4.927  21.114  1.00 41.13           H  
ATOM    790  CA  GLN A  54     -22.315  -4.366  23.162  1.00 41.13           C  
ATOM    791  HA  GLN A  54     -22.726  -3.520  23.712  1.00 41.13           H  
ATOM    792  C   GLN A  54     -20.845  -4.519  23.550  1.00 41.13           C  
ATOM    793  CB  GLN A  54     -23.118  -5.612  23.552  1.00 41.13           C  
ATOM    794  HB2 GLN A  54     -22.789  -6.453  22.941  1.00 41.13           H  
ATOM    795  HB3 GLN A  54     -22.916  -5.847  24.597  1.00 41.13           H  
ATOM    796  O   GLN A  54     -20.210  -5.532  23.252  1.00 41.13           O  
ATOM    797  CG  GLN A  54     -24.631  -5.427  23.382  1.00 41.13           C  
ATOM    798  HG2 GLN A  54     -24.961  -4.603  24.015  1.00 41.13           H  
ATOM    799  HG3 GLN A  54     -24.867  -5.185  22.346  1.00 41.13           H  
ATOM    800  CD  GLN A  54     -25.383  -6.697  23.761  1.00 41.13           C  
ATOM    801  NE2 GLN A  54     -26.446  -6.597  24.529  1.00 41.13           N  
ATOM    802 HE21 GLN A  54     -26.905  -7.462  24.778  1.00 41.13           H  
ATOM    803 HE22 GLN A  54     -26.738  -5.701  24.893  1.00 41.13           H  
ATOM    804  OE1 GLN A  54     -25.023  -7.801  23.377  1.00 41.13           O  
ATOM    805  N   PHE A  55     -20.311  -3.520  24.245  1.00 41.40           N  
ATOM    806  H   PHE A  55     -20.887  -2.721  24.467  1.00 41.40           H  
ATOM    807  CA  PHE A  55     -19.007  -3.612  24.895  1.00 41.40           C  
ATOM    808  HA  PHE A  55     -18.334  -4.183  24.255  1.00 41.40           H  
ATOM    809  C   PHE A  55     -19.146  -4.358  26.228  1.00 41.40           C  
ATOM    810  CB  PHE A  55     -18.414  -2.208  25.060  1.00 41.40           C  
ATOM    811  HB2 PHE A  55     -17.462  -2.292  25.584  1.00 41.40           H  
ATOM    812  HB3 PHE A  55     -19.079  -1.609  25.683  1.00 41.40           H  
ATOM    813  O   PHE A  55     -20.124  -4.160  26.948  1.00 41.40           O  
ATOM    814  CG  PHE A  55     -18.183  -1.489  23.741  1.00 41.40           C  
ATOM    815  CD1 PHE A  55     -16.958  -1.638  23.063  1.00 41.40           C  
ATOM    816  HD1 PHE A  55     -16.180  -2.254  23.488  1.00 41.40           H  
ATOM    817  CD2 PHE A  55     -19.200  -0.694  23.174  1.00 41.40           C  
ATOM    818  HD2 PHE A  55     -20.146  -0.578  23.682  1.00 41.40           H  
ATOM    819  CE1 PHE A  55     -16.748  -0.991  21.831  1.00 41.40           C  
ATOM    820  HE1 PHE A  55     -15.806  -1.106  21.315  1.00 41.40           H  
ATOM    821  CE2 PHE A  55     -18.993  -0.054  21.939  1.00 41.40           C  
ATOM    822  HE2 PHE A  55     -19.779   0.548  21.508  1.00 41.40           H  
ATOM    823  CZ  PHE A  55     -17.766  -0.202  21.268  1.00 41.40           C  
ATOM    824  HZ  PHE A  55     -17.607   0.292  20.320  1.00 41.40           H  
ATOM    825  N   GLY A  56     -18.184  -5.217  26.563  1.00 41.70           N  
ATOM    826  H   GLY A  56     -17.410  -5.357  25.928  1.00 41.70           H  
ATOM    827  CA  GLY A  56     -18.201  -6.006  27.797  1.00 41.70           C  
ATOM    828  HA2 GLY A  56     -18.885  -6.847  27.682  1.00 41.70           H  
ATOM    829  HA3 GLY A  56     -18.558  -5.388  28.621  1.00 41.70           H  
ATOM    830  C   GLY A  56     -16.822  -6.544  28.165  1.00 41.70           C  
ATOM    831  O   GLY A  56     -15.869  -6.405  27.399  1.00 41.70           O  
ATOM    832  N   THR A  57     -16.693  -7.140  29.350  1.00 38.74           N  
ATOM    833  H   THR A  57     -17.503  -7.263  29.940  1.00 38.74           H  
ATOM    834  CA  THR A  57     -15.404  -7.611  29.881  1.00 38.74           C  
ATOM    835  HA  THR A  57     -14.679  -7.625  29.068  1.00 38.74           H  
ATOM    836  C   THR A  57     -15.486  -9.039  30.412  1.00 38.74           C  
ATOM    837  CB  THR A  57     -14.845  -6.673  30.965  1.00 38.74           C  
ATOM    838  HB  THR A  57     -13.863  -7.036  31.269  1.00 38.74           H  
ATOM    839  O   THR A  57     -16.543  -9.520  30.819  1.00 38.74           O  
ATOM    840  CG2 THR A  57     -14.698  -5.227  30.497  1.00 38.74           C  
ATOM    841 HG21 THR A  57     -14.131  -5.210  29.566  1.00 38.74           H  
ATOM    842 HG22 THR A  57     -14.154  -4.649  31.244  1.00 38.74           H  
ATOM    843 HG23 THR A  57     -15.674  -4.775  30.326  1.00 38.74           H  
ATOM    844  OG1 THR A  57     -15.690  -6.644  32.088  1.00 38.74           O  
ATOM    845  HG1 THR A  57     -15.501  -5.837  32.573  1.00 38.74           H  
ATOM    846  N   THR A  58     -14.363  -9.757  30.392  1.00 38.82           N  
ATOM    847  H   THR A  58     -13.551  -9.345  29.953  1.00 38.82           H  
ATOM    848  CA  THR A  58     -14.200 -11.086  31.006  1.00 38.82           C  
ATOM    849  HA  THR A  58     -14.726 -11.114  31.960  1.00 38.82           H  
ATOM    850  C   THR A  58     -12.716 -11.339  31.254  1.00 38.82           C  
ATOM    851  CB  THR A  58     -14.785 -12.185  30.101  1.00 38.82           C  
ATOM    852  HB  THR A  58     -14.446 -12.032  29.076  1.00 38.82           H  
ATOM    853  O   THR A  58     -11.908 -11.209  30.341  1.00 38.82           O  
ATOM    854  CG2 THR A  58     -14.435 -13.609  30.538  1.00 38.82           C  
ATOM    855 HG21 THR A  58     -14.695 -13.754  31.586  1.00 38.82           H  
ATOM    856 HG22 THR A  58     -14.995 -14.320  29.930  1.00 38.82           H  
ATOM    857 HG23 THR A  58     -13.371 -13.797  30.393  1.00 38.82           H  
ATOM    858  OG1 THR A  58     -16.190 -12.126  30.141  1.00 38.82           O  
ATOM    859  HG1 THR A  58     -16.451 -11.221  30.328  1.00 38.82           H  
ATOM    860  N   SER A  59     -12.340 -11.700  32.486  1.00 39.60           N  
ATOM    861  H   SER A  59     -13.063 -11.855  33.173  1.00 39.60           H  
ATOM    862  CA  SER A  59     -10.963 -12.081  32.868  1.00 39.60           C  
ATOM    863  HA  SER A  59     -10.951 -12.162  33.955  1.00 39.60           H  
ATOM    864  C   SER A  59      -9.850 -11.066  32.525  1.00 39.60           C  
ATOM    865  CB  SER A  59     -10.631 -13.479  32.327  1.00 39.60           C  
ATOM    866  HB2 SER A  59     -10.595 -13.449  31.238  1.00 39.60           H  
ATOM    867  HB3 SER A  59      -9.658 -13.795  32.703  1.00 39.60           H  
ATOM    868  O   SER A  59      -8.681 -11.436  32.482  1.00 39.60           O  
ATOM    869  OG  SER A  59     -11.615 -14.410  32.745  1.00 39.60           O  
ATOM    870  HG  SER A  59     -11.413 -15.259  32.344  1.00 39.60           H  
ATOM    871  N   GLY A  60     -10.197  -9.796  32.287  1.00 38.01           N  
ATOM    872  H   GLY A  60     -11.183  -9.578  32.300  1.00 38.01           H  
ATOM    873  CA  GLY A  60      -9.282  -8.730  31.851  1.00 38.01           C  
ATOM    874  HA2 GLY A  60      -8.250  -9.029  32.040  1.00 38.01           H  
ATOM    875  HA3 GLY A  60      -9.483  -7.830  32.431  1.00 38.01           H  
ATOM    876  C   GLY A  60      -9.395  -8.371  30.363  1.00 38.01           C  
ATOM    877  O   GLY A  60      -9.193  -7.211  30.010  1.00 38.01           O  
ATOM    878  N   THR A  61      -9.812  -9.306  29.502  1.00 35.78           N  
ATOM    879  H   THR A  61     -10.023 -10.231  29.849  1.00 35.78           H  
ATOM    880  CA  THR A  61     -10.196  -9.004  28.113  1.00 35.78           C  
ATOM    881  HA  THR A  61      -9.376  -8.468  27.635  1.00 35.78           H  
ATOM    882  C   THR A  61     -11.425  -8.093  28.097  1.00 35.78           C  
ATOM    883  CB  THR A  61     -10.433 -10.297  27.305  1.00 35.78           C  
ATOM    884  HB  THR A  61     -10.892 -11.042  27.955  1.00 35.78           H  
ATOM    885  O   THR A  61     -12.358  -8.266  28.886  1.00 35.78           O  
ATOM    886  CG2 THR A  61     -11.326 -10.148  26.071  1.00 35.78           C  
ATOM    887 HG21 THR A  61     -12.351  -9.933  26.372  1.00 35.78           H  
ATOM    888 HG22 THR A  61     -10.959  -9.347  25.428  1.00 35.78           H  
ATOM    889 HG23 THR A  61     -11.327 -11.083  25.511  1.00 35.78           H  
ATOM    890  OG1 THR A  61      -9.183 -10.787  26.879  1.00 35.78           O  
ATOM    891  HG1 THR A  61      -9.128 -10.688  25.926  1.00 35.78           H  
ATOM    892  N   THR A  62     -11.432  -7.131  27.171  1.00 38.95           N  
ATOM    893  H   THR A  62     -10.644  -7.082  26.542  1.00 38.95           H  
ATOM    894  CA  THR A  62     -12.548  -6.209  26.914  1.00 38.95           C  
ATOM    895  HA  THR A  62     -13.394  -6.453  27.556  1.00 38.95           H  
ATOM    896  C   THR A  62     -12.981  -6.355  25.459  1.00 38.95           C  
ATOM    897  CB  THR A  62     -12.129  -4.763  27.216  1.00 38.95           C  
ATOM    898  HB  THR A  62     -11.270  -4.500  26.600  1.00 38.95           H  
ATOM    899  O   THR A  62     -12.250  -5.955  24.559  1.00 38.95           O  
ATOM    900  CG2 THR A  62     -13.248  -3.751  26.968  1.00 38.95           C  
ATOM    901 HG21 THR A  62     -12.929  -2.768  27.315  1.00 38.95           H  
ATOM    902 HG22 THR A  62     -13.467  -3.691  25.902  1.00 38.95           H  
ATOM    903 HG23 THR A  62     -14.150  -4.046  27.503  1.00 38.95           H  
ATOM    904  OG1 THR A  62     -11.760  -4.655  28.572  1.00 38.95           O  
ATOM    905  HG1 THR A  62     -11.032  -5.261  28.730  1.00 38.95           H  
ATOM    906  N   TYR A  63     -14.145  -6.952  25.219  1.00 38.08           N  
ATOM    907  H   TYR A  63     -14.764  -7.117  26.000  1.00 38.08           H  
ATOM    908  CA  TYR A  63     -14.648  -7.284  23.885  1.00 38.08           C  
ATOM    909  HA  TYR A  63     -13.827  -7.223  23.171  1.00 38.08           H  
ATOM    910  C   TYR A  63     -15.732  -6.305  23.413  1.00 38.08           C  
ATOM    911  CB  TYR A  63     -15.145  -8.741  23.876  1.00 38.08           C  
ATOM    912  HB2 TYR A  63     -14.290  -9.393  24.055  1.00 38.08           H  
ATOM    913  HB3 TYR A  63     -15.520  -8.982  22.881  1.00 38.08           H  
ATOM    914  O   TYR A  63     -16.377  -5.623  24.212  1.00 38.08           O  
ATOM    915  CG  TYR A  63     -16.227  -9.054  24.898  1.00 38.08           C  
ATOM    916  CD1 TYR A  63     -15.887  -9.694  26.107  1.00 38.08           C  
ATOM    917  HD1 TYR A  63     -14.862  -9.975  26.299  1.00 38.08           H  
ATOM    918  CD2 TYR A  63     -17.567  -8.690  24.651  1.00 38.08           C  
ATOM    919  HD2 TYR A  63     -17.833  -8.193  23.730  1.00 38.08           H  
ATOM    920  CE1 TYR A  63     -16.879  -9.958  27.070  1.00 38.08           C  
ATOM    921  HE1 TYR A  63     -16.630 -10.448  28.000  1.00 38.08           H  
ATOM    922  CE2 TYR A  63     -18.560  -8.944  25.617  1.00 38.08           C  
ATOM    923  HE2 TYR A  63     -19.580  -8.638  25.433  1.00 38.08           H  
ATOM    924  OH  TYR A  63     -19.158  -9.801  27.779  1.00 38.08           O  
ATOM    925  HH  TYR A  63     -20.029  -9.502  27.507  1.00 38.08           H  
ATOM    926  CZ  TYR A  63     -18.214  -9.576  26.831  1.00 38.08           C  
ATOM    927  N   ALA A  64     -15.980  -6.291  22.102  1.00 39.88           N  
ATOM    928  H   ALA A  64     -15.394  -6.856  21.503  1.00 39.88           H  
ATOM    929  CA  ALA A  64     -17.108  -5.604  21.479  1.00 39.88           C  
ATOM    930  HA  ALA A  64     -17.768  -5.200  22.246  1.00 39.88           H  
ATOM    931  C   ALA A  64     -17.918  -6.603  20.637  1.00 39.88           C  
ATOM    932  CB  ALA A  64     -16.570  -4.424  20.659  1.00 39.88           C  
ATOM    933  HB1 ALA A  64     -17.404  -3.856  20.248  1.00 39.88           H  
ATOM    934  HB2 ALA A  64     -15.944  -4.785  19.844  1.00 39.88           H  
ATOM    935  HB3 ALA A  64     -15.978  -3.771  21.302  1.00 39.88           H  
ATOM    936  O   ALA A  64     -17.502  -6.981  19.543  1.00 39.88           O  
ATOM    937  N   ASN A  65     -19.064  -7.046  21.157  1.00 43.05           N  
ATOM    938  H   ASN A  65     -19.376  -6.645  22.030  1.00 43.05           H  
ATOM    939  CA  ASN A  65     -20.011  -7.888  20.430  1.00 43.05           C  
ATOM    940  HA  ASN A  65     -19.468  -8.624  19.836  1.00 43.05           H  
ATOM    941  C   ASN A  65     -20.848  -7.022  19.478  1.00 43.05           C  
ATOM    942  CB  ASN A  65     -20.908  -8.641  21.435  1.00 43.05           C  
ATOM    943  HB2 ASN A  65     -20.320  -9.387  21.969  1.00 43.05           H  
ATOM    944  HB3 ASN A  65     -21.309  -7.933  22.160  1.00 43.05           H  
ATOM    945  O   ASN A  65     -21.655  -6.210  19.934  1.00 43.05           O  
ATOM    946  CG  ASN A  65     -22.068  -9.343  20.740  1.00 43.05           C  
ATOM    947  ND2 ASN A  65     -23.265  -9.317  21.281  1.00 43.05           N  
ATOM    948 HD21 ASN A  65     -23.475  -8.811  22.129  1.00 43.05           H  
ATOM    949 HD22 ASN A  65     -24.002  -9.748  20.741  1.00 43.05           H  
ATOM    950  OD1 ASN A  65     -21.918  -9.900  19.665  1.00 43.05           O  
ATOM    951  N   PHE A  66     -20.703  -7.227  18.169  1.00 43.64           N  
ATOM    952  H   PHE A  66     -20.028  -7.915  17.866  1.00 43.64           H  
ATOM    953  CA  PHE A  66     -21.673  -6.740  17.188  1.00 43.64           C  
ATOM    954  HA  PHE A  66     -22.184  -5.867  17.592  1.00 43.64           H  
ATOM    955  C   PHE A  66     -22.726  -7.820  16.921  1.00 43.64           C  
ATOM    956  CB  PHE A  66     -20.970  -6.296  15.901  1.00 43.64           C  
ATOM    957  HB2 PHE A  66     -20.273  -5.492  16.137  1.00 43.64           H  
ATOM    958  HB3 PHE A  66     -20.392  -7.131  15.505  1.00 43.64           H  
ATOM    959  O   PHE A  66     -22.398  -8.938  16.522  1.00 43.64           O  
ATOM    960  CG  PHE A  66     -21.939  -5.805  14.838  1.00 43.64           C  
ATOM    961  CD1 PHE A  66     -22.201  -6.592  13.699  1.00 43.64           C  
ATOM    962  HD1 PHE A  66     -21.708  -7.545  13.576  1.00 43.64           H  
ATOM    963  CD2 PHE A  66     -22.616  -4.581  15.010  1.00 43.64           C  
ATOM    964  HD2 PHE A  66     -22.441  -3.985  15.893  1.00 43.64           H  
ATOM    965  CE1 PHE A  66     -23.123  -6.151  12.732  1.00 43.64           C  
ATOM    966  HE1 PHE A  66     -23.330  -6.762  11.865  1.00 43.64           H  
ATOM    967  CE2 PHE A  66     -23.538  -4.141  14.042  1.00 43.64           C  
ATOM    968  HE2 PHE A  66     -24.060  -3.206  14.180  1.00 43.64           H  
ATOM    969  CZ  PHE A  66     -23.787  -4.924  12.901  1.00 43.64           C  
ATOM    970  HZ  PHE A  66     -24.501  -4.592  12.161  1.00 43.64           H  
ATOM    971  N   THR A  67     -23.999  -7.484  17.123  1.00 41.92           N  
ATOM    972  H   THR A  67     -24.198  -6.552  17.459  1.00 41.92           H  
ATOM    973  CA  THR A  67     -25.142  -8.370  16.870  1.00 41.92           C  
ATOM    974  HA  THR A  67     -24.832  -9.202  16.237  1.00 41.92           H  
ATOM    975  C   THR A  67     -26.233  -7.598  16.131  1.00 41.92           C  
ATOM    976  CB  THR A  67     -25.661  -8.958  18.192  1.00 41.92           C  
ATOM    977  HB  THR A  67     -25.803  -8.156  18.916  1.00 41.92           H  
ATOM    978  O   THR A  67     -26.724  -6.584  16.620  1.00 41.92           O  
ATOM    979  CG2 THR A  67     -26.970  -9.737  18.047  1.00 41.92           C  
ATOM    980 HG21 THR A  67     -26.865 -10.503  17.278  1.00 41.92           H  
ATOM    981 HG22 THR A  67     -27.211 -10.215  18.997  1.00 41.92           H  
ATOM    982 HG23 THR A  67     -27.784  -9.062  17.786  1.00 41.92           H  
ATOM    983  OG1 THR A  67     -24.730  -9.888  18.702  1.00 41.92           O  
ATOM    984  HG1 THR A  67     -23.840  -9.578  18.522  1.00 41.92           H  
ATOM    985  N   ALA A  68     -26.628  -8.088  14.957  1.00 41.71           N  
ATOM    986  H   ALA A  68     -26.210  -8.945  14.622  1.00 41.71           H  
ATOM    987  CA  ALA A  68     -27.697  -7.532  14.131  1.00 41.71           C  
ATOM    988  HA  ALA A  68     -28.376  -6.950  14.755  1.00 41.71           H  
ATOM    989  C   ALA A  68     -28.501  -8.668  13.478  1.00 41.71           C  
ATOM    990  CB  ALA A  68     -27.081  -6.603  13.075  1.00 41.71           C  
ATOM    991  HB1 ALA A  68     -26.446  -7.176  12.399  1.00 41.71           H  
ATOM    992  HB2 ALA A  68     -27.873  -6.120  12.503  1.00 41.71           H  
ATOM    993  HB3 ALA A  68     -26.481  -5.836  13.564  1.00 41.71           H  
ATOM    994  O   ALA A  68     -27.975  -9.766  13.287  1.00 41.71           O  
ATOM    995  N   SER A  69     -29.758  -8.400  13.121  1.00 37.55           N  
ATOM    996  H   SER A  69     -30.101  -7.459  13.255  1.00 37.55           H  
ATOM    997  CA  SER A  69     -30.619  -9.349  12.401  1.00 37.55           C  
ATOM    998  HA  SER A  69     -30.160 -10.337  12.429  1.00 37.55           H  
ATOM    999  C   SER A  69     -30.780  -8.954  10.931  1.00 37.55           C  
ATOM   1000  CB  SER A  69     -31.979  -9.471  13.087  1.00 37.55           C  
ATOM   1001  HB2 SER A  69     -31.834  -9.615  14.157  1.00 37.55           H  
ATOM   1002  HB3 SER A  69     -32.557  -8.563  12.921  1.00 37.55           H  
ATOM   1003  O   SER A  69     -30.845  -7.769  10.609  1.00 37.55           O  
ATOM   1004  OG  SER A  69     -32.666 -10.589  12.560  1.00 37.55           O  
ATOM   1005  HG  SER A  69     -33.566 -10.587  12.893  1.00 37.55           H  
ATOM   1006  N   VAL A  70     -30.852  -9.954  10.050  1.00 37.66           N  
ATOM   1007  H   VAL A  70     -30.886 -10.893  10.419  1.00 37.66           H  
ATOM   1008  CA  VAL A  70     -30.992  -9.830   8.588  1.00 37.66           C  
ATOM   1009  HA  VAL A  70     -31.412  -8.856   8.337  1.00 37.66           H  
ATOM   1010  C   VAL A  70     -31.966 -10.917   8.126  1.00 37.66           C  
ATOM   1011  CB  VAL A  70     -29.617  -9.973   7.895  1.00 37.66           C  
ATOM   1012  HB  VAL A  70     -29.179 -10.934   8.167  1.00 37.66           H  
ATOM   1013  O   VAL A  70     -31.883 -12.055   8.596  1.00 37.66           O  
ATOM   1014  CG1 VAL A  70     -29.726  -9.915   6.371  1.00 37.66           C  
ATOM   1015 HG11 VAL A  70     -30.292 -10.772   6.004  1.00 37.66           H  
ATOM   1016 HG12 VAL A  70     -28.737  -9.950   5.915  1.00 37.66           H  
ATOM   1017 HG13 VAL A  70     -30.220  -8.992   6.067  1.00 37.66           H  
ATOM   1018  CG2 VAL A  70     -28.641  -8.865   8.321  1.00 37.66           C  
ATOM   1019 HG21 VAL A  70     -28.421  -8.945   9.385  1.00 37.66           H  
ATOM   1020 HG22 VAL A  70     -29.080  -7.888   8.119  1.00 37.66           H  
ATOM   1021 HG23 VAL A  70     -27.704  -8.959   7.772  1.00 37.66           H  
ATOM   1022  N   ASN A  71     -32.916 -10.593   7.246  1.00 38.19           N  
ATOM   1023  H   ASN A  71     -32.898  -9.691   6.792  1.00 38.19           H  
ATOM   1024  CA  ASN A  71     -33.980 -11.528   6.876  1.00 38.19           C  
ATOM   1025  HA  ASN A  71     -34.297 -12.032   7.789  1.00 38.19           H  
ATOM   1026  C   ASN A  71     -33.472 -12.580   5.869  1.00 38.19           C  
ATOM   1027  CB  ASN A  71     -35.199 -10.774   6.316  1.00 38.19           C  
ATOM   1028  HB2 ASN A  71     -34.937 -10.297   5.372  1.00 38.19           H  
ATOM   1029  HB3 ASN A  71     -36.004 -11.482   6.119  1.00 38.19           H  
ATOM   1030  O   ASN A  71     -32.644 -12.255   5.018  1.00 38.19           O  
ATOM   1031  CG  ASN A  71     -35.736  -9.725   7.270  1.00 38.19           C  
ATOM   1032  ND2 ASN A  71     -35.309  -8.494   7.137  1.00 38.19           N  
ATOM   1033 HD21 ASN A  71     -35.658  -7.798   7.780  1.00 38.19           H  
ATOM   1034 HD22 ASN A  71     -34.620  -8.292   6.426  1.00 38.19           H  
ATOM   1035  OD1 ASN A  71     -36.530 -10.015   8.148  1.00 38.19           O  
ATOM   1036  N   PRO A  72     -34.031 -13.807   5.840  1.00 35.23           N  
ATOM   1037  CA  PRO A  72     -33.699 -14.813   4.821  1.00 35.23           C  
ATOM   1038  HA  PRO A  72     -32.633 -15.027   4.897  1.00 35.23           H  
ATOM   1039  C   PRO A  72     -33.990 -14.412   3.359  1.00 35.23           C  
ATOM   1040  CB  PRO A  72     -34.483 -16.069   5.216  1.00 35.23           C  
ATOM   1041  HB2 PRO A  72     -35.461 -16.066   4.735  1.00 35.23           H  
ATOM   1042  HB3 PRO A  72     -33.938 -16.979   4.965  1.00 35.23           H  
ATOM   1043  O   PRO A  72     -33.619 -15.150   2.454  1.00 35.23           O  
ATOM   1044  CG  PRO A  72     -34.663 -15.914   6.725  1.00 35.23           C  
ATOM   1045  HG2 PRO A  72     -33.754 -16.226   7.238  1.00 35.23           H  
ATOM   1046  HG3 PRO A  72     -35.526 -16.471   7.091  1.00 35.23           H  
ATOM   1047  CD  PRO A  72     -34.852 -14.407   6.882  1.00 35.23           C  
ATOM   1048  HD2 PRO A  72     -35.897 -14.142   6.723  1.00 35.23           H  
ATOM   1049  HD3 PRO A  72     -34.530 -14.107   7.879  1.00 35.23           H  
ATOM   1050  N   GLY A  73     -34.651 -13.271   3.118  1.00 35.73           N  
ATOM   1051  H   GLY A  73     -34.924 -12.714   3.915  1.00 35.73           H  
ATOM   1052  CA  GLY A  73     -34.818 -12.669   1.789  1.00 35.73           C  
ATOM   1053  HA2 GLY A  73     -34.794 -13.446   1.024  1.00 35.73           H  
ATOM   1054  HA3 GLY A  73     -35.794 -12.185   1.748  1.00 35.73           H  
ATOM   1055  C   GLY A  73     -33.765 -11.611   1.424  1.00 35.73           C  
ATOM   1056  O   GLY A  73     -33.576 -11.335   0.244  1.00 35.73           O  
ATOM   1057  N   ASP A  74     -33.029 -11.061   2.397  1.00 33.62           N  
ATOM   1058  H   ASP A  74     -33.127 -11.411   3.339  1.00 33.62           H  
ATOM   1059  CA  ASP A  74     -32.067  -9.958   2.213  1.00 33.62           C  
ATOM   1060  HA  ASP A  74     -32.480  -9.256   1.489  1.00 33.62           H  
ATOM   1061  C   ASP A  74     -30.705 -10.440   1.655  1.00 33.62           C  
ATOM   1062  CB  ASP A  74     -31.870  -9.200   3.543  1.00 33.62           C  
ATOM   1063  HB2 ASP A  74     -31.117  -8.424   3.407  1.00 33.62           H  
ATOM   1064  HB3 ASP A  74     -31.488  -9.913   4.273  1.00 33.62           H  
ATOM   1065  O   ASP A  74     -29.675  -9.802   1.850  1.00 33.62           O  
ATOM   1066  CG  ASP A  74     -33.109  -8.517   4.129  1.00 33.62           C  
ATOM   1067  OD1 ASP A  74     -33.988  -8.080   3.358  1.00 33.62           O  
ATOM   1068  OD2 ASP A  74     -33.177  -8.415   5.379  1.00 33.62           O  
ATOM   1069  N   VAL A  75     -30.659 -11.593   0.976  1.00 28.53           N  
ATOM   1070  H   VAL A  75     -31.549 -12.026   0.778  1.00 28.53           H  
ATOM   1071  CA  VAL A  75     -29.429 -12.380   0.717  1.00 28.53           C  
ATOM   1072  HA  VAL A  75     -28.973 -12.585   1.686  1.00 28.53           H  
ATOM   1073  C   VAL A  75     -28.363 -11.629  -0.107  1.00 28.53           C  
ATOM   1074  CB  VAL A  75     -29.781 -13.743   0.066  1.00 28.53           C  
ATOM   1075  HB  VAL A  75     -30.027 -13.581  -0.983  1.00 28.53           H  
ATOM   1076  O   VAL A  75     -27.197 -12.015  -0.119  1.00 28.53           O  
ATOM   1077  CG1 VAL A  75     -28.628 -14.756   0.150  1.00 28.53           C  
ATOM   1078 HG11 VAL A  75     -28.319 -14.886   1.187  1.00 28.53           H  
ATOM   1079 HG12 VAL A  75     -27.776 -14.411  -0.435  1.00 28.53           H  
ATOM   1080 HG13 VAL A  75     -28.942 -15.716  -0.258  1.00 28.53           H  
ATOM   1081  CG2 VAL A  75     -30.989 -14.418   0.738  1.00 28.53           C  
ATOM   1082 HG21 VAL A  75     -31.144 -15.416   0.328  1.00 28.53           H  
ATOM   1083 HG22 VAL A  75     -31.901 -13.851   0.551  1.00 28.53           H  
ATOM   1084 HG23 VAL A  75     -30.828 -14.497   1.813  1.00 28.53           H  
ATOM   1085  N   THR A  76     -28.725 -10.527  -0.768  1.00 30.24           N  
ATOM   1086  H   THR A  76     -29.680 -10.212  -0.669  1.00 30.24           H  
ATOM   1087  CA  THR A  76     -27.801  -9.654  -1.510  1.00 30.24           C  
ATOM   1088  HA  THR A  76     -26.984 -10.266  -1.891  1.00 30.24           H  
ATOM   1089  C   THR A  76     -27.137  -8.555  -0.668  1.00 30.24           C  
ATOM   1090  CB  THR A  76     -28.503  -9.027  -2.725  1.00 30.24           C  
ATOM   1091  HB  THR A  76     -27.834  -8.312  -3.203  1.00 30.24           H  
ATOM   1092  O   THR A  76     -26.263  -7.861  -1.192  1.00 30.24           O  
ATOM   1093  CG2 THR A  76     -28.904 -10.075  -3.763  1.00 30.24           C  
ATOM   1094 HG21 THR A  76     -28.024 -10.638  -4.072  1.00 30.24           H  
ATOM   1095 HG22 THR A  76     -29.331  -9.582  -4.637  1.00 30.24           H  
ATOM   1096 HG23 THR A  76     -29.638 -10.763  -3.343  1.00 30.24           H  
ATOM   1097  OG1 THR A  76     -29.683  -8.366  -2.329  1.00 30.24           O  
ATOM   1098  HG1 THR A  76     -30.127  -8.066  -3.126  1.00 30.24           H  
ATOM   1099  N   THR A  77     -27.491  -8.366   0.613  1.00 32.95           N  
ATOM   1100  H   THR A  77     -28.209  -8.946   1.023  1.00 32.95           H  
ATOM   1101  CA  THR A  77     -26.902  -7.295   1.437  1.00 32.95           C  
ATOM   1102  HA  THR A  77     -26.904  -6.382   0.842  1.00 32.95           H  
ATOM   1103  C   THR A  77     -25.451  -7.591   1.820  1.00 32.95           C  
ATOM   1104  CB  THR A  77     -27.695  -6.977   2.719  1.00 32.95           C  
ATOM   1105  HB  THR A  77     -27.147  -6.207   3.262  1.00 32.95           H  
ATOM   1106  O   THR A  77     -25.176  -8.384   2.724  1.00 32.95           O  
ATOM   1107  CG2 THR A  77     -29.094  -6.432   2.451  1.00 32.95           C  
ATOM   1108 HG21 THR A  77     -29.628  -6.321   3.394  1.00 32.95           H  
ATOM   1109 HG22 THR A  77     -29.015  -5.457   1.969  1.00 32.95           H  
ATOM   1110 HG23 THR A  77     -29.650  -7.114   1.808  1.00 32.95           H  
ATOM   1111  OG1 THR A  77     -27.806  -8.087   3.572  1.00 32.95           O  
ATOM   1112  HG1 THR A  77     -27.002  -8.601   3.470  1.00 32.95           H  
ATOM   1113  N   ALA A  78     -24.516  -6.869   1.205  1.00 31.84           N  
ATOM   1114  H   ALA A  78     -24.806  -6.291   0.428  1.00 31.84           H  
ATOM   1115  CA  ALA A  78     -23.188  -6.652   1.770  1.00 31.84           C  
ATOM   1116  HA  ALA A  78     -22.896  -7.522   2.358  1.00 31.84           H  
ATOM   1117  C   ALA A  78     -23.236  -5.427   2.700  1.00 31.84           C  
ATOM   1118  CB  ALA A  78     -22.174  -6.497   0.631  1.00 31.84           C  
ATOM   1119  HB1 ALA A  78     -21.175  -6.374   1.049  1.00 31.84           H  
ATOM   1120  HB2 ALA A  78     -22.189  -7.390   0.006  1.00 31.84           H  
ATOM   1121  HB3 ALA A  78     -22.425  -5.627   0.024  1.00 31.84           H  
ATOM   1122  O   ALA A  78     -23.690  -4.352   2.289  1.00 31.84           O  
ATOM   1123  N   PHE A  79     -22.768  -5.572   3.943  1.00 36.70           N  
ATOM   1124  H   PHE A  79     -22.384  -6.466   4.214  1.00 36.70           H  
ATOM   1125  CA  PHE A  79     -22.777  -4.491   4.938  1.00 36.70           C  
ATOM   1126  HA  PHE A  79     -23.255  -3.621   4.487  1.00 36.70           H  
ATOM   1127  C   PHE A  79     -21.366  -4.012   5.306  1.00 36.70           C  
ATOM   1128  CB  PHE A  79     -23.672  -4.834   6.140  1.00 36.70           C  
ATOM   1129  HB2 PHE A  79     -23.592  -4.033   6.874  1.00 36.70           H  
ATOM   1130  HB3 PHE A  79     -24.705  -4.824   5.792  1.00 36.70           H  
ATOM   1131  O   PHE A  79     -20.391  -4.769   5.279  1.00 36.70           O  
ATOM   1132  CG  PHE A  79     -23.438  -6.163   6.840  1.00 36.70           C  
ATOM   1133  CD1 PHE A  79     -24.129  -7.311   6.405  1.00 36.70           C  
ATOM   1134  HD1 PHE A  79     -24.771  -7.264   5.538  1.00 36.70           H  
ATOM   1135  CD2 PHE A  79     -22.631  -6.232   7.993  1.00 36.70           C  
ATOM   1136  HD2 PHE A  79     -22.120  -5.350   8.350  1.00 36.70           H  
ATOM   1137  CE1 PHE A  79     -24.021  -8.515   7.122  1.00 36.70           C  
ATOM   1138  HE1 PHE A  79     -24.580  -9.382   6.799  1.00 36.70           H  
ATOM   1139  CE2 PHE A  79     -22.527  -7.438   8.712  1.00 36.70           C  
ATOM   1140  HE2 PHE A  79     -21.928  -7.486   9.609  1.00 36.70           H  
ATOM   1141  CZ  PHE A  79     -23.223  -8.580   8.276  1.00 36.70           C  
ATOM   1142  HZ  PHE A  79     -23.156  -9.501   8.837  1.00 36.70           H  
ATOM   1143  N   SER A  80     -21.261  -2.711   5.603  1.00 31.06           N  
ATOM   1144  H   SER A  80     -22.114  -2.173   5.664  1.00 31.06           H  
ATOM   1145  CA  SER A  80     -19.999  -1.981   5.777  1.00 31.06           C  
ATOM   1146  HA  SER A  80     -19.162  -2.674   5.694  1.00 31.06           H  
ATOM   1147  C   SER A  80     -19.956  -1.355   7.169  1.00 31.06           C  
ATOM   1148  CB  SER A  80     -19.869  -0.928   4.662  1.00 31.06           C  
ATOM   1149  HB2 SER A  80     -20.352  -1.315   3.764  1.00 31.06           H  
ATOM   1150  HB3 SER A  80     -20.384  -0.011   4.947  1.00 31.06           H  
ATOM   1151  O   SER A  80     -20.658  -0.384   7.445  1.00 31.06           O  
ATOM   1152  OG  SER A  80     -18.518  -0.642   4.328  1.00 31.06           O  
ATOM   1153  HG  SER A  80     -18.148  -0.103   5.030  1.00 31.06           H  
ATOM   1154  N   VAL A  81     -19.151  -1.934   8.060  1.00 34.27           N  
ATOM   1155  H   VAL A  81     -18.553  -2.684   7.746  1.00 34.27           H  
ATOM   1156  CA  VAL A  81     -18.966  -1.468   9.441  1.00 34.27           C  
ATOM   1157  HA  VAL A  81     -19.897  -1.016   9.786  1.00 34.27           H  
ATOM   1158  C   VAL A  81     -17.901  -0.369   9.426  1.00 34.27           C  
ATOM   1159  CB  VAL A  81     -18.654  -2.641  10.393  1.00 34.27           C  
ATOM   1160  HB  VAL A  81     -17.687  -3.069  10.128  1.00 34.27           H  
ATOM   1161  O   VAL A  81     -16.724  -0.595   9.712  1.00 34.27           O  
ATOM   1162  CG1 VAL A  81     -18.607  -2.182  11.855  1.00 34.27           C  
ATOM   1163 HG11 VAL A  81     -17.798  -1.465  11.997  1.00 34.27           H  
ATOM   1164 HG12 VAL A  81     -18.418  -3.034  12.508  1.00 34.27           H  
ATOM   1165 HG13 VAL A  81     -19.553  -1.720  12.138  1.00 34.27           H  
ATOM   1166  CG2 VAL A  81     -19.716  -3.750  10.294  1.00 34.27           C  
ATOM   1167 HG21 VAL A  81     -19.507  -4.531  11.025  1.00 34.27           H  
ATOM   1168 HG22 VAL A  81     -20.705  -3.337  10.493  1.00 34.27           H  
ATOM   1169 HG23 VAL A  81     -19.704  -4.200   9.302  1.00 34.27           H  
ATOM   1170  N   ASP A  82     -18.327   0.817   8.995  1.00 32.00           N  
ATOM   1171  H   ASP A  82     -19.292   0.871   8.702  1.00 32.00           H  
ATOM   1172  CA  ASP A  82     -17.500   2.005   8.773  1.00 32.00           C  
ATOM   1173  HA  ASP A  82     -16.468   1.699   8.599  1.00 32.00           H  
ATOM   1174  C   ASP A  82     -17.485   2.904  10.023  1.00 32.00           C  
ATOM   1175  CB  ASP A  82     -17.987   2.744   7.510  1.00 32.00           C  
ATOM   1176  HB2 ASP A  82     -17.630   3.772   7.554  1.00 32.00           H  
ATOM   1177  HB3 ASP A  82     -19.077   2.772   7.494  1.00 32.00           H  
ATOM   1178  O   ASP A  82     -18.203   3.900  10.116  1.00 32.00           O  
ATOM   1179  CG  ASP A  82     -17.472   2.136   6.199  1.00 32.00           C  
ATOM   1180  OD1 ASP A  82     -17.096   2.898   5.281  1.00 32.00           O  
ATOM   1181  OD2 ASP A  82     -17.368   0.900   6.041  1.00 32.00           O  
ATOM   1182  N   MET A  83     -16.662   2.544  11.013  1.00 30.45           N  
ATOM   1183  H   MET A  83     -16.112   1.704  10.907  1.00 30.45           H  
ATOM   1184  CA  MET A  83     -16.579   3.267  12.287  1.00 30.45           C  
ATOM   1185  HA  MET A  83     -17.585   3.589  12.557  1.00 30.45           H  
ATOM   1186  C   MET A  83     -15.735   4.551  12.178  1.00 30.45           C  
ATOM   1187  CB  MET A  83     -16.104   2.323  13.408  1.00 30.45           C  
ATOM   1188  HB2 MET A  83     -16.019   2.890  14.335  1.00 30.45           H  
ATOM   1189  HB3 MET A  83     -15.123   1.919  13.157  1.00 30.45           H  
ATOM   1190  O   MET A  83     -14.610   4.616  12.665  1.00 30.45           O  
ATOM   1191  CG  MET A  83     -17.100   1.175  13.629  1.00 30.45           C  
ATOM   1192  HG2 MET A  83     -18.092   1.606  13.765  1.00 30.45           H  
ATOM   1193  HG3 MET A  83     -17.125   0.555  12.733  1.00 30.45           H  
ATOM   1194  SD  MET A  83     -16.772   0.102  15.056  1.00 30.45           S  
ATOM   1195  CE  MET A  83     -15.247  -0.709  14.512  1.00 30.45           C  
ATOM   1196  HE1 MET A  83     -15.412  -1.202  13.553  1.00 30.45           H  
ATOM   1197  HE2 MET A  83     -14.459   0.037  14.403  1.00 30.45           H  
ATOM   1198  HE3 MET A  83     -14.942  -1.448  15.253  1.00 30.45           H  
ATOM   1199  N   GLU A  84     -16.294   5.610  11.579  1.00 27.44           N  
ATOM   1200  H   GLU A  84     -17.180   5.461  11.117  1.00 27.44           H  
ATOM   1201  CA  GLU A  84     -15.755   6.985  11.656  1.00 27.44           C  
ATOM   1202  HA  GLU A  84     -14.679   6.938  11.492  1.00 27.44           H  
ATOM   1203  C   GLU A  84     -15.944   7.607  13.067  1.00 27.44           C  
ATOM   1204  CB  GLU A  84     -16.354   7.906  10.560  1.00 27.44           C  
ATOM   1205  HB2 GLU A  84     -16.056   8.929  10.791  1.00 27.44           H  
ATOM   1206  HB3 GLU A  84     -17.442   7.860  10.604  1.00 27.44           H  
ATOM   1207  O   GLU A  84     -16.514   8.691  13.207  1.00 27.44           O  
ATOM   1208  CG  GLU A  84     -15.895   7.657   9.115  1.00 27.44           C  
ATOM   1209  HG2 GLU A  84     -16.371   6.756   8.730  1.00 27.44           H  
ATOM   1210  HG3 GLU A  84     -14.815   7.509   9.104  1.00 27.44           H  
ATOM   1211  CD  GLU A  84     -16.251   8.874   8.235  1.00 27.44           C  
ATOM   1212  OE1 GLU A  84     -15.433   9.811   8.081  1.00 27.44           O  
ATOM   1213  OE2 GLU A  84     -17.399   9.008   7.750  1.00 27.44           O  
ATOM   1214  N   ASN A  85     -15.514   6.927  14.140  1.00 30.36           N  
ATOM   1215  H   ASN A  85     -15.013   6.062  13.994  1.00 30.36           H  
ATOM   1216  CA  ASN A  85     -15.562   7.475  15.501  1.00 30.36           C  
ATOM   1217  HA  ASN A  85     -15.366   8.543  15.408  1.00 30.36           H  
ATOM   1218  C   ASN A  85     -14.455   6.929  16.430  1.00 30.36           C  
ATOM   1219  CB  ASN A  85     -16.983   7.307  16.085  1.00 30.36           C  
ATOM   1220  HB2 ASN A  85     -17.710   7.322  15.273  1.00 30.36           H  
ATOM   1221  HB3 ASN A  85     -17.067   6.346  16.593  1.00 30.36           H  
ATOM   1222  O   ASN A  85     -13.728   5.997  16.101  1.00 30.36           O  
ATOM   1223  CG  ASN A  85     -17.367   8.425  17.045  1.00 30.36           C  
ATOM   1224  ND2 ASN A  85     -18.625   8.513  17.404  1.00 30.36           N  
ATOM   1225 HD21 ASN A  85     -19.303   7.846  17.062  1.00 30.36           H  
ATOM   1226 HD22 ASN A  85     -18.864   9.254  18.046  1.00 30.36           H  
ATOM   1227  OD1 ASN A  85     -16.557   9.231  17.487  1.00 30.36           O  
ATOM   1228  N   ASN A  86     -14.303   7.563  17.592  1.00 27.55           N  
ATOM   1229  H   ASN A  86     -15.013   8.236  17.841  1.00 27.55           H  
ATOM   1230  CA  ASN A  86     -13.053   7.623  18.341  1.00 27.55           C  
ATOM   1231  HA  ASN A  86     -12.227   7.371  17.676  1.00 27.55           H  
ATOM   1232  C   ASN A  86     -13.022   6.629  19.513  1.00 27.55           C  
ATOM   1233  CB  ASN A  86     -12.850   9.079  18.810  1.00 27.55           C  
ATOM   1234  HB2 ASN A  86     -13.670   9.373  19.465  1.00 27.55           H  
ATOM   1235  HB3 ASN A  86     -11.926   9.137  19.385  1.00 27.55           H  
ATOM   1236  O   ASN A  86     -13.413   6.965  20.631  1.00 27.55           O  
ATOM   1237  CG  ASN A  86     -12.749  10.074  17.669  1.00 27.55           C  
ATOM   1238  ND2 ASN A  86     -13.853  10.555  17.141  1.00 27.55           N  
ATOM   1239 HD21 ASN A  86     -14.765  10.262  17.462  1.00 27.55           H  
ATOM   1240 HD22 ASN A  86     -13.731  11.195  16.369  1.00 27.55           H  
ATOM   1241  OD1 ASN A  86     -11.672  10.434  17.233  1.00 27.55           O  
ATOM   1242  N   LEU A  87     -12.477   5.430  19.287  1.00 29.88           N  
ATOM   1243  H   LEU A  87     -12.228   5.191  18.337  1.00 29.88           H  
ATOM   1244  CA  LEU A  87     -12.058   4.518  20.362  1.00 29.88           C  
ATOM   1245  HA  LEU A  87     -12.821   4.514  21.141  1.00 29.88           H  
ATOM   1246  C   LEU A  87     -10.767   5.048  21.018  1.00 29.88           C  
ATOM   1247  CB  LEU A  87     -11.918   3.082  19.814  1.00 29.88           C  
ATOM   1248  HB2 LEU A  87     -11.477   2.457  20.591  1.00 29.88           H  
ATOM   1249  HB3 LEU A  87     -11.223   3.100  18.974  1.00 29.88           H  
ATOM   1250  O   LEU A  87      -9.674   4.540  20.785  1.00 29.88           O  
ATOM   1251  CG  LEU A  87     -13.238   2.429  19.358  1.00 29.88           C  
ATOM   1252  HG  LEU A  87     -13.716   3.059  18.608  1.00 29.88           H  
ATOM   1253  CD1 LEU A  87     -12.943   1.070  18.725  1.00 29.88           C  
ATOM   1254 HD11 LEU A  87     -12.272   1.202  17.876  1.00 29.88           H  
ATOM   1255 HD12 LEU A  87     -12.475   0.408  19.454  1.00 29.88           H  
ATOM   1256 HD13 LEU A  87     -13.870   0.620  18.369  1.00 29.88           H  
ATOM   1257  CD2 LEU A  87     -14.216   2.208  20.516  1.00 29.88           C  
ATOM   1258 HD21 LEU A  87     -13.743   1.618  21.301  1.00 29.88           H  
ATOM   1259 HD22 LEU A  87     -14.542   3.165  20.923  1.00 29.88           H  
ATOM   1260 HD23 LEU A  87     -15.098   1.679  20.155  1.00 29.88           H  
ATOM   1261  N   MET A  88     -10.902   6.128  21.794  1.00 23.25           N  
ATOM   1262  H   MET A  88     -11.839   6.493  21.889  1.00 23.25           H  
ATOM   1263  CA  MET A  88      -9.807   6.960  22.314  1.00 23.25           C  
ATOM   1264  HA  MET A  88      -9.065   7.060  21.521  1.00 23.25           H  
ATOM   1265  C   MET A  88      -9.083   6.317  23.514  1.00 23.25           C  
ATOM   1266  CB  MET A  88     -10.368   8.364  22.609  1.00 23.25           C  
ATOM   1267  HB2 MET A  88     -10.987   8.671  21.766  1.00 23.25           H  
ATOM   1268  HB3 MET A  88     -10.998   8.329  23.497  1.00 23.25           H  
ATOM   1269  O   MET A  88      -9.101   6.831  24.632  1.00 23.25           O  
ATOM   1270  CG  MET A  88      -9.270   9.419  22.802  1.00 23.25           C  
ATOM   1271  HG2 MET A  88      -8.672   9.476  21.893  1.00 23.25           H  
ATOM   1272  HG3 MET A  88      -8.615   9.103  23.614  1.00 23.25           H  
ATOM   1273  SD  MET A  88      -9.872  11.086  23.204  1.00 23.25           S  
ATOM   1274  CE  MET A  88     -10.777  11.511  21.692  1.00 23.25           C  
ATOM   1275  HE1 MET A  88     -11.643  10.859  21.583  1.00 23.25           H  
ATOM   1276  HE2 MET A  88     -11.117  12.545  21.755  1.00 23.25           H  
ATOM   1277  HE3 MET A  88     -10.122  11.399  20.828  1.00 23.25           H  
ATOM   1278  N   TRP A  89      -8.469   5.154  23.300  1.00 30.32           N  
ATOM   1279  H   TRP A  89      -8.488   4.768  22.367  1.00 30.32           H  
ATOM   1280  CA  TRP A  89      -7.737   4.430  24.342  1.00 30.32           C  
ATOM   1281  HA  TRP A  89      -8.321   4.474  25.261  1.00 30.32           H  
ATOM   1282  C   TRP A  89      -6.379   5.092  24.635  1.00 30.32           C  
ATOM   1283  CB  TRP A  89      -7.604   2.945  23.969  1.00 30.32           C  
ATOM   1284  HB2 TRP A  89      -6.823   2.514  24.596  1.00 30.32           H  
ATOM   1285  HB3 TRP A  89      -7.265   2.864  22.936  1.00 30.32           H  
ATOM   1286  O   TRP A  89      -5.631   5.451  23.724  1.00 30.32           O  
ATOM   1287  CG  TRP A  89      -8.834   2.092  24.147  1.00 30.32           C  
ATOM   1288  CD1 TRP A  89     -10.122   2.496  24.030  1.00 30.32           C  
ATOM   1289  HD1 TRP A  89     -10.436   3.500  23.783  1.00 30.32           H  
ATOM   1290  CD2 TRP A  89      -8.904   0.671  24.498  1.00 30.32           C  
ATOM   1291  CE2 TRP A  89     -10.278   0.290  24.590  1.00 30.32           C  
ATOM   1292  CE3 TRP A  89      -7.947  -0.337  24.754  1.00 30.32           C  
ATOM   1293  HE3 TRP A  89      -6.896  -0.094  24.691  1.00 30.32           H  
ATOM   1294  NE1 TRP A  89     -10.974   1.441  24.292  1.00 30.32           N  
ATOM   1295  HE1 TRP A  89     -11.981   1.517  24.287  1.00 30.32           H  
ATOM   1296  CH2 TRP A  89      -9.703  -1.984  25.178  1.00 30.32           C  
ATOM   1297  HH2 TRP A  89      -9.992  -2.992  25.438  1.00 30.32           H  
ATOM   1298  CZ2 TRP A  89     -10.683  -1.010  24.926  1.00 30.32           C  
ATOM   1299  HZ2 TRP A  89     -11.732  -1.261  24.991  1.00 30.32           H  
ATOM   1300  CZ3 TRP A  89      -8.340  -1.648  25.088  1.00 30.32           C  
ATOM   1301  HZ3 TRP A  89      -7.592  -2.404  25.276  1.00 30.32           H  
ATOM   1302  N   SER A  90      -6.085   5.263  25.931  1.00 24.62           N  
ATOM   1303  H   SER A  90      -6.786   4.960  26.592  1.00 24.62           H  
ATOM   1304  CA  SER A  90      -4.780   5.672  26.488  1.00 24.62           C  
ATOM   1305  HA  SER A  90      -5.001   6.080  27.474  1.00 24.62           H  
ATOM   1306  C   SER A  90      -4.062   6.831  25.768  1.00 24.62           C  
ATOM   1307  CB  SER A  90      -3.883   4.447  26.750  1.00 24.62           C  
ATOM   1308  HB2 SER A  90      -2.893   4.765  27.075  1.00 24.62           H  
ATOM   1309  HB3 SER A  90      -4.328   3.866  27.558  1.00 24.62           H  
ATOM   1310  O   SER A  90      -2.834   6.848  25.681  1.00 24.62           O  
ATOM   1311  OG  SER A  90      -3.774   3.600  25.624  1.00 24.62           O  
ATOM   1312  HG  SER A  90      -2.875   3.630  25.287  1.00 24.62           H  
ATOM   1313  N   ASN A  91      -4.822   7.822  25.285  1.00 25.31           N  
ATOM   1314  H   ASN A  91      -5.820   7.715  25.393  1.00 25.31           H  
ATOM   1315  CA  ASN A  91      -4.365   9.111  24.735  1.00 25.31           C  
ATOM   1316  HA  ASN A  91      -5.250   9.610  24.341  1.00 25.31           H  
ATOM   1317  C   ASN A  91      -3.375   9.052  23.546  1.00 25.31           C  
ATOM   1318  CB  ASN A  91      -3.819   9.995  25.882  1.00 25.31           C  
ATOM   1319  HB2 ASN A  91      -2.912   9.539  26.279  1.00 25.31           H  
ATOM   1320  HB3 ASN A  91      -3.550  10.972  25.479  1.00 25.31           H  
ATOM   1321  O   ASN A  91      -2.806  10.084  23.195  1.00 25.31           O  
ATOM   1322  CG  ASN A  91      -4.781  10.237  27.031  1.00 25.31           C  
ATOM   1323  ND2 ASN A  91      -4.312  10.848  28.093  1.00 25.31           N  
ATOM   1324 HD21 ASN A  91      -4.974  11.004  28.840  1.00 25.31           H  
ATOM   1325 HD22 ASN A  91      -3.346  11.141  28.133  1.00 25.31           H  
ATOM   1326  OD1 ASN A  91      -5.948   9.895  27.012  1.00 25.31           O  
ATOM   1327  N   SER A  92      -3.126   7.881  22.948  1.00 23.95           N  
ATOM   1328  H   SER A  92      -3.630   7.069  23.275  1.00 23.95           H  
ATOM   1329  CA  SER A  92      -1.918   7.650  22.129  1.00 23.95           C  
ATOM   1330  HA  SER A  92      -1.467   8.610  21.879  1.00 23.95           H  
ATOM   1331  C   SER A  92      -2.141   6.961  20.780  1.00 23.95           C  
ATOM   1332  CB  SER A  92      -0.874   6.881  22.953  1.00 23.95           C  
ATOM   1333  HB2 SER A  92      -0.063   6.547  22.305  1.00 23.95           H  
ATOM   1334  HB3 SER A  92      -0.456   7.551  23.705  1.00 23.95           H  
ATOM   1335  O   SER A  92      -1.226   6.964  19.957  1.00 23.95           O  
ATOM   1336  OG  SER A  92      -1.449   5.769  23.615  1.00 23.95           O  
ATOM   1337  HG  SER A  92      -1.904   6.110  24.388  1.00 23.95           H  
ATOM   1338  N   ALA A  93      -3.330   6.416  20.506  1.00 24.39           N  
ATOM   1339  H   ALA A  93      -4.065   6.457  21.197  1.00 24.39           H  
ATOM   1340  CA  ALA A  93      -3.633   5.745  19.241  1.00 24.39           C  
ATOM   1341  HA  ALA A  93      -2.979   6.143  18.465  1.00 24.39           H  
ATOM   1342  C   ALA A  93      -5.081   5.974  18.776  1.00 24.39           C  
ATOM   1343  CB  ALA A  93      -3.323   4.252  19.395  1.00 24.39           C  
ATOM   1344  HB1 ALA A  93      -2.282   4.116  19.686  1.00 24.39           H  
ATOM   1345  HB2 ALA A  93      -3.491   3.741  18.447  1.00 24.39           H  
ATOM   1346  HB3 ALA A  93      -3.969   3.818  20.159  1.00 24.39           H  
ATOM   1347  O   ALA A  93      -5.974   6.239  19.578  1.00 24.39           O  
ATOM   1348  N   PHE A  94      -5.305   5.843  17.464  1.00 26.49           N  
ATOM   1349  H   PHE A  94      -4.519   5.603  16.878  1.00 26.49           H  
ATOM   1350  CA  PHE A  94      -6.605   6.014  16.804  1.00 26.49           C  
ATOM   1351  HA  PHE A  94      -7.400   5.985  17.549  1.00 26.49           H  
ATOM   1352  C   PHE A  94      -6.853   4.846  15.835  1.00 26.49           C  
ATOM   1353  CB  PHE A  94      -6.667   7.389  16.114  1.00 26.49           C  
ATOM   1354  HB2 PHE A  94      -5.782   7.523  15.491  1.00 26.49           H  
ATOM   1355  HB3 PHE A  94      -7.533   7.404  15.452  1.00 26.49           H  
ATOM   1356  O   PHE A  94      -6.647   4.950  14.624  1.00 26.49           O  
ATOM   1357  CG  PHE A  94      -6.790   8.561  17.073  1.00 26.49           C  
ATOM   1358  CD1 PHE A  94      -8.062   9.073  17.397  1.00 26.49           C  
ATOM   1359  HD1 PHE A  94      -8.949   8.645  16.953  1.00 26.49           H  
ATOM   1360  CD2 PHE A  94      -5.642   9.135  17.654  1.00 26.49           C  
ATOM   1361  HD2 PHE A  94      -4.663   8.748  17.415  1.00 26.49           H  
ATOM   1362  CE1 PHE A  94      -8.187  10.145  18.298  1.00 26.49           C  
ATOM   1363  HE1 PHE A  94      -9.166  10.535  18.533  1.00 26.49           H  
ATOM   1364  CE2 PHE A  94      -5.767  10.201  18.564  1.00 26.49           C  
ATOM   1365  HE2 PHE A  94      -4.886  10.627  19.020  1.00 26.49           H  
ATOM   1366  CZ  PHE A  94      -7.039  10.705  18.887  1.00 26.49           C  
ATOM   1367  HZ  PHE A  94      -7.135  11.521  19.588  1.00 26.49           H  
ATOM   1368  N   TYR A  95      -7.244   3.694  16.385  1.00 29.03           N  
ATOM   1369  H   TYR A  95      -7.372   3.658  17.386  1.00 29.03           H  
ATOM   1370  CA  TYR A  95      -7.450   2.458  15.624  1.00 29.03           C  
ATOM   1371  HA  TYR A  95      -6.670   2.394  14.864  1.00 29.03           H  
ATOM   1372  C   TYR A  95      -8.795   2.469  14.880  1.00 29.03           C  
ATOM   1373  CB  TYR A  95      -7.275   1.240  16.543  1.00 29.03           C  
ATOM   1374  HB2 TYR A  95      -7.485   0.338  15.969  1.00 29.03           H  
ATOM   1375  HB3 TYR A  95      -8.008   1.291  17.349  1.00 29.03           H  
ATOM   1376  O   TYR A  95      -9.788   1.904  15.337  1.00 29.03           O  
ATOM   1377  CG  TYR A  95      -5.879   1.107  17.130  1.00 29.03           C  
ATOM   1378  CD1 TYR A  95      -4.778   0.872  16.280  1.00 29.03           C  
ATOM   1379  HD1 TYR A  95      -4.922   0.772  15.215  1.00 29.03           H  
ATOM   1380  CD2 TYR A  95      -5.680   1.205  18.522  1.00 29.03           C  
ATOM   1381  HD2 TYR A  95      -6.520   1.370  19.180  1.00 29.03           H  
ATOM   1382  CE1 TYR A  95      -3.482   0.749  16.818  1.00 29.03           C  
ATOM   1383  HE1 TYR A  95      -2.633   0.554  16.180  1.00 29.03           H  
ATOM   1384  CE2 TYR A  95      -4.387   1.066  19.063  1.00 29.03           C  
ATOM   1385  HE2 TYR A  95      -4.240   1.130  20.132  1.00 29.03           H  
ATOM   1386  OH  TYR A  95      -2.030   0.739  18.721  1.00 29.03           O  
ATOM   1387  HH  TYR A  95      -2.029   0.760  19.681  1.00 29.03           H  
ATOM   1388  CZ  TYR A  95      -3.284   0.846  18.210  1.00 29.03           C  
ATOM   1389  N   ASN A  96      -8.812   3.116  13.712  1.00 30.37           N  
ATOM   1390  H   ASN A  96      -7.985   3.649  13.487  1.00 30.37           H  
ATOM   1391  CA  ASN A  96      -9.975   3.258  12.826  1.00 30.37           C  
ATOM   1392  HA  ASN A  96     -10.832   3.567  13.425  1.00 30.37           H  
ATOM   1393  C   ASN A  96     -10.354   1.923  12.144  1.00 30.37           C  
ATOM   1394  CB  ASN A  96      -9.677   4.377  11.807  1.00 30.37           C  
ATOM   1395  HB2 ASN A  96     -10.512   4.453  11.111  1.00 30.37           H  
ATOM   1396  HB3 ASN A  96      -8.783   4.112  11.243  1.00 30.37           H  
ATOM   1397  O   ASN A  96     -10.164   1.740  10.939  1.00 30.37           O  
ATOM   1398  CG  ASN A  96      -9.492   5.749  12.432  1.00 30.37           C  
ATOM   1399  ND2 ASN A  96      -8.833   6.651  11.744  1.00 30.37           N  
ATOM   1400 HD21 ASN A  96      -8.710   7.541  12.206  1.00 30.37           H  
ATOM   1401 HD22 ASN A  96      -8.446   6.431  10.837  1.00 30.37           H  
ATOM   1402  OD1 ASN A  96      -9.944   6.049  13.519  1.00 30.37           O  
ATOM   1403  N   MET A  97     -10.856   0.965  12.925  1.00 28.85           N  
ATOM   1404  H   MET A  97     -10.925   1.164  13.913  1.00 28.85           H  
ATOM   1405  CA  MET A  97     -11.251  -0.361  12.449  1.00 28.85           C  
ATOM   1406  HA  MET A  97     -10.413  -0.794  11.902  1.00 28.85           H  
ATOM   1407  C   MET A  97     -12.454  -0.283  11.496  1.00 28.85           C  
ATOM   1408  CB  MET A  97     -11.570  -1.279  13.639  1.00 28.85           C  
ATOM   1409  HB2 MET A  97     -12.309  -0.796  14.279  1.00 28.85           H  
ATOM   1410  HB3 MET A  97     -11.998  -2.207  13.261  1.00 28.85           H  
ATOM   1411  O   MET A  97     -13.523   0.202  11.861  1.00 28.85           O  
ATOM   1412  CG  MET A  97     -10.332  -1.629  14.473  1.00 28.85           C  
ATOM   1413  HG2 MET A  97      -9.586  -2.072  13.814  1.00 28.85           H  
ATOM   1414  HG3 MET A  97      -9.911  -0.721  14.904  1.00 28.85           H  
ATOM   1415  SD  MET A  97     -10.666  -2.807  15.810  1.00 28.85           S  
ATOM   1416  CE  MET A  97     -11.458  -1.721  17.028  1.00 28.85           C  
ATOM   1417  HE1 MET A  97     -12.321  -1.223  16.586  1.00 28.85           H  
ATOM   1418  HE2 MET A  97     -11.786  -2.315  17.882  1.00 28.85           H  
ATOM   1419  HE3 MET A  97     -10.741  -0.974  17.369  1.00 28.85           H  
ATOM   1420  N   ARG A  98     -12.290  -0.822  10.283  1.00 31.86           N  
ATOM   1421  H   ARG A  98     -11.379  -1.197  10.058  1.00 31.86           H  
ATOM   1422  CA  ARG A  98     -13.345  -0.955   9.269  1.00 31.86           C  
ATOM   1423  HA  ARG A  98     -14.289  -0.604   9.685  1.00 31.86           H  
ATOM   1424  C   ARG A  98     -13.500  -2.423   8.886  1.00 31.86           C  
ATOM   1425  CB  ARG A  98     -12.989  -0.088   8.051  1.00 31.86           C  
ATOM   1426  HB2 ARG A  98     -12.097  -0.495   7.574  1.00 31.86           H  
ATOM   1427  HB3 ARG A  98     -12.761   0.922   8.392  1.00 31.86           H  
ATOM   1428  O   ARG A  98     -12.521  -3.042   8.473  1.00 31.86           O  
ATOM   1429  CG  ARG A  98     -14.130  -0.009   7.025  1.00 31.86           C  
ATOM   1430  HG2 ARG A  98     -14.948   0.568   7.457  1.00 31.86           H  
ATOM   1431  HG3 ARG A  98     -14.496  -1.004   6.774  1.00 31.86           H  
ATOM   1432  CD  ARG A  98     -13.633   0.671   5.744  1.00 31.86           C  
ATOM   1433  HD2 ARG A  98     -12.975  -0.020   5.217  1.00 31.86           H  
ATOM   1434  HD3 ARG A  98     -13.067   1.561   6.018  1.00 31.86           H  
ATOM   1435  NE  ARG A  98     -14.752   1.080   4.880  1.00 31.86           N  
ATOM   1436  HE  ARG A  98     -15.656   1.170   5.321  1.00 31.86           H  
ATOM   1437  NH1 ARG A  98     -13.626   1.367   2.898  1.00 31.86           N  
ATOM   1438 HH11 ARG A  98     -13.621   1.673   1.936  1.00 31.86           H  
ATOM   1439 HH12 ARG A  98     -12.825   0.912   3.311  1.00 31.86           H  
ATOM   1440  NH2 ARG A  98     -15.721   2.103   3.115  1.00 31.86           N  
ATOM   1441 HH21 ARG A  98     -16.421   2.382   3.787  1.00 31.86           H  
ATOM   1442 HH22 ARG A  98     -15.667   2.578   2.226  1.00 31.86           H  
ATOM   1443  CZ  ARG A  98     -14.694   1.508   3.636  1.00 31.86           C  
ATOM   1444  N   ALA A  99     -14.714  -2.959   8.972  1.00 31.69           N  
ATOM   1445  H   ALA A  99     -15.477  -2.370   9.274  1.00 31.69           H  
ATOM   1446  CA  ALA A  99     -15.008  -4.348   8.609  1.00 31.69           C  
ATOM   1447  HA  ALA A  99     -14.114  -4.798   8.178  1.00 31.69           H  
ATOM   1448  C   ALA A  99     -16.102  -4.444   7.533  1.00 31.69           C  
ATOM   1449  CB  ALA A  99     -15.334  -5.147   9.876  1.00 31.69           C  
ATOM   1450  HB1 ALA A  99     -16.251  -4.779  10.337  1.00 31.69           H  
ATOM   1451  HB2 ALA A  99     -15.460  -6.200   9.623  1.00 31.69           H  
ATOM   1452  HB3 ALA A  99     -14.516  -5.057  10.591  1.00 31.69           H  
ATOM   1453  O   ALA A  99     -16.927  -3.543   7.380  1.00 31.69           O  
ATOM   1454  N   ARG A 100     -16.107  -5.543   6.773  1.00 32.31           N  
ATOM   1455  H   ARG A 100     -15.439  -6.271   6.983  1.00 32.31           H  
ATOM   1456  CA  ARG A 100     -17.107  -5.848   5.739  1.00 32.31           C  
ATOM   1457  HA  ARG A 100     -18.034  -5.320   5.965  1.00 32.31           H  
ATOM   1458  C   ARG A 100     -17.439  -7.329   5.746  1.00 32.31           C  
ATOM   1459  CB  ARG A 100     -16.610  -5.439   4.343  1.00 32.31           C  
ATOM   1460  HB2 ARG A 100     -17.164  -6.006   3.595  1.00 32.31           H  
ATOM   1461  HB3 ARG A 100     -15.550  -5.669   4.234  1.00 32.31           H  
ATOM   1462  O   ARG A 100     -16.539  -8.152   5.891  1.00 32.31           O  
ATOM   1463  CG  ARG A 100     -16.863  -3.953   4.091  1.00 32.31           C  
ATOM   1464  HG2 ARG A 100     -16.255  -3.346   4.762  1.00 32.31           H  
ATOM   1465  HG3 ARG A 100     -17.916  -3.755   4.290  1.00 32.31           H  
ATOM   1466  CD  ARG A 100     -16.574  -3.559   2.641  1.00 32.31           C  
ATOM   1467  HD2 ARG A 100     -15.497  -3.541   2.476  1.00 32.31           H  
ATOM   1468  HD3 ARG A 100     -17.030  -4.297   1.981  1.00 32.31           H  
ATOM   1469  NE  ARG A 100     -17.162  -2.236   2.385  1.00 32.31           N  
ATOM   1470  HE  ARG A 100     -17.438  -1.715   3.204  1.00 32.31           H  
ATOM   1471  NH1 ARG A 100     -17.347  -2.308   0.093  1.00 32.31           N  
ATOM   1472 HH11 ARG A 100     -16.839  -3.181   0.080  1.00 32.31           H  
ATOM   1473 HH12 ARG A 100     -17.646  -1.894  -0.778  1.00 32.31           H  
ATOM   1474  NH2 ARG A 100     -18.269  -0.634   1.274  1.00 32.31           N  
ATOM   1475 HH21 ARG A 100     -18.699  -0.270   0.435  1.00 32.31           H  
ATOM   1476 HH22 ARG A 100     -18.495  -0.255   2.182  1.00 32.31           H  
ATOM   1477  CZ  ARG A 100     -17.583  -1.737   1.243  1.00 32.31           C  
ATOM   1478  N   PHE A 101     -18.713  -7.643   5.538  1.00 34.02           N  
ATOM   1479  H   PHE A 101     -19.384  -6.902   5.395  1.00 34.02           H  
ATOM   1480  CA  PHE A 101     -19.219  -9.012   5.553  1.00 34.02           C  
ATOM   1481  HA  PHE A 101     -18.393  -9.700   5.371  1.00 34.02           H  
ATOM   1482  C   PHE A 101     -20.260  -9.223   4.447  1.00 34.02           C  
ATOM   1483  CB  PHE A 101     -19.806  -9.331   6.937  1.00 34.02           C  
ATOM   1484  HB2 PHE A 101     -20.101 -10.380   6.963  1.00 34.02           H  
ATOM   1485  HB3 PHE A 101     -20.711  -8.737   7.068  1.00 34.02           H  
ATOM   1486  O   PHE A 101     -21.047  -8.326   4.138  1.00 34.02           O  
ATOM   1487  CG  PHE A 101     -18.869  -9.058   8.104  1.00 34.02           C  
ATOM   1488  CD1 PHE A 101     -17.887 -10.001   8.463  1.00 34.02           C  
ATOM   1489  HD1 PHE A 101     -17.807 -10.933   7.924  1.00 34.02           H  
ATOM   1490  CD2 PHE A 101     -18.957  -7.842   8.809  1.00 34.02           C  
ATOM   1491  HD2 PHE A 101     -19.703  -7.111   8.535  1.00 34.02           H  
ATOM   1492  CE1 PHE A 101     -17.000  -9.729   9.522  1.00 34.02           C  
ATOM   1493  HE1 PHE A 101     -16.250 -10.456   9.798  1.00 34.02           H  
ATOM   1494  CE2 PHE A 101     -18.074  -7.572   9.870  1.00 34.02           C  
ATOM   1495  HE2 PHE A 101     -18.154  -6.645  10.418  1.00 34.02           H  
ATOM   1496  CZ  PHE A 101     -17.093  -8.515  10.223  1.00 34.02           C  
ATOM   1497  HZ  PHE A 101     -16.417  -8.311  11.040  1.00 34.02           H  
ATOM   1498  N   CYS A 102     -20.264 -10.433   3.890  1.00 31.00           N  
ATOM   1499  H   CYS A 102     -19.587 -11.110   4.213  1.00 31.00           H  
ATOM   1500  CA  CYS A 102     -21.266 -10.936   2.954  1.00 31.00           C  
ATOM   1501  HA  CYS A 102     -22.109 -10.248   2.894  1.00 31.00           H  
ATOM   1502  C   CYS A 102     -21.750 -12.286   3.497  1.00 31.00           C  
ATOM   1503  CB  CYS A 102     -20.646 -11.099   1.554  1.00 31.00           C  
ATOM   1504  HB2 CYS A 102     -21.418 -11.447   0.867  1.00 31.00           H  
ATOM   1505  HB3 CYS A 102     -19.856 -11.849   1.594  1.00 31.00           H  
ATOM   1506  O   CYS A 102     -20.929 -13.172   3.739  1.00 31.00           O  
ATOM   1507  SG  CYS A 102     -19.959  -9.532   0.936  1.00 31.00           S  
ATOM   1508  HG  CYS A 102     -19.661  -9.966  -0.293  1.00 31.00           H  
ATOM   1509  N   VAL A 103     -23.054 -12.448   3.729  1.00 30.18           N  
ATOM   1510  H   VAL A 103     -23.702 -11.715   3.475  1.00 30.18           H  
ATOM   1511  CA  VAL A 103     -23.594 -13.672   4.344  1.00 30.18           C  
ATOM   1512  HA  VAL A 103     -22.866 -14.050   5.061  1.00 30.18           H  
ATOM   1513  C   VAL A 103     -23.796 -14.739   3.272  1.00 30.18           C  
ATOM   1514  CB  VAL A 103     -24.892 -13.398   5.131  1.00 30.18           C  
ATOM   1515  HB  VAL A 103     -25.657 -13.017   4.454  1.00 30.18           H  
ATOM   1516  O   VAL A 103     -24.660 -14.607   2.410  1.00 30.18           O  
ATOM   1517  CG1 VAL A 103     -25.418 -14.670   5.812  1.00 30.18           C  
ATOM   1518 HG11 VAL A 103     -25.678 -15.423   5.069  1.00 30.18           H  
ATOM   1519 HG12 VAL A 103     -26.318 -14.435   6.381  1.00 30.18           H  
ATOM   1520 HG13 VAL A 103     -24.667 -15.074   6.492  1.00 30.18           H  
ATOM   1521  CG2 VAL A 103     -24.647 -12.358   6.232  1.00 30.18           C  
ATOM   1522 HG21 VAL A 103     -25.571 -12.181   6.783  1.00 30.18           H  
ATOM   1523 HG22 VAL A 103     -23.881 -12.711   6.923  1.00 30.18           H  
ATOM   1524 HG23 VAL A 103     -24.329 -11.414   5.790  1.00 30.18           H  
ATOM   1525  N   LEU A 104     -23.017 -15.820   3.340  1.00 25.37           N  
ATOM   1526  H   LEU A 104     -22.305 -15.853   4.055  1.00 25.37           H  
ATOM   1527  CA  LEU A 104     -23.142 -16.971   2.439  1.00 25.37           C  
ATOM   1528  HA  LEU A 104     -23.429 -16.605   1.453  1.00 25.37           H  
ATOM   1529  C   LEU A 104     -24.298 -17.890   2.885  1.00 25.37           C  
ATOM   1530  CB  LEU A 104     -21.779 -17.675   2.281  1.00 25.37           C  
ATOM   1531  HB2 LEU A 104     -21.479 -18.075   3.250  1.00 25.37           H  
ATOM   1532  HB3 LEU A 104     -21.912 -18.516   1.601  1.00 25.37           H  
ATOM   1533  O   LEU A 104     -24.079 -18.994   3.376  1.00 25.37           O  
ATOM   1534  CG  LEU A 104     -20.642 -16.780   1.742  1.00 25.37           C  
ATOM   1535  HG  LEU A 104     -20.427 -15.995   2.467  1.00 25.37           H  
ATOM   1536  CD1 LEU A 104     -19.373 -17.615   1.559  1.00 25.37           C  
ATOM   1537 HD11 LEU A 104     -19.100 -18.076   2.508  1.00 25.37           H  
ATOM   1538 HD12 LEU A 104     -18.553 -16.975   1.233  1.00 25.37           H  
ATOM   1539 HD13 LEU A 104     -19.542 -18.394   0.815  1.00 25.37           H  
ATOM   1540  CD2 LEU A 104     -20.967 -16.123   0.397  1.00 25.37           C  
ATOM   1541 HD21 LEU A 104     -20.098 -15.576   0.032  1.00 25.37           H  
ATOM   1542 HD22 LEU A 104     -21.786 -15.413   0.518  1.00 25.37           H  
ATOM   1543 HD23 LEU A 104     -21.251 -16.882  -0.332  1.00 25.37           H  
ATOM   1544  N   SER A 105     -25.511 -17.353   2.713  1.00 28.62           N  
ATOM   1545  H   SER A 105     -25.505 -16.406   2.364  1.00 28.62           H  
ATOM   1546  CA  SER A 105     -26.838 -17.968   2.874  1.00 28.62           C  
ATOM   1547  HA  SER A 105     -27.537 -17.140   2.756  1.00 28.62           H  
ATOM   1548  C   SER A 105     -27.208 -18.574   4.246  1.00 28.62           C  
ATOM   1549  CB  SER A 105     -27.144 -18.898   1.681  1.00 28.62           C  
ATOM   1550  HB2 SER A 105     -28.218 -19.079   1.625  1.00 28.62           H  
ATOM   1551  HB3 SER A 105     -26.850 -18.394   0.760  1.00 28.62           H  
ATOM   1552  O   SER A 105     -26.430 -18.635   5.203  1.00 28.62           O  
ATOM   1553  OG  SER A 105     -26.477 -20.141   1.755  1.00 28.62           O  
ATOM   1554  HG  SER A 105     -27.125 -20.818   1.965  1.00 28.62           H  
ATOM   1555  N   ASP A 106     -28.487 -18.955   4.339  1.00 29.77           N  
ATOM   1556  H   ASP A 106     -29.028 -18.843   3.493  1.00 29.77           H  
ATOM   1557  CA  ASP A 106     -29.123 -19.884   5.285  1.00 29.77           C  
ATOM   1558  HA  ASP A 106     -30.173 -19.593   5.308  1.00 29.77           H  
ATOM   1559  C   ASP A 106     -28.639 -19.824   6.743  1.00 29.77           C  
ATOM   1560  CB  ASP A 106     -29.120 -21.320   4.727  1.00 29.77           C  
ATOM   1561  HB2 ASP A 106     -28.221 -21.837   5.065  1.00 29.77           H  
ATOM   1562  HB3 ASP A 106     -29.980 -21.859   5.123  1.00 29.77           H  
ATOM   1563  O   ASP A 106     -27.968 -20.733   7.243  1.00 29.77           O  
ATOM   1564  CG  ASP A 106     -29.142 -21.361   3.204  1.00 29.77           C  
ATOM   1565  OD1 ASP A 106     -30.013 -20.698   2.607  1.00 29.77           O  
ATOM   1566  OD2 ASP A 106     -28.180 -21.946   2.658  1.00 29.77           O  
ATOM   1567  N   SER A 107     -29.043 -18.771   7.461  1.00 29.81           N  
ATOM   1568  H   SER A 107     -29.571 -18.056   6.982  1.00 29.81           H  
ATOM   1569  CA  SER A 107     -28.871 -18.646   8.922  1.00 29.81           C  
ATOM   1570  HA  SER A 107     -29.106 -17.610   9.165  1.00 29.81           H  
ATOM   1571  C   SER A 107     -27.425 -18.831   9.422  1.00 29.81           C  
ATOM   1572  CB  SER A 107     -29.909 -19.493   9.680  1.00 29.81           C  
ATOM   1573  HB2 SER A 107     -30.900 -19.082   9.487  1.00 29.81           H  
ATOM   1574  HB3 SER A 107     -29.723 -19.426  10.752  1.00 29.81           H  
ATOM   1575  O   SER A 107     -27.182 -19.349  10.515  1.00 29.81           O  
ATOM   1576  OG  SER A 107     -29.913 -20.852   9.281  1.00 29.81           O  
ATOM   1577  HG  SER A 107     -29.122 -21.024   8.765  1.00 29.81           H  
ATOM   1578  N   THR A 108     -26.451 -18.392   8.622  1.00 32.09           N  
ATOM   1579  H   THR A 108     -26.702 -18.086   7.693  1.00 32.09           H  
ATOM   1580  CA  THR A 108     -25.035 -18.310   9.004  1.00 32.09           C  
ATOM   1581  HA  THR A 108     -24.759 -19.202   9.565  1.00 32.09           H  
ATOM   1582  C   THR A 108     -24.803 -17.098   9.910  1.00 32.09           C  
ATOM   1583  CB  THR A 108     -24.137 -18.287   7.756  1.00 32.09           C  
ATOM   1584  HB  THR A 108     -24.329 -17.391   7.166  1.00 32.09           H  
ATOM   1585  O   THR A 108     -24.601 -15.989   9.420  1.00 32.09           O  
ATOM   1586  CG2 THR A 108     -22.653 -18.355   8.121  1.00 32.09           C  
ATOM   1587 HG21 THR A 108     -22.456 -19.237   8.730  1.00 32.09           H  
ATOM   1588 HG22 THR A 108     -22.360 -17.460   8.671  1.00 32.09           H  
ATOM   1589 HG23 THR A 108     -22.062 -18.409   7.207  1.00 32.09           H  
ATOM   1590  OG1 THR A 108     -24.397 -19.427   6.966  1.00 32.09           O  
ATOM   1591  HG1 THR A 108     -24.990 -19.167   6.258  1.00 32.09           H  
ATOM   1592  N   ILE A 109     -24.851 -17.287  11.236  1.00 33.58           N  
ATOM   1593  H   ILE A 109     -25.057 -18.206  11.599  1.00 33.58           H  
ATOM   1594  CA  ILE A 109     -24.652 -16.196  12.204  1.00 33.58           C  
ATOM   1595  HA  ILE A 109     -25.169 -15.313  11.827  1.00 33.58           H  
ATOM   1596  C   ILE A 109     -23.158 -15.860  12.300  1.00 33.58           C  
ATOM   1597  CB  ILE A 109     -25.270 -16.525  13.586  1.00 33.58           C  
ATOM   1598  HB  ILE A 109     -24.762 -17.398  13.996  1.00 33.58           H  
ATOM   1599  O   ILE A 109     -22.342 -16.696  12.691  1.00 33.58           O  
ATOM   1600  CG1 ILE A 109     -26.778 -16.851  13.450  1.00 33.58           C  
ATOM   1601 HG12 ILE A 109     -27.300 -15.986  13.041  1.00 33.58           H  
ATOM   1602 HG13 ILE A 109     -26.904 -17.679  12.753  1.00 33.58           H  
ATOM   1603  CG2 ILE A 109     -25.052 -15.348  14.559  1.00 33.58           C  
ATOM   1604 HG21 ILE A 109     -23.991 -15.129  14.675  1.00 33.58           H  
ATOM   1605 HG22 ILE A 109     -25.568 -14.458  14.199  1.00 33.58           H  
ATOM   1606 HG23 ILE A 109     -25.427 -15.601  15.551  1.00 33.58           H  
ATOM   1607  CD1 ILE A 109     -27.462 -17.269  14.758  1.00 33.58           C  
ATOM   1608 HD11 ILE A 109     -26.910 -18.087  15.220  1.00 33.58           H  
ATOM   1609 HD12 ILE A 109     -28.476 -17.605  14.540  1.00 33.58           H  
ATOM   1610 HD13 ILE A 109     -27.522 -16.427  15.448  1.00 33.58           H  
ATOM   1611  N   VAL A 110     -22.801 -14.621  11.957  1.00 31.99           N  
ATOM   1612  H   VAL A 110     -23.525 -13.997  11.630  1.00 31.99           H  
ATOM   1613  CA  VAL A 110     -21.416 -14.120  11.950  1.00 31.99           C  
ATOM   1614  HA  VAL A 110     -20.740 -14.972  12.015  1.00 31.99           H  
ATOM   1615  C   VAL A 110     -21.161 -13.267  13.196  1.00 31.99           C  
ATOM   1616  CB  VAL A 110     -21.077 -13.390  10.627  1.00 31.99           C  
ATOM   1617  HB  VAL A 110     -21.619 -12.445  10.578  1.00 31.99           H  
ATOM   1618  O   VAL A 110     -21.029 -12.049  13.117  1.00 31.99           O  
ATOM   1619  CG1 VAL A 110     -19.570 -13.113  10.512  1.00 31.99           C  
ATOM   1620 HG11 VAL A 110     -19.009 -14.047  10.540  1.00 31.99           H  
ATOM   1621 HG12 VAL A 110     -19.360 -12.593   9.577  1.00 31.99           H  
ATOM   1622 HG13 VAL A 110     -19.238 -12.472  11.329  1.00 31.99           H  
ATOM   1623  CG2 VAL A 110     -21.463 -14.222   9.394  1.00 31.99           C  
ATOM   1624 HG21 VAL A 110     -22.546 -14.335   9.341  1.00 31.99           H  
ATOM   1625 HG22 VAL A 110     -21.138 -13.716   8.486  1.00 31.99           H  
ATOM   1626 HG23 VAL A 110     -21.000 -15.208   9.445  1.00 31.99           H  
ATOM   1627  N   SER A 111     -21.115 -13.907  14.366  1.00 32.04           N  
ATOM   1628  H   SER A 111     -21.292 -14.901  14.390  1.00 32.04           H  
ATOM   1629  CA  SER A 111     -20.651 -13.248  15.595  1.00 32.04           C  
ATOM   1630  HA  SER A 111     -21.125 -12.269  15.667  1.00 32.04           H  
ATOM   1631  C   SER A 111     -19.134 -13.045  15.539  1.00 32.04           C  
ATOM   1632  CB  SER A 111     -21.039 -14.046  16.842  1.00 32.04           C  
ATOM   1633  HB2 SER A 111     -20.671 -13.536  17.732  1.00 32.04           H  
ATOM   1634  HB3 SER A 111     -20.589 -15.037  16.787  1.00 32.04           H  
ATOM   1635  O   SER A 111     -18.385 -13.971  15.211  1.00 32.04           O  
ATOM   1636  OG  SER A 111     -22.443 -14.187  16.923  1.00 32.04           O  
ATOM   1637  HG  SER A 111     -22.821 -13.345  17.189  1.00 32.04           H  
ATOM   1638  N   VAL A 112     -18.689 -11.829  15.856  1.00 33.32           N  
ATOM   1639  H   VAL A 112     -19.361 -11.136  16.154  1.00 33.32           H  
ATOM   1640  CA  VAL A 112     -17.291 -11.391  15.752  1.00 33.32           C  
ATOM   1641  HA  VAL A 112     -16.670 -12.222  15.418  1.00 33.32           H  
ATOM   1642  C   VAL A 112     -16.800 -10.946  17.122  1.00 33.32           C  
ATOM   1643  CB  VAL A 112     -17.142 -10.245  14.728  1.00 33.32           C  
ATOM   1644  HB  VAL A 112     -17.732  -9.389  15.058  1.00 33.32           H  
ATOM   1645  O   VAL A 112     -17.422 -10.096  17.753  1.00 33.32           O  
ATOM   1646  CG1 VAL A 112     -15.682  -9.794  14.581  1.00 33.32           C  
ATOM   1647 HG11 VAL A 112     -15.327  -9.361  15.516  1.00 33.32           H  
ATOM   1648 HG12 VAL A 112     -15.050 -10.642  14.317  1.00 33.32           H  
ATOM   1649 HG13 VAL A 112     -15.604  -9.031  13.807  1.00 33.32           H  
ATOM   1650  CG2 VAL A 112     -17.651 -10.662  13.342  1.00 33.32           C  
ATOM   1651 HG21 VAL A 112     -18.725 -10.845  13.380  1.00 33.32           H  
ATOM   1652 HG22 VAL A 112     -17.478  -9.860  12.625  1.00 33.32           H  
ATOM   1653 HG23 VAL A 112     -17.146 -11.569  13.010  1.00 33.32           H  
ATOM   1654  N   PHE A 113     -15.665 -11.492  17.557  1.00 29.55           N  
ATOM   1655  H   PHE A 113     -15.220 -12.196  16.985  1.00 29.55           H  
ATOM   1656  CA  PHE A 113     -15.023 -11.146  18.822  1.00 29.55           C  
ATOM   1657  HA  PHE A 113     -15.556 -10.323  19.297  1.00 29.55           H  
ATOM   1658  C   PHE A 113     -13.589 -10.680  18.557  1.00 29.55           C  
ATOM   1659  CB  PHE A 113     -15.087 -12.344  19.782  1.00 29.55           C  
ATOM   1660  HB2 PHE A 113     -14.521 -12.098  20.680  1.00 29.55           H  
ATOM   1661  HB3 PHE A 113     -14.603 -13.202  19.316  1.00 29.55           H  
ATOM   1662  O   PHE A 113     -12.678 -11.493  18.390  1.00 29.55           O  
ATOM   1663  CG  PHE A 113     -16.490 -12.747  20.189  1.00 29.55           C  
ATOM   1664  CD1 PHE A 113     -17.099 -12.141  21.304  1.00 29.55           C  
ATOM   1665  HD1 PHE A 113     -16.569 -11.389  21.870  1.00 29.55           H  
ATOM   1666  CD2 PHE A 113     -17.192 -13.723  19.453  1.00 29.55           C  
ATOM   1667  HD2 PHE A 113     -16.737 -14.184  18.589  1.00 29.55           H  
ATOM   1668  CE1 PHE A 113     -18.403 -12.507  21.682  1.00 29.55           C  
ATOM   1669  HE1 PHE A 113     -18.870 -12.035  22.534  1.00 29.55           H  
ATOM   1670  CE2 PHE A 113     -18.495 -14.090  19.834  1.00 29.55           C  
ATOM   1671  HE2 PHE A 113     -19.032 -14.837  19.268  1.00 29.55           H  
ATOM   1672  CZ  PHE A 113     -19.102 -13.480  20.946  1.00 29.55           C  
ATOM   1673  HZ  PHE A 113     -20.107 -13.753  21.232  1.00 29.55           H  
ATOM   1674  N   GLY A 114     -13.399  -9.361  18.492  1.00 31.65           N  
ATOM   1675  H   GLY A 114     -14.197  -8.759  18.633  1.00 31.65           H  
ATOM   1676  CA  GLY A 114     -12.072  -8.752  18.574  1.00 31.65           C  
ATOM   1677  HA2 GLY A 114     -12.110  -7.720  18.223  1.00 31.65           H  
ATOM   1678  HA3 GLY A 114     -11.373  -9.304  17.945  1.00 31.65           H  
ATOM   1679  C   GLY A 114     -11.578  -8.754  20.022  1.00 31.65           C  
ATOM   1680  O   GLY A 114     -12.344  -8.389  20.915  1.00 31.65           O  
ATOM   1681  N   ASP A 115     -10.325  -9.156  20.246  1.00 28.74           N  
ATOM   1682  H   ASP A 115      -9.760  -9.438  19.458  1.00 28.74           H  
ATOM   1683  CA  ASP A 115      -9.714  -9.236  21.581  1.00 28.74           C  
ATOM   1684  HA  ASP A 115     -10.445  -8.920  22.325  1.00 28.74           H  
ATOM   1685  C   ASP A 115      -8.475  -8.317  21.664  1.00 28.74           C  
ATOM   1686  CB  ASP A 115      -9.391 -10.701  21.924  1.00 28.74           C  
ATOM   1687  HB2 ASP A 115     -10.219 -11.326  21.590  1.00 28.74           H  
ATOM   1688  HB3 ASP A 115      -8.494 -11.020  21.394  1.00 28.74           H  
ATOM   1689  O   ASP A 115      -7.428  -8.640  21.088  1.00 28.74           O  
ATOM   1690  CG  ASP A 115      -9.200 -10.929  23.429  1.00 28.74           C  
ATOM   1691  OD1 ASP A 115      -8.834  -9.977  24.156  1.00 28.74           O  
ATOM   1692  OD2 ASP A 115      -9.472 -12.063  23.874  1.00 28.74           O  
ATOM   1693  N   PRO A 116      -8.574  -7.147  22.328  1.00 32.00           N  
ATOM   1694  CA  PRO A 116      -7.491  -6.174  22.460  1.00 32.00           C  
ATOM   1695  HA  PRO A 116      -6.912  -6.136  21.538  1.00 32.00           H  
ATOM   1696  C   PRO A 116      -6.534  -6.560  23.600  1.00 32.00           C  
ATOM   1697  CB  PRO A 116      -8.201  -4.830  22.655  1.00 32.00           C  
ATOM   1698  HB2 PRO A 116      -7.581  -4.087  23.157  1.00 32.00           H  
ATOM   1699  HB3 PRO A 116      -8.530  -4.450  21.688  1.00 32.00           H  
ATOM   1700  O   PRO A 116      -6.326  -5.806  24.554  1.00 32.00           O  
ATOM   1701  CG  PRO A 116      -9.417  -5.227  23.486  1.00 32.00           C  
ATOM   1702  HG2 PRO A 116     -10.235  -4.516  23.363  1.00 32.00           H  
ATOM   1703  HG3 PRO A 116      -9.138  -5.312  24.536  1.00 32.00           H  
ATOM   1704  CD  PRO A 116      -9.781  -6.608  22.938  1.00 32.00           C  
ATOM   1705  HD2 PRO A 116     -10.561  -6.507  22.183  1.00 32.00           H  
ATOM   1706  HD3 PRO A 116     -10.124  -7.252  23.748  1.00 32.00           H  
ATOM   1707  N   MET A 117      -5.952  -7.758  23.511  1.00 22.21           N  
ATOM   1708  H   MET A 117      -6.204  -8.343  22.727  1.00 22.21           H  
ATOM   1709  CA  MET A 117      -4.887  -8.196  24.417  1.00 22.21           C  
ATOM   1710  HA  MET A 117      -5.262  -8.119  25.437  1.00 22.21           H  
ATOM   1711  C   MET A 117      -3.652  -7.288  24.287  1.00 22.21           C  
ATOM   1712  CB  MET A 117      -4.497  -9.658  24.150  1.00 22.21           C  
ATOM   1713  HB2 MET A 117      -3.784  -9.963  24.916  1.00 22.21           H  
ATOM   1714  HB3 MET A 117      -4.006  -9.734  23.179  1.00 22.21           H  
ATOM   1715  O   MET A 117      -3.412  -6.696  23.235  1.00 22.21           O  
ATOM   1716  CG  MET A 117      -5.683 -10.627  24.175  1.00 22.21           C  
ATOM   1717  HG2 MET A 117      -6.358 -10.355  24.986  1.00 22.21           H  
ATOM   1718  HG3 MET A 117      -6.233 -10.529  23.239  1.00 22.21           H  
ATOM   1719  SD  MET A 117      -5.193 -12.362  24.381  1.00 22.21           S  
ATOM   1720  CE  MET A 117      -5.425 -12.505  26.173  1.00 22.21           C  
ATOM   1721  HE1 MET A 117      -5.171 -13.515  26.494  1.00 22.21           H  
ATOM   1722  HE2 MET A 117      -4.787 -11.786  26.687  1.00 22.21           H  
ATOM   1723  HE3 MET A 117      -6.468 -12.302  26.417  1.00 22.21           H  
ATOM   1724  N   LEU A 118      -2.829  -7.211  25.338  1.00 27.53           N  
ATOM   1725  H   LEU A 118      -3.079  -7.720  26.174  1.00 27.53           H  
ATOM   1726  CA  LEU A 118      -1.628  -6.362  25.389  1.00 27.53           C  
ATOM   1727  HA  LEU A 118      -1.861  -5.420  24.892  1.00 27.53           H  
ATOM   1728  C   LEU A 118      -0.458  -6.976  24.585  1.00 27.53           C  
ATOM   1729  CB  LEU A 118      -1.269  -6.027  26.854  1.00 27.53           C  
ATOM   1730  HB2 LEU A 118      -1.283  -6.939  27.453  1.00 27.53           H  
ATOM   1731  HB3 LEU A 118      -0.247  -5.647  26.861  1.00 27.53           H  
ATOM   1732  O   LEU A 118       0.567  -7.379  25.133  1.00 27.53           O  
ATOM   1733  CG  LEU A 118      -2.150  -4.947  27.517  1.00 27.53           C  
ATOM   1734  HG  LEU A 118      -2.152  -4.056  26.889  1.00 27.53           H  
ATOM   1735  CD1 LEU A 118      -3.599  -5.378  27.763  1.00 27.53           C  
ATOM   1736 HD11 LEU A 118      -3.628  -6.323  28.305  1.00 27.53           H  
ATOM   1737 HD12 LEU A 118      -4.126  -5.477  26.814  1.00 27.53           H  
ATOM   1738 HD13 LEU A 118      -4.120  -4.616  28.343  1.00 27.53           H  
ATOM   1739  CD2 LEU A 118      -1.549  -4.571  28.873  1.00 27.53           C  
ATOM   1740 HD21 LEU A 118      -1.543  -5.438  29.534  1.00 27.53           H  
ATOM   1741 HD22 LEU A 118      -2.136  -3.773  29.329  1.00 27.53           H  
ATOM   1742 HD23 LEU A 118      -0.528  -4.214  28.737  1.00 27.53           H  
ATOM   1743  N   ALA A 119      -0.650  -7.068  23.271  1.00 25.71           N  
ATOM   1744  H   ALA A 119      -1.533  -6.722  22.923  1.00 25.71           H  
ATOM   1745  CA  ALA A 119       0.312  -7.516  22.268  1.00 25.71           C  
ATOM   1746  HA  ALA A 119       1.084  -8.112  22.755  1.00 25.71           H  
ATOM   1747  C   ALA A 119       0.991  -6.316  21.561  1.00 25.71           C  
ATOM   1748  CB  ALA A 119      -0.463  -8.414  21.290  1.00 25.71           C  
ATOM   1749  HB1 ALA A 119       0.207  -8.840  20.543  1.00 25.71           H  
ATOM   1750  HB2 ALA A 119      -0.945  -9.226  21.834  1.00 25.71           H  
ATOM   1751  HB3 ALA A 119      -1.226  -7.827  20.778  1.00 25.71           H  
ATOM   1752  O   ALA A 119       0.571  -5.171  21.750  1.00 25.71           O  
ATOM   1753  N   PRO A 120       2.024  -6.541  20.722  1.00 26.57           N  
ATOM   1754  CA  PRO A 120       2.527  -5.517  19.805  1.00 26.57           C  
ATOM   1755  HA  PRO A 120       2.926  -4.701  20.407  1.00 26.57           H  
ATOM   1756  C   PRO A 120       1.420  -4.997  18.863  1.00 26.57           C  
ATOM   1757  CB  PRO A 120       3.673  -6.177  19.028  1.00 26.57           C  
ATOM   1758  HB2 PRO A 120       4.475  -5.471  18.813  1.00 26.57           H  
ATOM   1759  HB3 PRO A 120       3.297  -6.615  18.104  1.00 26.57           H  
ATOM   1760  O   PRO A 120       0.591  -5.794  18.413  1.00 26.57           O  
ATOM   1761  CG  PRO A 120       4.133  -7.294  19.966  1.00 26.57           C  
ATOM   1762  HG2 PRO A 120       4.792  -6.884  20.731  1.00 26.57           H  
ATOM   1763  HG3 PRO A 120       4.623  -8.102  19.423  1.00 26.57           H  
ATOM   1764  CD  PRO A 120       2.822  -7.750  20.603  1.00 26.57           C  
ATOM   1765  HD2 PRO A 120       2.322  -8.455  19.937  1.00 26.57           H  
ATOM   1766  HD3 PRO A 120       3.013  -8.207  21.574  1.00 26.57           H  
ATOM   1767  N   PRO A 121       1.400  -3.689  18.534  1.00 29.17           N  
ATOM   1768  CA  PRO A 121       0.295  -3.036  17.816  1.00 29.17           C  
ATOM   1769  HA  PRO A 121      -0.643  -3.244  18.330  1.00 29.17           H  
ATOM   1770  C   PRO A 121       0.130  -3.492  16.355  1.00 29.17           C  
ATOM   1771  CB  PRO A 121       0.600  -1.537  17.910  1.00 29.17           C  
ATOM   1772  HB2 PRO A 121       0.215  -0.978  17.057  1.00 29.17           H  
ATOM   1773  HB3 PRO A 121       0.187  -1.142  18.838  1.00 29.17           H  
ATOM   1774  O   PRO A 121      -0.864  -3.167  15.709  1.00 29.17           O  
ATOM   1775  CG  PRO A 121       2.126  -1.497  17.975  1.00 29.17           C  
ATOM   1776  HG2 PRO A 121       2.543  -1.621  16.975  1.00 29.17           H  
ATOM   1777  HG3 PRO A 121       2.490  -0.578  18.435  1.00 29.17           H  
ATOM   1778  CD  PRO A 121       2.451  -2.724  18.824  1.00 29.17           C  
ATOM   1779  HD2 PRO A 121       3.432  -3.114  18.554  1.00 29.17           H  
ATOM   1780  HD3 PRO A 121       2.421  -2.460  19.881  1.00 29.17           H  
ATOM   1781  N   ASP A 122       1.086  -4.260  15.834  1.00 26.16           N  
ATOM   1782  H   ASP A 122       1.923  -4.399  16.381  1.00 26.16           H  
ATOM   1783  CA  ASP A 122       1.067  -4.930  14.529  1.00 26.16           C  
ATOM   1784  HA  ASP A 122       0.948  -4.184  13.744  1.00 26.16           H  
ATOM   1785  C   ASP A 122      -0.061  -5.979  14.404  1.00 26.16           C  
ATOM   1786  CB  ASP A 122       2.423  -5.644  14.355  1.00 26.16           C  
ATOM   1787  HB2 ASP A 122       2.534  -5.939  13.312  1.00 26.16           H  
ATOM   1788  HB3 ASP A 122       2.422  -6.554  14.956  1.00 26.16           H  
ATOM   1789  O   ASP A 122      -0.475  -6.347  13.296  1.00 26.16           O  
ATOM   1790  CG  ASP A 122       3.625  -4.795  14.788  1.00 26.16           C  
ATOM   1791  OD1 ASP A 122       4.300  -4.249  13.890  1.00 26.16           O  
ATOM   1792  OD2 ASP A 122       3.844  -4.704  16.021  1.00 26.16           O  
ATOM   1793  N   CYS A 123      -0.543  -6.479  15.547  1.00 26.69           N  
ATOM   1794  H   CYS A 123      -0.192  -6.086  16.409  1.00 26.69           H  
ATOM   1795  CA  CYS A 123      -1.422  -7.635  15.666  1.00 26.69           C  
ATOM   1796  HA  CYS A 123      -1.652  -8.023  14.673  1.00 26.69           H  
ATOM   1797  C   CYS A 123      -2.744  -7.287  16.363  1.00 26.69           C  
ATOM   1798  CB  CYS A 123      -0.676  -8.723  16.452  1.00 26.69           C  
ATOM   1799  HB2 CYS A 123      -0.280  -8.280  17.365  1.00 26.69           H  
ATOM   1800  HB3 CYS A 123      -1.369  -9.520  16.724  1.00 26.69           H  
ATOM   1801  O   CYS A 123      -2.758  -6.778  17.479  1.00 26.69           O  
ATOM   1802  SG  CYS A 123       0.679  -9.414  15.457  1.00 26.69           S  
ATOM   1803  HG  CYS A 123       1.354  -9.954  16.476  1.00 26.69           H  
ATOM   1804  N   LEU A 124      -3.861  -7.683  15.748  1.00 31.56           N  
ATOM   1805  H   LEU A 124      -3.781  -8.114  14.838  1.00 31.56           H  
ATOM   1806  CA  LEU A 124      -5.187  -7.710  16.367  1.00 31.56           C  
ATOM   1807  HA  LEU A 124      -5.108  -7.434  17.419  1.00 31.56           H  
ATOM   1808  C   LEU A 124      -5.738  -9.135  16.274  1.00 31.56           C  
ATOM   1809  CB  LEU A 124      -6.091  -6.691  15.652  1.00 31.56           C  
ATOM   1810  HB2 LEU A 124      -5.654  -5.699  15.765  1.00 31.56           H  
ATOM   1811  HB3 LEU A 124      -6.102  -6.941  14.591  1.00 31.56           H  
ATOM   1812  O   LEU A 124      -5.747  -9.720  15.189  1.00 31.56           O  
ATOM   1813  CG  LEU A 124      -7.549  -6.654  16.149  1.00 31.56           C  
ATOM   1814  HG  LEU A 124      -7.988  -7.648  16.066  1.00 31.56           H  
ATOM   1815  CD1 LEU A 124      -7.666  -6.189  17.601  1.00 31.56           C  
ATOM   1816 HD11 LEU A 124      -8.717  -6.125  17.884  1.00 31.56           H  
ATOM   1817 HD12 LEU A 124      -7.182  -6.902  18.269  1.00 31.56           H  
ATOM   1818 HD13 LEU A 124      -7.201  -5.211  17.722  1.00 31.56           H  
ATOM   1819  CD2 LEU A 124      -8.361  -5.705  15.267  1.00 31.56           C  
ATOM   1820 HD21 LEU A 124      -7.962  -4.693  15.342  1.00 31.56           H  
ATOM   1821 HD22 LEU A 124      -9.401  -5.704  15.593  1.00 31.56           H  
ATOM   1822 HD23 LEU A 124      -8.318  -6.038  14.230  1.00 31.56           H  
ATOM   1823  N   PHE A 125      -6.215  -9.698  17.385  1.00 30.65           N  
ATOM   1824  H   PHE A 125      -6.222  -9.177  18.250  1.00 30.65           H  
ATOM   1825  CA  PHE A 125      -6.901 -10.988  17.349  1.00 30.65           C  
ATOM   1826  HA  PHE A 125      -6.480 -11.576  16.534  1.00 30.65           H  
ATOM   1827  C   PHE A 125      -8.391 -10.790  17.049  1.00 30.65           C  
ATOM   1828  CB  PHE A 125      -6.650 -11.776  18.638  1.00 30.65           C  
ATOM   1829  HB2 PHE A 125      -7.126 -11.260  19.472  1.00 30.65           H  
ATOM   1830  HB3 PHE A 125      -5.578 -11.805  18.834  1.00 30.65           H  
ATOM   1831  O   PHE A 125      -9.052  -9.967  17.681  1.00 30.65           O  
ATOM   1832  CG  PHE A 125      -7.154 -13.204  18.551  1.00 30.65           C  
ATOM   1833  CD1 PHE A 125      -8.247 -13.624  19.332  1.00 30.65           C  
ATOM   1834  HD1 PHE A 125      -8.714 -12.941  20.026  1.00 30.65           H  
ATOM   1835  CD2 PHE A 125      -6.549 -14.109  17.656  1.00 30.65           C  
ATOM   1836  HD2 PHE A 125      -5.706 -13.796  17.058  1.00 30.65           H  
ATOM   1837  CE1 PHE A 125      -8.729 -14.940  19.219  1.00 30.65           C  
ATOM   1838  HE1 PHE A 125      -9.556 -15.258  19.837  1.00 30.65           H  
ATOM   1839  CE2 PHE A 125      -7.041 -15.420  17.531  1.00 30.65           C  
ATOM   1840  HE2 PHE A 125      -6.580 -16.104  16.834  1.00 30.65           H  
ATOM   1841  CZ  PHE A 125      -8.133 -15.836  18.314  1.00 30.65           C  
ATOM   1842  HZ  PHE A 125      -8.511 -16.844  18.222  1.00 30.65           H  
ATOM   1843  N   VAL A 126      -8.915 -11.540  16.075  1.00 31.14           N  
ATOM   1844  H   VAL A 126      -8.315 -12.205  15.610  1.00 31.14           H  
ATOM   1845  CA  VAL A 126     -10.315 -11.467  15.631  1.00 31.14           C  
ATOM   1846  HA  VAL A 126     -10.904 -10.955  16.392  1.00 31.14           H  
ATOM   1847  C   VAL A 126     -10.867 -12.883  15.492  1.00 31.14           C  
ATOM   1848  CB  VAL A 126     -10.466 -10.675  14.313  1.00 31.14           C  
ATOM   1849  HB  VAL A 126      -9.975 -11.212  13.502  1.00 31.14           H  
ATOM   1850  O   VAL A 126     -10.639 -13.564  14.493  1.00 31.14           O  
ATOM   1851  CG1 VAL A 126     -11.950 -10.497  13.959  1.00 31.14           C  
ATOM   1852 HG11 VAL A 126     -12.462  -9.959  14.757  1.00 31.14           H  
ATOM   1853 HG12 VAL A 126     -12.044  -9.936  13.029  1.00 31.14           H  
ATOM   1854 HG13 VAL A 126     -12.423 -11.469  13.820  1.00 31.14           H  
ATOM   1855  CG2 VAL A 126      -9.842  -9.275  14.395  1.00 31.14           C  
ATOM   1856 HG21 VAL A 126      -8.761  -9.357  14.508  1.00 31.14           H  
ATOM   1857 HG22 VAL A 126     -10.044  -8.719  13.479  1.00 31.14           H  
ATOM   1858 HG23 VAL A 126     -10.252  -8.731  15.247  1.00 31.14           H  
ATOM   1859  N   SER A 127     -11.599 -13.333  16.508  1.00 29.60           N  
ATOM   1860  H   SER A 127     -11.784 -12.705  17.276  1.00 29.60           H  
ATOM   1861  CA  SER A 127     -12.282 -14.625  16.496  1.00 29.60           C  
ATOM   1862  HA  SER A 127     -11.648 -15.350  15.986  1.00 29.60           H  
ATOM   1863  C   SER A 127     -13.613 -14.521  15.745  1.00 29.60           C  
ATOM   1864  CB  SER A 127     -12.474 -15.113  17.929  1.00 29.60           C  
ATOM   1865  HB2 SER A 127     -13.111 -14.411  18.466  1.00 29.60           H  
ATOM   1866  HB3 SER A 127     -11.504 -15.154  18.425  1.00 29.60           H  
ATOM   1867  O   SER A 127     -14.414 -13.616  15.989  1.00 29.60           O  
ATOM   1868  OG  SER A 127     -13.060 -16.400  17.946  1.00 29.60           O  
ATOM   1869  HG  SER A 127     -13.299 -16.589  18.856  1.00 29.60           H  
ATOM   1870  N   LEU A 128     -13.844 -15.457  14.822  1.00 31.19           N  
ATOM   1871  H   LEU A 128     -13.140 -16.171  14.701  1.00 31.19           H  
ATOM   1872  CA  LEU A 128     -15.007 -15.501  13.932  1.00 31.19           C  
ATOM   1873  HA  LEU A 128     -15.668 -14.660  14.139  1.00 31.19           H  
ATOM   1874  C   LEU A 128     -15.811 -16.777  14.207  1.00 31.19           C  
ATOM   1875  CB  LEU A 128     -14.529 -15.402  12.466  1.00 31.19           C  
ATOM   1876  HB2 LEU A 128     -15.398 -15.498  11.814  1.00 31.19           H  
ATOM   1877  HB3 LEU A 128     -13.869 -16.245  12.262  1.00 31.19           H  
ATOM   1878  O   LEU A 128     -15.619 -17.807  13.558  1.00 31.19           O  
ATOM   1879  CG  LEU A 128     -13.783 -14.103  12.101  1.00 31.19           C  
ATOM   1880  HG  LEU A 128     -12.912 -13.985  12.745  1.00 31.19           H  
ATOM   1881  CD1 LEU A 128     -13.298 -14.178  10.653  1.00 31.19           C  
ATOM   1882 HD11 LEU A 128     -14.147 -14.277   9.976  1.00 31.19           H  
ATOM   1883 HD12 LEU A 128     -12.740 -13.274  10.407  1.00 31.19           H  
ATOM   1884 HD13 LEU A 128     -12.638 -15.037  10.533  1.00 31.19           H  
ATOM   1885  CD2 LEU A 128     -14.673 -12.868  12.239  1.00 31.19           C  
ATOM   1886 HD21 LEU A 128     -15.569 -12.979  11.628  1.00 31.19           H  
ATOM   1887 HD22 LEU A 128     -14.125 -11.981  11.922  1.00 31.19           H  
ATOM   1888 HD23 LEU A 128     -14.957 -12.739  13.283  1.00 31.19           H  
ATOM   1889  N   SER A 129     -16.711 -16.731  15.191  1.00 28.68           N  
ATOM   1890  H   SER A 129     -16.881 -15.849  15.654  1.00 28.68           H  
ATOM   1891  CA  SER A 129     -17.534 -17.880  15.588  1.00 28.68           C  
ATOM   1892  HA  SER A 129     -16.929 -18.782  15.493  1.00 28.68           H  
ATOM   1893  C   SER A 129     -18.732 -18.051  14.645  1.00 28.68           C  
ATOM   1894  CB  SER A 129     -17.931 -17.778  17.065  1.00 28.68           C  
ATOM   1895  HB2 SER A 129     -18.553 -18.631  17.335  1.00 28.68           H  
ATOM   1896  HB3 SER A 129     -17.032 -17.789  17.681  1.00 28.68           H  
ATOM   1897  O   SER A 129     -19.878 -17.802  15.025  1.00 28.68           O  
ATOM   1898  OG  SER A 129     -18.639 -16.585  17.311  1.00 28.68           O  
ATOM   1899  HG  SER A 129     -19.388 -16.575  16.711  1.00 28.68           H  
ATOM   1900  N   MET A 130     -18.443 -18.449  13.401  1.00 28.67           N  
ATOM   1901  H   MET A 130     -17.464 -18.572  13.189  1.00 28.67           H  
ATOM   1902  CA  MET A 130     -19.400 -18.637  12.301  1.00 28.67           C  
ATOM   1903  HA  MET A 130     -19.956 -17.710  12.158  1.00 28.67           H  
ATOM   1904  C   MET A 130     -20.416 -19.746  12.621  1.00 28.67           C  
ATOM   1905  CB  MET A 130     -18.633 -18.941  11.002  1.00 28.67           C  
ATOM   1906  HB2 MET A 130     -19.349 -19.167  10.212  1.00 28.67           H  
ATOM   1907  HB3 MET A 130     -18.001 -19.816  11.154  1.00 28.67           H  
ATOM   1908  O   MET A 130     -20.222 -20.922  12.313  1.00 28.67           O  
ATOM   1909  CG  MET A 130     -17.768 -17.760  10.543  1.00 28.67           C  
ATOM   1910  HG2 MET A 130     -17.065 -17.493  11.332  1.00 28.67           H  
ATOM   1911  HG3 MET A 130     -18.421 -16.904  10.372  1.00 28.67           H  
ATOM   1912  SD  MET A 130     -16.825 -18.060   9.023  1.00 28.67           S  
ATOM   1913  CE  MET A 130     -15.568 -19.220   9.633  1.00 28.67           C  
ATOM   1914  HE1 MET A 130     -14.863 -19.444   8.833  1.00 28.67           H  
ATOM   1915  HE2 MET A 130     -15.029 -18.773  10.469  1.00 28.67           H  
ATOM   1916  HE3 MET A 130     -16.041 -20.146   9.959  1.00 28.67           H  
ATOM   1917  N   THR A 131     -21.511 -19.363  13.270  1.00 28.60           N  
ATOM   1918  H   THR A 131     -21.638 -18.373  13.424  1.00 28.60           H  
ATOM   1919  CA  THR A 131     -22.486 -20.277  13.869  1.00 28.60           C  
ATOM   1920  HA  THR A 131     -22.021 -21.252  14.014  1.00 28.60           H  
ATOM   1921  C   THR A 131     -23.657 -20.459  12.910  1.00 28.60           C  
ATOM   1922  CB  THR A 131     -22.901 -19.773  15.262  1.00 28.60           C  
ATOM   1923  HB  THR A 131     -23.397 -18.806  15.179  1.00 28.60           H  
ATOM   1924  O   THR A 131     -24.690 -19.802  13.027  1.00 28.60           O  
ATOM   1925  CG2 THR A 131     -23.808 -20.756  16.004  1.00 28.60           C  
ATOM   1926 HG21 THR A 131     -24.754 -20.870  15.474  1.00 28.60           H  
ATOM   1927 HG22 THR A 131     -23.317 -21.725  16.091  1.00 28.60           H  
ATOM   1928 HG23 THR A 131     -24.016 -20.366  17.000  1.00 28.60           H  
ATOM   1929  OG1 THR A 131     -21.745 -19.631  16.061  1.00 28.60           O  
ATOM   1930  HG1 THR A 131     -21.218 -18.922  15.686  1.00 28.60           H  
ATOM   1931  N   ARG A 132     -23.491 -21.331  11.907  1.00 28.40           N  
ATOM   1932  H   ARG A 132     -22.602 -21.802  11.824  1.00 28.40           H  
ATOM   1933  CA  ARG A 132     -24.582 -21.669  10.979  1.00 28.40           C  
ATOM   1934  HA  ARG A 132     -25.122 -20.748  10.756  1.00 28.40           H  
ATOM   1935  C   ARG A 132     -25.596 -22.583  11.655  1.00 28.40           C  
ATOM   1936  CB  ARG A 132     -24.048 -22.225   9.651  1.00 28.40           C  
ATOM   1937  HB2 ARG A 132     -23.270 -21.556   9.283  1.00 28.40           H  
ATOM   1938  HB3 ARG A 132     -23.610 -23.210   9.814  1.00 28.40           H  
ATOM   1939  O   ARG A 132     -25.295 -23.734  11.974  1.00 28.40           O  
ATOM   1940  CG  ARG A 132     -25.159 -22.315   8.586  1.00 28.40           C  
ATOM   1941  HG2 ARG A 132     -25.916 -23.036   8.894  1.00 28.40           H  
ATOM   1942  HG3 ARG A 132     -25.630 -21.338   8.474  1.00 28.40           H  
ATOM   1943  CD  ARG A 132     -24.563 -22.743   7.241  1.00 28.40           C  
ATOM   1944  HD2 ARG A 132     -24.133 -23.737   7.367  1.00 28.40           H  
ATOM   1945  HD3 ARG A 132     -23.765 -22.049   6.978  1.00 28.40           H  
ATOM   1946  NE  ARG A 132     -25.554 -22.745   6.142  1.00 28.40           N  
ATOM   1947  HE  ARG A 132     -26.293 -22.058   6.193  1.00 28.40           H  
ATOM   1948  NH1 ARG A 132     -24.529 -24.351   4.860  1.00 28.40           N  
ATOM   1949 HH11 ARG A 132     -23.821 -24.438   5.574  1.00 28.40           H  
ATOM   1950 HH12 ARG A 132     -24.460 -24.834   3.975  1.00 28.40           H  
ATOM   1951  NH2 ARG A 132     -26.278 -23.317   4.025  1.00 28.40           N  
ATOM   1952 HH21 ARG A 132     -26.968 -22.581   3.974  1.00 28.40           H  
ATOM   1953 HH22 ARG A 132     -26.155 -23.806   3.150  1.00 28.40           H  
ATOM   1954  CZ  ARG A 132     -25.463 -23.455   5.026  1.00 28.40           C  
ATOM   1955  N   VAL A 133     -26.801 -22.062  11.861  1.00 26.68           N  
ATOM   1956  H   VAL A 133     -26.969 -21.113  11.560  1.00 26.68           H  
ATOM   1957  CA  VAL A 133     -27.906 -22.807  12.469  1.00 26.68           C  
ATOM   1958  HA  VAL A 133     -27.545 -23.270  13.387  1.00 26.68           H  
ATOM   1959  C   VAL A 133     -28.352 -23.908  11.506  1.00 26.68           C  
ATOM   1960  CB  VAL A 133     -29.069 -21.865  12.835  1.00 26.68           C  
ATOM   1961  HB  VAL A 133     -29.485 -21.429  11.926  1.00 26.68           H  
ATOM   1962  O   VAL A 133     -28.632 -23.648  10.337  1.00 26.68           O  
ATOM   1963  CG1 VAL A 133     -30.182 -22.626  13.563  1.00 26.68           C  
ATOM   1964 HG11 VAL A 133     -30.634 -23.366  12.903  1.00 26.68           H  
ATOM   1965 HG12 VAL A 133     -29.788 -23.117  14.453  1.00 26.68           H  
ATOM   1966 HG13 VAL A 133     -30.960 -21.925  13.865  1.00 26.68           H  
ATOM   1967  CG2 VAL A 133     -28.602 -20.725  13.753  1.00 26.68           C  
ATOM   1968 HG21 VAL A 133     -29.452 -20.100  14.028  1.00 26.68           H  
ATOM   1969 HG22 VAL A 133     -28.146 -21.128  14.657  1.00 26.68           H  
ATOM   1970 HG23 VAL A 133     -27.878 -20.093  13.238  1.00 26.68           H  
ATOM   1971  N   SER A 134     -28.427 -25.159  11.971  1.00 23.61           N  
ATOM   1972  H   SER A 134     -28.173 -25.340  12.931  1.00 23.61           H  
ATOM   1973  CA  SER A 134     -28.854 -26.281  11.124  1.00 23.61           C  
ATOM   1974  HA  SER A 134     -28.483 -26.095  10.116  1.00 23.61           H  
ATOM   1975  C   SER A 134     -30.385 -26.342  11.012  1.00 23.61           C  
ATOM   1976  CB  SER A 134     -28.209 -27.607  11.561  1.00 23.61           C  
ATOM   1977  HB2 SER A 134     -28.384 -28.344  10.776  1.00 23.61           H  
ATOM   1978  HB3 SER A 134     -27.133 -27.469  11.668  1.00 23.61           H  
ATOM   1979  O   SER A 134     -30.999 -27.216  11.623  1.00 23.61           O  
ATOM   1980  OG  SER A 134     -28.752 -28.105  12.773  1.00 23.61           O  
ATOM   1981  HG  SER A 134     -29.686 -27.892  12.717  1.00 23.61           H  
ATOM   1982  N   SER A 135     -30.957 -25.390  10.264  1.00 25.28           N  
ATOM   1983  H   SER A 135     -30.332 -24.684   9.902  1.00 25.28           H  
ATOM   1984  CA  SER A 135     -32.368 -25.287   9.845  1.00 25.28           C  
ATOM   1985  HA  SER A 135     -32.506 -24.278   9.456  1.00 25.28           H  
ATOM   1986  C   SER A 135     -33.418 -25.465  10.956  1.00 25.28           C  
ATOM   1987  CB  SER A 135     -32.650 -26.229   8.663  1.00 25.28           C  
ATOM   1988  HB2 SER A 135     -33.690 -26.118   8.356  1.00 25.28           H  
ATOM   1989  HB3 SER A 135     -32.008 -25.960   7.824  1.00 25.28           H  
ATOM   1990  O   SER A 135     -33.833 -26.584  11.260  1.00 25.28           O  
ATOM   1991  OG  SER A 135     -32.408 -27.577   9.016  1.00 25.28           O  
ATOM   1992  HG  SER A 135     -32.812 -27.704   9.877  1.00 25.28           H  
ATOM   1993  N   CYS A 136     -33.908 -24.354  11.514  1.00 28.94           N  
ATOM   1994  H   CYS A 136     -33.525 -23.458  11.248  1.00 28.94           H  
ATOM   1995  CA  CYS A 136     -35.069 -24.355  12.411  1.00 28.94           C  
ATOM   1996  HA  CYS A 136     -34.864 -25.031  13.242  1.00 28.94           H  
ATOM   1997  C   CYS A 136     -36.341 -24.848  11.695  1.00 28.94           C  
ATOM   1998  CB  CYS A 136     -35.293 -22.942  12.970  1.00 28.94           C  
ATOM   1999  HB2 CYS A 136     -35.510 -22.255  12.152  1.00 28.94           H  
ATOM   2000  HB3 CYS A 136     -36.147 -22.955  13.646  1.00 28.94           H  
ATOM   2001  O   CYS A 136     -36.547 -24.560  10.515  1.00 28.94           O  
ATOM   2002  SG  CYS A 136     -33.825 -22.377  13.875  1.00 28.94           S  
ATOM   2003  HG  CYS A 136     -34.348 -21.240  14.343  1.00 28.94           H  
ATOM   2004  N   ALA A 137     -37.223 -25.547  12.414  1.00 22.67           N  
ATOM   2005  H   ALA A 137     -37.034 -25.731  13.389  1.00 22.67           H  
ATOM   2006  CA  ALA A 137     -38.489 -26.029  11.865  1.00 22.67           C  
ATOM   2007  HA  ALA A 137     -38.295 -26.451  10.878  1.00 22.67           H  
ATOM   2008  C   ALA A 137     -39.509 -24.885  11.704  1.00 22.67           C  
ATOM   2009  CB  ALA A 137     -39.017 -27.159  12.757  1.00 22.67           C  
ATOM   2010  HB1 ALA A 137     -38.284 -27.963  12.815  1.00 22.67           H  
ATOM   2011  HB2 ALA A 137     -39.943 -27.554  12.339  1.00 22.67           H  
ATOM   2012  HB3 ALA A 137     -39.217 -26.780  13.759  1.00 22.67           H  
ATOM   2013  O   ALA A 137     -39.860 -24.209  12.671  1.00 22.67           O  
ATOM   2014  N   ALA A 138     -40.011 -24.683  10.484  1.00 22.78           N  
ATOM   2015  H   ALA A 138     -39.669 -25.250   9.721  1.00 22.78           H  
ATOM   2016  CA  ALA A 138     -40.985 -23.639  10.168  1.00 22.78           C  
ATOM   2017  HA  ALA A 138     -40.739 -22.747  10.744  1.00 22.78           H  
ATOM   2018  C   ALA A 138     -42.416 -24.059  10.561  1.00 22.78           C  
ATOM   2019  CB  ALA A 138     -40.840 -23.276   8.683  1.00 22.78           C  
ATOM   2020  HB1 ALA A 138     -41.062 -24.143   8.061  1.00 22.78           H  
ATOM   2021  HB2 ALA A 138     -39.825 -22.934   8.481  1.00 22.78           H  
ATOM   2022  HB3 ALA A 138     -41.539 -22.477   8.436  1.00 22.78           H  
ATOM   2023  O   ALA A 138     -43.181 -24.566   9.739  1.00 22.78           O  
ATOM   2024  N   VAL A 139     -42.781 -23.856  11.830  1.00 23.36           N  
ATOM   2025  H   VAL A 139     -42.088 -23.498  12.471  1.00 23.36           H  
ATOM   2026  CA  VAL A 139     -44.157 -24.059  12.318  1.00 23.36           C  
ATOM   2027  HA  VAL A 139     -44.485 -25.049  12.001  1.00 23.36           H  
ATOM   2028  C   VAL A 139     -45.090 -23.019  11.683  1.00 23.36           C  
ATOM   2029  CB  VAL A 139     -44.225 -24.010  13.858  1.00 23.36           C  
ATOM   2030  HB  VAL A 139     -43.917 -23.023  14.203  1.00 23.36           H  
ATOM   2031  O   VAL A 139     -44.827 -21.819  11.740  1.00 23.36           O  
ATOM   2032  CG1 VAL A 139     -45.646 -24.289  14.368  1.00 23.36           C  
ATOM   2033 HG11 VAL A 139     -45.653 -24.279  15.458  1.00 23.36           H  
ATOM   2034 HG12 VAL A 139     -45.991 -25.262  14.018  1.00 23.36           H  
ATOM   2035 HG13 VAL A 139     -46.332 -23.515  14.024  1.00 23.36           H  
ATOM   2036  CG2 VAL A 139     -43.296 -25.059  14.489  1.00 23.36           C  
ATOM   2037 HG21 VAL A 139     -42.257 -24.848  14.236  1.00 23.36           H  
ATOM   2038 HG22 VAL A 139     -43.558 -26.056  14.137  1.00 23.36           H  
ATOM   2039 HG23 VAL A 139     -43.388 -25.028  15.575  1.00 23.36           H  
ATOM   2040  N   GLY A 140     -46.180 -23.474  11.058  1.00 24.49           N  
ATOM   2041  H   GLY A 140     -46.343 -24.470  11.045  1.00 24.49           H  
ATOM   2042  CA  GLY A 140     -47.111 -22.607  10.330  1.00 24.49           C  
ATOM   2043  HA2 GLY A 140     -46.539 -21.967   9.658  1.00 24.49           H  
ATOM   2044  HA3 GLY A 140     -47.778 -23.220   9.725  1.00 24.49           H  
ATOM   2045  C   GLY A 140     -47.972 -21.726  11.244  1.00 24.49           C  
ATOM   2046  O   GLY A 140     -48.555 -22.209  12.213  1.00 24.49           O  
ATOM   2047  N   ALA A 141     -48.101 -20.440  10.904  1.00 26.37           N  
ATOM   2048  H   ALA A 141     -47.583 -20.100  10.107  1.00 26.37           H  
ATOM   2049  CA  ALA A 141     -48.920 -19.478  11.643  1.00 26.37           C  
ATOM   2050  HA  ALA A 141     -48.731 -19.610  12.708  1.00 26.37           H  
ATOM   2051  C   ALA A 141     -50.428 -19.710  11.398  1.00 26.37           C  
ATOM   2052  CB  ALA A 141     -48.462 -18.063  11.262  1.00 26.37           C  
ATOM   2053  HB1 ALA A 141     -48.613 -17.892  10.196  1.00 26.37           H  
ATOM   2054  HB2 ALA A 141     -49.039 -17.329  11.823  1.00 26.37           H  
ATOM   2055  HB3 ALA A 141     -47.406 -17.939  11.502  1.00 26.37           H  
ATOM   2056  O   ALA A 141     -50.998 -19.239  10.413  1.00 26.37           O  
ATOM   2057  N   SER A 142     -51.078 -20.442  12.303  1.00 24.41           N  
ATOM   2058  H   SER A 142     -50.547 -20.821  13.074  1.00 24.41           H  
ATOM   2059  CA  SER A 142     -52.453 -20.955  12.186  1.00 24.41           C  
ATOM   2060  HA  SER A 142     -52.592 -21.281  11.155  1.00 24.41           H  
ATOM   2061  C   SER A 142     -53.565 -19.918  12.437  1.00 24.41           C  
ATOM   2062  CB  SER A 142     -52.595 -22.213  13.056  1.00 24.41           C  
ATOM   2063  HB2 SER A 142     -53.646 -22.492  13.142  1.00 24.41           H  
ATOM   2064  HB3 SER A 142     -52.060 -23.032  12.576  1.00 24.41           H  
ATOM   2065  O   SER A 142     -54.426 -20.090  13.297  1.00 24.41           O  
ATOM   2066  OG  SER A 142     -52.034 -22.006  14.341  1.00 24.41           O  
ATOM   2067  HG  SER A 142     -52.327 -22.711  14.923  1.00 24.41           H  
ATOM   2068  N   THR A 143     -53.577 -18.853  11.627  1.00 29.13           N  
ATOM   2069  H   THR A 143     -52.797 -18.793  10.988  1.00 29.13           H  
ATOM   2070  CA  THR A 143     -54.781 -18.062  11.281  1.00 29.13           C  
ATOM   2071  HA  THR A 143     -54.425 -17.128  10.844  1.00 29.13           H  
ATOM   2072  C   THR A 143     -55.678 -17.633  12.456  1.00 29.13           C  
ATOM   2073  CB  THR A 143     -55.607 -18.760  10.177  1.00 29.13           C  
ATOM   2074  HB  THR A 143     -56.488 -18.156   9.958  1.00 29.13           H  
ATOM   2075  O   THR A 143     -56.874 -17.919  12.473  1.00 29.13           O  
ATOM   2076  CG2 THR A 143     -54.819 -18.929   8.879  1.00 29.13           C  
ATOM   2077 HG21 THR A 143     -55.469 -19.371   8.123  1.00 29.13           H  
ATOM   2078 HG22 THR A 143     -53.962 -19.585   9.034  1.00 29.13           H  
ATOM   2079 HG23 THR A 143     -54.475 -17.957   8.525  1.00 29.13           H  
ATOM   2080  OG1 THR A 143     -56.017 -20.045  10.582  1.00 29.13           O  
ATOM   2081  HG1 THR A 143     -56.482 -19.934  11.415  1.00 29.13           H  
ATOM   2082  N   LEU A 144     -55.133 -16.888  13.426  1.00 27.09           N  
ATOM   2083  H   LEU A 144     -54.137 -16.722  13.387  1.00 27.09           H  
ATOM   2084  CA  LEU A 144     -55.873 -16.369  14.595  1.00 27.09           C  
ATOM   2085  HA  LEU A 144     -56.539 -17.173  14.909  1.00 27.09           H  
ATOM   2086  C   LEU A 144     -56.800 -15.164  14.264  1.00 27.09           C  
ATOM   2087  CB  LEU A 144     -54.882 -16.113  15.756  1.00 27.09           C  
ATOM   2088  HB2 LEU A 144     -54.634 -15.053  15.802  1.00 27.09           H  
ATOM   2089  HB3 LEU A 144     -53.956 -16.651  15.552  1.00 27.09           H  
ATOM   2090  O   LEU A 144     -56.995 -14.258  15.071  1.00 27.09           O  
ATOM   2091  CG  LEU A 144     -55.374 -16.593  17.139  1.00 27.09           C  
ATOM   2092  HG  LEU A 144     -55.533 -17.670  17.095  1.00 27.09           H  
ATOM   2093  CD1 LEU A 144     -54.296 -16.311  18.187  1.00 27.09           C  
ATOM   2094 HD11 LEU A 144     -54.122 -15.238  18.267  1.00 27.09           H  
ATOM   2095 HD12 LEU A 144     -54.612 -16.697  19.155  1.00 27.09           H  
ATOM   2096 HD13 LEU A 144     -53.367 -16.807  17.903  1.00 27.09           H  
ATOM   2097  CD2 LEU A 144     -56.670 -15.937  17.618  1.00 27.09           C  
ATOM   2098 HD21 LEU A 144     -56.550 -14.854  17.651  1.00 27.09           H  
ATOM   2099 HD22 LEU A 144     -56.922 -16.301  18.615  1.00 27.09           H  
ATOM   2100 HD23 LEU A 144     -57.489 -16.188  16.944  1.00 27.09           H  
ATOM   2101  N   SER A 145     -57.374 -15.125  13.060  1.00 31.28           N  
ATOM   2102  H   SER A 145     -57.260 -15.933  12.464  1.00 31.28           H  
ATOM   2103  CA  SER A 145     -58.283 -14.073  12.581  1.00 31.28           C  
ATOM   2104  HA  SER A 145     -57.967 -13.118  13.000  1.00 31.28           H  
ATOM   2105  C   SER A 145     -59.722 -14.323  13.060  1.00 31.28           C  
ATOM   2106  CB  SER A 145     -58.178 -13.959  11.054  1.00 31.28           C  
ATOM   2107  HB2 SER A 145     -57.169 -13.646  10.787  1.00 31.28           H  
ATOM   2108  HB3 SER A 145     -58.884 -13.211  10.693  1.00 31.28           H  
ATOM   2109  O   SER A 145     -60.609 -14.637  12.265  1.00 31.28           O  
ATOM   2110  OG  SER A 145     -58.451 -15.205  10.444  1.00 31.28           O  
ATOM   2111  HG  SER A 145     -59.352 -15.436  10.681  1.00 31.28           H  
ATOM   2112  N   GLY A 146     -59.932 -14.264  14.377  1.00 29.56           N  
ATOM   2113  H   GLY A 146     -59.149 -14.016  14.965  1.00 29.56           H  
ATOM   2114  CA  GLY A 146     -61.197 -14.636  15.019  1.00 29.56           C  
ATOM   2115  HA2 GLY A 146     -61.462 -15.639  14.684  1.00 29.56           H  
ATOM   2116  HA3 GLY A 146     -61.047 -14.682  16.098  1.00 29.56           H  
ATOM   2117  C   GLY A 146     -62.354 -13.651  14.756  1.00 29.56           C  
ATOM   2118  O   GLY A 146     -62.176 -12.451  14.968  1.00 29.56           O  
ATOM   2119  N   PRO A 147     -63.549 -14.123  14.345  1.00 30.51           N  
ATOM   2120  CA  PRO A 147     -64.755 -13.299  14.271  1.00 30.51           C  
ATOM   2121  HA  PRO A 147     -64.522 -12.331  13.828  1.00 30.51           H  
ATOM   2122  C   PRO A 147     -65.380 -13.075  15.660  1.00 30.51           C  
ATOM   2123  CB  PRO A 147     -65.699 -14.068  13.343  1.00 30.51           C  
ATOM   2124  HB2 PRO A 147     -65.452 -13.845  12.305  1.00 30.51           H  
ATOM   2125  HB3 PRO A 147     -66.748 -13.848  13.541  1.00 30.51           H  
ATOM   2126  O   PRO A 147     -65.209 -13.880  16.576  1.00 30.51           O  
ATOM   2127  CG  PRO A 147     -65.355 -15.527  13.648  1.00 30.51           C  
ATOM   2128  HG2 PRO A 147     -65.880 -15.847  14.548  1.00 30.51           H  
ATOM   2129  HG3 PRO A 147     -65.595 -16.183  12.812  1.00 30.51           H  
ATOM   2130  CD  PRO A 147     -63.850 -15.485  13.920  1.00 30.51           C  
ATOM   2131  HD2 PRO A 147     -63.303 -15.704  13.003  1.00 30.51           H  
ATOM   2132  HD3 PRO A 147     -63.596 -16.207  14.695  1.00 30.51           H  
ATOM   2133  N   SER A 148     -66.158 -12.002  15.814  1.00 40.93           N  
ATOM   2134  H   SER A 148     -66.311 -11.375  15.037  1.00 40.93           H  
ATOM   2135  CA  SER A 148     -66.885 -11.693  17.050  1.00 40.93           C  
ATOM   2136  HA  SER A 148     -66.236 -11.928  17.894  1.00 40.93           H  
ATOM   2137  C   SER A 148     -68.163 -12.531  17.201  1.00 40.93           C  
ATOM   2138  CB  SER A 148     -67.194 -10.191  17.129  1.00 40.93           C  
ATOM   2139  HB2 SER A 148     -66.296  -9.667  17.457  1.00 40.93           H  
ATOM   2140  HB3 SER A 148     -67.980 -10.022  17.864  1.00 40.93           H  
ATOM   2141  O   SER A 148     -69.061 -12.486  16.362  1.00 40.93           O  
ATOM   2142  OG  SER A 148     -67.584  -9.663  15.872  1.00 40.93           O  
ATOM   2143  HG  SER A 148     -68.049  -8.836  16.014  1.00 40.93           H  
ATOM   2144  N   GLY A 149     -68.263 -13.278  18.304  1.00 31.10           N  
ATOM   2145  H   GLY A 149     -67.485 -13.286  18.947  1.00 31.10           H  
ATOM   2146  CA  GLY A 149     -69.488 -13.978  18.704  1.00 31.10           C  
ATOM   2147  HA2 GLY A 149     -69.230 -14.840  19.319  1.00 31.10           H  
ATOM   2148  HA3 GLY A 149     -69.991 -14.343  17.808  1.00 31.10           H  
ATOM   2149  C   GLY A 149     -70.455 -13.088  19.507  1.00 31.10           C  
ATOM   2150  O   GLY A 149     -70.020 -12.108  20.117  1.00 31.10           O  
ATOM   2151  N   PRO A 150     -71.762 -13.414  19.541  1.00 34.81           N  
ATOM   2152  CA  PRO A 150     -72.734 -12.738  20.400  1.00 34.81           C  
ATOM   2153  HA  PRO A 150     -72.633 -11.657  20.300  1.00 34.81           H  
ATOM   2154  C   PRO A 150     -72.555 -13.121  21.880  1.00 34.81           C  
ATOM   2155  CB  PRO A 150     -74.101 -13.175  19.866  1.00 34.81           C  
ATOM   2156  HB2 PRO A 150     -74.386 -12.538  19.028  1.00 34.81           H  
ATOM   2157  HB3 PRO A 150     -74.873 -13.161  20.636  1.00 34.81           H  
ATOM   2158  O   PRO A 150     -72.045 -14.193  22.204  1.00 34.81           O  
ATOM   2159  CG  PRO A 150     -73.829 -14.592  19.360  1.00 34.81           C  
ATOM   2160  HG2 PRO A 150     -73.852 -15.291  20.196  1.00 34.81           H  
ATOM   2161  HG3 PRO A 150     -74.540 -14.892  18.591  1.00 34.81           H  
ATOM   2162  CD  PRO A 150     -72.405 -14.497  18.809  1.00 34.81           C  
ATOM   2163  HD2 PRO A 150     -71.883 -15.443  18.959  1.00 34.81           H  
ATOM   2164  HD3 PRO A 150     -72.436 -14.247  17.749  1.00 34.81           H  
ATOM   2165  N   ALA A 151     -73.029 -12.265  22.788  1.00 44.57           N  
ATOM   2166  H   ALA A 151     -73.474 -11.414  22.474  1.00 44.57           H  
ATOM   2167  CA  ALA A 151     -73.054 -12.563  24.220  1.00 44.57           C  
ATOM   2168  HA  ALA A 151     -72.079 -12.964  24.500  1.00 44.57           H  
ATOM   2169  C   ALA A 151     -74.120 -13.623  24.564  1.00 44.57           C  
ATOM   2170  CB  ALA A 151     -73.269 -11.261  25.000  1.00 44.57           C  
ATOM   2171  HB1 ALA A 151     -74.235 -10.828  24.742  1.00 44.57           H  
ATOM   2172  HB2 ALA A 151     -72.477 -10.550  24.763  1.00 44.57           H  
ATOM   2173  HB3 ALA A 151     -73.250 -11.468  26.070  1.00 44.57           H  
ATOM   2174  O   ALA A 151     -75.239 -13.580  24.051  1.00 44.57           O  
ATOM   2175  N   GLY A 152     -73.778 -14.559  25.454  1.00 34.14           N  
ATOM   2176  H   GLY A 152     -72.853 -14.520  25.858  1.00 34.14           H  
ATOM   2177  CA  GLY A 152     -74.704 -15.573  25.969  1.00 34.14           C  
ATOM   2178  HA2 GLY A 152     -75.368 -15.880  25.160  1.00 34.14           H  
ATOM   2179  HA3 GLY A 152     -74.141 -16.449  26.292  1.00 34.14           H  
ATOM   2180  C   GLY A 152     -75.551 -15.084  27.158  1.00 34.14           C  
ATOM   2181  O   GLY A 152     -75.175 -14.117  27.824  1.00 34.14           O  
ATOM   2182  N   PRO A 153     -76.685 -15.748  27.456  1.00 36.89           N  
ATOM   2183  CA  PRO A 153     -77.493 -15.462  28.640  1.00 36.89           C  
ATOM   2184  HA  PRO A 153     -77.690 -14.391  28.704  1.00 36.89           H  
ATOM   2185  C   PRO A 153     -76.800 -15.917  29.936  1.00 36.89           C  
ATOM   2186  CB  PRO A 153     -78.811 -16.208  28.411  1.00 36.89           C  
ATOM   2187  HB2 PRO A 153     -79.294 -16.497  29.344  1.00 36.89           H  
ATOM   2188  HB3 PRO A 153     -79.479 -15.592  27.810  1.00 36.89           H  
ATOM   2189  O   PRO A 153     -75.980 -16.834  29.936  1.00 36.89           O  
ATOM   2190  CG  PRO A 153     -78.372 -17.427  27.598  1.00 36.89           C  
ATOM   2191  HG2 PRO A 153     -77.971 -18.189  28.267  1.00 36.89           H  
ATOM   2192  HG3 PRO A 153     -79.189 -17.832  27.001  1.00 36.89           H  
ATOM   2193  CD  PRO A 153     -77.249 -16.872  26.720  1.00 36.89           C  
ATOM   2194  HD2 PRO A 153     -76.501 -17.643  26.538  1.00 36.89           H  
ATOM   2195  HD3 PRO A 153     -77.662 -16.514  25.777  1.00 36.89           H  
ATOM   2196  N   MET A 154     -77.171 -15.302  31.062  1.00 40.82           N  
ATOM   2197  H   MET A 154     -77.885 -14.590  31.010  1.00 40.82           H  
ATOM   2198  CA  MET A 154     -76.676 -15.685  32.391  1.00 40.82           C  
ATOM   2199  HA  MET A 154     -75.604 -15.868  32.322  1.00 40.82           H  
ATOM   2200  C   MET A 154     -77.346 -16.975  32.891  1.00 40.82           C  
ATOM   2201  CB  MET A 154     -76.903 -14.543  33.395  1.00 40.82           C  
ATOM   2202  HB2 MET A 154     -77.967 -14.311  33.436  1.00 40.82           H  
ATOM   2203  HB3 MET A 154     -76.585 -14.873  34.384  1.00 40.82           H  
ATOM   2204  O   MET A 154     -78.560 -17.135  32.762  1.00 40.82           O  
ATOM   2205  CG  MET A 154     -76.113 -13.280  33.027  1.00 40.82           C  
ATOM   2206  HG2 MET A 154     -75.055 -13.537  32.995  1.00 40.82           H  
ATOM   2207  HG3 MET A 154     -76.406 -12.943  32.033  1.00 40.82           H  
ATOM   2208  SD  MET A 154     -76.317 -11.893  34.180  1.00 40.82           S  
ATOM   2209  CE  MET A 154     -78.033 -11.411  33.841  1.00 40.82           C  
ATOM   2210  HE1 MET A 154     -78.708 -12.222  34.113  1.00 40.82           H  
ATOM   2211  HE2 MET A 154     -78.281 -10.530  34.432  1.00 40.82           H  
ATOM   2212  HE3 MET A 154     -78.146 -11.177  32.782  1.00 40.82           H  
ATOM   2213  N   GLY A 155     -76.562 -17.873  33.493  1.00 35.08           N  
ATOM   2214  H   GLY A 155     -75.580 -17.658  33.591  1.00 35.08           H  
ATOM   2215  CA  GLY A 155     -77.056 -19.087  34.153  1.00 35.08           C  
ATOM   2216  HA2 GLY A 155     -76.322 -19.885  34.035  1.00 35.08           H  
ATOM   2217  HA3 GLY A 155     -77.978 -19.406  33.667  1.00 35.08           H  
ATOM   2218  C   GLY A 155     -77.322 -18.904  35.659  1.00 35.08           C  
ATOM   2219  O   GLY A 155     -76.836 -17.939  36.254  1.00 35.08           O  
ATOM   2220  N   PRO A 156     -78.072 -19.825  36.296  1.00 38.66           N  
ATOM   2221  CA  PRO A 156     -78.270 -19.848  37.746  1.00 38.66           C  
ATOM   2222  HA  PRO A 156     -78.554 -18.856  38.098  1.00 38.66           H  
ATOM   2223  C   PRO A 156     -77.003 -20.293  38.500  1.00 38.66           C  
ATOM   2224  CB  PRO A 156     -79.434 -20.818  37.968  1.00 38.66           C  
ATOM   2225  HB2 PRO A 156     -80.379 -20.290  37.838  1.00 38.66           H  
ATOM   2226  HB3 PRO A 156     -79.397 -21.297  38.947  1.00 38.66           H  
ATOM   2227  O   PRO A 156     -76.114 -20.932  37.936  1.00 38.66           O  
ATOM   2228  CG  PRO A 156     -79.252 -21.827  36.834  1.00 38.66           C  
ATOM   2229  HG2 PRO A 156     -80.187 -22.327  36.583  1.00 38.66           H  
ATOM   2230  HG3 PRO A 156     -78.489 -22.556  37.110  1.00 38.66           H  
ATOM   2231  CD  PRO A 156     -78.743 -20.963  35.680  1.00 38.66           C  
ATOM   2232  HD2 PRO A 156     -78.058 -21.538  35.057  1.00 38.66           H  
ATOM   2233  HD3 PRO A 156     -79.586 -20.607  35.087  1.00 38.66           H  
ATOM   2234  N   THR A 157     -76.929 -19.981  39.795  1.00 47.16           N  
ATOM   2235  H   THR A 157     -77.697 -19.494  40.233  1.00 47.16           H  
ATOM   2236  CA  THR A 157     -75.783 -20.293  40.665  1.00 47.16           C  
ATOM   2237  HA  THR A 157     -74.885 -20.321  40.048  1.00 47.16           H  
ATOM   2238  C   THR A 157     -75.891 -21.660  41.353  1.00 47.16           C  
ATOM   2239  CB  THR A 157     -75.585 -19.191  41.720  1.00 47.16           C  
ATOM   2240  HB  THR A 157     -74.904 -19.545  42.493  1.00 47.16           H  
ATOM   2241  O   THR A 157     -76.981 -22.133  41.671  1.00 47.16           O  
ATOM   2242  CG2 THR A 157     -75.003 -17.920  41.104  1.00 47.16           C  
ATOM   2243 HG21 THR A 157     -74.042 -18.144  40.640  1.00 47.16           H  
ATOM   2244 HG22 THR A 157     -74.850 -17.169  41.879  1.00 47.16           H  
ATOM   2245 HG23 THR A 157     -75.679 -17.524  40.347  1.00 47.16           H  
ATOM   2246  OG1 THR A 157     -76.814 -18.825  42.309  1.00 47.16           O  
ATOM   2247  HG1 THR A 157     -76.629 -18.199  43.012  1.00 47.16           H  
ATOM   2248  N   GLY A 158     -74.736 -22.282  41.623  1.00 33.00           N  
ATOM   2249  H   GLY A 158     -73.877 -21.827  41.348  1.00 33.00           H  
ATOM   2250  CA  GLY A 158     -74.597 -23.479  42.464  1.00 33.00           C  
ATOM   2251  HA2 GLY A 158     -75.578 -23.934  42.604  1.00 33.00           H  
ATOM   2252  HA3 GLY A 158     -73.965 -24.208  41.957  1.00 33.00           H  
ATOM   2253  C   GLY A 158     -73.959 -23.159  43.832  1.00 33.00           C  
ATOM   2254  O   GLY A 158     -73.184 -22.203  43.916  1.00 33.00           O  
ATOM   2255  N   PRO A 159     -74.268 -23.910  44.908  1.00 40.19           N  
ATOM   2256  CA  PRO A 159     -73.818 -23.598  46.268  1.00 40.19           C  
ATOM   2257  HA  PRO A 159     -73.689 -22.521  46.379  1.00 40.19           H  
ATOM   2258  C   PRO A 159     -72.505 -24.291  46.697  1.00 40.19           C  
ATOM   2259  CB  PRO A 159     -74.989 -24.044  47.150  1.00 40.19           C  
ATOM   2260  HB2 PRO A 159     -75.771 -23.286  47.132  1.00 40.19           H  
ATOM   2261  HB3 PRO A 159     -74.690 -24.257  48.176  1.00 40.19           H  
ATOM   2262  O   PRO A 159     -72.113 -25.319  46.156  1.00 40.19           O  
ATOM   2263  CG  PRO A 159     -75.478 -25.302  46.432  1.00 40.19           C  
ATOM   2264  HG2 PRO A 159     -76.520 -25.523  46.667  1.00 40.19           H  
ATOM   2265  HG3 PRO A 159     -74.840 -26.147  46.691  1.00 40.19           H  
ATOM   2266  CD  PRO A 159     -75.293 -24.948  44.955  1.00 40.19           C  
ATOM   2267  HD2 PRO A 159     -74.987 -25.828  44.390  1.00 40.19           H  
ATOM   2268  HD3 PRO A 159     -76.233 -24.556  44.567  1.00 40.19           H  
ATOM   2269  N   THR A 160     -71.897 -23.754  47.765  1.00 37.56           N  
ATOM   2270  H   THR A 160     -72.295 -22.884  48.089  1.00 37.56           H  
ATOM   2271  CA  THR A 160     -70.999 -24.444  48.728  1.00 37.56           C  
ATOM   2272  HA  THR A 160     -70.512 -23.660  49.308  1.00 37.56           H  
ATOM   2273  C   THR A 160     -69.848 -25.301  48.168  1.00 37.56           C  
ATOM   2274  CB  THR A 160     -71.812 -25.270  49.748  1.00 37.56           C  
ATOM   2275  HB  THR A 160     -71.126 -25.862  50.354  1.00 37.56           H  
ATOM   2276  O   THR A 160     -69.955 -26.521  48.090  1.00 37.56           O  
ATOM   2277  CG2 THR A 160     -72.624 -24.381  50.690  1.00 37.56           C  
ATOM   2278 HG21 THR A 160     -71.956 -23.721  51.245  1.00 37.56           H  
ATOM   2279 HG22 THR A 160     -73.345 -23.786  50.130  1.00 37.56           H  
ATOM   2280 HG23 THR A 160     -73.162 -25.012  51.398  1.00 37.56           H  
ATOM   2281  OG1 THR A 160     -72.717 -26.134  49.105  1.00 37.56           O  
ATOM   2282  HG1 THR A 160     -72.217 -26.609  48.438  1.00 37.56           H  
ATOM   2283  N   GLY A 161     -68.690 -24.675  47.918  1.00 29.74           N  
ATOM   2284  H   GLY A 161     -68.673 -23.666  47.955  1.00 29.74           H  
ATOM   2285  CA  GLY A 161     -67.436 -25.354  47.532  1.00 29.74           C  
ATOM   2286  HA2 GLY A 161     -67.677 -26.275  47.002  1.00 29.74           H  
ATOM   2287  HA3 GLY A 161     -66.894 -24.711  46.838  1.00 29.74           H  
ATOM   2288  C   GLY A 161     -66.462 -25.721  48.670  1.00 29.74           C  
ATOM   2289  O   GLY A 161     -65.382 -26.220  48.379  1.00 29.74           O  
ATOM   2290  N   VAL A 162     -66.824 -25.489  49.943  1.00 30.92           N  
ATOM   2291  H   VAL A 162     -67.756 -25.126  50.084  1.00 30.92           H  
ATOM   2292  CA  VAL A 162     -65.946 -25.604  51.140  1.00 30.92           C  
ATOM   2293  HA  VAL A 162     -66.572 -25.356  51.997  1.00 30.92           H  
ATOM   2294  C   VAL A 162     -64.808 -24.552  51.162  1.00 30.92           C  
ATOM   2295  CB  VAL A 162     -65.487 -27.074  51.378  1.00 30.92           C  
ATOM   2296  HB  VAL A 162     -64.806 -27.382  50.585  1.00 30.92           H  
ATOM   2297  O   VAL A 162     -64.572 -23.836  50.191  1.00 30.92           O  
ATOM   2298  CG1 VAL A 162     -64.771 -27.299  52.721  1.00 30.92           C  
ATOM   2299 HG11 VAL A 162     -65.354 -26.884  53.543  1.00 30.92           H  
ATOM   2300 HG12 VAL A 162     -64.629 -28.366  52.893  1.00 30.92           H  
ATOM   2301 HG13 VAL A 162     -63.775 -26.856  52.699  1.00 30.92           H  
ATOM   2302  CG2 VAL A 162     -66.694 -28.029  51.384  1.00 30.92           C  
ATOM   2303 HG21 VAL A 162     -66.362 -29.050  51.571  1.00 30.92           H  
ATOM   2304 HG22 VAL A 162     -67.407 -27.736  52.155  1.00 30.92           H  
ATOM   2305 HG23 VAL A 162     -67.187 -28.025  50.412  1.00 30.92           H  
ATOM   2306  N   THR A 163     -64.171 -24.351  52.320  1.00 34.27           N  
ATOM   2307  H   THR A 163     -64.391 -24.953  53.100  1.00 34.27           H  
ATOM   2308  CA  THR A 163     -63.147 -23.319  52.575  1.00 34.27           C  
ATOM   2309  HA  THR A 163     -63.285 -22.497  51.872  1.00 34.27           H  
ATOM   2310  C   THR A 163     -61.718 -23.843  52.423  1.00 34.27           C  
ATOM   2311  CB  THR A 163     -63.290 -22.759  53.998  1.00 34.27           C  
ATOM   2312  HB  THR A 163     -62.427 -22.134  54.229  1.00 34.27           H  
ATOM   2313  O   THR A 163     -61.396 -24.899  52.962  1.00 34.27           O  
ATOM   2314  CG2 THR A 163     -64.556 -21.921  54.164  1.00 34.27           C  
ATOM   2315 HG21 THR A 163     -64.544 -21.089  53.460  1.00 34.27           H  
ATOM   2316 HG22 THR A 163     -64.594 -21.526  55.180  1.00 34.27           H  
ATOM   2317 HG23 THR A 163     -65.440 -22.533  53.988  1.00 34.27           H  
ATOM   2318  OG1 THR A 163     -63.358 -23.820  54.925  1.00 34.27           O  
ATOM   2319  HG1 THR A 163     -62.562 -24.346  54.815  1.00 34.27           H  
ATOM   2320  N   GLY A 164     -60.853 -23.064  51.762  1.00 28.53           N  
ATOM   2321  H   GLY A 164     -61.213 -22.225  51.329  1.00 28.53           H  
ATOM   2322  CA  GLY A 164     -59.411 -23.318  51.643  1.00 28.53           C  
ATOM   2323  HA2 GLY A 164     -59.219 -24.387  51.733  1.00 28.53           H  
ATOM   2324  HA3 GLY A 164     -59.075 -23.006  50.654  1.00 28.53           H  
ATOM   2325  C   GLY A 164     -58.573 -22.601  52.712  1.00 28.53           C  
ATOM   2326  O   GLY A 164     -58.601 -22.969  53.881  1.00 28.53           O  
ATOM   2327  N   ALA A 165     -57.812 -21.582  52.300  1.00 29.07           N  
ATOM   2328  H   ALA A 165     -57.892 -21.280  51.339  1.00 29.07           H  
ATOM   2329  CA  ALA A 165     -56.855 -20.844  53.134  1.00 29.07           C  
ATOM   2330  HA  ALA A 165     -57.001 -21.112  54.181  1.00 29.07           H  
ATOM   2331  C   ALA A 165     -57.040 -19.312  53.027  1.00 29.07           C  
ATOM   2332  CB  ALA A 165     -55.444 -21.290  52.719  1.00 29.07           C  
ATOM   2333  HB1 ALA A 165     -54.696 -20.831  53.366  1.00 29.07           H  
ATOM   2334  HB2 ALA A 165     -55.247 -20.999  51.688  1.00 29.07           H  
ATOM   2335  HB3 ALA A 165     -55.358 -22.373  52.810  1.00 29.07           H  
ATOM   2336  O   ALA A 165     -57.926 -18.834  52.317  1.00 29.07           O  
ATOM   2337  N   GLN A 166     -56.197 -18.544  53.726  1.00 29.47           N  
ATOM   2338  H   GLN A 166     -55.458 -18.994  54.247  1.00 29.47           H  
ATOM   2339  CA  GLN A 166     -56.117 -17.079  53.641  1.00 29.47           C  
ATOM   2340  HA  GLN A 166     -56.578 -16.751  52.709  1.00 29.47           H  
ATOM   2341  C   GLN A 166     -54.657 -16.600  53.618  1.00 29.47           C  
ATOM   2342  CB  GLN A 166     -56.860 -16.417  54.814  1.00 29.47           C  
ATOM   2343  HB2 GLN A 166     -56.644 -15.348  54.796  1.00 29.47           H  
ATOM   2344  HB3 GLN A 166     -56.491 -16.821  55.756  1.00 29.47           H  
ATOM   2345  O   GLN A 166     -53.764 -17.287  54.113  1.00 29.47           O  
ATOM   2346  CG  GLN A 166     -58.385 -16.589  54.742  1.00 29.47           C  
ATOM   2347  HG2 GLN A 166     -58.641 -17.639  54.886  1.00 29.47           H  
ATOM   2348  HG3 GLN A 166     -58.732 -16.282  53.756  1.00 29.47           H  
ATOM   2349  CD  GLN A 166     -59.125 -15.764  55.794  1.00 29.47           C  
ATOM   2350  NE2 GLN A 166     -60.437 -15.721  55.743  1.00 29.47           N  
ATOM   2351 HE21 GLN A 166     -60.946 -16.232  55.036  1.00 29.47           H  
ATOM   2352 HE22 GLN A 166     -60.881 -15.163  56.459  1.00 29.47           H  
ATOM   2353  OE1 GLN A 166     -58.560 -15.140  56.673  1.00 29.47           O  
ATOM   2354  N   GLY A 167     -54.440 -15.397  53.079  1.00 27.13           N  
ATOM   2355  H   GLY A 167     -55.234 -14.907  52.693  1.00 27.13           H  
ATOM   2356  CA  GLY A 167     -53.115 -14.821  52.832  1.00 27.13           C  
ATOM   2357  HA2 GLY A 167     -52.431 -15.104  53.633  1.00 27.13           H  
ATOM   2358  HA3 GLY A 167     -53.220 -13.736  52.837  1.00 27.13           H  
ATOM   2359  C   GLY A 167     -52.511 -15.278  51.492  1.00 27.13           C  
ATOM   2360  O   GLY A 167     -52.884 -16.320  50.967  1.00 27.13           O  
ATOM   2361  N   GLN A 168     -51.598 -14.530  50.870  1.00 26.54           N  
ATOM   2362  H   GLN A 168     -51.322 -14.879  49.963  1.00 26.54           H  
ATOM   2363  CA  GLN A 168     -51.071 -13.198  51.215  1.00 26.54           C  
ATOM   2364  HA  GLN A 168     -51.701 -12.704  51.953  1.00 26.54           H  
ATOM   2365  C   GLN A 168     -51.066 -12.300  49.963  1.00 26.54           C  
ATOM   2366  CB  GLN A 168     -49.650 -13.320  51.801  1.00 26.54           C  
ATOM   2367  HB2 GLN A 168     -49.279 -12.317  52.014  1.00 26.54           H  
ATOM   2368  HB3 GLN A 168     -48.989 -13.774  51.062  1.00 26.54           H  
ATOM   2369  O   GLN A 168     -51.305 -12.776  48.855  1.00 26.54           O  
ATOM   2370  CG  GLN A 168     -49.595 -14.144  53.100  1.00 26.54           C  
ATOM   2371  HG2 GLN A 168     -50.331 -13.760  53.806  1.00 26.54           H  
ATOM   2372  HG3 GLN A 168     -49.837 -15.183  52.877  1.00 26.54           H  
ATOM   2373  CD  GLN A 168     -48.227 -14.086  53.777  1.00 26.54           C  
ATOM   2374  NE2 GLN A 168     -47.718 -15.188  54.283  1.00 26.54           N  
ATOM   2375 HE21 GLN A 168     -48.193 -16.075  54.190  1.00 26.54           H  
ATOM   2376 HE22 GLN A 168     -46.805 -15.087  54.702  1.00 26.54           H  
ATOM   2377  OE1 GLN A 168     -47.602 -13.051  53.902  1.00 26.54           O  
ATOM   2378  N   GLN A 169     -50.785 -11.004  50.126  1.00 29.17           N  
ATOM   2379  H   GLN A 169     -50.526 -10.682  51.048  1.00 29.17           H  
ATOM   2380  CA  GLN A 169     -50.369 -10.170  48.994  1.00 29.17           C  
ATOM   2381  HA  GLN A 169     -51.008 -10.381  48.136  1.00 29.17           H  
ATOM   2382  C   GLN A 169     -48.929 -10.533  48.600  1.00 29.17           C  
ATOM   2383  CB  GLN A 169     -50.504  -8.679  49.342  1.00 29.17           C  
ATOM   2384  HB2 GLN A 169     -49.999  -8.477  50.287  1.00 29.17           H  
ATOM   2385  HB3 GLN A 169     -50.020  -8.092  48.562  1.00 29.17           H  
ATOM   2386  O   GLN A 169     -48.124 -10.868  49.467  1.00 29.17           O  
ATOM   2387  CG  GLN A 169     -51.976  -8.248  49.437  1.00 29.17           C  
ATOM   2388  HG2 GLN A 169     -52.488  -8.851  50.188  1.00 29.17           H  
ATOM   2389  HG3 GLN A 169     -52.462  -8.409  48.475  1.00 29.17           H  
ATOM   2390  CD  GLN A 169     -52.122  -6.780  49.822  1.00 29.17           C  
ATOM   2391  NE2 GLN A 169     -51.775  -5.853  48.956  1.00 29.17           N  
ATOM   2392 HE21 GLN A 169     -51.866  -4.899  49.276  1.00 29.17           H  
ATOM   2393 HE22 GLN A 169     -51.380  -6.098  48.060  1.00 29.17           H  
ATOM   2394  OE1 GLN A 169     -52.555  -6.437  50.907  1.00 29.17           O  
ATOM   2395  N   GLY A 170     -48.613 -10.468  47.307  1.00 25.46           N  
ATOM   2396  H   GLY A 170     -49.300 -10.157  46.635  1.00 25.46           H  
ATOM   2397  CA  GLY A 170     -47.310 -10.843  46.759  1.00 25.46           C  
ATOM   2398  HA2 GLY A 170     -46.515 -10.439  47.385  1.00 25.46           H  
ATOM   2399  HA3 GLY A 170     -47.216 -11.929  46.747  1.00 25.46           H  
ATOM   2400  C   GLY A 170     -47.111 -10.321  45.336  1.00 25.46           C  
ATOM   2401  O   GLY A 170     -48.000  -9.685  44.765  1.00 25.46           O  
ATOM   2402  N   ASP A 171     -45.919 -10.559  44.801  1.00 23.93           N  
ATOM   2403  H   ASP A 171     -45.226 -11.005  45.386  1.00 23.93           H  
ATOM   2404  CA  ASP A 171     -45.378  -9.883  43.622  1.00 23.93           C  
ATOM   2405  HA  ASP A 171     -45.621  -8.824  43.704  1.00 23.93           H  
ATOM   2406  C   ASP A 171     -45.919 -10.382  42.270  1.00 23.93           C  
ATOM   2407  CB  ASP A 171     -43.847 -10.009  43.661  1.00 23.93           C  
ATOM   2408  HB2 ASP A 171     -43.566 -11.051  43.510  1.00 23.93           H  
ATOM   2409  HB3 ASP A 171     -43.414  -9.420  42.852  1.00 23.93           H  
ATOM   2410  O   ASP A 171     -46.470 -11.476  42.135  1.00 23.93           O  
ATOM   2411  CG  ASP A 171     -43.293  -9.520  44.998  1.00 23.93           C  
ATOM   2412  OD1 ASP A 171     -42.946  -8.322  45.068  1.00 23.93           O  
ATOM   2413  OD2 ASP A 171     -43.295 -10.343  45.943  1.00 23.93           O  
ATOM   2414  N   TYR A 172     -45.672  -9.586  41.223  1.00 26.96           N  
ATOM   2415  H   TYR A 172     -45.172  -8.726  41.399  1.00 26.96           H  
ATOM   2416  CA  TYR A 172     -45.831 -10.003  39.827  1.00 26.96           C  
ATOM   2417  HA  TYR A 172     -46.801 -10.485  39.708  1.00 26.96           H  
ATOM   2418  C   TYR A 172     -44.754 -11.038  39.456  1.00 26.96           C  
ATOM   2419  CB  TYR A 172     -45.790  -8.776  38.896  1.00 26.96           C  
ATOM   2420  HB2 TYR A 172     -45.087  -8.040  39.286  1.00 26.96           H  
ATOM   2421  HB3 TYR A 172     -45.407  -9.088  37.925  1.00 26.96           H  
ATOM   2422  O   TYR A 172     -43.705 -10.698  38.908  1.00 26.96           O  
ATOM   2423  CG  TYR A 172     -47.133  -8.114  38.654  1.00 26.96           C  
ATOM   2424  CD1 TYR A 172     -47.784  -8.293  37.416  1.00 26.96           C  
ATOM   2425  HD1 TYR A 172     -47.334  -8.911  36.654  1.00 26.96           H  
ATOM   2426  CD2 TYR A 172     -47.726  -7.313  39.649  1.00 26.96           C  
ATOM   2427  HD2 TYR A 172     -47.231  -7.183  40.600  1.00 26.96           H  
ATOM   2428  CE1 TYR A 172     -49.020  -7.665  37.169  1.00 26.96           C  
ATOM   2429  HE1 TYR A 172     -49.524  -7.795  36.223  1.00 26.96           H  
ATOM   2430  CE2 TYR A 172     -48.964  -6.685  39.407  1.00 26.96           C  
ATOM   2431  HE2 TYR A 172     -49.415  -6.074  40.174  1.00 26.96           H  
ATOM   2432  OH  TYR A 172     -50.801  -6.252  37.918  1.00 26.96           O  
ATOM   2433  HH  TYR A 172     -51.096  -5.742  38.676  1.00 26.96           H  
ATOM   2434  CZ  TYR A 172     -49.610  -6.859  38.162  1.00 26.96           C  
ATOM   2435  N   ALA A 173     -45.018 -12.311  39.754  1.00 24.61           N  
ATOM   2436  H   ALA A 173     -45.833 -12.504  40.318  1.00 24.61           H  
ATOM   2437  CA  ALA A 173     -44.172 -13.423  39.330  1.00 24.61           C  
ATOM   2438  HA  ALA A 173     -43.188 -13.277  39.777  1.00 24.61           H  
ATOM   2439  C   ALA A 173     -44.057 -13.454  37.785  1.00 24.61           C  
ATOM   2440  CB  ALA A 173     -44.752 -14.726  39.893  1.00 24.61           C  
ATOM   2441  HB1 ALA A 173     -45.754 -14.890  39.495  1.00 24.61           H  
ATOM   2442  HB2 ALA A 173     -44.115 -15.563  39.606  1.00 24.61           H  
ATOM   2443  HB3 ALA A 173     -44.801 -14.670  40.980  1.00 24.61           H  
ATOM   2444  O   ALA A 173     -45.081 -13.563  37.104  1.00 24.61           O  
ATOM   2445  N   PRO A 174     -42.845 -13.341  37.207  1.00 28.58           N  
ATOM   2446  CA  PRO A 174     -42.667 -13.262  35.760  1.00 28.58           C  
ATOM   2447  HA  PRO A 174     -43.400 -12.577  35.336  1.00 28.58           H  
ATOM   2448  C   PRO A 174     -42.824 -14.629  35.079  1.00 28.58           C  
ATOM   2449  CB  PRO A 174     -41.263 -12.681  35.561  1.00 28.58           C  
ATOM   2450  HB2 PRO A 174     -40.804 -13.004  34.627  1.00 28.58           H  
ATOM   2451  HB3 PRO A 174     -41.310 -11.593  35.606  1.00 28.58           H  
ATOM   2452  O   PRO A 174     -42.658 -15.682  35.698  1.00 28.58           O  
ATOM   2453  CG  PRO A 174     -40.503 -13.208  36.778  1.00 28.58           C  
ATOM   2454  HG2 PRO A 174     -39.646 -12.581  37.025  1.00 28.58           H  
ATOM   2455  HG3 PRO A 174     -40.189 -14.236  36.598  1.00 28.58           H  
ATOM   2456  CD  PRO A 174     -41.562 -13.178  37.879  1.00 28.58           C  
ATOM   2457  HD2 PRO A 174     -41.384 -13.984  38.591  1.00 28.58           H  
ATOM   2458  HD3 PRO A 174     -41.538 -12.213  38.384  1.00 28.58           H  
ATOM   2459  N   PHE A 175     -43.074 -14.613  33.767  1.00 24.85           N  
ATOM   2460  H   PHE A 175     -43.199 -13.724  33.306  1.00 24.85           H  
ATOM   2461  CA  PHE A 175     -43.023 -15.823  32.944  1.00 24.85           C  
ATOM   2462  HA  PHE A 175     -43.768 -16.517  33.333  1.00 24.85           H  
ATOM   2463  C   PHE A 175     -41.624 -16.473  33.016  1.00 24.85           C  
ATOM   2464  CB  PHE A 175     -43.374 -15.492  31.486  1.00 24.85           C  
ATOM   2465  HB2 PHE A 175     -43.227 -16.389  30.884  1.00 24.85           H  
ATOM   2466  HB3 PHE A 175     -42.677 -14.740  31.114  1.00 24.85           H  
ATOM   2467  O   PHE A 175     -40.623 -15.759  32.904  1.00 24.85           O  
ATOM   2468  CG  PHE A 175     -44.795 -15.008  31.271  1.00 24.85           C  
ATOM   2469  CD1 PHE A 175     -45.845 -15.941  31.164  1.00 24.85           C  
ATOM   2470  HD1 PHE A 175     -45.638 -16.998  31.240  1.00 24.85           H  
ATOM   2471  CD2 PHE A 175     -45.072 -13.631  31.166  1.00 24.85           C  
ATOM   2472  HD2 PHE A 175     -44.272 -12.909  31.238  1.00 24.85           H  
ATOM   2473  CE1 PHE A 175     -47.164 -15.500  30.958  1.00 24.85           C  
ATOM   2474  HE1 PHE A 175     -47.967 -16.217  30.879  1.00 24.85           H  
ATOM   2475  CE2 PHE A 175     -46.393 -13.190  30.964  1.00 24.85           C  
ATOM   2476  HE2 PHE A 175     -46.604 -12.134  30.887  1.00 24.85           H  
ATOM   2477  CZ  PHE A 175     -47.438 -14.125  30.859  1.00 24.85           C  
ATOM   2478  HZ  PHE A 175     -48.452 -13.785  30.705  1.00 24.85           H  
ATOM   2479  N   PRO A 176     -41.518 -17.808  33.163  1.00 27.47           N  
ATOM   2480  CA  PRO A 176     -40.226 -18.486  33.191  1.00 27.47           C  
ATOM   2481  HA  PRO A 176     -39.609 -18.034  33.967  1.00 27.47           H  
ATOM   2482  C   PRO A 176     -39.540 -18.374  31.814  1.00 27.47           C  
ATOM   2483  CB  PRO A 176     -40.534 -19.934  33.586  1.00 27.47           C  
ATOM   2484  HB2 PRO A 176     -40.503 -20.026  34.672  1.00 27.47           H  
ATOM   2485  HB3 PRO A 176     -39.846 -20.643  33.127  1.00 27.47           H  
ATOM   2486  O   PRO A 176     -40.126 -18.790  30.813  1.00 27.47           O  
ATOM   2487  CG  PRO A 176     -41.971 -20.144  33.104  1.00 27.47           C  
ATOM   2488  HG2 PRO A 176     -41.970 -20.405  32.046  1.00 27.47           H  
ATOM   2489  HG3 PRO A 176     -42.486 -20.909  33.686  1.00 27.47           H  
ATOM   2490  CD  PRO A 176     -42.606 -18.767  33.292  1.00 27.47           C  
ATOM   2491  HD2 PRO A 176     -43.373 -18.606  32.535  1.00 27.47           H  
ATOM   2492  HD3 PRO A 176     -43.035 -18.690  34.291  1.00 27.47           H  
ATOM   2493  N   PRO A 177     -38.299 -17.854  31.724  1.00 26.84           N  
ATOM   2494  CA  PRO A 177     -37.672 -17.521  30.439  1.00 26.84           C  
ATOM   2495  HA  PRO A 177     -38.364 -16.924  29.844  1.00 26.84           H  
ATOM   2496  C   PRO A 177     -37.279 -18.744  29.595  1.00 26.84           C  
ATOM   2497  CB  PRO A 177     -36.458 -16.655  30.797  1.00 26.84           C  
ATOM   2498  HB2 PRO A 177     -36.758 -15.607  30.820  1.00 26.84           H  
ATOM   2499  HB3 PRO A 177     -35.629 -16.794  30.103  1.00 26.84           H  
ATOM   2500  O   PRO A 177     -37.060 -18.619  28.394  1.00 26.84           O  
ATOM   2501  CG  PRO A 177     -36.095 -17.108  32.210  1.00 26.84           C  
ATOM   2502  HG2 PRO A 177     -35.501 -18.021  32.163  1.00 26.84           H  
ATOM   2503  HG3 PRO A 177     -35.565 -16.332  32.762  1.00 26.84           H  
ATOM   2504  CD  PRO A 177     -37.458 -17.410  32.826  1.00 26.84           C  
ATOM   2505  HD2 PRO A 177     -37.878 -16.500  33.256  1.00 26.84           H  
ATOM   2506  HD3 PRO A 177     -37.361 -18.181  33.591  1.00 26.84           H  
ATOM   2507  N   ASN A 178     -37.234 -19.940  30.190  1.00 30.58           N  
ATOM   2508  H   ASN A 178     -37.403 -19.960  31.186  1.00 30.58           H  
ATOM   2509  CA  ASN A 178     -36.818 -21.191  29.544  1.00 30.58           C  
ATOM   2510  HA  ASN A 178     -35.952 -20.967  28.921  1.00 30.58           H  
ATOM   2511  C   ASN A 178     -37.889 -21.784  28.594  1.00 30.58           C  
ATOM   2512  CB  ASN A 178     -36.377 -22.207  30.624  1.00 30.58           C  
ATOM   2513  HB2 ASN A 178     -36.068 -23.123  30.122  1.00 30.58           H  
ATOM   2514  HB3 ASN A 178     -37.230 -22.449  31.259  1.00 30.58           H  
ATOM   2515  O   ASN A 178     -37.881 -22.983  28.329  1.00 30.58           O  
ATOM   2516  CG  ASN A 178     -35.223 -21.772  31.516  1.00 30.58           C  
ATOM   2517  ND2 ASN A 178     -34.640 -22.697  32.241  1.00 30.58           N  
ATOM   2518 HD21 ASN A 178     -34.932 -23.661  32.175  1.00 30.58           H  
ATOM   2519 HD22 ASN A 178     -33.878 -22.384  32.825  1.00 30.58           H  
ATOM   2520  OD1 ASN A 178     -34.840 -20.622  31.617  1.00 30.58           O  
ATOM   2521  N   ALA A 179     -38.832 -20.978  28.102  1.00 23.65           N  
ATOM   2522  H   ALA A 179     -38.747 -19.992  28.304  1.00 23.65           H  
ATOM   2523  CA  ALA A 179     -39.998 -21.401  27.321  1.00 23.65           C  
ATOM   2524  HA  ALA A 179     -40.332 -22.360  27.717  1.00 23.65           H  
ATOM   2525  C   ALA A 179     -39.695 -21.644  25.821  1.00 23.65           C  
ATOM   2526  CB  ALA A 179     -41.123 -20.386  27.572  1.00 23.65           C  
ATOM   2527  HB1 ALA A 179     -42.036 -20.722  27.081  1.00 23.65           H  
ATOM   2528  HB2 ALA A 179     -41.310 -20.292  28.642  1.00 23.65           H  
ATOM   2529  HB3 ALA A 179     -40.841 -19.414  27.168  1.00 23.65           H  
ATOM   2530  O   ALA A 179     -40.470 -21.241  24.955  1.00 23.65           O  
ATOM   2531  N   TYR A 180     -38.562 -22.285  25.511  1.00 24.20           N  
ATOM   2532  H   TYR A 180     -38.021 -22.675  26.270  1.00 24.20           H  
ATOM   2533  CA  TYR A 180     -38.092 -22.556  24.146  1.00 24.20           C  
ATOM   2534  HA  TYR A 180     -38.918 -22.418  23.449  1.00 24.20           H  
ATOM   2535  C   TYR A 180     -37.602 -24.002  23.987  1.00 24.20           C  
ATOM   2536  CB  TYR A 180     -36.979 -21.568  23.761  1.00 24.20           C  
ATOM   2537  HB2 TYR A 180     -36.274 -21.476  24.587  1.00 24.20           H  
ATOM   2538  HB3 TYR A 180     -36.425 -21.982  22.918  1.00 24.20           H  
ATOM   2539  O   TYR A 180     -36.942 -24.545  24.873  1.00 24.20           O  
ATOM   2540  CG  TYR A 180     -37.477 -20.193  23.359  1.00 24.20           C  
ATOM   2541  CD1 TYR A 180     -37.779 -19.931  22.007  1.00 24.20           C  
ATOM   2542  HD1 TYR A 180     -37.654 -20.707  21.267  1.00 24.20           H  
ATOM   2543  CD2 TYR A 180     -37.645 -19.181  24.325  1.00 24.20           C  
ATOM   2544  HD2 TYR A 180     -37.420 -19.382  25.362  1.00 24.20           H  
ATOM   2545  CE1 TYR A 180     -38.249 -18.662  21.620  1.00 24.20           C  
ATOM   2546  HE1 TYR A 180     -38.489 -18.452  20.588  1.00 24.20           H  
ATOM   2547  CE2 TYR A 180     -38.121 -17.911  23.943  1.00 24.20           C  
ATOM   2548  HE2 TYR A 180     -38.256 -17.143  24.690  1.00 24.20           H  
ATOM   2549  OH  TYR A 180     -38.884 -16.430  22.209  1.00 24.20           O  
ATOM   2550  HH  TYR A 180     -38.976 -15.843  22.963  1.00 24.20           H  
ATOM   2551  CZ  TYR A 180     -38.425 -17.651  22.587  1.00 24.20           C  
ATOM   2552  N   ASP A 181     -37.897 -24.606  22.834  1.00 23.76           N  
ATOM   2553  H   ASP A 181     -38.415 -24.092  22.136  1.00 23.76           H  
ATOM   2554  CA  ASP A 181     -37.474 -25.967  22.481  1.00 23.76           C  
ATOM   2555  HA  ASP A 181     -37.670 -26.602  23.344  1.00 23.76           H  
ATOM   2556  C   ASP A 181     -35.959 -26.019  22.147  1.00 23.76           C  
ATOM   2557  CB  ASP A 181     -38.356 -26.471  21.329  1.00 23.76           C  
ATOM   2558  HB2 ASP A 181     -38.071 -25.969  20.405  1.00 23.76           H  
ATOM   2559  HB3 ASP A 181     -39.397 -26.222  21.540  1.00 23.76           H  
ATOM   2560  O   ASP A 181     -35.433 -25.078  21.535  1.00 23.76           O  
ATOM   2561  CG  ASP A 181     -38.253 -27.986  21.164  1.00 23.76           C  
ATOM   2562  OD1 ASP A 181     -38.756 -28.691  22.067  1.00 23.76           O  
ATOM   2563  OD2 ASP A 181     -37.640 -28.422  20.166  1.00 23.76           O  
ATOM   2564  N   PRO A 182     -35.206 -27.055  22.572  1.00 23.94           N  
ATOM   2565  CA  PRO A 182     -33.747 -26.990  22.604  1.00 23.94           C  
ATOM   2566  HA  PRO A 182     -33.443 -25.997  22.934  1.00 23.94           H  
ATOM   2567  C   PRO A 182     -33.092 -27.254  21.239  1.00 23.94           C  
ATOM   2568  CB  PRO A 182     -33.327 -27.992  23.685  1.00 23.94           C  
ATOM   2569  HB2 PRO A 182     -32.337 -28.412  23.507  1.00 23.94           H  
ATOM   2570  HB3 PRO A 182     -33.359 -27.505  24.660  1.00 23.94           H  
ATOM   2571  O   PRO A 182     -32.771 -28.390  20.881  1.00 23.94           O  
ATOM   2572  CG  PRO A 182     -34.421 -29.054  23.616  1.00 23.94           C  
ATOM   2573  HG2 PRO A 182     -34.216 -29.747  22.800  1.00 23.94           H  
ATOM   2574  HG3 PRO A 182     -34.526 -29.592  24.559  1.00 23.94           H  
ATOM   2575  CD  PRO A 182     -35.668 -28.236  23.292  1.00 23.94           C  
ATOM   2576  HD2 PRO A 182     -36.340 -28.839  22.682  1.00 23.94           H  
ATOM   2577  HD3 PRO A 182     -36.159 -27.937  24.218  1.00 23.94           H  
ATOM   2578  N   CYS A 183     -32.774 -26.176  20.515  1.00 25.07           N  
ATOM   2579  H   CYS A 183     -33.212 -25.303  20.772  1.00 25.07           H  
ATOM   2580  CA  CYS A 183     -31.883 -26.205  19.350  1.00 25.07           C  
ATOM   2581  HA  CYS A 183     -32.410 -26.687  18.526  1.00 25.07           H  
ATOM   2582  C   CYS A 183     -30.594 -27.002  19.646  1.00 25.07           C  
ATOM   2583  CB  CYS A 183     -31.538 -24.764  18.945  1.00 25.07           C  
ATOM   2584  HB2 CYS A 183     -31.213 -24.208  19.825  1.00 25.07           H  
ATOM   2585  HB3 CYS A 183     -30.727 -24.771  18.217  1.00 25.07           H  
ATOM   2586  O   CYS A 183     -29.809 -26.644  20.524  1.00 25.07           O  
ATOM   2587  SG  CYS A 183     -32.990 -23.969  18.203  1.00 25.07           S  
ATOM   2588  HG  CYS A 183     -32.510 -22.723  18.153  1.00 25.07           H  
ATOM   2589  N   VAL A 184     -30.363 -28.093  18.907  1.00 22.24           N  
ATOM   2590  H   VAL A 184     -31.087 -28.370  18.259  1.00 22.24           H  
ATOM   2591  CA  VAL A 184     -29.315 -29.077  19.234  1.00 22.24           C  
ATOM   2592  HA  VAL A 184     -29.315 -29.199  20.317  1.00 22.24           H  
ATOM   2593  C   VAL A 184     -27.921 -28.577  18.829  1.00 22.24           C  
ATOM   2594  CB  VAL A 184     -29.644 -30.463  18.640  1.00 22.24           C  
ATOM   2595  HB  VAL A 184     -29.639 -30.403  17.552  1.00 22.24           H  
ATOM   2596  O   VAL A 184     -27.491 -28.736  17.682  1.00 22.24           O  
ATOM   2597  CG1 VAL A 184     -28.619 -31.519  19.079  1.00 22.24           C  
ATOM   2598 HG11 VAL A 184     -27.623 -31.261  18.717  1.00 22.24           H  
ATOM   2599 HG12 VAL A 184     -28.599 -31.588  20.166  1.00 22.24           H  
ATOM   2600 HG13 VAL A 184     -28.892 -32.492  18.670  1.00 22.24           H  
ATOM   2601  CG2 VAL A 184     -31.027 -30.957  19.091  1.00 22.24           C  
ATOM   2602 HG21 VAL A 184     -31.083 -30.978  20.180  1.00 22.24           H  
ATOM   2603 HG22 VAL A 184     -31.813 -30.299  18.722  1.00 22.24           H  
ATOM   2604 HG23 VAL A 184     -31.217 -31.958  18.705  1.00 22.24           H  
ATOM   2605  N   TRP A 185     -27.207 -27.990  19.796  1.00 24.08           N  
ATOM   2606  H   TRP A 185     -27.702 -27.794  20.654  1.00 24.08           H  
ATOM   2607  CA  TRP A 185     -25.864 -27.407  19.666  1.00 24.08           C  
ATOM   2608  HA  TRP A 185     -25.888 -26.668  18.865  1.00 24.08           H  
ATOM   2609  C   TRP A 185     -24.773 -28.434  19.305  1.00 24.08           C  
ATOM   2610  CB  TRP A 185     -25.513 -26.655  20.961  1.00 24.08           C  
ATOM   2611  HB2 TRP A 185     -25.636 -27.326  21.811  1.00 24.08           H  
ATOM   2612  HB3 TRP A 185     -24.460 -26.375  20.920  1.00 24.08           H  
ATOM   2613  O   TRP A 185     -24.058 -28.961  20.160  1.00 24.08           O  
ATOM   2614  CG  TRP A 185     -26.292 -25.400  21.213  1.00 24.08           C  
ATOM   2615  CD1 TRP A 185     -27.454 -25.312  21.900  1.00 24.08           C  
ATOM   2616  HD1 TRP A 185     -27.984 -26.142  22.342  1.00 24.08           H  
ATOM   2617  CD2 TRP A 185     -25.980 -24.035  20.788  1.00 24.08           C  
ATOM   2618  CE2 TRP A 185     -27.015 -23.168  21.254  1.00 24.08           C  
ATOM   2619  CE3 TRP A 185     -24.929 -23.441  20.054  1.00 24.08           C  
ATOM   2620  HE3 TRP A 185     -24.128 -24.062  19.681  1.00 24.08           H  
ATOM   2621  NE1 TRP A 185     -27.888 -24.001  21.917  1.00 24.08           N  
ATOM   2622  HE1 TRP A 185     -28.754 -23.711  22.348  1.00 24.08           H  
ATOM   2623  CH2 TRP A 185     -25.947 -21.229  20.277  1.00 24.08           C  
ATOM   2624  HH2 TRP A 185     -25.925 -20.167  20.079  1.00 24.08           H  
ATOM   2625  CZ2 TRP A 185     -27.010 -21.788  21.007  1.00 24.08           C  
ATOM   2626  HZ2 TRP A 185     -27.810 -21.163  21.375  1.00 24.08           H  
ATOM   2627  CZ3 TRP A 185     -24.912 -22.054  19.802  1.00 24.08           C  
ATOM   2628  HZ3 TRP A 185     -24.099 -21.618  19.241  1.00 24.08           H  
ATOM   2629  N   LYS A 186     -24.609 -28.685  18.003  1.00 21.61           N  
ATOM   2630  H   LYS A 186     -25.287 -28.271  17.380  1.00 21.61           H  
ATOM   2631  CA  LYS A 186     -23.473 -29.422  17.418  1.00 21.61           C  
ATOM   2632  HA  LYS A 186     -23.316 -30.336  17.990  1.00 21.61           H  
ATOM   2633  C   LYS A 186     -22.209 -28.554  17.539  1.00 21.61           C  
ATOM   2634  CB  LYS A 186     -23.805 -29.784  15.958  1.00 21.61           C  
ATOM   2635  HB2 LYS A 186     -22.946 -30.271  15.497  1.00 21.61           H  
ATOM   2636  HB3 LYS A 186     -23.991 -28.855  15.418  1.00 21.61           H  
ATOM   2637  O   LYS A 186     -22.251 -27.364  17.238  1.00 21.61           O  
ATOM   2638  CG  LYS A 186     -25.033 -30.715  15.845  1.00 21.61           C  
ATOM   2639  HG2 LYS A 186     -25.707 -30.554  16.686  1.00 21.61           H  
ATOM   2640  HG3 LYS A 186     -24.706 -31.754  15.882  1.00 21.61           H  
ATOM   2641  CD  LYS A 186     -25.829 -30.465  14.555  1.00 21.61           C  
ATOM   2642  HD2 LYS A 186     -25.273 -30.843  13.697  1.00 21.61           H  
ATOM   2643  HD3 LYS A 186     -25.986 -29.393  14.438  1.00 21.61           H  
ATOM   2644  CE  LYS A 186     -27.200 -31.147  14.653  1.00 21.61           C  
ATOM   2645  HE2 LYS A 186     -27.063 -32.227  14.686  1.00 21.61           H  
ATOM   2646  HE3 LYS A 186     -27.661 -30.837  15.591  1.00 21.61           H  
ATOM   2647  NZ  LYS A 186     -28.087 -30.763  13.525  1.00 21.61           N  
ATOM   2648  HZ1 LYS A 186     -27.707 -31.061  12.638  1.00 21.61           H  
ATOM   2649  HZ2 LYS A 186     -29.008 -31.161  13.637  1.00 21.61           H  
ATOM   2650  HZ3 LYS A 186     -28.204 -29.761  13.485  1.00 21.61           H  
ATOM   2651  N   LYS A 187     -21.106 -29.118  18.041  1.00 23.78           N  
ATOM   2652  H   LYS A 187     -21.116 -30.117  18.193  1.00 23.78           H  
ATOM   2653  CA  LYS A 187     -20.058 -28.335  18.722  1.00 23.78           C  
ATOM   2654  HA  LYS A 187     -20.531 -27.419  19.076  1.00 23.78           H  
ATOM   2655  C   LYS A 187     -18.868 -27.861  17.877  1.00 23.78           C  
ATOM   2656  CB  LYS A 187     -19.568 -29.102  19.965  1.00 23.78           C  
ATOM   2657  HB2 LYS A 187     -18.541 -28.808  20.181  1.00 23.78           H  
ATOM   2658  HB3 LYS A 187     -19.571 -30.176  19.778  1.00 23.78           H  
ATOM   2659  O   LYS A 187     -18.258 -28.625  17.139  1.00 23.78           O  
ATOM   2660  CG  LYS A 187     -20.426 -28.767  21.192  1.00 23.78           C  
ATOM   2661  HG2 LYS A 187     -20.478 -27.683  21.289  1.00 23.78           H  
ATOM   2662  HG3 LYS A 187     -21.439 -29.143  21.048  1.00 23.78           H  
ATOM   2663  CD  LYS A 187     -19.843 -29.362  22.483  1.00 23.78           C  
ATOM   2664  HD2 LYS A 187     -20.238 -30.371  22.606  1.00 23.78           H  
ATOM   2665  HD3 LYS A 187     -18.757 -29.427  22.418  1.00 23.78           H  
ATOM   2666  CE  LYS A 187     -20.247 -28.506  23.689  1.00 23.78           C  
ATOM   2667  HE2 LYS A 187     -21.204 -28.031  23.471  1.00 23.78           H  
ATOM   2668  HE3 LYS A 187     -20.370 -29.148  24.562  1.00 23.78           H  
ATOM   2669  NZ  LYS A 187     -19.216 -27.478  23.956  1.00 23.78           N  
ATOM   2670  HZ1 LYS A 187     -19.547 -26.766  24.591  1.00 23.78           H  
ATOM   2671  HZ2 LYS A 187     -18.962 -27.022  23.091  1.00 23.78           H  
ATOM   2672  HZ3 LYS A 187     -18.362 -27.889  24.305  1.00 23.78           H  
ATOM   2673  N   ASP A 188     -18.474 -26.614  18.151  1.00 25.98           N  
ATOM   2674  H   ASP A 188     -19.158 -26.061  18.648  1.00 25.98           H  
ATOM   2675  CA  ASP A 188     -17.085 -26.161  18.342  1.00 25.98           C  
ATOM   2676  HA  ASP A 188     -17.136 -25.072  18.329  1.00 25.98           H  
ATOM   2677  C   ASP A 188     -16.027 -26.481  17.252  1.00 25.98           C  
ATOM   2678  CB  ASP A 188     -16.615 -26.523  19.773  1.00 25.98           C  
ATOM   2679  HB2 ASP A 188     -15.573 -26.232  19.900  1.00 25.98           H  
ATOM   2680  HB3 ASP A 188     -16.668 -27.603  19.914  1.00 25.98           H  
ATOM   2681  O   ASP A 188     -14.865 -26.723  17.580  1.00 25.98           O  
ATOM   2682  CG  ASP A 188     -17.405 -25.804  20.872  1.00 25.98           C  
ATOM   2683  OD1 ASP A 188     -18.178 -26.462  21.613  1.00 25.98           O  
ATOM   2684  OD2 ASP A 188     -17.202 -24.577  21.009  1.00 25.98           O  
ATOM   2685  N   GLN A 189     -16.343 -26.360  15.955  1.00 24.30           N  
ATOM   2686  H   GLN A 189     -17.309 -26.207  15.700  1.00 24.30           H  
ATOM   2687  CA  GLN A 189     -15.292 -26.184  14.930  1.00 24.30           C  
ATOM   2688  HA  GLN A 189     -14.483 -26.881  15.148  1.00 24.30           H  
ATOM   2689  C   GLN A 189     -14.657 -24.780  15.018  1.00 24.30           C  
ATOM   2690  CB  GLN A 189     -15.785 -26.502  13.506  1.00 24.30           C  
ATOM   2691  HB2 GLN A 189     -15.103 -26.002  12.818  1.00 24.30           H  
ATOM   2692  HB3 GLN A 189     -16.777 -26.080  13.346  1.00 24.30           H  
ATOM   2693  O   GLN A 189     -14.936 -23.885  14.221  1.00 24.30           O  
ATOM   2694  CG  GLN A 189     -15.792 -28.012  13.187  1.00 24.30           C  
ATOM   2695  HG2 GLN A 189     -15.128 -28.541  13.871  1.00 24.30           H  
ATOM   2696  HG3 GLN A 189     -16.799 -28.399  13.346  1.00 24.30           H  
ATOM   2697  CD  GLN A 189     -15.331 -28.356  11.765  1.00 24.30           C  
ATOM   2698  NE2 GLN A 189     -15.576 -29.563  11.305  1.00 24.30           N  
ATOM   2699 HE21 GLN A 189     -16.054 -30.249  11.873  1.00 24.30           H  
ATOM   2700 HE22 GLN A 189     -15.232 -29.760  10.376  1.00 24.30           H  
ATOM   2701  OE1 GLN A 189     -14.712 -27.584  11.049  1.00 24.30           O  
ATOM   2702  N   ARG A 190     -13.794 -24.574  16.019  1.00 26.21           N  
ATOM   2703  H   ARG A 190     -13.654 -25.344  16.658  1.00 26.21           H  
ATOM   2704  CA  ARG A 190     -13.107 -23.299  16.290  1.00 26.21           C  
ATOM   2705  HA  ARG A 190     -13.787 -22.480  16.054  1.00 26.21           H  
ATOM   2706  C   ARG A 190     -11.898 -23.105  15.369  1.00 26.21           C  
ATOM   2707  CB  ARG A 190     -12.757 -23.193  17.786  1.00 26.21           C  
ATOM   2708  HB2 ARG A 190     -12.198 -22.272  17.949  1.00 26.21           H  
ATOM   2709  HB3 ARG A 190     -12.130 -24.036  18.079  1.00 26.21           H  
ATOM   2710  O   ARG A 190     -10.752 -23.271  15.776  1.00 26.21           O  
ATOM   2711  CG  ARG A 190     -14.025 -23.164  18.653  1.00 26.21           C  
ATOM   2712  HG2 ARG A 190     -14.555 -24.112  18.556  1.00 26.21           H  
ATOM   2713  HG3 ARG A 190     -14.677 -22.363  18.307  1.00 26.21           H  
ATOM   2714  CD  ARG A 190     -13.701 -22.933  20.132  1.00 26.21           C  
ATOM   2715  HD2 ARG A 190     -13.045 -23.731  20.480  1.00 26.21           H  
ATOM   2716  HD3 ARG A 190     -13.179 -21.982  20.232  1.00 26.21           H  
ATOM   2717  NE  ARG A 190     -14.941 -22.943  20.929  1.00 26.21           N  
ATOM   2718  HE  ARG A 190     -15.590 -23.700  20.767  1.00 26.21           H  
ATOM   2719  NH1 ARG A 190     -14.709 -21.002  22.155  1.00 26.21           N  
ATOM   2720 HH11 ARG A 190     -13.786 -20.861  21.771  1.00 26.21           H  
ATOM   2721 HH12 ARG A 190     -15.100 -20.343  22.813  1.00 26.21           H  
ATOM   2722  NH2 ARG A 190     -16.569 -22.243  22.297  1.00 26.21           N  
ATOM   2723 HH21 ARG A 190     -16.999 -21.580  22.926  1.00 26.21           H  
ATOM   2724 HH22 ARG A 190     -17.066 -23.059  21.970  1.00 26.21           H  
ATOM   2725  CZ  ARG A 190     -15.388 -22.055  21.792  1.00 26.21           C  
ATOM   2726  N   GLN A 191     -12.169 -22.770  14.109  1.00 27.27           N  
ATOM   2727  H   GLN A 191     -13.140 -22.710  13.840  1.00 27.27           H  
ATOM   2728  CA  GLN A 191     -11.149 -22.479  13.095  1.00 27.27           C  
ATOM   2729  HA  GLN A 191     -10.336 -23.196  13.204  1.00 27.27           H  
ATOM   2730  C   GLN A 191     -10.544 -21.075  13.311  1.00 27.27           C  
ATOM   2731  CB  GLN A 191     -11.742 -22.668  11.683  1.00 27.27           C  
ATOM   2732  HB2 GLN A 191     -10.958 -22.443  10.960  1.00 27.27           H  
ATOM   2733  HB3 GLN A 191     -12.558 -21.961  11.532  1.00 27.27           H  
ATOM   2734  O   GLN A 191     -10.923 -20.110  12.652  1.00 27.27           O  
ATOM   2735  CG  GLN A 191     -12.267 -24.095  11.420  1.00 27.27           C  
ATOM   2736  HG2 GLN A 191     -11.487 -24.818  11.659  1.00 27.27           H  
ATOM   2737  HG3 GLN A 191     -13.123 -24.290  12.066  1.00 27.27           H  
ATOM   2738  CD  GLN A 191     -12.699 -24.322   9.969  1.00 27.27           C  
ATOM   2739  NE2 GLN A 191     -13.415 -25.383   9.667  1.00 27.27           N  
ATOM   2740 HE21 GLN A 191     -13.731 -26.052  10.355  1.00 27.27           H  
ATOM   2741 HE22 GLN A 191     -13.667 -25.472   8.693  1.00 27.27           H  
ATOM   2742  OE1 GLN A 191     -12.395 -23.564   9.064  1.00 27.27           O  
ATOM   2743  N   SER A 192      -9.628 -20.945  14.276  1.00 26.76           N  
ATOM   2744  H   SER A 192      -9.447 -21.742  14.869  1.00 26.76           H  
ATOM   2745  CA  SER A 192      -8.980 -19.671  14.630  1.00 26.76           C  
ATOM   2746  HA  SER A 192      -9.753 -18.923  14.809  1.00 26.76           H  
ATOM   2747  C   SER A 192      -8.058 -19.157  13.516  1.00 26.76           C  
ATOM   2748  CB  SER A 192      -8.174 -19.825  15.925  1.00 26.76           C  
ATOM   2749  HB2 SER A 192      -7.697 -18.875  16.166  1.00 26.76           H  
ATOM   2750  HB3 SER A 192      -7.401 -20.582  15.785  1.00 26.76           H  
ATOM   2751  O   SER A 192      -6.951 -19.664  13.332  1.00 26.76           O  
ATOM   2752  OG  SER A 192      -9.020 -20.209  16.993  1.00 26.76           O  
ATOM   2753  HG  SER A 192      -8.478 -20.330  17.776  1.00 26.76           H  
ATOM   2754  N   LEU A 193      -8.501 -18.128  12.791  1.00 29.16           N  
ATOM   2755  H   LEU A 193      -9.427 -17.774  12.985  1.00 29.16           H  
ATOM   2756  CA  LEU A 193      -7.728 -17.464  11.739  1.00 29.16           C  
ATOM   2757  HA  LEU A 193      -6.987 -18.162  11.350  1.00 29.16           H  
ATOM   2758  C   LEU A 193      -6.966 -16.254  12.302  1.00 29.16           C  
ATOM   2759  CB  LEU A 193      -8.661 -17.060  10.582  1.00 29.16           C  
ATOM   2760  HB2 LEU A 193      -8.069 -16.533   9.834  1.00 29.16           H  
ATOM   2761  HB3 LEU A 193      -9.401 -16.362  10.975  1.00 29.16           H  
ATOM   2762  O   LEU A 193      -7.544 -15.404  12.975  1.00 29.16           O  
ATOM   2763  CG  LEU A 193      -9.410 -18.218   9.894  1.00 29.16           C  
ATOM   2764  HG  LEU A 193     -10.058 -18.713  10.618  1.00 29.16           H  
ATOM   2765  CD1 LEU A 193     -10.293 -17.663   8.775  1.00 29.16           C  
ATOM   2766 HD11 LEU A 193     -10.856 -18.476   8.318  1.00 29.16           H  
ATOM   2767 HD12 LEU A 193      -9.679 -17.175   8.018  1.00 29.16           H  
ATOM   2768 HD13 LEU A 193     -10.999 -16.945   9.192  1.00 29.16           H  
ATOM   2769  CD2 LEU A 193      -8.465 -19.256   9.287  1.00 29.16           C  
ATOM   2770 HD21 LEU A 193      -7.908 -19.758  10.078  1.00 29.16           H  
ATOM   2771 HD22 LEU A 193      -7.773 -18.777   8.594  1.00 29.16           H  
ATOM   2772 HD23 LEU A 193      -9.046 -20.011   8.756  1.00 29.16           H  
ATOM   2773  N   PHE A 194      -5.669 -16.160  12.003  1.00 27.92           N  
ATOM   2774  H   PHE A 194      -5.256 -16.876  11.423  1.00 27.92           H  
ATOM   2775  CA  PHE A 194      -4.799 -15.077  12.471  1.00 27.92           C  
ATOM   2776  HA  PHE A 194      -5.287 -14.553  13.292  1.00 27.92           H  
ATOM   2777  C   PHE A 194      -4.555 -14.060  11.349  1.00 27.92           C  
ATOM   2778  CB  PHE A 194      -3.493 -15.664  13.028  1.00 27.92           C  
ATOM   2779  HB2 PHE A 194      -3.051 -16.331  12.288  1.00 27.92           H  
ATOM   2780  HB3 PHE A 194      -2.790 -14.847  13.189  1.00 27.92           H  
ATOM   2781  O   PHE A 194      -3.955 -14.386  10.323  1.00 27.92           O  
ATOM   2782  CG  PHE A 194      -3.666 -16.413  14.339  1.00 27.92           C  
ATOM   2783  CD1 PHE A 194      -3.430 -15.754  15.562  1.00 27.92           C  
ATOM   2784  HD1 PHE A 194      -3.119 -14.720  15.571  1.00 27.92           H  
ATOM   2785  CD2 PHE A 194      -4.078 -17.761  14.346  1.00 27.92           C  
ATOM   2786  HD2 PHE A 194      -4.273 -18.276  13.417  1.00 27.92           H  
ATOM   2787  CE1 PHE A 194      -3.599 -16.438  16.780  1.00 27.92           C  
ATOM   2788  HE1 PHE A 194      -3.420 -15.928  17.715  1.00 27.92           H  
ATOM   2789  CE2 PHE A 194      -4.251 -18.443  15.563  1.00 27.92           C  
ATOM   2790  HE2 PHE A 194      -4.572 -19.474  15.559  1.00 27.92           H  
ATOM   2791  CZ  PHE A 194      -4.009 -17.782  16.781  1.00 27.92           C  
ATOM   2792  HZ  PHE A 194      -4.140 -18.304  17.717  1.00 27.92           H  
ATOM   2793  N   PHE A 195      -5.012 -12.821  11.549  1.00 31.20           N  
ATOM   2794  H   PHE A 195      -5.491 -12.618  12.415  1.00 31.20           H  
ATOM   2795  CA  PHE A 195      -4.983 -11.759  10.542  1.00 31.20           C  
ATOM   2796  HA  PHE A 195      -4.695 -12.179   9.578  1.00 31.20           H  
ATOM   2797  C   PHE A 195      -3.988 -10.643  10.921  1.00 31.20           C  
ATOM   2798  CB  PHE A 195      -6.404 -11.200  10.359  1.00 31.20           C  
ATOM   2799  HB2 PHE A 195      -6.758 -10.805  11.312  1.00 31.20           H  
ATOM   2800  HB3 PHE A 195      -6.357 -10.361   9.665  1.00 31.20           H  
ATOM   2801  O   PHE A 195      -4.331  -9.780  11.727  1.00 31.20           O  
ATOM   2802  CG  PHE A 195      -7.423 -12.192   9.828  1.00 31.20           C  
ATOM   2803  CD1 PHE A 195      -7.437 -12.527   8.459  1.00 31.20           C  
ATOM   2804  HD1 PHE A 195      -6.708 -12.093   7.791  1.00 31.20           H  
ATOM   2805  CD2 PHE A 195      -8.381 -12.756  10.692  1.00 31.20           C  
ATOM   2806  HD2 PHE A 195      -8.379 -12.514  11.744  1.00 31.20           H  
ATOM   2807  CE1 PHE A 195      -8.409 -13.412   7.957  1.00 31.20           C  
ATOM   2808  HE1 PHE A 195      -8.424 -13.662   6.906  1.00 31.20           H  
ATOM   2809  CE2 PHE A 195      -9.359 -13.631  10.188  1.00 31.20           C  
ATOM   2810  HE2 PHE A 195     -10.096 -14.047  10.859  1.00 31.20           H  
ATOM   2811  CZ  PHE A 195      -9.375 -13.959   8.821  1.00 31.20           C  
ATOM   2812  HZ  PHE A 195     -10.131 -14.626   8.436  1.00 31.20           H  
ATOM   2813  N   PRO A 196      -2.770 -10.598  10.342  1.00 23.93           N  
ATOM   2814  CA  PRO A 196      -1.911  -9.421  10.467  1.00 23.93           C  
ATOM   2815  HA  PRO A 196      -1.761  -9.174  11.518  1.00 23.93           H  
ATOM   2816  C   PRO A 196      -2.566  -8.227   9.755  1.00 23.93           C  
ATOM   2817  CB  PRO A 196      -0.571  -9.825   9.846  1.00 23.93           C  
ATOM   2818  HB2 PRO A 196      -0.057  -8.979   9.388  1.00 23.93           H  
ATOM   2819  HB3 PRO A 196       0.057 -10.281  10.611  1.00 23.93           H  
ATOM   2820  O   PRO A 196      -3.054  -8.366   8.628  1.00 23.93           O  
ATOM   2821  CG  PRO A 196      -0.965 -10.882   8.813  1.00 23.93           C  
ATOM   2822  HG2 PRO A 196      -1.282 -10.392   7.891  1.00 23.93           H  
ATOM   2823  HG3 PRO A 196      -0.150 -11.577   8.616  1.00 23.93           H  
ATOM   2824  CD  PRO A 196      -2.163 -11.583   9.457  1.00 23.93           C  
ATOM   2825  HD2 PRO A 196      -2.851 -11.914   8.679  1.00 23.93           H  
ATOM   2826  HD3 PRO A 196      -1.824 -12.435  10.046  1.00 23.93           H  
ATOM   2827  N   LEU A 197      -2.568  -7.054  10.398  1.00 27.32           N  
ATOM   2828  H   LEU A 197      -2.114  -7.007  11.299  1.00 27.32           H  
ATOM   2829  CA  LEU A 197      -3.425  -5.915  10.021  1.00 27.32           C  
ATOM   2830  HA  LEU A 197      -4.465  -6.228  10.101  1.00 27.32           H  
ATOM   2831  C   LEU A 197      -3.241  -5.431   8.570  1.00 27.32           C  
ATOM   2832  CB  LEU A 197      -3.167  -4.765  11.016  1.00 27.32           C  
ATOM   2833  HB2 LEU A 197      -3.589  -3.845  10.610  1.00 27.32           H  
ATOM   2834  HB3 LEU A 197      -2.091  -4.617  11.109  1.00 27.32           H  
ATOM   2835  O   LEU A 197      -4.208  -5.024   7.924  1.00 27.32           O  
ATOM   2836  CG  LEU A 197      -3.767  -4.989  12.419  1.00 27.32           C  
ATOM   2837  HG  LEU A 197      -3.449  -5.955  12.811  1.00 27.32           H  
ATOM   2838  CD1 LEU A 197      -3.279  -3.897  13.367  1.00 27.32           C  
ATOM   2839 HD11 LEU A 197      -2.191  -3.915  13.422  1.00 27.32           H  
ATOM   2840 HD12 LEU A 197      -3.605  -2.914  13.027  1.00 27.32           H  
ATOM   2841 HD13 LEU A 197      -3.660  -4.076  14.372  1.00 27.32           H  
ATOM   2842  CD2 LEU A 197      -5.298  -4.936  12.385  1.00 27.32           C  
ATOM   2843 HD21 LEU A 197      -5.695  -5.815  11.877  1.00 27.32           H  
ATOM   2844 HD22 LEU A 197      -5.633  -4.031  11.877  1.00 27.32           H  
ATOM   2845 HD23 LEU A 197      -5.686  -4.925  13.404  1.00 27.32           H  
ATOM   2846  N   GLY A 198      -2.030  -5.547   8.017  1.00 27.46           N  
ATOM   2847  H   GLY A 198      -1.298  -5.908   8.612  1.00 27.46           H  
ATOM   2848  CA  GLY A 198      -1.672  -5.159   6.644  1.00 27.46           C  
ATOM   2849  HA2 GLY A 198      -0.589  -5.207   6.536  1.00 27.46           H  
ATOM   2850  HA3 GLY A 198      -1.976  -4.123   6.493  1.00 27.46           H  
ATOM   2851  C   GLY A 198      -2.297  -5.989   5.507  1.00 27.46           C  
ATOM   2852  O   GLY A 198      -1.724  -6.043   4.422  1.00 27.46           O  
ATOM   2853  N   LYS A 199      -3.432  -6.667   5.734  1.00 27.76           N  
ATOM   2854  H   LYS A 199      -3.814  -6.601   6.667  1.00 27.76           H  
ATOM   2855  CA  LYS A 199      -4.165  -7.460   4.724  1.00 27.76           C  
ATOM   2856  HA  LYS A 199      -3.769  -7.200   3.742  1.00 27.76           H  
ATOM   2857  C   LYS A 199      -5.661  -7.127   4.599  1.00 27.76           C  
ATOM   2858  CB  LYS A 199      -3.904  -8.964   4.941  1.00 27.76           C  
ATOM   2859  HB2 LYS A 199      -4.543  -9.534   4.265  1.00 27.76           H  
ATOM   2860  HB3 LYS A 199      -4.150  -9.242   5.966  1.00 27.76           H  
ATOM   2861  O   LYS A 199      -6.368  -7.803   3.853  1.00 27.76           O  
ATOM   2862  CG  LYS A 199      -2.440  -9.321   4.634  1.00 27.76           C  
ATOM   2863  HG2 LYS A 199      -1.795  -8.915   5.413  1.00 27.76           H  
ATOM   2864  HG3 LYS A 199      -2.162  -8.871   3.681  1.00 27.76           H  
ATOM   2865  CD  LYS A 199      -2.220 -10.835   4.535  1.00 27.76           C  
ATOM   2866  HD2 LYS A 199      -2.405 -11.293   5.507  1.00 27.76           H  
ATOM   2867  HD3 LYS A 199      -2.913 -11.247   3.802  1.00 27.76           H  
ATOM   2868  CE  LYS A 199      -0.776 -11.097   4.086  1.00 27.76           C  
ATOM   2869  HE2 LYS A 199      -0.589 -10.518   3.182  1.00 27.76           H  
ATOM   2870  HE3 LYS A 199      -0.101 -10.729   4.858  1.00 27.76           H  
ATOM   2871  NZ  LYS A 199      -0.530 -12.537   3.821  1.00 27.76           N  
ATOM   2872  HZ1 LYS A 199      -1.147 -12.873   3.096  1.00 27.76           H  
ATOM   2873  HZ2 LYS A 199      -0.685 -13.085   4.656  1.00 27.76           H  
ATOM   2874  HZ3 LYS A 199       0.422 -12.681   3.514  1.00 27.76           H  
ATOM   2875  N   ILE A 200      -6.158  -6.085   5.273  1.00 27.98           N  
ATOM   2876  H   ILE A 200      -5.538  -5.553   5.867  1.00 27.98           H  
ATOM   2877  CA  ILE A 200      -7.544  -5.614   5.097  1.00 27.98           C  
ATOM   2878  HA  ILE A 200      -8.202  -6.482   5.115  1.00 27.98           H  
ATOM   2879  C   ILE A 200      -7.687  -4.944   3.718  1.00 27.98           C  
ATOM   2880  CB  ILE A 200      -7.976  -4.686   6.259  1.00 27.98           C  
ATOM   2881  HB  ILE A 200      -7.301  -3.831   6.291  1.00 27.98           H  
ATOM   2882  O   ILE A 200      -7.065  -3.919   3.444  1.00 27.98           O  
ATOM   2883  CG1 ILE A 200      -7.890  -5.436   7.612  1.00 27.98           C  
ATOM   2884 HG12 ILE A 200      -6.887  -5.843   7.738  1.00 27.98           H  
ATOM   2885 HG13 ILE A 200      -8.590  -6.271   7.610  1.00 27.98           H  
ATOM   2886  CG2 ILE A 200      -9.411  -4.168   6.023  1.00 27.98           C  
ATOM   2887 HG21 ILE A 200      -9.705  -3.487   6.822  1.00 27.98           H  
ATOM   2888 HG22 ILE A 200      -9.471  -3.608   5.089  1.00 27.98           H  
ATOM   2889 HG23 ILE A 200     -10.114  -5.000   5.994  1.00 27.98           H  
ATOM   2890  CD1 ILE A 200      -8.169  -4.564   8.844  1.00 27.98           C  
ATOM   2891 HD11 ILE A 200      -7.526  -3.684   8.830  1.00 27.98           H  
ATOM   2892 HD12 ILE A 200      -7.957  -5.139   9.745  1.00 27.98           H  
ATOM   2893 HD13 ILE A 200      -9.214  -4.256   8.871  1.00 27.98           H  
ATOM   2894  N   LEU A 201      -8.520  -5.515   2.841  1.00 26.83           N  
ATOM   2895  H   LEU A 201      -8.978  -6.374   3.110  1.00 26.83           H  
ATOM   2896  CA  LEU A 201      -8.717  -5.022   1.473  1.00 26.83           C  
ATOM   2897  HA  LEU A 201      -7.756  -4.678   1.090  1.00 26.83           H  
ATOM   2898  C   LEU A 201      -9.655  -3.804   1.435  1.00 26.83           C  
ATOM   2899  CB  LEU A 201      -9.199  -6.166   0.559  1.00 26.83           C  
ATOM   2900  HB2 LEU A 201      -9.426  -5.745  -0.420  1.00 26.83           H  
ATOM   2901  HB3 LEU A 201     -10.125  -6.572   0.968  1.00 26.83           H  
ATOM   2902  O   LEU A 201     -10.880  -3.925   1.365  1.00 26.83           O  
ATOM   2903  CG  LEU A 201      -8.193  -7.319   0.368  1.00 26.83           C  
ATOM   2904  HG  LEU A 201      -7.981  -7.780   1.333  1.00 26.83           H  
ATOM   2905  CD1 LEU A 201      -8.808  -8.380  -0.546  1.00 26.83           C  
ATOM   2906 HD11 LEU A 201      -9.011  -7.958  -1.530  1.00 26.83           H  
ATOM   2907 HD12 LEU A 201      -9.738  -8.746  -0.111  1.00 26.83           H  
ATOM   2908 HD13 LEU A 201      -8.120  -9.219  -0.650  1.00 26.83           H  
ATOM   2909  CD2 LEU A 201      -6.875  -6.859  -0.263  1.00 26.83           C  
ATOM   2910 HD21 LEU A 201      -6.246  -7.724  -0.471  1.00 26.83           H  
ATOM   2911 HD22 LEU A 201      -7.067  -6.323  -1.192  1.00 26.83           H  
ATOM   2912 HD23 LEU A 201      -6.335  -6.212   0.428  1.00 26.83           H  
ATOM   2913  N   ALA A 202      -9.065  -2.609   1.435  1.00 25.99           N  
ATOM   2914  H   ALA A 202      -8.058  -2.588   1.505  1.00 25.99           H  
ATOM   2915  CA  ALA A 202      -9.753  -1.346   1.188  1.00 25.99           C  
ATOM   2916  HA  ALA A 202     -10.680  -1.343   1.761  1.00 25.99           H  
ATOM   2917  C   ALA A 202     -10.130  -1.203  -0.304  1.00 25.99           C  
ATOM   2918  CB  ALA A 202      -8.877  -0.201   1.717  1.00 25.99           C  
ATOM   2919  HB1 ALA A 202      -8.692  -0.340   2.783  1.00 25.99           H  
ATOM   2920  HB2 ALA A 202      -9.385   0.751   1.562  1.00 25.99           H  
ATOM   2921  HB3 ALA A 202      -7.922  -0.184   1.191  1.00 25.99           H  
ATOM   2922  O   ALA A 202      -9.449  -0.531  -1.081  1.00 25.99           O  
ATOM   2923  N   TRP A 203     -11.223  -1.864  -0.694  1.00 28.06           N  
ATOM   2924  H   TRP A 203     -11.636  -2.493  -0.020  1.00 28.06           H  
ATOM   2925  CA  TRP A 203     -11.848  -1.768  -2.018  1.00 28.06           C  
ATOM   2926  HA  TRP A 203     -11.124  -2.089  -2.768  1.00 28.06           H  
ATOM   2927  C   TRP A 203     -12.275  -0.330  -2.368  1.00 28.06           C  
ATOM   2928  CB  TRP A 203     -13.045  -2.728  -2.059  1.00 28.06           C  
ATOM   2929  HB2 TRP A 203     -12.670  -3.752  -2.034  1.00 28.06           H  
ATOM   2930  HB3 TRP A 203     -13.636  -2.579  -1.156  1.00 28.06           H  
ATOM   2931  O   TRP A 203     -12.760   0.414  -1.509  1.00 28.06           O  
ATOM   2932  CG  TRP A 203     -13.979  -2.588  -3.225  1.00 28.06           C  
ATOM   2933  CD1 TRP A 203     -13.843  -3.185  -4.431  1.00 28.06           C  
ATOM   2934  HD1 TRP A 203     -13.031  -3.836  -4.719  1.00 28.06           H  
ATOM   2935  CD2 TRP A 203     -15.218  -1.813  -3.302  1.00 28.06           C  
ATOM   2936  CE2 TRP A 203     -15.814  -2.040  -4.577  1.00 28.06           C  
ATOM   2937  CE3 TRP A 203     -15.896  -0.938  -2.421  1.00 28.06           C  
ATOM   2938  HE3 TRP A 203     -15.432  -0.691  -1.478  1.00 28.06           H  
ATOM   2939  NE1 TRP A 203     -14.914  -2.847  -5.237  1.00 28.06           N  
ATOM   2940  HE1 TRP A 203     -15.006  -3.136  -6.201  1.00 28.06           H  
ATOM   2941  CH2 TRP A 203     -17.721  -0.658  -4.023  1.00 28.06           C  
ATOM   2942  HH2 TRP A 203     -18.665  -0.214  -4.304  1.00 28.06           H  
ATOM   2943  CZ2 TRP A 203     -17.048  -1.484  -4.938  1.00 28.06           C  
ATOM   2944  HZ2 TRP A 203     -17.466  -1.676  -5.915  1.00 28.06           H  
ATOM   2945  CZ3 TRP A 203     -17.136  -0.367  -2.776  1.00 28.06           C  
ATOM   2946  HZ3 TRP A 203     -17.630   0.325  -2.110  1.00 28.06           H  
ATOM   2947  N   ASN A 204     -12.128   0.030  -3.647  1.00 27.92           N  
ATOM   2948  H   ASN A 204     -11.822  -0.672  -4.306  1.00 27.92           H  
ATOM   2949  CA  ASN A 204     -12.482   1.331  -4.212  1.00 27.92           C  
ATOM   2950  HA  ASN A 204     -12.705   2.025  -3.401  1.00 27.92           H  
ATOM   2951  C   ASN A 204     -13.706   1.208  -5.149  1.00 27.92           C  
ATOM   2952  CB  ASN A 204     -11.258   1.877  -4.976  1.00 27.92           C  
ATOM   2953  HB2 ASN A 204     -10.951   1.147  -5.726  1.00 27.92           H  
ATOM   2954  HB3 ASN A 204     -10.430   2.038  -4.286  1.00 27.92           H  
ATOM   2955  O   ASN A 204     -13.631   0.423  -6.094  1.00 27.92           O  
ATOM   2956  CG  ASN A 204     -11.555   3.189  -5.687  1.00 27.92           C  
ATOM   2957  ND2 ASN A 204     -10.833   3.515  -6.727  1.00 27.92           N  
ATOM   2958 HD21 ASN A 204     -11.132   4.345  -7.219  1.00 27.92           H  
ATOM   2959 HD22 ASN A 204     -10.110   2.910  -7.088  1.00 27.92           H  
ATOM   2960  OD1 ASN A 204     -12.458   3.925  -5.328  1.00 27.92           O  
ATOM   2961  N   PRO A 205     -14.785   1.995  -4.959  1.00 24.94           N  
ATOM   2962  CA  PRO A 205     -15.929   2.016  -5.874  1.00 24.94           C  
ATOM   2963  HA  PRO A 205     -16.242   0.997  -6.102  1.00 24.94           H  
ATOM   2964  C   PRO A 205     -15.680   2.735  -7.212  1.00 24.94           C  
ATOM   2965  CB  PRO A 205     -17.045   2.725  -5.097  1.00 24.94           C  
ATOM   2966  HB2 PRO A 205     -17.733   3.262  -5.751  1.00 24.94           H  
ATOM   2967  HB3 PRO A 205     -17.595   2.003  -4.493  1.00 24.94           H  
ATOM   2968  O   PRO A 205     -16.468   2.551  -8.129  1.00 24.94           O  
ATOM   2969  CG  PRO A 205     -16.282   3.674  -4.177  1.00 24.94           C  
ATOM   2970  HG2 PRO A 205     -16.866   3.943  -3.296  1.00 24.94           H  
ATOM   2971  HG3 PRO A 205     -15.985   4.564  -4.731  1.00 24.94           H  
ATOM   2972  CD  PRO A 205     -15.046   2.856  -3.812  1.00 24.94           C  
ATOM   2973  HD2 PRO A 205     -14.214   3.528  -3.602  1.00 24.94           H  
ATOM   2974  HD3 PRO A 205     -15.258   2.236  -2.941  1.00 24.94           H  
ATOM   2975  N   SER A 206     -14.640   3.569  -7.365  1.00 26.20           N  
ATOM   2976  H   SER A 206     -13.983   3.678  -6.606  1.00 26.20           H  
ATOM   2977  CA  SER A 206     -14.502   4.471  -8.530  1.00 26.20           C  
ATOM   2978  HA  SER A 206     -15.500   4.850  -8.751  1.00 26.20           H  
ATOM   2979  C   SER A 206     -14.025   3.799  -9.836  1.00 26.20           C  
ATOM   2980  CB  SER A 206     -13.645   5.696  -8.167  1.00 26.20           C  
ATOM   2981  HB2 SER A 206     -13.851   6.001  -7.141  1.00 26.20           H  
ATOM   2982  HB3 SER A 206     -13.911   6.518  -8.831  1.00 26.20           H  
ATOM   2983  O   SER A 206     -13.369   4.447 -10.653  1.00 26.20           O  
ATOM   2984  OG  SER A 206     -12.263   5.428  -8.322  1.00 26.20           O  
ATOM   2985  HG  SER A 206     -12.140   5.288  -9.264  1.00 26.20           H  
ATOM   2986  N   LEU A 207     -14.266   2.497 -10.002  1.00 24.28           N  
ATOM   2987  H   LEU A 207     -14.905   2.064  -9.351  1.00 24.28           H  
ATOM   2988  CA  LEU A 207     -13.732   1.658 -11.080  1.00 24.28           C  
ATOM   2989  HA  LEU A 207     -13.520   2.275 -11.953  1.00 24.28           H  
ATOM   2990  C   LEU A 207     -14.783   0.624 -11.518  1.00 24.28           C  
ATOM   2991  CB  LEU A 207     -12.422   0.982 -10.611  1.00 24.28           C  
ATOM   2992  HB2 LEU A 207     -12.628   0.455  -9.679  1.00 24.28           H  
ATOM   2993  HB3 LEU A 207     -12.138   0.235 -11.353  1.00 24.28           H  
ATOM   2994  O   LEU A 207     -14.686  -0.555 -11.183  1.00 24.28           O  
ATOM   2995  CG  LEU A 207     -11.217   1.917 -10.395  1.00 24.28           C  
ATOM   2996  HG  LEU A 207     -11.477   2.700  -9.683  1.00 24.28           H  
ATOM   2997  CD1 LEU A 207     -10.052   1.121  -9.803  1.00 24.28           C  
ATOM   2998 HD11 LEU A 207      -9.754   0.332 -10.494  1.00 24.28           H  
ATOM   2999 HD12 LEU A 207     -10.360   0.671  -8.859  1.00 24.28           H  
ATOM   3000 HD13 LEU A 207      -9.205   1.783  -9.627  1.00 24.28           H  
ATOM   3001  CD2 LEU A 207     -10.729   2.558 -11.696  1.00 24.28           C  
ATOM   3002 HD21 LEU A 207      -9.848   3.169 -11.501  1.00 24.28           H  
ATOM   3003 HD22 LEU A 207     -11.503   3.205 -12.108  1.00 24.28           H  
ATOM   3004 HD23 LEU A 207     -10.481   1.788 -12.426  1.00 24.28           H  
ATOM   3005  N   GLU A 208     -15.788   1.077 -12.267  1.00 26.45           N  
ATOM   3006  H   GLU A 208     -15.844   2.067 -12.459  1.00 26.45           H  
ATOM   3007  CA  GLU A 208     -16.831   0.228 -12.860  1.00 26.45           C  
ATOM   3008  HA  GLU A 208     -16.858  -0.734 -12.349  1.00 26.45           H  
ATOM   3009  C   GLU A 208     -16.529  -0.025 -14.353  1.00 26.45           C  
ATOM   3010  CB  GLU A 208     -18.220   0.864 -12.646  1.00 26.45           C  
ATOM   3011  HB2 GLU A 208     -18.961   0.256 -13.164  1.00 26.45           H  
ATOM   3012  HB3 GLU A 208     -18.232   1.868 -13.071  1.00 26.45           H  
ATOM   3013  O   GLU A 208     -16.889   0.796 -15.201  1.00 26.45           O  
ATOM   3014  CG  GLU A 208     -18.601   0.935 -11.158  1.00 26.45           C  
ATOM   3015  HG2 GLU A 208     -17.914   1.606 -10.642  1.00 26.45           H  
ATOM   3016  HG3 GLU A 208     -18.486  -0.057 -10.721  1.00 26.45           H  
ATOM   3017  CD  GLU A 208     -20.041   1.430 -10.945  1.00 26.45           C  
ATOM   3018  OE1 GLU A 208     -20.835   0.667 -10.348  1.00 26.45           O  
ATOM   3019  OE2 GLU A 208     -20.330   2.580 -11.349  1.00 26.45           O  
ATOM   3020  N   PRO A 209     -15.837  -1.124 -14.721  1.00 29.96           N  
ATOM   3021  CA  PRO A 209     -15.709  -1.523 -16.120  1.00 29.96           C  
ATOM   3022  HA  PRO A 209     -15.374  -0.671 -16.712  1.00 29.96           H  
ATOM   3023  C   PRO A 209     -17.060  -2.038 -16.656  1.00 29.96           C  
ATOM   3024  CB  PRO A 209     -14.636  -2.615 -16.133  1.00 29.96           C  
ATOM   3025  HB2 PRO A 209     -13.650  -2.154 -16.192  1.00 29.96           H  
ATOM   3026  HB3 PRO A 209     -14.776  -3.323 -16.950  1.00 29.96           H  
ATOM   3027  O   PRO A 209     -17.820  -2.649 -15.899  1.00 29.96           O  
ATOM   3028  CG  PRO A 209     -14.810  -3.279 -14.767  1.00 29.96           C  
ATOM   3029  HG2 PRO A 209     -13.893  -3.763 -14.432  1.00 29.96           H  
ATOM   3030  HG3 PRO A 209     -15.629  -3.997 -14.808  1.00 29.96           H  
ATOM   3031  CD  PRO A 209     -15.197  -2.110 -13.860  1.00 29.96           C  
ATOM   3032  HD2 PRO A 209     -15.867  -2.460 -13.074  1.00 29.96           H  
ATOM   3033  HD3 PRO A 209     -14.296  -1.676 -13.427  1.00 29.96           H  
ATOM   3034  N   PRO A 210     -17.367  -1.858 -17.954  1.00 30.98           N  
ATOM   3035  CA  PRO A 210     -18.600  -2.376 -18.542  1.00 30.98           C  
ATOM   3036  HA  PRO A 210     -19.459  -2.008 -17.981  1.00 30.98           H  
ATOM   3037  C   PRO A 210     -18.605  -3.912 -18.515  1.00 30.98           C  
ATOM   3038  CB  PRO A 210     -18.649  -1.801 -19.962  1.00 30.98           C  
ATOM   3039  HB2 PRO A 210     -19.130  -2.479 -20.667  1.00 30.98           H  
ATOM   3040  HB3 PRO A 210     -19.169  -0.843 -19.945  1.00 30.98           H  
ATOM   3041  O   PRO A 210     -17.800  -4.564 -19.182  1.00 30.98           O  
ATOM   3042  CG  PRO A 210     -17.177  -1.571 -20.308  1.00 30.98           C  
ATOM   3043  HG2 PRO A 210     -16.733  -2.501 -20.664  1.00 30.98           H  
ATOM   3044  HG3 PRO A 210     -17.053  -0.780 -21.048  1.00 30.98           H  
ATOM   3045  CD  PRO A 210     -16.559  -1.190 -18.963  1.00 30.98           C  
ATOM   3046  HD2 PRO A 210     -16.623  -0.112 -18.818  1.00 30.98           H  
ATOM   3047  HD3 PRO A 210     -15.520  -1.517 -18.923  1.00 30.98           H  
ATOM   3048  N   VAL A 211     -19.514  -4.489 -17.728  1.00 32.33           N  
ATOM   3049  H   VAL A 211     -20.122  -3.892 -17.186  1.00 32.33           H  
ATOM   3050  CA  VAL A 211     -19.679  -5.942 -17.593  1.00 32.33           C  
ATOM   3051  HA  VAL A 211     -18.685  -6.389 -17.552  1.00 32.33           H  
ATOM   3052  C   VAL A 211     -20.447  -6.484 -18.808  1.00 32.33           C  
ATOM   3053  CB  VAL A 211     -20.405  -6.297 -16.279  1.00 32.33           C  
ATOM   3054  HB  VAL A 211     -21.385  -5.821 -16.266  1.00 32.33           H  
ATOM   3055  O   VAL A 211     -21.551  -6.006 -19.061  1.00 32.33           O  
ATOM   3056  CG1 VAL A 211     -20.594  -7.811 -16.123  1.00 32.33           C  
ATOM   3057 HG11 VAL A 211     -21.244  -8.194 -16.909  1.00 32.33           H  
ATOM   3058 HG12 VAL A 211     -19.628  -8.313 -16.175  1.00 32.33           H  
ATOM   3059 HG13 VAL A 211     -21.065  -8.029 -15.164  1.00 32.33           H  
ATOM   3060  CG2 VAL A 211     -19.610  -5.807 -15.059  1.00 32.33           C  
ATOM   3061 HG21 VAL A 211     -19.517  -4.721 -15.079  1.00 32.33           H  
ATOM   3062 HG22 VAL A 211     -18.613  -6.248 -15.057  1.00 32.33           H  
ATOM   3063 HG23 VAL A 211     -20.131  -6.084 -14.142  1.00 32.33           H  
ATOM   3064  N   PRO A 212     -19.916  -7.472 -19.556  1.00 29.60           N  
ATOM   3065  CA  PRO A 212     -20.626  -8.073 -20.682  1.00 29.60           C  
ATOM   3066  HA  PRO A 212     -21.036  -7.291 -21.321  1.00 29.60           H  
ATOM   3067  C   PRO A 212     -21.777  -8.970 -20.204  1.00 29.60           C  
ATOM   3068  CB  PRO A 212     -19.563  -8.852 -21.461  1.00 29.60           C  
ATOM   3069  HB2 PRO A 212     -19.072  -8.184 -22.170  1.00 29.60           H  
ATOM   3070  HB3 PRO A 212     -19.980  -9.716 -21.978  1.00 29.60           H  
ATOM   3071  O   PRO A 212     -21.634  -9.724 -19.240  1.00 29.60           O  
ATOM   3072  CG  PRO A 212     -18.569  -9.261 -20.373  1.00 29.60           C  
ATOM   3073  HG2 PRO A 212     -17.570  -9.426 -20.779  1.00 29.60           H  
ATOM   3074  HG3 PRO A 212     -18.928 -10.155 -19.864  1.00 29.60           H  
ATOM   3075  CD  PRO A 212     -18.599  -8.075 -19.409  1.00 29.60           C  
ATOM   3076  HD2 PRO A 212     -17.837  -7.348 -19.691  1.00 29.60           H  
ATOM   3077  HD3 PRO A 212     -18.432  -8.423 -18.389  1.00 29.60           H  
ATOM   3078  N   ASP A 213     -22.898  -8.933 -20.921  1.00 31.64           N  
ATOM   3079  H   ASP A 213     -22.934  -8.304 -21.711  1.00 31.64           H  
ATOM   3080  CA  ASP A 213     -24.214  -9.439 -20.497  1.00 31.64           C  
ATOM   3081  HA  ASP A 213     -24.573  -8.827 -19.669  1.00 31.64           H  
ATOM   3082  C   ASP A 213     -24.197 -10.908 -20.034  1.00 31.64           C  
ATOM   3083  CB  ASP A 213     -25.196  -9.284 -21.676  1.00 31.64           C  
ATOM   3084  HB2 ASP A 213     -26.206  -9.488 -21.321  1.00 31.64           H  
ATOM   3085  HB3 ASP A 213     -24.957 -10.028 -22.436  1.00 31.64           H  
ATOM   3086  O   ASP A 213     -24.824 -11.277 -19.041  1.00 31.64           O  
ATOM   3087  CG  ASP A 213     -25.150  -7.897 -22.334  1.00 31.64           C  
ATOM   3088  OD1 ASP A 213     -26.113  -7.126 -22.147  1.00 31.64           O  
ATOM   3089  OD2 ASP A 213     -24.134  -7.636 -23.024  1.00 31.64           O  
ATOM   3090  N   GLY A 214     -23.409 -11.754 -20.708  1.00 29.64           N  
ATOM   3091  H   GLY A 214     -22.892 -11.368 -21.485  1.00 29.64           H  
ATOM   3092  CA  GLY A 214     -23.298 -13.186 -20.411  1.00 29.64           C  
ATOM   3093  HA2 GLY A 214     -24.283 -13.639 -20.519  1.00 29.64           H  
ATOM   3094  HA3 GLY A 214     -22.627 -13.643 -21.139  1.00 29.64           H  
ATOM   3095  C   GLY A 214     -22.776 -13.532 -19.007  1.00 29.64           C  
ATOM   3096  O   GLY A 214     -22.901 -14.684 -18.586  1.00 29.64           O  
ATOM   3097  N   LEU A 215     -22.230 -12.566 -18.255  1.00 27.09           N  
ATOM   3098  H   LEU A 215     -22.197 -11.628 -18.628  1.00 27.09           H  
ATOM   3099  CA  LEU A 215     -21.764 -12.785 -16.880  1.00 27.09           C  
ATOM   3100  HA  LEU A 215     -21.192 -13.712 -16.894  1.00 27.09           H  
ATOM   3101  C   LEU A 215     -22.909 -13.020 -15.871  1.00 27.09           C  
ATOM   3102  CB  LEU A 215     -20.811 -11.644 -16.453  1.00 27.09           C  
ATOM   3103  HB2 LEU A 215     -20.645 -10.975 -17.297  1.00 27.09           H  
ATOM   3104  HB3 LEU A 215     -21.273 -11.055 -15.661  1.00 27.09           H  
ATOM   3105  O   LEU A 215     -22.638 -13.514 -14.777  1.00 27.09           O  
ATOM   3106  CG  LEU A 215     -19.429 -12.142 -15.986  1.00 27.09           C  
ATOM   3107  HG  LEU A 215     -18.992 -12.759 -16.771  1.00 27.09           H  
ATOM   3108  CD1 LEU A 215     -18.496 -10.956 -15.742  1.00 27.09           C  
ATOM   3109 HD11 LEU A 215     -18.897 -10.324 -14.951  1.00 27.09           H  
ATOM   3110 HD12 LEU A 215     -18.398 -10.375 -16.659  1.00 27.09           H  
ATOM   3111 HD13 LEU A 215     -17.509 -11.316 -15.450  1.00 27.09           H  
ATOM   3112  CD2 LEU A 215     -19.489 -12.961 -14.696  1.00 27.09           C  
ATOM   3113 HD21 LEU A 215     -20.054 -13.877 -14.868  1.00 27.09           H  
ATOM   3114 HD22 LEU A 215     -19.975 -12.386 -13.909  1.00 27.09           H  
ATOM   3115 HD23 LEU A 215     -18.482 -13.235 -14.378  1.00 27.09           H  
ATOM   3116  N   GLU A 216     -24.176 -12.775 -16.245  1.00 29.03           N  
ATOM   3117  H   GLU A 216     -24.322 -12.336 -17.142  1.00 29.03           H  
ATOM   3118  CA  GLU A 216     -25.380 -13.109 -15.452  1.00 29.03           C  
ATOM   3119  HA  GLU A 216     -25.562 -12.350 -14.690  1.00 29.03           H  
ATOM   3120  C   GLU A 216     -25.313 -14.482 -14.754  1.00 29.03           C  
ATOM   3121  CB  GLU A 216     -26.597 -13.218 -16.384  1.00 29.03           C  
ATOM   3122  HB2 GLU A 216     -26.277 -13.690 -17.313  1.00 29.03           H  
ATOM   3123  HB3 GLU A 216     -27.305 -13.896 -15.907  1.00 29.03           H  
ATOM   3124  O   GLU A 216     -25.756 -14.625 -13.617  1.00 29.03           O  
ATOM   3125  CG  GLU A 216     -27.409 -11.966 -16.722  1.00 29.03           C  
ATOM   3126  HG2 GLU A 216     -26.825 -11.284 -17.339  1.00 29.03           H  
ATOM   3127  HG3 GLU A 216     -27.701 -11.461 -15.801  1.00 29.03           H  
ATOM   3128  CD  GLU A 216     -28.646 -12.475 -17.473  1.00 29.03           C  
ATOM   3129  OE1 GLU A 216     -29.674 -12.756 -16.811  1.00 29.03           O  
ATOM   3130  OE2 GLU A 216     -28.508 -12.962 -18.619  1.00 29.03           O  
ATOM   3131  N   LYS A 217     -24.802 -15.507 -15.454  1.00 28.00           N  
ATOM   3132  H   LYS A 217     -24.441 -15.295 -16.373  1.00 28.00           H  
ATOM   3133  CA  LYS A 217     -24.727 -16.898 -14.967  1.00 28.00           C  
ATOM   3134  HA  LYS A 217     -25.210 -16.942 -13.991  1.00 28.00           H  
ATOM   3135  C   LYS A 217     -23.291 -17.363 -14.670  1.00 28.00           C  
ATOM   3136  CB  LYS A 217     -25.521 -17.844 -15.899  1.00 28.00           C  
ATOM   3137  HB2 LYS A 217     -25.133 -17.787 -16.916  1.00 28.00           H  
ATOM   3138  HB3 LYS A 217     -25.377 -18.865 -15.547  1.00 28.00           H  
ATOM   3139  O   LYS A 217     -23.060 -18.553 -14.477  1.00 28.00           O  
ATOM   3140  CG  LYS A 217     -27.040 -17.567 -15.880  1.00 28.00           C  
ATOM   3141  HG2 LYS A 217     -27.300 -17.083 -14.938  1.00 28.00           H  
ATOM   3142  HG3 LYS A 217     -27.567 -18.521 -15.905  1.00 28.00           H  
ATOM   3143  CD  LYS A 217     -27.556 -16.717 -17.055  1.00 28.00           C  
ATOM   3144  HD2 LYS A 217     -27.651 -17.346 -17.941  1.00 28.00           H  
ATOM   3145  HD3 LYS A 217     -26.845 -15.920 -17.274  1.00 28.00           H  
ATOM   3146  CE  LYS A 217     -28.915 -16.102 -16.688  1.00 28.00           C  
ATOM   3147  HE2 LYS A 217     -29.612 -16.890 -16.404  1.00 28.00           H  
ATOM   3148  HE3 LYS A 217     -28.764 -15.465 -15.816  1.00 28.00           H  
ATOM   3149  NZ  LYS A 217     -29.488 -15.275 -17.777  1.00 28.00           N  
ATOM   3150  HZ1 LYS A 217     -28.801 -14.677 -18.212  1.00 28.00           H  
ATOM   3151  HZ2 LYS A 217     -30.062 -14.536 -17.396  1.00 28.00           H  
ATOM   3152  HZ3 LYS A 217     -29.979 -15.785 -18.497  1.00 28.00           H  
ATOM   3153  N   GLY A 218     -22.334 -16.431 -14.621  1.00 26.69           N  
ATOM   3154  H   GLY A 218     -22.614 -15.472 -14.768  1.00 26.69           H  
ATOM   3155  CA  GLY A 218     -20.917 -16.689 -14.331  1.00 26.69           C  
ATOM   3156  HA2 GLY A 218     -20.724 -17.762 -14.334  1.00 26.69           H  
ATOM   3157  HA3 GLY A 218     -20.316 -16.242 -15.123  1.00 26.69           H  
ATOM   3158  C   GLY A 218     -20.411 -16.132 -12.993  1.00 26.69           C  
ATOM   3159  O   GLY A 218     -19.255 -16.364 -12.648  1.00 26.69           O  
ATOM   3160  N   LEU A 219     -21.238 -15.401 -12.236  1.00 25.51           N  
ATOM   3161  H   LEU A 219     -22.170 -15.224 -12.582  1.00 25.51           H  
ATOM   3162  CA  LEU A 219     -20.848 -14.760 -10.973  1.00 25.51           C  
ATOM   3163  HA  LEU A 219     -19.877 -14.290 -11.128  1.00 25.51           H  
ATOM   3164  C   LEU A 219     -20.692 -15.802  -9.844  1.00 25.51           C  
ATOM   3165  CB  LEU A 219     -21.865 -13.641 -10.659  1.00 25.51           C  
ATOM   3166  HB2 LEU A 219     -22.774 -14.079 -10.246  1.00 25.51           H  
ATOM   3167  HB3 LEU A 219     -22.137 -13.158 -11.598  1.00 25.51           H  
ATOM   3168  O   LEU A 219     -21.636 -16.112  -9.120  1.00 25.51           O  
ATOM   3169  CG  LEU A 219     -21.348 -12.533  -9.719  1.00 25.51           C  
ATOM   3170  HG  LEU A 219     -20.499 -12.041 -10.194  1.00 25.51           H  
ATOM   3171  CD1 LEU A 219     -22.451 -11.492  -9.516  1.00 25.51           C  
ATOM   3172 HD11 LEU A 219     -23.308 -11.948  -9.020  1.00 25.51           H  
ATOM   3173 HD12 LEU A 219     -22.077 -10.667  -8.909  1.00 25.51           H  
ATOM   3174 HD13 LEU A 219     -22.766 -11.097 -10.482  1.00 25.51           H  
ATOM   3175  CD2 LEU A 219     -20.908 -13.018  -8.336  1.00 25.51           C  
ATOM   3176 HD21 LEU A 219     -20.678 -12.164  -7.698  1.00 25.51           H  
ATOM   3177 HD22 LEU A 219     -20.008 -13.627  -8.421  1.00 25.51           H  
ATOM   3178 HD23 LEU A 219     -21.704 -13.605  -7.878  1.00 25.51           H  
ATOM   3179  N   ASN A 220     -19.488 -16.360  -9.705  1.00 27.05           N  
ATOM   3180  H   ASN A 220     -18.771 -16.110 -10.372  1.00 27.05           H  
ATOM   3181  CA  ASN A 220     -19.139 -17.375  -8.707  1.00 27.05           C  
ATOM   3182  HA  ASN A 220     -19.683 -17.164  -7.786  1.00 27.05           H  
ATOM   3183  C   ASN A 220     -17.622 -17.339  -8.394  1.00 27.05           C  
ATOM   3184  CB  ASN A 220     -19.604 -18.742  -9.266  1.00 27.05           C  
ATOM   3185  HB2 ASN A 220     -20.582 -18.618  -9.732  1.00 27.05           H  
ATOM   3186  HB3 ASN A 220     -18.909 -19.073 -10.037  1.00 27.05           H  
ATOM   3187  O   ASN A 220     -16.872 -16.604  -9.030  1.00 27.05           O  
ATOM   3188  CG  ASN A 220     -19.759 -19.844  -8.230  1.00 27.05           C  
ATOM   3189  ND2 ASN A 220     -20.255 -20.989  -8.632  1.00 27.05           N  
ATOM   3190 HD21 ASN A 220     -20.384 -21.697  -7.923  1.00 27.05           H  
ATOM   3191 HD22 ASN A 220     -20.560 -21.102  -9.588  1.00 27.05           H  
ATOM   3192  OD1 ASN A 220     -19.435 -19.715  -7.061  1.00 27.05           O  
ATOM   3193  N   ALA A 221     -17.175 -18.162  -7.441  1.00 26.36           N  
ATOM   3194  H   ALA A 221     -17.878 -18.722  -6.980  1.00 26.36           H  
ATOM   3195  CA  ALA A 221     -15.780 -18.536  -7.195  1.00 26.36           C  
ATOM   3196  HA  ALA A 221     -15.772 -19.087  -6.254  1.00 26.36           H  
ATOM   3197  C   ALA A 221     -14.779 -17.375  -6.998  1.00 26.36           C  
ATOM   3198  CB  ALA A 221     -15.343 -19.542  -8.271  1.00 26.36           C  
ATOM   3199  HB1 ALA A 221     -15.326 -19.057  -9.247  1.00 26.36           H  
ATOM   3200  HB2 ALA A 221     -14.340 -19.907  -8.046  1.00 26.36           H  
ATOM   3201  HB3 ALA A 221     -16.033 -20.386  -8.299  1.00 26.36           H  
ATOM   3202  O   ALA A 221     -13.933 -17.090  -7.844  1.00 26.36           O  
ATOM   3203  N   VAL A 222     -14.756 -16.803  -5.787  1.00 25.65           N  
ATOM   3204  H   VAL A 222     -15.475 -17.064  -5.128  1.00 25.65           H  
ATOM   3205  CA  VAL A 222     -13.499 -16.244  -5.254  1.00 25.65           C  
ATOM   3206  HA  VAL A 222     -13.113 -15.510  -5.961  1.00 25.65           H  
ATOM   3207  C   VAL A 222     -12.495 -17.399  -5.143  1.00 25.65           C  
ATOM   3208  CB  VAL A 222     -13.711 -15.552  -3.893  1.00 25.65           C  
ATOM   3209  HB  VAL A 222     -14.153 -16.262  -3.194  1.00 25.65           H  
ATOM   3210  O   VAL A 222     -12.822 -18.442  -4.576  1.00 25.65           O  
ATOM   3211  CG1 VAL A 222     -12.393 -15.036  -3.298  1.00 25.65           C  
ATOM   3212 HG11 VAL A 222     -12.593 -14.508  -2.365  1.00 25.65           H  
ATOM   3213 HG12 VAL A 222     -11.904 -14.357  -3.995  1.00 25.65           H  
ATOM   3214 HG13 VAL A 222     -11.729 -15.870  -3.071  1.00 25.65           H  
ATOM   3215  CG2 VAL A 222     -14.659 -14.353  -4.032  1.00 25.65           C  
ATOM   3216 HG21 VAL A 222     -15.634 -14.682  -4.391  1.00 25.65           H  
ATOM   3217 HG22 VAL A 222     -14.797 -13.874  -3.063  1.00 25.65           H  
ATOM   3218 HG23 VAL A 222     -14.249 -13.629  -4.736  1.00 25.65           H  
ATOM   3219  N   TYR A 223     -11.294 -17.244  -5.706  1.00 21.64           N  
ATOM   3220  H   TYR A 223     -11.102 -16.372  -6.179  1.00 21.64           H  
ATOM   3221  CA  TYR A 223     -10.349 -18.350  -5.923  1.00 21.64           C  
ATOM   3222  HA  TYR A 223     -10.938 -19.216  -6.225  1.00 21.64           H  
ATOM   3223  C   TYR A 223      -9.612 -18.803  -4.647  1.00 21.64           C  
ATOM   3224  CB  TYR A 223      -9.423 -18.036  -7.115  1.00 21.64           C  
ATOM   3225  HB2 TYR A 223      -8.447 -18.492  -6.952  1.00 21.64           H  
ATOM   3226  HB3 TYR A 223      -9.262 -16.961  -7.193  1.00 21.64           H  
ATOM   3227  O   TYR A 223      -8.412 -18.594  -4.470  1.00 21.64           O  
ATOM   3228  CG  TYR A 223      -9.960 -18.570  -8.433  1.00 21.64           C  
ATOM   3229  CD1 TYR A 223      -9.389 -19.724  -9.008  1.00 21.64           C  
ATOM   3230  HD1 TYR A 223      -8.547 -20.204  -8.532  1.00 21.64           H  
ATOM   3231  CD2 TYR A 223     -11.064 -17.954  -9.053  1.00 21.64           C  
ATOM   3232  HD2 TYR A 223     -11.520 -17.079  -8.615  1.00 21.64           H  
ATOM   3233  CE1 TYR A 223      -9.922 -20.262 -10.197  1.00 21.64           C  
ATOM   3234  HE1 TYR A 223      -9.485 -21.147 -10.634  1.00 21.64           H  
ATOM   3235  CE2 TYR A 223     -11.605 -18.494 -10.235  1.00 21.64           C  
ATOM   3236  HE2 TYR A 223     -12.466 -18.035 -10.698  1.00 21.64           H  
ATOM   3237  OH  TYR A 223     -11.565 -20.168 -11.948  1.00 21.64           O  
ATOM   3238  HH  TYR A 223     -11.095 -20.951 -12.243  1.00 21.64           H  
ATOM   3239  CZ  TYR A 223     -11.036 -19.647 -10.810  1.00 21.64           C  
ATOM   3240  N   PHE A 224     -10.337 -19.496  -3.767  1.00 26.63           N  
ATOM   3241  H   PHE A 224     -11.332 -19.547  -3.931  1.00 26.63           H  
ATOM   3242  CA  PHE A 224      -9.780 -20.293  -2.674  1.00 26.63           C  
ATOM   3243  HA  PHE A 224      -9.028 -19.703  -2.150  1.00 26.63           H  
ATOM   3244  C   PHE A 224      -9.083 -21.548  -3.231  1.00 26.63           C  
ATOM   3245  CB  PHE A 224     -10.892 -20.648  -1.673  1.00 26.63           C  
ATOM   3246  HB2 PHE A 224     -10.497 -21.372  -0.960  1.00 26.63           H  
ATOM   3247  HB3 PHE A 224     -11.712 -21.133  -2.202  1.00 26.63           H  
ATOM   3248  O   PHE A 224      -9.639 -22.645  -3.218  1.00 26.63           O  
ATOM   3249  CG  PHE A 224     -11.429 -19.471  -0.883  1.00 26.63           C  
ATOM   3250  CD1 PHE A 224     -10.732 -19.011   0.250  1.00 26.63           C  
ATOM   3251  HD1 PHE A 224      -9.812 -19.491   0.551  1.00 26.63           H  
ATOM   3252  CD2 PHE A 224     -12.632 -18.846  -1.263  1.00 26.63           C  
ATOM   3253  HD2 PHE A 224     -13.178 -19.199  -2.126  1.00 26.63           H  
ATOM   3254  CE1 PHE A 224     -11.234 -17.933   1.000  1.00 26.63           C  
ATOM   3255  HE1 PHE A 224     -10.701 -17.586   1.873  1.00 26.63           H  
ATOM   3256  CE2 PHE A 224     -13.133 -17.766  -0.515  1.00 26.63           C  
ATOM   3257  HE2 PHE A 224     -14.060 -17.292  -0.806  1.00 26.63           H  
ATOM   3258  CZ  PHE A 224     -12.435 -17.310   0.617  1.00 26.63           C  
ATOM   3259  HZ  PHE A 224     -12.824 -16.485   1.195  1.00 26.63           H  
ATOM   3260  N   GLN A 225      -7.860 -21.386  -3.745  1.00 21.06           N  
ATOM   3261  H   GLN A 225      -7.493 -20.447  -3.805  1.00 21.06           H  
ATOM   3262  CA  GLN A 225      -7.036 -22.491  -4.245  1.00 21.06           C  
ATOM   3263  HA  GLN A 225      -7.661 -23.119  -4.879  1.00 21.06           H  
ATOM   3264  C   GLN A 225      -6.538 -23.365  -3.080  1.00 21.06           C  
ATOM   3265  CB  GLN A 225      -5.902 -21.931  -5.123  1.00 21.06           C  
ATOM   3266  HB2 GLN A 225      -5.244 -21.303  -4.522  1.00 21.06           H  
ATOM   3267  HB3 GLN A 225      -6.342 -21.316  -5.908  1.00 21.06           H  
ATOM   3268  O   GLN A 225      -5.460 -23.152  -2.528  1.00 21.06           O  
ATOM   3269  CG  GLN A 225      -5.078 -23.050  -5.783  1.00 21.06           C  
ATOM   3270  HG2 GLN A 225      -5.753 -23.739  -6.289  1.00 21.06           H  
ATOM   3271  HG3 GLN A 225      -4.528 -23.606  -5.024  1.00 21.06           H  
ATOM   3272  CD  GLN A 225      -4.073 -22.500  -6.789  1.00 21.06           C  
ATOM   3273  NE2 GLN A 225      -4.192 -22.833  -8.056  1.00 21.06           N  
ATOM   3274 HE21 GLN A 225      -4.920 -23.463  -8.362  1.00 21.06           H  
ATOM   3275 HE22 GLN A 225      -3.497 -22.441  -8.675  1.00 21.06           H  
ATOM   3276  OE1 GLN A 225      -3.165 -21.754  -6.472  1.00 21.06           O  
ATOM   3277  N   SER A 226      -7.344 -24.351  -2.689  1.00 23.08           N  
ATOM   3278  H   SER A 226      -8.245 -24.451  -3.134  1.00 23.08           H  
ATOM   3279  CA  SER A 226      -6.979 -25.348  -1.684  1.00 23.08           C  
ATOM   3280  HA  SER A 226      -6.527 -24.825  -0.841  1.00 23.08           H  
ATOM   3281  C   SER A 226      -5.941 -26.336  -2.227  1.00 23.08           C  
ATOM   3282  CB  SER A 226      -8.232 -26.061  -1.159  1.00 23.08           C  
ATOM   3283  HB2 SER A 226      -7.938 -26.893  -0.520  1.00 23.08           H  
ATOM   3284  HB3 SER A 226      -8.812 -25.353  -0.567  1.00 23.08           H  
ATOM   3285  O   SER A 226      -6.015 -26.797  -3.367  1.00 23.08           O  
ATOM   3286  OG  SER A 226      -9.043 -26.534  -2.218  1.00 23.08           O  
ATOM   3287  HG  SER A 226      -9.854 -26.902  -1.859  1.00 23.08           H  
ATOM   3288  N   VAL A 227      -4.954 -26.683  -1.397  1.00 23.47           N  
ATOM   3289  H   VAL A 227      -4.924 -26.271  -0.475  1.00 23.47           H  
ATOM   3290  CA  VAL A 227      -3.943 -27.691  -1.742  1.00 23.47           C  
ATOM   3291  HA  VAL A 227      -3.667 -27.560  -2.789  1.00 23.47           H  
ATOM   3292  C   VAL A 227      -4.557 -29.081  -1.578  1.00 23.47           C  
ATOM   3293  CB  VAL A 227      -2.661 -27.522  -0.904  1.00 23.47           C  
ATOM   3294  HB  VAL A 227      -2.901 -27.632   0.153  1.00 23.47           H  
ATOM   3295  O   VAL A 227      -4.934 -29.475  -0.474  1.00 23.47           O  
ATOM   3296  CG1 VAL A 227      -1.602 -28.567  -1.282  1.00 23.47           C  
ATOM   3297 HG11 VAL A 227      -1.964 -29.570  -1.059  1.00 23.47           H  
ATOM   3298 HG12 VAL A 227      -0.696 -28.399  -0.700  1.00 23.47           H  
ATOM   3299 HG13 VAL A 227      -1.363 -28.496  -2.343  1.00 23.47           H  
ATOM   3300  CG2 VAL A 227      -2.040 -26.134  -1.122  1.00 23.47           C  
ATOM   3301 HG21 VAL A 227      -2.728 -25.353  -0.797  1.00 23.47           H  
ATOM   3302 HG22 VAL A 227      -1.123 -26.042  -0.540  1.00 23.47           H  
ATOM   3303 HG23 VAL A 227      -1.810 -25.985  -2.177  1.00 23.47           H  
ATOM   3304  N   ALA A 228      -4.666 -29.826  -2.678  1.00 22.02           N  
ATOM   3305  H   ALA A 228      -4.387 -29.424  -3.562  1.00 22.02           H  
ATOM   3306  CA  ALA A 228      -5.271 -31.155  -2.696  1.00 22.02           C  
ATOM   3307  HA  ALA A 228      -6.203 -31.118  -2.132  1.00 22.02           H  
ATOM   3308  C   ALA A 228      -4.359 -32.202  -2.028  1.00 22.02           C  
ATOM   3309  CB  ALA A 228      -5.625 -31.505  -4.148  1.00 22.02           C  
ATOM   3310  HB1 ALA A 228      -6.313 -30.763  -4.552  1.00 22.02           H  
ATOM   3311  HB2 ALA A 228      -6.102 -32.485  -4.179  1.00 22.02           H  
ATOM   3312  HB3 ALA A 228      -4.723 -31.533  -4.758  1.00 22.02           H  
ATOM   3313  O   ALA A 228      -3.476 -32.779  -2.663  1.00 22.02           O  
ATOM   3314  N   ALA A 229      -4.575 -32.452  -0.735  1.00 22.96           N  
ATOM   3315  H   ALA A 229      -5.249 -31.884  -0.242  1.00 22.96           H  
ATOM   3316  CA  ALA A 229      -3.902 -33.528  -0.011  1.00 22.96           C  
ATOM   3317  HA  ALA A 229      -2.830 -33.389  -0.147  1.00 22.96           H  
ATOM   3318  C   ALA A 229      -4.319 -34.914  -0.563  1.00 22.96           C  
ATOM   3319  CB  ALA A 229      -4.210 -33.390   1.485  1.00 22.96           C  
ATOM   3320  HB1 ALA A 229      -3.893 -32.410   1.841  1.00 22.96           H  
ATOM   3321  HB2 ALA A 229      -3.675 -34.160   2.041  1.00 22.96           H  
ATOM   3322  HB3 ALA A 229      -5.280 -33.510   1.656  1.00 22.96           H  
ATOM   3323  O   ALA A 229      -5.510 -35.139  -0.800  1.00 22.96           O  
ATOM   3324  N   PRO A 230      -3.381 -35.861  -0.761  1.00 24.98           N  
ATOM   3325  CA  PRO A 230      -3.688 -37.169  -1.338  1.00 24.98           C  
ATOM   3326  HA  PRO A 230      -4.353 -37.050  -2.193  1.00 24.98           H  
ATOM   3327  C   PRO A 230      -4.366 -38.093  -0.314  1.00 24.98           C  
ATOM   3328  CB  PRO A 230      -2.342 -37.705  -1.842  1.00 24.98           C  
ATOM   3329  HB2 PRO A 230      -2.164 -37.339  -2.853  1.00 24.98           H  
ATOM   3330  HB3 PRO A 230      -2.294 -38.794  -1.823  1.00 24.98           H  
ATOM   3331  O   PRO A 230      -3.707 -38.720   0.514  1.00 24.98           O  
ATOM   3332  CG  PRO A 230      -1.327 -37.073  -0.889  1.00 24.98           C  
ATOM   3333  HG2 PRO A 230      -1.266 -37.658   0.029  1.00 24.98           H  
ATOM   3334  HG3 PRO A 230      -0.344 -36.980  -1.349  1.00 24.98           H  
ATOM   3335  CD  PRO A 230      -1.943 -35.706  -0.588  1.00 24.98           C  
ATOM   3336  HD2 PRO A 230      -1.571 -34.974  -1.305  1.00 24.98           H  
ATOM   3337  HD3 PRO A 230      -1.697 -35.400   0.429  1.00 24.98           H  
ATOM   3338  N   PHE A 231      -5.695 -38.200  -0.385  1.00 29.51           N  
ATOM   3339  H   PHE A 231      -6.186 -37.598  -1.030  1.00 29.51           H  
ATOM   3340  CA  PHE A 231      -6.481 -39.123   0.440  1.00 29.51           C  
ATOM   3341  HA  PHE A 231      -6.180 -39.006   1.481  1.00 29.51           H  
ATOM   3342  C   PHE A 231      -6.226 -40.587   0.046  1.00 29.51           C  
ATOM   3343  CB  PHE A 231      -7.975 -38.775   0.345  1.00 29.51           C  
ATOM   3344  HB2 PHE A 231      -8.551 -39.638   0.679  1.00 29.51           H  
ATOM   3345  HB3 PHE A 231      -8.244 -38.598  -0.697  1.00 29.51           H  
ATOM   3346  O   PHE A 231      -6.768 -41.089  -0.940  1.00 29.51           O  
ATOM   3347  CG  PHE A 231      -8.393 -37.586   1.188  1.00 29.51           C  
ATOM   3348  CD1 PHE A 231      -8.889 -37.792   2.490  1.00 29.51           C  
ATOM   3349  HD1 PHE A 231      -8.969 -38.794   2.886  1.00 29.51           H  
ATOM   3350  CD2 PHE A 231      -8.289 -36.276   0.682  1.00 29.51           C  
ATOM   3351  HD2 PHE A 231      -7.906 -36.107  -0.313  1.00 29.51           H  
ATOM   3352  CE1 PHE A 231      -9.282 -36.697   3.280  1.00 29.51           C  
ATOM   3353  HE1 PHE A 231      -9.662 -36.859   4.278  1.00 29.51           H  
ATOM   3354  CE2 PHE A 231      -8.677 -35.180   1.474  1.00 29.51           C  
ATOM   3355  HE2 PHE A 231      -8.587 -34.178   1.082  1.00 29.51           H  
ATOM   3356  CZ  PHE A 231      -9.176 -35.390   2.771  1.00 29.51           C  
ATOM   3357  HZ  PHE A 231      -9.473 -34.548   3.379  1.00 29.51           H  
ATOM   3358  N   THR A 232      -5.420 -41.288   0.843  1.00 25.72           N  
ATOM   3359  H   THR A 232      -4.975 -40.822   1.620  1.00 25.72           H  
ATOM   3360  CA  THR A 232      -5.273 -42.747   0.770  1.00 25.72           C  
ATOM   3361  HA  THR A 232      -5.203 -43.032  -0.279  1.00 25.72           H  
ATOM   3362  C   THR A 232      -6.501 -43.454   1.355  1.00 25.72           C  
ATOM   3363  CB  THR A 232      -3.987 -43.214   1.471  1.00 25.72           C  
ATOM   3364  HB  THR A 232      -3.988 -44.302   1.540  1.00 25.72           H  
ATOM   3365  O   THR A 232      -7.195 -42.923   2.220  1.00 25.72           O  
ATOM   3366  CG2 THR A 232      -2.738 -42.777   0.706  1.00 25.72           C  
ATOM   3367 HG21 THR A 232      -2.773 -43.169  -0.310  1.00 25.72           H  
ATOM   3368 HG22 THR A 232      -1.847 -43.164   1.201  1.00 25.72           H  
ATOM   3369 HG23 THR A 232      -2.682 -41.689   0.666  1.00 25.72           H  
ATOM   3370  OG1 THR A 232      -3.888 -42.664   2.762  1.00 25.72           O  
ATOM   3371  HG1 THR A 232      -3.037 -42.910   3.132  1.00 25.72           H  
ATOM   3372  N   TRP A 233      -6.789 -44.665   0.870  1.00 25.95           N  
ATOM   3373  H   TRP A 233      -6.177 -45.074   0.178  1.00 25.95           H  
ATOM   3374  CA  TRP A 233      -7.954 -45.454   1.285  1.00 25.95           C  
ATOM   3375  HA  TRP A 233      -8.640 -44.818   1.844  1.00 25.95           H  
ATOM   3376  C   TRP A 233      -7.572 -46.623   2.198  1.00 25.95           C  
ATOM   3377  CB  TRP A 233      -8.714 -45.964   0.050  1.00 25.95           C  
ATOM   3378  HB2 TRP A 233      -9.115 -46.953   0.274  1.00 25.95           H  
ATOM   3379  HB3 TRP A 233      -8.023 -46.093  -0.783  1.00 25.95           H  
ATOM   3380  O   TRP A 233      -6.691 -47.414   1.871  1.00 25.95           O  
ATOM   3381  CG  TRP A 233      -9.866 -45.118  -0.395  1.00 25.95           C  
ATOM   3382  CD1 TRP A 233      -9.787 -43.854  -0.870  1.00 25.95           C  
ATOM   3383  HD1 TRP A 233      -8.873 -43.288  -0.980  1.00 25.95           H  
ATOM   3384  CD2 TRP A 233     -11.288 -45.461  -0.404  1.00 25.95           C  
ATOM   3385  CE2 TRP A 233     -12.016 -44.353  -0.930  1.00 25.95           C  
ATOM   3386  CE3 TRP A 233     -12.035 -46.596  -0.012  1.00 25.95           C  
ATOM   3387  HE3 TRP A 233     -11.511 -47.437   0.416  1.00 25.95           H  
ATOM   3388  NE1 TRP A 233     -11.053 -43.402  -1.191  1.00 25.95           N  
ATOM   3389  HE1 TRP A 233     -11.231 -42.478  -1.559  1.00 25.95           H  
ATOM   3390  CH2 TRP A 233     -14.124 -45.522  -0.688  1.00 25.95           C  
ATOM   3391  HH2 TRP A 233     -15.199 -45.550  -0.789  1.00 25.95           H  
ATOM   3392  CZ2 TRP A 233     -13.412 -44.375  -1.080  1.00 25.95           C  
ATOM   3393  HZ2 TRP A 233     -13.930 -43.518  -1.483  1.00 25.95           H  
ATOM   3394  CZ3 TRP A 233     -13.439 -46.626  -0.149  1.00 25.95           C  
ATOM   3395  HZ3 TRP A 233     -14.002 -47.490   0.170  1.00 25.95           H  
ATOM   3396  N   GLN A 234      -8.325 -46.785   3.287  1.00 25.06           N  
ATOM   3397  H   GLN A 234      -8.998 -46.065   3.508  1.00 25.06           H  
ATOM   3398  CA  GLN A 234      -8.476 -48.035   4.036  1.00 25.06           C  
ATOM   3399  HA  GLN A 234      -8.205 -48.873   3.394  1.00 25.06           H  
ATOM   3400  C   GLN A 234      -9.956 -48.189   4.414  1.00 25.06           C  
ATOM   3401  CB  GLN A 234      -7.574 -48.065   5.282  1.00 25.06           C  
ATOM   3402  HB2 GLN A 234      -7.820 -48.958   5.857  1.00 25.06           H  
ATOM   3403  HB3 GLN A 234      -7.775 -47.191   5.902  1.00 25.06           H  
ATOM   3404  O   GLN A 234     -10.630 -47.198   4.695  1.00 25.06           O  
ATOM   3405  CG  GLN A 234      -6.078 -48.111   4.926  1.00 25.06           C  
ATOM   3406  HG2 GLN A 234      -5.906 -48.912   4.207  1.00 25.06           H  
ATOM   3407  HG3 GLN A 234      -5.786 -47.167   4.465  1.00 25.06           H  
ATOM   3408  CD  GLN A 234      -5.171 -48.352   6.130  1.00 25.06           C  
ATOM   3409  NE2 GLN A 234      -3.879 -48.477   5.920  1.00 25.06           N  
ATOM   3410 HE21 GLN A 234      -3.497 -48.415   4.987  1.00 25.06           H  
ATOM   3411 HE22 GLN A 234      -3.318 -48.641   6.744  1.00 25.06           H  
ATOM   3412  OE1 GLN A 234      -5.586 -48.443   7.270  1.00 25.06           O  
ATOM   3413  N   GLN A 235     -10.488 -49.412   4.374  1.00 29.13           N  
ATOM   3414  H   GLN A 235      -9.888 -50.204   4.192  1.00 29.13           H  
ATOM   3415  CA  GLN A 235     -11.931 -49.662   4.489  1.00 29.13           C  
ATOM   3416  HA  GLN A 235     -12.470 -48.724   4.358  1.00 29.13           H  
ATOM   3417  C   GLN A 235     -12.304 -50.183   5.883  1.00 29.13           C  
ATOM   3418  CB  GLN A 235     -12.395 -50.589   3.351  1.00 29.13           C  
ATOM   3419  HB2 GLN A 235     -13.434 -50.867   3.529  1.00 29.13           H  
ATOM   3420  HB3 GLN A 235     -11.790 -51.495   3.340  1.00 29.13           H  
ATOM   3421  O   GLN A 235     -12.285 -51.384   6.141  1.00 29.13           O  
ATOM   3422  CG  GLN A 235     -12.305 -49.883   1.985  1.00 29.13           C  
ATOM   3423  HG2 GLN A 235     -11.268 -49.621   1.775  1.00 29.13           H  
ATOM   3424  HG3 GLN A 235     -12.891 -48.965   2.023  1.00 29.13           H  
ATOM   3425  CD  GLN A 235     -12.815 -50.732   0.823  1.00 29.13           C  
ATOM   3426  NE2 GLN A 235     -12.911 -50.178  -0.366  1.00 29.13           N  
ATOM   3427 HE21 GLN A 235     -13.240 -50.788  -1.100  1.00 29.13           H  
ATOM   3428 HE22 GLN A 235     -12.668 -49.211  -0.525  1.00 29.13           H  
ATOM   3429  OE1 GLN A 235     -13.125 -51.903   0.941  1.00 29.13           O  
ATOM   3430  N   GLY A 236     -12.660 -49.265   6.786  1.00 27.85           N  
ATOM   3431  H   GLY A 236     -12.626 -48.291   6.521  1.00 27.85           H  
ATOM   3432  CA  GLY A 236     -13.243 -49.607   8.085  1.00 27.85           C  
ATOM   3433  HA2 GLY A 236     -13.249 -48.726   8.727  1.00 27.85           H  
ATOM   3434  HA3 GLY A 236     -12.645 -50.379   8.569  1.00 27.85           H  
ATOM   3435  C   GLY A 236     -14.685 -50.097   7.932  1.00 27.85           C  
ATOM   3436  O   GLY A 236     -15.583 -49.301   7.665  1.00 27.85           O  
ATOM   3437  N   ILE A 237     -14.909 -51.402   8.094  1.00 29.66           N  
ATOM   3438  H   ILE A 237     -14.117 -52.002   8.278  1.00 29.66           H  
ATOM   3439  CA  ILE A 237     -16.244 -52.017   8.026  1.00 29.66           C  
ATOM   3440  HA  ILE A 237     -16.789 -51.552   7.205  1.00 29.66           H  
ATOM   3441  C   ILE A 237     -17.010 -51.716   9.326  1.00 29.66           C  
ATOM   3442  CB  ILE A 237     -16.138 -53.531   7.720  1.00 29.66           C  
ATOM   3443  HB  ILE A 237     -15.562 -54.004   8.515  1.00 29.66           H  
ATOM   3444  O   ILE A 237     -16.485 -51.907  10.422  1.00 29.66           O  
ATOM   3445  CG1 ILE A 237     -15.403 -53.759   6.373  1.00 29.66           C  
ATOM   3446 HG12 ILE A 237     -14.431 -53.267   6.402  1.00 29.66           H  
ATOM   3447 HG13 ILE A 237     -15.980 -53.308   5.566  1.00 29.66           H  
ATOM   3448  CG2 ILE A 237     -17.538 -54.178   7.687  1.00 29.66           C  
ATOM   3449 HG21 ILE A 237     -18.047 -54.045   8.642  1.00 29.66           H  
ATOM   3450 HG22 ILE A 237     -18.140 -53.739   6.892  1.00 29.66           H  
ATOM   3451 HG23 ILE A 237     -17.455 -55.252   7.522  1.00 29.66           H  
ATOM   3452  CD1 ILE A 237     -15.139 -55.230   6.028  1.00 29.66           C  
ATOM   3453 HD11 ILE A 237     -16.073 -55.749   5.812  1.00 29.66           H  
ATOM   3454 HD12 ILE A 237     -14.629 -55.721   6.858  1.00 29.66           H  
ATOM   3455 HD13 ILE A 237     -14.504 -55.282   5.143  1.00 29.66           H  
ATOM   3456  N   ALA A 238     -18.250 -51.234   9.211  1.00 28.60           N  
ATOM   3457  H   ALA A 238     -18.641 -51.121   8.287  1.00 28.60           H  
ATOM   3458  CA  ALA A 238     -19.035 -50.755  10.348  1.00 28.60           C  
ATOM   3459  HA  ALA A 238     -18.351 -50.288  11.057  1.00 28.60           H  
ATOM   3460  C   ALA A 238     -19.785 -51.879  11.093  1.00 28.60           C  
ATOM   3461  CB  ALA A 238     -19.993 -49.665   9.853  1.00 28.60           C  
ATOM   3462  HB1 ALA A 238     -20.698 -50.086   9.137  1.00 28.60           H  
ATOM   3463  HB2 ALA A 238     -20.548 -49.255  10.697  1.00 28.60           H  
ATOM   3464  HB3 ALA A 238     -19.428 -48.863   9.378  1.00 28.60           H  
ATOM   3465  O   ALA A 238     -20.512 -52.662  10.483  1.00 28.60           O  
ATOM   3466  N   GLY A 239     -19.667 -51.902  12.425  1.00 29.31           N  
ATOM   3467  H   GLY A 239     -19.056 -51.224  12.857  1.00 29.31           H  
ATOM   3468  CA  GLY A 239     -20.517 -52.699  13.318  1.00 29.31           C  
ATOM   3469  HA2 GLY A 239     -19.942 -52.991  14.197  1.00 29.31           H  
ATOM   3470  HA3 GLY A 239     -20.822 -53.612  12.807  1.00 29.31           H  
ATOM   3471  C   GLY A 239     -21.742 -51.896  13.797  1.00 29.31           C  
ATOM   3472  O   GLY A 239     -21.569 -50.740  14.190  1.00 29.31           O  
ATOM   3473  N   PRO A 240     -22.970 -52.449  13.768  1.00 33.37           N  
ATOM   3474  CA  PRO A 240     -24.186 -51.692  14.069  1.00 33.37           C  
ATOM   3475  HA  PRO A 240     -24.061 -50.658  13.747  1.00 33.37           H  
ATOM   3476  C   PRO A 240     -24.589 -51.692  15.558  1.00 33.37           C  
ATOM   3477  CB  PRO A 240     -25.265 -52.336  13.194  1.00 33.37           C  
ATOM   3478  HB2 PRO A 240     -25.207 -51.929  12.185  1.00 33.37           H  
ATOM   3479  HB3 PRO A 240     -26.268 -52.203  13.599  1.00 33.37           H  
ATOM   3480  O   PRO A 240     -24.487 -52.698  16.250  1.00 33.37           O  
ATOM   3481  CG  PRO A 240     -24.849 -53.807  13.177  1.00 33.37           C  
ATOM   3482  HG2 PRO A 240     -25.229 -54.324  12.295  1.00 33.37           H  
ATOM   3483  HG3 PRO A 240     -25.194 -54.299  14.086  1.00 33.37           H  
ATOM   3484  CD  PRO A 240     -23.321 -53.736  13.177  1.00 33.37           C  
ATOM   3485  HD2 PRO A 240     -22.904 -54.560  13.756  1.00 33.37           H  
ATOM   3486  HD3 PRO A 240     -22.960 -53.775  12.149  1.00 33.37           H  
ATOM   3487  N   THR A 241     -25.132 -50.550  15.998  1.00 33.87           N  
ATOM   3488  H   THR A 241     -25.062 -49.781  15.348  1.00 33.87           H  
ATOM   3489  CA  THR A 241     -26.143 -50.367  17.068  1.00 33.87           C  
ATOM   3490  HA  THR A 241     -26.028 -49.346  17.432  1.00 33.87           H  
ATOM   3491  C   THR A 241     -26.096 -51.268  18.318  1.00 33.87           C  
ATOM   3492  CB  THR A 241     -27.565 -50.451  16.475  1.00 33.87           C  
ATOM   3493  HB  THR A 241     -28.290 -50.360  17.284  1.00 33.87           H  
ATOM   3494  O   THR A 241     -26.658 -52.362  18.330  1.00 33.87           O  
ATOM   3495  CG2 THR A 241     -27.845 -49.347  15.456  1.00 33.87           C  
ATOM   3496 HG21 THR A 241     -27.685 -48.370  15.912  1.00 33.87           H  
ATOM   3497 HG22 THR A 241     -27.199 -49.458  14.585  1.00 33.87           H  
ATOM   3498 HG23 THR A 241     -28.883 -49.419  15.132  1.00 33.87           H  
ATOM   3499  OG1 THR A 241     -27.760 -51.681  15.821  1.00 33.87           O  
ATOM   3500  HG1 THR A 241     -27.482 -52.360  16.441  1.00 33.87           H  
ATOM   3501  N   GLY A 242     -25.620 -50.718  19.441  1.00 28.45           N  
ATOM   3502  H   GLY A 242     -25.118 -49.843  19.385  1.00 28.45           H  
ATOM   3503  CA  GLY A 242     -25.888 -51.236  20.790  1.00 28.45           C  
ATOM   3504  HA2 GLY A 242     -26.902 -51.633  20.834  1.00 28.45           H  
ATOM   3505  HA3 GLY A 242     -25.194 -52.046  21.014  1.00 28.45           H  
ATOM   3506  C   GLY A 242     -25.725 -50.143  21.854  1.00 28.45           C  
ATOM   3507  O   GLY A 242     -24.743 -49.406  21.814  1.00 28.45           O  
ATOM   3508  N   ALA A 243     -26.689 -49.999  22.774  1.00 31.75           N  
ATOM   3509  H   ALA A 243     -27.489 -50.615  22.739  1.00 31.75           H  
ATOM   3510  CA  ALA A 243     -26.667 -48.979  23.833  1.00 31.75           C  
ATOM   3511  HA  ALA A 243     -25.654 -48.894  24.227  1.00 31.75           H  
ATOM   3512  C   ALA A 243     -27.614 -49.334  25.002  1.00 31.75           C  
ATOM   3513  CB  ALA A 243     -27.059 -47.625  23.214  1.00 31.75           C  
ATOM   3514  HB1 ALA A 243     -28.049 -47.689  22.761  1.00 31.75           H  
ATOM   3515  HB2 ALA A 243     -27.074 -46.858  23.989  1.00 31.75           H  
ATOM   3516  HB3 ALA A 243     -26.335 -47.335  22.453  1.00 31.75           H  
ATOM   3517  O   ALA A 243     -28.819 -49.103  24.916  1.00 31.75           O  
ATOM   3518  N   THR A 244     -27.085 -49.882  26.103  1.00 31.95           N  
ATOM   3519  H   THR A 244     -26.098 -50.096  26.117  1.00 31.95           H  
ATOM   3520  CA  THR A 244     -27.880 -50.293  27.280  1.00 31.95           C  
ATOM   3521  HA  THR A 244     -28.743 -49.635  27.382  1.00 31.95           H  
ATOM   3522  C   THR A 244     -27.078 -50.247  28.586  1.00 31.95           C  
ATOM   3523  CB  THR A 244     -28.395 -51.743  27.145  1.00 31.95           C  
ATOM   3524  HB  THR A 244     -28.811 -52.049  28.105  1.00 31.95           H  
ATOM   3525  O   THR A 244     -26.045 -50.903  28.672  1.00 31.95           O  
ATOM   3526  CG2 THR A 244     -29.482 -51.934  26.090  1.00 31.95           C  
ATOM   3527 HG21 THR A 244     -29.875 -52.948  26.160  1.00 31.95           H  
ATOM   3528 HG22 THR A 244     -30.292 -51.225  26.259  1.00 31.95           H  
ATOM   3529 HG23 THR A 244     -29.071 -51.785  25.092  1.00 31.95           H  
ATOM   3530  OG1 THR A 244     -27.335 -52.613  26.816  1.00 31.95           O  
ATOM   3531  HG1 THR A 244     -26.629 -52.449  27.445  1.00 31.95           H  
ATOM   3532  N   GLY A 245     -27.622 -49.594  29.622  1.00 28.35           N  
ATOM   3533  H   GLY A 245     -28.446 -49.039  29.441  1.00 28.35           H  
ATOM   3534  CA  GLY A 245     -27.283 -49.835  31.037  1.00 28.35           C  
ATOM   3535  HA2 GLY A 245     -28.147 -49.575  31.647  1.00 28.35           H  
ATOM   3536  HA3 GLY A 245     -27.133 -50.907  31.170  1.00 28.35           H  
ATOM   3537  C   GLY A 245     -26.015 -49.156  31.601  1.00 28.35           C  
ATOM   3538  O   GLY A 245     -24.911 -49.476  31.172  1.00 28.35           O  
ATOM   3539  N   PRO A 246     -26.133 -48.283  32.625  1.00 49.43           N  
ATOM   3540  CA  PRO A 246     -25.015 -47.913  33.498  1.00 49.43           C  
ATOM   3541  HA  PRO A 246     -24.097 -47.805  32.920  1.00 49.43           H  
ATOM   3542  C   PRO A 246     -24.795 -48.971  34.600  1.00 49.43           C  
ATOM   3543  CB  PRO A 246     -25.417 -46.555  34.077  1.00 49.43           C  
ATOM   3544  HB2 PRO A 246     -24.938 -46.356  35.035  1.00 49.43           H  
ATOM   3545  HB3 PRO A 246     -25.177 -45.769  33.361  1.00 49.43           H  
ATOM   3546  O   PRO A 246     -25.750 -49.600  35.058  1.00 49.43           O  
ATOM   3547  CG  PRO A 246     -26.937 -46.678  34.212  1.00 49.43           C  
ATOM   3548  HG2 PRO A 246     -27.181 -47.167  35.155  1.00 49.43           H  
ATOM   3549  HG3 PRO A 246     -27.425 -45.705  34.152  1.00 49.43           H  
ATOM   3550  CD  PRO A 246     -27.343 -47.586  33.046  1.00 49.43           C  
ATOM   3551  HD2 PRO A 246     -27.718 -46.980  32.221  1.00 49.43           H  
ATOM   3552  HD3 PRO A 246     -28.107 -48.287  33.381  1.00 49.43           H  
ATOM   3553  N   SER A 247     -23.554 -49.160  35.059  1.00 33.62           N  
ATOM   3554  H   SER A 247     -22.788 -48.636  34.659  1.00 33.62           H  
ATOM   3555  CA  SER A 247     -23.192 -50.189  36.053  1.00 33.62           C  
ATOM   3556  HA  SER A 247     -24.025 -50.316  36.744  1.00 33.62           H  
ATOM   3557  C   SER A 247     -21.956 -49.819  36.894  1.00 33.62           C  
ATOM   3558  CB  SER A 247     -22.973 -51.529  35.335  1.00 33.62           C  
ATOM   3559  HB2 SER A 247     -23.872 -51.789  34.776  1.00 33.62           H  
ATOM   3560  HB3 SER A 247     -22.780 -52.313  36.068  1.00 33.62           H  
ATOM   3561  O   SER A 247     -21.298 -48.808  36.648  1.00 33.62           O  
ATOM   3562  OG  SER A 247     -21.879 -51.440  34.447  1.00 33.62           O  
ATOM   3563  HG  SER A 247     -21.761 -52.280  33.997  1.00 33.62           H  
ATOM   3564  N   GLY A 248     -21.660 -50.626  37.923  1.00 29.06           N  
ATOM   3565  H   GLY A 248     -22.217 -51.461  38.041  1.00 29.06           H  
ATOM   3566  CA  GLY A 248     -20.464 -50.492  38.767  1.00 29.06           C  
ATOM   3567  HA2 GLY A 248     -20.256 -49.430  38.900  1.00 29.06           H  
ATOM   3568  HA3 GLY A 248     -20.663 -50.920  39.749  1.00 29.06           H  
ATOM   3569  C   GLY A 248     -19.210 -51.181  38.186  1.00 29.06           C  
ATOM   3570  O   GLY A 248     -19.336 -52.038  37.312  1.00 29.06           O  
ATOM   3571  N   PRO A 249     -17.996 -50.836  38.664  1.00 55.53           N  
ATOM   3572  CA  PRO A 249     -16.738 -51.218  38.014  1.00 55.53           C  
ATOM   3573  HA  PRO A 249     -16.885 -51.251  36.934  1.00 55.53           H  
ATOM   3574  C   PRO A 249     -16.141 -52.567  38.463  1.00 55.53           C  
ATOM   3575  CB  PRO A 249     -15.780 -50.068  38.338  1.00 55.53           C  
ATOM   3576  HB2 PRO A 249     -14.735 -50.377  38.319  1.00 55.53           H  
ATOM   3577  HB3 PRO A 249     -15.946 -49.248  37.639  1.00 55.53           H  
ATOM   3578  O   PRO A 249     -16.161 -52.916  39.644  1.00 55.53           O  
ATOM   3579  CG  PRO A 249     -16.224 -49.644  39.739  1.00 55.53           C  
ATOM   3580  HG2 PRO A 249     -15.798 -50.316  40.483  1.00 55.53           H  
ATOM   3581  HG3 PRO A 249     -15.949 -48.611  39.954  1.00 55.53           H  
ATOM   3582  CD  PRO A 249     -17.741 -49.826  39.685  1.00 55.53           C  
ATOM   3583  HD2 PRO A 249     -18.199 -48.882  39.390  1.00 55.53           H  
ATOM   3584  HD3 PRO A 249     -18.120 -50.143  40.656  1.00 55.53           H  
ATOM   3585  N   GLN A 250     -15.518 -53.267  37.509  1.00 34.43           N  
ATOM   3586  H   GLN A 250     -15.665 -52.962  36.558  1.00 34.43           H  
ATOM   3587  CA  GLN A 250     -14.474 -54.305  37.639  1.00 34.43           C  
ATOM   3588  HA  GLN A 250     -13.672 -53.929  38.274  1.00 34.43           H  
ATOM   3589  C   GLN A 250     -13.877 -54.556  36.234  1.00 34.43           C  
ATOM   3590  CB  GLN A 250     -15.058 -55.604  38.236  1.00 34.43           C  
ATOM   3591  HB2 GLN A 250     -16.138 -55.616  38.088  1.00 34.43           H  
ATOM   3592  HB3 GLN A 250     -14.654 -56.471  37.715  1.00 34.43           H  
ATOM   3593  O   GLN A 250     -14.494 -54.178  35.243  1.00 34.43           O  
ATOM   3594  CG  GLN A 250     -14.720 -55.753  39.733  1.00 34.43           C  
ATOM   3595  HG2 GLN A 250     -14.431 -54.792  40.159  1.00 34.43           H  
ATOM   3596  HG3 GLN A 250     -13.875 -56.431  39.845  1.00 34.43           H  
ATOM   3597  CD  GLN A 250     -15.897 -56.282  40.540  1.00 34.43           C  
ATOM   3598  NE2 GLN A 250     -16.852 -55.439  40.861  1.00 34.43           N  
ATOM   3599 HE21 GLN A 250     -16.780 -54.478  40.559  1.00 34.43           H  
ATOM   3600 HE22 GLN A 250     -17.630 -55.808  41.388  1.00 34.43           H  
ATOM   3601  OE1 GLN A 250     -15.975 -57.446  40.887  1.00 34.43           O  
ATOM   3602  N   GLY A 251     -12.694 -55.149  36.048  1.00 32.10           N  
ATOM   3603  H   GLY A 251     -12.401 -55.158  35.081  1.00 32.10           H  
ATOM   3604  CA  GLY A 251     -11.710 -55.669  37.009  1.00 32.10           C  
ATOM   3605  HA2 GLY A 251     -11.934 -56.715  37.221  1.00 32.10           H  
ATOM   3606  HA3 GLY A 251     -11.744 -55.104  37.940  1.00 32.10           H  
ATOM   3607  C   GLY A 251     -10.284 -55.566  36.431  1.00 32.10           C  
ATOM   3608  O   GLY A 251     -10.027 -54.678  35.624  1.00 32.10           O  
ATOM   3609  N   ILE A 252      -9.348 -56.442  36.829  1.00 36.49           N  
ATOM   3610  H   ILE A 252      -9.604 -57.176  37.474  1.00 36.49           H  
ATOM   3611  CA  ILE A 252      -7.930 -56.367  36.406  1.00 36.49           C  
ATOM   3612  HA  ILE A 252      -7.848 -55.691  35.554  1.00 36.49           H  
ATOM   3613  C   ILE A 252      -7.399 -57.737  35.947  1.00 36.49           C  
ATOM   3614  CB  ILE A 252      -7.044 -55.778  37.539  1.00 36.49           C  
ATOM   3615  HB  ILE A 252      -7.097 -56.447  38.399  1.00 36.49           H  
ATOM   3616  O   ILE A 252      -7.259 -58.643  36.768  1.00 36.49           O  
ATOM   3617  CG1 ILE A 252      -7.538 -54.379  37.989  1.00 36.49           C  
ATOM   3618 HG12 ILE A 252      -8.575 -54.455  38.317  1.00 36.49           H  
ATOM   3619 HG13 ILE A 252      -7.503 -53.694  37.142  1.00 36.49           H  
ATOM   3620  CG2 ILE A 252      -5.570 -55.700  37.085  1.00 36.49           C  
ATOM   3621 HG21 ILE A 252      -4.938 -55.348  37.900  1.00 36.49           H  
ATOM   3622 HG22 ILE A 252      -5.473 -55.020  36.239  1.00 36.49           H  
ATOM   3623 HG23 ILE A 252      -5.195 -56.684  36.804  1.00 36.49           H  
ATOM   3624  CD1 ILE A 252      -6.758 -53.763  39.159  1.00 36.49           C  
ATOM   3625 HD11 ILE A 252      -7.275 -52.866  39.500  1.00 36.49           H  
ATOM   3626 HD12 ILE A 252      -5.754 -53.480  38.844  1.00 36.49           H  
ATOM   3627 HD13 ILE A 252      -6.700 -54.474  39.983  1.00 36.49           H  
ATOM   3628  N   GLN A 253      -7.073 -57.863  34.653  1.00 35.87           N  
ATOM   3629  H   GLN A 253      -7.358 -57.118  34.034  1.00 35.87           H  
ATOM   3630  CA  GLN A 253      -6.202 -58.877  34.018  1.00 35.87           C  
ATOM   3631  HA  GLN A 253      -5.212 -58.826  34.472  1.00 35.87           H  
ATOM   3632  C   GLN A 253      -6.042 -58.552  32.511  1.00 35.87           C  
ATOM   3633  CB  GLN A 253      -6.787 -60.299  34.189  1.00 35.87           C  
ATOM   3634  HB2 GLN A 253      -7.844 -60.228  34.446  1.00 35.87           H  
ATOM   3635  HB3 GLN A 253      -6.723 -60.850  33.250  1.00 35.87           H  
ATOM   3636  O   GLN A 253      -6.893 -57.867  31.954  1.00 35.87           O  
ATOM   3637  CG  GLN A 253      -6.028 -61.105  35.261  1.00 35.87           C  
ATOM   3638  HG2 GLN A 253      -5.254 -61.705  34.781  1.00 35.87           H  
ATOM   3639  HG3 GLN A 253      -5.539 -60.434  35.967  1.00 35.87           H  
ATOM   3640  CD  GLN A 253      -6.948 -62.020  36.058  1.00 35.87           C  
ATOM   3641  NE2 GLN A 253      -7.701 -61.477  36.987  1.00 35.87           N  
ATOM   3642 HE21 GLN A 253      -7.656 -60.478  37.130  1.00 35.87           H  
ATOM   3643 HE22 GLN A 253      -8.305 -62.100  37.505  1.00 35.87           H  
ATOM   3644  OE1 GLN A 253      -7.002 -63.221  35.866  1.00 35.87           O  
ATOM   3645  N   GLY A 254      -5.000 -59.000  31.800  1.00 32.17           N  
ATOM   3646  H   GLY A 254      -5.063 -58.831  30.807  1.00 32.17           H  
ATOM   3647  CA  GLY A 254      -3.779 -59.664  32.278  1.00 32.17           C  
ATOM   3648  HA2 GLY A 254      -3.091 -58.909  32.659  1.00 32.17           H  
ATOM   3649  HA3 GLY A 254      -4.022 -60.349  33.090  1.00 32.17           H  
ATOM   3650  C   GLY A 254      -3.068 -60.488  31.189  1.00 32.17           C  
ATOM   3651  O   GLY A 254      -3.680 -61.388  30.627  1.00 32.17           O  
ATOM   3652  N   LEU A 255      -1.762 -60.240  30.977  1.00 31.42           N  
ATOM   3653  H   LEU A 255      -1.360 -59.459  31.475  1.00 31.42           H  
ATOM   3654  CA  LEU A 255      -0.885 -60.915  29.987  1.00 31.42           C  
ATOM   3655  HA  LEU A 255       0.103 -60.467  30.086  1.00 31.42           H  
ATOM   3656  C   LEU A 255      -1.295 -60.637  28.508  1.00 31.42           C  
ATOM   3657  CB  LEU A 255      -0.733 -62.409  30.376  1.00 31.42           C  
ATOM   3658  HB2 LEU A 255      -1.653 -62.932  30.111  1.00 31.42           H  
ATOM   3659  HB3 LEU A 255       0.075 -62.849  29.791  1.00 31.42           H  
ATOM   3660  O   LEU A 255      -2.288 -59.956  28.276  1.00 31.42           O  
ATOM   3661  CG  LEU A 255      -0.416 -62.695  31.859  1.00 31.42           C  
ATOM   3662  HG  LEU A 255      -1.229 -62.339  32.492  1.00 31.42           H  
ATOM   3663  CD1 LEU A 255      -0.279 -64.202  32.077  1.00 31.42           C  
ATOM   3664 HD11 LEU A 255       0.545 -64.600  31.485  1.00 31.42           H  
ATOM   3665 HD12 LEU A 255      -0.097 -64.407  33.132  1.00 31.42           H  
ATOM   3666 HD13 LEU A 255      -1.206 -64.696  31.784  1.00 31.42           H  
ATOM   3667  CD2 LEU A 255       0.888 -62.032  32.312  1.00 31.42           C  
ATOM   3668 HD21 LEU A 255       0.799 -60.947  32.258  1.00 31.42           H  
ATOM   3669 HD22 LEU A 255       1.095 -62.306  33.347  1.00 31.42           H  
ATOM   3670 HD23 LEU A 255       1.716 -62.362  31.685  1.00 31.42           H  
ATOM   3671  N   SER A 256      -0.555 -61.024  27.457  1.00 36.80           N  
ATOM   3672  H   SER A 256      -0.926 -60.709  26.572  1.00 36.80           H  
ATOM   3673  CA  SER A 256       0.671 -61.844  27.334  1.00 36.80           C  
ATOM   3674  HA  SER A 256       1.230 -61.812  28.269  1.00 36.80           H  
ATOM   3675  C   SER A 256       1.625 -61.331  26.219  1.00 36.80           C  
ATOM   3676  CB  SER A 256       0.263 -63.302  27.043  1.00 36.80           C  
ATOM   3677  HB2 SER A 256      -0.422 -63.658  27.813  1.00 36.80           H  
ATOM   3678  HB3 SER A 256       1.147 -63.940  27.042  1.00 36.80           H  
ATOM   3679  O   SER A 256       1.375 -60.292  25.616  1.00 36.80           O  
ATOM   3680  OG  SER A 256      -0.380 -63.392  25.791  1.00 36.80           O  
ATOM   3681  HG  SER A 256      -0.511 -64.310  25.545  1.00 36.80           H  
ATOM   3682  N   GLY A 257       2.748 -62.033  25.982  1.00 37.70           N  
ATOM   3683  H   GLY A 257       2.856 -62.902  26.485  1.00 37.70           H  
ATOM   3684  CA  GLY A 257       3.712 -61.792  24.883  1.00 37.70           C  
ATOM   3685  HA2 GLY A 257       3.455 -60.878  24.347  1.00 37.70           H  
ATOM   3686  HA3 GLY A 257       4.698 -61.648  25.326  1.00 37.70           H  
ATOM   3687  C   GLY A 257       3.735 -62.950  23.854  1.00 37.70           C  
ATOM   3688  O   GLY A 257       2.672 -63.541  23.661  1.00 37.70           O  
ATOM   3689  N   PRO A 258       4.881 -63.369  23.247  1.00 45.81           N  
ATOM   3690  CA  PRO A 258       6.278 -63.109  23.635  1.00 45.81           C  
ATOM   3691  HA  PRO A 258       6.322 -62.344  24.410  1.00 45.81           H  
ATOM   3692  C   PRO A 258       7.165 -62.519  22.471  1.00 45.81           C  
ATOM   3693  CB  PRO A 258       6.629 -64.436  24.327  1.00 45.81           C  
ATOM   3694  HB2 PRO A 258       7.696 -64.631  24.428  1.00 45.81           H  
ATOM   3695  HB3 PRO A 258       6.220 -64.402  25.336  1.00 45.81           H  
ATOM   3696  O   PRO A 258       6.814 -61.408  22.079  1.00 45.81           O  
ATOM   3697  CG  PRO A 258       5.843 -65.505  23.541  1.00 45.81           C  
ATOM   3698  HG2 PRO A 258       6.488 -66.168  22.964  1.00 45.81           H  
ATOM   3699  HG3 PRO A 258       5.234 -66.091  24.229  1.00 45.81           H  
ATOM   3700  CD  PRO A 258       4.944 -64.682  22.615  1.00 45.81           C  
ATOM   3701  HD2 PRO A 258       3.971 -65.160  22.507  1.00 45.81           H  
ATOM   3702  HD3 PRO A 258       5.407 -64.590  21.632  1.00 45.81           H  
ATOM   3703  N   PRO A 259       8.328 -63.043  21.970  1.00 46.06           N  
ATOM   3704  CA  PRO A 259       9.510 -62.161  21.810  1.00 46.06           C  
ATOM   3705  HA  PRO A 259       9.240 -61.117  21.970  1.00 46.06           H  
ATOM   3706  C   PRO A 259      10.374 -62.247  20.509  1.00 46.06           C  
ATOM   3707  CB  PRO A 259      10.379 -62.630  22.984  1.00 46.06           C  
ATOM   3708  HB2 PRO A 259      10.008 -62.188  23.909  1.00 46.06           H  
ATOM   3709  HB3 PRO A 259      11.431 -62.381  22.849  1.00 46.06           H  
ATOM   3710  O   PRO A 259      10.917 -63.299  20.174  1.00 46.06           O  
ATOM   3711  CG  PRO A 259      10.154 -64.153  23.017  1.00 46.06           C  
ATOM   3712  HG2 PRO A 259      11.007 -64.681  22.591  1.00 46.06           H  
ATOM   3713  HG3 PRO A 259       9.977 -64.486  24.040  1.00 46.06           H  
ATOM   3714  CD  PRO A 259       8.915 -64.365  22.137  1.00 46.06           C  
ATOM   3715  HD2 PRO A 259       8.246 -65.126  22.539  1.00 46.06           H  
ATOM   3716  HD3 PRO A 259       9.227 -64.734  21.160  1.00 46.06           H  
ATOM   3717  N   GLY A 260      10.698 -61.094  19.901  1.00 36.13           N  
ATOM   3718  H   GLY A 260      10.178 -60.266  20.156  1.00 36.13           H  
ATOM   3719  CA  GLY A 260      11.873 -60.914  19.009  1.00 36.13           C  
ATOM   3720  HA2 GLY A 260      11.962 -59.863  18.735  1.00 36.13           H  
ATOM   3721  HA3 GLY A 260      12.759 -61.187  19.583  1.00 36.13           H  
ATOM   3722  C   GLY A 260      11.866 -61.739  17.702  1.00 36.13           C  
ATOM   3723  O   GLY A 260      10.778 -61.996  17.186  1.00 36.13           O  
ATOM   3724  N   PRO A 261      13.032 -62.192  17.168  1.00 48.32           N  
ATOM   3725  CA  PRO A 261      14.428 -61.942  17.595  1.00 48.32           C  
ATOM   3726  HA  PRO A 261      14.495 -61.113  18.299  1.00 48.32           H  
ATOM   3727  C   PRO A 261      15.427 -61.657  16.416  1.00 48.32           C  
ATOM   3728  CB  PRO A 261      14.747 -63.269  18.311  1.00 48.32           C  
ATOM   3729  HB2 PRO A 261      15.809 -63.518  18.318  1.00 48.32           H  
ATOM   3730  HB3 PRO A 261      14.389 -63.212  19.339  1.00 48.32           H  
ATOM   3731  O   PRO A 261      15.003 -61.409  15.294  1.00 48.32           O  
ATOM   3732  CG  PRO A 261      13.926 -64.333  17.559  1.00 48.32           C  
ATOM   3733  HG2 PRO A 261      14.564 -65.025  17.009  1.00 48.32           H  
ATOM   3734  HG3 PRO A 261      13.302 -64.881  18.265  1.00 48.32           H  
ATOM   3735  CD  PRO A 261      13.046 -63.531  16.598  1.00 48.32           C  
ATOM   3736  HD2 PRO A 261      12.053 -63.977  16.541  1.00 48.32           H  
ATOM   3737  HD3 PRO A 261      13.493 -63.510  15.604  1.00 48.32           H  
ATOM   3738  N   VAL A 262      16.750 -61.786  16.667  1.00 37.35           N  
ATOM   3739  H   VAL A 262      16.994 -61.917  17.638  1.00 37.35           H  
ATOM   3740  CA  VAL A 262      17.889 -61.924  15.698  1.00 37.35           C  
ATOM   3741  HA  VAL A 262      18.686 -62.358  16.302  1.00 37.35           H  
ATOM   3742  C   VAL A 262      18.553 -60.638  15.124  1.00 37.35           C  
ATOM   3743  CB  VAL A 262      17.608 -63.012  14.620  1.00 37.35           C  
ATOM   3744  HB  VAL A 262      16.769 -62.703  13.996  1.00 37.35           H  
ATOM   3745  O   VAL A 262      17.932 -59.595  14.961  1.00 37.35           O  
ATOM   3746  CG1 VAL A 262      18.788 -63.310  13.681  1.00 37.35           C  
ATOM   3747 HG11 VAL A 262      18.536 -64.139  13.020  1.00 37.35           H  
ATOM   3748 HG12 VAL A 262      18.989 -62.448  13.046  1.00 37.35           H  
ATOM   3749 HG13 VAL A 262      19.679 -63.571  14.252  1.00 37.35           H  
ATOM   3750  CG2 VAL A 262      17.263 -64.358  15.279  1.00 37.35           C  
ATOM   3751 HG21 VAL A 262      17.085 -65.113  14.513  1.00 37.35           H  
ATOM   3752 HG22 VAL A 262      16.346 -64.265  15.862  1.00 37.35           H  
ATOM   3753 HG23 VAL A 262      18.077 -64.686  15.926  1.00 37.35           H  
ATOM   3754  N   GLY A 263      19.869 -60.747  14.861  1.00 36.27           N  
ATOM   3755  H   GLY A 263      20.285 -61.640  15.082  1.00 36.27           H  
ATOM   3756  CA  GLY A 263      20.858 -59.792  14.303  1.00 36.27           C  
ATOM   3757  HA2 GLY A 263      20.705 -58.801  14.732  1.00 36.27           H  
ATOM   3758  HA3 GLY A 263      20.749 -59.734  13.220  1.00 36.27           H  
ATOM   3759  C   GLY A 263      22.290 -60.287  14.648  1.00 36.27           C  
ATOM   3760  O   GLY A 263      22.375 -61.360  15.255  1.00 36.27           O  
ATOM   3761  N   PRO A 264      23.413 -59.567  14.391  1.00 56.88           N  
ATOM   3762  CA  PRO A 264      23.642 -58.356  13.586  1.00 56.88           C  
ATOM   3763  HA  PRO A 264      22.747 -58.063  13.037  1.00 56.88           H  
ATOM   3764  C   PRO A 264      24.815 -58.559  12.560  1.00 56.88           C  
ATOM   3765  CB  PRO A 264      23.948 -57.327  14.682  1.00 56.88           C  
ATOM   3766  HB2 PRO A 264      24.437 -56.426  14.312  1.00 56.88           H  
ATOM   3767  HB3 PRO A 264      23.019 -57.053  15.183  1.00 56.88           H  
ATOM   3768  O   PRO A 264      24.744 -59.480  11.754  1.00 56.88           O  
ATOM   3769  CG  PRO A 264      24.832 -58.121  15.657  1.00 56.88           C  
ATOM   3770  HG2 PRO A 264      24.591 -57.859  16.688  1.00 56.88           H  
ATOM   3771  HG3 PRO A 264      25.888 -57.937  15.461  1.00 56.88           H  
ATOM   3772  CD  PRO A 264      24.497 -59.591  15.370  1.00 56.88           C  
ATOM   3773  HD2 PRO A 264      24.195 -60.079  16.296  1.00 56.88           H  
ATOM   3774  HD3 PRO A 264      25.364 -60.108  14.957  1.00 56.88           H  
ATOM   3775  N   THR A 265      25.911 -57.771  12.641  1.00 43.36           N  
ATOM   3776  H   THR A 265      25.868 -57.043  13.340  1.00 43.36           H  
ATOM   3777  CA  THR A 265      27.165 -57.763  11.815  1.00 43.36           C  
ATOM   3778  HA  THR A 265      27.838 -57.085  12.340  1.00 43.36           H  
ATOM   3779  C   THR A 265      27.056 -57.153  10.399  1.00 43.36           C  
ATOM   3780  CB  THR A 265      27.905 -59.116  11.801  1.00 43.36           C  
ATOM   3781  HB  THR A 265      28.904 -58.959  11.394  1.00 43.36           H  
ATOM   3782  O   THR A 265      25.952 -57.012   9.885  1.00 43.36           O  
ATOM   3783  CG2 THR A 265      28.075 -59.734  13.186  1.00 43.36           C  
ATOM   3784 HG21 THR A 265      28.530 -59.012  13.864  1.00 43.36           H  
ATOM   3785 HG22 THR A 265      28.722 -60.607  13.103  1.00 43.36           H  
ATOM   3786 HG23 THR A 265      27.109 -60.054  13.578  1.00 43.36           H  
ATOM   3787  OG1 THR A 265      27.258 -60.061  10.990  1.00 43.36           O  
ATOM   3788  HG1 THR A 265      26.315 -59.974  11.144  1.00 43.36           H  
ATOM   3789  N   GLY A 266      28.140 -56.706   9.734  1.00 37.35           N  
ATOM   3790  H   GLY A 266      27.927 -56.256   8.855  1.00 37.35           H  
ATOM   3791  CA  GLY A 266      29.582 -56.710  10.083  1.00 37.35           C  
ATOM   3792  HA2 GLY A 266      29.989 -57.708   9.925  1.00 37.35           H  
ATOM   3793  HA3 GLY A 266      29.715 -56.441  11.131  1.00 37.35           H  
ATOM   3794  C   GLY A 266      30.420 -55.719   9.237  1.00 37.35           C  
ATOM   3795  O   GLY A 266      29.855 -54.961   8.453  1.00 37.35           O  
ATOM   3796  N   GLU A 267      31.754 -55.696   9.403  1.00 57.32           N  
ATOM   3797  H   GLU A 267      32.177 -56.377  10.018  1.00 57.32           H  
ATOM   3798  CA  GLU A 267      32.618 -54.540   9.051  1.00 57.32           C  
ATOM   3799  HA  GLU A 267      32.060 -53.838   8.432  1.00 57.32           H  
ATOM   3800  C   GLU A 267      33.930 -54.899   8.303  1.00 57.32           C  
ATOM   3801  CB  GLU A 267      33.011 -53.819  10.356  1.00 57.32           C  
ATOM   3802  HB2 GLU A 267      33.504 -54.543  11.006  1.00 57.32           H  
ATOM   3803  HB3 GLU A 267      33.731 -53.034  10.126  1.00 57.32           H  
ATOM   3804  O   GLU A 267      34.609 -55.857   8.671  1.00 57.32           O  
ATOM   3805  CG  GLU A 267      31.839 -53.185  11.119  1.00 57.32           C  
ATOM   3806  HG2 GLU A 267      31.539 -52.266  10.616  1.00 57.32           H  
ATOM   3807  HG3 GLU A 267      30.979 -53.855  11.123  1.00 57.32           H  
ATOM   3808  CD  GLU A 267      32.241 -52.899  12.570  1.00 57.32           C  
ATOM   3809  OE1 GLU A 267      32.896 -51.859  12.799  1.00 57.32           O  
ATOM   3810  OE2 GLU A 267      31.896 -53.743  13.430  1.00 57.32           O  
ATOM   3811  N   GLN A 268      34.323 -54.084   7.305  1.00 39.87           N  
ATOM   3812  H   GLN A 268      33.703 -53.325   7.062  1.00 39.87           H  
ATOM   3813  CA  GLN A 268      35.644 -54.020   6.623  1.00 39.87           C  
ATOM   3814  HA  GLN A 268      36.433 -54.229   7.345  1.00 39.87           H  
ATOM   3815  C   GLN A 268      35.851 -52.588   6.054  1.00 39.87           C  
ATOM   3816  CB  GLN A 268      35.727 -55.038   5.461  1.00 39.87           C  
ATOM   3817  HB2 GLN A 268      34.926 -54.842   4.750  1.00 39.87           H  
ATOM   3818  HB3 GLN A 268      36.678 -54.890   4.948  1.00 39.87           H  
ATOM   3819  O   GLN A 268      34.862 -51.890   5.844  1.00 39.87           O  
ATOM   3820  CG  GLN A 268      35.654 -56.507   5.909  1.00 39.87           C  
ATOM   3821  HG2 GLN A 268      34.651 -56.720   6.279  1.00 39.87           H  
ATOM   3822  HG3 GLN A 268      36.365 -56.666   6.719  1.00 39.87           H  
ATOM   3823  CD  GLN A 268      35.950 -57.523   4.810  1.00 39.87           C  
ATOM   3824  NE2 GLN A 268      36.060 -58.787   5.154  1.00 39.87           N  
ATOM   3825 HE21 GLN A 268      36.253 -59.430   4.399  1.00 39.87           H  
ATOM   3826 HE22 GLN A 268      35.944 -59.063   6.119  1.00 39.87           H  
ATOM   3827  OE1 GLN A 268      36.079 -57.234   3.634  1.00 39.87           O  
ATOM   3828  N   GLY A 269      37.047 -52.047   5.765  1.00 36.49           N  
ATOM   3829  H   GLY A 269      36.953 -51.134   5.343  1.00 36.49           H  
ATOM   3830  CA  GLY A 269      38.430 -52.552   5.882  1.00 36.49           C  
ATOM   3831  HA2 GLY A 269      38.437 -53.521   6.382  1.00 36.49           H  
ATOM   3832  HA3 GLY A 269      38.995 -51.851   6.496  1.00 36.49           H  
ATOM   3833  C   GLY A 269      39.140 -52.715   4.516  1.00 36.49           C  
ATOM   3834  O   GLY A 269      38.526 -53.240   3.598  1.00 36.49           O  
ATOM   3835  N   VAL A 270      40.412 -52.333   4.297  1.00 39.50           N  
ATOM   3836  H   VAL A 270      40.750 -52.571   3.375  1.00 39.50           H  
ATOM   3837  CA  VAL A 270      41.371 -51.526   5.096  1.00 39.50           C  
ATOM   3838  HA  VAL A 270      40.850 -50.645   5.470  1.00 39.50           H  
ATOM   3839  C   VAL A 270      42.552 -51.044   4.202  1.00 39.50           C  
ATOM   3840  CB  VAL A 270      41.895 -52.349   6.301  1.00 39.50           C  
ATOM   3841  HB  VAL A 270      41.034 -52.806   6.789  1.00 39.50           H  
ATOM   3842  O   VAL A 270      42.852 -51.703   3.213  1.00 39.50           O  
ATOM   3843  CG1 VAL A 270      42.847 -53.489   5.921  1.00 39.50           C  
ATOM   3844 HG11 VAL A 270      43.071 -54.090   6.801  1.00 39.50           H  
ATOM   3845 HG12 VAL A 270      42.381 -54.127   5.170  1.00 39.50           H  
ATOM   3846 HG13 VAL A 270      43.781 -53.096   5.520  1.00 39.50           H  
ATOM   3847  CG2 VAL A 270      42.562 -51.468   7.362  1.00 39.50           C  
ATOM   3848 HG21 VAL A 270      43.519 -51.088   7.003  1.00 39.50           H  
ATOM   3849 HG22 VAL A 270      42.749 -52.063   8.256  1.00 39.50           H  
ATOM   3850 HG23 VAL A 270      41.907 -50.638   7.630  1.00 39.50           H  
ATOM   3851  N   GLN A 271      43.249 -49.954   4.585  1.00 35.31           N  
ATOM   3852  H   GLN A 271      42.916 -49.488   5.417  1.00 35.31           H  
ATOM   3853  CA  GLN A 271      44.472 -49.371   3.958  1.00 35.31           C  
ATOM   3854  HA  GLN A 271      44.705 -48.487   4.552  1.00 35.31           H  
ATOM   3855  C   GLN A 271      44.357 -48.826   2.505  1.00 35.31           C  
ATOM   3856  CB  GLN A 271      45.678 -50.330   4.119  1.00 35.31           C  
ATOM   3857  HB2 GLN A 271      46.423 -50.117   3.353  1.00 35.31           H  
ATOM   3858  HB3 GLN A 271      45.356 -51.362   3.975  1.00 35.31           H  
ATOM   3859  O   GLN A 271      43.434 -49.155   1.771  1.00 35.31           O  
ATOM   3860  CG  GLN A 271      46.363 -50.194   5.488  1.00 35.31           C  
ATOM   3861  HG2 GLN A 271      46.817 -49.207   5.572  1.00 35.31           H  
ATOM   3862  HG3 GLN A 271      45.620 -50.299   6.279  1.00 35.31           H  
ATOM   3863  CD  GLN A 271      47.437 -51.258   5.702  1.00 35.31           C  
ATOM   3864  NE2 GLN A 271      48.687 -51.019   5.360  1.00 35.31           N  
ATOM   3865 HE21 GLN A 271      49.021 -50.145   4.980  1.00 35.31           H  
ATOM   3866 HE22 GLN A 271      49.351 -51.762   5.526  1.00 35.31           H  
ATOM   3867  OE1 GLN A 271      47.156 -52.336   6.199  1.00 35.31           O  
ATOM   3868  N   GLY A 272      45.262 -47.944   2.042  1.00 38.93           N  
ATOM   3869  H   GLY A 272      45.205 -47.754   1.051  1.00 38.93           H  
ATOM   3870  CA  GLY A 272      46.265 -47.167   2.798  1.00 38.93           C  
ATOM   3871  HA2 GLY A 272      46.691 -47.776   3.595  1.00 38.93           H  
ATOM   3872  HA3 GLY A 272      45.760 -46.317   3.257  1.00 38.93           H  
ATOM   3873  C   GLY A 272      47.456 -46.627   1.977  1.00 38.93           C  
ATOM   3874  O   GLY A 272      47.809 -47.204   0.956  1.00 38.93           O  
ATOM   3875  N   GLU A 273      48.109 -45.580   2.513  1.00 43.84           N  
ATOM   3876  H   GLU A 273      47.702 -45.173   3.342  1.00 43.84           H  
ATOM   3877  CA  GLU A 273      49.448 -45.061   2.126  1.00 43.84           C  
ATOM   3878  HA  GLU A 273      49.670 -44.237   2.804  1.00 43.84           H  
ATOM   3879  C   GLU A 273      49.562 -44.435   0.700  1.00 43.84           C  
ATOM   3880  CB  GLU A 273      50.494 -46.145   2.432  1.00 43.84           C  
ATOM   3881  HB2 GLU A 273      51.473 -45.672   2.358  1.00 43.84           H  
ATOM   3882  HB3 GLU A 273      50.421 -46.945   1.695  1.00 43.84           H  
ATOM   3883  O   GLU A 273      48.591 -44.444  -0.048  1.00 43.84           O  
ATOM   3884  CG  GLU A 273      50.438 -46.740   3.847  1.00 43.84           C  
ATOM   3885  HG2 GLU A 273      49.445 -47.144   4.046  1.00 43.84           H  
ATOM   3886  HG3 GLU A 273      50.629 -45.949   4.572  1.00 43.84           H  
ATOM   3887  CD  GLU A 273      51.474 -47.859   4.014  1.00 43.84           C  
ATOM   3888  OE1 GLU A 273      52.643 -47.640   3.609  1.00 43.84           O  
ATOM   3889  OE2 GLU A 273      51.069 -48.918   4.547  1.00 43.84           O  
ATOM   3890  N   GLN A 274      50.643 -43.766   0.246  1.00 33.41           N  
ATOM   3891  H   GLN A 274      50.470 -43.366  -0.665  1.00 33.41           H  
ATOM   3892  CA  GLN A 274      51.978 -43.429   0.803  1.00 33.41           C  
ATOM   3893  HA  GLN A 274      52.028 -43.708   1.855  1.00 33.41           H  
ATOM   3894  C   GLN A 274      52.276 -41.903   0.746  1.00 33.41           C  
ATOM   3895  CB  GLN A 274      53.077 -44.199   0.020  1.00 33.41           C  
ATOM   3896  HB2 GLN A 274      54.044 -43.724   0.183  1.00 33.41           H  
ATOM   3897  HB3 GLN A 274      52.865 -44.157  -1.048  1.00 33.41           H  
ATOM   3898  O   GLN A 274      51.509 -41.128   0.181  1.00 33.41           O  
ATOM   3899  CG  GLN A 274      53.216 -45.662   0.463  1.00 33.41           C  
ATOM   3900  HG2 GLN A 274      53.410 -45.674   1.536  1.00 33.41           H  
ATOM   3901  HG3 GLN A 274      52.287 -46.193   0.254  1.00 33.41           H  
ATOM   3902  CD  GLN A 274      54.352 -46.446  -0.176  1.00 33.41           C  
ATOM   3903  NE2 GLN A 274      54.647 -47.605   0.368  1.00 33.41           N  
ATOM   3904 HE21 GLN A 274      55.394 -48.137  -0.055  1.00 33.41           H  
ATOM   3905 HE22 GLN A 274      54.138 -47.915   1.184  1.00 33.41           H  
ATOM   3906  OE1 GLN A 274      54.995 -46.047  -1.134  1.00 33.41           O  
ATOM   3907  N   GLY A 275      53.394 -41.471   1.355  1.00 35.87           N  
ATOM   3908  H   GLY A 275      53.993 -42.185   1.745  1.00 35.87           H  
ATOM   3909  CA  GLY A 275      53.947 -40.097   1.305  1.00 35.87           C  
ATOM   3910  HA2 GLY A 275      53.222 -39.414   0.861  1.00 35.87           H  
ATOM   3911  HA3 GLY A 275      54.131 -39.775   2.331  1.00 35.87           H  
ATOM   3912  C   GLY A 275      55.251 -40.011   0.477  1.00 35.87           C  
ATOM   3913  O   GLY A 275      55.338 -40.736  -0.512  1.00 35.87           O  
ATOM   3914  N   PRO A 276      56.298 -39.231   0.864  1.00 55.50           N  
ATOM   3915  CA  PRO A 276      56.461 -38.428   2.090  1.00 55.50           C  
ATOM   3916  HA  PRO A 276      55.530 -38.311   2.645  1.00 55.50           H  
ATOM   3917  C   PRO A 276      57.081 -37.012   1.865  1.00 55.50           C  
ATOM   3918  CB  PRO A 276      57.439 -39.326   2.863  1.00 55.50           C  
ATOM   3919  HB2 PRO A 276      56.914 -40.217   3.209  1.00 55.50           H  
ATOM   3920  HB3 PRO A 276      57.920 -38.836   3.709  1.00 55.50           H  
ATOM   3921  O   PRO A 276      57.206 -36.540   0.739  1.00 55.50           O  
ATOM   3922  CG  PRO A 276      58.451 -39.718   1.776  1.00 55.50           C  
ATOM   3923  HG2 PRO A 276      59.281 -39.012   1.756  1.00 55.50           H  
ATOM   3924  HG3 PRO A 276      58.819 -40.731   1.939  1.00 55.50           H  
ATOM   3925  CD  PRO A 276      57.655 -39.615   0.469  1.00 55.50           C  
ATOM   3926  HD2 PRO A 276      57.680 -40.576  -0.044  1.00 55.50           H  
ATOM   3927  HD3 PRO A 276      58.085 -38.852  -0.180  1.00 55.50           H  
ATOM   3928  N   SER A 277      57.582 -36.395   2.951  1.00 39.94           N  
ATOM   3929  H   SER A 277      57.389 -36.849   3.833  1.00 39.94           H  
ATOM   3930  CA  SER A 277      58.390 -35.149   3.033  1.00 39.94           C  
ATOM   3931  HA  SER A 277      58.751 -35.133   4.061  1.00 39.94           H  
ATOM   3932  C   SER A 277      57.644 -33.807   2.846  1.00 39.94           C  
ATOM   3933  CB  SER A 277      59.657 -35.250   2.166  1.00 39.94           C  
ATOM   3934  HB2 SER A 277      60.394 -34.525   2.513  1.00 39.94           H  
ATOM   3935  HB3 SER A 277      60.084 -36.248   2.262  1.00 39.94           H  
ATOM   3936  O   SER A 277      56.544 -33.782   2.311  1.00 39.94           O  
ATOM   3937  OG  SER A 277      59.379 -34.988   0.811  1.00 39.94           O  
ATOM   3938  HG  SER A 277      58.573 -35.454   0.578  1.00 39.94           H  
ATOM   3939  N   GLY A 278      58.155 -32.661   3.329  1.00 37.88           N  
ATOM   3940  H   GLY A 278      57.573 -31.850   3.181  1.00 37.88           H  
ATOM   3941  CA  GLY A 278      59.391 -32.427   4.105  1.00 37.88           C  
ATOM   3942  HA2 GLY A 278      59.587 -33.311   4.712  1.00 37.88           H  
ATOM   3943  HA3 GLY A 278      60.228 -32.276   3.423  1.00 37.88           H  
ATOM   3944  C   GLY A 278      59.301 -31.200   5.051  1.00 37.88           C  
ATOM   3945  O   GLY A 278      58.404 -30.381   4.861  1.00 37.88           O  
ATOM   3946  N   PRO A 279      60.152 -31.076   6.102  1.00 52.65           N  
ATOM   3947  CA  PRO A 279      59.731 -30.405   7.346  1.00 52.65           C  
ATOM   3948  HA  PRO A 279      58.720 -30.007   7.248  1.00 52.65           H  
ATOM   3949  C   PRO A 279      60.639 -29.280   7.903  1.00 52.65           C  
ATOM   3950  CB  PRO A 279      59.703 -31.569   8.339  1.00 52.65           C  
ATOM   3951  HB2 PRO A 279      59.771 -31.237   9.374  1.00 52.65           H  
ATOM   3952  HB3 PRO A 279      58.792 -32.149   8.190  1.00 52.65           H  
ATOM   3953  O   PRO A 279      61.865 -29.359   7.858  1.00 52.65           O  
ATOM   3954  CG  PRO A 279      60.919 -32.412   7.930  1.00 52.65           C  
ATOM   3955  HG2 PRO A 279      60.697 -33.475   8.020  1.00 52.65           H  
ATOM   3956  HG3 PRO A 279      61.780 -32.153   8.548  1.00 52.65           H  
ATOM   3957  CD  PRO A 279      61.199 -32.026   6.472  1.00 52.65           C  
ATOM   3958  HD2 PRO A 279      62.170 -31.536   6.405  1.00 52.65           H  
ATOM   3959  HD3 PRO A 279      61.217 -32.921   5.850  1.00 52.65           H  
ATOM   3960  N   SER A 280      60.023 -28.282   8.554  1.00 45.70           N  
ATOM   3961  H   SER A 280      59.022 -28.214   8.443  1.00 45.70           H  
ATOM   3962  CA  SER A 280      60.584 -27.371   9.586  1.00 45.70           C  
ATOM   3963  HA  SER A 280      61.082 -27.953  10.362  1.00 45.70           H  
ATOM   3964  C   SER A 280      59.435 -26.561  10.224  1.00 45.70           C  
ATOM   3965  CB  SER A 280      61.589 -26.384   8.976  1.00 45.70           C  
ATOM   3966  HB2 SER A 280      61.738 -25.543   9.653  1.00 45.70           H  
ATOM   3967  HB3 SER A 280      61.213 -26.009   8.024  1.00 45.70           H  
ATOM   3968  O   SER A 280      58.438 -26.333   9.550  1.00 45.70           O  
ATOM   3969  OG  SER A 280      62.830 -27.030   8.793  1.00 45.70           O  
ATOM   3970  HG  SER A 280      62.661 -27.866   8.352  1.00 45.70           H  
ATOM   3971  N   GLY A 281      59.467 -26.100  11.482  1.00 37.06           N  
ATOM   3972  H   GLY A 281      58.634 -25.597  11.752  1.00 37.06           H  
ATOM   3973  CA  GLY A 281      60.435 -26.287  12.578  1.00 37.06           C  
ATOM   3974  HA2 GLY A 281      61.278 -25.608  12.450  1.00 37.06           H  
ATOM   3975  HA3 GLY A 281      60.798 -27.315  12.559  1.00 37.06           H  
ATOM   3976  C   GLY A 281      59.776 -26.013  13.962  1.00 37.06           C  
ATOM   3977  O   GLY A 281      58.627 -25.570  13.977  1.00 37.06           O  
ATOM   3978  N   PRO A 282      60.421 -26.319  15.114  1.00 50.64           N  
ATOM   3979  CA  PRO A 282      59.691 -26.605  16.366  1.00 50.64           C  
ATOM   3980  HA  PRO A 282      58.615 -26.611  16.191  1.00 50.64           H  
ATOM   3981  C   PRO A 282      59.972 -25.693  17.592  1.00 50.64           C  
ATOM   3982  CB  PRO A 282      60.146 -28.036  16.671  1.00 50.64           C  
ATOM   3983  HB2 PRO A 282      59.972 -28.329  17.706  1.00 50.64           H  
ATOM   3984  HB3 PRO A 282      59.647 -28.730  15.995  1.00 50.64           H  
ATOM   3985  O   PRO A 282      61.006 -25.036  17.664  1.00 50.64           O  
ATOM   3986  CG  PRO A 282      61.640 -27.981  16.340  1.00 50.64           C  
ATOM   3987  HG2 PRO A 282      62.198 -27.620  17.205  1.00 50.64           H  
ATOM   3988  HG3 PRO A 282      62.013 -28.958  16.033  1.00 50.64           H  
ATOM   3989  CD  PRO A 282      61.734 -26.958  15.202  1.00 50.64           C  
ATOM   3990  HD2 PRO A 282      62.496 -26.214  15.433  1.00 50.64           H  
ATOM   3991  HD3 PRO A 282      61.996 -27.478  14.282  1.00 50.64           H  
ATOM   3992  N   GLN A 283      59.099 -25.820  18.614  1.00 43.09           N  
ATOM   3993  H   GLN A 283      58.270 -26.357  18.402  1.00 43.09           H  
ATOM   3994  CA  GLN A 283      59.216 -25.346  20.022  1.00 43.09           C  
ATOM   3995  HA  GLN A 283      58.335 -25.731  20.537  1.00 43.09           H  
ATOM   3996  C   GLN A 283      59.174 -23.815  20.257  1.00 43.09           C  
ATOM   3997  CB  GLN A 283      60.437 -26.001  20.699  1.00 43.09           C  
ATOM   3998  HB2 GLN A 283      60.580 -25.568  21.689  1.00 43.09           H  
ATOM   3999  HB3 GLN A 283      61.330 -25.781  20.115  1.00 43.09           H  
ATOM   4000  O   GLN A 283      59.451 -23.036  19.357  1.00 43.09           O  
ATOM   4001  CG  GLN A 283      60.287 -27.524  20.859  1.00 43.09           C  
ATOM   4002  HG2 GLN A 283      59.743 -27.945  20.014  1.00 43.09           H  
ATOM   4003  HG3 GLN A 283      59.718 -27.736  21.765  1.00 43.09           H  
ATOM   4004  CD  GLN A 283      61.637 -28.227  20.933  1.00 43.09           C  
ATOM   4005  NE2 GLN A 283      62.399 -28.048  21.989  1.00 43.09           N  
ATOM   4006 HE21 GLN A 283      63.292 -28.520  21.965  1.00 43.09           H  
ATOM   4007 HE22 GLN A 283      62.127 -27.420  22.732  1.00 43.09           H  
ATOM   4008  OE1 GLN A 283      62.029 -28.957  20.041  1.00 43.09           O  
ATOM   4009  N   GLY A 284      58.812 -23.294  21.443  1.00 36.16           N  
ATOM   4010  H   GLY A 284      58.787 -22.285  21.421  1.00 36.16           H  
ATOM   4011  CA  GLY A 284      58.238 -23.883  22.680  1.00 36.16           C  
ATOM   4012  HA2 GLY A 284      59.015 -23.980  23.438  1.00 36.16           H  
ATOM   4013  HA3 GLY A 284      57.812 -24.866  22.476  1.00 36.16           H  
ATOM   4014  C   GLY A 284      57.115 -22.968  23.236  1.00 36.16           C  
ATOM   4015  O   GLY A 284      56.803 -21.968  22.601  1.00 36.16           O  
ATOM   4016  N   ALA A 285      56.383 -23.210  24.333  1.00 39.30           N  
ATOM   4017  H   ALA A 285      55.656 -22.514  24.426  1.00 39.30           H  
ATOM   4018  CA  ALA A 285      56.495 -24.107  25.499  1.00 39.30           C  
ATOM   4019  HA  ALA A 285      55.557 -23.948  26.032  1.00 39.30           H  
ATOM   4020  C   ALA A 285      57.614 -23.778  26.519  1.00 39.30           C  
ATOM   4021  CB  ALA A 285      56.499 -25.578  25.055  1.00 39.30           C  
ATOM   4022  HB1 ALA A 285      57.449 -25.826  24.582  1.00 39.30           H  
ATOM   4023  HB2 ALA A 285      56.369 -26.223  25.924  1.00 39.30           H  
ATOM   4024  HB3 ALA A 285      55.681 -25.760  24.358  1.00 39.30           H  
ATOM   4025  O   ALA A 285      58.746 -23.570  26.097  1.00 39.30           O  
ATOM   4026  N   THR A 286      57.421 -23.795  27.855  1.00 47.43           N  
ATOM   4027  H   THR A 286      58.283 -23.675  28.367  1.00 47.43           H  
ATOM   4028  CA  THR A 286      56.214 -23.811  28.740  1.00 47.43           C  
ATOM   4029  HA  THR A 286      55.518 -23.032  28.427  1.00 47.43           H  
ATOM   4030  C   THR A 286      56.655 -23.497  30.196  1.00 47.43           C  
ATOM   4031  CB  THR A 286      55.492 -25.182  28.687  1.00 47.43           C  
ATOM   4032  HB  THR A 286      56.197 -25.946  28.358  1.00 47.43           H  
ATOM   4033  O   THR A 286      57.803 -23.770  30.537  1.00 47.43           O  
ATOM   4034  CG2 THR A 286      54.804 -25.695  29.956  1.00 47.43           C  
ATOM   4035 HG21 THR A 286      54.317 -26.649  29.751  1.00 47.43           H  
ATOM   4036 HG22 THR A 286      54.055 -24.982  30.301  1.00 47.43           H  
ATOM   4037 HG23 THR A 286      55.542 -25.864  30.740  1.00 47.43           H  
ATOM   4038  OG1 THR A 286      54.439 -25.089  27.761  1.00 47.43           O  
ATOM   4039  HG1 THR A 286      53.942 -25.910  27.796  1.00 47.43           H  
ATOM   4040  N   GLY A 287      55.783 -22.972  31.080  1.00 34.50           N  
ATOM   4041  H   GLY A 287      54.835 -22.779  30.789  1.00 34.50           H  
ATOM   4042  CA  GLY A 287      56.101 -22.721  32.507  1.00 34.50           C  
ATOM   4043  HA2 GLY A 287      56.672 -21.796  32.586  1.00 34.50           H  
ATOM   4044  HA3 GLY A 287      56.732 -23.529  32.878  1.00 34.50           H  
ATOM   4045  C   GLY A 287      54.877 -22.611  33.443  1.00 34.50           C  
ATOM   4046  O   GLY A 287      53.751 -22.516  32.959  1.00 34.50           O  
ATOM   4047  N   ALA A 288      55.091 -22.655  34.771  1.00 36.78           N  
ATOM   4048  H   ALA A 288      56.044 -22.682  35.104  1.00 36.78           H  
ATOM   4049  CA  ALA A 288      54.054 -22.596  35.825  1.00 36.78           C  
ATOM   4050  HA  ALA A 288      53.323 -21.831  35.563  1.00 36.78           H  
ATOM   4051  C   ALA A 288      54.640 -22.243  37.226  1.00 36.78           C  
ATOM   4052  CB  ALA A 288      53.350 -23.965  35.874  1.00 36.78           C  
ATOM   4053  HB1 ALA A 288      52.930 -24.204  34.897  1.00 36.78           H  
ATOM   4054  HB2 ALA A 288      52.535 -23.948  36.597  1.00 36.78           H  
ATOM   4055  HB3 ALA A 288      54.064 -24.740  36.154  1.00 36.78           H  
ATOM   4056  O   ALA A 288      55.857 -22.139  37.360  1.00 36.78           O  
ATOM   4057  N   GLN A 289      53.781 -22.173  38.265  1.00 38.91           N  
ATOM   4058  H   GLN A 289      52.805 -22.276  38.029  1.00 38.91           H  
ATOM   4059  CA  GLN A 289      54.066 -21.803  39.681  1.00 38.91           C  
ATOM   4060  HA  GLN A 289      53.145 -21.999  40.230  1.00 38.91           H  
ATOM   4061  C   GLN A 289      54.344 -20.291  39.906  1.00 38.91           C  
ATOM   4062  CB  GLN A 289      55.135 -22.727  40.309  1.00 38.91           C  
ATOM   4063  HB2 GLN A 289      56.112 -22.509  39.877  1.00 38.91           H  
ATOM   4064  HB3 GLN A 289      55.200 -22.509  41.375  1.00 38.91           H  
ATOM   4065  O   GLN A 289      54.565 -19.564  38.945  1.00 38.91           O  
ATOM   4066  CG  GLN A 289      54.832 -24.227  40.137  1.00 38.91           C  
ATOM   4067  HG2 GLN A 289      54.919 -24.493  39.084  1.00 38.91           H  
ATOM   4068  HG3 GLN A 289      53.812 -24.432  40.461  1.00 38.91           H  
ATOM   4069  CD  GLN A 289      55.772 -25.121  40.945  1.00 38.91           C  
ATOM   4070  NE2 GLN A 289      56.056 -26.321  40.487  1.00 38.91           N  
ATOM   4071 HE21 GLN A 289      55.700 -26.639  39.597  1.00 38.91           H  
ATOM   4072 HE22 GLN A 289      56.684 -26.865  41.060  1.00 38.91           H  
ATOM   4073  OE1 GLN A 289      56.244 -24.785  42.015  1.00 38.91           O  
ATOM   4074  N   GLY A 290      54.289 -19.717  41.122  1.00 35.33           N  
ATOM   4075  H   GLY A 290      54.411 -18.715  41.084  1.00 35.33           H  
ATOM   4076  CA  GLY A 290      54.045 -20.281  42.468  1.00 35.33           C  
ATOM   4077  HA2 GLY A 290      54.994 -20.329  43.003  1.00 35.33           H  
ATOM   4078  HA3 GLY A 290      53.650 -21.294  42.392  1.00 35.33           H  
ATOM   4079  C   GLY A 290      53.041 -19.467  43.316  1.00 35.33           C  
ATOM   4080  O   GLY A 290      52.053 -18.984  42.770  1.00 35.33           O  
ATOM   4081  N   LEU A 291      53.234 -19.360  44.645  1.00 38.77           N  
ATOM   4082  H   LEU A 291      54.081 -19.723  45.057  1.00 38.77           H  
ATOM   4083  CA  LEU A 291      52.235 -18.790  45.578  1.00 38.77           C  
ATOM   4084  HA  LEU A 291      51.741 -17.960  45.073  1.00 38.77           H  
ATOM   4085  C   LEU A 291      52.842 -18.250  46.904  1.00 38.77           C  
ATOM   4086  CB  LEU A 291      51.203 -19.910  45.872  1.00 38.77           C  
ATOM   4087  HB2 LEU A 291      51.007 -20.463  44.952  1.00 38.77           H  
ATOM   4088  HB3 LEU A 291      51.657 -20.609  46.573  1.00 38.77           H  
ATOM   4089  O   LEU A 291      53.893 -18.719  47.327  1.00 38.77           O  
ATOM   4090  CG  LEU A 291      49.834 -19.466  46.426  1.00 38.77           C  
ATOM   4091  HG  LEU A 291      49.969 -18.860  47.322  1.00 38.77           H  
ATOM   4092  CD1 LEU A 291      49.032 -18.656  45.407  1.00 38.77           C  
ATOM   4093 HD11 LEU A 291      48.052 -18.411  45.815  1.00 38.77           H  
ATOM   4094 HD12 LEU A 291      49.547 -17.727  45.165  1.00 38.77           H  
ATOM   4095 HD13 LEU A 291      48.902 -19.233  44.491  1.00 38.77           H  
ATOM   4096  CD2 LEU A 291      49.012 -20.695  46.815  1.00 38.77           C  
ATOM   4097 HD21 LEU A 291      48.826 -21.312  45.936  1.00 38.77           H  
ATOM   4098 HD22 LEU A 291      49.553 -21.283  47.556  1.00 38.77           H  
ATOM   4099 HD23 LEU A 291      48.058 -20.382  47.239  1.00 38.77           H  
ATOM   4100  N   GLN A 292      52.086 -17.380  47.600  1.00 33.86           N  
ATOM   4101  H   GLN A 292      51.264 -17.046  47.119  1.00 33.86           H  
ATOM   4102  CA  GLN A 292      52.283 -16.841  48.972  1.00 33.86           C  
ATOM   4103  HA  GLN A 292      51.343 -16.344  49.209  1.00 33.86           H  
ATOM   4104  C   GLN A 292      53.353 -15.737  49.176  1.00 33.86           C  
ATOM   4105  CB  GLN A 292      52.420 -17.963  50.026  1.00 33.86           C  
ATOM   4106  HB2 GLN A 292      53.392 -18.445  49.919  1.00 33.86           H  
ATOM   4107  HB3 GLN A 292      52.389 -17.499  51.012  1.00 33.86           H  
ATOM   4108  O   GLN A 292      54.261 -15.565  48.370  1.00 33.86           O  
ATOM   4109  CG  GLN A 292      51.320 -19.040  49.968  1.00 33.86           C  
ATOM   4110  HG2 GLN A 292      50.343 -18.557  49.938  1.00 33.86           H  
ATOM   4111  HG3 GLN A 292      51.446 -19.631  49.062  1.00 33.86           H  
ATOM   4112  CD  GLN A 292      51.343 -19.996  51.161  1.00 33.86           C  
ATOM   4113  NE2 GLN A 292      50.579 -21.066  51.122  1.00 33.86           N  
ATOM   4114 HE21 GLN A 292      50.005 -21.273  50.317  1.00 33.86           H  
ATOM   4115 HE22 GLN A 292      50.636 -21.666  51.932  1.00 33.86           H  
ATOM   4116  OE1 GLN A 292      52.014 -19.805  52.158  1.00 33.86           O  
ATOM   4117  N   GLY A 293      53.212 -14.967  50.272  1.00 41.12           N  
ATOM   4118  H   GLY A 293      52.407 -15.131  50.859  1.00 41.12           H  
ATOM   4119  CA  GLY A 293      54.118 -13.880  50.696  1.00 41.12           C  
ATOM   4120  HA2 GLY A 293      54.330 -13.244  49.836  1.00 41.12           H  
ATOM   4121  HA3 GLY A 293      55.070 -14.306  51.013  1.00 41.12           H  
ATOM   4122  C   GLY A 293      53.515 -12.974  51.802  1.00 41.12           C  
ATOM   4123  O   GLY A 293      52.404 -12.485  51.594  1.00 41.12           O  
ATOM   4124  N   PRO A 294      54.174 -12.749  52.967  1.00 51.48           N  
ATOM   4125  CA  PRO A 294      53.596 -11.975  54.085  1.00 51.48           C  
ATOM   4126  HA  PRO A 294      52.591 -11.630  53.842  1.00 51.48           H  
ATOM   4127  C   PRO A 294      54.419 -10.757  54.590  1.00 51.48           C  
ATOM   4128  CB  PRO A 294      53.506 -13.023  55.196  1.00 51.48           C  
ATOM   4129  HB2 PRO A 294      53.425 -12.577  56.188  1.00 51.48           H  
ATOM   4130  HB3 PRO A 294      52.660 -13.683  55.006  1.00 51.48           H  
ATOM   4131  O   PRO A 294      55.646 -10.790  54.598  1.00 51.48           O  
ATOM   4132  CG  PRO A 294      54.815 -13.802  55.028  1.00 51.48           C  
ATOM   4133  HG2 PRO A 294      55.606 -13.334  55.615  1.00 51.48           H  
ATOM   4134  HG3 PRO A 294      54.693 -14.843  55.328  1.00 51.48           H  
ATOM   4135  CD  PRO A 294      55.145 -13.684  53.533  1.00 51.48           C  
ATOM   4136  HD2 PRO A 294      56.158 -13.305  53.400  1.00 51.48           H  
ATOM   4137  HD3 PRO A 294      55.052 -14.672  53.083  1.00 51.48           H  
ATOM   4138  N   THR A 295      53.725  -9.776  55.200  1.00 40.94           N  
ATOM   4139  H   THR A 295      52.721  -9.840  55.111  1.00 40.94           H  
ATOM   4140  CA  THR A 295      54.234  -8.693  56.104  1.00 40.94           C  
ATOM   4141  HA  THR A 295      53.359  -8.092  56.355  1.00 40.94           H  
ATOM   4142  C   THR A 295      55.243  -7.661  55.540  1.00 40.94           C  
ATOM   4143  CB  THR A 295      54.746  -9.267  57.444  1.00 40.94           C  
ATOM   4144  HB  THR A 295      55.246  -8.480  58.008  1.00 40.94           H  
ATOM   4145  O   THR A 295      55.901  -7.910  54.542  1.00 40.94           O  
ATOM   4146  CG2 THR A 295      53.598  -9.801  58.301  1.00 40.94           C  
ATOM   4147 HG21 THR A 295      54.000 -10.173  59.244  1.00 40.94           H  
ATOM   4148 HG22 THR A 295      53.092 -10.618  57.787  1.00 40.94           H  
ATOM   4149 HG23 THR A 295      52.886  -9.003  58.511  1.00 40.94           H  
ATOM   4150  OG1 THR A 295      55.655 -10.327  57.284  1.00 40.94           O  
ATOM   4151  HG1 THR A 295      55.903 -10.376  56.358  1.00 40.94           H  
ATOM   4152  N   GLY A 296      55.411  -6.461  56.124  1.00 36.39           N  
ATOM   4153  H   GLY A 296      56.168  -5.918  55.733  1.00 36.39           H  
ATOM   4154  CA  GLY A 296      54.648  -5.789  57.200  1.00 36.39           C  
ATOM   4155  HA2 GLY A 296      54.410  -6.495  57.996  1.00 36.39           H  
ATOM   4156  HA3 GLY A 296      53.713  -5.419  56.780  1.00 36.39           H  
ATOM   4157  C   GLY A 296      55.388  -4.589  57.844  1.00 36.39           C  
ATOM   4158  O   GLY A 296      56.592  -4.449  57.661  1.00 36.39           O  
ATOM   4159  N   ALA A 297      54.669  -3.780  58.646  1.00 35.41           N  
ATOM   4160  H   ALA A 297      53.682  -3.983  58.718  1.00 35.41           H  
ATOM   4161  CA  ALA A 297      55.129  -2.549  59.340  1.00 35.41           C  
ATOM   4162  HA  ALA A 297      54.275  -2.197  59.919  1.00 35.41           H  
ATOM   4163  C   ALA A 297      55.502  -1.355  58.406  1.00 35.41           C  
ATOM   4164  CB  ALA A 297      56.209  -2.934  60.368  1.00 35.41           C  
ATOM   4165  HB1 ALA A 297      55.911  -3.836  60.903  1.00 35.41           H  
ATOM   4166  HB2 ALA A 297      57.155  -3.118  59.860  1.00 35.41           H  
ATOM   4167  HB3 ALA A 297      56.348  -2.137  61.098  1.00 35.41           H  
ATOM   4168  O   ALA A 297      55.561  -1.528  57.195  1.00 35.41           O  
ATOM   4169  N   SER A 298      55.681  -0.104  58.871  1.00 36.98           N  
ATOM   4170  H   SER A 298      55.881   0.570  58.146  1.00 36.98           H  
ATOM   4171  CA  SER A 298      55.630   0.465  60.239  1.00 36.98           C  
ATOM   4172  HA  SER A 298      55.076  -0.210  60.891  1.00 36.98           H  
ATOM   4173  C   SER A 298      54.936   1.847  60.299  1.00 36.98           C  
ATOM   4174  CB  SER A 298      57.061   0.618  60.794  1.00 36.98           C  
ATOM   4175  HB2 SER A 298      57.017   0.826  61.863  1.00 36.98           H  
ATOM   4176  HB3 SER A 298      57.606  -0.315  60.651  1.00 36.98           H  
ATOM   4177  O   SER A 298      54.644   2.449  59.271  1.00 36.98           O  
ATOM   4178  OG  SER A 298      57.780   1.659  60.158  1.00 36.98           O  
ATOM   4179  HG  SER A 298      57.473   2.518  60.456  1.00 36.98           H  
ATOM   4180  N   GLY A 299      54.709   2.371  61.515  1.00 36.68           N  
ATOM   4181  H   GLY A 299      54.960   1.807  62.315  1.00 36.68           H  
ATOM   4182  CA  GLY A 299      54.445   3.804  61.778  1.00 36.68           C  
ATOM   4183  HA2 GLY A 299      53.883   4.241  60.952  1.00 36.68           H  
ATOM   4184  HA3 GLY A 299      53.837   3.875  62.679  1.00 36.68           H  
ATOM   4185  C   GLY A 299      55.750   4.614  61.958  1.00 36.68           C  
ATOM   4186  O   GLY A 299      56.776   4.140  61.455  1.00 36.68           O  
ATOM   4187  N   PRO A 300      55.782   5.750  62.709  1.00 49.37           N  
ATOM   4188  CA  PRO A 300      54.787   6.236  63.691  1.00 49.37           C  
ATOM   4189  HA  PRO A 300      53.847   5.686  63.649  1.00 49.37           H  
ATOM   4190  C   PRO A 300      54.462   7.764  63.581  1.00 49.37           C  
ATOM   4191  CB  PRO A 300      55.531   5.898  64.994  1.00 49.37           C  
ATOM   4192  HB2 PRO A 300      55.122   6.378  65.883  1.00 49.37           H  
ATOM   4193  HB3 PRO A 300      55.526   4.818  65.138  1.00 49.37           H  
ATOM   4194  O   PRO A 300      54.579   8.342  62.506  1.00 49.37           O  
ATOM   4195  CG  PRO A 300      56.963   6.362  64.693  1.00 49.37           C  
ATOM   4196  HG2 PRO A 300      57.113   7.386  65.032  1.00 49.37           H  
ATOM   4197  HG3 PRO A 300      57.688   5.696  65.161  1.00 49.37           H  
ATOM   4198  CD  PRO A 300      57.059   6.302  63.163  1.00 49.37           C  
ATOM   4199  HD2 PRO A 300      57.909   5.684  62.875  1.00 49.37           H  
ATOM   4200  HD3 PRO A 300      57.191   7.305  62.757  1.00 49.37           H  
ATOM   4201  N   SER A 301      54.123   8.406  64.717  1.00 39.07           N  
ATOM   4202  H   SER A 301      54.020   7.821  65.534  1.00 39.07           H  
ATOM   4203  CA  SER A 301      53.991   9.866  64.976  1.00 39.07           C  
ATOM   4204  HA  SER A 301      54.127   9.962  66.054  1.00 39.07           H  
ATOM   4205  C   SER A 301      52.619  10.540  64.728  1.00 39.07           C  
ATOM   4206  CB  SER A 301      55.167  10.661  64.385  1.00 39.07           C  
ATOM   4207  HB2 SER A 301      55.168  10.580  63.298  1.00 39.07           H  
ATOM   4208  HB3 SER A 301      55.069  11.714  64.649  1.00 39.07           H  
ATOM   4209  O   SER A 301      51.715   9.958  64.140  1.00 39.07           O  
ATOM   4210  OG  SER A 301      56.388  10.175  64.915  1.00 39.07           O  
ATOM   4211  HG  SER A 301      57.100  10.487  64.352  1.00 39.07           H  
ATOM   4212  N   GLY A 302      52.449  11.750  65.289  1.00 38.87           N  
ATOM   4213  H   GLY A 302      53.250  12.173  65.737  1.00 38.87           H  
ATOM   4214  CA  GLY A 302      51.203  12.539  65.420  1.00 38.87           C  
ATOM   4215  HA2 GLY A 302      50.897  12.923  64.447  1.00 38.87           H  
ATOM   4216  HA3 GLY A 302      50.415  11.891  65.803  1.00 38.87           H  
ATOM   4217  C   GLY A 302      51.419  13.731  66.388  1.00 38.87           C  
ATOM   4218  O   GLY A 302      52.585  14.084  66.587  1.00 38.87           O  
ATOM   4219  N   PRO A 303      50.394  14.330  67.053  1.00 50.90           N  
ATOM   4220  CA  PRO A 303      48.954  14.046  67.003  1.00 50.90           C  
ATOM   4221  HA  PRO A 303      48.812  13.055  66.571  1.00 50.90           H  
ATOM   4222  C   PRO A 303      48.140  14.987  66.067  1.00 50.90           C  
ATOM   4223  CB  PRO A 303      48.522  13.914  68.465  1.00 50.90           C  
ATOM   4224  HB2 PRO A 303      47.482  14.196  68.632  1.00 50.90           H  
ATOM   4225  HB3 PRO A 303      48.648  12.875  68.767  1.00 50.90           H  
ATOM   4226  O   PRO A 303      48.167  14.709  64.876  1.00 50.90           O  
ATOM   4227  CG  PRO A 303      49.527  14.769  69.250  1.00 50.90           C  
ATOM   4228  HG2 PRO A 303      49.068  15.679  69.637  1.00 50.90           H  
ATOM   4229  HG3 PRO A 303      49.934  14.190  70.079  1.00 50.90           H  
ATOM   4230  CD  PRO A 303      50.639  15.119  68.255  1.00 50.90           C  
ATOM   4231  HD2 PRO A 303      50.613  16.181  68.014  1.00 50.90           H  
ATOM   4232  HD3 PRO A 303      51.604  14.878  68.700  1.00 50.90           H  
ATOM   4233  N   SER A 304      47.389  16.056  66.412  1.00 40.69           N  
ATOM   4234  H   SER A 304      46.847  16.394  65.630  1.00 40.69           H  
ATOM   4235  CA  SER A 304      47.202  16.867  67.641  1.00 40.69           C  
ATOM   4236  HA  SER A 304      47.302  16.254  68.536  1.00 40.69           H  
ATOM   4237  C   SER A 304      45.799  17.532  67.717  1.00 40.69           C  
ATOM   4238  CB  SER A 304      48.271  17.967  67.675  1.00 40.69           C  
ATOM   4239  HB2 SER A 304      47.955  18.812  67.063  1.00 40.69           H  
ATOM   4240  HB3 SER A 304      49.212  17.585  67.280  1.00 40.69           H  
ATOM   4241  O   SER A 304      44.982  17.356  66.818  1.00 40.69           O  
ATOM   4242  OG  SER A 304      48.466  18.375  69.014  1.00 40.69           O  
ATOM   4243  HG  SER A 304      49.032  19.151  69.030  1.00 40.69           H  
ATOM   4244  N   GLY A 305      45.516  18.302  68.780  1.00 37.65           N  
ATOM   4245  H   GLY A 305      46.266  18.466  69.436  1.00 37.65           H  
ATOM   4246  CA  GLY A 305      44.255  19.031  69.053  1.00 37.65           C  
ATOM   4247  HA2 GLY A 305      44.018  19.690  68.218  1.00 37.65           H  
ATOM   4248  HA3 GLY A 305      43.447  18.307  69.166  1.00 37.65           H  
ATOM   4249  C   GLY A 305      44.365  19.880  70.340  1.00 37.65           C  
ATOM   4250  O   GLY A 305      45.500  20.164  70.730  1.00 37.65           O  
ATOM   4251  N   PRO A 306      43.269  20.238  71.059  1.00 55.66           N  
ATOM   4252  CA  PRO A 306      41.838  19.983  70.802  1.00 55.66           C  
ATOM   4253  HA  PRO A 306      41.673  19.488  69.845  1.00 55.66           H  
ATOM   4254  C   PRO A 306      40.937  21.255  70.892  1.00 55.66           C  
ATOM   4255  CB  PRO A 306      41.498  19.034  71.955  1.00 55.66           C  
ATOM   4256  HB2 PRO A 306      40.426  18.945  72.132  1.00 55.66           H  
ATOM   4257  HB3 PRO A 306      41.927  18.052  71.760  1.00 55.66           H  
ATOM   4258  O   PRO A 306      41.426  22.355  71.140  1.00 55.66           O  
ATOM   4259  CG  PRO A 306      42.223  19.687  73.141  1.00 55.66           C  
ATOM   4260  HG2 PRO A 306      42.575  18.932  73.843  1.00 55.66           H  
ATOM   4261  HG3 PRO A 306      41.563  20.394  73.644  1.00 55.66           H  
ATOM   4262  CD  PRO A 306      43.397  20.443  72.502  1.00 55.66           C  
ATOM   4263  HD2 PRO A 306      43.341  21.506  72.738  1.00 55.66           H  
ATOM   4264  HD3 PRO A 306      44.333  20.035  72.883  1.00 55.66           H  
ATOM   4265  N   SER A 307      39.606  21.118  70.741  1.00 39.94           N  
ATOM   4266  H   SER A 307      39.246  20.209  70.489  1.00 39.94           H  
ATOM   4267  CA  SER A 307      38.571  22.124  71.109  1.00 39.94           C  
ATOM   4268  HA  SER A 307      38.786  22.509  72.106  1.00 39.94           H  
ATOM   4269  C   SER A 307      37.149  21.516  71.148  1.00 39.94           C  
ATOM   4270  CB  SER A 307      38.580  23.304  70.127  1.00 39.94           C  
ATOM   4271  HB2 SER A 307      38.735  22.942  69.110  1.00 39.94           H  
ATOM   4272  HB3 SER A 307      37.631  23.839  70.168  1.00 39.94           H  
ATOM   4273  O   SER A 307      36.946  20.414  70.643  1.00 39.94           O  
ATOM   4274  OG  SER A 307      39.607  24.202  70.484  1.00 39.94           O  
ATOM   4275  HG  SER A 307      40.391  23.687  70.685  1.00 39.94           H  
ATOM   4276  N   GLY A 308      36.173  22.219  71.744  1.00 37.92           N  
ATOM   4277  H   GLY A 308      36.414  23.103  72.168  1.00 37.92           H  
ATOM   4278  CA  GLY A 308      34.750  21.831  71.889  1.00 37.92           C  
ATOM   4279  HA2 GLY A 308      34.222  22.005  70.952  1.00 37.92           H  
ATOM   4280  HA3 GLY A 308      34.688  20.771  72.134  1.00 37.92           H  
ATOM   4281  C   GLY A 308      34.060  22.645  73.008  1.00 37.92           C  
ATOM   4282  O   GLY A 308      34.704  23.572  73.505  1.00 37.92           O  
ATOM   4283  N   PRO A 309      32.831  22.310  73.477  1.00 54.31           N  
ATOM   4284  CA  PRO A 309      31.937  21.208  73.079  1.00 54.31           C  
ATOM   4285  HA  PRO A 309      32.292  20.686  72.190  1.00 54.31           H  
ATOM   4286  C   PRO A 309      30.458  21.670  72.852  1.00 54.31           C  
ATOM   4287  CB  PRO A 309      32.062  20.307  74.317  1.00 54.31           C  
ATOM   4288  HB2 PRO A 309      31.288  19.543  74.390  1.00 54.31           H  
ATOM   4289  HB3 PRO A 309      33.041  19.829  74.316  1.00 54.31           H  
ATOM   4290  O   PRO A 309      30.207  22.848  72.622  1.00 54.31           O  
ATOM   4291  CG  PRO A 309      31.988  21.314  75.474  1.00 54.31           C  
ATOM   4292  HG2 PRO A 309      30.961  21.426  75.821  1.00 54.31           H  
ATOM   4293  HG3 PRO A 309      32.634  21.005  76.296  1.00 54.31           H  
ATOM   4294  CD  PRO A 309      32.467  22.634  74.856  1.00 54.31           C  
ATOM   4295  HD2 PRO A 309      33.315  23.015  75.425  1.00 54.31           H  
ATOM   4296  HD3 PRO A 309      31.663  23.369  74.868  1.00 54.31           H  
ATOM   4297  N   THR A 310      29.483  20.753  73.021  1.00 45.29           N  
ATOM   4298  H   THR A 310      29.804  19.807  73.167  1.00 45.29           H  
ATOM   4299  CA  THR A 310      28.007  20.954  73.180  1.00 45.29           C  
ATOM   4300  HA  THR A 310      27.615  19.948  73.331  1.00 45.29           H  
ATOM   4301  C   THR A 310      27.182  21.493  71.987  1.00 45.29           C  
ATOM   4302  CB  THR A 310      27.641  21.729  74.469  1.00 45.29           C  
ATOM   4303  HB  THR A 310      26.612  22.082  74.397  1.00 45.29           H  
ATOM   4304  O   THR A 310      27.696  22.216  71.146  1.00 45.29           O  
ATOM   4305  CG2 THR A 310      27.746  20.837  75.705  1.00 45.29           C  
ATOM   4306 HG21 THR A 310      27.505  21.423  76.592  1.00 45.29           H  
ATOM   4307 HG22 THR A 310      28.757  20.442  75.802  1.00 45.29           H  
ATOM   4308 HG23 THR A 310      27.037  20.012  75.630  1.00 45.29           H  
ATOM   4309  OG1 THR A 310      28.472  22.838  74.713  1.00 45.29           O  
ATOM   4310  HG1 THR A 310      28.873  23.100  73.881  1.00 45.29           H  
ATOM   4311  N   GLY A 311      25.882  21.166  71.864  1.00 35.69           N  
ATOM   4312  H   GLY A 311      25.379  21.655  71.137  1.00 35.69           H  
ATOM   4313  CA  GLY A 311      25.107  20.160  72.621  1.00 35.69           C  
ATOM   4314  HA2 GLY A 311      25.308  20.265  73.688  1.00 35.69           H  
ATOM   4315  HA3 GLY A 311      25.439  19.169  72.312  1.00 35.69           H  
ATOM   4316  C   GLY A 311      23.570  20.217  72.456  1.00 35.69           C  
ATOM   4317  O   GLY A 311      23.032  21.244  72.072  1.00 35.69           O  
ATOM   4318  N   GLU A 312      22.920  19.101  72.815  1.00 39.53           N  
ATOM   4319  H   GLU A 312      23.513  18.317  73.049  1.00 39.53           H  
ATOM   4320  CA  GLU A 312      21.513  18.910  73.254  1.00 39.53           C  
ATOM   4321  HA  GLU A 312      21.398  17.828  73.321  1.00 39.53           H  
ATOM   4322  C   GLU A 312      20.298  19.350  72.389  1.00 39.53           C  
ATOM   4323  CB  GLU A 312      21.353  19.429  74.699  1.00 39.53           C  
ATOM   4324  HB2 GLU A 312      20.298  19.424  74.976  1.00 39.53           H  
ATOM   4325  HB3 GLU A 312      21.695  20.463  74.737  1.00 39.53           H  
ATOM   4326  O   GLU A 312      19.947  20.522  72.334  1.00 39.53           O  
ATOM   4327  CG  GLU A 312      22.132  18.615  75.750  1.00 39.53           C  
ATOM   4328  HG2 GLU A 312      23.149  18.435  75.402  1.00 39.53           H  
ATOM   4329  HG3 GLU A 312      22.201  19.223  76.652  1.00 39.53           H  
ATOM   4330  CD  GLU A 312      21.461  17.278  76.109  1.00 39.53           C  
ATOM   4331  OE1 GLU A 312      20.718  16.727  75.260  1.00 39.53           O  
ATOM   4332  OE2 GLU A 312      21.681  16.803  77.240  1.00 39.53           O  
ATOM   4333  N   GLN A 313      19.524  18.337  71.941  1.00 36.39           N  
ATOM   4334  H   GLN A 313      19.929  17.418  72.047  1.00 36.39           H  
ATOM   4335  CA  GLN A 313      18.053  18.347  71.712  1.00 36.39           C  
ATOM   4336  HA  GLN A 313      17.803  17.363  71.316  1.00 36.39           H  
ATOM   4337  C   GLN A 313      17.488  19.326  70.638  1.00 36.39           C  
ATOM   4338  CB  GLN A 313      17.378  18.430  73.101  1.00 36.39           C  
ATOM   4339  HB2 GLN A 313      17.816  19.248  73.674  1.00 36.39           H  
ATOM   4340  HB3 GLN A 313      16.311  18.633  73.006  1.00 36.39           H  
ATOM   4341  O   GLN A 313      18.223  20.076  70.010  1.00 36.39           O  
ATOM   4342  CG  GLN A 313      17.550  17.106  73.871  1.00 36.39           C  
ATOM   4343  HG2 GLN A 313      16.921  16.340  73.417  1.00 36.39           H  
ATOM   4344  HG3 GLN A 313      18.583  16.765  73.800  1.00 36.39           H  
ATOM   4345  CD  GLN A 313      17.182  17.223  75.344  1.00 36.39           C  
ATOM   4346  NE2 GLN A 313      18.119  17.027  76.242  1.00 36.39           N  
ATOM   4347 HE21 GLN A 313      17.876  17.122  77.218  1.00 36.39           H  
ATOM   4348 HE22 GLN A 313      19.065  16.823  75.953  1.00 36.39           H  
ATOM   4349  OE1 GLN A 313      16.042  17.477  75.701  1.00 36.39           O  
ATOM   4350  N   GLY A 314      16.199  19.300  70.252  1.00 32.64           N  
ATOM   4351  H   GLY A 314      15.983  19.996  69.553  1.00 32.64           H  
ATOM   4352  CA  GLY A 314      15.074  18.408  70.599  1.00 32.64           C  
ATOM   4353  HA2 GLY A 314      14.677  18.676  71.578  1.00 32.64           H  
ATOM   4354  HA3 GLY A 314      15.422  17.375  70.630  1.00 32.64           H  
ATOM   4355  C   GLY A 314      13.912  18.513  69.581  1.00 32.64           C  
ATOM   4356  O   GLY A 314      13.810  19.503  68.862  1.00 32.64           O  
ATOM   4357  N   ILE A 315      13.061  17.480  69.483  1.00 40.14           N  
ATOM   4358  H   ILE A 315      13.129  16.748  70.175  1.00 40.14           H  
ATOM   4359  CA  ILE A 315      12.006  17.272  68.449  1.00 40.14           C  
ATOM   4360  HA  ILE A 315      11.590  18.237  68.159  1.00 40.14           H  
ATOM   4361  C   ILE A 315      10.852  16.396  69.026  1.00 40.14           C  
ATOM   4362  CB  ILE A 315      12.645  16.591  67.203  1.00 40.14           C  
ATOM   4363  HB  ILE A 315      11.857  16.457  66.461  1.00 40.14           H  
ATOM   4364  O   ILE A 315      11.066  15.860  70.116  1.00 40.14           O  
ATOM   4365  CG1 ILE A 315      13.229  15.192  67.521  1.00 40.14           C  
ATOM   4366 HG12 ILE A 315      12.473  14.591  68.028  1.00 40.14           H  
ATOM   4367 HG13 ILE A 315      14.081  15.294  68.192  1.00 40.14           H  
ATOM   4368  CG2 ILE A 315      13.685  17.487  66.509  1.00 40.14           C  
ATOM   4369 HG21 ILE A 315      13.295  18.500  66.407  1.00 40.14           H  
ATOM   4370 HG22 ILE A 315      13.909  17.108  65.512  1.00 40.14           H  
ATOM   4371 HG23 ILE A 315      14.609  17.522  67.086  1.00 40.14           H  
ATOM   4372  CD1 ILE A 315      13.674  14.404  66.283  1.00 40.14           C  
ATOM   4373 HD11 ILE A 315      12.850  14.329  65.573  1.00 40.14           H  
ATOM   4374 HD12 ILE A 315      13.971  13.400  66.586  1.00 40.14           H  
ATOM   4375 HD13 ILE A 315      14.526  14.888  65.807  1.00 40.14           H  
ATOM   4376  N   PRO A 316       9.695  16.131  68.351  1.00 44.16           N  
ATOM   4377  CA  PRO A 316       9.215  16.603  67.034  1.00 44.16           C  
ATOM   4378  HA  PRO A 316       9.869  17.370  66.622  1.00 44.16           H  
ATOM   4379  C   PRO A 316       7.737  17.106  66.961  1.00 44.16           C  
ATOM   4380  CB  PRO A 316       9.283  15.322  66.187  1.00 44.16           C  
ATOM   4381  HB2 PRO A 316       8.611  15.358  65.329  1.00 44.16           H  
ATOM   4382  HB3 PRO A 316      10.300  15.134  65.842  1.00 44.16           H  
ATOM   4383  O   PRO A 316       6.820  16.471  67.476  1.00 44.16           O  
ATOM   4384  CG  PRO A 316       8.877  14.214  67.172  1.00 44.16           C  
ATOM   4385  HG2 PRO A 316       9.522  13.345  67.050  1.00 44.16           H  
ATOM   4386  HG3 PRO A 316       7.834  13.932  67.024  1.00 44.16           H  
ATOM   4387  CD  PRO A 316       9.053  14.833  68.565  1.00 44.16           C  
ATOM   4388  HD2 PRO A 316       9.660  14.165  69.176  1.00 44.16           H  
ATOM   4389  HD3 PRO A 316       8.085  14.971  69.046  1.00 44.16           H  
ATOM   4390  N   GLY A 317       7.467  18.130  66.135  1.00 34.54           N  
ATOM   4391  H   GLY A 317       8.241  18.669  65.772  1.00 34.54           H  
ATOM   4392  CA  GLY A 317       6.116  18.424  65.599  1.00 34.54           C  
ATOM   4393  HA2 GLY A 317       6.189  19.205  64.842  1.00 34.54           H  
ATOM   4394  HA3 GLY A 317       5.764  17.513  65.113  1.00 34.54           H  
ATOM   4395  C   GLY A 317       5.053  18.864  66.631  1.00 34.54           C  
ATOM   4396  O   GLY A 317       5.435  19.401  67.670  1.00 34.54           O  
ATOM   4397  N   PRO A 318       3.734  18.649  66.386  1.00 47.18           N  
ATOM   4398  CA  PRO A 318       3.102  18.050  65.196  1.00 47.18           C  
ATOM   4399  HA  PRO A 318       3.826  17.843  64.408  1.00 47.18           H  
ATOM   4400  C   PRO A 318       1.923  18.860  64.573  1.00 47.18           C  
ATOM   4401  CB  PRO A 318       2.576  16.732  65.772  1.00 47.18           C  
ATOM   4402  HB2 PRO A 318       3.408  16.048  65.936  1.00 47.18           H  
ATOM   4403  HB3 PRO A 318       1.822  16.261  65.141  1.00 47.18           H  
ATOM   4404  O   PRO A 318       1.393  19.783  65.174  1.00 47.18           O  
ATOM   4405  CG  PRO A 318       1.999  17.174  67.124  1.00 47.18           C  
ATOM   4406  HG2 PRO A 318       2.097  16.383  67.867  1.00 47.18           H  
ATOM   4407  HG3 PRO A 318       0.953  17.460  67.010  1.00 47.18           H  
ATOM   4408  CD  PRO A 318       2.829  18.408  67.507  1.00 47.18           C  
ATOM   4409  HD2 PRO A 318       3.383  18.200  68.423  1.00 47.18           H  
ATOM   4410  HD3 PRO A 318       2.180  19.270  67.661  1.00 47.18           H  
ATOM   4411  N   THR A 319       1.458  18.409  63.397  1.00 35.96           N  
ATOM   4412  H   THR A 319       1.980  17.641  63.000  1.00 35.96           H  
ATOM   4413  CA  THR A 319       0.091  18.570  62.826  1.00 35.96           C  
ATOM   4414  HA  THR A 319       0.128  18.092  61.848  1.00 35.96           H  
ATOM   4415  C   THR A 319      -0.507  19.976  62.579  1.00 35.96           C  
ATOM   4416  CB  THR A 319      -0.909  17.727  63.643  1.00 35.96           C  
ATOM   4417  HB  THR A 319      -0.977  18.120  64.657  1.00 35.96           H  
ATOM   4418  O   THR A 319      -0.980  20.639  63.496  1.00 35.96           O  
ATOM   4419  CG2 THR A 319      -2.314  17.648  63.037  1.00 35.96           C  
ATOM   4420 HG21 THR A 319      -2.926  16.958  63.617  1.00 35.96           H  
ATOM   4421 HG22 THR A 319      -2.790  18.628  63.069  1.00 35.96           H  
ATOM   4422 HG23 THR A 319      -2.258  17.302  62.005  1.00 35.96           H  
ATOM   4423  OG1 THR A 319      -0.454  16.392  63.695  1.00 35.96           O  
ATOM   4424  HG1 THR A 319      -1.026  15.923  64.307  1.00 35.96           H  
ATOM   4425  N   GLY A 320      -0.742  20.300  61.294  1.00 30.07           N  
ATOM   4426  H   GLY A 320      -0.254  19.780  60.579  1.00 30.07           H  
ATOM   4427  CA  GLY A 320      -1.818  21.213  60.846  1.00 30.07           C  
ATOM   4428  HA2 GLY A 320      -2.356  20.736  60.026  1.00 30.07           H  
ATOM   4429  HA3 GLY A 320      -2.517  21.339  61.672  1.00 30.07           H  
ATOM   4430  C   GLY A 320      -1.400  22.625  60.388  1.00 30.07           C  
ATOM   4431  O   GLY A 320      -0.234  22.982  60.482  1.00 30.07           O  
ATOM   4432  N   ALA A 321      -2.307  23.471  59.870  1.00 32.40           N  
ATOM   4433  H   ALA A 321      -1.960  24.406  59.712  1.00 32.40           H  
ATOM   4434  CA  ALA A 321      -3.661  23.210  59.340  1.00 32.40           C  
ATOM   4435  HA  ALA A 321      -3.633  22.325  58.705  1.00 32.40           H  
ATOM   4436  C   ALA A 321      -4.187  24.404  58.494  1.00 32.40           C  
ATOM   4437  CB  ALA A 321      -4.648  22.974  60.498  1.00 32.40           C  
ATOM   4438  HB1 ALA A 321      -4.408  22.064  61.048  1.00 32.40           H  
ATOM   4439  HB2 ALA A 321      -4.627  23.824  61.181  1.00 32.40           H  
ATOM   4440  HB3 ALA A 321      -5.660  22.865  60.106  1.00 32.40           H  
ATOM   4441  O   ALA A 321      -3.980  25.548  58.880  1.00 32.40           O  
ATOM   4442  N   VAL A 322      -4.974  24.119  57.437  1.00 32.76           N  
ATOM   4443  H   VAL A 322      -5.073  23.142  57.203  1.00 32.76           H  
ATOM   4444  CA  VAL A 322      -5.776  25.078  56.620  1.00 32.76           C  
ATOM   4445  HA  VAL A 322      -6.299  24.472  55.881  1.00 32.76           H  
ATOM   4446  C   VAL A 322      -4.963  26.102  55.785  1.00 32.76           C  
ATOM   4447  CB  VAL A 322      -6.889  25.736  57.486  1.00 32.76           C  
ATOM   4448  HB  VAL A 322      -6.430  26.328  58.278  1.00 32.76           H  
ATOM   4449  O   VAL A 322      -3.823  26.425  56.092  1.00 32.76           O  
ATOM   4450  CG1 VAL A 322      -7.840  26.658  56.706  1.00 32.76           C  
ATOM   4451 HG11 VAL A 322      -7.309  27.551  56.378  1.00 32.76           H  
ATOM   4452 HG12 VAL A 322      -8.265  26.134  55.851  1.00 32.76           H  
ATOM   4453 HG13 VAL A 322      -8.649  26.991  57.356  1.00 32.76           H  
ATOM   4454  CG2 VAL A 322      -7.785  24.666  58.137  1.00 32.76           C  
ATOM   4455 HG21 VAL A 322      -8.566  25.145  58.728  1.00 32.76           H  
ATOM   4456 HG22 VAL A 322      -8.246  24.042  57.372  1.00 32.76           H  
ATOM   4457 HG23 VAL A 322      -7.202  24.042  58.814  1.00 32.76           H  
ATOM   4458  N   GLY A 323      -5.547  26.608  54.686  1.00 35.83           N  
ATOM   4459  H   GLY A 323      -6.459  26.263  54.421  1.00 35.83           H  
ATOM   4460  CA  GLY A 323      -4.978  27.691  53.865  1.00 35.83           C  
ATOM   4461  HA2 GLY A 323      -4.053  27.336  53.411  1.00 35.83           H  
ATOM   4462  HA3 GLY A 323      -4.712  28.531  54.507  1.00 35.83           H  
ATOM   4463  C   GLY A 323      -5.910  28.151  52.721  1.00 35.83           C  
ATOM   4464  O   GLY A 323      -6.246  27.321  51.877  1.00 35.83           O  
ATOM   4465  N   PRO A 324      -6.352  29.428  52.673  1.00 41.86           N  
ATOM   4466  CA  PRO A 324      -7.248  29.948  51.629  1.00 41.86           C  
ATOM   4467  HA  PRO A 324      -7.618  29.142  50.995  1.00 41.86           H  
ATOM   4468  C   PRO A 324      -6.631  31.044  50.724  1.00 41.86           C  
ATOM   4469  CB  PRO A 324      -8.412  30.525  52.438  1.00 41.86           C  
ATOM   4470  HB2 PRO A 324      -9.000  31.248  51.872  1.00 41.86           H  
ATOM   4471  HB3 PRO A 324      -9.047  29.714  52.795  1.00 41.86           H  
ATOM   4472  O   PRO A 324      -5.689  31.722  51.115  1.00 41.86           O  
ATOM   4473  CG  PRO A 324      -7.694  31.178  53.622  1.00 41.86           C  
ATOM   4474  HG2 PRO A 324      -8.329  31.201  54.508  1.00 41.86           H  
ATOM   4475  HG3 PRO A 324      -7.383  32.188  53.355  1.00 41.86           H  
ATOM   4476  CD  PRO A 324      -6.453  30.302  53.840  1.00 41.86           C  
ATOM   4477  HD2 PRO A 324      -6.592  29.712  54.747  1.00 41.86           H  
ATOM   4478  HD3 PRO A 324      -5.563  30.924  53.930  1.00 41.86           H  
ATOM   4479  N   SER A 325      -7.283  31.284  49.574  1.00 35.12           N  
ATOM   4480  H   SER A 325      -8.003  30.612  49.352  1.00 35.12           H  
ATOM   4481  CA  SER A 325      -7.319  32.536  48.769  1.00 35.12           C  
ATOM   4482  HA  SER A 325      -7.883  32.276  47.873  1.00 35.12           H  
ATOM   4483  C   SER A 325      -6.020  33.197  48.247  1.00 35.12           C  
ATOM   4484  CB  SER A 325      -8.173  33.601  49.476  1.00 35.12           C  
ATOM   4485  HB2 SER A 325      -9.210  33.266  49.511  1.00 35.12           H  
ATOM   4486  HB3 SER A 325      -8.132  34.535  48.916  1.00 35.12           H  
ATOM   4487  O   SER A 325      -5.135  33.571  49.005  1.00 35.12           O  
ATOM   4488  OG  SER A 325      -7.731  33.828  50.798  1.00 35.12           O  
ATOM   4489  HG  SER A 325      -6.775  33.735  50.808  1.00 35.12           H  
ATOM   4490  N   GLY A 326      -5.997  33.489  46.935  1.00 35.01           N  
ATOM   4491  H   GLY A 326      -6.760  33.134  46.376  1.00 35.01           H  
ATOM   4492  CA  GLY A 326      -5.184  34.562  46.321  1.00 35.01           C  
ATOM   4493  HA2 GLY A 326      -4.965  34.280  45.291  1.00 35.01           H  
ATOM   4494  HA3 GLY A 326      -4.237  34.666  46.851  1.00 35.01           H  
ATOM   4495  C   GLY A 326      -5.914  35.927  46.364  1.00 35.01           C  
ATOM   4496  O   GLY A 326      -6.673  36.128  47.313  1.00 35.01           O  
ATOM   4497  N   PRO A 327      -5.800  36.842  45.364  1.00 46.34           N  
ATOM   4498  CA  PRO A 327      -5.255  36.681  44.003  1.00 46.34           C  
ATOM   4499  HA  PRO A 327      -4.789  35.708  43.848  1.00 46.34           H  
ATOM   4500  C   PRO A 327      -4.205  37.778  43.633  1.00 46.34           C  
ATOM   4501  CB  PRO A 327      -6.552  36.762  43.180  1.00 46.34           C  
ATOM   4502  HB2 PRO A 327      -6.394  36.914  42.113  1.00 46.34           H  
ATOM   4503  HB3 PRO A 327      -7.123  35.845  43.326  1.00 46.34           H  
ATOM   4504  O   PRO A 327      -3.299  38.036  44.414  1.00 46.34           O  
ATOM   4505  CG  PRO A 327      -7.297  37.930  43.840  1.00 46.34           C  
ATOM   4506  HG2 PRO A 327      -7.061  38.870  43.340  1.00 46.34           H  
ATOM   4507  HG3 PRO A 327      -8.373  37.756  43.830  1.00 46.34           H  
ATOM   4508  CD  PRO A 327      -6.751  37.951  45.273  1.00 46.34           C  
ATOM   4509  HD2 PRO A 327      -7.581  37.849  45.971  1.00 46.34           H  
ATOM   4510  HD3 PRO A 327      -6.235  38.891  45.470  1.00 46.34           H  
ATOM   4511  N   PHE A 328      -4.363  38.436  42.468  1.00 36.68           N  
ATOM   4512  H   PHE A 328      -5.122  38.111  41.887  1.00 36.68           H  
ATOM   4513  CA  PHE A 328      -3.591  39.568  41.907  1.00 36.68           C  
ATOM   4514  HA  PHE A 328      -4.194  39.909  41.065  1.00 36.68           H  
ATOM   4515  C   PHE A 328      -2.240  39.256  41.212  1.00 36.68           C  
ATOM   4516  CB  PHE A 328      -3.585  40.776  42.873  1.00 36.68           C  
ATOM   4517  HB2 PHE A 328      -3.011  41.597  42.443  1.00 36.68           H  
ATOM   4518  HB3 PHE A 328      -3.085  40.502  43.802  1.00 36.68           H  
ATOM   4519  O   PHE A 328      -1.909  38.108  40.935  1.00 36.68           O  
ATOM   4520  CG  PHE A 328      -4.964  41.336  43.169  1.00 36.68           C  
ATOM   4521  CD1 PHE A 328      -5.709  41.950  42.142  1.00 36.68           C  
ATOM   4522  HD1 PHE A 328      -5.297  42.033  41.148  1.00 36.68           H  
ATOM   4523  CD2 PHE A 328      -5.498  41.263  44.468  1.00 36.68           C  
ATOM   4524  HD2 PHE A 328      -4.924  40.809  45.262  1.00 36.68           H  
ATOM   4525  CE1 PHE A 328      -6.989  42.468  42.409  1.00 36.68           C  
ATOM   4526  HE1 PHE A 328      -7.557  42.941  41.622  1.00 36.68           H  
ATOM   4527  CE2 PHE A 328      -6.779  41.780  44.735  1.00 36.68           C  
ATOM   4528  HE2 PHE A 328      -7.185  41.723  45.734  1.00 36.68           H  
ATOM   4529  CZ  PHE A 328      -7.525  42.381  43.706  1.00 36.68           C  
ATOM   4530  HZ  PHE A 328      -8.506  42.783  43.914  1.00 36.68           H  
ATOM   4531  N   GLY A 329      -1.572  40.328  40.765  1.00 34.19           N  
ATOM   4532  H   GLY A 329      -1.875  41.224  41.117  1.00 34.19           H  
ATOM   4533  CA  GLY A 329      -0.501  40.434  39.759  1.00 34.19           C  
ATOM   4534  HA2 GLY A 329      -0.802  39.906  38.854  1.00 34.19           H  
ATOM   4535  HA3 GLY A 329       0.424  40.000  40.139  1.00 34.19           H  
ATOM   4536  C   GLY A 329      -0.274  41.935  39.456  1.00 34.19           C  
ATOM   4537  O   GLY A 329      -0.590  42.737  40.339  1.00 34.19           O  
ATOM   4538  N   PRO A 330       0.161  42.380  38.253  1.00 41.50           N  
ATOM   4539  CA  PRO A 330       0.474  41.643  37.021  1.00 41.50           C  
ATOM   4540  HA  PRO A 330       0.200  40.590  37.083  1.00 41.50           H  
ATOM   4541  C   PRO A 330       1.984  41.749  36.673  1.00 41.50           C  
ATOM   4542  CB  PRO A 330      -0.434  42.356  36.008  1.00 41.50           C  
ATOM   4543  HB2 PRO A 330      -1.470  42.069  36.188  1.00 41.50           H  
ATOM   4544  HB3 PRO A 330      -0.178  42.155  34.968  1.00 41.50           H  
ATOM   4545  O   PRO A 330       2.821  41.755  37.571  1.00 41.50           O  
ATOM   4546  CG  PRO A 330      -0.242  43.830  36.378  1.00 41.50           C  
ATOM   4547  HG2 PRO A 330      -1.134  44.413  36.149  1.00 41.50           H  
ATOM   4548  HG3 PRO A 330       0.624  44.238  35.858  1.00 41.50           H  
ATOM   4549  CD  PRO A 330       0.031  43.791  37.886  1.00 41.50           C  
ATOM   4550  HD2 PRO A 330      -0.804  44.253  38.411  1.00 41.50           H  
ATOM   4551  HD3 PRO A 330       0.952  44.326  38.118  1.00 41.50           H  
ATOM   4552  N   SER A 331       2.349  41.837  35.386  1.00 33.18           N  
ATOM   4553  H   SER A 331       1.639  41.798  34.669  1.00 33.18           H  
ATOM   4554  CA  SER A 331       3.721  42.072  34.900  1.00 33.18           C  
ATOM   4555  HA  SER A 331       4.274  42.614  35.667  1.00 33.18           H  
ATOM   4556  C   SER A 331       3.757  42.930  33.617  1.00 33.18           C  
ATOM   4557  CB  SER A 331       4.428  40.729  34.678  1.00 33.18           C  
ATOM   4558  HB2 SER A 331       4.473  40.192  35.625  1.00 33.18           H  
ATOM   4559  HB3 SER A 331       5.446  40.906  34.331  1.00 33.18           H  
ATOM   4560  O   SER A 331       2.747  43.070  32.927  1.00 33.18           O  
ATOM   4561  OG  SER A 331       3.737  39.938  33.728  1.00 33.18           O  
ATOM   4562  HG  SER A 331       4.177  39.089  33.651  1.00 33.18           H  
ATOM   4563  N   GLY A 332       4.915  43.534  33.316  1.00 33.21           N  
ATOM   4564  H   GLY A 332       5.677  43.447  33.972  1.00 33.21           H  
ATOM   4565  CA  GLY A 332       5.154  44.467  32.197  1.00 33.21           C  
ATOM   4566  HA2 GLY A 332       5.615  43.931  31.367  1.00 33.21           H  
ATOM   4567  HA3 GLY A 332       4.207  44.887  31.858  1.00 33.21           H  
ATOM   4568  C   GLY A 332       6.085  45.621  32.616  1.00 33.21           C  
ATOM   4569  O   GLY A 332       6.565  45.600  33.752  1.00 33.21           O  
ATOM   4570  N   PRO A 333       6.330  46.650  31.774  1.00 40.49           N  
ATOM   4571  CA  PRO A 333       5.901  46.838  30.380  1.00 40.49           C  
ATOM   4572  HA  PRO A 333       4.937  46.364  30.192  1.00 40.49           H  
ATOM   4573  C   PRO A 333       6.938  46.265  29.378  1.00 40.49           C  
ATOM   4574  CB  PRO A 333       5.737  48.363  30.286  1.00 40.49           C  
ATOM   4575  HB2 PRO A 333       4.811  48.657  30.782  1.00 40.49           H  
ATOM   4576  HB3 PRO A 333       5.742  48.746  29.266  1.00 40.49           H  
ATOM   4577  O   PRO A 333       7.663  45.335  29.717  1.00 40.49           O  
ATOM   4578  CG  PRO A 333       6.928  48.873  31.097  1.00 40.49           C  
ATOM   4579  HG2 PRO A 333       6.756  49.879  31.479  1.00 40.49           H  
ATOM   4580  HG3 PRO A 333       7.832  48.842  30.488  1.00 40.49           H  
ATOM   4581  CD  PRO A 333       7.030  47.849  32.228  1.00 40.49           C  
ATOM   4582  HD2 PRO A 333       6.539  48.239  33.119  1.00 40.49           H  
ATOM   4583  HD3 PRO A 333       8.074  47.627  32.448  1.00 40.49           H  
ATOM   4584  N   ALA A 334       7.009  46.795  28.147  1.00 34.37           N  
ATOM   4585  H   ALA A 334       6.403  47.569  27.914  1.00 34.37           H  
ATOM   4586  CA  ALA A 334       8.001  46.434  27.123  1.00 34.37           C  
ATOM   4587  HA  ALA A 334       8.922  46.126  27.617  1.00 34.37           H  
ATOM   4588  C   ALA A 334       8.344  47.623  26.189  1.00 34.37           C  
ATOM   4589  CB  ALA A 334       7.459  45.242  26.320  1.00 34.37           C  
ATOM   4590  HB1 ALA A 334       8.195  44.925  25.581  1.00 34.37           H  
ATOM   4591  HB2 ALA A 334       7.258  44.407  26.991  1.00 34.37           H  
ATOM   4592  HB3 ALA A 334       6.538  45.524  25.810  1.00 34.37           H  
ATOM   4593  O   ALA A 334       7.590  48.594  26.120  1.00 34.37           O  
ATOM   4594  N   GLY A 335       9.468  47.532  25.465  1.00 32.60           N  
ATOM   4595  H   GLY A 335      10.068  46.737  25.634  1.00 32.60           H  
ATOM   4596  CA  GLY A 335      10.015  48.555  24.551  1.00 32.60           C  
ATOM   4597  HA2 GLY A 335       9.835  48.255  23.519  1.00 32.60           H  
ATOM   4598  HA3 GLY A 335       9.522  49.511  24.726  1.00 32.60           H  
ATOM   4599  C   GLY A 335      11.532  48.744  24.748  1.00 32.60           C  
ATOM   4600  O   GLY A 335      12.105  48.037  25.580  1.00 32.60           O  
ATOM   4601  N   PRO A 336      12.202  49.692  24.057  1.00 42.30           N  
ATOM   4602  CA  PRO A 336      11.720  50.596  23.003  1.00 42.30           C  
ATOM   4603  HA  PRO A 336      10.642  50.747  23.058  1.00 42.30           H  
ATOM   4604  C   PRO A 336      12.081  50.065  21.590  1.00 42.30           C  
ATOM   4605  CB  PRO A 336      12.438  51.907  23.357  1.00 42.30           C  
ATOM   4606  HB2 PRO A 336      12.463  52.631  22.543  1.00 42.30           H  
ATOM   4607  HB3 PRO A 336      11.962  52.356  24.229  1.00 42.30           H  
ATOM   4608  O   PRO A 336      12.250  48.862  21.412  1.00 42.30           O  
ATOM   4609  CG  PRO A 336      13.837  51.419  23.736  1.00 42.30           C  
ATOM   4610  HG2 PRO A 336      14.433  51.262  22.837  1.00 42.30           H  
ATOM   4611  HG3 PRO A 336      14.337  52.117  24.409  1.00 42.30           H  
ATOM   4612  CD  PRO A 336      13.564  50.075  24.417  1.00 42.30           C  
ATOM   4613  HD2 PRO A 336      14.277  49.324  24.077  1.00 42.30           H  
ATOM   4614  HD3 PRO A 336      13.638  50.193  25.498  1.00 42.30           H  
ATOM   4615  N   THR A 337      12.227  50.954  20.595  1.00 45.49           N  
ATOM   4616  H   THR A 337      12.090  51.933  20.802  1.00 45.49           H  
ATOM   4617  CA  THR A 337      12.657  50.635  19.216  1.00 45.49           C  
ATOM   4618  HA  THR A 337      13.184  49.681  19.220  1.00 45.49           H  
ATOM   4619  C   THR A 337      13.609  51.720  18.682  1.00 45.49           C  
ATOM   4620  CB  THR A 337      11.439  50.509  18.277  1.00 45.49           C  
ATOM   4621  HB  THR A 337      10.978  51.489  18.153  1.00 45.49           H  
ATOM   4622  O   THR A 337      13.456  52.889  19.027  1.00 45.49           O  
ATOM   4623  CG2 THR A 337      11.783  49.942  16.898  1.00 45.49           C  
ATOM   4624 HG21 THR A 337      10.869  49.782  16.326  1.00 45.49           H  
ATOM   4625 HG22 THR A 337      12.406  50.645  16.346  1.00 45.49           H  
ATOM   4626 HG23 THR A 337      12.309  48.994  17.006  1.00 45.49           H  
ATOM   4627  OG1 THR A 337      10.479  49.633  18.818  1.00 45.49           O  
ATOM   4628  HG1 THR A 337       9.781  49.512  18.170  1.00 45.49           H  
ATOM   4629  N   GLY A 338      14.567  51.357  17.820  1.00 29.67           N  
ATOM   4630  H   GLY A 338      14.642  50.384  17.560  1.00 29.67           H  
ATOM   4631  CA  GLY A 338      15.504  52.270  17.143  1.00 29.67           C  
ATOM   4632  HA2 GLY A 338      14.967  53.154  16.799  1.00 29.67           H  
ATOM   4633  HA3 GLY A 338      16.277  52.588  17.843  1.00 29.67           H  
ATOM   4634  C   GLY A 338      16.175  51.598  15.933  1.00 29.67           C  
ATOM   4635  O   GLY A 338      16.010  50.392  15.750  1.00 29.67           O  
ATOM   4636  N   ALA A 339      16.893  52.349  15.085  1.00 31.30           N  
ATOM   4637  H   ALA A 339      17.040  53.329  15.276  1.00 31.30           H  
ATOM   4638  CA  ALA A 339      17.460  51.817  13.836  1.00 31.30           C  
ATOM   4639  HA  ALA A 339      17.777  50.790  14.013  1.00 31.30           H  
ATOM   4640  C   ALA A 339      18.683  52.594  13.295  1.00 31.30           C  
ATOM   4641  CB  ALA A 339      16.343  51.802  12.778  1.00 31.30           C  
ATOM   4642  HB1 ALA A 339      15.485  51.239  13.146  1.00 31.30           H  
ATOM   4643  HB2 ALA A 339      16.698  51.324  11.865  1.00 31.30           H  
ATOM   4644  HB3 ALA A 339      16.032  52.822  12.552  1.00 31.30           H  
ATOM   4645  O   ALA A 339      18.832  53.780  13.559  1.00 31.30           O  
ATOM   4646  N   GLN A 340      19.466  51.896  12.456  1.00 34.35           N  
ATOM   4647  H   GLN A 340      19.230  50.918  12.377  1.00 34.35           H  
ATOM   4648  CA  GLN A 340      20.522  52.361  11.533  1.00 34.35           C  
ATOM   4649  HA  GLN A 340      20.935  51.450  11.098  1.00 34.35           H  
ATOM   4650  C   GLN A 340      21.749  53.125  12.087  1.00 34.35           C  
ATOM   4651  CB  GLN A 340      19.919  53.134  10.342  1.00 34.35           C  
ATOM   4652  HB2 GLN A 340      20.741  53.460   9.705  1.00 34.35           H  
ATOM   4653  HB3 GLN A 340      19.404  54.022  10.707  1.00 34.35           H  
ATOM   4654  O   GLN A 340      21.678  54.296  12.441  1.00 34.35           O  
ATOM   4655  CG  GLN A 340      18.948  52.302   9.486  1.00 34.35           C  
ATOM   4656  HG2 GLN A 340      18.049  52.093  10.065  1.00 34.35           H  
ATOM   4657  HG3 GLN A 340      19.417  51.354   9.220  1.00 34.35           H  
ATOM   4658  CD  GLN A 340      18.536  53.000   8.188  1.00 34.35           C  
ATOM   4659  NE2 GLN A 340      17.600  52.447   7.450  1.00 34.35           N  
ATOM   4660 HE21 GLN A 340      17.376  52.943   6.599  1.00 34.35           H  
ATOM   4661 HE22 GLN A 340      17.142  51.591   7.729  1.00 34.35           H  
ATOM   4662  OE1 GLN A 340      19.052  54.025   7.786  1.00 34.35           O  
ATOM   4663  N   GLY A 341      22.928  52.507  11.916  1.00 30.01           N  
ATOM   4664  H   GLY A 341      22.917  51.514  11.734  1.00 30.01           H  
ATOM   4665  CA  GLY A 341      24.197  53.209  11.667  1.00 30.01           C  
ATOM   4666  HA2 GLY A 341      24.635  52.765  10.773  1.00 30.01           H  
ATOM   4667  HA3 GLY A 341      23.985  54.256  11.449  1.00 30.01           H  
ATOM   4668  C   GLY A 341      25.256  53.175  12.783  1.00 30.01           C  
ATOM   4669  O   GLY A 341      24.949  52.873  13.928  1.00 30.01           O  
ATOM   4670  N   TYR A 342      26.531  53.475  12.490  1.00 34.46           N  
ATOM   4671  H   TYR A 342      27.163  53.472  13.278  1.00 34.46           H  
ATOM   4672  CA  TYR A 342      27.169  53.575  11.162  1.00 34.46           C  
ATOM   4673  HA  TYR A 342      26.802  52.755  10.545  1.00 34.46           H  
ATOM   4674  C   TYR A 342      28.705  53.420  11.253  1.00 34.46           C  
ATOM   4675  CB  TYR A 342      26.818  54.913  10.472  1.00 34.46           C  
ATOM   4676  HB2 TYR A 342      27.552  55.670  10.750  1.00 34.46           H  
ATOM   4677  HB3 TYR A 342      25.854  55.278  10.826  1.00 34.46           H  
ATOM   4678  O   TYR A 342      29.274  53.597  12.327  1.00 34.46           O  
ATOM   4679  CG  TYR A 342      26.743  54.796   8.957  1.00 34.46           C  
ATOM   4680  CD1 TYR A 342      27.846  55.143   8.151  1.00 34.46           C  
ATOM   4681  HD1 TYR A 342      28.737  55.556   8.602  1.00 34.46           H  
ATOM   4682  CD2 TYR A 342      25.568  54.305   8.353  1.00 34.46           C  
ATOM   4683  HD2 TYR A 342      24.700  54.073   8.953  1.00 34.46           H  
ATOM   4684  CE1 TYR A 342      27.790  54.965   6.754  1.00 34.46           C  
ATOM   4685  HE1 TYR A 342      28.636  55.234   6.139  1.00 34.46           H  
ATOM   4686  CE2 TYR A 342      25.506  54.127   6.959  1.00 34.46           C  
ATOM   4687  HE2 TYR A 342      24.608  53.755   6.489  1.00 34.46           H  
ATOM   4688  OH  TYR A 342      26.551  54.266   4.812  1.00 34.46           O  
ATOM   4689  HH  TYR A 342      27.350  54.551   4.363  1.00 34.46           H  
ATOM   4690  CZ  TYR A 342      26.618  54.449   6.156  1.00 34.46           C  
ATOM   4691  N   GLN A 343      29.362  53.207  10.100  1.00 31.56           N  
ATOM   4692  H   GLN A 343      28.782  53.127   9.277  1.00 31.56           H  
ATOM   4693  CA  GLN A 343      30.808  52.950   9.903  1.00 31.56           C  
ATOM   4694  HA  GLN A 343      30.970  53.010   8.826  1.00 31.56           H  
ATOM   4695  C   GLN A 343      31.281  51.540  10.334  1.00 31.56           C  
ATOM   4696  CB  GLN A 343      31.691  54.047  10.541  1.00 31.56           C  
ATOM   4697  HB2 GLN A 343      32.724  53.897  10.225  1.00 31.56           H  
ATOM   4698  HB3 GLN A 343      31.674  53.930  11.624  1.00 31.56           H  
ATOM   4699  O   GLN A 343      30.668  50.915  11.189  1.00 31.56           O  
ATOM   4700  CG  GLN A 343      31.290  55.487  10.186  1.00 31.56           C  
ATOM   4701  HG2 GLN A 343      31.369  55.632   9.109  1.00 31.56           H  
ATOM   4702  HG3 GLN A 343      30.262  55.678  10.494  1.00 31.56           H  
ATOM   4703  CD  GLN A 343      32.185  56.495  10.893  1.00 31.56           C  
ATOM   4704  NE2 GLN A 343      31.992  56.719  12.174  1.00 31.56           N  
ATOM   4705 HE21 GLN A 343      32.621  57.376  12.612  1.00 31.56           H  
ATOM   4706 HE22 GLN A 343      31.297  56.195  12.686  1.00 31.56           H  
ATOM   4707  OE1 GLN A 343      33.074  57.086  10.308  1.00 31.56           O  
ATOM   4708  N   GLY A 344      32.362  50.984   9.770  1.00 32.96           N  
ATOM   4709  H   GLY A 344      32.675  50.132  10.214  1.00 32.96           H  
ATOM   4710  CA  GLY A 344      33.152  51.427   8.604  1.00 32.96           C  
ATOM   4711  HA2 GLY A 344      33.082  52.507   8.477  1.00 32.96           H  
ATOM   4712  HA3 GLY A 344      32.750  50.950   7.710  1.00 32.96           H  
ATOM   4713  C   GLY A 344      34.647  51.072   8.702  1.00 32.96           C  
ATOM   4714  O   GLY A 344      35.082  50.600   9.744  1.00 32.96           O  
ATOM   4715  N   ILE A 345      35.412  51.391   7.640  1.00 38.43           N  
ATOM   4716  H   ILE A 345      34.928  51.758   6.833  1.00 38.43           H  
ATOM   4717  CA  ILE A 345      36.891  51.269   7.517  1.00 38.43           C  
ATOM   4718  HA  ILE A 345      37.149  51.725   6.562  1.00 38.43           H  
ATOM   4719  C   ILE A 345      37.388  49.795   7.431  1.00 38.43           C  
ATOM   4720  CB  ILE A 345      37.570  52.158   8.606  1.00 38.43           C  
ATOM   4721  HB  ILE A 345      37.162  51.893   9.582  1.00 38.43           H  
ATOM   4722  O   ILE A 345      36.959  48.953   8.204  1.00 38.43           O  
ATOM   4723  CG1 ILE A 345      37.239  53.649   8.335  1.00 38.43           C  
ATOM   4724 HG12 ILE A 345      36.158  53.774   8.271  1.00 38.43           H  
ATOM   4725 HG13 ILE A 345      37.665  53.945   7.376  1.00 38.43           H  
ATOM   4726  CG2 ILE A 345      39.088  51.975   8.731  1.00 38.43           C  
ATOM   4727 HG21 ILE A 345      39.451  52.491   9.619  1.00 38.43           H  
ATOM   4728 HG22 ILE A 345      39.596  52.384   7.858  1.00 38.43           H  
ATOM   4729 HG23 ILE A 345      39.330  50.920   8.867  1.00 38.43           H  
ATOM   4730  CD1 ILE A 345      37.729  54.627   9.410  1.00 38.43           C  
ATOM   4731 HD11 ILE A 345      37.333  55.620   9.200  1.00 38.43           H  
ATOM   4732 HD12 ILE A 345      38.818  54.684   9.411  1.00 38.43           H  
ATOM   4733 HD13 ILE A 345      37.378  54.307  10.391  1.00 38.43           H  
ATOM   4734  N   GLN A 346      38.267  49.378   6.502  1.00 34.21           N  
ATOM   4735  H   GLN A 346      38.440  48.384   6.541  1.00 34.21           H  
ATOM   4736  CA  GLN A 346      38.971  50.079   5.409  1.00 34.21           C  
ATOM   4737  HA  GLN A 346      38.416  50.974   5.129  1.00 34.21           H  
ATOM   4738  C   GLN A 346      39.109  49.193   4.148  1.00 34.21           C  
ATOM   4739  CB  GLN A 346      40.395  50.466   5.867  1.00 34.21           C  
ATOM   4740  HB2 GLN A 346      41.099  49.693   5.559  1.00 34.21           H  
ATOM   4741  HB3 GLN A 346      40.445  50.503   6.956  1.00 34.21           H  
ATOM   4742  O   GLN A 346      39.059  47.970   4.237  1.00 34.21           O  
ATOM   4743  CG  GLN A 346      40.852  51.825   5.305  1.00 34.21           C  
ATOM   4744  HG2 GLN A 346      40.120  52.586   5.574  1.00 34.21           H  
ATOM   4745  HG3 GLN A 346      40.911  51.776   4.218  1.00 34.21           H  
ATOM   4746  CD  GLN A 346      42.220  52.256   5.833  1.00 34.21           C  
ATOM   4747  NE2 GLN A 346      42.545  53.529   5.786  1.00 34.21           N  
ATOM   4748 HE21 GLN A 346      43.460  53.749   6.153  1.00 34.21           H  
ATOM   4749 HE22 GLN A 346      41.910  54.230   5.432  1.00 34.21           H  
ATOM   4750  OE1 GLN A 346      43.032  51.471   6.283  1.00 34.21           O  
ATOM   4751  N   GLY A 347      39.387  49.814   2.994  1.00 32.24           N  
ATOM   4752  H   GLY A 347      39.384  50.824   2.986  1.00 32.24           H  
ATOM   4753  CA  GLY A 347      39.690  49.129   1.726  1.00 32.24           C  
ATOM   4754  HA2 GLY A 347      40.267  48.230   1.940  1.00 32.24           H  
ATOM   4755  HA3 GLY A 347      40.306  49.789   1.116  1.00 32.24           H  
ATOM   4756  C   GLY A 347      38.447  48.724   0.913  1.00 32.24           C  
ATOM   4757  O   GLY A 347      37.326  48.852   1.390  1.00 32.24           O  
ATOM   4758  N   ILE A 348      38.570  48.285  -0.345  1.00 35.08           N  
ATOM   4759  H   ILE A 348      37.690  48.067  -0.789  1.00 35.08           H  
ATOM   4760  CA  ILE A 348      39.745  48.256  -1.245  1.00 35.08           C  
ATOM   4761  HA  ILE A 348      40.535  48.891  -0.844  1.00 35.08           H  
ATOM   4762  C   ILE A 348      39.313  48.868  -2.600  1.00 35.08           C  
ATOM   4763  CB  ILE A 348      40.314  46.814  -1.386  1.00 35.08           C  
ATOM   4764  HB  ILE A 348      39.519  46.167  -1.757  1.00 35.08           H  
ATOM   4765  O   ILE A 348      38.141  48.805  -2.964  1.00 35.08           O  
ATOM   4766  CG1 ILE A 348      40.781  46.273  -0.011  1.00 35.08           C  
ATOM   4767 HG12 ILE A 348      39.929  46.263   0.669  1.00 35.08           H  
ATOM   4768 HG13 ILE A 348      41.538  46.941   0.400  1.00 35.08           H  
ATOM   4769  CG2 ILE A 348      41.481  46.759  -2.393  1.00 35.08           C  
ATOM   4770 HG21 ILE A 348      42.294  47.415  -2.080  1.00 35.08           H  
ATOM   4771 HG22 ILE A 348      41.142  47.036  -3.391  1.00 35.08           H  
ATOM   4772 HG23 ILE A 348      41.860  45.741  -2.486  1.00 35.08           H  
ATOM   4773  CD1 ILE A 348      41.350  44.847  -0.017  1.00 35.08           C  
ATOM   4774 HD11 ILE A 348      41.476  44.508   1.011  1.00 35.08           H  
ATOM   4775 HD12 ILE A 348      42.324  44.823  -0.505  1.00 35.08           H  
ATOM   4776 HD13 ILE A 348      40.663  44.174  -0.529  1.00 35.08           H  
ATOM   4777  N   GLN A 349      40.235  49.509  -3.326  1.00 34.53           N  
ATOM   4778  H   GLN A 349      41.199  49.448  -3.032  1.00 34.53           H  
ATOM   4779  CA  GLN A 349      39.969  50.169  -4.616  1.00 34.53           C  
ATOM   4780  HA  GLN A 349      38.930  50.497  -4.628  1.00 34.53           H  
ATOM   4781  C   GLN A 349      40.165  49.209  -5.811  1.00 34.53           C  
ATOM   4782  CB  GLN A 349      40.868  51.412  -4.731  1.00 34.53           C  
ATOM   4783  HB2 GLN A 349      41.902  51.115  -4.559  1.00 34.53           H  
ATOM   4784  HB3 GLN A 349      40.795  51.823  -5.737  1.00 34.53           H  
ATOM   4785  O   GLN A 349      40.910  48.242  -5.704  1.00 34.53           O  
ATOM   4786  CG  GLN A 349      40.463  52.509  -3.729  1.00 34.53           C  
ATOM   4787  HG2 GLN A 349      39.461  52.858  -3.978  1.00 34.53           H  
ATOM   4788  HG3 GLN A 349      40.442  52.106  -2.717  1.00 34.53           H  
ATOM   4789  CD  GLN A 349      41.425  53.693  -3.733  1.00 34.53           C  
ATOM   4790  NE2 GLN A 349      40.954  54.896  -3.491  1.00 34.53           N  
ATOM   4791 HE21 GLN A 349      41.638  55.639  -3.505  1.00 34.53           H  
ATOM   4792 HE22 GLN A 349      39.971  55.052  -3.318  1.00 34.53           H  
ATOM   4793  OE1 GLN A 349      42.619  53.569  -3.927  1.00 34.53           O  
ATOM   4794  N   GLY A 350      39.551  49.429  -6.978  1.00 34.11           N  
ATOM   4795  H   GLY A 350      39.667  48.694  -7.661  1.00 34.11           H  
ATOM   4796  CA  GLY A 350      38.701  50.558  -7.389  1.00 34.11           C  
ATOM   4797  HA2 GLY A 350      39.335  51.402  -7.664  1.00 34.11           H  
ATOM   4798  HA3 GLY A 350      38.050  50.860  -6.568  1.00 34.11           H  
ATOM   4799  C   GLY A 350      37.806  50.210  -8.589  1.00 34.11           C  
ATOM   4800  O   GLY A 350      37.668  49.040  -8.934  1.00 34.11           O  
ATOM   4801  N   ILE A 351      37.170  51.214  -9.209  1.00 33.44           N  
ATOM   4802  H   ILE A 351      37.362  52.165  -8.928  1.00 33.44           H  
ATOM   4803  CA  ILE A 351      36.086  51.008 -10.190  1.00 33.44           C  
ATOM   4804  HA  ILE A 351      36.009  49.947 -10.427  1.00 33.44           H  
ATOM   4805  C   ILE A 351      36.357  51.757 -11.503  1.00 33.44           C  
ATOM   4806  CB  ILE A 351      34.718  51.446  -9.597  1.00 33.44           C  
ATOM   4807  HB  ILE A 351      34.759  52.517  -9.397  1.00 33.44           H  
ATOM   4808  O   ILE A 351      36.238  52.980 -11.547  1.00 33.44           O  
ATOM   4809  CG1 ILE A 351      34.401  50.731  -8.260  1.00 33.44           C  
ATOM   4810 HG12 ILE A 351      34.296  49.660  -8.435  1.00 33.44           H  
ATOM   4811 HG13 ILE A 351      35.227  50.877  -7.564  1.00 33.44           H  
ATOM   4812  CG2 ILE A 351      33.585  51.192 -10.616  1.00 33.44           C  
ATOM   4813 HG21 ILE A 351      33.506  50.126 -10.831  1.00 33.44           H  
ATOM   4814 HG22 ILE A 351      33.765  51.735 -11.543  1.00 33.44           H  
ATOM   4815 HG23 ILE A 351      32.632  51.549 -10.225  1.00 33.44           H  
ATOM   4816  CD1 ILE A 351      33.142  51.251  -7.551  1.00 33.44           C  
ATOM   4817 HD11 ILE A 351      33.192  52.335  -7.448  1.00 33.44           H  
ATOM   4818 HD12 ILE A 351      32.245  50.973  -8.105  1.00 33.44           H  
ATOM   4819 HD13 ILE A 351      33.081  50.804  -6.559  1.00 33.44           H  
ATOM   4820  N   GLN A 352      36.611  51.017 -12.586  1.00 28.93           N  
ATOM   4821  H   GLN A 352      36.810  50.036 -12.456  1.00 28.93           H  
ATOM   4822  CA  GLN A 352      36.230  51.400 -13.954  1.00 28.93           C  
ATOM   4823  HA  GLN A 352      35.193  51.733 -13.918  1.00 28.93           H  
ATOM   4824  C   GLN A 352      36.295  50.185 -14.899  1.00 28.93           C  
ATOM   4825  CB  GLN A 352      37.107  52.551 -14.502  1.00 28.93           C  
ATOM   4826  HB2 GLN A 352      37.853  52.156 -15.192  1.00 28.93           H  
ATOM   4827  HB3 GLN A 352      37.637  53.058 -13.696  1.00 28.93           H  
ATOM   4828  O   GLN A 352      36.803  49.129 -14.529  1.00 28.93           O  
ATOM   4829  CG  GLN A 352      36.215  53.582 -15.222  1.00 28.93           C  
ATOM   4830  HG2 GLN A 352      35.535  54.023 -14.494  1.00 28.93           H  
ATOM   4831  HG3 GLN A 352      35.618  53.086 -15.987  1.00 28.93           H  
ATOM   4832  CD  GLN A 352      36.985  54.711 -15.899  1.00 28.93           C  
ATOM   4833  NE2 GLN A 352      36.300  55.694 -16.441  1.00 28.93           N  
ATOM   4834 HE21 GLN A 352      35.291  55.717 -16.393  1.00 28.93           H  
ATOM   4835 HE22 GLN A 352      36.852  56.416 -16.880  1.00 28.93           H  
ATOM   4836  OE1 GLN A 352      38.198  54.735 -15.985  1.00 28.93           O  
ATOM   4837  N   GLY A 353      35.808  50.345 -16.130  1.00 33.95           N  
ATOM   4838  H   GLY A 353      35.330  51.205 -16.360  1.00 33.95           H  
ATOM   4839  CA  GLY A 353      35.997  49.401 -17.232  1.00 33.95           C  
ATOM   4840  HA2 GLY A 353      35.574  48.433 -16.965  1.00 33.95           H  
ATOM   4841  HA3 GLY A 353      37.067  49.270 -17.396  1.00 33.95           H  
ATOM   4842  C   GLY A 353      35.314  49.893 -18.519  1.00 33.95           C  
ATOM   4843  O   GLY A 353      34.357  50.665 -18.424  1.00 33.95           O  
ATOM   4844  N   PRO A 354      35.780  49.483 -19.713  1.00 43.72           N  
ATOM   4845  CA  PRO A 354      35.091  49.710 -20.980  1.00 43.72           C  
ATOM   4846  HA  PRO A 354      34.361  50.515 -20.898  1.00 43.72           H  
ATOM   4847  C   PRO A 354      34.385  48.441 -21.493  1.00 43.72           C  
ATOM   4848  CB  PRO A 354      36.213  50.136 -21.928  1.00 43.72           C  
ATOM   4849  HB2 PRO A 354      36.468  51.180 -21.745  1.00 43.72           H  
ATOM   4850  HB3 PRO A 354      35.956  49.984 -22.976  1.00 43.72           H  
ATOM   4851  O   PRO A 354      34.761  47.319 -21.156  1.00 43.72           O  
ATOM   4852  CG  PRO A 354      37.372  49.237 -21.486  1.00 43.72           C  
ATOM   4853  HG2 PRO A 354      37.307  48.277 -21.997  1.00 43.72           H  
ATOM   4854  HG3 PRO A 354      38.336  49.706 -21.684  1.00 43.72           H  
ATOM   4855  CD  PRO A 354      37.142  49.034 -19.982  1.00 43.72           C  
ATOM   4856  HD2 PRO A 354      37.262  47.983 -19.719  1.00 43.72           H  
ATOM   4857  HD3 PRO A 354      37.853  49.646 -19.428  1.00 43.72           H  
ATOM   4858  N   THR A 355      33.419  48.609 -22.396  1.00 41.93           N  
ATOM   4859  H   THR A 355      33.143  49.547 -22.647  1.00 41.93           H  
ATOM   4860  CA  THR A 355      33.012  47.553 -23.338  1.00 41.93           C  
ATOM   4861  HA  THR A 355      33.239  46.578 -22.908  1.00 41.93           H  
ATOM   4862  C   THR A 355      33.817  47.675 -24.638  1.00 41.93           C  
ATOM   4863  CB  THR A 355      31.503  47.594 -23.626  1.00 41.93           C  
ATOM   4864  HB  THR A 355      31.279  46.932 -24.462  1.00 41.93           H  
ATOM   4865  O   THR A 355      34.277  48.760 -24.994  1.00 41.93           O  
ATOM   4866  CG2 THR A 355      30.682  47.142 -22.419  1.00 41.93           C  
ATOM   4867 HG21 THR A 355      30.852  47.813 -21.578  1.00 41.93           H  
ATOM   4868 HG22 THR A 355      29.622  47.140 -22.672  1.00 41.93           H  
ATOM   4869 HG23 THR A 355      30.977  46.132 -22.132  1.00 41.93           H  
ATOM   4870  OG1 THR A 355      31.084  48.900 -23.944  1.00 41.93           O  
ATOM   4871  HG1 THR A 355      30.134  48.884 -24.079  1.00 41.93           H  
ATOM   4872  N   GLY A 356      33.997  46.569 -25.364  1.00 30.86           N  
ATOM   4873  H   GLY A 356      33.647  45.685 -25.021  1.00 30.86           H  
ATOM   4874  CA  GLY A 356      34.715  46.553 -26.641  1.00 30.86           C  
ATOM   4875  HA2 GLY A 356      35.783  46.439 -26.458  1.00 30.86           H  
ATOM   4876  HA3 GLY A 356      34.557  47.497 -27.163  1.00 30.86           H  
ATOM   4877  C   GLY A 356      34.250  45.404 -27.532  1.00 30.86           C  
ATOM   4878  O   GLY A 356      34.226  44.256 -27.100  1.00 30.86           O  
ATOM   4879  N   THR A 357      33.846  45.720 -28.764  1.00 42.35           N  
ATOM   4880  H   THR A 357      33.809  46.699 -29.009  1.00 42.35           H  
ATOM   4881  CA  THR A 357      33.161  44.790 -29.683  1.00 42.35           C  
ATOM   4882  HA  THR A 357      33.433  43.768 -29.420  1.00 42.35           H  
ATOM   4883  C   THR A 357      33.614  44.988 -31.137  1.00 42.35           C  
ATOM   4884  CB  THR A 357      31.628  44.911 -29.553  1.00 42.35           C  
ATOM   4885  HB  THR A 357      31.152  44.362 -30.365  1.00 42.35           H  
ATOM   4886  O   THR A 357      32.807  45.176 -32.045  1.00 42.35           O  
ATOM   4887  CG2 THR A 357      31.100  44.347 -28.234  1.00 42.35           C  
ATOM   4888 HG21 THR A 357      31.452  44.949 -27.395  1.00 42.35           H  
ATOM   4889 HG22 THR A 357      31.445  43.321 -28.108  1.00 42.35           H  
ATOM   4890 HG23 THR A 357      30.010  44.354 -28.244  1.00 42.35           H  
ATOM   4891  OG1 THR A 357      31.234  46.265 -29.601  1.00 42.35           O  
ATOM   4892  HG1 THR A 357      30.308  46.285 -29.855  1.00 42.35           H  
ATOM   4893  N   GLN A 358      34.930  44.968 -31.374  1.00 33.53           N  
ATOM   4894  H   GLN A 358      35.557  44.765 -30.608  1.00 33.53           H  
ATOM   4895  CA  GLN A 358      35.523  45.057 -32.715  1.00 33.53           C  
ATOM   4896  HA  GLN A 358      34.745  44.884 -33.458  1.00 33.53           H  
ATOM   4897  C   GLN A 358      36.592  43.977 -32.936  1.00 33.53           C  
ATOM   4898  CB  GLN A 358      36.110  46.454 -32.971  1.00 33.53           C  
ATOM   4899  HB2 GLN A 358      36.855  46.685 -32.210  1.00 33.53           H  
ATOM   4900  HB3 GLN A 358      36.608  46.437 -33.941  1.00 33.53           H  
ATOM   4901  O   GLN A 358      37.245  43.534 -31.997  1.00 33.53           O  
ATOM   4902  CG  GLN A 358      35.043  47.562 -32.995  1.00 33.53           C  
ATOM   4903  HG2 GLN A 358      34.232  47.268 -33.662  1.00 33.53           H  
ATOM   4904  HG3 GLN A 358      34.632  47.691 -31.994  1.00 33.53           H  
ATOM   4905  CD  GLN A 358      35.587  48.907 -33.475  1.00 33.53           C  
ATOM   4906  NE2 GLN A 358      34.811  49.963 -33.391  1.00 33.53           N  
ATOM   4907 HE21 GLN A 358      33.878  49.896 -33.010  1.00 33.53           H  
ATOM   4908 HE22 GLN A 358      35.215  50.829 -33.718  1.00 33.53           H  
ATOM   4909  OE1 GLN A 358      36.702  49.042 -33.947  1.00 33.53           O  
ATOM   4910  N   GLY A 359      36.761  43.573 -34.198  1.00 28.71           N  
ATOM   4911  H   GLY A 359      36.161  43.991 -34.894  1.00 28.71           H  
ATOM   4912  CA  GLY A 359      37.730  42.552 -34.627  1.00 28.71           C  
ATOM   4913  HA2 GLY A 359      38.737  42.957 -34.527  1.00 28.71           H  
ATOM   4914  HA3 GLY A 359      37.649  41.684 -33.974  1.00 28.71           H  
ATOM   4915  C   GLY A 359      37.552  42.074 -36.076  1.00 28.71           C  
ATOM   4916  O   GLY A 359      38.095  41.044 -36.457  1.00 28.71           O  
ATOM   4917  N   ILE A 360      36.760  42.781 -36.892  1.00 35.53           N  
ATOM   4918  H   ILE A 360      36.407  43.672 -36.574  1.00 35.53           H  
ATOM   4919  CA  ILE A 360      36.328  42.321 -38.220  1.00 35.53           C  
ATOM   4920  HA  ILE A 360      36.344  41.231 -38.222  1.00 35.53           H  
ATOM   4921  C   ILE A 360      37.338  42.780 -39.284  1.00 35.53           C  
ATOM   4922  CB  ILE A 360      34.862  42.744 -38.514  1.00 35.53           C  
ATOM   4923  HB  ILE A 360      34.830  43.826 -38.637  1.00 35.53           H  
ATOM   4924  O   ILE A 360      37.082  43.712 -40.046  1.00 35.53           O  
ATOM   4925  CG1 ILE A 360      33.912  42.360 -37.350  1.00 35.53           C  
ATOM   4926 HG12 ILE A 360      34.269  42.806 -36.422  1.00 35.53           H  
ATOM   4927 HG13 ILE A 360      33.915  41.277 -37.223  1.00 35.53           H  
ATOM   4928  CG2 ILE A 360      34.376  42.082 -39.821  1.00 35.53           C  
ATOM   4929 HG21 ILE A 360      35.043  42.318 -40.650  1.00 35.53           H  
ATOM   4930 HG22 ILE A 360      33.389  42.458 -40.092  1.00 35.53           H  
ATOM   4931 HG23 ILE A 360      34.328  40.999 -39.702  1.00 35.53           H  
ATOM   4932  CD1 ILE A 360      32.462  42.832 -37.527  1.00 35.53           C  
ATOM   4933 HD11 ILE A 360      32.442  43.904 -37.724  1.00 35.53           H  
ATOM   4934 HD12 ILE A 360      31.979  42.298 -38.344  1.00 35.53           H  
ATOM   4935 HD13 ILE A 360      31.907  42.632 -36.611  1.00 35.53           H  
ATOM   4936  N   GLN A 361      38.513  42.145 -39.322  1.00 32.37           N  
ATOM   4937  H   GLN A 361      38.719  41.460 -38.610  1.00 32.37           H  
ATOM   4938  CA  GLN A 361      39.463  42.309 -40.427  1.00 32.37           C
[truncated: 182,826 more chars]
