# Supplementary material for: A glutamine-based single α-helix scaffold to target globular proteins
Source: Nat Commun. 2022 Nov 18;13:7073. doi: 10.1038/s41467-022-34793-6 (PMC9674830; doi:10.1038/s41467-022-34793-6)
Supplement: Supplementary file 7 — Supplementary Data 4 [file 41467_2022_34793_MOESM7_ESM.zip › ColabFold_p37n/p37n_with_MSAs/Q54Y43.pdb]

ATOM      1  N   MET A   1     -47.825  33.288 -47.411  1.00 28.20           N  
ATOM      2  H   MET A   1     -47.901  34.144 -46.881  1.00 28.20           H  
ATOM      3  H2  MET A   1     -47.537  32.528 -46.811  1.00 28.20           H  
ATOM      4  H3  MET A   1     -47.121  33.385 -48.128  1.00 28.20           H  
ATOM      5  CA  MET A   1     -49.119  32.930 -48.038  1.00 28.20           C  
ATOM      6  HA  MET A   1     -49.881  32.859 -47.262  1.00 28.20           H  
ATOM      7  C   MET A   1     -48.989  31.524 -48.623  1.00 28.20           C  
ATOM      8  CB  MET A   1     -49.569  34.000 -49.049  1.00 28.20           C  
ATOM      9  HB2 MET A   1     -48.750  34.246 -49.725  1.00 28.20           H  
ATOM     10  HB3 MET A   1     -50.408  33.630 -49.638  1.00 28.20           H  
ATOM     11  O   MET A   1     -48.058  30.833 -48.229  1.00 28.20           O  
ATOM     12  CG  MET A   1     -50.045  35.263 -48.320  1.00 28.20           C  
ATOM     13  HG2 MET A   1     -50.856  34.991 -47.645  1.00 28.20           H  
ATOM     14  HG3 MET A   1     -49.228  35.679 -47.732  1.00 28.20           H  
ATOM     15  SD  MET A   1     -50.650  36.545 -49.441  1.00 28.20           S  
ATOM     16  CE  MET A   1     -51.342  37.728 -48.252  1.00 28.20           C  
ATOM     17  HE1 MET A   1     -51.762  38.577 -48.792  1.00 28.20           H  
ATOM     18  HE2 MET A   1     -52.132  37.251 -47.672  1.00 28.20           H  
ATOM     19  HE3 MET A   1     -50.558  38.084 -47.583  1.00 28.20           H  
ATOM     20  N   SER A   2     -49.935  31.082 -49.449  1.00 25.60           N  
ATOM     21  H   SER A   2     -50.695  31.693 -49.712  1.00 25.60           H  
ATOM     22  CA  SER A   2     -50.134  29.679 -49.837  1.00 25.60           C  
ATOM     23  HA  SER A   2     -50.153  29.073 -48.931  1.00 25.60           H  
ATOM     24  C   SER A   2     -49.076  29.080 -50.777  1.00 25.60           C  
ATOM     25  CB  SER A   2     -51.506  29.552 -50.515  1.00 25.60           C  
ATOM     26  HB2 SER A   2     -51.772  28.499 -50.610  1.00 25.60           H  
ATOM     27  HB3 SER A   2     -51.460  29.993 -51.510  1.00 25.60           H  
ATOM     28  O   SER A   2     -48.331  29.789 -51.449  1.00 25.60           O  
ATOM     29  OG  SER A   2     -52.492  30.228 -49.751  1.00 25.60           O  
ATOM     30  HG  SER A   2     -53.349  30.059 -50.150  1.00 25.60           H  
ATOM     31  N   ASN A   3     -49.099  27.747 -50.847  1.00 31.58           N  
ATOM     32  H   ASN A   3     -49.614  27.269 -50.121  1.00 31.58           H  
ATOM     33  CA  ASN A   3     -48.541  26.876 -51.889  1.00 31.58           C  
ATOM     34  HA  ASN A   3     -47.456  26.975 -51.894  1.00 31.58           H  
ATOM     35  C   ASN A   3     -49.105  27.244 -53.293  1.00 31.58           C  
ATOM     36  CB  ASN A   3     -48.958  25.409 -51.562  1.00 31.58           C  
ATOM     37  HB2 ASN A   3     -48.319  24.726 -52.122  1.00 31.58           H  
ATOM     38  HB3 ASN A   3     -49.978  25.261 -51.916  1.00 31.58           H  
ATOM     39  O   ASN A   3     -50.120  27.945 -53.344  1.00 31.58           O  
ATOM     40  CG  ASN A   3     -48.941  24.926 -50.113  1.00 31.58           C  
ATOM     41  ND2 ASN A   3     -49.157  23.649 -49.905  1.00 31.58           N  
ATOM     42 HD21 ASN A   3     -49.315  23.010 -50.671  1.00 31.58           H  
ATOM     43 HD22 ASN A   3     -49.161  23.353 -48.940  1.00 31.58           H  
ATOM     44  OD1 ASN A   3     -48.795  25.654 -49.148  1.00 31.58           O  
ATOM     45  N   PRO A   4     -48.594  26.688 -54.420  1.00 56.85           N  
ATOM     46  CA  PRO A   4     -47.483  25.730 -54.581  1.00 56.85           C  
ATOM     47  HA  PRO A   4     -46.974  25.503 -53.644  1.00 56.85           H  
ATOM     48  C   PRO A   4     -46.434  26.181 -55.628  1.00 56.85           C  
ATOM     49  CB  PRO A   4     -48.232  24.501 -55.115  1.00 56.85           C  
ATOM     50  HB2 PRO A   4     -48.812  24.040 -54.315  1.00 56.85           H  
ATOM     51  HB3 PRO A   4     -47.577  23.760 -55.571  1.00 56.85           H  
ATOM     52  O   PRO A   4     -46.554  27.271 -56.184  1.00 56.85           O  
ATOM     53  CG  PRO A   4     -49.187  25.126 -56.141  1.00 56.85           C  
ATOM     54  HG2 PRO A   4     -48.704  25.190 -57.116  1.00 56.85           H  
ATOM     55  HG3 PRO A   4     -50.111  24.553 -56.214  1.00 56.85           H  
ATOM     56  CD  PRO A   4     -49.446  26.539 -55.603  1.00 56.85           C  
ATOM     57  HD2 PRO A   4     -49.188  27.286 -56.354  1.00 56.85           H  
ATOM     58  HD3 PRO A   4     -50.502  26.632 -55.348  1.00 56.85           H  
ATOM     59  N   ASN A   5     -45.471  25.308 -55.978  1.00 28.61           N  
ATOM     60  H   ASN A   5     -45.299  24.517 -55.373  1.00 28.61           H  
ATOM     61  CA  ASN A   5     -45.084  25.072 -57.384  1.00 28.61           C  
ATOM     62  HA  ASN A   5     -46.004  24.862 -57.928  1.00 28.61           H  
ATOM     63  C   ASN A   5     -44.204  23.813 -57.600  1.00 28.61           C  
ATOM     64  CB  ASN A   5     -44.438  26.327 -58.015  1.00 28.61           C  
ATOM     65  HB2 ASN A   5     -44.332  27.137 -57.292  1.00 28.61           H  
ATOM     66  HB3 ASN A   5     -43.437  26.115 -58.391  1.00 28.61           H  
ATOM     67  O   ASN A   5     -43.903  23.087 -56.655  1.00 28.61           O  
ATOM     68  CG  ASN A   5     -45.301  26.781 -59.177  1.00 28.61           C  
ATOM     69  ND2 ASN A   5     -46.202  27.706 -58.957  1.00 28.61           N  
ATOM     70 HD21 ASN A   5     -46.357  28.007 -58.005  1.00 28.61           H  
ATOM     71 HD22 ASN A   5     -46.798  27.970 -59.729  1.00 28.61           H  
ATOM     72  OD1 ASN A   5     -45.241  26.223 -60.257  1.00 28.61           O  
ATOM     73  N   SER A   6     -43.843  23.579 -58.869  1.00 30.33           N  
ATOM     74  H   SER A   6     -44.239  24.204 -59.556  1.00 30.33           H  
ATOM     75  CA  SER A   6     -42.840  22.647 -59.430  1.00 30.33           C  
ATOM     76  HA  SER A   6     -43.281  21.657 -59.545  1.00 30.33           H  
ATOM     77  C   SER A   6     -41.513  22.528 -58.649  1.00 30.33           C  
ATOM     78  CB  SER A   6     -42.508  23.227 -60.813  1.00 30.33           C  
ATOM     79  HB2 SER A   6     -42.228  24.274 -60.705  1.00 30.33           H  
ATOM     80  HB3 SER A   6     -41.670  22.707 -61.278  1.00 30.33           H  
ATOM     81  O   SER A   6     -41.100  23.484 -58.001  1.00 30.33           O  
ATOM     82  OG  SER A   6     -43.648  23.127 -61.643  1.00 30.33           O  
ATOM     83  HG  SER A   6     -43.525  23.690 -62.411  1.00 30.33           H  
ATOM     84  N   SER A   7     -40.730  21.438 -58.733  1.00 32.91           N  
ATOM     85  H   SER A   7     -39.875  21.531 -58.203  1.00 32.91           H  
ATOM     86  CA  SER A   7     -40.874  20.134 -59.435  1.00 32.91           C  
ATOM     87  HA  SER A   7     -41.851  19.701 -59.221  1.00 32.91           H  
ATOM     88  C   SER A   7     -39.773  19.153 -58.962  1.00 32.91           C  
ATOM     89  CB  SER A   7     -40.696  20.283 -60.957  1.00 32.91           C  
ATOM     90  HB2 SER A   7     -41.625  20.647 -61.397  1.00 32.91           H  
ATOM     91  HB3 SER A   7     -40.488  19.313 -61.408  1.00 32.91           H  
ATOM     92  O   SER A   7     -38.741  19.603 -58.477  1.00 32.91           O  
ATOM     93  OG  SER A   7     -39.640  21.167 -61.280  1.00 32.91           O  
ATOM     94  HG  SER A   7     -38.876  20.966 -60.735  1.00 32.91           H  
ATOM     95  N   GLY A   8     -39.868  17.826 -59.129  1.00 30.92           N  
ATOM     96  H   GLY A   8     -39.081  17.307 -58.768  1.00 30.92           H  
ATOM     97  CA  GLY A   8     -41.007  17.058 -59.660  1.00 30.92           C  
ATOM     98  HA2 GLY A   8     -41.789  17.032 -58.901  1.00 30.92           H  
ATOM     99  HA3 GLY A   8     -41.413  17.563 -60.537  1.00 30.92           H  
ATOM    100  C   GLY A   8     -40.735  15.598 -60.084  1.00 30.92           C  
ATOM    101  O   GLY A   8     -41.701  14.866 -60.266  1.00 30.92           O  
ATOM    102  N   GLY A   9     -39.483  15.139 -60.233  1.00 30.54           N  
ATOM    103  H   GLY A   9     -38.693  15.753 -60.096  1.00 30.54           H  
ATOM    104  CA  GLY A   9     -39.184  13.748 -60.627  1.00 30.54           C  
ATOM    105  HA2 GLY A   9     -39.585  13.567 -61.624  1.00 30.54           H  
ATOM    106  HA3 GLY A   9     -39.689  13.073 -59.935  1.00 30.54           H  
ATOM    107  C   GLY A   9     -37.685  13.394 -60.632  1.00 30.54           C  
ATOM    108  O   GLY A   9     -36.860  14.262 -60.367  1.00 30.54           O  
ATOM    109  N   SER A  10     -37.285  12.149 -60.927  1.00 40.49           N  
ATOM    110  H   SER A  10     -36.291  11.978 -60.865  1.00 40.49           H  
ATOM    111  CA  SER A  10     -38.121  10.993 -61.311  1.00 40.49           C  
ATOM    112  HA  SER A  10     -39.092  11.064 -60.819  1.00 40.49           H  
ATOM    113  C   SER A  10     -37.487   9.641 -60.923  1.00 40.49           C  
ATOM    114  CB  SER A  10     -38.340  11.007 -62.828  1.00 40.49           C  
ATOM    115  HB2 SER A  10     -38.626  12.009 -63.150  1.00 40.49           H  
ATOM    116  HB3 SER A  10     -37.419  10.722 -63.336  1.00 40.49           H  
ATOM    117  O   SER A  10     -36.281   9.465 -61.081  1.00 40.49           O  
ATOM    118  OG  SER A  10     -39.377  10.108 -63.160  1.00 40.49           O  
ATOM    119  HG  SER A  10     -39.451  10.061 -64.116  1.00 40.49           H  
ATOM    120  N   GLY A  11     -38.310   8.679 -60.479  1.00 31.53           N  
ATOM    121  H   GLY A  11     -39.292   8.907 -60.420  1.00 31.53           H  
ATOM    122  CA  GLY A  11     -37.909   7.305 -60.115  1.00 31.53           C  
ATOM    123  HA2 GLY A  11     -38.801   6.679 -60.091  1.00 31.53           H  
ATOM    124  HA3 GLY A  11     -37.249   6.925 -60.895  1.00 31.53           H  
ATOM    125  C   GLY A  11     -37.182   7.154 -58.760  1.00 31.53           C  
ATOM    126  O   GLY A  11     -36.909   8.144 -58.094  1.00 31.53           O  
ATOM    127  N   VAL A  12     -36.853   5.941 -58.281  1.00 37.35           N  
ATOM    128  H   VAL A  12     -36.277   5.970 -57.452  1.00 37.35           H  
ATOM    129  CA  VAL A  12     -37.281   4.578 -58.691  1.00 37.35           C  
ATOM    130  HA  VAL A  12     -38.368   4.596 -58.777  1.00 37.35           H  
ATOM    131  C   VAL A  12     -36.875   3.554 -57.592  1.00 37.35           C  
ATOM    132  CB  VAL A  12     -36.642   4.203 -60.065  1.00 37.35           C  
ATOM    133  HB  VAL A  12     -36.108   5.074 -60.445  1.00 37.35           H  
ATOM    134  O   VAL A  12     -35.870   3.785 -56.931  1.00 37.35           O  
ATOM    135  CG1 VAL A  12     -35.619   3.057 -60.078  1.00 37.35           C  
ATOM    136 HG11 VAL A  12     -35.195   2.955 -61.077  1.00 37.35           H  
ATOM    137 HG12 VAL A  12     -36.087   2.112 -59.802  1.00 37.35           H  
ATOM    138 HG13 VAL A  12     -34.804   3.278 -59.388  1.00 37.35           H  
ATOM    139  CG2 VAL A  12     -37.717   3.865 -61.105  1.00 37.35           C  
ATOM    140 HG21 VAL A  12     -38.202   2.921 -60.859  1.00 37.35           H  
ATOM    141 HG22 VAL A  12     -37.255   3.770 -62.088  1.00 37.35           H  
ATOM    142 HG23 VAL A  12     -38.466   4.656 -61.155  1.00 37.35           H  
ATOM    143  N   VAL A  13     -37.494   2.378 -57.387  1.00 33.45           N  
ATOM    144  H   VAL A  13     -36.876   1.702 -56.960  1.00 33.45           H  
ATOM    145  CA  VAL A  13     -38.920   2.059 -57.121  1.00 33.45           C  
ATOM    146  HA  VAL A  13     -39.306   2.819 -56.441  1.00 33.45           H  
ATOM    147  C   VAL A  13     -39.017   0.680 -56.404  1.00 33.45           C  
ATOM    148  CB  VAL A  13     -39.783   2.069 -58.406  1.00 33.45           C  
ATOM    149  HB  VAL A  13     -39.563   2.979 -58.964  1.00 33.45           H  
ATOM    150  O   VAL A  13     -38.237  -0.213 -56.723  1.00 33.45           O  
ATOM    151  CG1 VAL A  13     -39.521   0.898 -59.360  1.00 33.45           C  
ATOM    152 HG11 VAL A  13     -38.459   0.847 -59.598  1.00 33.45           H  
ATOM    153 HG12 VAL A  13     -39.819  -0.046 -58.902  1.00 33.45           H  
ATOM    154 HG13 VAL A  13     -40.084   1.040 -60.282  1.00 33.45           H  
ATOM    155  CG2 VAL A  13     -41.275   2.161 -58.080  1.00 33.45           C  
ATOM    156 HG21 VAL A  13     -41.470   3.040 -57.467  1.00 33.45           H  
ATOM    157 HG22 VAL A  13     -41.848   2.250 -59.003  1.00 33.45           H  
ATOM    158 HG23 VAL A  13     -41.612   1.270 -57.550  1.00 33.45           H  
ATOM    159  N   HIS A  14     -39.998   0.476 -55.505  1.00 37.95           N  
ATOM    160  H   HIS A  14     -40.594   1.265 -55.299  1.00 37.95           H  
ATOM    161  CA  HIS A  14     -40.306  -0.799 -54.794  1.00 37.95           C  
ATOM    162  HA  HIS A  14     -41.158  -0.587 -54.148  1.00 37.95           H  
ATOM    163  C   HIS A  14     -39.194  -1.322 -53.821  1.00 37.95           C  
ATOM    164  CB  HIS A  14     -40.800  -1.835 -55.830  1.00 37.95           C  
ATOM    165  HB2 HIS A  14     -39.961  -2.164 -56.442  1.00 37.95           H  
ATOM    166  HB3 HIS A  14     -41.201  -2.707 -55.313  1.00 37.95           H  
ATOM    167  O   HIS A  14     -38.124  -0.734 -53.747  1.00 37.95           O  
ATOM    168  CG  HIS A  14     -41.918  -1.370 -56.729  1.00 37.95           C  
ATOM    169  CD2 HIS A  14     -43.107  -0.816 -56.335  1.00 37.95           C  
ATOM    170  HD2 HIS A  14     -43.409  -0.609 -55.319  1.00 37.95           H  
ATOM    171  ND1 HIS A  14     -41.967  -1.494 -58.099  1.00 37.95           N  
ATOM    172  HD1 HIS A  14     -41.242  -1.881 -58.687  1.00 37.95           H  
ATOM    173  CE1 HIS A  14     -43.146  -1.007 -58.521  1.00 37.95           C  
ATOM    174  HE1 HIS A  14     -43.471  -0.965 -59.550  1.00 37.95           H  
ATOM    175  NE2 HIS A  14     -43.871  -0.575 -57.478  1.00 37.95           N  
ATOM    176  N   ASN A  15     -39.370  -2.361 -52.975  1.00 36.42           N  
ATOM    177  H   ASN A  15     -38.569  -2.513 -52.379  1.00 36.42           H  
ATOM    178  CA  ASN A  15     -40.531  -3.246 -52.738  1.00 36.42           C  
ATOM    179  HA  ASN A  15     -41.413  -2.703 -53.079  1.00 36.42           H  
ATOM    180  C   ASN A  15     -40.830  -3.553 -51.231  1.00 36.42           C  
ATOM    181  CB  ASN A  15     -40.390  -4.522 -53.608  1.00 36.42           C  
ATOM    182  HB2 ASN A  15     -39.888  -4.287 -54.546  1.00 36.42           H  
ATOM    183  HB3 ASN A  15     -39.769  -5.263 -53.104  1.00 36.42           H  
ATOM    184  O   ASN A  15     -40.871  -2.628 -50.426  1.00 36.42           O  
ATOM    185  CG  ASN A  15     -41.747  -5.132 -53.943  1.00 36.42           C  
ATOM    186  ND2 ASN A  15     -41.782  -6.160 -54.753  1.00 36.42           N  
ATOM    187 HD21 ASN A  15     -42.691  -6.548 -54.962  1.00 36.42           H  
ATOM    188 HD22 ASN A  15     -40.934  -6.547 -55.142  1.00 36.42           H  
ATOM    189  OD1 ASN A  15     -42.787  -4.691 -53.477  1.00 36.42           O  
ATOM    190  N   ASN A  16     -41.150  -4.809 -50.857  1.00 32.78           N  
ATOM    191  H   ASN A  16     -41.000  -5.554 -51.522  1.00 32.78           H  
ATOM    192  CA  ASN A  16     -41.922  -5.204 -49.657  1.00 32.78           C  
ATOM    193  HA  ASN A  16     -41.693  -4.509 -48.849  1.00 32.78           H  
ATOM    194  C   ASN A  16     -41.618  -6.665 -49.187  1.00 32.78           C  
ATOM    195  CB  ASN A  16     -43.414  -5.129 -50.075  1.00 32.78           C  
ATOM    196  HB2 ASN A  16     -43.541  -5.626 -51.037  1.00 32.78           H  
ATOM    197  HB3 ASN A  16     -44.041  -5.685 -49.378  1.00 32.78           H  
ATOM    198  O   ASN A  16     -41.085  -7.412 -49.999  1.00 32.78           O  
ATOM    199  CG  ASN A  16     -43.973  -3.720 -50.164  1.00 32.78           C  
ATOM    200  ND2 ASN A  16     -44.071  -3.174 -51.353  1.00 32.78           N  
ATOM    201 HD21 ASN A  16     -44.441  -2.236 -51.413  1.00 32.78           H  
ATOM    202 HD22 ASN A  16     -43.772  -3.694 -52.166  1.00 32.78           H  
ATOM    203  OD1 ASN A  16     -44.355  -3.117 -49.168  1.00 32.78           O  
ATOM    204  N   LYS A  17     -42.020  -7.213 -48.007  1.00 34.64           N  
ATOM    205  H   LYS A  17     -41.933  -8.218 -48.046  1.00 34.64           H  
ATOM    206  CA  LYS A  17     -42.374  -6.705 -46.639  1.00 34.64           C  
ATOM    207  HA  LYS A  17     -41.483  -6.278 -46.179  1.00 34.64           H  
ATOM    208  C   LYS A  17     -42.900  -7.867 -45.737  1.00 34.64           C  
ATOM    209  CB  LYS A  17     -43.478  -5.637 -46.745  1.00 34.64           C  
ATOM    210  HB2 LYS A  17     -43.108  -4.878 -47.434  1.00 34.64           H  
ATOM    211  HB3 LYS A  17     -44.369  -6.092 -47.178  1.00 34.64           H  
ATOM    212  O   LYS A  17     -43.671  -8.673 -46.239  1.00 34.64           O  
ATOM    213  CG  LYS A  17     -43.898  -4.849 -45.495  1.00 34.64           C  
ATOM    214  HG2 LYS A  17     -44.551  -5.457 -44.868  1.00 34.64           H  
ATOM    215  HG3 LYS A  17     -43.016  -4.542 -44.932  1.00 34.64           H  
ATOM    216  CD  LYS A  17     -44.645  -3.603 -46.012  1.00 34.64           C  
ATOM    217  HD2 LYS A  17     -43.949  -3.024 -46.618  1.00 34.64           H  
ATOM    218  HD3 LYS A  17     -45.465  -3.926 -46.654  1.00 34.64           H  
ATOM    219  CE  LYS A  17     -45.199  -2.666 -44.941  1.00 34.64           C  
ATOM    220  HE2 LYS A  17     -45.972  -3.187 -44.376  1.00 34.64           H  
ATOM    221  HE3 LYS A  17     -44.392  -2.397 -44.259  1.00 34.64           H  
ATOM    222  NZ  LYS A  17     -45.750  -1.447 -45.588  1.00 34.64           N  
ATOM    223  HZ1 LYS A  17     -45.029  -0.982 -46.121  1.00 34.64           H  
ATOM    224  HZ2 LYS A  17     -46.484  -1.693 -46.238  1.00 34.64           H  
ATOM    225  HZ3 LYS A  17     -46.115  -0.798 -44.906  1.00 34.64           H  
ATOM    226  N   LYS A  18     -42.632  -7.846 -44.409  1.00 34.54           N  
ATOM    227  H   LYS A  18     -41.937  -7.170 -44.124  1.00 34.54           H  
ATOM    228  CA  LYS A  18     -43.211  -8.712 -43.320  1.00 34.54           C  
ATOM    229  HA  LYS A  18     -42.790  -8.346 -42.384  1.00 34.54           H  
ATOM    230  C   LYS A  18     -42.832 -10.229 -43.292  1.00 34.54           C  
ATOM    231  CB  LYS A  18     -44.753  -8.504 -43.261  1.00 34.54           C  
ATOM    232  HB2 LYS A  18     -45.204  -9.447 -42.954  1.00 34.54           H  
ATOM    233  HB3 LYS A  18     -45.165  -8.307 -44.251  1.00 34.54           H  
ATOM    234  O   LYS A  18     -42.489 -10.755 -44.335  1.00 34.54           O  
ATOM    235  CG  LYS A  18     -45.203  -7.375 -42.302  1.00 34.54           C  
ATOM    236  HG2 LYS A  18     -44.388  -7.138 -41.617  1.00 34.54           H  
ATOM    237  HG3 LYS A  18     -45.414  -6.470 -42.872  1.00 34.54           H  
ATOM    238  CD  LYS A  18     -46.446  -7.765 -41.474  1.00 34.54           C  
ATOM    239  HD2 LYS A  18     -46.441  -8.838 -41.280  1.00 34.54           H  
ATOM    240  HD3 LYS A  18     -47.349  -7.533 -42.040  1.00 34.54           H  
ATOM    241  CE  LYS A  18     -46.453  -7.034 -40.124  1.00 34.54           C  
ATOM    242  HE2 LYS A  18     -46.715  -5.989 -40.287  1.00 34.54           H  
ATOM    243  HE3 LYS A  18     -45.445  -7.062 -39.710  1.00 34.54           H  
ATOM    244  NZ  LYS A  18     -47.392  -7.670 -39.165  1.00 34.54           N  
ATOM    245  HZ1 LYS A  18     -47.095  -8.613 -38.962  1.00 34.54           H  
ATOM    246  HZ2 LYS A  18     -47.419  -7.146 -38.302  1.00 34.54           H  
ATOM    247  HZ3 LYS A  18     -48.326  -7.705 -39.549  1.00 34.54           H  
ATOM    248  N   HIS A  19     -42.944 -11.014 -42.187  1.00 32.92           N  
ATOM    249  H   HIS A  19     -42.933 -11.990 -42.446  1.00 32.92           H  
ATOM    250  CA  HIS A  19     -42.727 -10.822 -40.712  1.00 32.92           C  
ATOM    251  HA  HIS A  19     -41.686 -10.552 -40.535  1.00 32.92           H  
ATOM    252  C   HIS A  19     -43.047 -12.111 -39.878  1.00 32.92           C  
ATOM    253  CB  HIS A  19     -43.658  -9.749 -40.119  1.00 32.92           C  
ATOM    254  HB2 HIS A  19     -44.296  -9.349 -40.907  1.00 32.92           H  
ATOM    255  HB3 HIS A  19     -44.364 -10.208 -39.428  1.00 32.92           H  
ATOM    256  O   HIS A  19     -43.916 -12.863 -40.299  1.00 32.92           O  
ATOM    257  CG  HIS A  19     -42.999  -8.601 -39.397  1.00 32.92           C  
ATOM    258  CD2 HIS A  19     -42.144  -7.657 -39.903  1.00 32.92           C  
ATOM    259  HD2 HIS A  19     -41.717  -7.618 -40.895  1.00 32.92           H  
ATOM    260  ND1 HIS A  19     -43.230  -8.263 -38.083  1.00 32.92           N  
ATOM    261  HD1 HIS A  19     -43.588  -8.889 -37.377  1.00 32.92           H  
ATOM    262  CE1 HIS A  19     -42.559  -7.130 -37.817  1.00 32.92           C  
ATOM    263  HE1 HIS A  19     -42.477  -6.665 -36.846  1.00 32.92           H  
ATOM    264  NE2 HIS A  19     -41.915  -6.708 -38.912  1.00 32.92           N  
ATOM    265  N   HIS A  20     -42.524 -12.207 -38.633  1.00 31.98           N  
ATOM    266  H   HIS A  20     -41.786 -11.550 -38.419  1.00 31.98           H  
ATOM    267  CA  HIS A  20     -42.989 -13.013 -37.454  1.00 31.98           C  
ATOM    268  HA  HIS A  20     -42.345 -12.746 -36.616  1.00 31.98           H  
ATOM    269  C   HIS A  20     -43.001 -14.570 -37.501  1.00 31.98           C  
ATOM    270  CB  HIS A  20     -44.420 -12.592 -37.056  1.00 31.98           C  
ATOM    271  HB2 HIS A  20     -45.101 -12.922 -37.841  1.00 31.98           H  
ATOM    272  HB3 HIS A  20     -44.693 -13.143 -36.156  1.00 31.98           H  
ATOM    273  O   HIS A  20     -43.604 -15.127 -38.408  1.00 31.98           O  
ATOM    274  CG  HIS A  20     -44.710 -11.136 -36.774  1.00 31.98           C  
ATOM    275  CD2 HIS A  20     -45.918 -10.544 -37.015  1.00 31.98           C  
ATOM    276  HD2 HIS A  20     -46.753 -11.045 -37.481  1.00 31.98           H  
ATOM    277  ND1 HIS A  20     -43.983 -10.304 -35.927  1.00 31.98           N  
ATOM    278  HD1 HIS A  20     -44.783  -9.276 -35.615  1.00 31.98           H  
ATOM    279  CE1 HIS A  20     -44.547  -8.531 -34.870  1.00 31.98           C  
ATOM    280  HE1 HIS A  20     -45.943  -9.370 -36.287  1.00 31.98           H  
ATOM    281  NE2 HIS A  20     -46.774  -8.879 -35.988  1.00 31.98           N  
ATOM    282  N   HIS A  21     -42.533 -15.255 -36.428  1.00 33.28           N  
ATOM    283  H   HIS A  21     -41.926 -14.762 -35.788  1.00 33.28           H  
ATOM    284  CA  HIS A  21     -43.193 -16.439 -35.801  1.00 33.28           C  
ATOM    285  HA  HIS A  21     -44.209 -16.113 -35.577  1.00 33.28           H  
ATOM    286  C   HIS A  21     -42.606 -16.832 -34.404  1.00 33.28           C  
ATOM    287  CB  HIS A  21     -43.320 -17.650 -36.759  1.00 33.28           C  
ATOM    288  HB2 HIS A  21     -42.704 -18.484 -36.425  1.00 33.28           H  
ATOM    289  HB3 HIS A  21     -42.971 -17.401 -37.762  1.00 33.28           H  
ATOM    290  O   HIS A  21     -41.950 -15.996 -33.785  1.00 33.28           O  
ATOM    291  CG  HIS A  21     -44.771 -18.075 -36.841  1.00 33.28           C  
ATOM    292  CD2 HIS A  21     -45.776 -17.374 -37.458  1.00 33.28           C  
ATOM    293  HD2 HIS A  21     -45.656 -16.470 -38.037  1.00 33.28           H  
ATOM    294  ND1 HIS A  21     -45.366 -19.122 -36.170  1.00 33.28           N  
ATOM    295  HD1 HIS A  21     -44.889 -19.867 -35.683  1.00 33.28           H  
ATOM    296  CE1 HIS A  21     -46.692 -19.049 -36.382  1.00 33.28           C  
ATOM    297  HE1 HIS A  21     -47.420 -19.753 -36.006  1.00 33.28           H  
ATOM    298  NE2 HIS A  21     -46.993 -17.990 -37.147  1.00 33.28           N  
ATOM    299  N   TYR A  22     -42.909 -18.042 -33.880  1.00 28.01           N  
ATOM    300  H   TYR A  22     -43.379 -18.700 -34.485  1.00 28.01           H  
ATOM    301  CA  TYR A  22     -42.625 -18.534 -32.506  1.00 28.01           C  
ATOM    302  HA  TYR A  22     -41.769 -18.004 -32.088  1.00 28.01           H  
ATOM    303  C   TYR A  22     -42.334 -20.060 -32.428  1.00 28.01           C  
ATOM    304  CB  TYR A  22     -43.875 -18.337 -31.611  1.00 28.01           C  
ATOM    305  HB2 TYR A  22     -43.632 -18.726 -30.622  1.00 28.01           H  
ATOM    306  HB3 TYR A  22     -44.668 -18.974 -32.001  1.00 28.01           H  
ATOM    307  O   TYR A  22     -43.050 -20.798 -33.114  1.00 28.01           O  
ATOM    308  CG  TYR A  22     -44.489 -16.959 -31.423  1.00 28.01           C  
ATOM    309  CD1 TYR A  22     -44.404 -16.326 -30.167  1.00 28.01           C  
ATOM    310  HD1 TYR A  22     -43.824 -16.774 -29.374  1.00 28.01           H  
ATOM    311  CD2 TYR A  22     -45.279 -16.381 -32.439  1.00 28.01           C  
ATOM    312  HD2 TYR A  22     -45.393 -16.888 -33.386  1.00 28.01           H  
ATOM    313  CE1 TYR A  22     -45.066 -15.105 -29.939  1.00 28.01           C  
ATOM    314  HE1 TYR A  22     -44.996 -14.608 -28.982  1.00 28.01           H  
ATOM    315  CE2 TYR A  22     -45.930 -15.150 -32.221  1.00 28.01           C  
ATOM    316  HE2 TYR A  22     -46.524 -14.708 -33.007  1.00 28.01           H  
ATOM    317  OH  TYR A  22     -46.454 -13.328 -30.743  1.00 28.01           O  
ATOM    318  HH  TYR A  22     -46.933 -13.023 -31.517  1.00 28.01           H  
ATOM    319  CZ  TYR A  22     -45.818 -14.507 -30.969  1.00 28.01           C  
ATOM    320  N   LYS A  23     -41.476 -20.538 -31.488  1.00 30.46           N  
ATOM    321  H   LYS A  23     -40.675 -19.938 -31.352  1.00 30.46           H  
ATOM    322  CA  LYS A  23     -41.875 -21.317 -30.261  1.00 30.46           C  
ATOM    323  HA  LYS A  23     -42.317 -20.597 -29.573  1.00 30.46           H  
ATOM    324  C   LYS A  23     -40.758 -22.039 -29.434  1.00 30.46           C  
ATOM    325  CB  LYS A  23     -42.943 -22.398 -30.557  1.00 30.46           C  
ATOM    326  HB2 LYS A  23     -42.795 -22.830 -31.547  1.00 30.46           H  
ATOM    327  HB3 LYS A  23     -42.812 -23.212 -29.844  1.00 30.46           H  
ATOM    328  O   LYS A  23     -40.150 -22.999 -29.881  1.00 30.46           O  
ATOM    329  CG  LYS A  23     -44.384 -21.879 -30.395  1.00 30.46           C  
ATOM    330  HG2 LYS A  23     -44.707 -21.360 -31.297  1.00 30.46           H  
ATOM    331  HG3 LYS A  23     -44.428 -21.176 -29.564  1.00 30.46           H  
ATOM    332  CD  LYS A  23     -45.345 -23.037 -30.105  1.00 30.46           C  
ATOM    333  HD2 LYS A  23     -45.403 -23.683 -30.980  1.00 30.46           H  
ATOM    334  HD3 LYS A  23     -44.964 -23.609 -29.259  1.00 30.46           H  
ATOM    335  CE  LYS A  23     -46.726 -22.484 -29.750  1.00 30.46           C  
ATOM    336  HE2 LYS A  23     -46.605 -21.774 -28.932  1.00 30.46           H  
ATOM    337  HE3 LYS A  23     -47.119 -21.944 -30.612  1.00 30.46           H  
ATOM    338  NZ  LYS A  23     -47.644 -23.575 -29.346  1.00 30.46           N  
ATOM    339  HZ1 LYS A  23     -47.752 -24.239 -30.099  1.00 30.46           H  
ATOM    340  HZ2 LYS A  23     -48.550 -23.204 -29.098  1.00 30.46           H  
ATOM    341  HZ3 LYS A  23     -47.264 -24.060 -28.546  1.00 30.46           H  
ATOM    342  N   ASN A  24     -40.705 -21.702 -28.134  1.00 25.74           N  
ATOM    343  H   ASN A  24     -41.084 -20.782 -27.959  1.00 25.74           H  
ATOM    344  CA  ASN A  24     -40.615 -22.550 -26.908  1.00 25.74           C  
ATOM    345  HA  ASN A  24     -40.317 -21.856 -26.122  1.00 25.74           H  
ATOM    346  C   ASN A  24     -39.633 -23.766 -26.729  1.00 25.74           C  
ATOM    347  CB  ASN A  24     -42.047 -23.014 -26.544  1.00 25.74           C  
ATOM    348  HB2 ASN A  24     -42.418 -23.662 -27.338  1.00 25.74           H  
ATOM    349  HB3 ASN A  24     -42.008 -23.610 -25.633  1.00 25.74           H  
ATOM    350  O   ASN A  24     -40.018 -24.902 -26.975  1.00 25.74           O  
ATOM    351  CG  ASN A  24     -43.050 -21.899 -26.323  1.00 25.74           C  
ATOM    352  ND2 ASN A  24     -42.912 -21.135 -25.264  1.00 25.74           N  
ATOM    353 HD21 ASN A  24     -42.168 -21.288 -24.599  1.00 25.74           H  
ATOM    354 HD22 ASN A  24     -43.588 -20.393 -25.147  1.00 25.74           H  
ATOM    355  OD1 ASN A  24     -43.973 -21.701 -27.095  1.00 25.74           O  
ATOM    356  N   ASN A  25     -38.557 -23.530 -25.950  1.00 24.36           N  
ATOM    357  H   ASN A  25     -38.125 -22.631 -26.108  1.00 24.36           H  
ATOM    358  CA  ASN A  25     -38.288 -24.075 -24.581  1.00 24.36           C  
ATOM    359  HA  ASN A  25     -37.482 -23.437 -24.217  1.00 24.36           H  
ATOM    360  C   ASN A  25     -37.768 -25.531 -24.278  1.00 24.36           C  
ATOM    361  CB  ASN A  25     -39.514 -23.744 -23.692  1.00 24.36           C  
ATOM    362  HB2 ASN A  25     -39.870 -22.735 -23.902  1.00 24.36           H  
ATOM    363  HB3 ASN A  25     -40.308 -24.455 -23.920  1.00 24.36           H  
ATOM    364  O   ASN A  25     -38.265 -26.517 -24.805  1.00 24.36           O  
ATOM    365  CG  ASN A  25     -39.205 -23.799 -22.205  1.00 24.36           C  
ATOM    366  ND2 ASN A  25     -40.086 -24.324 -21.386  1.00 24.36           N  
ATOM    367 HD21 ASN A  25     -40.945 -24.732 -21.724  1.00 24.36           H  
ATOM    368 HD22 ASN A  25     -39.778 -24.420 -20.429  1.00 24.36           H  
ATOM    369  OD1 ASN A  25     -38.153 -23.377 -21.769  1.00 24.36           O  
ATOM    370  N   ASN A  26     -36.935 -25.610 -23.210  1.00 26.64           N  
ATOM    371  H   ASN A  26     -36.587 -24.709 -22.913  1.00 26.64           H  
ATOM    372  CA  ASN A  26     -36.855 -26.629 -22.120  1.00 26.64           C  
ATOM    373  HA  ASN A  26     -36.657 -25.985 -21.263  1.00 26.64           H  
ATOM    374  C   ASN A  26     -35.695 -27.678 -22.011  1.00 26.64           C  
ATOM    375  CB  ASN A  26     -38.241 -27.243 -21.802  1.00 26.64           C  
ATOM    376  HB2 ASN A  26     -39.046 -26.635 -22.214  1.00 26.64           H  
ATOM    377  HB3 ASN A  26     -38.315 -28.222 -22.274  1.00 26.64           H  
ATOM    378  O   ASN A  26     -35.831 -28.820 -22.428  1.00 26.64           O  
ATOM    379  CG  ASN A  26     -38.501 -27.364 -20.309  1.00 26.64           C  
ATOM    380  ND2 ASN A  26     -39.091 -28.445 -19.862  1.00 26.64           N  
ATOM    381 HD21 ASN A  26     -39.228 -28.504 -18.863  1.00 26.64           H  
ATOM    382 HD22 ASN A  26     -39.252 -29.222 -20.487  1.00 26.64           H  
ATOM    383  OD1 ASN A  26     -38.223 -26.471 -19.527  1.00 26.64           O  
ATOM    384  N   ASN A  27     -34.616 -27.296 -21.299  1.00 26.76           N  
ATOM    385  H   ASN A  27     -34.532 -26.293 -21.214  1.00 26.76           H  
ATOM    386  CA  ASN A  27     -33.868 -28.013 -20.223  1.00 26.76           C  
ATOM    387  HA  ASN A  27     -32.823 -27.715 -20.305  1.00 26.76           H  
ATOM    388  C   ASN A  27     -33.853 -29.572 -20.100  1.00 26.76           C  
ATOM    389  CB  ASN A  27     -34.414 -27.409 -18.902  1.00 26.76           C  
ATOM    390  HB2 ASN A  27     -35.504 -27.408 -18.929  1.00 26.76           H  
ATOM    391  HB3 ASN A  27     -34.081 -26.375 -18.805  1.00 26.76           H  
ATOM    392  O   ASN A  27     -34.918 -30.153 -19.890  1.00 26.76           O  
ATOM    393  CG  ASN A  27     -33.992 -28.159 -17.645  1.00 26.76           C  
ATOM    394  ND2 ASN A  27     -34.800 -29.079 -17.170  1.00 26.76           N  
ATOM    395 HD21 ASN A  27     -35.586 -29.366 -17.735  1.00 26.76           H  
ATOM    396 HD22 ASN A  27     -34.447 -29.675 -16.435  1.00 26.76           H  
ATOM    397  OD1 ASN A  27     -32.900 -27.988 -17.136  1.00 26.76           O  
ATOM    398  N   ASN A  28     -32.651 -30.182 -19.904  1.00 26.80           N  
ATOM    399  H   ASN A  28     -31.844 -29.729 -20.307  1.00 26.80           H  
ATOM    400  CA  ASN A  28     -32.342 -30.993 -18.687  1.00 26.80           C  
ATOM    401  HA  ASN A  28     -32.678 -30.383 -17.849  1.00 26.80           H  
ATOM    402  C   ASN A  28     -30.839 -31.313 -18.370  1.00 26.80           C  
ATOM    403  CB  ASN A  28     -33.145 -32.319 -18.651  1.00 26.80           C  
ATOM    404  HB2 ASN A  28     -32.510 -33.140 -18.984  1.00 26.80           H  
ATOM    405  HB3 ASN A  28     -33.994 -32.294 -19.334  1.00 26.80           H  
ATOM    406  O   ASN A  28     -30.185 -32.016 -19.127  1.00 26.80           O  
ATOM    407  CG  ASN A  28     -33.688 -32.644 -17.264  1.00 26.80           C  
ATOM    408  ND2 ASN A  28     -34.136 -33.858 -17.052  1.00 26.80           N  
ATOM    409 HD21 ASN A  28     -34.537 -34.041 -16.144  1.00 26.80           H  
ATOM    410 HD22 ASN A  28     -34.116 -34.539 -17.798  1.00 26.80           H  
ATOM    411  OD1 ASN A  28     -33.742 -31.829 -16.355  1.00 26.80           O  
ATOM    412  N   ASN A  29     -30.375 -30.878 -17.184  1.00 26.80           N  
ATOM    413  H   ASN A  29     -30.948 -30.146 -16.788  1.00 26.80           H  
ATOM    414  CA  ASN A  29     -29.523 -31.540 -16.153  1.00 26.80           C  
ATOM    415  HA  ASN A  29     -29.222 -30.717 -15.504  1.00 26.80           H  
ATOM    416  C   ASN A  29     -28.186 -32.328 -16.431  1.00 26.80           C  
ATOM    417  CB  ASN A  29     -30.490 -32.407 -15.315  1.00 26.80           C  
ATOM    418  HB2 ASN A  29     -30.678 -33.339 -15.849  1.00 26.80           H  
ATOM    419  HB3 ASN A  29     -31.439 -31.887 -15.189  1.00 26.80           H  
ATOM    420  O   ASN A  29     -28.180 -33.336 -17.129  1.00 26.80           O  
ATOM    421  CG  ASN A  29     -29.997 -32.723 -13.914  1.00 26.80           C  
ATOM    422  ND2 ASN A  29     -30.521 -33.752 -13.292  1.00 26.80           N  
ATOM    423 HD21 ASN A  29     -31.236 -34.310 -13.737  1.00 26.80           H  
ATOM    424 HD22 ASN A  29     -30.196 -33.911 -12.349  1.00 26.80           H  
ATOM    425  OD1 ASN A  29     -29.156 -32.049 -13.350  1.00 26.80           O  
ATOM    426  N   ASN A  30     -27.164 -32.016 -15.596  1.00 26.86           N  
ATOM    427  H   ASN A  30     -27.289 -31.138 -15.112  1.00 26.86           H  
ATOM    428  CA  ASN A  30     -26.153 -32.899 -14.933  1.00 26.86           C  
ATOM    429  HA  ASN A  30     -26.001 -32.390 -13.981  1.00 26.86           H  
ATOM    430  C   ASN A  30     -24.701 -33.105 -15.482  1.00 26.86           C  
ATOM    431  CB  ASN A  30     -26.787 -34.260 -14.561  1.00 26.86           C  
ATOM    432  HB2 ASN A  30     -26.691 -34.930 -15.416  1.00 26.86           H  
ATOM    433  HB3 ASN A  30     -27.850 -34.145 -14.349  1.00 26.86           H  
ATOM    434  O   ASN A  30     -24.511 -33.398 -16.653  1.00 26.86           O  
ATOM    435  CG  ASN A  30     -26.168 -34.913 -13.340  1.00 26.86           C  
ATOM    436  ND2 ASN A  30     -26.410 -36.185 -13.135  1.00 26.86           N  
ATOM    437 HD21 ASN A  30     -26.990 -36.702 -13.780  1.00 26.86           H  
ATOM    438 HD22 ASN A  30     -25.994 -36.580 -12.304  1.00 26.86           H  
ATOM    439  OD1 ASN A  30     -25.479 -34.302 -12.544  1.00 26.86           O  
ATOM    440  N   ASN A  31     -23.730 -33.136 -14.535  1.00 27.04           N  
ATOM    441  H   ASN A  31     -24.069 -32.922 -13.608  1.00 27.04           H  
ATOM    442  CA  ASN A  31     -22.385 -33.784 -14.517  1.00 27.04           C  
ATOM    443  HA  ASN A  31     -21.948 -33.490 -13.563  1.00 27.04           H  
ATOM    444  C   ASN A  31     -21.279 -33.399 -15.554  1.00 27.04           C  
ATOM    445  CB  ASN A  31     -22.614 -35.317 -14.465  1.00 27.04           C  
ATOM    446  HB2 ASN A  31     -21.779 -35.825 -14.947  1.00 27.04           H  
ATOM    447  HB3 ASN A  31     -23.500 -35.576 -15.046  1.00 27.04           H  
ATOM    448  O   ASN A  31     -21.565 -33.203 -16.724  1.00 27.04           O  
ATOM    449  CG  ASN A  31     -22.747 -35.894 -13.061  1.00 27.04           C  
ATOM    450  ND2 ASN A  31     -23.233 -37.106 -12.938  1.00 27.04           N  
ATOM    451 HD21 ASN A  31     -23.547 -37.612 -13.754  1.00 27.04           H  
ATOM    452 HD22 ASN A  31     -23.263 -37.473 -11.998  1.00 27.04           H  
ATOM    453  OD1 ASN A  31     -22.341 -35.326 -12.064  1.00 27.04           O  
ATOM    454  N   ASN A  32     -19.963 -33.384 -15.235  1.00 26.83           N  
ATOM    455  H   ASN A  32     -19.367 -33.245 -16.039  1.00 26.83           H  
ATOM    456  CA  ASN A  32     -19.245 -33.326 -13.937  1.00 26.83           C  
ATOM    457  HA  ASN A  32     -19.738 -32.587 -13.306  1.00 26.83           H  
ATOM    458  C   ASN A  32     -17.742 -32.921 -14.090  1.00 26.83           C  
ATOM    459  CB  ASN A  32     -19.264 -34.707 -13.239  1.00 26.83           C  
ATOM    460  HB2 ASN A  32     -20.205 -35.225 -13.424  1.00 26.83           H  
ATOM    461  HB3 ASN A  32     -18.475 -35.333 -13.655  1.00 26.83           H  
ATOM    462  O   ASN A  32     -17.156 -33.132 -15.144  1.00 26.83           O  
ATOM    463  CG  ASN A  32     -19.080 -34.623 -11.729  1.00 26.83           C  
ATOM    464  ND2 ASN A  32     -19.018 -35.743 -11.051  1.00 26.83           N  
ATOM    465 HD21 ASN A  32     -19.171 -36.630 -11.509  1.00 26.83           H  
ATOM    466 HD22 ASN A  32     -18.935 -35.646 -10.049  1.00 26.83           H  
ATOM    467  OD1 ASN A  32     -18.956 -33.561 -11.143  1.00 26.83           O  
ATOM    468  N   ASN A  33     -17.114 -32.485 -12.985  1.00 26.61           N  
ATOM    469  H   ASN A  33     -17.727 -32.349 -12.195  1.00 26.61           H  
ATOM    470  CA  ASN A  33     -15.692 -32.659 -12.606  1.00 26.61           C  
ATOM    471  HA  ASN A  33     -15.554 -32.054 -11.710  1.00 26.61           H  
ATOM    472  C   ASN A  33     -14.550 -32.210 -13.569  1.00 26.61           C  
ATOM    473  CB  ASN A  33     -15.540 -34.122 -12.127  1.00 26.61           C  
ATOM    474  HB2 ASN A  33     -15.732 -34.790 -12.966  1.00 26.61           H  
ATOM    475  HB3 ASN A  33     -16.280 -34.324 -11.353  1.00 26.61           H  
ATOM    476  O   ASN A  33     -14.031 -33.013 -14.343  1.00 26.61           O  
ATOM    477  CG  ASN A  33     -14.181 -34.476 -11.541  1.00 26.61           C  
ATOM    478  ND2 ASN A  33     -13.219 -34.805 -12.366  1.00 26.61           N  
ATOM    479 HD21 ASN A  33     -12.348 -35.129 -11.971  1.00 26.61           H  
ATOM    480 HD22 ASN A  33     -13.362 -34.638 -13.352  1.00 26.61           H  
ATOM    481  OD1 ASN A  33     -13.974 -34.489 -10.341  1.00 26.61           O  
ATOM    482  N   ASN A  34     -13.992 -31.022 -13.272  1.00 26.48           N  
ATOM    483  H   ASN A  34     -14.513 -30.446 -12.625  1.00 26.48           H  
ATOM    484  CA  ASN A  34     -12.572 -30.614 -13.436  1.00 26.48           C  
ATOM    485  HA  ASN A  34     -12.514 -29.596 -13.054  1.00 26.48           H  
ATOM    486  C   ASN A  34     -12.030 -30.494 -14.894  1.00 26.48           C  
ATOM    487  CB  ASN A  34     -11.732 -31.482 -12.464  1.00 26.48           C  
ATOM    488  HB2 ASN A  34     -11.788 -32.524 -12.779  1.00 26.48           H  
ATOM    489  HB3 ASN A  34     -10.682 -31.191 -12.481  1.00 26.48           H  
ATOM    490  O   ASN A  34     -12.706 -30.849 -15.848  1.00 26.48           O  
ATOM    491  CG  ASN A  34     -12.179 -31.372 -11.011  1.00 26.48           C  
ATOM    492  ND2 ASN A  34     -11.691 -32.229 -10.149  1.00 26.48           N  
ATOM    493 HD21 ASN A  34     -12.093 -32.195  -9.224  1.00 26.48           H  
ATOM    494 HD22 ASN A  34     -11.094 -32.988 -10.448  1.00 26.48           H  
ATOM    495  OD1 ASN A  34     -12.964 -30.524 -10.626  1.00 26.48           O  
ATOM    496  N   ASN A  35     -10.843 -29.926 -15.173  1.00 26.26           N  
ATOM    497  H   ASN A  35     -10.695 -29.785 -16.162  1.00 26.26           H  
ATOM    498  CA  ASN A  35      -9.750 -29.456 -14.302  1.00 26.26           C  
ATOM    499  HA  ASN A  35     -10.138 -29.284 -13.297  1.00 26.26           H  
ATOM    500  C   ASN A  35      -9.141 -28.106 -14.767  1.00 26.26           C  
ATOM    501  CB  ASN A  35      -8.671 -30.566 -14.263  1.00 26.26           C  
ATOM    502  HB2 ASN A  35      -8.119 -30.553 -15.202  1.00 26.26           H  
ATOM    503  HB3 ASN A  35      -9.143 -31.544 -14.172  1.00 26.26           H  
ATOM    504  O   ASN A  35      -9.376 -27.656 -15.886  1.00 26.26           O  
ATOM    505  CG  ASN A  35      -7.686 -30.428 -13.111  1.00 26.26           C  
ATOM    506  ND2 ASN A  35      -6.602 -31.165 -13.132  1.00 26.26           N  
ATOM    507 HD21 ASN A  35      -5.960 -31.041 -12.362  1.00 26.26           H  
ATOM    508 HD22 ASN A  35      -6.415 -31.791 -13.902  1.00 26.26           H  
ATOM    509  OD1 ASN A  35      -7.877 -29.668 -12.178  1.00 26.26           O  
ATOM    510  N   ASN A  36      -8.344 -27.466 -13.906  1.00 26.46           N  
ATOM    511  H   ASN A  36      -8.143 -27.933 -13.033  1.00 26.46           H  
ATOM    512  CA  ASN A  36      -7.899 -26.075 -14.041  1.00 26.46           C  
ATOM    513  HA  ASN A  36      -8.741 -25.481 -14.396  1.00 26.46           H  
ATOM    514  C   ASN A  36      -6.720 -25.851 -15.009  1.00 26.46           C  
ATOM    515  CB  ASN A  36      -7.497 -25.556 -12.644  1.00 26.46           C  
ATOM    516  HB2 ASN A  36      -6.746 -26.221 -12.218  1.00 26.46           H  
ATOM    517  HB3 ASN A  36      -7.049 -24.567 -12.746  1.00 26.46           H  
ATOM    518  O   ASN A  36      -5.604 -26.303 -14.755  1.00 26.46           O  
ATOM    519  CG  ASN A  36      -8.648 -25.423 -11.666  1.00 26.46           C  
ATOM    520  ND2 ASN A  36      -8.356 -25.310 -10.392  1.00 26.46           N  
ATOM    521 HD21 ASN A  36      -7.399 -25.341 -10.072  1.00 26.46           H  
ATOM    522 HD22 ASN A  36      -9.144 -25.230  -9.766  1.00 26.46           H  
ATOM    523  OD1 ASN A  36      -9.810 -25.398 -12.020  1.00 26.46           O  
ATOM    524  N   ASN A  37      -6.916 -24.986 -16.009  1.00 25.88           N  
ATOM    525  H   ASN A  37      -7.868 -24.721 -16.218  1.00 25.88           H  
ATOM    526  CA  ASN A  37      -5.892 -24.051 -16.499  1.00 25.88           C  
ATOM    527  HA  ASN A  37      -5.337 -23.696 -15.630  1.00 25.88           H  
ATOM    528  C   ASN A  37      -6.569 -22.809 -17.131  1.00 25.88           C  
ATOM    529  CB  ASN A  37      -4.908 -24.769 -17.447  1.00 25.88           C  
ATOM    530  HB2 ASN A  37      -5.365 -24.897 -18.428  1.00 25.88           H  
ATOM    531  HB3 ASN A  37      -4.656 -25.754 -17.054  1.00 25.88           H  
ATOM    532  O   ASN A  37      -7.795 -22.755 -17.186  1.00 25.88           O  
ATOM    533  CG  ASN A  37      -3.618 -23.984 -17.579  1.00 25.88           C  
ATOM    534  ND2 ASN A  37      -2.846 -23.876 -16.524  1.00 25.88           N  
ATOM    535 HD21 ASN A  37      -3.041 -24.395 -15.680  1.00 25.88           H  
ATOM    536 HD22 ASN A  37      -2.067 -23.233 -16.546  1.00 25.88           H  
ATOM    537  OD1 ASN A  37      -3.325 -23.409 -18.616  1.00 25.88           O  
ATOM    538  N   ASN A  38      -5.807 -21.800 -17.575  1.00 31.07           N  
ATOM    539  H   ASN A  38      -4.801 -21.898 -17.569  1.00 31.07           H  
ATOM    540  CA  ASN A  38      -6.346 -20.524 -18.069  1.00 31.07           C  
ATOM    541  HA  ASN A  38      -7.396 -20.654 -18.330  1.00 31.07           H  
ATOM    542  C   ASN A  38      -5.609 -20.034 -19.337  1.00 31.07           C  
ATOM    543  CB  ASN A  38      -6.260 -19.506 -16.914  1.00 31.07           C  
ATOM    544  HB2 ASN A  38      -6.713 -19.933 -16.020  1.00 31.07           H  
ATOM    545  HB3 ASN A  38      -5.213 -19.288 -16.703  1.00 31.07           H  
ATOM    546  O   ASN A  38      -4.377 -20.064 -19.372  1.00 31.07           O  
ATOM    547  CG  ASN A  38      -6.981 -18.204 -17.212  1.00 31.07           C  
ATOM    548  ND2 ASN A  38      -6.802 -17.197 -16.391  1.00 31.07           N  
ATOM    549 HD21 ASN A  38      -6.197 -17.284 -15.587  1.00 31.07           H  
ATOM    550 HD22 ASN A  38      -7.293 -16.348 -16.630  1.00 31.07           H  
ATOM    551  OD1 ASN A  38      -7.714 -18.072 -18.172  1.00 31.07           O  
ATOM    552  N   LYS A  39      -6.356 -19.597 -20.365  1.00 26.94           N  
ATOM    553  H   LYS A  39      -7.349 -19.520 -20.199  1.00 26.94           H  
ATOM    554  CA  LYS A  39      -5.880 -18.983 -21.626  1.00 26.94           C  
ATOM    555  HA  LYS A  39      -5.095 -18.267 -21.381  1.00 26.94           H  
ATOM    556  C   LYS A  39      -6.989 -18.159 -22.302  1.00 26.94           C  
ATOM    557  CB  LYS A  39      -5.332 -20.048 -22.606  1.00 26.94           C  
ATOM    558  HB2 LYS A  39      -5.499 -19.717 -23.631  1.00 26.94           H  
ATOM    559  HB3 LYS A  39      -5.881 -20.983 -22.489  1.00 26.94           H  
ATOM    560  O   LYS A  39      -8.159 -18.272 -21.951  1.00 26.94           O  
ATOM    561  CG  LYS A  39      -3.815 -20.271 -22.451  1.00 26.94           C  
ATOM    562  HG2 LYS A  39      -3.342 -20.164 -23.427  1.00 26.94           H  
ATOM    563  HG3 LYS A  39      -3.390 -19.504 -21.803  1.00 26.94           H  
ATOM    564  CD  LYS A  39      -3.471 -21.659 -21.901  1.00 26.94           C  
ATOM    565  HD2 LYS A  39      -3.568 -22.396 -22.699  1.00 26.94           H  
ATOM    566  HD3 LYS A  39      -4.158 -21.921 -21.096  1.00 26.94           H  
ATOM    567  CE  LYS A  39      -2.041 -21.641 -21.359  1.00 26.94           C  
ATOM    568  HE2 LYS A  39      -1.990 -20.862 -20.598  1.00 26.94           H  
ATOM    569  HE3 LYS A  39      -1.356 -21.381 -22.166  1.00 26.94           H  
ATOM    570  NZ  LYS A  39      -1.688 -22.950 -20.764  1.00 26.94           N  
ATOM    571  HZ1 LYS A  39      -0.740 -22.963 -20.416  1.00 26.94           H  
ATOM    572  HZ2 LYS A  39      -2.299 -23.125 -19.979  1.00 26.94           H  
ATOM    573  HZ3 LYS A  39      -1.824 -23.702 -21.424  1.00 26.94           H  
ATOM    574  N   ASN A  40      -6.601 -17.331 -23.275  1.00 26.93           N  
ATOM    575  H   ASN A  40      -5.639 -17.376 -23.578  1.00 26.93           H  
ATOM    576  CA  ASN A  40      -7.395 -16.203 -23.766  1.00 26.93           C  
ATOM    577  HA  ASN A  40      -8.221 -16.042 -23.073  1.00 26.93           H  
ATOM    578  C   ASN A  40      -8.022 -16.391 -25.167  1.00 26.93           C  
ATOM    579  CB  ASN A  40      -6.492 -14.947 -23.719  1.00 26.93           C  
ATOM    580  HB2 ASN A  40      -5.562 -15.140 -24.253  1.00 26.93           H  
ATOM    581  HB3 ASN A  40      -6.993 -14.116 -24.214  1.00 26.93           H  
ATOM    582  O   ASN A  40      -7.373 -16.871 -26.089  1.00 26.93           O  
ATOM    583  CG  ASN A  40      -6.187 -14.497 -22.298  1.00 26.93           C  
ATOM    584  ND2 ASN A  40      -5.009 -14.006 -22.000  1.00 26.93           N  
ATOM    585 HD21 ASN A  40      -4.255 -13.887 -22.661  1.00 26.93           H  
ATOM    586 HD22 ASN A  40      -4.878 -13.723 -21.039  1.00 26.93           H  
ATOM    587  OD1 ASN A  40      -7.023 -14.578 -21.417  1.00 26.93           O  
ATOM    588  N   ASN A  41      -9.234 -15.836 -25.309  1.00 26.66           N  
ATOM    589  H   ASN A  41      -9.689 -15.595 -24.440  1.00 26.66           H  
ATOM    590  CA  ASN A  41      -9.778 -15.148 -26.494  1.00 26.66           C  
ATOM    591  HA  ASN A  41     -10.726 -14.728 -26.157  1.00 26.66           H  
ATOM    592  C   ASN A  41     -10.129 -15.922 -27.798  1.00 26.66           C  
ATOM    593  CB  ASN A  41      -8.885 -13.923 -26.762  1.00 26.66           C  
ATOM    594  HB2 ASN A  41      -8.672 -13.403 -25.829  1.00 26.66           H  
ATOM    595  HB3 ASN A  41      -7.941 -14.244 -27.204  1.00 26.66           H  
ATOM    596  O   ASN A  41      -9.290 -16.066 -28.678  1.00 26.66           O  
ATOM    597  CG  ASN A  41      -9.554 -12.931 -27.686  1.00 26.66           C  
ATOM    598  ND2 ASN A  41      -9.414 -13.092 -28.977  1.00 26.66           N  
ATOM    599 HD21 ASN A  41      -9.785 -12.378 -29.588  1.00 26.66           H  
ATOM    600 HD22 ASN A  41      -8.954 -13.915 -29.338  1.00 26.66           H  
ATOM    601  OD1 ASN A  41     -10.246 -12.037 -27.231  1.00 26.66           O  
ATOM    602  N   GLN A  42     -11.442 -16.174 -27.962  1.00 32.10           N  
ATOM    603  H   GLN A  42     -11.979 -16.153 -27.107  1.00 32.10           H  
ATOM    604  CA  GLN A  42     -12.279 -16.086 -29.190  1.00 32.10           C  
ATOM    605  HA  GLN A  42     -13.259 -16.470 -28.906  1.00 32.10           H  
ATOM    606  C   GLN A  42     -11.888 -16.847 -30.480  1.00 32.10           C  
ATOM    607  CB  GLN A  42     -12.495 -14.609 -29.590  1.00 32.10           C  
ATOM    608  HB2 GLN A  42     -11.553 -14.223 -29.981  1.00 32.10           H  
ATOM    609  HB3 GLN A  42     -13.213 -14.578 -30.409  1.00 32.10           H  
ATOM    610  O   GLN A  42     -10.791 -16.692 -31.004  1.00 32.10           O  
ATOM    611  CG  GLN A  42     -13.000 -13.658 -28.491  1.00 32.10           C  
ATOM    612  HG2 GLN A  42     -14.008 -13.951 -28.198  1.00 32.10           H  
ATOM    613  HG3 GLN A  42     -12.358 -13.727 -27.612  1.00 32.10           H  
ATOM    614  CD  GLN A  42     -13.026 -12.191 -28.937  1.00 32.10           C  
ATOM    615  NE2 GLN A  42     -13.246 -11.264 -28.033  1.00 32.10           N  
ATOM    616 HE21 GLN A  42     -13.197 -10.308 -28.355  1.00 32.10           H  
ATOM    617 HE22 GLN A  42     -13.260 -11.501 -27.051  1.00 32.10           H  
ATOM    618  OE1 GLN A  42     -12.859 -11.835 -30.091  1.00 32.10           O  
ATOM    619  N   ASN A  43     -12.885 -17.479 -31.121  1.00 29.71           N  
ATOM    620  H   ASN A  43     -13.624 -17.862 -30.548  1.00 29.71           H  
ATOM    621  CA  ASN A  43     -13.383 -17.105 -32.466  1.00 29.71           C  
ATOM    622  HA  ASN A  43     -13.621 -16.042 -32.445  1.00 29.71           H  
ATOM    623  C   ASN A  43     -14.728 -17.818 -32.778  1.00 29.71           C  
ATOM    624  CB  ASN A  43     -12.321 -17.331 -33.567  1.00 29.71           C  
ATOM    625  HB2 ASN A  43     -11.479 -17.911 -33.188  1.00 29.71           H  
ATOM    626  HB3 ASN A  43     -12.749 -17.882 -34.404  1.00 29.71           H  
ATOM    627  O   ASN A  43     -15.130 -18.702 -32.023  1.00 29.71           O  
ATOM    628  CG  ASN A  43     -11.827 -15.993 -34.096  1.00 29.71           C  
ATOM    629  ND2 ASN A  43     -10.867 -15.385 -33.442  1.00 29.71           N  
ATOM    630 HD21 ASN A  43     -10.602 -14.446 -33.703  1.00 29.71           H  
ATOM    631 HD22 ASN A  43     -10.512 -15.809 -32.596  1.00 29.71           H  
ATOM    632  OD1 ASN A  43     -12.365 -15.458 -35.049  1.00 29.71           O  
ATOM    633  N   GLY A  44     -15.417 -17.423 -33.861  1.00 30.50           N  
ATOM    634  H   GLY A  44     -15.001 -16.706 -34.438  1.00 30.50           H  
ATOM    635  CA  GLY A  44     -16.803 -17.832 -34.192  1.00 30.50           C  
ATOM    636  HA2 GLY A  44     -16.887 -17.988 -35.268  1.00 30.50           H  
ATOM    637  HA3 GLY A  44     -17.029 -18.785 -33.715  1.00 30.50           H  
ATOM    638  C   GLY A  44     -17.840 -16.806 -33.692  1.00 30.50           C  
ATOM    639  O   GLY A  44     -17.820 -16.501 -32.504  1.00 30.50           O  
ATOM    640  N   VAL A  45     -18.707 -16.132 -34.470  1.00 29.37           N  
ATOM    641  H   VAL A  45     -19.221 -15.473 -33.903  1.00 29.37           H  
ATOM    642  CA  VAL A  45     -19.212 -16.201 -35.872  1.00 29.37           C  
ATOM    643  HA  VAL A  45     -19.510 -15.170 -36.064  1.00 29.37           H  
ATOM    644  C   VAL A  45     -20.519 -17.001 -36.087  1.00 29.37           C  
ATOM    645  CB  VAL A  45     -18.156 -16.431 -36.983  1.00 29.37           C  
ATOM    646  HB  VAL A  45     -17.814 -17.466 -36.966  1.00 29.37           H  
ATOM    647  O   VAL A  45     -20.507 -18.224 -36.160  1.00 29.37           O  
ATOM    648  CG1 VAL A  45     -18.732 -16.183 -38.381  1.00 29.37           C  
ATOM    649 HG11 VAL A  45     -17.956 -16.307 -39.136  1.00 29.37           H  
ATOM    650 HG12 VAL A  45     -19.523 -16.902 -38.594  1.00 29.37           H  
ATOM    651 HG13 VAL A  45     -19.142 -15.175 -38.456  1.00 29.37           H  
ATOM    652  CG2 VAL A  45     -16.951 -15.485 -36.842  1.00 29.37           C  
ATOM    653 HG21 VAL A  45     -16.455 -15.619 -35.881  1.00 29.37           H  
ATOM    654 HG22 VAL A  45     -17.283 -14.450 -36.925  1.00 29.37           H  
ATOM    655 HG23 VAL A  45     -16.227 -15.689 -37.630  1.00 29.37           H  
ATOM    656  N   ASP A  46     -21.595 -16.224 -36.290  1.00 30.30           N  
ATOM    657  H   ASP A  46     -21.390 -15.236 -36.249  1.00 30.30           H  
ATOM    658  CA  ASP A  46     -22.869 -16.447 -37.011  1.00 30.30           C  
ATOM    659  HA  ASP A  46     -23.405 -15.511 -36.855  1.00 30.30           H  
ATOM    660  C   ASP A  46     -23.918 -17.508 -36.580  1.00 30.30           C  
ATOM    661  CB  ASP A  46     -22.597 -16.479 -38.530  1.00 30.30           C  
ATOM    662  HB2 ASP A  46     -23.535 -16.662 -39.054  1.00 30.30           H  
ATOM    663  HB3 ASP A  46     -21.926 -17.307 -38.758  1.00 30.30           H  
ATOM    664  O   ASP A  46     -23.616 -18.580 -36.067  1.00 30.30           O  
ATOM    665  CG  ASP A  46     -22.009 -15.169 -39.082  1.00 30.30           C  
ATOM    666  OD1 ASP A  46     -21.836 -14.211 -38.291  1.00 30.30           O  
ATOM    667  OD2 ASP A  46     -21.761 -15.133 -40.306  1.00 30.30           O  
ATOM    668  N   ASN A  47     -25.176 -17.208 -36.967  1.00 30.59           N  
ATOM    669  H   ASN A  47     -25.255 -16.318 -37.436  1.00 30.59           H  
ATOM    670  CA  ASN A  47     -26.436 -17.991 -36.903  1.00 30.59           C  
ATOM    671  HA  ASN A  47     -27.067 -17.549 -37.674  1.00 30.59           H  
ATOM    672  C   ASN A  47     -27.262 -17.933 -35.580  1.00 30.59           C  
ATOM    673  CB  ASN A  47     -26.246 -19.432 -37.414  1.00 30.59           C  
ATOM    674  HB2 ASN A  47     -25.650 -20.001 -36.700  1.00 30.59           H  
ATOM    675  HB3 ASN A  47     -27.220 -19.917 -37.487  1.00 30.59           H  
ATOM    676  O   ASN A  47     -26.822 -18.448 -34.555  1.00 30.59           O  
ATOM    677  CG  ASN A  47     -25.595 -19.489 -38.782  1.00 30.59           C  
ATOM    678  ND2 ASN A  47     -24.292 -19.631 -38.834  1.00 30.59           N  
ATOM    679 HD21 ASN A  47     -23.771 -19.612 -37.969  1.00 30.59           H  
ATOM    680 HD22 ASN A  47     -23.848 -19.585 -39.741  1.00 30.59           H  
ATOM    681  OD1 ASN A  47     -26.247 -19.371 -39.806  1.00 30.59           O  
ATOM    682  N   PRO A  48     -28.497 -17.368 -35.600  1.00 41.73           N  
ATOM    683  CA  PRO A  48     -29.438 -17.328 -34.463  1.00 41.73           C  
ATOM    684  HA  PRO A  48     -28.986 -17.717 -33.550  1.00 41.73           H  
ATOM    685  C   PRO A  48     -30.781 -18.060 -34.728  1.00 41.73           C  
ATOM    686  CB  PRO A  48     -29.699 -15.826 -34.323  1.00 41.73           C  
ATOM    687  HB2 PRO A  48     -30.590 -15.601 -33.737  1.00 41.73           H  
ATOM    688  HB3 PRO A  48     -28.826 -15.342 -33.885  1.00 41.73           H  
ATOM    689  O   PRO A  48     -31.044 -18.479 -35.852  1.00 41.73           O  
ATOM    690  CG  PRO A  48     -29.853 -15.397 -35.787  1.00 41.73           C  
ATOM    691  HG2 PRO A  48     -29.579 -14.351 -35.923  1.00 41.73           H  
ATOM    692  HG3 PRO A  48     -30.877 -15.567 -36.120  1.00 41.73           H  
ATOM    693  CD  PRO A  48     -28.902 -16.330 -36.546  1.00 41.73           C  
ATOM    694  HD2 PRO A  48     -29.408 -16.771 -37.405  1.00 41.73           H  
ATOM    695  HD3 PRO A  48     -28.035 -15.756 -36.872  1.00 41.73           H  
ATOM    696  N   ASN A  49     -31.694 -18.102 -33.739  1.00 26.96           N  
ATOM    697  H   ASN A  49     -31.418 -17.797 -32.816  1.00 26.96           H  
ATOM    698  CA  ASN A  49     -33.153 -18.163 -33.976  1.00 26.96           C  
ATOM    699  HA  ASN A  49     -33.363 -17.505 -34.820  1.00 26.96           H  
ATOM    700  C   ASN A  49     -33.979 -17.629 -32.770  1.00 26.96           C  
ATOM    701  CB  ASN A  49     -33.588 -19.592 -34.381  1.00 26.96           C  
ATOM    702  HB2 ASN A  49     -32.780 -20.101 -34.907  1.00 26.96           H  
ATOM    703  HB3 ASN A  49     -33.834 -20.178 -33.496  1.00 26.96           H  
ATOM    704  O   ASN A  49     -33.409 -17.311 -31.733  1.00 26.96           O  
ATOM    705  CG  ASN A  49     -34.770 -19.543 -35.338  1.00 26.96           C  
ATOM    706  ND2 ASN A  49     -35.980 -19.747 -34.871  1.00 26.96           N  
ATOM    707 HD21 ASN A  49     -36.750 -19.674 -35.521  1.00 26.96           H  
ATOM    708 HD22 ASN A  49     -36.160 -19.990 -33.907  1.00 26.96           H  
ATOM    709  OD1 ASN A  49     -34.642 -19.229 -36.506  1.00 26.96           O  
ATOM    710  N   ASP A  50     -35.308 -17.531 -32.936  1.00 28.89           N  
ATOM    711  H   ASP A  50     -35.642 -17.804 -33.850  1.00 28.89           H  
ATOM    712  CA  ASP A  50     -36.388 -17.349 -31.934  1.00 28.89           C  
ATOM    713  HA  ASP A  50     -37.167 -16.807 -32.469  1.00 28.89           H  
ATOM    714  C   ASP A  50     -36.112 -16.484 -30.676  1.00 28.89           C  
ATOM    715  CB  ASP A  50     -37.016 -18.716 -31.570  1.00 28.89           C  
ATOM    716  HB2 ASP A  50     -36.427 -19.527 -31.997  1.00 28.89           H  
ATOM    717  HB3 ASP A  50     -37.025 -18.866 -30.490  1.00 28.89           H  
ATOM    718  O   ASP A  50     -35.665 -16.968 -29.637  1.00 28.89           O  
ATOM    719  CG  ASP A  50     -38.455 -18.821 -32.083  1.00 28.89           C  
ATOM    720  OD1 ASP A  50     -39.403 -18.567 -31.297  1.00 28.89           O  
ATOM    721  OD2 ASP A  50     -38.612 -19.125 -33.282  1.00 28.89           O  
ATOM    722  N   ILE A  51     -36.532 -15.212 -30.719  1.00 32.72           N  
ATOM    723  H   ILE A  51     -36.918 -14.869 -31.587  1.00 32.72           H  
ATOM    724  CA  ILE A  51     -36.651 -14.333 -29.539  1.00 32.72           C  
ATOM    725  HA  ILE A  51     -36.217 -14.829 -28.671  1.00 32.72           H  
ATOM    726  C   ILE A  51     -38.140 -14.098 -29.261  1.00 32.72           C  
ATOM    727  CB  ILE A  51     -35.886 -13.003 -29.745  1.00 32.72           C  
ATOM    728  HB  ILE A  51     -36.306 -12.493 -30.612  1.00 32.72           H  
ATOM    729  O   ILE A  51     -38.802 -13.388 -30.015  1.00 32.72           O  
ATOM    730  CG1 ILE A  51     -34.383 -13.256 -30.015  1.00 32.72           C  
ATOM    731 HG12 ILE A  51     -33.928 -13.718 -29.139  1.00 32.72           H  
ATOM    732 HG13 ILE A  51     -34.278 -13.950 -30.849  1.00 32.72           H  
ATOM    733  CG2 ILE A  51     -36.069 -12.093 -28.511  1.00 32.72           C  
ATOM    734 HG21 ILE A  51     -37.123 -11.867 -28.351  1.00 32.72           H  
ATOM    735 HG22 ILE A  51     -35.559 -11.141 -28.660  1.00 32.72           H  
ATOM    736 HG23 ILE A  51     -35.663 -12.579 -27.624  1.00 32.72           H  
ATOM    737  CD1 ILE A  51     -33.592 -11.994 -30.385  1.00 32.72           C  
ATOM    738 HD11 ILE A  51     -33.500 -11.331 -29.525  1.00 32.72           H  
ATOM    739 HD12 ILE A  51     -32.591 -12.280 -30.706  1.00 32.72           H  
ATOM    740 HD13 ILE A  51     -34.088 -11.470 -31.203  1.00 32.72           H  
ATOM    741  N   ASN A  52     -38.680 -14.697 -28.194  1.00 33.49           N  
ATOM    742  H   ASN A  52     -38.089 -15.280 -27.618  1.00 33.49           H  
ATOM    743  CA  ASN A  52     -40.115 -14.675 -27.887  1.00 33.49           C  
ATOM    744  HA  ASN A  52     -40.529 -13.717 -28.204  1.00 33.49           H  
ATOM    745  C   ASN A  52     -40.402 -14.854 -26.377  1.00 33.49           C  
ATOM    746  CB  ASN A  52     -40.778 -15.816 -28.694  1.00 33.49           C  
ATOM    747  HB2 ASN A  52     -40.118 -16.683 -28.730  1.00 33.49           H  
ATOM    748  HB3 ASN A  52     -41.699 -16.126 -28.202  1.00 33.49           H  
ATOM    749  O   ASN A  52     -39.844 -15.761 -25.768  1.00 33.49           O  
ATOM    750  CG  ASN A  52     -41.149 -15.389 -30.102  1.00 33.49           C  
ATOM    751  ND2 ASN A  52     -40.680 -16.060 -31.124  1.00 33.49           N  
ATOM    752 HD21 ASN A  52     -41.007 -15.795 -32.042  1.00 33.49           H  
ATOM    753 HD22 ASN A  52     -40.105 -16.883 -31.014  1.00 33.49           H  
ATOM    754  OD1 ASN A  52     -41.922 -14.462 -30.280  1.00 33.49           O  
ATOM    755  N   ASN A  53     -41.318 -14.113 -25.735  1.00 32.38           N  
ATOM    756  H   ASN A  53     -41.456 -14.373 -24.769  1.00 32.38           H  
ATOM    757  CA  ASN A  53     -41.999 -12.863 -26.124  1.00 32.38           C  
ATOM    758  HA  ASN A  53     -41.263 -12.170 -26.532  1.00 32.38           H  
ATOM    759  C   ASN A  53     -42.647 -12.200 -24.872  1.00 32.38           C  
ATOM    760  CB  ASN A  53     -43.083 -13.160 -27.188  1.00 32.38           C  
ATOM    761  HB2 ASN A  53     -44.020 -13.422 -26.696  1.00 32.38           H  
ATOM    762  HB3 ASN A  53     -42.796 -14.014 -27.801  1.00 32.38           H  
ATOM    763  O   ASN A  53     -42.825 -12.872 -23.856  1.00 32.38           O  
ATOM    764  CG  ASN A  53     -43.335 -11.976 -28.111  1.00 32.38           C  
ATOM    765  ND2 ASN A  53     -43.175 -12.134 -29.399  1.00 32.38           N  
ATOM    766 HD21 ASN A  53     -43.305 -11.317 -29.979  1.00 32.38           H  
ATOM    767 HD22 ASN A  53     -42.826 -13.002 -29.779  1.00 32.38           H  
ATOM    768  OD1 ASN A  53     -43.649 -10.879 -27.687  1.00 32.38           O  
ATOM    769  N   GLY A  54     -43.069 -10.933 -24.970  1.00 29.00           N  
ATOM    770  H   GLY A  54     -42.951 -10.481 -25.866  1.00 29.00           H  
ATOM    771  CA  GLY A  54     -43.879 -10.211 -23.973  1.00 29.00           C  
ATOM    772  HA2 GLY A  54     -44.797  -9.892 -24.466  1.00 29.00           H  
ATOM    773  HA3 GLY A  54     -44.159 -10.884 -23.163  1.00 29.00           H  
ATOM    774  C   GLY A  54     -43.182  -8.988 -23.341  1.00 29.00           C  
ATOM    775  O   GLY A  54     -41.976  -9.014 -23.132  1.00 29.00           O  
ATOM    776  N   ASN A  55     -43.883  -7.898 -22.995  1.00 26.72           N  
ATOM    777  H   ASN A  55     -43.337  -7.158 -22.578  1.00 26.72           H  
ATOM    778  CA  ASN A  55     -45.289  -7.562 -23.276  1.00 26.72           C  
ATOM    779  HA  ASN A  55     -45.541  -7.897 -24.282  1.00 26.72           H  
ATOM    780  C   ASN A  55     -45.531  -6.030 -23.236  1.00 26.72           C  
ATOM    781  CB  ASN A  55     -46.195  -8.280 -22.250  1.00 26.72           C  
ATOM    782  HB2 ASN A  55     -45.892  -9.321 -22.139  1.00 26.72           H  
ATOM    783  HB3 ASN A  55     -46.086  -7.791 -21.282  1.00 26.72           H  
ATOM    784  O   ASN A  55     -44.709  -5.277 -22.720  1.00 26.72           O  
ATOM    785  CG  ASN A  55     -47.664  -8.277 -22.647  1.00 26.72           C  
ATOM    786  ND2 ASN A  55     -48.561  -8.442 -21.707  1.00 26.72           N  
ATOM    787 HD21 ASN A  55     -48.279  -8.478 -20.738  1.00 26.72           H  
ATOM    788 HD22 ASN A  55     -49.528  -8.386 -21.993  1.00 26.72           H  
ATOM    789  OD1 ASN A  55     -48.025  -8.132 -23.803  1.00 26.72           O  
ATOM    790  N   ASN A  56     -46.678  -5.579 -23.753  1.00 32.13           N  
ATOM    791  H   ASN A  56     -47.297  -6.271 -24.150  1.00 32.13           H  
ATOM    792  CA  ASN A  56     -47.193  -4.205 -23.653  1.00 32.13           C  
ATOM    793  HA  ASN A  56     -46.400  -3.519 -23.951  1.00 32.13           H  
ATOM    794  C   ASN A  56     -47.598  -3.827 -22.200  1.00 32.13           C  
ATOM    795  CB  ASN A  56     -48.364  -4.094 -24.654  1.00 32.13           C  
ATOM    796  HB2 ASN A  56     -49.027  -3.276 -24.371  1.00 32.13           H  
ATOM    797  HB3 ASN A  56     -48.962  -5.005 -24.637  1.00 32.13           H  
ATOM    798  O   ASN A  56     -47.809  -4.710 -21.372  1.00 32.13           O  
ATOM    799  CG  ASN A  56     -47.890  -3.847 -26.074  1.00 32.13           C  
ATOM    800  ND2 ASN A  56     -48.103  -2.666 -26.605  1.00 32.13           N  
ATOM    801 HD21 ASN A  56     -48.630  -1.957 -26.115  1.00 32.13           H  
ATOM    802 HD22 ASN A  56     -47.750  -2.526 -27.541  1.00 32.13           H  
ATOM    803  OD1 ASN A  56     -47.317  -4.701 -26.725  1.00 32.13           O  
ATOM    804  N   ASN A  57     -47.761  -2.546 -21.828  1.00 30.47           N  
ATOM    805  H   ASN A  57     -47.867  -2.408 -20.833  1.00 30.47           H  
ATOM    806  CA  ASN A  57     -47.871  -1.329 -22.653  1.00 30.47           C  
ATOM    807  HA  ASN A  57     -47.427  -1.511 -23.632  1.00 30.47           H  
ATOM    808  C   ASN A  57     -47.154  -0.102 -22.039  1.00 30.47           C  
ATOM    809  CB  ASN A  57     -49.372  -0.999 -22.822  1.00 30.47           C  
ATOM    810  HB2 ASN A  57     -49.962  -1.910 -22.920  1.00 30.47           H  
ATOM    811  HB3 ASN A  57     -49.733  -0.474 -21.938  1.00 30.47           H  
ATOM    812  O   ASN A  57     -46.842  -0.091 -20.853  1.00 30.47           O  
ATOM    813  CG  ASN A  57     -49.616  -0.154 -24.057  1.00 30.47           C  
ATOM    814  ND2 ASN A  57     -49.764   1.142 -23.924  1.00 30.47           N  
ATOM    815 HD21 ASN A  57     -49.831   1.695 -24.767  1.00 30.47           H  
ATOM    816 HD22 ASN A  57     -49.648   1.595 -23.028  1.00 30.47           H  
ATOM    817  OD1 ASN A  57     -49.590  -0.660 -25.167  1.00 30.47           O  
ATOM    818  N   SER A  58     -46.970   0.956 -22.838  1.00 30.21           N  
ATOM    819  H   SER A  58     -47.289   0.904 -23.795  1.00 30.21           H  
ATOM    820  CA  SER A  58     -46.516   2.285 -22.405  1.00 30.21           C  
ATOM    821  HA  SER A  58     -45.719   2.151 -21.673  1.00 30.21           H  
ATOM    822  C   SER A  58     -47.609   3.144 -21.729  1.00 30.21           C  
ATOM    823  CB  SER A  58     -45.910   3.021 -23.611  1.00 30.21           C  
ATOM    824  HB2 SER A  58     -45.066   2.448 -23.994  1.00 30.21           H  
ATOM    825  HB3 SER A  58     -45.542   4.000 -23.304  1.00 30.21           H  
ATOM    826  O   SER A  58     -48.780   2.761 -21.649  1.00 30.21           O  
ATOM    827  OG  SER A  58     -46.871   3.177 -24.639  1.00 30.21           O  
ATOM    828  HG  SER A  58     -46.545   3.856 -25.234  1.00 30.21           H  
ATOM    829  N   HIS A  59     -47.174   4.313 -21.247  1.00 28.37           N  
ATOM    830  H   HIS A  59     -46.196   4.508 -21.407  1.00 28.37           H  
ATOM    831  CA  HIS A  59     -47.843   5.346 -20.443  1.00 28.37           C  
ATOM    832  HA  HIS A  59     -47.895   4.978 -19.418  1.00 28.37           H  
ATOM    833  C   HIS A  59     -49.262   5.830 -20.824  1.00 28.37           C  
ATOM    834  CB  HIS A  59     -46.894   6.562 -20.465  1.00 28.37           C  
ATOM    835  HB2 HIS A  59     -45.989   6.280 -19.927  1.00 28.37           H  
ATOM    836  HB3 HIS A  59     -47.339   7.386 -19.907  1.00 28.37           H  
ATOM    837  O   HIS A  59     -49.703   5.769 -21.972  1.00 28.37           O  
ATOM    838  CG  HIS A  59     -46.474   7.082 -21.834  1.00 28.37           C  
ATOM    839  CD2 HIS A  59     -46.996   6.795 -23.073  1.00 28.37           C  
ATOM    840  HD2 HIS A  59     -47.819   6.131 -23.291  1.00 28.37           H  
ATOM    841  ND1 HIS A  59     -45.387   7.895 -22.058  1.00 28.37           N  
ATOM    842  HD1 HIS A  59     -44.705   8.167 -21.364  1.00 28.37           H  
ATOM    843  CE1 HIS A  59     -45.246   8.075 -23.382  1.00 28.37           C  
ATOM    844  HE1 HIS A  59     -44.442   8.625 -23.847  1.00 28.37           H  
ATOM    845  NE2 HIS A  59     -46.227   7.436 -24.043  1.00 28.37           N  
ATOM    846  N   HIS A  60     -49.942   6.478 -19.861  1.00 35.23           N  
ATOM    847  H   HIS A  60     -49.578   6.468 -18.919  1.00 35.23           H  
ATOM    848  CA  HIS A  60     -51.010   7.435 -20.180  1.00 35.23           C  
ATOM    849  HA  HIS A  60     -50.688   7.957 -21.081  1.00 35.23           H  
ATOM    850  C   HIS A  60     -51.247   8.522 -19.104  1.00 35.23           C  
ATOM    851  CB  HIS A  60     -52.312   6.685 -20.534  1.00 35.23           C  
ATOM    852  HB2 HIS A  60     -52.080   5.700 -20.939  1.00 35.23           H  
ATOM    853  HB3 HIS A  60     -52.927   6.526 -19.648  1.00 35.23           H  
ATOM    854  O   HIS A  60     -52.016   8.320 -18.167  1.00 35.23           O  
ATOM    855  CG  HIS A  60     -53.086   7.429 -21.586  1.00 35.23           C  
ATOM    856  CD2 HIS A  60     -54.278   8.081 -21.437  1.00 35.23           C  
ATOM    857  HD2 HIS A  60     -54.852   8.128 -20.524  1.00 35.23           H  
ATOM    858  ND1 HIS A  60     -52.684   7.598 -22.889  1.00 35.23           N  
ATOM    859  HD1 HIS A  60     -51.868   7.169 -23.302  1.00 35.23           H  
ATOM    860  CE1 HIS A  60     -53.612   8.335 -23.519  1.00 35.23           C  
ATOM    861  HE1 HIS A  60     -53.575   8.598 -24.565  1.00 35.23           H  
ATOM    862  NE2 HIS A  60     -54.598   8.683 -22.666  1.00 35.23           N  
ATOM    863  N   LYS A  61     -50.678   9.724 -19.314  1.00 34.78           N  
ATOM    864  H   LYS A  61     -50.024   9.778 -20.081  1.00 34.78           H  
ATOM    865  CA  LYS A  61     -50.874  10.950 -18.490  1.00 34.78           C  
ATOM    866  HA  LYS A  61     -50.243  11.729 -18.918  1.00 34.78           H  
ATOM    867  C   LYS A  61     -50.368  10.810 -17.032  1.00 34.78           C  
ATOM    868  CB  LYS A  61     -52.337  11.439 -18.624  1.00 34.78           C  
ATOM    869  HB2 LYS A  61     -52.490  12.322 -18.004  1.00 34.78           H  
ATOM    870  HB3 LYS A  61     -53.005  10.662 -18.252  1.00 34.78           H  
ATOM    871  O   LYS A  61     -49.793   9.788 -16.675  1.00 34.78           O  
ATOM    872  CG  LYS A  61     -52.711  11.800 -20.080  1.00 34.78           C  
ATOM    873  HG2 LYS A  61     -52.414  12.830 -20.278  1.00 34.78           H  
ATOM    874  HG3 LYS A  61     -52.178  11.157 -20.779  1.00 34.78           H  
ATOM    875  CD  LYS A  61     -54.211  11.629 -20.356  1.00 34.78           C  
ATOM    876  HD2 LYS A  61     -54.482  10.598 -20.130  1.00 34.78           H  
ATOM    877  HD3 LYS A  61     -54.786  12.295 -19.713  1.00 34.78           H  
ATOM    878  CE  LYS A  61     -54.503  11.934 -21.832  1.00 34.78           C  
ATOM    879  HE2 LYS A  61     -53.670  11.564 -22.429  1.00 34.78           H  
ATOM    880  HE3 LYS A  61     -54.561  13.014 -21.964  1.00 34.78           H  
ATOM    881  NZ  LYS A  61     -55.750  11.275 -22.294  1.00 34.78           N  
ATOM    882  HZ1 LYS A  61     -55.974  11.548 -23.241  1.00 34.78           H  
ATOM    883  HZ2 LYS A  61     -55.601  10.276 -22.310  1.00 34.78           H  
ATOM    884  HZ3 LYS A  61     -56.528  11.479 -21.684  1.00 34.78           H  
ATOM    885  N   LYS A  62     -50.422  11.895 -16.239  1.00 33.66           N  
ATOM    886  H   LYS A  62     -50.931  12.702 -16.568  1.00 33.66           H  
ATOM    887  CA  LYS A  62     -49.704  12.054 -14.947  1.00 33.66           C  
ATOM    888  HA  LYS A  62     -49.586  11.075 -14.483  1.00 33.66           H  
ATOM    889  C   LYS A  62     -50.521  12.943 -13.975  1.00 33.66           C  
ATOM    890  CB  LYS A  62     -48.285  12.656 -15.215  1.00 33.66           C  
ATOM    891  HB2 LYS A  62     -48.396  13.670 -15.598  1.00 33.66           H  
ATOM    892  HB3 LYS A  62     -47.748  12.711 -14.268  1.00 33.66           H  
ATOM    893  O   LYS A  62     -51.088  13.923 -14.451  1.00 33.66           O  
ATOM    894  CG  LYS A  62     -47.423  11.840 -16.223  1.00 33.66           C  
ATOM    895  HG2 LYS A  62     -47.384  10.812 -15.862  1.00 33.66           H  
ATOM    896  HG3 LYS A  62     -47.938  11.839 -17.183  1.00 33.66           H  
ATOM    897  CD  LYS A  62     -45.968  12.285 -16.526  1.00 33.66           C  
ATOM    898  HD2 LYS A  62     -45.377  12.251 -15.610  1.00 33.66           H  
ATOM    899  HD3 LYS A  62     -45.967  13.299 -16.925  1.00 33.66           H  
ATOM    900  CE  LYS A  62     -45.384  11.296 -17.574  1.00 33.66           C  
ATOM    901  HE2 LYS A  62     -45.463  10.289 -17.165  1.00 33.66           H  
ATOM    902  HE3 LYS A  62     -46.022  11.317 -18.458  1.00 33.66           H  
ATOM    903  NZ  LYS A  62     -43.966  11.510 -18.010  1.00 33.66           N  
ATOM    904  HZ1 LYS A  62     -43.307  11.433 -17.248  1.00 33.66           H  
ATOM    905  HZ2 LYS A  62     -43.821  12.385 -18.493  1.00 33.66           H  
ATOM    906  HZ3 LYS A  62     -43.694  10.790 -18.664  1.00 33.66           H  
ATOM    907  N   ASN A  63     -50.590  12.619 -12.669  1.00 28.62           N  
ATOM    908  H   ASN A  63     -50.218  11.724 -12.386  1.00 28.62           H  
ATOM    909  CA  ASN A  63     -50.966  13.528 -11.553  1.00 28.62           C  
ATOM    910  HA  ASN A  63     -50.276  14.371 -11.571  1.00 28.62           H  
ATOM    911  C   ASN A  63     -50.818  12.876 -10.144  1.00 28.62           C  
ATOM    912  CB  ASN A  63     -52.420  14.053 -11.717  1.00 28.62           C  
ATOM    913  HB2 ASN A  63     -52.951  13.964 -10.769  1.00 28.62           H  
ATOM    914  HB3 ASN A  63     -52.960  13.448 -12.444  1.00 28.62           H  
ATOM    915  O   ASN A  63     -50.992  11.673 -10.010  1.00 28.62           O  
ATOM    916  CG  ASN A  63     -52.513  15.518 -12.137  1.00 28.62           C  
ATOM    917  ND2 ASN A  63     -53.711  16.038 -12.273  1.00 28.62           N  
ATOM    918 HD21 ASN A  63     -54.535  15.490 -12.073  1.00 28.62           H  
ATOM    919 HD22 ASN A  63     -53.731  17.023 -12.495  1.00 28.62           H  
ATOM    920  OD1 ASN A  63     -51.539  16.225 -12.328  1.00 28.62           O  
ATOM    921  N   ASN A  64     -50.552  13.715  -9.129  1.00 28.74           N  
ATOM    922  H   ASN A  64     -50.407  14.665  -9.440  1.00 28.74           H  
ATOM    923  CA  ASN A  64     -50.870  13.651  -7.677  1.00 28.74           C  
ATOM    924  HA  ASN A  64     -50.172  14.352  -7.222  1.00 28.74           H  
ATOM    925  C   ASN A  64     -50.748  12.366  -6.783  1.00 28.74           C  
ATOM    926  CB  ASN A  64     -52.262  14.289  -7.507  1.00 28.74           C  
ATOM    927  HB2 ASN A  64     -52.964  13.835  -8.206  1.00 28.74           H  
ATOM    928  HB3 ASN A  64     -52.637  14.076  -6.506  1.00 28.74           H  
ATOM    929  O   ASN A  64     -51.380  11.349  -7.018  1.00 28.74           O  
ATOM    930  CG  ASN A  64     -52.240  15.791  -7.728  1.00 28.74           C  
ATOM    931  ND2 ASN A  64     -52.397  16.597  -6.703  1.00 28.74           N  
ATOM    932 HD21 ASN A  64     -52.385  17.586  -6.905  1.00 28.74           H  
ATOM    933 HD22 ASN A  64     -52.580  16.256  -5.770  1.00 28.74           H  
ATOM    934  OD1 ASN A  64     -52.027  16.261  -8.830  1.00 28.74           O  
ATOM    935  N   HIS A  65     -50.126  12.574  -5.602  1.00 33.62           N  
ATOM    936  H   HIS A  65     -49.601  13.436  -5.560  1.00 33.62           H  
ATOM    937  CA  HIS A  65     -50.377  11.975  -4.258  1.00 33.62           C  
ATOM    938  HA  HIS A  65     -49.710  12.536  -3.603  1.00 33.62           H  
ATOM    939  C   HIS A  65     -50.048  10.488  -3.892  1.00 33.62           C  
ATOM    940  CB  HIS A  65     -51.783  12.382  -3.765  1.00 33.62           C  
ATOM    941  HB2 HIS A  65     -51.981  11.895  -2.811  1.00 33.62           H  
ATOM    942  HB3 HIS A  65     -52.522  11.999  -4.469  1.00 33.62           H  
ATOM    943  O   HIS A  65     -50.878   9.598  -4.006  1.00 33.62           O  
ATOM    944  CG  HIS A  65     -51.987  13.874  -3.589  1.00 33.62           C  
ATOM    945  CD2 HIS A  65     -53.043  14.601  -4.067  1.00 33.62           C  
ATOM    946  HD2 HIS A  65     -53.884  14.205  -4.616  1.00 33.62           H  
ATOM    947  ND1 HIS A  65     -51.172  14.758  -2.909  1.00 33.62           N  
ATOM    948  HD1 HIS A  65     -50.433  14.518  -2.264  1.00 33.62           H  
ATOM    949  CE1 HIS A  65     -51.701  15.987  -3.024  1.00 33.62           C  
ATOM    950  HE1 HIS A  65     -51.306  16.877  -2.557  1.00 33.62           H  
ATOM    951  NE2 HIS A  65     -52.824  15.947  -3.759  1.00 33.62           N  
ATOM    952  N   HIS A  66     -48.914  10.330  -3.178  1.00 35.99           N  
ATOM    953  H   HIS A  66     -48.236  11.062  -3.335  1.00 35.99           H  
ATOM    954  CA  HIS A  66     -48.735   9.662  -1.855  1.00 35.99           C  
ATOM    955  HA  HIS A  66     -47.756  10.036  -1.556  1.00 35.99           H  
ATOM    956  C   HIS A  66     -48.578   8.122  -1.617  1.00 35.99           C  
ATOM    957  CB  HIS A  66     -49.692  10.289  -0.817  1.00 35.99           C  
ATOM    958  HB2 HIS A  66     -50.722  10.163  -1.151  1.00 35.99           H  
ATOM    959  HB3 HIS A  66     -49.595   9.758   0.130  1.00 35.99           H  
ATOM    960  O   HIS A  66     -49.548   7.415  -1.383  1.00 35.99           O  
ATOM    961  CG  HIS A  66     -49.408  11.746  -0.557  1.00 35.99           C  
ATOM    962  CD2 HIS A  66     -50.292  12.785  -0.634  1.00 35.99           C  
ATOM    963  HD2 HIS A  66     -51.349  12.704  -0.844  1.00 35.99           H  
ATOM    964  ND1 HIS A  66     -48.181  12.279  -0.231  1.00 35.99           N  
ATOM    965  HD1 HIS A  66     -47.357  11.740  -0.005  1.00 35.99           H  
ATOM    966  CE1 HIS A  66     -48.314  13.614  -0.160  1.00 35.99           C  
ATOM    967  HE1 HIS A  66     -47.521  14.303   0.091  1.00 35.99           H  
ATOM    968  NE2 HIS A  66     -49.578  13.974  -0.437  1.00 35.99           N  
ATOM    969  N   ASN A  67     -47.312   7.742  -1.328  1.00 30.61           N  
ATOM    970  H   ASN A  67     -46.610   8.346  -1.734  1.00 30.61           H  
ATOM    971  CA  ASN A  67     -46.809   7.009  -0.127  1.00 30.61           C  
ATOM    972  HA  ASN A  67     -45.736   7.196  -0.132  1.00 30.61           H  
ATOM    973  C   ASN A  67     -46.915   5.448   0.054  1.00 30.61           C  
ATOM    974  CB  ASN A  67     -47.345   7.697   1.151  1.00 30.61           C  
ATOM    975  HB2 ASN A  67     -48.419   7.519   1.198  1.00 30.61           H  
ATOM    976  HB3 ASN A  67     -46.884   7.212   2.012  1.00 30.61           H  
ATOM    977  O   ASN A  67     -47.775   4.782  -0.499  1.00 30.61           O  
ATOM    978  CG  ASN A  67     -47.124   9.182   1.378  1.00 30.61           C  
ATOM    979  ND2 ASN A  67     -47.568   9.647   2.521  1.00 30.61           N  
ATOM    980 HD21 ASN A  67     -48.019   9.014   3.166  1.00 30.61           H  
ATOM    981 HD22 ASN A  67     -47.461  10.632   2.719  1.00 30.61           H  
ATOM    982  OD1 ASN A  67     -46.578   9.930   0.578  1.00 30.61           O  
ATOM    983  N   HIS A  68     -46.066   4.939   0.986  1.00 35.34           N  
ATOM    984  H   HIS A  68     -45.356   5.594   1.280  1.00 35.34           H  
ATOM    985  CA  HIS A  68     -46.197   3.766   1.910  1.00 35.34           C  
ATOM    986  HA  HIS A  68     -45.502   4.021   2.710  1.00 35.34           H  
ATOM    987  C   HIS A  68     -45.748   2.298   1.557  1.00 35.34           C  
ATOM    988  CB  HIS A  68     -47.562   3.811   2.636  1.00 35.34           C  
ATOM    989  HB2 HIS A  68     -47.674   2.911   3.240  1.00 35.34           H  
ATOM    990  HB3 HIS A  68     -48.361   3.780   1.895  1.00 35.34           H  
ATOM    991  O   HIS A  68     -46.526   1.500   1.057  1.00 35.34           O  
ATOM    992  CG  HIS A  68     -47.755   5.020   3.534  1.00 35.34           C  
ATOM    993  CD2 HIS A  68     -48.722   5.981   3.399  1.00 35.34           C  
ATOM    994  HD2 HIS A  68     -49.496   5.990   2.646  1.00 35.34           H  
ATOM    995  ND1 HIS A  68     -46.977   5.392   4.614  1.00 35.34           N  
ATOM    996  HD1 HIS A  68     -46.297   4.817   5.092  1.00 35.34           H  
ATOM    997  CE1 HIS A  68     -47.441   6.562   5.083  1.00 35.34           C  
ATOM    998  HE1 HIS A  68     -47.055   7.074   5.952  1.00 35.34           H  
ATOM    999  NE2 HIS A  68     -48.480   6.986   4.347  1.00 35.34           N  
ATOM   1000  N   HIS A  69     -44.558   1.917   2.089  1.00 35.40           N  
ATOM   1001  H   HIS A  69     -43.942   2.695   2.275  1.00 35.40           H  
ATOM   1002  CA  HIS A  69     -44.202   0.699   2.896  1.00 35.40           C  
ATOM   1003  HA  HIS A  69     -43.250   0.997   3.335  1.00 35.40           H  
ATOM   1004  C   HIS A  69     -43.863  -0.741   2.355  1.00 35.40           C  
ATOM   1005  CB  HIS A  69     -45.150   0.601   4.109  1.00 35.40           C  
ATOM   1006  HB2 HIS A  69     -46.181   0.554   3.758  1.00 35.40           H  
ATOM   1007  HB3 HIS A  69     -44.957  -0.330   4.642  1.00 35.40           H  
ATOM   1008  O   HIS A  69     -44.639  -1.376   1.656  1.00 35.40           O  
ATOM   1009  CG  HIS A  69     -44.996   1.727   5.100  1.00 35.40           C  
ATOM   1010  CD2 HIS A  69     -45.980   2.570   5.533  1.00 35.40           C  
ATOM   1011  HD2 HIS A  69     -47.024   2.521   5.259  1.00 35.40           H  
ATOM   1012  ND1 HIS A  69     -43.839   2.091   5.752  1.00 35.40           N  
ATOM   1013  HD1 HIS A  69     -42.974   1.569   5.759  1.00 35.40           H  
ATOM   1014  CE1 HIS A  69     -44.111   3.161   6.517  1.00 35.40           C  
ATOM   1015  HE1 HIS A  69     -43.404   3.660   7.164  1.00 35.40           H  
ATOM   1016  NE2 HIS A  69     -45.397   3.517   6.382  1.00 35.40           N  
ATOM   1017  N   TYR A  70     -42.764  -1.296   2.936  1.00 31.09           N  
ATOM   1018  H   TYR A  70     -42.169  -0.624   3.399  1.00 31.09           H  
ATOM   1019  CA  TYR A  70     -42.422  -2.712   3.306  1.00 31.09           C  
ATOM   1020  HA  TYR A  70     -41.516  -2.601   3.902  1.00 31.09           H  
ATOM   1021  C   TYR A  70     -41.963  -3.772   2.246  1.00 31.09           C  
ATOM   1022  CB  TYR A  70     -43.473  -3.240   4.305  1.00 31.09           C  
ATOM   1023  HB2 TYR A  70     -43.208  -4.253   4.609  1.00 31.09           H  
ATOM   1024  HB3 TYR A  70     -44.425  -3.312   3.779  1.00 31.09           H  
ATOM   1025  O   TYR A  70     -41.859  -3.456   1.068  1.00 31.09           O  
ATOM   1026  CG  TYR A  70     -43.681  -2.434   5.588  1.00 31.09           C  
ATOM   1027  CD1 TYR A  70     -42.658  -1.640   6.159  1.00 31.09           C  
ATOM   1028  HD1 TYR A  70     -41.680  -1.583   5.705  1.00 31.09           H  
ATOM   1029  CD2 TYR A  70     -44.934  -2.500   6.230  1.00 31.09           C  
ATOM   1030  HD2 TYR A  70     -45.720  -3.111   5.812  1.00 31.09           H  
ATOM   1031  CE1 TYR A  70     -42.886  -0.923   7.349  1.00 31.09           C  
ATOM   1032  HE1 TYR A  70     -42.090  -0.342   7.793  1.00 31.09           H  
ATOM   1033  CE2 TYR A  70     -45.171  -1.773   7.413  1.00 31.09           C  
ATOM   1034  HE2 TYR A  70     -46.131  -1.824   7.906  1.00 31.09           H  
ATOM   1035  OH  TYR A  70     -44.376  -0.305   9.130  1.00 31.09           O  
ATOM   1036  HH  TYR A  70     -43.595   0.147   9.456  1.00 31.09           H  
ATOM   1037  CZ  TYR A  70     -44.148  -0.988   7.979  1.00 31.09           C  
ATOM   1038  N   HIS A  71     -41.629  -5.038   2.616  1.00 32.12           N  
ATOM   1039  H   HIS A  71     -42.022  -5.723   1.986  1.00 32.12           H  
ATOM   1040  CA  HIS A  71     -40.340  -5.552   3.193  1.00 32.12           C  
ATOM   1041  HA  HIS A  71     -39.516  -5.203   2.571  1.00 32.12           H  
ATOM   1042  C   HIS A  71     -40.230  -7.125   3.202  1.00 32.12           C  
ATOM   1043  CB  HIS A  71     -40.144  -5.021   4.635  1.00 32.12           C  
ATOM   1044  HB2 HIS A  71     -39.513  -5.698   5.209  1.00 32.12           H  
ATOM   1045  HB3 HIS A  71     -41.106  -5.003   5.147  1.00 32.12           H  
ATOM   1046  O   HIS A  71     -41.170  -7.791   2.780  1.00 32.12           O  
ATOM   1047  CG  HIS A  71     -39.493  -3.664   4.749  1.00 32.12           C  
ATOM   1048  CD2 HIS A  71     -39.420  -2.916   5.893  1.00 32.12           C  
ATOM   1049  HD2 HIS A  71     -39.802  -3.203   6.861  1.00 32.12           H  
ATOM   1050  ND1 HIS A  71     -38.915  -2.917   3.742  1.00 32.12           N  
ATOM   1051  HD1 HIS A  71     -38.825  -3.181   2.771  1.00 32.12           H  
ATOM   1052  CE1 HIS A  71     -38.515  -1.748   4.268  1.00 32.12           C  
ATOM   1053  HE1 HIS A  71     -38.026  -0.955   3.722  1.00 32.12           H  
ATOM   1054  NE2 HIS A  71     -38.823  -1.692   5.572  1.00 32.12           N  
ATOM   1055  N   HIS A  72     -39.115  -7.694   3.736  1.00 34.75           N  
ATOM   1056  H   HIS A  72     -38.352  -7.054   3.907  1.00 34.75           H  
ATOM   1057  CA  HIS A  72     -38.929  -9.034   4.393  1.00 34.75           C  
ATOM   1058  HA  HIS A  72     -38.373  -8.740   5.283  1.00 34.75           H  
ATOM   1059  C   HIS A  72     -37.903 -10.084   3.834  1.00 34.75           C  
ATOM   1060  CB  HIS A  72     -40.226  -9.578   5.031  1.00 34.75           C  
ATOM   1061  HB2 HIS A  72     -40.018 -10.496   5.581  1.00 34.75           H  
ATOM   1062  HB3 HIS A  72     -40.958  -9.817   4.260  1.00 34.75           H  
ATOM   1063  O   HIS A  72     -36.965  -9.701   3.139  1.00 34.75           O  
ATOM   1064  CG  HIS A  72     -40.805  -8.600   6.027  1.00 34.75           C  
ATOM   1065  CD2 HIS A  72     -41.987  -7.918   5.916  1.00 34.75           C  
ATOM   1066  HD2 HIS A  72     -42.697  -8.008   5.107  1.00 34.75           H  
ATOM   1067  ND1 HIS A  72     -40.183  -8.153   7.175  1.00 34.75           N  
ATOM   1068  HD1 HIS A  72     -39.278  -8.442   7.519  1.00 34.75           H  
ATOM   1069  CE1 HIS A  72     -40.978  -7.232   7.744  1.00 34.75           C  
ATOM   1070  HE1 HIS A  72     -40.759  -6.704   8.660  1.00 34.75           H  
ATOM   1071  NE2 HIS A  72     -42.081  -7.044   7.004  1.00 34.75           N  
ATOM   1072  N   HIS A  73     -37.931 -11.346   4.328  1.00 32.80           N  
ATOM   1073  H   HIS A  73     -38.797 -11.644   4.755  1.00 32.80           H  
ATOM   1074  CA  HIS A  73     -36.785 -12.298   4.529  1.00 32.80           C  
ATOM   1075  HA  HIS A  73     -36.036 -12.124   3.757  1.00 32.80           H  
ATOM   1076  C   HIS A  73     -37.260 -13.795   4.451  1.00 32.80           C  
ATOM   1077  CB  HIS A  73     -36.165 -12.020   5.921  1.00 32.80           C  
ATOM   1078  HB2 HIS A  73     -36.594 -12.725   6.633  1.00 32.80           H  
ATOM   1079  HB3 HIS A  73     -35.092 -12.205   5.866  1.00 32.80           H  
ATOM   1080  O   HIS A  73     -38.459 -13.984   4.285  1.00 32.80           O  
ATOM   1081  CG  HIS A  73     -36.384 -10.642   6.512  1.00 32.80           C  
ATOM   1082  CD2 HIS A  73     -37.344 -10.304   7.430  1.00 32.80           C  
ATOM   1083  HD2 HIS A  73     -38.059 -10.979   7.874  1.00 32.80           H  
ATOM   1084  ND1 HIS A  73     -35.706  -9.486   6.195  1.00 32.80           N  
ATOM   1085  HD1 HIS A  73     -34.971  -9.397   5.508  1.00 32.80           H  
ATOM   1086  CE1 HIS A  73     -36.240  -8.479   6.909  1.00 32.80           C  
ATOM   1087  HE1 HIS A  73     -35.916  -7.450   6.867  1.00 32.80           H  
ATOM   1088  NE2 HIS A  73     -37.265  -8.925   7.656  1.00 32.80           N  
ATOM   1089  N   HIS A  74     -36.523 -14.928   4.593  1.00 37.59           N  
ATOM   1090  H   HIS A  74     -37.123 -15.730   4.463  1.00 37.59           H  
ATOM   1091  CA  HIS A  74     -35.115 -15.367   4.856  1.00 37.59           C  
ATOM   1092  HA  HIS A  74     -34.408 -14.732   4.321  1.00 37.59           H  
ATOM   1093  C   HIS A  74     -34.937 -16.863   4.392  1.00 37.59           C  
ATOM   1094  CB  HIS A  74     -34.841 -15.316   6.377  1.00 37.59           C  
ATOM   1095  HB2 HIS A  74     -35.006 -14.307   6.753  1.00 37.59           H  
ATOM   1096  HB3 HIS A  74     -35.548 -15.972   6.885  1.00 37.59           H  
ATOM   1097  O   HIS A  74     -35.950 -17.489   4.069  1.00 37.59           O  
ATOM   1098  CG  HIS A  74     -33.440 -15.718   6.778  1.00 37.59           C  
ATOM   1099  CD2 HIS A  74     -32.310 -14.956   6.640  1.00 37.59           C  
ATOM   1100  HD2 HIS A  74     -32.266 -13.948   6.253  1.00 37.59           H  
ATOM   1101  ND1 HIS A  74     -33.041 -16.937   7.292  1.00 37.59           N  
ATOM   1102  HD1 HIS A  74     -33.609 -17.753   7.471  1.00 37.59           H  
ATOM   1103  CE1 HIS A  74     -31.709 -16.908   7.446  1.00 37.59           C  
ATOM   1104  HE1 HIS A  74     -31.115 -17.735   7.805  1.00 37.59           H  
ATOM   1105  NE2 HIS A  74     -31.217 -15.724   7.048  1.00 37.59           N  
ATOM   1106  N   ASN A  75     -33.729 -17.490   4.382  1.00 28.63           N  
ATOM   1107  H   ASN A  75     -32.919 -16.985   4.713  1.00 28.63           H  
ATOM   1108  CA  ASN A  75     -33.586 -18.973   4.249  1.00 28.63           C  
ATOM   1109  HA  ASN A  75     -34.351 -19.392   4.902  1.00 28.63           H  
ATOM   1110  C   ASN A  75     -32.262 -19.658   4.736  1.00 28.63           C  
ATOM   1111  CB  ASN A  75     -33.920 -19.395   2.804  1.00 28.63           C  
ATOM   1112  HB2 ASN A  75     -33.024 -19.725   2.277  1.00 28.63           H  
ATOM   1113  HB3 ASN A  75     -34.363 -18.576   2.237  1.00 28.63           H  
ATOM   1114  O   ASN A  75     -31.270 -18.989   5.035  1.00 28.63           O  
ATOM   1115  CG  ASN A  75     -34.916 -20.533   2.848  1.00 28.63           C  
ATOM   1116  ND2 ASN A  75     -36.176 -20.233   3.046  1.00 28.63           N  
ATOM   1117 HD21 ASN A  75     -36.434 -19.272   3.215  1.00 28.63           H  
ATOM   1118 HD22 ASN A  75     -36.825 -21.003   3.122  1.00 28.63           H  
ATOM   1119  OD1 ASN A  75     -34.552 -21.691   2.822  1.00 28.63           O  
ATOM   1120  N   ASN A  76     -32.241 -21.006   4.806  1.00 27.79           N  
ATOM   1121  H   ASN A  76     -32.984 -21.492   4.325  1.00 27.79           H  
ATOM   1122  CA  ASN A  76     -31.437 -21.885   5.708  1.00 27.79           C  
ATOM   1123  HA  ASN A  76     -30.550 -21.367   6.072  1.00 27.79           H  
ATOM   1124  C   ASN A  76     -30.994 -23.216   4.985  1.00 27.79           C  
ATOM   1125  CB  ASN A  76     -32.397 -22.210   6.889  1.00 27.79           C  
ATOM   1126  HB2 ASN A  76     -32.000 -23.032   7.485  1.00 27.79           H  
ATOM   1127  HB3 ASN A  76     -33.338 -22.582   6.484  1.00 27.79           H  
ATOM   1128  O   ASN A  76     -31.589 -23.510   3.957  1.00 27.79           O  
ATOM   1129  CG  ASN A  76     -32.738 -21.056   7.835  1.00 27.79           C  
ATOM   1130  ND2 ASN A  76     -32.608 -21.247   9.124  1.00 27.79           N  
ATOM   1131 HD21 ASN A  76     -32.895 -20.502   9.742  1.00 27.79           H  
ATOM   1132 HD22 ASN A  76     -32.234 -22.102   9.509  1.00 27.79           H  
ATOM   1133  OD1 ASN A  76     -33.155 -19.971   7.450  1.00 27.79           O  
ATOM   1134  N   ASN A  77     -30.086 -24.127   5.422  1.00 29.54           N  
ATOM   1135  H   ASN A  77     -30.120 -24.962   4.855  1.00 29.54           H  
ATOM   1136  CA  ASN A  77     -28.942 -24.155   6.376  1.00 29.54           C  
ATOM   1137  HA  ASN A  77     -28.215 -23.402   6.072  1.00 29.54           H  
ATOM   1138  C   ASN A  77     -28.202 -25.557   6.384  1.00 29.54           C  
ATOM   1139  CB  ASN A  77     -29.481 -23.831   7.785  1.00 29.54           C  
ATOM   1140  HB2 ASN A  77     -30.317 -24.497   8.001  1.00 29.54           H  
ATOM   1141  HB3 ASN A  77     -29.826 -22.798   7.821  1.00 29.54           H  
ATOM   1142  O   ASN A  77     -28.795 -26.546   5.969  1.00 29.54           O  
ATOM   1143  CG  ASN A  77     -28.468 -23.970   8.897  1.00 29.54           C  
ATOM   1144  ND2 ASN A  77     -28.846 -24.562   9.994  1.00 29.54           N  
ATOM   1145 HD21 ASN A  77     -29.836 -24.542  10.193  1.00 29.54           H  
ATOM   1146 HD22 ASN A  77     -28.245 -24.499  10.803  1.00 29.54           H  
ATOM   1147  OD1 ASN A  77     -27.328 -23.550   8.781  1.00 29.54           O  
ATOM   1148  N   ASN A  78     -26.987 -25.660   6.983  1.00 30.58           N  
ATOM   1149  H   ASN A  78     -26.617 -24.780   7.313  1.00 30.58           H  
ATOM   1150  CA  ASN A  78     -26.277 -26.872   7.517  1.00 30.58           C  
ATOM   1151  HA  ASN A  78     -25.374 -26.493   7.995  1.00 30.58           H  
ATOM   1152  C   ASN A  78     -25.715 -27.942   6.516  1.00 30.58           C  
ATOM   1153  CB  ASN A  78     -27.175 -27.483   8.633  1.00 30.58           C  
ATOM   1154  HB2 ASN A  78     -28.229 -27.322   8.406  1.00 30.58           H  
ATOM   1155  HB3 ASN A  78     -27.043 -28.565   8.658  1.00 30.58           H  
ATOM   1156  O   ASN A  78     -25.922 -27.813   5.318  1.00 30.58           O  
ATOM   1157  CG  ASN A  78     -26.900 -26.966  10.042  1.00 30.58           C  
ATOM   1158  ND2 ASN A  78     -27.729 -27.329  10.991  1.00 30.58           N  
ATOM   1159 HD21 ASN A  78     -27.569 -26.970  11.921  1.00 30.58           H  
ATOM   1160 HD22 ASN A  78     -28.572 -27.834  10.756  1.00 30.58           H  
ATOM   1161  OD1 ASN A  78     -25.915 -26.296  10.331  1.00 30.58           O  
ATOM   1162  N   ASN A  79     -25.028 -29.049   6.909  1.00 31.82           N  
ATOM   1163  H   ASN A  79     -25.175 -29.802   6.251  1.00 31.82           H  
ATOM   1164  CA  ASN A  79     -23.768 -29.307   7.696  1.00 31.82           C  
ATOM   1165  HA  ASN A  79     -22.964 -28.720   7.252  1.00 31.82           H  
ATOM   1166  C   ASN A  79     -23.367 -30.830   7.555  1.00 31.82           C  
ATOM   1167  CB  ASN A  79     -23.958 -28.899   9.167  1.00 31.82           C  
ATOM   1168  HB2 ASN A  79     -24.108 -29.774   9.799  1.00 31.82           H  
ATOM   1169  HB3 ASN A  79     -24.856 -28.291   9.281  1.00 31.82           H  
ATOM   1170  O   ASN A  79     -24.153 -31.534   6.931  1.00 31.82           O  
ATOM   1171  CG  ASN A  79     -22.793 -28.075   9.667  1.00 31.82           C  
ATOM   1172  ND2 ASN A  79     -23.020 -27.035  10.428  1.00 31.82           N  
ATOM   1173 HD21 ASN A  79     -22.191 -26.532  10.710  1.00 31.82           H  
ATOM   1174 HD22 ASN A  79     -23.961 -26.739  10.642  1.00 31.82           H  
ATOM   1175  OD1 ASN A  79     -21.658 -28.347   9.338  1.00 31.82           O  
ATOM   1176  N   ASN A  80     -22.290 -31.508   8.032  1.00 32.32           N  
ATOM   1177  H   ASN A  80     -22.339 -32.454   7.681  1.00 32.32           H  
ATOM   1178  CA  ASN A  80     -20.994 -31.304   8.758  1.00 32.32           C  
ATOM   1179  HA  ASN A  80     -20.522 -30.389   8.400  1.00 32.32           H  
ATOM   1180  C   ASN A  80     -20.039 -32.525   8.391  1.00 32.32           C  
ATOM   1181  CB  ASN A  80     -21.312 -31.178  10.259  1.00 32.32           C  
ATOM   1182  HB2 ASN A  80     -22.212 -30.581  10.409  1.00 32.32           H  
ATOM   1183  HB3 ASN A  80     -21.556 -32.156  10.672  1.00 32.32           H  
ATOM   1184  O   ASN A  80     -20.297 -33.088   7.332  1.00 32.32           O  
ATOM   1185  CG  ASN A  80     -20.213 -30.475  11.040  1.00 32.32           C  
ATOM   1186  ND2 ASN A  80     -20.318 -30.443  12.347  1.00 32.32           N  
ATOM   1187 HD21 ASN A  80     -19.545 -30.021  12.842  1.00 32.32           H  
ATOM   1188 HD22 ASN A  80     -21.130 -30.816  12.817  1.00 32.32           H  
ATOM   1189  OD1 ASN A  80     -19.245 -29.965  10.504  1.00 32.32           O  
ATOM   1190  N   ASN A  81     -18.993 -33.103   9.048  1.00 31.92           N  
ATOM   1191  H   ASN A  81     -18.641 -33.861   8.481  1.00 31.92           H  
ATOM   1192  CA  ASN A  81     -18.161 -32.974  10.284  1.00 31.92           C  
ATOM   1193  HA  ASN A  81     -17.856 -31.939  10.439  1.00 31.92           H  
ATOM   1194  C   ASN A  81     -16.869 -33.878  10.201  1.00 31.92           C  
ATOM   1195  CB  ASN A  81     -18.963 -33.523  11.494  1.00 31.92           C  
ATOM   1196  HB2 ASN A  81     -20.002 -33.193  11.479  1.00 31.92           H  
ATOM   1197  HB3 ASN A  81     -18.995 -34.611  11.429  1.00 31.92           H  
ATOM   1198  O   ASN A  81     -16.797 -34.729   9.317  1.00 31.92           O  
ATOM   1199  CG  ASN A  81     -18.395 -33.127  12.849  1.00 31.92           C  
ATOM   1200  ND2 ASN A  81     -18.750 -33.829  13.898  1.00 31.92           N  
ATOM   1201 HD21 ASN A  81     -18.329 -33.565  14.778  1.00 31.92           H  
ATOM   1202 HD22 ASN A  81     -19.361 -34.628  13.810  1.00 31.92           H  
ATOM   1203  OD1 ASN A  81     -17.624 -32.195  12.989  1.00 31.92           O  
ATOM   1204  N   ASN A  82     -15.987 -33.837  11.227  1.00 33.01           N  
ATOM   1205  H   ASN A  82     -16.017 -32.988  11.772  1.00 33.01           H  
ATOM   1206  CA  ASN A  82     -15.302 -34.978  11.916  1.00 33.01           C  
ATOM   1207  HA  ASN A  82     -15.405 -34.694  12.964  1.00 33.01           H  
ATOM   1208  C   ASN A  82     -13.757 -35.224  11.787  1.00 33.01           C  
ATOM   1209  CB  ASN A  82     -16.120 -36.286  11.786  1.00 33.01           C  
ATOM   1210  HB2 ASN A  82     -15.917 -36.732  10.813  1.00 33.01           H  
ATOM   1211  HB3 ASN A  82     -17.188 -36.079  11.856  1.00 33.01           H  
ATOM   1212  O   ASN A  82     -13.118 -34.912  10.786  1.00 33.01           O  
ATOM   1213  CG  ASN A  82     -15.794 -37.289  12.879  1.00 33.01           C  
ATOM   1214  ND2 ASN A  82     -15.715 -38.557  12.566  1.00 33.01           N  
ATOM   1215 HD21 ASN A  82     -15.343 -39.163  13.282  1.00 33.01           H  
ATOM   1216 HD22 ASN A  82     -15.818 -38.859  11.608  1.00 33.01           H  
ATOM   1217  OD1 ASN A  82     -15.571 -36.927  14.022  1.00 33.01           O  
ATOM   1218  N   ASN A  83     -13.169 -35.835  12.838  1.00 33.99           N  
ATOM   1219  H   ASN A  83     -13.804 -36.164  13.551  1.00 33.99           H  
ATOM   1220  CA  ASN A  83     -11.740 -36.178  13.079  1.00 33.99           C  
ATOM   1221  HA  ASN A  83     -11.207 -36.129  12.130  1.00 33.99           H  
ATOM   1222  C   ASN A  83     -11.632 -37.679  13.574  1.00 33.99           C  
ATOM   1223  CB  ASN A  83     -11.228 -35.029  13.977  1.00 33.99           C  
ATOM   1224  HB2 ASN A  83     -11.685 -35.093  14.965  1.00 33.99           H  
ATOM   1225  HB3 ASN A  83     -11.557 -34.084  13.544  1.00 33.99           H  
ATOM   1226  O   ASN A  83     -12.515 -38.438  13.184  1.00 33.99           O  
ATOM   1227  CG  ASN A  83      -9.721 -34.907  14.089  1.00 33.99           C  
ATOM   1228  ND2 ASN A  83      -9.237 -34.189  15.072  1.00 33.99           N  
ATOM   1229 HD21 ASN A  83      -9.843 -33.716  15.727  1.00 33.99           H  
ATOM   1230 HD22 ASN A  83      -8.233 -34.210  15.185  1.00 33.99           H  
ATOM   1231  OD1 ASN A  83      -8.961 -35.447  13.310  1.00 33.99           O  
ATOM   1232  N   ASN A  84     -10.709 -38.297  14.354  1.00 33.92           N  
ATOM   1233  H   ASN A  84     -10.906 -39.287  14.389  1.00 33.92           H  
ATOM   1234  CA  ASN A  84      -9.530 -37.967  15.196  1.00 33.92           C  
ATOM   1235  HA  ASN A  84      -8.846 -37.296  14.677  1.00 33.92           H  
ATOM   1236  C   ASN A  84      -8.703 -39.259  15.566  1.00 33.92           C  
ATOM   1237  CB  ASN A  84     -10.083 -37.308  16.482  1.00 33.92           C  
ATOM   1238  HB2 ASN A  84     -10.609 -38.065  17.064  1.00 33.92           H  
ATOM   1239  HB3 ASN A  84     -10.832 -36.554  16.238  1.00 33.92           H  
ATOM   1240  O   ASN A  84      -9.036 -40.344  15.091  1.00 33.92           O  
ATOM   1241  CG  ASN A  84      -9.037 -36.622  17.347  1.00 33.92           C  
ATOM   1242  ND2 ASN A  84      -9.344 -36.345  18.588  1.00 33.92           N  
ATOM   1243 HD21 ASN A  84     -10.163 -36.777  18.991  1.00 33.92           H  
ATOM   1244 HD22 ASN A  84      -8.623 -35.923  19.155  1.00 33.92           H  
ATOM   1245  OD1 ASN A  84      -7.932 -36.330  16.922  1.00 33.92           O  
ATOM   1246  N   ASN A  85      -7.690 -39.157  16.459  1.00 35.47           N  
ATOM   1247  H   ASN A  85      -7.455 -38.210  16.719  1.00 35.47           H  
ATOM   1248  CA  ASN A  85      -7.032 -40.228  17.270  1.00 35.47           C  
ATOM   1249  HA  ASN A  85      -6.354 -39.707  17.946  1.00 35.47           H  
ATOM   1250  C   ASN A  85      -6.109 -41.260  16.526  1.00 35.47           C  
ATOM   1251  CB  ASN A  85      -8.114 -40.869  18.175  1.00 35.47           C  
ATOM   1252  HB2 ASN A  85      -7.691 -41.699  18.741  1.00 35.47           H  
ATOM   1253  HB3 ASN A  85      -8.915 -41.281  17.561  1.00 35.47           H  
ATOM   1254  O   ASN A  85      -6.194 -41.419  15.303  1.00 35.47           O  
ATOM   1255  CG  ASN A  85      -8.730 -39.911  19.186  1.00 35.47           C  
ATOM   1256  ND2 ASN A  85      -8.146 -39.749  20.347  1.00 35.47           N  
ATOM   1257 HD21 ASN A  85      -8.625 -39.162  21.016  1.00 35.47           H  
ATOM   1258 HD22 ASN A  85      -7.408 -40.374  20.638  1.00 35.47           H  
ATOM   1259  OD1 ASN A  85      -9.744 -39.281  18.952  1.00 35.47           O  
ATOM   1260  N   ASN A  86      -5.159 -41.990  17.164  1.00 33.50           N  
ATOM   1261  H   ASN A  86      -4.612 -42.556  16.530  1.00 33.50           H  
ATOM   1262  CA  ASN A  86      -4.646 -42.044  18.564  1.00 33.50           C  
ATOM   1263  HA  ASN A  86      -4.781 -41.069  19.032  1.00 33.50           H  
ATOM   1264  C   ASN A  86      -3.123 -42.401  18.618  1.00 33.50           C  
ATOM   1265  CB  ASN A  86      -5.409 -43.124  19.370  1.00 33.50           C  
ATOM   1266  HB2 ASN A  86      -4.865 -44.068  19.353  1.00 33.50           H  
ATOM   1267  HB3 ASN A  86      -6.388 -43.333  18.938  1.00 33.50           H  
ATOM   1268  O   ASN A  86      -2.522 -42.604  17.568  1.00 33.50           O  
ATOM   1269  CG  ASN A  86      -5.606 -42.675  20.808  1.00 33.50           C  
ATOM   1270  ND2 ASN A  86      -4.889 -43.197  21.774  1.00 33.50           N  
ATOM   1271 HD21 ASN A  86      -5.069 -42.855  22.707  1.00 33.50           H  
ATOM   1272 HD22 ASN A  86      -4.189 -43.911  21.633  1.00 33.50           H  
ATOM   1273  OD1 ASN A  86      -6.362 -41.758  21.063  1.00 33.50           O  
ATOM   1274  N   ASN A  87      -2.529 -42.557  19.820  1.00 31.48           N  
ATOM   1275  H   ASN A  87      -3.085 -42.390  20.646  1.00 31.48           H  
ATOM   1276  CA  ASN A  87      -1.188 -43.147  20.076  1.00 31.48           C  
ATOM   1277  HA  ASN A  87      -0.926 -43.794  19.239  1.00 31.48           H  
ATOM   1278  C   ASN A  87      -1.170 -44.038  21.364  1.00 31.48           C  
ATOM   1279  CB  ASN A  87      -0.160 -41.994  20.139  1.00 31.48           C  
ATOM   1280  HB2 ASN A  87      -0.282 -41.345  19.272  1.00 31.48           H  
ATOM   1281  HB3 ASN A  87      -0.326 -41.408  21.043  1.00 31.48           H  
ATOM   1282  O   ASN A  87      -2.228 -44.203  21.975  1.00 31.48           O  
ATOM   1283  CG  ASN A  87       1.278 -42.493  20.119  1.00 31.48           C  
ATOM   1284  ND2 ASN A  87       2.203 -41.789  20.721  1.00 31.48           N  
ATOM   1285 HD21 ASN A  87       3.107 -42.233  20.795  1.00 31.48           H  
ATOM   1286 HD22 ASN A  87       1.983 -40.941  21.223  1.00 31.48           H  
ATOM   1287  OD1 ASN A  87       1.569 -43.558  19.608  1.00 31.48           O  
ATOM   1288  N   ASN A  88      -0.021 -44.612  21.779  1.00 28.14           N  
ATOM   1289  H   ASN A  88       0.806 -44.460  21.220  1.00 28.14           H  
ATOM   1290  CA  ASN A  88       0.193 -45.340  23.056  1.00 28.14           C  
ATOM   1291  HA  ASN A  88      -0.472 -44.904  23.802  1.00 28.14           H  
ATOM   1292  C   ASN A  88       1.648 -45.179  23.617  1.00 28.14           C  
ATOM   1293  CB  ASN A  88      -0.227 -46.815  22.849  1.00 28.14           C  
ATOM   1294  HB2 ASN A  88      -1.102 -46.854  22.200  1.00 28.14           H  
ATOM   1295  HB3 ASN A  88       0.582 -47.362  22.364  1.00 28.14           H  
ATOM   1296  O   ASN A  88       2.408 -44.366  23.095  1.00 28.14           O  
ATOM   1297  CG  ASN A  88      -0.608 -47.530  24.139  1.00 28.14           C  
ATOM   1298  ND2 ASN A  88      -1.018 -48.772  24.063  1.00 28.14           N  
ATOM   1299 HD21 ASN A  88      -1.238 -49.219  24.942  1.00 28.14           H  
ATOM   1300 HD22 ASN A  88      -1.049 -49.257  23.177  1.00 28.14           H  
ATOM   1301  OD1 ASN A  88      -0.537 -46.997  25.231  1.00 28.14           O  
ATOM   1302  N   ASN A  89       2.012 -45.897  24.697  1.00 22.76           N  
ATOM   1303  H   ASN A  89       1.322 -46.539  25.058  1.00 22.76           H  
ATOM   1304  CA  ASN A  89       3.150 -45.622  25.604  1.00 22.76           C  
ATOM   1305  HA  ASN A  89       3.504 -44.613  25.394  1.00 22.76           H  
ATOM   1306  C   ASN A  89       4.390 -46.562  25.477  1.00 22.76           C  
ATOM   1307  CB  ASN A  89       2.566 -45.624  27.036  1.00 22.76           C  
ATOM   1308  HB2 ASN A  89       2.479 -46.647  27.400  1.00 22.76           H  
ATOM   1309  HB3 ASN A  89       1.568 -45.185  27.027  1.00 22.76           H  
ATOM   1310  O   ASN A  89       4.388 -47.522  24.710  1.00 22.76           O  
ATOM   1311  CG  ASN A  89       3.387 -44.797  28.008  1.00 22.76           C  
ATOM   1312  ND2 ASN A  89       4.246 -45.400  28.798  1.00 22.76           N  
ATOM   1313 HD21 ASN A  89       4.805 -44.806  29.394  1.00 22.76           H  
ATOM   1314 HD22 ASN A  89       4.402 -46.397  28.760  1.00 22.76           H  
ATOM   1315  OD1 ASN A  89       3.302 -43.584  28.023  1.00 22.76           O  
ATOM   1316  N   SER A  90       5.448 -46.275  26.255  1.00 23.87           N  
ATOM   1317  H   SER A  90       5.355 -45.495  26.889  1.00 23.87           H  
ATOM   1318  CA  SER A  90       6.768 -46.939  26.324  1.00 23.87           C  
ATOM   1319  HA  SER A  90       6.953 -47.463  25.387  1.00 23.87           H  
ATOM   1320  C   SER A  90       6.938 -47.959  27.478  1.00 23.87           C  
ATOM   1321  CB  SER A  90       7.823 -45.832  26.479  1.00 23.87           C  
ATOM   1322  HB2 SER A  90       8.824 -46.263  26.497  1.00 23.87           H  
ATOM   1323  HB3 SER A  90       7.759 -45.148  25.632  1.00 23.87           H  
ATOM   1324  O   SER A  90       6.008 -48.195  28.251  1.00 23.87           O  
ATOM   1325  OG  SER A  90       7.589 -45.114  27.678  1.00 23.87           O  
ATOM   1326  HG  SER A  90       8.430 -44.873  28.072  1.00 23.87           H  
ATOM   1327  N   ASN A  91       8.149 -48.536  27.601  1.00 20.92           N  
ATOM   1328  H   ASN A  91       8.873 -48.246  26.960  1.00 20.92           H  
ATOM   1329  CA  ASN A  91       8.620 -49.395  28.702  1.00 20.92           C  
ATOM   1330  HA  ASN A  91       8.005 -49.206  29.581  1.00 20.92           H  
ATOM   1331  C   ASN A  91      10.094 -49.071  29.085  1.00 20.92           C  
ATOM   1332  CB  ASN A  91       8.444 -50.870  28.279  1.00 20.92           C  
ATOM   1333  HB2 ASN A  91       9.112 -51.082  27.445  1.00 20.92           H  
ATOM   1334  HB3 ASN A  91       7.416 -51.032  27.952  1.00 20.92           H  
ATOM   1335  O   ASN A  91      10.804 -48.427  28.313  1.00 20.92           O  
ATOM   1336  CG  ASN A  91       8.723 -51.852  29.407  1.00 20.92           C  
ATOM   1337  ND2 ASN A  91       9.210 -53.031  29.106  1.00 20.92           N  
ATOM   1338 HD21 ASN A  91       9.436 -53.273  28.152  1.00 20.92           H  
ATOM   1339 HD22 ASN A  91       9.485 -53.599  29.895  1.00 20.92           H  
ATOM   1340  OD1 ASN A  91       8.531 -51.564  30.575  1.00 20.92           O  
ATOM   1341  N   ASN A  92      10.544 -49.547  30.252  1.00 23.07           N  
ATOM   1342  H   ASN A  92       9.920 -50.169  30.747  1.00 23.07           H  
ATOM   1343  CA  ASN A  92      11.830 -49.272  30.923  1.00 23.07           C  
ATOM   1344  HA  ASN A  92      12.483 -48.710  30.255  1.00 23.07           H  
ATOM   1345  C   ASN A  92      12.569 -50.608  31.271  1.00 23.07           C  
ATOM   1346  CB  ASN A  92      11.467 -48.386  32.133  1.00 23.07           C  
ATOM   1347  HB2 ASN A  92      12.254 -48.442  32.885  1.00 23.07           H  
ATOM   1348  HB3 ASN A  92      10.551 -48.739  32.606  1.00 23.07           H  
ATOM   1349  O   ASN A  92      12.045 -51.674  30.959  1.00 23.07           O  
ATOM   1350  CG  ASN A  92      11.303 -46.917  31.785  1.00 23.07           C  
ATOM   1351  ND2 ASN A  92      12.160 -46.069  32.305  1.00 23.07           N  
ATOM   1352 HD21 ASN A  92      12.030 -45.095  32.073  1.00 23.07           H  
ATOM   1353 HD22 ASN A  92      12.861 -46.383  32.961  1.00 23.07           H  
ATOM   1354  OD1 ASN A  92      10.412 -46.509  31.060  1.00 23.07           O  
ATOM   1355  N   ASN A  93      13.770 -50.694  31.876  1.00 23.04           N  
ATOM   1356  H   ASN A  93      14.138 -51.634  31.865  1.00 23.04           H  
ATOM   1357  CA  ASN A  93      14.658 -49.722  32.549  1.00 23.04           C  
ATOM   1358  HA  ASN A  93      14.561 -48.745  32.075  1.00 23.04           H  
ATOM   1359  C   ASN A  93      16.156 -50.164  32.479  1.00 23.04           C  
ATOM   1360  CB  ASN A  93      14.233 -49.652  34.039  1.00 23.04           C  
ATOM   1361  HB2 ASN A  93      14.733 -50.441  34.601  1.00 23.04           H  
ATOM   1362  HB3 ASN A  93      13.166 -49.836  34.165  1.00 23.04           H  
ATOM   1363  O   ASN A  93      16.456 -51.176  31.852  1.00 23.04           O  
ATOM   1364  CG  ASN A  93      14.553 -48.296  34.645  1.00 23.04           C  
ATOM   1365  ND2 ASN A  93      15.472 -48.225  35.577  1.00 23.04           N  
ATOM   1366 HD21 ASN A  93      15.658 -47.319  35.982  1.00 23.04           H  
ATOM   1367 HD22 ASN A  93      15.937 -49.059  35.906  1.00 23.04           H  
ATOM   1368  OD1 ASN A  93      14.033 -47.277  34.222  1.00 23.04           O  
ATOM   1369  N   ASN A  94      17.038 -49.490  33.244  1.00 24.63           N  
ATOM   1370  H   ASN A  94      16.671 -48.686  33.733  1.00 24.63           H  
ATOM   1371  CA  ASN A  94      18.439 -49.834  33.592  1.00 24.63           C  
ATOM   1372  HA  ASN A  94      18.717 -49.149  34.393  1.00 24.63           H  
ATOM   1373  C   ASN A  94      19.484 -49.605  32.468  1.00 24.63           C  
ATOM   1374  CB  ASN A  94      18.506 -51.255  34.206  1.00 24.63           C  
ATOM   1375  HB2 ASN A  94      18.157 -51.988  33.479  1.00 24.63           H  
ATOM   1376  HB3 ASN A  94      19.545 -51.507  34.421  1.00 24.63           H  
ATOM   1377  O   ASN A  94      19.191 -49.807  31.298  1.00 24.63           O  
ATOM   1378  CG  ASN A  94      17.722 -51.445  35.497  1.00 24.63           C  
ATOM   1379  ND2 ASN A  94      17.842 -52.598  36.112  1.00 24.63           N  
ATOM   1380 HD21 ASN A  94      18.421 -53.329  35.724  1.00 24.63           H  
ATOM   1381 HD22 ASN A  94      17.320 -52.700  36.971  1.00 24.63           H  
ATOM   1382  OD1 ASN A  94      16.980 -50.598  35.969  1.00 24.63           O  
ATOM   1383  N   ASN A  95      20.737 -49.202  32.736  1.00 24.69           N  
ATOM   1384  H   ASN A  95      21.303 -49.080  31.908  1.00 24.69           H  
ATOM   1385  CA  ASN A  95      21.400 -48.787  33.991  1.00 24.69           C  
ATOM   1386  HA  ASN A  95      20.699 -48.214  34.597  1.00 24.69           H  
ATOM   1387  C   ASN A  95      22.600 -47.851  33.673  1.00 24.69           C  
ATOM   1388  CB  ASN A  95      21.902 -50.049  34.739  1.00 24.69           C  
ATOM   1389  HB2 ASN A  95      21.681 -50.951  34.169  1.00 24.69           H  
ATOM   1390  HB3 ASN A  95      22.988 -50.015  34.828  1.00 24.69           H  
ATOM   1391  O   ASN A  95      23.079 -47.856  32.545  1.00 24.69           O  
ATOM   1392  CG  ASN A  95      21.307 -50.200  36.129  1.00 24.69           C  
ATOM   1393  ND2 ASN A  95      21.912 -50.984  36.987  1.00 24.69           N  
ATOM   1394 HD21 ASN A  95      22.755 -51.484  36.743  1.00 24.69           H  
ATOM   1395 HD22 ASN A  95      21.501 -51.011  37.909  1.00 24.69           H  
ATOM   1396  OD1 ASN A  95      20.284 -49.635  36.459  1.00 24.69           O  
ATOM   1397  N   ASN A  96      23.192 -47.075  34.592  1.00 25.37           N  
ATOM   1398  H   ASN A  96      23.932 -46.507  34.205  1.00 25.37           H  
ATOM   1399  CA  ASN A  96      22.882 -46.849  36.014  1.00 25.37           C  
ATOM   1400  HA  ASN A  96      21.874 -47.215  36.211  1.00 25.37           H  
ATOM   1401  C   ASN A  96      22.783 -45.314  36.292  1.00 25.37           C  
ATOM   1402  CB  ASN A  96      23.827 -47.722  36.872  1.00 25.37           C  
ATOM   1403  HB2 ASN A  96      23.732 -48.763  36.564  1.00 25.37           H  
ATOM   1404  HB3 ASN A  96      24.869 -47.459  36.688  1.00 25.37           H  
ATOM   1405  O   ASN A  96      21.729 -44.774  35.988  1.00 25.37           O  
ATOM   1406  CG  ASN A  96      23.539 -47.701  38.361  1.00 25.37           C  
ATOM   1407  ND2 ASN A  96      24.554 -47.823  39.185  1.00 25.37           N  
ATOM   1408 HD21 ASN A  96      25.502 -47.835  38.835  1.00 25.37           H  
ATOM   1409 HD22 ASN A  96      24.332 -47.830  40.170  1.00 25.37           H  
ATOM   1410  OD1 ASN A  96      22.415 -47.587  38.802  1.00 25.37           O  
ATOM   1411  N   ASN A  97      23.769 -44.511  36.739  1.00 21.46           N  
ATOM   1412  H   ASN A  97      23.508 -43.535  36.734  1.00 21.46           H  
ATOM   1413  CA  ASN A  97      25.051 -44.771  37.409  1.00 21.46           C  
ATOM   1414  HA  ASN A  97      24.903 -45.578  38.127  1.00 21.46           H  
ATOM   1415  C   ASN A  97      25.555 -43.560  38.231  1.00 21.46           C  
ATOM   1416  CB  ASN A  97      26.146 -45.146  36.388  1.00 21.46           C  
ATOM   1417  HB2 ASN A  97      26.547 -44.236  35.942  1.00 21.46           H  
ATOM   1418  HB3 ASN A  97      25.743 -45.753  35.578  1.00 21.46           H  
ATOM   1419  O   ASN A  97      25.277 -42.423  37.876  1.00 21.46           O  
ATOM   1420  CG  ASN A  97      27.267 -45.929  37.056  1.00 21.46           C  
ATOM   1421  ND2 ASN A  97      28.505 -45.667  36.727  1.00 21.46           N  
ATOM   1422 HD21 ASN A  97      29.230 -46.182  37.205  1.00 21.46           H  
ATOM   1423 HD22 ASN A  97      28.716 -44.846  36.176  1.00 21.46           H  
ATOM   1424  OD1 ASN A  97      27.029 -46.778  37.904  1.00 21.46           O  
ATOM   1425  N   SER A  98      26.363 -43.836  39.265  1.00 22.98           N  
ATOM   1426  H   SER A  98      26.486 -44.818  39.465  1.00 22.98           H  
ATOM   1427  CA  SER A  98      27.352 -42.940  39.910  1.00 22.98           C  
ATOM   1428  HA  SER A  98      27.492 -43.320  40.923  1.00 22.98           H  
ATOM   1429  C   SER A  98      27.020 -41.437  40.073  1.00 22.98           C  
ATOM   1430  CB  SER A  98      28.716 -43.104  39.220  1.00 22.98           C  
ATOM   1431  HB2 SER A  98      29.041 -44.141  39.301  1.00 22.98           H  
ATOM   1432  HB3 SER A  98      29.450 -42.468  39.713  1.00 22.98           H  
ATOM   1433  O   SER A  98      27.406 -40.617  39.240  1.00 22.98           O  
ATOM   1434  OG  SER A  98      28.633 -42.753  37.852  1.00 22.98           O  
ATOM   1435  HG  SER A  98      28.214 -41.890  37.826  1.00 22.98           H  
ATOM   1436  N   ASN A  99      26.526 -41.082  41.265  1.00 21.41           N  
ATOM   1437  H   ASN A  99      26.269 -41.835  41.888  1.00 21.41           H  
ATOM   1438  CA  ASN A  99      26.555 -39.740  41.877  1.00 21.41           C  
ATOM   1439  HA  ASN A  99      26.113 -39.858  42.866  1.00 21.41           H  
ATOM   1440  C   ASN A  99      25.679 -38.646  41.207  1.00 21.41           C  
ATOM   1441  CB  ASN A  99      28.031 -39.322  42.129  1.00 21.41           C  
ATOM   1442  HB2 ASN A  99      28.545 -39.214  41.174  1.00 21.41           H  
ATOM   1443  HB3 ASN A  99      28.060 -38.353  42.628  1.00 21.41           H  
ATOM   1444  O   ASN A  99      24.815 -38.927  40.387  1.00 21.41           O  
ATOM   1445  CG  ASN A  99      28.835 -40.276  43.004  1.00 21.41           C  
ATOM   1446  ND2 ASN A  99      30.028 -39.887  43.385  1.00 21.41           N  
ATOM   1447 HD21 ASN A  99      30.386 -38.983  43.112  1.00 21.41           H  
ATOM   1448 HD22 ASN A  99      30.534 -40.521  43.986  1.00 21.41           H  
ATOM   1449  OD1 ASN A  99      28.424 -41.365  43.367  1.00 21.41           O  
ATOM   1450  N   ASN A 100      25.837 -37.412  41.710  1.00 21.62           N  
ATOM   1451  H   ASN A 100      26.564 -37.323  42.405  1.00 21.62           H  
ATOM   1452  CA  ASN A 100      25.188 -36.124  41.407  1.00 21.62           C  
ATOM   1453  HA  ASN A 100      24.751 -35.779  42.344  1.00 21.62           H  
ATOM   1454  C   ASN A 100      24.063 -36.127  40.335  1.00 21.62           C  
ATOM   1455  CB  ASN A 100      26.297 -35.113  41.042  1.00 21.62           C  
ATOM   1456  HB2 ASN A 100      26.802 -35.446  40.135  1.00 21.62           H  
ATOM   1457  HB3 ASN A 100      25.826 -34.153  40.829  1.00 21.62           H  
ATOM   1458  O   ASN A 100      24.358 -36.070  39.146  1.00 21.62           O  
ATOM   1459  CG  ASN A 100      27.346 -34.893  42.125  1.00 21.62           C  
ATOM   1460  ND2 ASN A 100      28.155 -33.870  41.991  1.00 21.62           N  
ATOM   1461 HD21 ASN A 100      28.831 -33.730  42.729  1.00 21.62           H  
ATOM   1462 HD22 ASN A 100      28.061 -33.244  41.205  1.00 21.62           H  
ATOM   1463  OD1 ASN A 100      27.478 -35.633  43.088  1.00 21.62           O  
ATOM   1464  N   ASN A 101      22.756 -36.136  40.651  1.00 25.53           N  
ATOM   1465  H   ASN A 101      22.176 -36.234  39.831  1.00 25.53           H  
ATOM   1466  CA  ASN A 101      22.041 -35.879  41.921  1.00 25.53           C  
ATOM   1467  HA  ASN A 101      20.984 -35.968  41.667  1.00 25.53           H  
ATOM   1468  C   ASN A 101      22.196 -34.429  42.458  1.00 25.53           C  
ATOM   1469  CB  ASN A 101      22.335 -37.031  42.924  1.00 25.53           C  
ATOM   1470  HB2 ASN A 101      21.573 -37.799  42.792  1.00 25.53           H  
ATOM   1471  HB3 ASN A 101      23.283 -37.515  42.688  1.00 25.53           H  
ATOM   1472  O   ASN A 101      23.318 -33.946  42.562  1.00 25.53           O  
ATOM   1473  CG  ASN A 101      22.388 -36.671  44.405  1.00 25.53           C  
ATOM   1474  ND2 ASN A 101      23.308 -35.842  44.836  1.00 25.53           N  
ATOM   1475 HD21 ASN A 101      23.899 -35.337  44.192  1.00 25.53           H  
ATOM   1476 HD22 ASN A 101      23.321 -35.658  45.829  1.00 25.53           H  
ATOM   1477  OD1 ASN A 101      21.607 -37.147  45.208  1.00 25.53           O  
ATOM   1478  N   ASN A 102      21.156 -33.700  42.895  1.00 28.92           N  
ATOM   1479  H   ASN A 102      21.432 -32.805  43.274  1.00 28.92           H  
ATOM   1480  CA  ASN A 102      19.688 -33.907  42.908  1.00 28.92           C  
ATOM   1481  HA  ASN A 102      19.332 -34.217  41.926  1.00 28.92           H  
ATOM   1482  C   ASN A 102      18.997 -32.557  43.282  1.00 28.92           C  
ATOM   1483  CB  ASN A 102      19.345 -34.953  44.006  1.00 28.92           C  
ATOM   1484  HB2 ASN A 102      18.484 -34.608  44.578  1.00 28.92           H  
ATOM   1485  HB3 ASN A 102      20.161 -35.025  44.725  1.00 28.92           H  
ATOM   1486  O   ASN A 102      19.635 -31.751  43.950  1.00 28.92           O  
ATOM   1487  CG  ASN A 102      18.982 -36.341  43.496  1.00 28.92           C  
ATOM   1488  ND2 ASN A 102      18.932 -37.327  44.352  1.00 28.92           N  
ATOM   1489 HD21 ASN A 102      18.724 -38.244  43.983  1.00 28.92           H  
ATOM   1490 HD22 ASN A 102      19.408 -37.224  45.237  1.00 28.92           H  
ATOM   1491  OD1 ASN A 102      18.703 -36.558  42.330  1.00 28.92           O  
ATOM   1492  N   ASN A 103      17.712 -32.257  43.015  1.00 29.61           N  
ATOM   1493  H   ASN A 103      17.395 -31.441  43.519  1.00 29.61           H  
ATOM   1494  CA  ASN A 103      16.771 -32.671  41.952  1.00 29.61           C  
ATOM   1495  HA  ASN A 103      17.252 -32.537  40.983  1.00 29.61           H  
ATOM   1496  C   ASN A 103      15.488 -31.787  41.995  1.00 29.61           C  
ATOM   1497  CB  ASN A 103      16.334 -34.142  42.127  1.00 29.61           C  
ATOM   1498  HB2 ASN A 103      17.098 -34.709  42.657  1.00 29.61           H  
ATOM   1499  HB3 ASN A 103      15.437 -34.196  42.744  1.00 29.61           H  
ATOM   1500  O   ASN A 103      15.157 -31.247  43.049  1.00 29.61           O  
ATOM   1501  CG  ASN A 103      16.049 -34.833  40.801  1.00 29.61           C  
ATOM   1502  ND2 ASN A 103      16.590 -36.002  40.569  1.00 29.61           N  
ATOM   1503 HD21 ASN A 103      17.254 -36.398  41.219  1.00 29.61           H  
ATOM   1504 HD22 ASN A 103      16.397 -36.423  39.672  1.00 29.61           H  
ATOM   1505  OD1 ASN A 103      15.360 -34.319  39.941  1.00 29.61           O  
ATOM   1506  N   ASN A 104      14.694 -31.798  40.916  1.00 27.83           N  
ATOM   1507  H   ASN A 104      15.031 -32.321  40.120  1.00 27.83           H  
ATOM   1508  CA  ASN A 104      13.248 -31.495  40.900  1.00 27.83           C  
ATOM   1509  HA  ASN A 104      12.968 -31.521  39.847  1.00 27.83           H  
ATOM   1510  C   ASN A 104      12.892 -30.026  41.331  1.00 27.83           C  
ATOM   1511  CB  ASN A 104      12.566 -32.724  41.565  1.00 27.83           C  
ATOM   1512  HB2 ASN A 104      12.365 -32.536  42.620  1.00 27.83           H  
ATOM   1513  HB3 ASN A 104      13.248 -33.574  41.538  1.00 27.83           H  
ATOM   1514  O   ASN A 104      13.718 -29.150  41.100  1.00 27.83           O  
ATOM   1515  CG  ASN A 104      11.314 -33.228  40.866  1.00 27.83           C  
ATOM   1516  ND2 ASN A 104      10.725 -34.289  41.359  1.00 27.83           N  
ATOM   1517 HD21 ASN A 104      11.061 -34.720  42.209  1.00 27.83           H  
ATOM   1518 HD22 ASN A 104       9.872 -34.575  40.902  1.00 27.83           H  
ATOM   1519  OD1 ASN A 104      10.827 -32.673  39.899  1.00 27.83           O  
ATOM   1520  N   ASN A 105      11.723 -29.603  41.853  1.00 27.03           N  
ATOM   1521  H   ASN A 105      11.676 -28.599  41.951  1.00 27.03           H  
ATOM   1522  CA  ASN A 105      10.557 -30.317  42.392  1.00 27.03           C  
ATOM   1523  HA  ASN A 105      10.387 -31.227  41.818  1.00 27.03           H  
ATOM   1524  C   ASN A 105       9.228 -29.518  42.334  1.00 27.03           C  
ATOM   1525  CB  ASN A 105      10.873 -30.653  43.869  1.00 27.03           C  
ATOM   1526  HB2 ASN A 105      11.932 -30.880  43.991  1.00 27.03           H  
ATOM   1527  HB3 ASN A 105      10.667 -29.779  44.487  1.00 27.03           H  
ATOM   1528  O   ASN A 105       9.237 -28.323  42.604  1.00 27.03           O  
ATOM   1529  CG  ASN A 105      10.080 -31.829  44.405  1.00 27.03           C  
ATOM   1530  ND2 ASN A 105      10.236 -32.145  45.667  1.00 27.03           N  
ATOM   1531 HD21 ASN A 105       9.717 -32.947  45.996  1.00 27.03           H  
ATOM   1532 HD22 ASN A 105      10.875 -31.624  46.251  1.00 27.03           H  
ATOM   1533  OD1 ASN A 105       9.342 -32.497  43.704  1.00 27.03           O  
ATOM   1534  N   ASN A 106       8.101 -30.238  42.169  1.00 26.44           N  
ATOM   1535  H   ASN A 106       8.250 -31.223  42.003  1.00 26.44           H  
ATOM   1536  CA  ASN A 106       6.702 -29.858  42.482  1.00 26.44           C  
ATOM   1537  HA  ASN A 106       6.105 -30.727  42.206  1.00 26.44           H  
ATOM   1538  C   ASN A 106       6.024 -28.669  41.731  1.00 26.44           C  
ATOM   1539  CB  ASN A 106       6.604 -29.673  44.018  1.00 26.44           C  
ATOM   1540  HB2 ASN A 106       5.709 -29.103  44.266  1.00 26.44           H  
ATOM   1541  HB3 ASN A 106       7.446 -29.078  44.371  1.00 26.44           H  
ATOM   1542  O   ASN A 106       6.684 -27.739  41.295  1.00 26.44           O  
ATOM   1543  CG  ASN A 106       6.539 -30.974  44.802  1.00 26.44           C  
ATOM   1544  ND2 ASN A 106       6.986 -30.972  46.034  1.00 26.44           N  
ATOM   1545 HD21 ASN A 106       6.900 -31.838  46.545  1.00 26.44           H  
ATOM   1546 HD22 ASN A 106       7.384 -30.132  46.430  1.00 26.44           H  
ATOM   1547  OD1 ASN A 106       6.022 -31.986  44.356  1.00 26.44           O  
ATOM   1548  N   ASN A 107       4.680 -28.576  41.635  1.00 26.02           N  
ATOM   1549  H   ASN A 107       4.378 -27.644  41.391  1.00 26.02           H  
ATOM   1550  CA  ASN A 107       3.648 -29.611  41.386  1.00 26.02           C  
ATOM   1551  HA  ASN A 107       3.969 -30.203  40.528  1.00 26.02           H  
ATOM   1552  C   ASN A 107       2.263 -28.990  41.046  1.00 26.02           C  
ATOM   1553  CB  ASN A 107       3.417 -30.541  42.602  1.00 26.02           C  
ATOM   1554  HB2 ASN A 107       2.541 -30.220  43.165  1.00 26.02           H  
ATOM   1555  HB3 ASN A 107       4.246 -30.504  43.309  1.00 26.02           H  
ATOM   1556  O   ASN A 107       1.882 -28.003  41.670  1.00 26.02           O  
ATOM   1557  CG  ASN A 107       3.193 -31.980  42.175  1.00 26.02           C  
ATOM   1558  ND2 ASN A 107       3.850 -32.928  42.793  1.00 26.02           N  
ATOM   1559 HD21 ASN A 107       3.698 -33.871  42.466  1.00 26.02           H  
ATOM   1560 HD22 ASN A 107       4.552 -32.702  43.483  1.00 26.02           H  
ATOM   1561  OD1 ASN A 107       2.443 -32.265  41.259  1.00 26.02           O  
ATOM   1562  N   ASN A 108       1.460 -29.685  40.223  1.00 25.78           N  
ATOM   1563  H   ASN A 108       1.860 -30.514  39.809  1.00 25.78           H  
ATOM   1564  CA  ASN A 108      -0.021 -29.612  40.180  1.00 25.78           C  
ATOM   1565  HA  ASN A 108      -0.314 -30.208  39.316  1.00 25.78           H  
ATOM   1566  C   ASN A 108      -0.612 -28.186  39.873  1.00 25.78           C  
ATOM   1567  CB  ASN A 108      -0.492 -30.376  41.448  1.00 25.78           C  
ATOM   1568  HB2 ASN A 108       0.335 -30.953  41.862  1.00 25.78           H  
ATOM   1569  HB3 ASN A 108      -0.771 -29.675  42.235  1.00 25.78           H  
ATOM   1570  O   ASN A 108       0.119 -27.347  39.360  1.00 25.78           O  
ATOM   1571  CG  ASN A 108      -1.584 -31.409  41.223  1.00 25.78           C  
ATOM   1572  ND2 ASN A 108      -2.052 -32.034  42.275  1.00 25.78           N  
ATOM   1573 HD21 ASN A 108      -1.683 -31.852  43.197  1.00 25.78           H  
ATOM   1574 HD22 ASN A 108      -2.825 -32.660  42.103  1.00 25.78           H  
ATOM   1575  OD1 ASN A 108      -2.037 -31.669  40.124  1.00 25.78           O  
ATOM   1576  N   ASN A 109      -1.900 -27.814  40.028  1.00 26.22           N  
ATOM   1577  H   ASN A 109      -2.070 -26.871  39.707  1.00 26.22           H  
ATOM   1578  CA  ASN A 109      -3.099 -28.496  40.545  1.00 26.22           C  
ATOM   1579  HA  ASN A 109      -3.028 -29.566  40.349  1.00 26.22           H  
ATOM   1580  C   ASN A 109      -4.418 -28.006  39.891  1.00 26.22           C  
ATOM   1581  CB  ASN A 109      -3.201 -28.215  42.063  1.00 26.22           C  
ATOM   1582  HB2 ASN A 109      -2.216 -28.212  42.531  1.00 26.22           H  
ATOM   1583  HB3 ASN A 109      -3.605 -27.214  42.214  1.00 26.22           H  
ATOM   1584  O   ASN A 109      -4.624 -26.797  39.811  1.00 26.22           O  
ATOM   1585  CG  ASN A 109      -4.085 -29.200  42.807  1.00 26.22           C  
ATOM   1586  ND2 ASN A 109      -4.234 -29.031  44.099  1.00 26.22           N  
ATOM   1587 HD21 ASN A 109      -3.776 -28.266  44.573  1.00 26.22           H  
ATOM   1588 HD22 ASN A 109      -4.805 -29.714  44.575  1.00 26.22           H  
ATOM   1589  OD1 ASN A 109      -4.643 -30.134  42.262  1.00 26.22           O  
ATOM   1590  N   ASN A 110      -5.359 -28.929  39.617  1.00 26.26           N  
ATOM   1591  H   ASN A 110      -5.102 -29.892  39.779  1.00 26.26           H  
ATOM   1592  CA  ASN A 110      -6.796 -28.668  39.355  1.00 26.26           C  
ATOM   1593  HA  ASN A 110      -7.235 -29.614  39.040  1.00 26.26           H  
ATOM   1594  C   ASN A 110      -7.111 -27.716  38.160  1.00 26.26           C  
ATOM   1595  CB  ASN A 110      -7.419 -28.291  40.720  1.00 26.26           C  
ATOM   1596  HB2 ASN A 110      -6.700 -27.740  41.325  1.00 26.26           H  
ATOM   1597  HB3 ASN A 110      -8.266 -27.618  40.584  1.00 26.26           H  
ATOM   1598  O   ASN A 110      -6.206 -27.310  37.442  1.00 26.26           O  
ATOM   1599  CG  ASN A 110      -7.914 -29.496  41.507  1.00 26.26           C  
ATOM   1600  ND2 ASN A 110      -7.926 -29.416  42.816  1.00 26.26           N  
ATOM   1601 HD21 ASN A 110      -7.591 -28.583  43.279  1.00 26.26           H  
ATOM   1602 HD22 ASN A 110      -8.263 -30.234  43.303  1.00 26.26           H  
ATOM   1603  OD1 ASN A 110      -8.331 -30.507  40.967  1.00 26.26           O  
ATOM   1604  N   ASN A 111      -8.356 -27.379  37.779  1.00 25.97           N  
ATOM   1605  H   ASN A 111      -8.342 -26.834  36.928  1.00 25.97           H  
ATOM   1606  CA  ASN A 111      -9.728 -27.740  38.209  1.00 25.97           C  
ATOM   1607  HA  ASN A 111      -9.694 -28.698  38.727  1.00 25.97           H  
ATOM   1608  C   ASN A 111     -10.604 -27.895  36.920  1.00 25.97           C  
ATOM   1609  CB  ASN A 111     -10.232 -26.617  39.145  1.00 25.97           C  
ATOM   1610  HB2 ASN A 111     -10.865 -25.930  38.583  1.00 25.97           H  
ATOM   1611  HB3 ASN A 111      -9.396 -26.015  39.502  1.00 25.97           H  
ATOM   1612  O   ASN A 111     -10.151 -27.472  35.860  1.00 25.97           O  
ATOM   1613  CG  ASN A 111     -10.963 -27.116  40.380  1.00 25.97           C  
ATOM   1614  ND2 ASN A 111     -11.861 -26.334  40.925  1.00 25.97           N  
ATOM   1615 HD21 ASN A 111     -12.114 -25.471  40.464  1.00 25.97           H  
ATOM   1616 HD22 ASN A 111     -12.298 -26.655  41.777  1.00 25.97           H  
ATOM   1617  OD1 ASN A 111     -10.727 -28.199  40.891  1.00 25.97           O  
ATOM   1618  N   ASN A 112     -11.789 -28.520  36.804  1.00 25.62           N  
ATOM   1619  H   ASN A 112     -11.961 -28.684  35.822  1.00 25.62           H  
ATOM   1620  CA  ASN A 112     -13.020 -28.689  37.613  1.00 25.62           C  
ATOM   1621  HA  ASN A 112     -13.668 -29.238  36.930  1.00 25.62           H  
ATOM   1622  C   ASN A 112     -13.805 -27.379  37.899  1.00 25.62           C  
ATOM   1623  CB  ASN A 112     -12.878 -29.633  38.821  1.00 25.62           C  
ATOM   1624  HB2 ASN A 112     -12.611 -29.064  39.712  1.00 25.62           H  
ATOM   1625  HB3 ASN A 112     -13.846 -30.089  39.031  1.00 25.62           H  
ATOM   1626  O   ASN A 112     -13.211 -26.314  38.010  1.00 25.62           O  
ATOM   1627  CG  ASN A 112     -11.910 -30.778  38.616  1.00 25.62           C  
ATOM   1628  ND2 ASN A 112     -10.882 -30.866  39.425  1.00 25.62           N  
ATOM   1629 HD21 ASN A 112     -10.233 -31.628  39.293  1.00 25.62           H  
ATOM   1630 HD22 ASN A 112     -10.717 -30.179  40.147  1.00 25.62           H  
ATOM   1631  OD1 ASN A 112     -12.082 -31.596  37.731  1.00 25.62           O  
ATOM   1632  N   ASN A 113     -15.140 -27.369  38.030  1.00 26.41           N  
ATOM   1633  H   ASN A 113     -15.545 -26.445  38.073  1.00 26.41           H  
ATOM   1634  CA  ASN A 113     -16.101 -28.483  38.107  1.00 26.41           C  
ATOM   1635  HA  ASN A 113     -15.665 -29.377  37.661  1.00 26.41           H  
ATOM   1636  C   ASN A 113     -17.411 -28.191  37.326  1.00 26.41           C  
ATOM   1637  CB  ASN A 113     -16.381 -28.761  39.604  1.00 26.41           C  
ATOM   1638  HB2 ASN A 113     -15.449 -28.736  40.167  1.00 26.41           H  
ATOM   1639  HB3 ASN A 113     -17.026 -27.974  39.995  1.00 26.41           H  
ATOM   1640  O   ASN A 113     -17.627 -27.091  36.825  1.00 26.41           O  
ATOM   1641  CG  ASN A 113     -17.037 -30.110  39.878  1.00 26.41           C  
ATOM   1642  ND2 ASN A 113     -17.535 -30.319  41.071  1.00 26.41           N  
ATOM   1643 HD21 ASN A 113     -17.511 -29.598  41.778  1.00 26.41           H  
ATOM   1644 HD22 ASN A 113     -17.979 -31.212  41.228  1.00 26.41           H  
ATOM   1645  OD1 ASN A 113     -17.116 -30.986  39.028  1.00 26.41           O  
ATOM   1646  N   ASN A 114     -18.278 -29.199  37.232  1.00 25.07           N  
ATOM   1647  H   ASN A 114     -18.036 -30.041  37.736  1.00 25.07           H  
ATOM   1648  CA  ASN A 114     -19.524 -29.250  36.469  1.00 25.07           C  
ATOM   1649  HA  ASN A 114     -19.406 -28.668  35.554  1.00 25.07           H  
ATOM   1650  C   ASN A 114     -20.735 -28.707  37.251  1.00 25.07           C  
ATOM   1651  CB  ASN A 114     -19.795 -30.726  36.105  1.00 25.07           C  
ATOM   1652  HB2 ASN A 114     -20.053 -31.278  37.009  1.00 25.07           H  
ATOM   1653  HB3 ASN A 114     -20.651 -30.777  35.432  1.00 25.07           H  
ATOM   1654  O   ASN A 114     -20.812 -28.879  38.465  1.00 25.07           O  
ATOM   1655  CG  ASN A 114     -18.633 -31.436  35.432  1.00 25.07           C  
ATOM   1656  ND2 ASN A 114     -17.720 -32.017  36.181  1.00 25.07           N  
ATOM   1657 HD21 ASN A 114     -16.974 -32.486  35.687  1.00 25.07           H  
ATOM   1658 HD22 ASN A 114     -17.756 -31.987  37.190  1.00 25.07           H  
ATOM   1659  OD1 ASN A 114     -18.527 -31.472  34.221  1.00 25.07           O  
ATOM   1660  N   ASN A 115     -21.731 -28.176  36.534  1.00 27.01           N  
ATOM   1661  H   ASN A 115     -21.570 -28.012  35.551  1.00 27.01           H  
ATOM   1662  CA  ASN A 115     -23.149 -28.139  36.929  1.00 27.01           C  
ATOM   1663  HA  ASN A 115     -23.351 -29.052  37.489  1.00 27.01           H  
ATOM   1664  C   ASN A 115     -24.012 -28.204  35.644  1.00 27.01           C  
ATOM   1665  CB  ASN A 115     -23.422 -26.922  37.834  1.00 27.01           C  
ATOM   1666  HB2 ASN A 115     -24.451 -26.583  37.712  1.00 27.01           H  
ATOM   1667  HB3 ASN A 115     -22.764 -26.101  37.550  1.00 27.01           H  
ATOM   1668  O   ASN A 115     -23.532 -27.783  34.595  1.00 27.01           O  
ATOM   1669  CG  ASN A 115     -23.260 -27.235  39.315  1.00 27.01           C  
ATOM   1670  ND2 ASN A 115     -22.838 -26.276  40.103  1.00 27.01           N  
ATOM   1671 HD21 ASN A 115     -22.589 -25.373  39.724  1.00 27.01           H  
ATOM   1672 HD22 ASN A 115     -22.729 -26.524  41.076  1.00 27.01           H  
ATOM   1673  OD1 ASN A 115     -23.569 -28.315  39.799  1.00 27.01           O  
ATOM   1674  N   ASN A 116     -25.185 -28.849  35.564  1.00 28.59           N  
ATOM   1675  H   ASN A 116     -25.431 -28.993  34.595  1.00 28.59           H  
ATOM   1676  CA  ASN A 116     -26.331 -29.034  36.485  1.00 28.59           C  
ATOM   1677  HA  ASN A 116     -26.955 -29.772  35.981  1.00 28.59           H  
ATOM   1678  C   ASN A 116     -27.200 -27.760  36.636  1.00 28.59           C  
ATOM   1679  CB  ASN A 116     -25.969 -29.666  37.841  1.00 28.59           C  
ATOM   1680  HB2 ASN A 116     -25.499 -28.906  38.467  1.00 28.59           H  
ATOM   1681  HB3 ASN A 116     -26.884 -29.966  38.351  1.00 28.59           H  
ATOM   1682  O   ASN A 116     -26.674 -26.655  36.596  1.00 28.59           O  
ATOM   1683  CG  ASN A 116     -25.103 -30.909  37.779  1.00 28.59           C  
ATOM   1684  ND2 ASN A 116     -24.175 -31.049  38.696  1.00 28.59           N  
ATOM   1685 HD21 ASN A 116     -23.984 -30.296  39.341  1.00 28.59           H  
ATOM   1686 HD22 ASN A 116     -23.611 -31.886  38.659  1.00 28.59           H  
ATOM   1687  OD1 ASN A 116     -25.255 -31.758  36.920  1.00 28.59           O  
ATOM   1688  N   ASN A 117     -28.525 -27.827  36.817  1.00 29.64           N  
ATOM   1689  H   ASN A 117     -28.988 -26.929  36.825  1.00 29.64           H  
ATOM   1690  CA  ASN A 117     -29.421 -28.992  36.918  1.00 29.64           C  
ATOM   1691  HA  ASN A 117     -28.940 -29.876  36.500  1.00 29.64           H  
ATOM   1692  C   ASN A 117     -30.726 -28.756  36.118  1.00 29.64           C  
ATOM   1693  CB  ASN A 117     -29.729 -29.245  38.411  1.00 29.64           C  
ATOM   1694  HB2 ASN A 117     -28.826 -29.129  39.010  1.00 29.64           H  
ATOM   1695  HB3 ASN A 117     -30.450 -28.505  38.758  1.00 29.64           H  
ATOM   1696  O   ASN A 117     -31.094 -27.611  35.866  1.00 29.64           O  
ATOM   1697  CG  ASN A 117     -30.288 -30.634  38.683  1.00 29.64           C  
ATOM   1698  ND2 ASN A 117     -30.672 -30.919  39.903  1.00 29.64           N  
ATOM   1699 HD21 ASN A 117     -30.605 -30.238  40.646  1.00 29.64           H  
ATOM   1700 HD22 ASN A 117     -31.028 -31.852  40.051  1.00 29.64           H  
ATOM   1701  OD1 ASN A 117     -30.381 -31.478  37.811  1.00 29.64           O  
ATOM   1702  N   GLY A 118     -31.442 -29.822  35.749  1.00 25.59           N  
ATOM   1703  H   GLY A 118     -31.115 -30.735  36.030  1.00 25.59           H  
ATOM   1704  CA  GLY A 118     -32.731 -29.756  35.048  1.00 25.59           C  
ATOM   1705  HA2 GLY A 118     -33.448 -29.230  35.679  1.00 25.59           H  
ATOM   1706  HA3 GLY A 118     -32.615 -29.191  34.123  1.00 25.59           H  
ATOM   1707  C   GLY A 118     -33.292 -31.141  34.707  1.00 25.59           C  
ATOM   1708  O   GLY A 118     -32.532 -32.099  34.571  1.00 25.59           O  
ATOM   1709  N   HIS A 119     -34.619 -31.259  34.585  1.00 25.99           N  
ATOM   1710  H   HIS A 119     -35.196 -30.434  34.673  1.00 25.99           H  
ATOM   1711  CA  HIS A 119     -35.329 -32.521  34.325  1.00 25.99           C  
ATOM   1712  HA  HIS A 119     -34.726 -33.127  33.649  1.00 25.99           H  
ATOM   1713  C   HIS A 119     -36.689 -32.296  33.631  1.00 25.99           C  
ATOM   1714  CB  HIS A 119     -35.520 -33.291  35.652  1.00 25.99           C  
ATOM   1715  HB2 HIS A 119     -36.563 -33.593  35.756  1.00 25.99           H  
ATOM   1716  HB3 HIS A 119     -35.296 -32.646  36.502  1.00 25.99           H  
ATOM   1717  O   HIS A 119     -37.264 -31.216  33.730  1.00 25.99           O  
ATOM   1718  CG  HIS A 119     -34.672 -34.532  35.759  1.00 25.99           C  
ATOM   1719  CD2 HIS A 119     -35.094 -35.785  36.114  1.00 25.99           C  
ATOM   1720  HD2 HIS A 119     -36.104 -36.062  36.377  1.00 25.99           H  
ATOM   1721  ND1 HIS A 119     -33.320 -34.615  35.518  1.00 25.99           N  
ATOM   1722  HD1 HIS A 119     -32.727 -33.844  35.245  1.00 25.99           H  
ATOM   1723  CE1 HIS A 119     -32.936 -35.886  35.717  1.00 25.99           C  
ATOM   1724  HE1 HIS A 119     -31.926 -36.254  35.608  1.00 25.99           H  
ATOM   1725  NE2 HIS A 119     -33.988 -36.640  36.071  1.00 25.99           N  
ATOM   1726  N   HIS A 120     -37.214 -33.359  33.004  1.00 28.11           N  
ATOM   1727  H   HIS A 120     -36.662 -34.205  33.029  1.00 28.11           H  
ATOM   1728  CA  HIS A 120     -38.510 -33.442  32.302  1.00 28.11           C  
ATOM   1729  HA  HIS A 120     -38.580 -34.467  31.939  1.00 28.11           H  
ATOM   1730  C   HIS A 120     -38.681 -32.556  31.046  1.00 28.11           C  
ATOM   1731  CB  HIS A 120     -39.683 -33.261  33.286  1.00 28.11           C  
ATOM   1732  HB2 HIS A 120     -40.618 -33.500  32.781  1.00 28.11           H  
ATOM   1733  HB3 HIS A 120     -39.735 -32.214  33.585  1.00 28.11           H  
ATOM   1734  O   HIS A 120     -37.934 -31.613  30.790  1.00 28.11           O  
ATOM   1735  CG  HIS A 120     -39.594 -34.112  34.528  1.00 28.11           C  
ATOM   1736  CD2 HIS A 120     -39.261 -33.672  35.781  1.00 28.11           C  
ATOM   1737  HD2 HIS A 120     -39.018 -32.656  36.054  1.00 28.11           H  
ATOM   1738  ND1 HIS A 120     -39.824 -35.468  34.622  1.00 28.11           N  
ATOM   1739  HD1 HIS A 120     -40.121 -36.084  33.879  1.00 28.11           H  
ATOM   1740  CE1 HIS A 120     -39.621 -35.835  35.899  1.00 28.11           C  
ATOM   1741  HE1 HIS A 120     -39.728 -36.837  36.287  1.00 28.11           H  
ATOM   1742  NE2 HIS A 120     -39.265 -34.775  36.638  1.00 28.11           N  
ATOM   1743  N   HIS A 121     -39.701 -32.881  30.241  1.00 31.09           N  
ATOM   1744  H   HIS A 121     -40.278 -33.670  30.495  1.00 31.09           H  
ATOM   1745  CA  HIS A 121     -40.131 -32.135  29.053  1.00 31.09           C  
ATOM   1746  HA  HIS A 121     -39.813 -31.095  29.129  1.00 31.09           H  
ATOM   1747  C   HIS A 121     -41.663 -32.160  28.917  1.00 31.09           C  
ATOM   1748  CB  HIS A 121     -39.527 -32.759  27.777  1.00 31.09           C  
ATOM   1749  HB2 HIS A 121     -39.619 -33.844  27.833  1.00 31.09           H  
ATOM   1750  HB3 HIS A 121     -40.121 -32.431  26.924  1.00 31.09           H  
ATOM   1751  O   HIS A 121     -42.265 -33.229  28.967  1.00 31.09           O  
ATOM   1752  CG  HIS A 121     -38.095 -32.408  27.454  1.00 31.09           C  
ATOM   1753  CD2 HIS A 121     -37.358 -32.936  26.427  1.00 31.09           C  
ATOM   1754  HD2 HIS A 121     -37.690 -33.694  25.733  1.00 31.09           H  
ATOM   1755  ND1 HIS A 121     -37.309 -31.453  28.059  1.00 31.09           N  
ATOM   1756  HD1 HIS A 121     -37.490 -31.036  28.961  1.00 31.09           H  
ATOM   1757  CE1 HIS A 121     -36.134 -31.407  27.411  1.00 31.09           C  
ATOM   1758  HE1 HIS A 121     -35.294 -30.791  27.696  1.00 31.09           H  
ATOM   1759  NE2 HIS A 121     -36.116 -32.296  26.407  1.00 31.09           N  
ATOM   1760  N   ASN A 122     -42.269 -30.997  28.664  1.00 25.07           N  
ATOM   1761  H   ASN A 122     -41.725 -30.152  28.766  1.00 25.07           H  
ATOM   1762  CA  ASN A 122     -43.523 -30.821  27.917  1.00 25.07           C  
ATOM   1763  HA  ASN A 122     -43.518 -31.550  27.107  1.00 25.07           H  
ATOM   1764  C   ASN A 122     -43.508 -29.400  27.309  1.00 25.07           C  
ATOM   1765  CB  ASN A 122     -44.751 -31.065  28.817  1.00 25.07           C  
ATOM   1766  HB2 ASN A 122     -44.513 -30.829  29.854  1.00 25.07           H  
ATOM   1767  HB3 ASN A 122     -45.568 -30.413  28.507  1.00 25.07           H  
ATOM   1768  O   ASN A 122     -42.992 -28.492  27.949  1.00 25.07           O  
ATOM   1769  CG  ASN A 122     -45.266 -32.491  28.699  1.00 25.07           C  
ATOM   1770  ND2 ASN A 122     -45.526 -33.160  29.796  1.00 25.07           N  
ATOM   1771 HD21 ASN A 122     -45.825 -34.117  29.667  1.00 25.07           H  
ATOM   1772 HD22 ASN A 122     -45.331 -32.758  30.702  1.00 25.07           H  
ATOM   1773  OD1 ASN A 122     -45.464 -33.010  27.614  1.00 25.07           O  
ATOM   1774  N   ASN A 123     -43.952 -29.109  26.080  1.00 24.59           N  
ATOM   1775  H   ASN A 123     -43.732 -28.158  25.820  1.00 24.59           H  
ATOM   1776  CA  ASN A 123     -44.805 -29.830  25.114  1.00 24.59           C  
ATOM   1777  HA  ASN A 123     -44.754 -29.198  24.227  1.00 24.59           H  
ATOM   1778  C   ASN A 123     -46.320 -29.854  25.416  1.00 24.59           C  
ATOM   1779  CB  ASN A 123     -44.206 -31.180  24.668  1.00 24.59           C  
ATOM   1780  HB2 ASN A 123     -43.117 -31.127  24.652  1.00 24.59           H  
ATOM   1781  HB3 ASN A 123     -44.522 -31.961  25.360  1.00 24.59           H  
ATOM   1782  O   ASN A 123     -47.046 -30.720  24.932  1.00 24.59           O  
ATOM   1783  CG  ASN A 123     -44.664 -31.588  23.278  1.00 24.59           C  
ATOM   1784  ND2 ASN A 123     -44.970 -32.846  23.073  1.00 24.59           N  
ATOM   1785 HD21 ASN A 123     -44.987 -33.494  23.847  1.00 24.59           H  
ATOM   1786 HD22 ASN A 123     -45.291 -33.084  22.145  1.00 24.59           H  
ATOM   1787  OD1 ASN A 123     -44.732 -30.791  22.359  1.00 24.59           O  
ATOM   1788  N   THR A 124     -46.822 -28.876  26.175  1.00 26.49           N  
ATOM   1789  H   THR A 124     -46.183 -28.222  26.602  1.00 26.49           H  
ATOM   1790  CA  THR A 124     -48.249 -28.738  26.533  1.00 26.49           C  
ATOM   1791  HA  THR A 124     -48.628 -29.740  26.732  1.00 26.49           H  
ATOM   1792  C   THR A 124     -49.107 -28.168  25.383  1.00 26.49           C  
ATOM   1793  CB  THR A 124     -48.414 -27.939  27.842  1.00 26.49           C  
ATOM   1794  HB  THR A 124     -48.307 -26.873  27.642  1.00 26.49           H  
ATOM   1795  O   THR A 124     -49.773 -27.148  25.535  1.00 26.49           O  
ATOM   1796  CG2 THR A 124     -49.753 -28.208  28.532  1.00 26.49           C  
ATOM   1797 HG21 THR A 124     -50.577 -27.913  27.882  1.00 26.49           H  
ATOM   1798 HG22 THR A 124     -49.846 -29.268  28.770  1.00 26.49           H  
ATOM   1799 HG23 THR A 124     -49.817 -27.626  29.451  1.00 26.49           H  
ATOM   1800  OG1 THR A 124     -47.421 -28.322  28.771  1.00 26.49           O  
ATOM   1801  HG1 THR A 124     -47.547 -27.789  29.559  1.00 26.49           H  
ATOM   1802  N   GLN A 125     -49.116 -28.864  24.239  1.00 29.82           N  
ATOM   1803  H   GLN A 125     -48.512 -29.673  24.213  1.00 29.82           H  
ATOM   1804  CA  GLN A 125     -49.875 -28.548  23.013  1.00 29.82           C  
ATOM   1805  HA  GLN A 125     -49.632 -29.327  22.291  1.00 29.82           H  
ATOM   1806  C   GLN A 125     -49.515 -27.210  22.323  1.00 29.82           C  
ATOM   1807  CB  GLN A 125     -51.397 -28.644  23.270  1.00 29.82           C  
ATOM   1808  HB2 GLN A 125     -51.715 -27.787  23.863  1.00 29.82           H  
ATOM   1809  HB3 GLN A 125     -51.910 -28.590  22.309  1.00 29.82           H  
ATOM   1810  O   GLN A 125     -48.598 -26.493  22.714  1.00 29.82           O  
ATOM   1811  CG  GLN A 125     -51.873 -29.927  23.970  1.00 29.82           C  
ATOM   1812  HG2 GLN A 125     -51.458 -29.970  24.977  1.00 29.82           H  
ATOM   1813  HG3 GLN A 125     -51.523 -30.796  23.412  1.00 29.82           H  
ATOM   1814  CD  GLN A 125     -53.397 -29.997  24.077  1.00 29.82           C  
ATOM   1815  NE2 GLN A 125     -53.928 -30.946  24.813  1.00 29.82           N  
ATOM   1816 HE21 GLN A 125     -54.936 -30.948  24.865  1.00 29.82           H  
ATOM   1817 HE22 GLN A 125     -53.348 -31.603  25.316  1.00 29.82           H  
ATOM   1818  OE1 GLN A 125     -54.143 -29.222  23.502  1.00 29.82           O  
ATOM   1819  N   ASN A 126     -50.247 -26.899  21.248  1.00 25.20           N  
ATOM   1820  H   ASN A 126     -50.966 -27.555  20.977  1.00 25.20           H  
ATOM   1821  CA  ASN A 126     -50.390 -25.569  20.652  1.00 25.20           C  
ATOM   1822  HA  ASN A 126     -49.995 -24.809  21.325  1.00 25.20           H  
ATOM   1823  C   ASN A 126     -51.892 -25.311  20.439  1.00 25.20           C  
ATOM   1824  CB  ASN A 126     -49.650 -25.497  19.302  1.00 25.20           C  
ATOM   1825  HB2 ASN A 126     -49.800 -26.419  18.740  1.00 25.20           H  
ATOM   1826  HB3 ASN A 126     -50.069 -24.680  18.714  1.00 25.20           H  
ATOM   1827  O   ASN A 126     -52.594 -26.192  19.944  1.00 25.20           O  
ATOM   1828  CG  ASN A 126     -48.167 -25.215  19.434  1.00 25.20           C  
ATOM   1829  ND2 ASN A 126     -47.353 -26.213  19.673  1.00 25.20           N  
ATOM   1830 HD21 ASN A 126     -46.387 -25.960  19.827  1.00 25.20           H  
ATOM   1831 HD22 ASN A 126     -47.718 -27.127  19.902  1.00 25.20           H  
ATOM   1832  OD1 ASN A 126     -47.723 -24.091  19.307  1.00 25.20           O  
ATOM   1833  N   ASN A 127     -52.384 -24.119  20.779  1.00 27.73           N  
ATOM   1834  H   ASN A 127     -51.772 -23.433  21.197  1.00 27.73           H  
ATOM   1835  CA  ASN A 127     -53.738 -23.660  20.446  1.00 27.73           C  
ATOM   1836  HA  ASN A 127     -53.967 -24.007  19.439  1.00 27.73           H  
ATOM   1837  C   ASN A 127     -53.768 -22.120  20.416  1.00 27.73           C  
ATOM   1838  CB  ASN A 127     -54.757 -24.270  21.430  1.00 27.73           C  
ATOM   1839  HB2 ASN A 127     -55.185 -23.498  22.069  1.00 27.73           H  
ATOM   1840  HB3 ASN A 127     -54.275 -25.008  22.071  1.00 27.73           H  
ATOM   1841  O   ASN A 127     -52.908 -21.496  21.038  1.00 27.73           O  
ATOM   1842  CG  ASN A 127     -55.882 -24.946  20.668  1.00 27.73           C  
ATOM   1843  ND2 ASN A 127     -56.204 -26.179  20.982  1.00 27.73           N  
ATOM   1844 HD21 ASN A 127     -56.935 -26.606  20.432  1.00 27.73           H  
ATOM   1845 HD22 ASN A 127     -55.683 -26.687  21.682  1.00 27.73           H  
ATOM   1846  OD1 ASN A 127     -56.456 -24.374  19.758  1.00 27.73           O  
ATOM   1847  N   SER A 128     -54.657 -21.488  19.635  1.00 25.03           N  
ATOM   1848  H   SER A 128     -55.426 -21.996  19.221  1.00 25.03           H  
ATOM   1849  CA  SER A 128     -54.451 -20.070  19.267  1.00 25.03           C  
ATOM   1850  HA  SER A 128     -54.124 -19.532  20.157  1.00 25.03           H  
ATOM   1851  C   SER A 128     -55.669 -19.308  18.716  1.00 25.03           C  
ATOM   1852  CB  SER A 128     -53.315 -19.995  18.229  1.00 25.03           C  
ATOM   1853  HB2 SER A 128     -52.389 -20.347  18.684  1.00 25.03           H  
ATOM   1854  HB3 SER A 128     -53.164 -18.961  17.917  1.00 25.03           H  
ATOM   1855  O   SER A 128     -56.568 -19.900  18.126  1.00 25.03           O  
ATOM   1856  OG  SER A 128     -53.597 -20.792  17.092  1.00 25.03           O  
ATOM   1857  HG  SER A 128     -53.817 -21.677  17.392  1.00 25.03           H  
ATOM   1858  N   ASN A 129     -55.562 -17.970  18.783  1.00 24.63           N  
ATOM   1859  H   ASN A 129     -54.773 -17.627  19.312  1.00 24.63           H  
ATOM   1860  CA  ASN A 129     -56.396 -16.927  18.154  1.00 24.63           C  
ATOM   1861  HA  ASN A 129     -55.804 -16.014  18.224  1.00 24.63           H  
ATOM   1862  C   ASN A 129     -57.751 -16.585  18.808  1.00 24.63           C  
ATOM   1863  CB  ASN A 129     -56.579 -17.192  16.643  1.00 24.63           C  
ATOM   1864  HB2 ASN A 129     -57.242 -18.045  16.501  1.00 24.63           H  
ATOM   1865  HB3 ASN A 129     -57.058 -16.334  16.171  1.00 24.63           H  
ATOM   1866  O   ASN A 129     -58.404 -17.430  19.402  1.00 24.63           O  
ATOM   1867  CG  ASN A 129     -55.280 -17.432  15.909  1.00 24.63           C  
ATOM   1868  ND2 ASN A 129     -54.998 -18.659  15.550  1.00 24.63           N  
ATOM   1869 HD21 ASN A 129     -54.082 -18.832  15.162  1.00 24.63           H  
ATOM   1870 HD22 ASN A 129     -55.576 -19.417  15.883  1.00 24.63           H  
ATOM   1871  OD1 ASN A 129     -54.502 -16.522  15.687  1.00 24.63           O  
ATOM   1872  N   PHE A 130     -58.194 -15.345  18.520  1.00 26.16           N  
ATOM   1873  H   PHE A 130     -57.512 -14.732  18.097  1.00 26.16           H  
ATOM   1874  CA  PHE A 130     -59.598 -14.888  18.428  1.00 26.16           C  
ATOM   1875  HA  PHE A 130     -59.545 -13.870  18.043  1.00 26.16           H  
ATOM   1876  C   PHE A 130     -60.411 -14.753  19.751  1.00 26.16           C  
ATOM   1877  CB  PHE A 130     -60.284 -15.720  17.317  1.00 26.16           C  
ATOM   1878  HB2 PHE A 130     -59.828 -16.707  17.240  1.00 26.16           H  
ATOM   1879  HB3 PHE A 130     -61.312 -15.933  17.612  1.00 26.16           H  
ATOM   1880  O   PHE A 130     -60.252 -15.531  20.676  1.00 26.16           O  
ATOM   1881  CG  PHE A 130     -60.268 -15.106  15.921  1.00 26.16           C  
ATOM   1882  CD1 PHE A 130     -61.411 -15.211  15.104  1.00 26.16           C  
ATOM   1883  HD1 PHE A 130     -62.290 -15.717  15.474  1.00 26.16           H  
ATOM   1884  CD2 PHE A 130     -59.127 -14.441  15.420  1.00 26.16           C  
ATOM   1885  HD2 PHE A 130     -58.232 -14.356  16.018  1.00 26.16           H  
ATOM   1886  CE1 PHE A 130     -61.421 -14.649  13.815  1.00 26.16           C  
ATOM   1887  HE1 PHE A 130     -62.303 -14.735  13.198  1.00 26.16           H  
ATOM   1888  CE2 PHE A 130     -59.135 -13.882  14.130  1.00 26.16           C  
ATOM   1889  HE2 PHE A 130     -58.256 -13.383  13.751  1.00 26.16           H  
ATOM   1890  CZ  PHE A 130     -60.283 -13.984  13.327  1.00 26.16           C  
ATOM   1891  HZ  PHE A 130     -60.288 -13.561  12.333  1.00 26.16           H  
ATOM   1892  N   THR A 131     -61.310 -13.765  19.936  1.00 25.29           N  
ATOM   1893  H   THR A 131     -61.743 -13.787  20.848  1.00 25.29           H  
ATOM   1894  CA  THR A 131     -61.658 -12.586  19.099  1.00 25.29           C  
ATOM   1895  HA  THR A 131     -60.757 -12.210  18.616  1.00 25.29           H  
ATOM   1896  C   THR A 131     -62.262 -11.432  19.923  1.00 25.29           C  
ATOM   1897  CB  THR A 131     -62.741 -12.885  18.029  1.00 25.29           C  
ATOM   1898  HB  THR A 131     -63.686 -12.433  18.328  1.00 25.29           H  
ATOM   1899  O   THR A 131     -62.838 -11.664  20.980  1.00 25.29           O  
ATOM   1900  CG2 THR A 131     -62.353 -12.299  16.670  1.00 25.29           C  
ATOM   1901 HG21 THR A 131     -61.366 -12.654  16.373  1.00 25.29           H  
ATOM   1902 HG22 THR A 131     -62.339 -11.210  16.714  1.00 25.29           H  
ATOM   1903 HG23 THR A 131     -63.080 -12.611  15.920  1.00 25.29           H  
ATOM   1904  OG1 THR A 131     -63.021 -14.244  17.845  1.00 25.29           O  
ATOM   1905  HG1 THR A 131     -63.190 -14.633  18.706  1.00 25.29           H  
ATOM   1906  N   TYR A 132     -62.306 -10.238  19.311  1.00 28.78           N  
ATOM   1907  H   TYR A 132     -61.755 -10.142  18.469  1.00 28.78           H  
ATOM   1908  CA  TYR A 132     -63.242  -9.130  19.592  1.00 28.78           C  
ATOM   1909  HA  TYR A 132     -63.034  -8.389  18.820  1.00 28.78           H  
ATOM   1910  C   TYR A 132     -63.098  -8.340  20.909  1.00 28.78           C  
ATOM   1911  CB  TYR A 132     -64.705  -9.584  19.359  1.00 28.78           C  
ATOM   1912  HB2 TYR A 132     -65.317  -9.311  20.218  1.00 28.78           H  
ATOM   1913  HB3 TYR A 132     -64.768 -10.670  19.291  1.00 28.78           H  
ATOM   1914  O   TYR A 132     -62.421  -8.726  21.853  1.00 28.78           O  
ATOM   1915  CG  TYR A 132     -65.332  -8.989  18.115  1.00 28.78           C  
ATOM   1916  CD1 TYR A 132     -66.033  -7.768  18.187  1.00 28.78           C  
ATOM   1917  HD1 TYR A 132     -66.161  -7.264  19.133  1.00 28.78           H  
ATOM   1918  CD2 TYR A 132     -65.199  -9.653  16.880  1.00 28.78           C  
ATOM   1919  HD2 TYR A 132     -64.684 -10.600  16.824  1.00 28.78           H  
ATOM   1920  CE1 TYR A 132     -66.587  -7.204  17.020  1.00 28.78           C  
ATOM   1921  HE1 TYR A 132     -67.125  -6.269  17.075  1.00 28.78           H  
ATOM   1922  CE2 TYR A 132     -65.751  -9.092  15.714  1.00 28.78           C  
ATOM   1923  HE2 TYR A 132     -65.658  -9.594  14.762  1.00 28.78           H  
ATOM   1924  OH  TYR A 132     -66.972  -7.330  14.650  1.00 28.78           O  
ATOM   1925  HH  TYR A 132     -67.422  -6.499  14.817  1.00 28.78           H  
ATOM   1926  CZ  TYR A 132     -66.443  -7.866  15.780  1.00 28.78           C  
ATOM   1927  N   GLN A 133     -63.790  -7.194  20.944  1.00 40.62           N  
ATOM   1928  H   GLN A 133     -64.272  -6.914  20.102  1.00 40.62           H  
ATOM   1929  CA  GLN A 133     -64.091  -6.413  22.147  1.00 40.62           C  
ATOM   1930  HA  GLN A 133     -63.701  -6.923  23.027  1.00 40.62           H  
ATOM   1931  C   GLN A 133     -65.622  -6.263  22.277  1.00 40.62           C  
ATOM   1932  CB  GLN A 133     -63.415  -5.035  22.077  1.00 40.62           C  
ATOM   1933  HB2 GLN A 133     -63.804  -4.422  22.889  1.00 40.62           H  
ATOM   1934  HB3 GLN A 133     -63.666  -4.551  21.133  1.00 40.62           H  
ATOM   1935  O   GLN A 133     -66.220  -5.494  21.521  1.00 40.62           O  
ATOM   1936  CG  GLN A 133     -61.887  -5.108  22.222  1.00 40.62           C  
ATOM   1937  HG2 GLN A 133     -61.465  -5.679  21.395  1.00 40.62           H  
ATOM   1938  HG3 GLN A 133     -61.641  -5.621  23.152  1.00 40.62           H  
ATOM   1939  CD  GLN A 133     -61.228  -3.729  22.242  1.00 40.62           C  
ATOM   1940  NE2 GLN A 133     -59.946  -3.653  22.520  1.00 40.62           N  
ATOM   1941 HE21 GLN A 133     -59.409  -4.482  22.732  1.00 40.62           H  
ATOM   1942 HE22 GLN A 133     -59.551  -2.724  22.530  1.00 40.62           H  
ATOM   1943  OE1 GLN A 133     -61.836  -2.697  22.011  1.00 40.62           O  
ATOM   1944  N   PRO A 134     -66.286  -7.013  23.175  1.00 28.33           N  
ATOM   1945  CA  PRO A 134     -67.715  -6.866  23.452  1.00 28.33           C  
ATOM   1946  HA  PRO A 134     -68.263  -6.623  22.541  1.00 28.33           H  
ATOM   1947  C   PRO A 134     -67.980  -5.768  24.501  1.00 28.33           C  
ATOM   1948  CB  PRO A 134     -68.134  -8.258  23.941  1.00 28.33           C  
ATOM   1949  HB2 PRO A 134     -69.029  -8.244  24.562  1.00 28.33           H  
ATOM   1950  HB3 PRO A 134     -68.284  -8.914  23.083  1.00 28.33           H  
ATOM   1951  O   PRO A 134     -67.061  -5.145  25.033  1.00 28.33           O  
ATOM   1952  CG  PRO A 134     -66.907  -8.723  24.726  1.00 28.33           C  
ATOM   1953  HG2 PRO A 134     -66.923  -8.288  25.725  1.00 28.33           H  
ATOM   1954  HG3 PRO A 134     -66.850  -9.810  24.781  1.00 28.33           H  
ATOM   1955  CD  PRO A 134     -65.740  -8.136  23.929  1.00 28.33           C  
ATOM   1956  HD2 PRO A 134     -64.954  -7.810  24.611  1.00 28.33           H  
ATOM   1957  HD3 PRO A 134     -65.352  -8.886  23.240  1.00 28.33           H  
ATOM   1958  N   LYS A 135     -69.253  -5.580  24.872  1.00 27.24           N  
ATOM   1959  H   LYS A 135     -69.955  -6.136  24.404  1.00 27.24           H  
ATOM   1960  CA  LYS A 135     -69.638  -5.009  26.176  1.00 27.24           C  
ATOM   1961  HA  LYS A 135     -68.732  -4.848  26.759  1.00 27.24           H  
ATOM   1962  C   LYS A 135     -70.442  -6.048  26.963  1.00 27.24           C  
ATOM   1963  CB  LYS A 135     -70.331  -3.642  26.022  1.00 27.24           C  
ATOM   1964  HB2 LYS A 135     -70.697  -3.327  26.999  1.00 27.24           H  
ATOM   1965  HB3 LYS A 135     -71.177  -3.725  25.339  1.00 27.24           H  
ATOM   1966  O   LYS A 135     -71.108  -6.897  26.376  1.00 27.24           O  
ATOM   1967  CG  LYS A 135     -69.330  -2.592  25.502  1.00 27.24           C  
ATOM   1968  HG2 LYS A 135     -69.075  -2.820  24.467  1.00 27.24           H  
ATOM   1969  HG3 LYS A 135     -68.420  -2.652  26.100  1.00 27.24           H  
ATOM   1970  CD  LYS A 135     -69.860  -1.154  25.582  1.00 27.24           C  
ATOM   1971  HD2 LYS A 135     -70.128  -0.931  26.615  1.00 27.24           H  
ATOM   1972  HD3 LYS A 135     -70.741  -1.055  24.948  1.00 27.24           H  
ATOM   1973  CE  LYS A 135     -68.755  -0.197  25.112  1.00 27.24           C  
ATOM   1974  HE2 LYS A 135     -68.535  -0.408  24.065  1.00 27.24           H  
ATOM   1975  HE3 LYS A 135     -67.851  -0.410  25.682  1.00 27.24           H  
ATOM   1976  NZ  LYS A 135     -69.132   1.230  25.283  1.00 27.24           N  
ATOM   1977  HZ1 LYS A 135     -69.305   1.435  26.257  1.00 27.24           H  
ATOM   1978  HZ2 LYS A 135     -69.961   1.448  24.749  1.00 27.24           H  
ATOM   1979  HZ3 LYS A 135     -68.382   1.828  24.967  1.00 27.24           H  
ATOM   1980  N   THR A 136     -70.302  -6.040  28.284  1.00 34.48           N  
ATOM   1981  H   THR A 136     -69.820  -5.272  28.727  1.00 34.48           H  
ATOM   1982  CA  THR A 136     -70.617  -7.177  29.164  1.00 34.48           C  
ATOM   1983  HA  THR A 136     -70.210  -8.081  28.711  1.00 34.48           H  
ATOM   1984  C   THR A 136     -72.118  -7.411  29.368  1.00 34.48           C  
ATOM   1985  CB  THR A 136     -69.925  -6.983  30.529  1.00 34.48           C  
ATOM   1986  HB  THR A 136     -70.425  -7.586  31.287  1.00 34.48           H  
ATOM   1987  O   THR A 136     -72.835  -6.517  29.814  1.00 34.48           O  
ATOM   1988  CG2 THR A 136     -68.455  -7.391  30.466  1.00 34.48           C  
ATOM   1989 HG21 THR A 136     -67.991  -7.252  31.443  1.00 34.48           H  
ATOM   1990 HG22 THR A 136     -68.374  -8.443  30.193  1.00 34.48           H  
ATOM   1991 HG23 THR A 136     -67.924  -6.787  29.730  1.00 34.48           H  
ATOM   1992  OG1 THR A 136     -69.933  -5.624  30.914  1.00 34.48           O  
ATOM   1993  HG1 THR A 136     -69.613  -5.571  31.818  1.00 34.48           H  
ATOM   1994  N   LYS A 137     -72.602  -8.639  29.099  1.00 29.01           N  
ATOM   1995  H   LYS A 137     -71.999  -9.309  28.643  1.00 29.01           H  
ATOM   1996  CA  LYS A 137     -73.981  -9.051  29.431  1.00 29.01           C  
ATOM   1997  HA  LYS A 137     -74.222  -8.586  30.387  1.00 29.01           H  
ATOM   1998  C   LYS A 137     -74.178 -10.570  29.643  1.00 29.01           C  
ATOM   1999  CB  LYS A 137     -74.962  -8.459  28.393  1.00 29.01           C  
ATOM   2000  HB2 LYS A 137     -74.953  -9.049  27.476  1.00 29.01           H  
ATOM   2001  HB3 LYS A 137     -74.656  -7.443  28.142  1.00 29.01           H  
ATOM   2002  O   LYS A 137     -74.780 -11.234  28.812  1.00 29.01           O  
ATOM   2003  CG  LYS A 137     -76.383  -8.397  28.977  1.00 29.01           C  
ATOM   2004  HG2 LYS A 137     -76.348  -7.882  29.937  1.00 29.01           H  
ATOM   2005  HG3 LYS A 137     -76.758  -9.408  29.139  1.00 29.01           H  
ATOM   2006  CD  LYS A 137     -77.349  -7.642  28.057  1.00 29.01           C  
ATOM   2007  HD2 LYS A 137     -76.961  -6.640  27.875  1.00 29.01           H  
ATOM   2008  HD3 LYS A 137     -77.432  -8.177  27.111  1.00 29.01           H  
ATOM   2009  CE  LYS A 137     -78.720  -7.555  28.739  1.00 29.01           C  
ATOM   2010  HE2 LYS A 137     -78.596  -7.067  29.706  1.00 29.01           H  
ATOM   2011  HE3 LYS A 137     -79.075  -8.569  28.923  1.00 29.01           H  
ATOM   2012  NZ  LYS A 137     -79.703  -6.812  27.913  1.00 29.01           N  
ATOM   2013  HZ1 LYS A 137     -80.599  -6.779  28.378  1.00 29.01           H  
ATOM   2014  HZ2 LYS A 137     -79.826  -7.270  27.021  1.00 29.01           H  
ATOM   2015  HZ3 LYS A 137     -79.388  -5.866  27.752  1.00 29.01           H  
ATOM   2016  N   LYS A 138     -73.753 -11.035  30.825  1.00 31.68           N  
ATOM   2017  H   LYS A 138     -73.183 -10.389  31.352  1.00 31.68           H  
ATOM   2018  CA  LYS A 138     -74.232 -12.213  31.590  1.00 31.68           C  
ATOM   2019  HA  LYS A 138     -73.641 -12.216  32.505  1.00 31.68           H  
ATOM   2020  C   LYS A 138     -74.069 -13.668  31.068  1.00 31.68           C  
ATOM   2021  CB  LYS A 138     -75.688 -11.966  32.048  1.00 31.68           C  
ATOM   2022  HB2 LYS A 138     -76.294 -11.590  31.224  1.00 31.68           H  
ATOM   2023  HB3 LYS A 138     -76.120 -12.923  32.341  1.00 31.68           H  
ATOM   2024  O   LYS A 138     -74.746 -14.088  30.143  1.00 31.68           O  
ATOM   2025  CG  LYS A 138     -75.759 -10.998  33.245  1.00 31.68           C  
ATOM   2026  HG2 LYS A 138     -74.902 -11.181  33.894  1.00 31.68           H  
ATOM   2027  HG3 LYS A 138     -75.678  -9.971  32.888  1.00 31.68           H  
ATOM   2028  CD  LYS A 138     -77.052 -11.156  34.070  1.00 31.68           C  
ATOM   2029  HD2 LYS A 138     -77.508 -12.129  33.886  1.00 31.68           H  
ATOM   2030  HD3 LYS A 138     -77.765 -10.393  33.757  1.00 31.68           H  
ATOM   2031  CE  LYS A 138     -76.783 -11.024  35.578  1.00 31.68           C  
ATOM   2032  HE2 LYS A 138     -77.741 -10.956  36.095  1.00 31.68           H  
ATOM   2033  HE3 LYS A 138     -76.226 -10.106  35.764  1.00 31.68           H  
ATOM   2034  NZ  LYS A 138     -76.033 -12.196  36.096  1.00 31.68           N  
ATOM   2035  HZ1 LYS A 138     -75.178 -12.373  35.589  1.00 31.68           H  
ATOM   2036  HZ2 LYS A 138     -76.510 -13.055  35.863  1.00 31.68           H  
ATOM   2037  HZ3 LYS A 138     -75.855 -12.177  37.090  1.00 31.68           H  
ATOM   2038  N   ASP A 139     -73.344 -14.434  31.899  1.00 26.47           N  
ATOM   2039  H   ASP A 139     -72.791 -13.897  32.552  1.00 26.47           H  
ATOM   2040  CA  ASP A 139     -73.702 -15.754  32.476  1.00 26.47           C  
ATOM   2041  HA  ASP A 139     -72.977 -15.900  33.276  1.00 26.47           H  
ATOM   2042  C   ASP A 139     -73.617 -17.078  31.653  1.00 26.47           C  
ATOM   2043  CB  ASP A 139     -75.068 -15.650  33.195  1.00 26.47           C  
ATOM   2044  HB2 ASP A 139     -75.264 -16.588  33.716  1.00 26.47           H  
ATOM   2045  HB3 ASP A 139     -75.841 -15.527  32.436  1.00 26.47           H  
ATOM   2046  O   ASP A 139     -73.541 -17.100  30.433  1.00 26.47           O  
ATOM   2047  CG  ASP A 139     -75.245 -14.535  34.233  1.00 26.47           C  
ATOM   2048  OD1 ASP A 139     -74.332 -13.714  34.497  1.00 26.47           O  
ATOM   2049  OD2 ASP A 139     -76.366 -14.421  34.773  1.00 26.47           O  
ATOM   2050  N   HIS A 140     -73.709 -18.186  32.418  1.00 33.72           N  
ATOM   2051  H   HIS A 140     -73.719 -17.990  33.408  1.00 33.72           H  
ATOM   2052  CA  HIS A 140     -74.121 -19.572  32.091  1.00 33.72           C  
ATOM   2053  HA  HIS A 140     -74.293 -20.000  33.078  1.00 33.72           H  
ATOM   2054  C   HIS A 140     -73.165 -20.616  31.435  1.00 33.72           C  
ATOM   2055  CB  HIS A 140     -75.534 -19.584  31.476  1.00 33.72           C  
ATOM   2056  HB2 HIS A 140     -75.584 -18.872  30.653  1.00 33.72           H  
ATOM   2057  HB3 HIS A 140     -75.731 -20.570  31.055  1.00 33.72           H  
ATOM   2058  O   HIS A 140     -73.021 -20.705  30.223  1.00 33.72           O  
ATOM   2059  CG  HIS A 140     -76.620 -19.281  32.484  1.00 33.72           C  
ATOM   2060  CD2 HIS A 140     -77.326 -18.114  32.599  1.00 33.72           C  
ATOM   2061  HD2 HIS A 140     -77.216 -17.244  31.968  1.00 33.72           H  
ATOM   2062  ND1 HIS A 140     -77.094 -20.131  33.462  1.00 33.72           N  
ATOM   2063  HD1 HIS A 140     -76.884 -21.114  33.561  1.00 33.72           H  
ATOM   2064  CE1 HIS A 140     -78.046 -19.485  34.153  1.00 33.72           C  
ATOM   2065  HE1 HIS A 140     -78.625 -19.912  34.958  1.00 33.72           H  
ATOM   2066  NE2 HIS A 140     -78.220 -18.249  33.667  1.00 33.72           N  
ATOM   2067  N   HIS A 141     -72.769 -21.585  32.285  1.00 30.69           N  
ATOM   2068  H   HIS A 141     -72.862 -21.346  33.262  1.00 30.69           H  
ATOM   2069  CA  HIS A 141     -72.545 -23.032  32.030  1.00 30.69           C  
ATOM   2070  HA  HIS A 141     -72.391 -23.438  33.029  1.00 30.69           H  
ATOM   2071  C   HIS A 141     -71.277 -23.548  31.299  1.00 30.69           C  
ATOM   2072  CB  HIS A 141     -73.855 -23.690  31.553  1.00 30.69           C  
ATOM   2073  HB2 HIS A 141     -73.694 -24.750  31.357  1.00 30.69           H  
ATOM   2074  HB3 HIS A 141     -74.170 -23.228  30.617  1.00 30.69           H  
ATOM   2075  O   HIS A 141     -70.464 -22.800  30.774  1.00 30.69           O  
ATOM   2076  CG  HIS A 141     -74.965 -23.582  32.572  1.00 30.69           C  
ATOM   2077  CD2 HIS A 141     -76.207 -23.049  32.365  1.00 30.69           C  
ATOM   2078  HD2 HIS A 141     -76.582 -22.652  31.433  1.00 30.69           H  
ATOM   2079  ND1 HIS A 141     -74.910 -23.980  33.892  1.00 30.69           N  
ATOM   2080  HD1 HIS A 141     -74.150 -24.467  34.345  1.00 30.69           H  
ATOM   2081  CE1 HIS A 141     -76.083 -23.676  34.470  1.00 30.69           C  
ATOM   2082  HE1 HIS A 141     -76.344 -23.878  35.498  1.00 30.69           H  
ATOM   2083  NE2 HIS A 141     -76.897 -23.085  33.583  1.00 30.69           N  
ATOM   2084  N   ILE A 142     -71.059 -24.873  31.434  1.00 26.76           N  
ATOM   2085  H   ILE A 142     -71.814 -25.421  31.820  1.00 26.76           H  
ATOM   2086  CA  ILE A 142     -69.808 -25.634  31.206  1.00 26.76           C  
ATOM   2087  HA  ILE A 142     -69.221 -25.147  30.427  1.00 26.76           H  
ATOM   2088  C   ILE A 142     -70.154 -27.082  30.768  1.00 26.76           C  
ATOM   2089  CB  ILE A 142     -68.974 -25.699  32.525  1.00 26.76           C  
ATOM   2090  HB  ILE A 142     -69.551 -26.275  33.249  1.00 26.76           H  
ATOM   2091  O   ILE A 142     -71.163 -27.614  31.237  1.00 26.76           O  
ATOM   2092  CG1 ILE A 142     -68.703 -24.310  33.161  1.00 26.76           C  
ATOM   2093 HG12 ILE A 142     -68.086 -23.713  32.489  1.00 26.76           H  
ATOM   2094 HG13 ILE A 142     -69.647 -23.786  33.308  1.00 26.76           H  
ATOM   2095  CG2 ILE A 142     -67.637 -26.437  32.303  1.00 26.76           C  
ATOM   2096 HG21 ILE A 142     -67.047 -25.926  31.543  1.00 26.76           H  
ATOM   2097 HG22 ILE A 142     -67.059 -26.479  33.226  1.00 26.76           H  
ATOM   2098 HG23 ILE A 142     -67.802 -27.473  32.005  1.00 26.76           H  
ATOM   2099  CD1 ILE A 142     -68.047 -24.351  34.549  1.00 26.76           C  
ATOM   2100 HD11 ILE A 142     -68.593 -25.033  35.201  1.00 26.76           H  
ATOM   2101 HD12 ILE A 142     -67.006 -24.664  34.476  1.00 26.76           H  
ATOM   2102 HD13 ILE A 142     -68.071 -23.352  34.985  1.00 26.76           H  
ATOM   2103  N   GLN A 143     -69.331 -27.725  29.919  1.00 27.88           N  
ATOM   2104  H   GLN A 143     -68.589 -27.182  29.500  1.00 27.88           H  
ATOM   2105  CA  GLN A 143     -69.279 -29.180  29.607  1.00 27.88           C  
ATOM   2106  HA  GLN A 143     -69.144 -29.746  30.529  1.00 27.88           H  
ATOM   2107  C   GLN A 143     -68.066 -29.477  28.681  1.00 27.88           C  
ATOM   2108  CB  GLN A 143     -70.595 -29.600  28.910  1.00 27.88           C  
ATOM   2109  HB2 GLN A 143     -71.102 -28.710  28.536  1.00 27.88           H  
ATOM   2110  HB3 GLN A 143     -70.389 -30.218  28.036  1.00 27.88           H  
ATOM   2111  O   GLN A 143     -67.658 -28.575  27.960  1.00 27.88           O  
ATOM   2112  CG  GLN A 143     -71.533 -30.376  29.856  1.00 27.88           C  
ATOM   2113  HG2 GLN A 143     -71.365 -31.448  29.753  1.00 27.88           H  
ATOM   2114  HG3 GLN A 143     -71.333 -30.113  30.895  1.00 27.88           H  
ATOM   2115  CD  GLN A 143     -72.996 -30.082  29.570  1.00 27.88           C  
ATOM   2116  NE2 GLN A 143     -73.491 -28.951  30.015  1.00 27.88           N  
ATOM   2117 HE21 GLN A 143     -72.884 -28.322  30.520  1.00 27.88           H  
ATOM   2118 HE22 GLN A 143     -74.462 -28.762  29.809  1.00 27.88           H  
ATOM   2119  OE1 GLN A 143     -73.700 -30.856  28.945  1.00 27.88           O  
ATOM   2120  N   ASN A 144     -67.444 -30.668  28.600  1.00 23.29           N  
ATOM   2121  H   ASN A 144     -66.671 -30.652  27.950  1.00 23.29           H  
ATOM   2122  CA  ASN A 144     -67.487 -31.892  29.430  1.00 23.29           C  
ATOM   2123  HA  ASN A 144     -67.600 -31.600  30.474  1.00 23.29           H  
ATOM   2124  C   ASN A 144     -66.134 -32.671  29.312  1.00 23.29           C  
ATOM   2125  CB  ASN A 144     -68.690 -32.772  29.015  1.00 23.29           C  
ATOM   2126  HB2 ASN A 144     -69.522 -32.144  28.697  1.00 23.29           H  
ATOM   2127  HB3 ASN A 144     -68.419 -33.391  28.160  1.00 23.29           H  
ATOM   2128  O   ASN A 144     -65.141 -32.101  28.870  1.00 23.29           O  
ATOM   2129  CG  ASN A 144     -69.187 -33.672  30.140  1.00 23.29           C  
ATOM   2130  ND2 ASN A 144     -70.375 -34.212  30.024  1.00 23.29           N  
ATOM   2131 HD21 ASN A 144     -70.952 -34.036  29.214  1.00 23.29           H  
ATOM   2132 HD22 ASN A 144     -70.681 -34.807  30.781  1.00 23.29           H  
ATOM   2133  OD1 ASN A 144     -68.514 -33.908  31.132  1.00 23.29           O  
ATOM   2134  N   ASN A 145     -66.074 -33.951  29.712  1.00 22.15           N  
ATOM   2135  H   ASN A 145     -66.933 -34.373  30.034  1.00 22.15           H  
ATOM   2136  CA  ASN A 145     -64.841 -34.702  30.000  1.00 22.15           C  
ATOM   2137  HA  ASN A 145     -64.032 -33.988  30.155  1.00 22.15           H  
ATOM   2138  C   ASN A 145     -64.362 -35.708  28.922  1.00 22.15           C  
ATOM   2139  CB  ASN A 145     -65.049 -35.461  31.324  1.00 22.15           C  
ATOM   2140  HB2 ASN A 145     -65.986 -36.018  31.293  1.00 22.15           H  
ATOM   2141  HB3 ASN A 145     -64.245 -36.185  31.451  1.00 22.15           H  
ATOM   2142  O   ASN A 145     -65.134 -36.518  28.417  1.00 22.15           O  
ATOM   2143  CG  ASN A 145     -65.030 -34.564  32.544  1.00 22.15           C  
ATOM   2144  ND2 ASN A 145     -66.138 -33.957  32.904  1.00 22.15           N  
ATOM   2145 HD21 ASN A 145     -66.080 -33.386  33.735  1.00 22.15           H  
ATOM   2146 HD22 ASN A 145     -66.995 -34.077  32.383  1.00 22.15           H  
ATOM   2147  OD1 ASN A 145     -64.009 -34.400  33.186  1.00 22.15           O  
ATOM   2148  N   ASN A 146     -63.041 -35.701  28.698  1.00 25.39           N  
ATOM   2149  H   ASN A 146     -62.589 -34.835  28.954  1.00 25.39           H  
ATOM   2150  CA  ASN A 146     -62.076 -36.823  28.684  1.00 25.39           C  
ATOM   2151  HA  ASN A 146     -61.289 -36.546  27.982  1.00 25.39           H  
ATOM   2152  C   ASN A 146     -62.538 -38.255  28.312  1.00 25.39           C  
ATOM   2153  CB  ASN A 146     -61.435 -36.894  30.092  1.00 25.39           C  
ATOM   2154  HB2 ASN A 146     -62.162 -37.314  30.787  1.00 25.39           H  
ATOM   2155  HB3 ASN A 146     -60.576 -37.564  30.068  1.00 25.39           H  
ATOM   2156  O   ASN A 146     -63.326 -38.852  29.038  1.00 25.39           O  
ATOM   2157  CG  ASN A 146     -60.971 -35.559  30.647  1.00 25.39           C  
ATOM   2158  ND2 ASN A 146     -60.992 -35.385  31.946  1.00 25.39           N  
ATOM   2159 HD21 ASN A 146     -61.355 -36.095  32.566  1.00 25.39           H  
ATOM   2160 HD22 ASN A 146     -60.758 -34.462  32.280  1.00 25.39           H  
ATOM   2161  OD1 ASN A 146     -60.633 -34.643  29.920  1.00 25.39           O  
ATOM   2162  N   ASN A 147     -61.881 -38.880  27.319  1.00 28.11           N  
ATOM   2163  H   ASN A 147     -61.316 -38.315  26.702  1.00 28.11           H  
ATOM   2164  CA  ASN A 147     -61.709 -40.343  27.162  1.00 28.11           C  
ATOM   2165  HA  ASN A 147     -61.374 -40.770  28.108  1.00 28.11           H  
ATOM   2166  C   ASN A 147     -60.643 -40.650  26.073  1.00 28.11           C  
ATOM   2167  CB  ASN A 147     -63.053 -40.988  26.742  1.00 28.11           C  
ATOM   2168  HB2 ASN A 147     -63.635 -40.280  26.153  1.00 28.11           H  
ATOM   2169  HB3 ASN A 147     -62.861 -41.852  26.105  1.00 28.11           H  
ATOM   2170  O   ASN A 147     -60.601 -39.929  25.083  1.00 28.11           O  
ATOM   2171  CG  ASN A 147     -63.878 -41.499  27.913  1.00 28.11           C  
ATOM   2172  ND2 ASN A 147     -65.118 -41.096  28.037  1.00 28.11           N  
ATOM   2173 HD21 ASN A 147     -65.590 -41.385  28.881  1.00 28.11           H  
ATOM   2174 HD22 ASN A 147     -65.434 -40.302  27.497  1.00 28.11           H  
ATOM   2175  OD1 ASN A 147     -63.423 -42.298  28.716  1.00 28.11           O  
ATOM   2176  N   ASN A 148     -59.812 -41.706  26.122  1.00 24.39           N  
ATOM   2177  H   ASN A 148     -59.284 -41.833  25.270  1.00 24.39           H  
ATOM   2178  CA  ASN A 148     -59.246 -42.452  27.264  1.00 24.39           C  
ATOM   2179  HA  ASN A 148     -58.922 -41.726  28.010  1.00 24.39           H  
ATOM   2180  C   ASN A 148     -57.973 -43.240  26.824  1.00 24.39           C  
ATOM   2181  CB  ASN A 148     -60.293 -43.386  27.906  1.00 24.39           C  
ATOM   2182  HB2 ASN A 148     -61.304 -43.065  27.655  1.00 24.39           H  
ATOM   2183  HB3 ASN A 148     -60.185 -44.402  27.529  1.00 24.39           H  
ATOM   2184  O   ASN A 148     -57.503 -43.069  25.700  1.00 24.39           O  
ATOM   2185  CG  ASN A 148     -60.130 -43.403  29.420  1.00 24.39           C  
ATOM   2186  ND2 ASN A 148     -61.161 -43.116  30.172  1.00 24.39           N  
ATOM   2187 HD21 ASN A 148     -62.056 -42.906  29.755  1.00 24.39           H  
ATOM   2188 HD22 ASN A 148     -61.022 -43.133  31.172  1.00 24.39           H  
ATOM   2189  OD1 ASN A 148     -59.048 -43.616  29.938  1.00 24.39           O  
ATOM   2190  N   ILE A 149     -57.401 -44.082  27.696  1.00 28.05           N  
ATOM   2191  H   ILE A 149     -57.858 -44.194  28.590  1.00 28.05           H  
ATOM   2192  CA  ILE A 149     -56.071 -44.711  27.558  1.00 28.05           C  
ATOM   2193  HA  ILE A 149     -55.488 -44.130  26.843  1.00 28.05           H  
ATOM   2194  C   ILE A 149     -56.120 -46.168  27.048  1.00 28.05           C  
ATOM   2195  CB  ILE A 149     -55.339 -44.646  28.927  1.00 28.05           C  
ATOM   2196  HB  ILE A 149     -55.974 -45.133  29.667  1.00 28.05           H  
ATOM   2197  O   ILE A 149     -56.840 -46.996  27.594  1.00 28.05           O  
ATOM   2198  CG1 ILE A 149     -55.112 -43.182  29.379  1.00 28.05           C  
ATOM   2199 HG12 ILE A 149     -54.359 -42.718  28.742  1.00 28.05           H  
ATOM   2200 HG13 ILE A 149     -56.035 -42.614  29.268  1.00 28.05           H  
ATOM   2201  CG2 ILE A 149     -53.992 -45.400  28.897  1.00 28.05           C  
ATOM   2202 HG21 ILE A 149     -53.351 -45.001  28.111  1.00 28.05           H  
ATOM   2203 HG22 ILE A 149     -53.479 -45.313  29.854  1.00 28.05           H  
ATOM   2204 HG23 ILE A 149     -54.161 -46.465  28.735  1.00 28.05           H  
ATOM   2205  CD1 ILE A 149     -54.686 -43.040  30.848  1.00 28.05           C  
ATOM   2206 HD11 ILE A 149     -53.691 -43.454  31.009  1.00 28.05           H  
ATOM   2207 HD12 ILE A 149     -54.663 -41.983  31.111  1.00 28.05           H  
ATOM   2208 HD13 ILE A 149     -55.405 -43.546  31.492  1.00 28.05           H  
ATOM   2209  N   ASN A 150     -55.244 -46.495  26.090  1.00 25.11           N  
ATOM   2210  H   ASN A 150     -54.833 -45.728  25.578  1.00 25.11           H  
ATOM   2211  CA  ASN A 150     -54.534 -47.782  25.931  1.00 25.11           C  
ATOM   2212  HA  ASN A 150     -54.264 -48.178  26.910  1.00 25.11           H  
ATOM   2213  C   ASN A 150     -53.254 -47.483  25.117  1.00 25.11           C  
ATOM   2214  CB  ASN A 150     -55.417 -48.823  25.216  1.00 25.11           C  
ATOM   2215  HB2 ASN A 150     -54.782 -49.502  24.648  1.00 25.11           H  
ATOM   2216  HB3 ASN A 150     -56.093 -48.331  24.517  1.00 25.11           H  
ATOM   2217  O   ASN A 150     -53.372 -46.879  24.056  1.00 25.11           O  
ATOM   2218  CG  ASN A 150     -56.191 -49.685  26.200  1.00 25.11           C  
ATOM   2219  ND2 ASN A 150     -57.501 -49.684  26.144  1.00 25.11           N  
ATOM   2220 HD21 ASN A 150     -57.963 -50.191  26.884  1.00 25.11           H  
ATOM   2221 HD22 ASN A 150     -57.976 -48.999  25.573  1.00 25.11           H  
ATOM   2222  OD1 ASN A 150     -55.625 -50.381  27.024  1.00 25.11           O  
ATOM   2223  N   ASN A 151     -52.001 -47.738  25.516  1.00 25.83           N  
ATOM   2224  H   ASN A 151     -51.346 -47.342  24.857  1.00 25.83           H  
ATOM   2225  CA  ASN A 151     -51.361 -48.584  26.542  1.00 25.83           C  
ATOM   2226  HA  ASN A 151     -50.309 -48.306  26.472  1.00 25.83           H  
ATOM   2227  C   ASN A 151     -51.362 -50.106  26.300  1.00 25.83           C  
ATOM   2228  CB  ASN A 151     -51.723 -48.214  27.993  1.00 25.83           C  
ATOM   2229  HB2 ASN A 151     -51.531 -47.157  28.173  1.00 25.83           H  
ATOM   2230  HB3 ASN A 151     -52.767 -48.437  28.214  1.00 25.83           H  
ATOM   2231  O   ASN A 151     -52.402 -50.752  26.364  1.00 25.83           O  
ATOM   2232  CG  ASN A 151     -50.872 -49.033  28.950  1.00 25.83           C  
ATOM   2233  ND2 ASN A 151     -51.390 -50.119  29.475  1.00 25.83           N  
ATOM   2234 HD21 ASN A 151     -50.781 -50.688  30.045  1.00 25.83           H  
ATOM   2235 HD22 ASN A 151     -52.331 -50.404  29.244  1.00 25.83           H  
ATOM   2236  OD1 ASN A 151     -49.705 -48.758  29.145  1.00 25.83           O  
ATOM   2237  N   ASN A 152     -50.155 -50.658  26.125  1.00 26.81           N  
ATOM   2238  H   ASN A 152     -49.383 -50.023  25.987  1.00 26.81           H  
ATOM   2239  CA  ASN A 152     -49.719 -52.050  26.327  1.00 26.81           C  
ATOM   2240  HA  ASN A 152     -50.006 -52.379  27.326  1.00 26.81           H  
ATOM   2241  C   ASN A 152     -48.170 -52.055  26.198  1.00 26.81           C  
ATOM   2242  CB  ASN A 152     -50.337 -52.965  25.237  1.00 26.81           C  
ATOM   2243  HB2 ASN A 152     -49.548 -53.540  24.753  1.00 26.81           H  
ATOM   2244  HB3 ASN A 152     -50.813 -52.366  24.461  1.00 26.81           H  
ATOM   2245  O   ASN A 152     -47.657 -51.289  25.389  1.00 26.81           O  
ATOM   2246  CG  ASN A 152     -51.354 -53.965  25.763  1.00 26.81           C  
ATOM   2247  ND2 ASN A 152     -52.517 -53.525  26.172  1.00 26.81           N  
ATOM   2248 HD21 ASN A 152     -52.703 -52.532  26.175  1.00 26.81           H  
ATOM   2249 HD22 ASN A 152     -53.200 -54.202  26.480  1.00 26.81           H  
ATOM   2250  OD1 ASN A 152     -51.110 -55.159  25.830  1.00 26.81           O  
ATOM   2251  N   ASN A 153     -47.356 -52.896  26.847  1.00 28.47           N  
ATOM   2252  H   ASN A 153     -46.424 -52.900  26.458  1.00 28.47           H  
ATOM   2253  CA  ASN A 153     -47.442 -53.644  28.115  1.00 28.47           C  
ATOM   2254  HA  ASN A 153     -47.631 -52.958  28.940  1.00 28.47           H  
ATOM   2255  C   ASN A 153     -46.049 -54.299  28.350  1.00 28.47           C  
ATOM   2256  CB  ASN A 153     -48.532 -54.739  28.022  1.00 28.47           C  
ATOM   2257  HB2 ASN A 153     -48.816 -54.900  26.982  1.00 28.47           H  
ATOM   2258  HB3 ASN A 153     -48.129 -55.689  28.373  1.00 28.47           H  
ATOM   2259  O   ASN A 153     -45.388 -54.635  27.373  1.00 28.47           O  
ATOM   2260  CG  ASN A 153     -49.772 -54.449  28.857  1.00 28.47           C  
ATOM   2261  ND2 ASN A 153     -50.816 -55.219  28.692  1.00 28.47           N  
ATOM   2262 HD21 ASN A 153     -50.854 -55.821  27.881  1.00 28.47           H  
ATOM   2263 HD22 ASN A 153     -51.633 -55.001  29.244  1.00 28.47           H  
ATOM   2264  OD1 ASN A 153     -49.830 -53.531  29.658  1.00 28.47           O  
ATOM   2265  N   ILE A 154     -45.535 -54.559  29.559  1.00 36.74           N  
ATOM   2266  H   ILE A 154     -44.627 -55.000  29.514  1.00 36.74           H  
ATOM   2267  CA  ILE A 154     -45.931 -54.200  30.937  1.00 36.74           C  
ATOM   2268  HA  ILE A 154     -46.227 -53.151  30.959  1.00 36.74           H  
ATOM   2269  C   ILE A 154     -44.695 -54.380  31.864  1.00 36.74           C  
ATOM   2270  CB  ILE A 154     -47.123 -55.084  31.397  1.00 36.74           C  
ATOM   2271  HB  ILE A 154     -47.838 -55.102  30.574  1.00 36.74           H  
ATOM   2272  O   ILE A 154     -43.689 -54.934  31.423  1.00 36.74           O  
ATOM   2273  CG1 ILE A 154     -47.888 -54.467  32.590  1.00 36.74           C  
ATOM   2274 HG12 ILE A 154     -47.295 -54.536  33.502  1.00 36.74           H  
ATOM   2275 HG13 ILE A 154     -48.074 -53.414  32.379  1.00 36.74           H  
ATOM   2276  CG2 ILE A 154     -46.721 -56.550  31.641  1.00 36.74           C  
ATOM   2277 HG21 ILE A 154     -46.132 -56.638  32.554  1.00 36.74           H  
ATOM   2278 HG22 ILE A 154     -47.611 -57.171  31.738  1.00 36.74           H  
ATOM   2279 HG23 ILE A 154     -46.135 -56.925  30.802  1.00 36.74           H  
ATOM   2280  CD1 ILE A 154     -49.242 -55.132  32.866  1.00 36.74           C  
ATOM   2281 HD11 ILE A 154     -49.854 -55.128  31.964  1.00 36.74           H  
ATOM   2282 HD12 ILE A 154     -49.098 -56.158  33.205  1.00 36.74           H  
ATOM   2283 HD13 ILE A 154     -49.761 -54.579  33.648  1.00 36.74           H  
ATOM   2284  N   ASN A 155     -44.804 -54.015  33.150  1.00 30.00           N  
ATOM   2285  H   ASN A 155     -45.680 -53.598  33.432  1.00 30.00           H  
ATOM   2286  CA  ASN A 155     -43.826 -54.242  34.236  1.00 30.00           C  
ATOM   2287  HA  ASN A 155     -44.310 -53.872  35.140  1.00 30.00           H  
ATOM   2288  C   ASN A 155     -42.522 -53.399  34.155  1.00 30.00           C  
ATOM   2289  CB  ASN A 155     -43.639 -55.770  34.443  1.00 30.00           C  
ATOM   2290  HB2 ASN A 155     -43.405 -56.257  33.497  1.00 30.00           H  
ATOM   2291  HB3 ASN A 155     -42.797 -55.973  35.105  1.00 30.00           H  
ATOM   2292  O   ASN A 155     -42.212 -52.813  33.126  1.00 30.00           O  
ATOM   2293  CG  ASN A 155     -44.859 -56.445  35.050  1.00 30.00           C  
ATOM   2294  ND2 ASN A 155     -44.807 -57.739  35.251  1.00 30.00           N  
ATOM   2295 HD21 ASN A 155     -45.621 -58.149  35.686  1.00 30.00           H  
ATOM   2296 HD22 ASN A 155     -43.974 -58.263  35.025  1.00 30.00           H  
ATOM   2297  OD1 ASN A 155     -45.869 -55.838  35.355  1.00 30.00           O  
ATOM   2298  N   ASN A 156     -41.751 -53.229  35.240  1.00 25.95           N  
ATOM   2299  H   ASN A 156     -41.018 -52.542  35.131  1.00 25.95           H  
ATOM   2300  CA  ASN A 156     -41.814 -53.911  36.544  1.00 25.95           C  
ATOM   2301  HA  ASN A 156     -42.752 -54.460  36.619  1.00 25.95           H  
ATOM   2302  C   ASN A 156     -41.811 -52.963  37.767  1.00 25.95           C  
ATOM   2303  CB  ASN A 156     -40.642 -54.920  36.604  1.00 25.95           C  
ATOM   2304  HB2 ASN A 156     -40.515 -55.401  35.634  1.00 25.95           H  
ATOM   2305  HB3 ASN A 156     -39.724 -54.379  36.832  1.00 25.95           H  
ATOM   2306  O   ASN A 156     -41.481 -51.785  37.669  1.00 25.95           O  
ATOM   2307  CG  ASN A 156     -40.834 -56.025  37.632  1.00 25.95           C  
ATOM   2308  ND2 ASN A 156     -39.785 -56.716  38.004  1.00 25.95           N  
ATOM   2309 HD21 ASN A 156     -38.866 -56.475  37.663  1.00 25.95           H  
ATOM   2310 HD22 ASN A 156     -39.939 -57.426  38.705  1.00 25.95           H  
ATOM   2311  OD1 ASN A 156     -41.927 -56.294  38.100  1.00 25.95           O  
ATOM   2312  N   ASN A 157     -42.179 -53.531  38.916  1.00 29.88           N  
ATOM   2313  H   ASN A 157     -42.440 -54.505  38.858  1.00 29.88           H  
ATOM   2314  CA  ASN A 157     -42.243 -52.941  40.259  1.00 29.88           C  
ATOM   2315  HA  ASN A 157     -43.025 -52.182  40.280  1.00 29.88           H  
ATOM   2316  C   ASN A 157     -40.906 -52.306  40.712  1.00 29.88           C  
ATOM   2317  CB  ASN A 157     -42.623 -54.110  41.191  1.00 29.88           C  
ATOM   2318  HB2 ASN A 157     -42.523 -53.805  42.232  1.00 29.88           H  
ATOM   2319  HB3 ASN A 157     -41.924 -54.932  41.035  1.00 29.88           H  
ATOM   2320  O   ASN A 157     -39.849 -52.836  40.379  1.00 29.88           O  
ATOM   2321  CG  ASN A 157     -44.036 -54.636  40.981  1.00 29.88           C  
ATOM   2322  ND2 ASN A 157     -44.408 -55.680  41.683  1.00 29.88           N  
ATOM   2323 HD21 ASN A 157     -45.351 -56.001  41.517  1.00 29.88           H  
ATOM   2324 HD22 ASN A 157     -43.782 -56.099  42.356  1.00 29.88           H  
ATOM   2325  OD1 ASN A 157     -44.814 -54.157  40.177  1.00 29.88           O  
ATOM   2326  N   ASN A 158     -40.852 -51.232  41.516  1.00 31.18           N  
ATOM   2327  H   ASN A 158     -39.914 -50.877  41.633  1.00 31.18           H  
ATOM   2328  CA  ASN A 158     -41.889 -50.425  42.200  1.00 31.18           C  
ATOM   2329  HA  ASN A 158     -42.861 -50.606  41.742  1.00 31.18           H  
ATOM   2330  C   ASN A 158     -41.541 -48.916  42.058  1.00 31.18           C  
ATOM   2331  CB  ASN A 158     -41.907 -50.820  43.694  1.00 31.18           C  
ATOM   2332  HB2 ASN A 158     -42.152 -49.947  44.300  1.00 31.18           H  
ATOM   2333  HB3 ASN A 158     -40.912 -51.142  44.000  1.00 31.18           H  
ATOM   2334  O   ASN A 158     -40.364 -48.602  41.920  1.00 31.18           O  
ATOM   2335  CG  ASN A 158     -42.918 -51.891  44.053  1.00 31.18           C  
ATOM   2336  ND2 ASN A 158     -42.699 -52.607  45.130  1.00 31.18           N  
ATOM   2337 HD21 ASN A 158     -43.415 -53.277  45.372  1.00 31.18           H  
ATOM   2338 HD22 ASN A 158     -41.897 -52.420  45.715  1.00 31.18           H  
ATOM   2339  OD1 ASN A 158     -43.914 -52.108  43.388  1.00 31.18           O  
ATOM   2340  N   ILE A 159     -42.433 -47.908  42.044  1.00 35.50           N  
ATOM   2341  H   ILE A 159     -41.960 -47.044  41.823  1.00 35.50           H  
ATOM   2342  CA  ILE A 159     -43.845 -47.726  42.472  1.00 35.50           C  
ATOM   2343  HA  ILE A 159     -44.158 -46.802  41.988  1.00 35.50           H  
ATOM   2344  C   ILE A 159     -44.033 -47.467  43.985  1.00 35.50           C  
ATOM   2345  CB  ILE A 159     -44.836 -48.795  41.929  1.00 35.50           C  
ATOM   2346  HB  ILE A 159     -44.651 -49.734  42.452  1.00 35.50           H  
ATOM   2347  O   ILE A 159     -44.096 -48.424  44.749  1.00 35.50           O  
ATOM   2348  CG1 ILE A 159     -44.692 -49.033  40.405  1.00 35.50           C  
ATOM   2349 HG12 ILE A 159     -43.644 -49.180  40.145  1.00 35.50           H  
ATOM   2350 HG13 ILE A 159     -45.043 -48.155  39.863  1.00 35.50           H  
ATOM   2351  CG2 ILE A 159     -46.288 -48.380  42.248  1.00 35.50           C  
ATOM   2352 HG21 ILE A 159     -46.980 -49.160  41.932  1.00 35.50           H  
ATOM   2353 HG22 ILE A 159     -46.541 -47.452  41.736  1.00 35.50           H  
ATOM   2354 HG23 ILE A 159     -46.431 -48.253  43.322  1.00 35.50           H  
ATOM   2355  CD1 ILE A 159     -45.448 -50.271  39.902  1.00 35.50           C  
ATOM   2356 HD11 ILE A 159     -45.174 -51.144  40.495  1.00 35.50           H  
ATOM   2357 HD12 ILE A 159     -45.183 -50.456  38.861  1.00 35.50           H  
ATOM   2358 HD13 ILE A 159     -46.526 -50.116  39.960  1.00 35.50           H  
ATOM   2359  N   ASN A 160     -44.168 -46.186  44.385  1.00 30.07           N  
ATOM   2360  H   ASN A 160     -43.851 -45.496  43.719  1.00 30.07           H  
ATOM   2361  CA  ASN A 160     -44.882 -45.582  45.551  1.00 30.07           C  
ATOM   2362  HA  ASN A 160     -45.957 -45.602  45.370  1.00 30.07           H  
ATOM   2363  C   ASN A 160     -44.437 -44.085  45.684  1.00 30.07           C  
ATOM   2364  CB  ASN A 160     -44.569 -46.327  46.881  1.00 30.07           C  
ATOM   2365  HB2 ASN A 160     -43.630 -46.874  46.801  1.00 30.07           H  
ATOM   2366  HB3 ASN A 160     -44.428 -45.596  47.677  1.00 30.07           H  
ATOM   2367  O   ASN A 160     -43.266 -43.818  45.445  1.00 30.07           O  
ATOM   2368  CG  ASN A 160     -45.675 -47.270  47.356  1.00 30.07           C  
ATOM   2369  ND2 ASN A 160     -45.704 -48.503  46.926  1.00 30.07           N  
ATOM   2370 HD21 ASN A 160     -45.033 -48.787  46.226  1.00 30.07           H  
ATOM   2371 HD22 ASN A 160     -46.437 -49.106  47.269  1.00 30.07           H  
ATOM   2372  OD1 ASN A 160     -46.558 -46.906  48.114  1.00 30.07           O  
ATOM   2373  N   ASN A 161     -45.236 -43.073  46.080  1.00 27.75           N  
ATOM   2374  H   ASN A 161     -44.741 -42.205  46.230  1.00 27.75           H  
ATOM   2375  CA  ASN A 161     -46.704 -42.915  46.079  1.00 27.75           C  
ATOM   2376  HA  ASN A 161     -47.076 -43.255  45.112  1.00 27.75           H  
ATOM   2377  C   ASN A 161     -47.159 -41.425  46.250  1.00 27.75           C  
ATOM   2378  CB  ASN A 161     -47.325 -43.778  47.198  1.00 27.75           C  
ATOM   2379  HB2 ASN A 161     -47.527 -43.167  48.078  1.00 27.75           H  
ATOM   2380  HB3 ASN A 161     -46.620 -44.545  47.519  1.00 27.75           H  
ATOM   2381  O   ASN A 161     -46.331 -40.529  46.371  1.00 27.75           O  
ATOM   2382  CG  ASN A 161     -48.621 -44.441  46.757  1.00 27.75           C  
ATOM   2383  ND2 ASN A 161     -48.904 -45.629  47.226  1.00 27.75           N  
ATOM   2384 HD21 ASN A 161     -48.236 -46.104  47.815  1.00 27.75           H  
ATOM   2385 HD22 ASN A 161     -49.773 -46.051  46.931  1.00 27.75           H  
ATOM   2386  OD1 ASN A 161     -49.376 -43.912  45.958  1.00 27.75           O  
ATOM   2387  N   ILE A 162     -48.487 -41.223  46.265  1.00 35.44           N  
ATOM   2388  H   ILE A 162     -49.007 -42.060  46.043  1.00 35.44           H  
ATOM   2389  CA  ILE A 162     -49.356 -40.137  46.811  1.00 35.44           C  
ATOM   2390  HA  ILE A 162     -49.605 -39.449  46.003  1.00 35.44           H  
ATOM   2391  C   ILE A 162     -48.732 -39.274  47.952  1.00 35.44           C  
ATOM   2392  CB  ILE A 162     -50.639 -40.919  47.235  1.00 35.44           C  
ATOM   2393  HB  ILE A 162     -50.319 -41.886  47.622  1.00 35.44           H  
ATOM   2394  O   ILE A 162     -47.985 -39.808  48.764  1.00 35.44           O  
ATOM   2395  CG1 ILE A 162     -51.498 -41.180  45.972  1.00 35.44           C  
ATOM   2396 HG12 ILE A 162     -51.945 -40.243  45.640  1.00 35.44           H  
ATOM   2397 HG13 ILE A 162     -50.859 -41.543  45.167  1.00 35.44           H  
ATOM   2398  CG2 ILE A 162     -51.509 -40.341  48.355  1.00 35.44           C  
ATOM   2399 HG21 ILE A 162     -52.264 -41.069  48.652  1.00 35.44           H  
ATOM   2400 HG22 ILE A 162     -50.897 -40.154  49.237  1.00 35.44           H  
ATOM   2401 HG23 ILE A 162     -52.020 -39.442  48.010  1.00 35.44           H  
ATOM   2402  CD1 ILE A 162     -52.610 -42.220  46.162  1.00 35.44           C  
ATOM   2403 HD11 ILE A 162     -53.072 -42.430  45.198  1.00 35.44           H  
ATOM   2404 HD12 ILE A 162     -52.191 -43.144  46.561  1.00 35.44           H  
ATOM   2405 HD13 ILE A 162     -53.378 -41.843  46.837  1.00 35.44           H  
ATOM   2406  N   ASN A 163     -49.009 -37.959  48.124  1.00 25.80           N  
ATOM   2407  H   ASN A 163     -48.338 -37.494  48.718  1.00 25.80           H  
ATOM   2408  CA  ASN A 163     -50.261 -37.194  47.890  1.00 25.80           C  
ATOM   2409  HA  ASN A 163     -50.858 -37.718  47.144  1.00 25.80           H  
ATOM   2410  C   ASN A 163     -50.089 -35.720  47.387  1.00 25.80           C  
ATOM   2411  CB  ASN A 163     -51.025 -37.168  49.246  1.00 25.80           C  
ATOM   2412  HB2 ASN A 163     -50.656 -36.336  49.846  1.00 25.80           H  
ATOM   2413  HB3 ASN A 163     -50.820 -38.070  49.823  1.00 25.80           H  
ATOM   2414  O   ASN A 163     -49.002 -35.293  47.016  1.00 25.80           O  
ATOM   2415  CG  ASN A 163     -52.538 -37.033  49.115  1.00 25.80           C  
ATOM   2416  ND2 ASN A 163     -53.250 -37.023  50.214  1.00 25.80           N  
ATOM   2417 HD21 ASN A 163     -54.247 -36.898  50.114  1.00 25.80           H  
ATOM   2418 HD22 ASN A 163     -52.798 -37.066  51.117  1.00 25.80           H  
ATOM   2419  OD1 ASN A 163     -53.097 -36.916  48.033  1.00 25.80           O  
ATOM   2420  N   ASN A 164     -51.195 -34.955  47.390  1.00 32.44           N  
ATOM   2421  H   ASN A 164     -52.034 -35.413  47.717  1.00 32.44           H  
ATOM   2422  CA  ASN A 164     -51.378 -33.537  47.028  1.00 32.44           C  
ATOM   2423  HA  ASN A 164     -50.632 -33.297  46.270  1.00 32.44           H  
ATOM   2424  C   ASN A 164     -51.184 -32.565  48.232  1.00 32.44           C  
ATOM   2425  CB  ASN A 164     -52.793 -33.422  46.434  1.00 32.44           C  
ATOM   2426  HB2 ASN A 164     -53.000 -32.378  46.197  1.00 32.44           H  
ATOM   2427  HB3 ASN A 164     -53.536 -33.755  47.158  1.00 32.44           H  
ATOM   2428  O   ASN A 164     -51.073 -33.048  49.356  1.00 32.44           O  
ATOM   2429  CG  ASN A 164     -52.972 -34.168  45.134  1.00 32.44           C  
ATOM   2430  ND2 ASN A 164     -53.326 -35.434  45.174  1.00 32.44           N  
ATOM   2431 HD21 ASN A 164     -53.469 -35.900  46.058  1.00 32.44           H  
ATOM   2432 HD22 ASN A 164     -53.440 -35.896  44.283  1.00 32.44           H  
ATOM   2433  OD1 ASN A 164     -52.793 -33.604  44.067  1.00 32.44           O  
ATOM   2434  N   ASN A 165     -51.082 -31.220  48.143  1.00 26.13           N  
ATOM   2435  H   ASN A 165     -50.818 -30.845  49.043  1.00 26.13           H  
ATOM   2436  CA  ASN A 165     -51.527 -30.161  47.191  1.00 26.13           C  
ATOM   2437  HA  ASN A 165     -50.977 -29.278  47.517  1.00 26.13           H  
ATOM   2438  C   ASN A 165     -53.010 -29.683  47.307  1.00 26.13           C  
ATOM   2439  CB  ASN A 165     -51.009 -30.382  45.746  1.00 26.13           C  
ATOM   2440  HB2 ASN A 165     -50.021 -29.932  45.649  1.00 26.13           H  
ATOM   2441  HB3 ASN A 165     -50.903 -31.439  45.503  1.00 26.13           H  
ATOM   2442  O   ASN A 165     -53.922 -30.505  47.287  1.00 26.13           O  
ATOM   2443  CG  ASN A 165     -51.907 -29.768  44.686  1.00 26.13           C  
ATOM   2444  ND2 ASN A 165     -52.633 -30.560  43.931  1.00 26.13           N  
ATOM   2445 HD21 ASN A 165     -53.237 -30.099  43.265  1.00 26.13           H  
ATOM   2446 HD22 ASN A 165     -52.599 -31.566  44.014  1.00 26.13           H  
ATOM   2447  OD1 ASN A 165     -51.984 -28.564  44.547  1.00 26.13           O  
ATOM   2448  N   ILE A 166     -53.249 -28.355  47.388  1.00 30.99           N  
ATOM   2449  H   ILE A 166     -52.460 -27.725  47.380  1.00 30.99           H  
ATOM   2450  CA  ILE A 166     -54.558 -27.693  47.153  1.00 30.99           C  
ATOM   2451  HA  ILE A 166     -54.936 -28.112  46.220  1.00 30.99           H  
ATOM   2452  C   ILE A 166     -54.425 -26.160  46.908  1.00 30.99           C  
ATOM   2453  CB  ILE A 166     -55.574 -28.038  48.282  1.00 30.99           C  
ATOM   2454  HB  ILE A 166     -55.296 -29.001  48.710  1.00 30.99           H  
ATOM   2455  O   ILE A 166     -53.352 -25.590  47.087  1.00 30.99           O  
ATOM   2456  CG1 ILE A 166     -56.985 -28.232  47.678  1.00 30.99           C  
ATOM   2457 HG12 ILE A 166     -56.909 -28.895  46.816  1.00 30.99           H  
ATOM   2458 HG13 ILE A 166     -57.381 -27.275  47.337  1.00 30.99           H  
ATOM   2459  CG2 ILE A 166     -55.563 -27.037  49.451  1.00 30.99           C  
ATOM   2460 HG21 ILE A 166     -54.536 -26.853  49.767  1.00 30.99           H  
ATOM   2461 HG22 ILE A 166     -56.017 -26.089  49.162  1.00 30.99           H  
ATOM   2462 HG23 ILE A 166     -56.113 -27.444  50.300  1.00 30.99           H  
ATOM   2463  CD1 ILE A 166     -57.995 -28.861  48.646  1.00 30.99           C  
ATOM   2464 HD11 ILE A 166     -57.605 -29.804  49.029  1.00 30.99           H  
ATOM   2465 HD12 ILE A 166     -58.195 -28.184  49.476  1.00 30.99           H  
ATOM   2466 HD13 ILE A 166     -58.929 -29.052  48.118  1.00 30.99           H  
ATOM   2467  N   ASN A 167     -55.524 -25.521  46.480  1.00 26.83           N  
ATOM   2468  H   ASN A 167     -56.324 -26.118  46.326  1.00 26.83           H  
ATOM   2469  CA  ASN A 167     -55.699 -24.118  46.038  1.00 26.83           C  
ATOM   2470  HA  ASN A 167     -54.913 -23.881  45.321  1.00 26.83           H  
ATOM   2471  C   ASN A 167     -55.616 -23.068  47.198  1.00 26.83           C  
ATOM   2472  CB  ASN A 167     -57.075 -24.061  45.327  1.00 26.83           C  
ATOM   2473  HB2 ASN A 167     -57.856 -24.143  46.083  1.00 26.83           H  
ATOM   2474  HB3 ASN A 167     -57.189 -23.093  44.838  1.00 26.83           H  
ATOM   2475  O   ASN A 167     -55.596 -23.457  48.362  1.00 26.83           O  
ATOM   2476  CG  ASN A 167     -57.376 -25.089  44.244  1.00 26.83           C  
ATOM   2477  ND2 ASN A 167     -58.492 -24.927  43.573  1.00 26.83           N  
ATOM   2478 HD21 ASN A 167     -59.097 -24.144  43.776  1.00 26.83           H  
ATOM   2479 HD22 ASN A 167     -58.680 -25.616  42.859  1.00 26.83           H  
ATOM   2480  OD1 ASN A 167     -56.677 -26.050  43.988  1.00 26.83           O  
ATOM   2481  N   THR A 168     -55.617 -21.729  47.016  1.00 23.96           N  
ATOM   2482  H   THR A 168     -55.470 -21.233  47.884  1.00 23.96           H  
ATOM   2483  CA  THR A 168     -55.931 -20.882  45.830  1.00 23.96           C  
ATOM   2484  HA  THR A 168     -55.848 -21.521  44.951  1.00 23.96           H  
ATOM   2485  C   THR A 168     -54.850 -19.794  45.557  1.00 23.96           C  
ATOM   2486  CB  THR A 168     -57.392 -20.378  45.860  1.00 23.96           C  
ATOM   2487  HB  THR A 168     -57.480 -19.545  46.557  1.00 23.96           H  
ATOM   2488  O   THR A 168     -53.753 -20.212  45.217  1.00 23.96           O  
ATOM   2489  CG2 THR A 168     -57.897 -19.992  44.466  1.00 23.96           C  
ATOM   2490 HG21 THR A 168     -57.974 -20.881  43.839  1.00 23.96           H  
ATOM   2491 HG22 THR A 168     -57.215 -19.292  43.984  1.00 23.96           H  
ATOM   2492 HG23 THR A 168     -58.878 -19.525  44.548  1.00 23.96           H  
ATOM   2493  OG1 THR A 168     -58.294 -21.365  46.307  1.00 23.96           O  
ATOM   2494  HG1 THR A 168     -58.929 -20.935  46.885  1.00 23.96           H  
ATOM   2495  N   ASN A 169     -54.973 -18.449  45.617  1.00 26.50           N  
ATOM   2496  H   ASN A 169     -54.124 -17.993  45.313  1.00 26.50           H  
ATOM   2497  CA  ASN A 169     -56.036 -17.473  45.953  1.00 26.50           C  
ATOM   2498  HA  ASN A 169     -57.012 -17.827  45.622  1.00 26.50           H  
ATOM   2499  C   ASN A 169     -55.839 -16.117  45.209  1.00 26.50           C  
ATOM   2500  CB  ASN A 169     -56.050 -17.269  47.483  1.00 26.50           C  
ATOM   2501  HB2 ASN A 169     -55.149 -16.732  47.780  1.00 26.50           H  
ATOM   2502  HB3 ASN A 169     -56.059 -18.232  47.995  1.00 26.50           H  
ATOM   2503  O   ASN A 169     -54.781 -15.893  44.625  1.00 26.50           O  
ATOM   2504  CG  ASN A 169     -57.276 -16.495  47.940  1.00 26.50           C  
ATOM   2505  ND2 ASN A 169     -57.154 -15.638  48.922  1.00 26.50           N  
ATOM   2506 HD21 ASN A 169     -57.963 -15.070  49.129  1.00 26.50           H  
ATOM   2507 HD22 ASN A 169     -56.256 -15.452  49.345  1.00 26.50           H  
ATOM   2508  OD1 ASN A 169     -58.349 -16.632  47.378  1.00 26.50           O  
ATOM   2509  N   ASN A 170     -56.843 -15.224  45.233  1.00 30.92           N  
ATOM   2510  H   ASN A 170     -57.644 -15.440  45.810  1.00 30.92           H  
ATOM   2511  CA  ASN A 170     -56.925 -13.996  44.417  1.00 30.92           C  
ATOM   2512  HA  ASN A 170     -56.124 -14.010  43.678  1.00 30.92           H  
ATOM   2513  C   ASN A 170     -56.793 -12.678  45.225  1.00 30.92           C  
ATOM   2514  CB  ASN A 170     -58.277 -13.985  43.669  1.00 30.92           C  
ATOM   2515  HB2 ASN A 170     -58.350 -13.065  43.089  1.00 30.92           H  
ATOM   2516  HB3 ASN A 170     -59.081 -13.975  44.404  1.00 30.92           H  
ATOM   2517  O   ASN A 170     -57.067 -12.651  46.422  1.00 30.92           O  
ATOM   2518  CG  ASN A 170     -58.527 -15.137  42.708  1.00 30.92           C  
ATOM   2519  ND2 ASN A 170     -59.693 -15.168  42.106  1.00 30.92           N  
ATOM   2520 HD21 ASN A 170     -59.833 -15.931  41.459  1.00 30.92           H  
ATOM   2521 HD22 ASN A 170     -60.374 -14.442  42.275  1.00 30.92           H  
ATOM   2522  OD1 ASN A 170     -57.723 -16.019  42.474  1.00 30.92           O  
ATOM   2523  N   GLY A 171     -56.479 -11.577  44.525  1.00 27.64           N  
ATOM   2524  H   GLY A 171     -56.236 -11.690  43.551  1.00 27.64           H  
ATOM   2525  CA  GLY A 171     -56.515 -10.169  44.971  1.00 27.64           C  
ATOM   2526  HA2 GLY A 171     -57.486  -9.942  45.410  1.00 27.64           H  
ATOM   2527  HA3 GLY A 171     -55.747  -9.995  45.725  1.00 27.64           H  
ATOM   2528  C   GLY A 171     -56.269  -9.219  43.780  1.00 27.64           C  
ATOM   2529  O   GLY A 171     -55.887  -9.705  42.711  1.00 27.64           O  
ATOM   2530  N   ASN A 172     -56.502  -7.905  43.912  1.00 30.35           N  
ATOM   2531  H   ASN A 172     -56.862  -7.555  44.788  1.00 30.35           H  
ATOM   2532  CA  ASN A 172     -56.378  -6.939  42.795  1.00 30.35           C  
ATOM   2533  HA  ASN A 172     -55.693  -7.360  42.059  1.00 30.35           H  
ATOM   2534  C   ASN A 172     -55.775  -5.561  43.192  1.00 30.35           C  
ATOM   2535  CB  ASN A 172     -57.771  -6.800  42.133  1.00 30.35           C  
ATOM   2536  HB2 ASN A 172     -58.333  -6.016  42.639  1.00 30.35           H  
ATOM   2537  HB3 ASN A 172     -58.324  -7.732  42.253  1.00 30.35           H  
ATOM   2538  O   ASN A 172     -55.634  -4.669  42.352  1.00 30.35           O  
ATOM   2539  CG  ASN A 172     -57.728  -6.509  40.638  1.00 30.35           C  
ATOM   2540  ND2 ASN A 172     -57.197  -5.386  40.223  1.00 30.35           N  
ATOM   2541 HD21 ASN A 172     -56.724  -4.806  40.902  1.00 30.35           H  
ATOM   2542 HD22 ASN A 172     -57.142  -5.240  39.225  1.00 30.35           H  
ATOM   2543  OD1 ASN A 172     -58.180  -7.283  39.809  1.00 30.35           O  
ATOM   2544  N   GLU A 173     -55.432  -5.360  44.461  1.00 34.21           N  
ATOM   2545  H   GLU A 173     -55.651  -6.098  45.115  1.00 34.21           H  
ATOM   2546  CA  GLU A 173     -55.108  -4.055  45.052  1.00 34.21           C  
ATOM   2547  HA  GLU A 173     -55.728  -3.309  44.554  1.00 34.21           H  
ATOM   2548  C   GLU A 173     -53.623  -3.685  44.807  1.00 34.21           C  
ATOM   2549  CB  GLU A 173     -55.522  -4.085  46.536  1.00 34.21           C  
ATOM   2550  HB2 GLU A 173     -55.156  -3.179  47.019  1.00 34.21           H  
ATOM   2551  HB3 GLU A 173     -55.044  -4.934  47.025  1.00 34.21           H  
ATOM   2552  O   GLU A 173     -52.768  -4.562  44.731  1.00 34.21           O  
ATOM   2553  CG  GLU A 173     -57.052  -4.156  46.762  1.00 34.21           C  
ATOM   2554  HG2 GLU A 173     -57.238  -4.197  47.835  1.00 34.21           H  
ATOM   2555  HG3 GLU A 173     -57.489  -3.229  46.392  1.00 34.21           H  
ATOM   2556  CD  GLU A 173     -57.747  -5.358  46.087  1.00 34.21           C  
ATOM   2557  OE1 GLU A 173     -58.681  -5.124  45.289  1.00 34.21           O  
ATOM   2558  OE2 GLU A 173     -57.271  -6.509  46.261  1.00 34.21           O  
ATOM   2559  N   VAL A 174     -53.197  -2.433  44.575  1.00 30.02           N  
ATOM   2560  H   VAL A 174     -52.254  -2.448  44.213  1.00 30.02           H  
ATOM   2561  CA  VAL A 174     -53.649  -1.113  45.076  1.00 30.02           C  
ATOM   2562  HA  VAL A 174     -53.005  -0.397  44.566  1.00 30.02           H  
ATOM   2563  C   VAL A 174     -53.309  -0.913  46.564  1.00 30.02           C  
ATOM   2564  CB  VAL A 174     -55.078  -0.690  44.649  1.00 30.02           C  
ATOM   2565  HB  VAL A 174     -55.820  -1.259  45.209  1.00 30.02           H  
ATOM   2566  O   VAL A 174     -54.177  -0.749  47.413  1.00 30.02           O  
ATOM   2567  CG1 VAL A 174     -55.322   0.807  44.900  1.00 30.02           C  
ATOM   2568 HG11 VAL A 174     -54.590   1.410  44.363  1.00 30.02           H  
ATOM   2569 HG12 VAL A 174     -55.257   1.028  45.965  1.00 30.02           H  
ATOM   2570 HG13 VAL A 174     -56.325   1.077  44.568  1.00 30.02           H  
ATOM   2571  CG2 VAL A 174     -55.307  -0.899  43.142  1.00 30.02           C  
ATOM   2572 HG21 VAL A 174     -56.321  -0.599  42.879  1.00 30.02           H  
ATOM   2573 HG22 VAL A 174     -54.594  -0.308  42.566  1.00 30.02           H  
ATOM   2574 HG23 VAL A 174     -55.190  -1.949  42.874  1.00 30.02           H  
ATOM   2575  N   GLY A 175     -52.004  -0.927  46.866  1.00 26.02           N  
ATOM   2576  H   GLY A 175     -51.346  -1.048  46.110  1.00 26.02           H  
ATOM   2577  CA  GLY A 175     -51.420  -0.684  48.193  1.00 26.02           C  
ATOM   2578  HA2 GLY A 175     -52.124  -0.128  48.812  1.00 26.02           H  
ATOM   2579  HA3 GLY A 175     -51.225  -1.640  48.679  1.00 26.02           H  
ATOM   2580  C   GLY A 175     -50.104   0.110  48.123  1.00 26.02           C  
ATOM   2581  O   GLY A 175     -49.661   0.488  47.039  1.00 26.02           O  
ATOM   2582  N   HIS A 176     -49.495   0.397  49.279  1.00 31.23           N  
ATOM   2583  H   HIS A 176     -49.853  -0.008  50.132  1.00 31.23           H  
ATOM   2584  CA  HIS A 176     -48.295   1.242  49.420  1.00 31.23           C  
ATOM   2585  HA  HIS A 176     -47.607   1.013  48.606  1.00 31.23           H  
ATOM   2586  C   HIS A 176     -47.564   0.948  50.756  1.00 31.23           C  
ATOM   2587  CB  HIS A 176     -48.738   2.723  49.318  1.00 31.23           C  
ATOM   2588  HB2 HIS A 176     -48.744   3.183  50.306  1.00 31.23           H  
ATOM   2589  HB3 HIS A 176     -49.762   2.780  48.949  1.00 31.23           H  
ATOM   2590  O   HIS A 176     -47.997   0.069  51.495  1.00 31.23           O  
ATOM   2591  CG  HIS A 176     -47.900   3.553  48.378  1.00 31.23           C  
ATOM   2592  CD2 HIS A 176     -47.777   3.367  47.026  1.00 31.23           C  
ATOM   2593  HD2 HIS A 176     -48.234   2.574  46.451  1.00 31.23           H  
ATOM   2594  ND1 HIS A 176     -47.203   4.700  48.693  1.00 31.23           N  
ATOM   2595  HD1 HIS A 176     -47.165   5.147  49.597  1.00 31.23           H  
ATOM   2596  CE1 HIS A 176     -46.668   5.184  47.558  1.00 31.23           C  
ATOM   2597  HE1 HIS A 176     -46.079   6.086  47.484  1.00 31.23           H  
ATOM   2598  NE2 HIS A 176     -46.986   4.403  46.517  1.00 31.23           N  
ATOM   2599  N   ILE A 177     -46.530   1.739  51.098  1.00 30.82           N  
ATOM   2600  H   ILE A 177     -46.229   2.404  50.401  1.00 30.82           H  
ATOM   2601  CA  ILE A 177     -45.723   1.666  52.349  1.00 30.82           C  
ATOM   2602  HA  ILE A 177     -45.106   2.565  52.345  1.00 30.82           H  
ATOM   2603  C   ILE A 177     -44.682   0.512  52.335  1.00 30.82           C  
ATOM   2604  CB  ILE A 177     -46.623   1.815  53.625  1.00 30.82           C  
ATOM   2605  HB  ILE A 177     -47.298   0.961  53.688  1.00 30.82           H  
ATOM   2606  O   ILE A 177     -44.656  -0.306  51.419  1.00 30.82           O  
ATOM   2607  CG1 ILE A 177     -47.480   3.108  53.517  1.00 30.82           C  
ATOM   2608 HG12 ILE A 177     -46.822   3.976  53.469  1.00 30.82           H  
ATOM   2609 HG13 ILE A 177     -48.061   3.080  52.595  1.00 30.82           H  
ATOM   2610  CG2 ILE A 177     -45.829   1.845  54.948  1.00 30.82           C  
ATOM   2611 HG21 ILE A 177     -45.069   2.626  54.928  1.00 30.82           H  
ATOM   2612 HG22 ILE A 177     -45.379   0.872  55.146  1.00 30.82           H  
ATOM   2613 HG23 ILE A 177     -46.493   2.023  55.794  1.00 30.82           H  
ATOM   2614  CD1 ILE A 177     -48.502   3.331  54.641  1.00 30.82           C  
ATOM   2615 HD11 ILE A 177     -49.083   2.423  54.802  1.00 30.82           H  
ATOM   2616 HD12 ILE A 177     -49.178   4.137  54.356  1.00 30.82           H  
ATOM   2617 HD13 ILE A 177     -48.003   3.619  55.566  1.00 30.82           H  
ATOM   2618  N   VAL A 178     -43.718   0.540  53.267  1.00 24.70           N  
ATOM   2619  H   VAL A 178     -43.849   1.176  54.041  1.00 24.70           H  
ATOM   2620  CA  VAL A 178     -42.460  -0.240  53.284  1.00 24.70           C  
ATOM   2621  HA  VAL A 178     -42.429  -0.893  52.412  1.00 24.70           H  
ATOM   2622  C   VAL A 178     -42.372  -1.121  54.541  1.00 24.70           C  
ATOM   2623  CB  VAL A 178     -41.247   0.725  53.220  1.00 24.70           C  
ATOM   2624  HB  VAL A 178     -41.280   1.384  54.088  1.00 24.70           H  
ATOM   2625  O   VAL A 178     -42.910  -0.760  55.587  1.00 24.70           O  
ATOM   2626  CG1 VAL A 178     -39.887   0.011  53.222  1.00 24.70           C  
ATOM   2627 HG11 VAL A 178     -39.847  -0.729  52.422  1.00 24.70           H  
ATOM   2628 HG12 VAL A 178     -39.084   0.733  53.074  1.00 24.70           H  
ATOM   2629 HG13 VAL A 178     -39.708  -0.478  54.180  1.00 24.70           H  
ATOM   2630  CG2 VAL A 178     -41.287   1.602  51.959  1.00 24.70           C  
ATOM   2631 HG21 VAL A 178     -42.183   2.222  51.953  1.00 24.70           H  
ATOM   2632 HG22 VAL A 178     -40.422   2.265  51.939  1.00 24.70           H  
ATOM   2633 HG23 VAL A 178     -41.279   0.974  51.069  1.00 24.70           H  
ATOM   2634  N   SER A 179     -41.668  -2.257  54.474  1.00 26.16           N  
ATOM   2635  H   SER A 179     -41.250  -2.517  53.591  1.00 26.16           H  
ATOM   2636  CA  SER A 179     -41.264  -3.071  55.637  1.00 26.16           C  
ATOM   2637  HA  SER A 179     -41.004  -2.404  56.459  1.00 26.16           H  
ATOM   2638  C   SER A 179     -40.022  -3.926  55.334  1.00 26.16           C  
ATOM   2639  CB  SER A 179     -42.417  -3.972  56.092  1.00 26.16           C  
ATOM   2640  HB2 SER A 179     -42.890  -4.435  55.225  1.00 26.16           H  
ATOM   2641  HB3 SER A 179     -42.043  -4.757  56.748  1.00 26.16           H  
ATOM   2642  O   SER A 179     -39.777  -4.275  54.181  1.00 26.16           O  
ATOM   2643  OG  SER A 179     -43.356  -3.198  56.809  1.00 26.16           O  
ATOM   2644  HG  SER A 179     -43.383  -2.317  56.428  1.00 26.16           H  
ATOM   2645  N   ASN A 180     -39.259  -4.259  56.383  1.00 22.42           N  
ATOM   2646  H   ASN A 180     -39.613  -4.013  57.297  1.00 22.42           H  
ATOM   2647  CA  ASN A 180     -37.989  -5.013  56.355  1.00 22.42           C  
ATOM   2648  HA  ASN A 180     -37.738  -5.254  55.322  1.00 22.42           H  
ATOM   2649  C   ASN A 180     -38.187  -6.381  57.100  1.00 22.42           C  
ATOM   2650  CB  ASN A 180     -36.901  -4.050  56.897  1.00 22.42           C  
ATOM   2651  HB2 ASN A 180     -37.155  -3.762  57.917  1.00 22.42           H  
ATOM   2652  HB3 ASN A 180     -35.929  -4.544  56.899  1.00 22.42           H  
ATOM   2653  O   ASN A 180     -39.333  -6.757  57.321  1.00 22.42           O  
ATOM   2654  CG  ASN A 180     -36.679  -2.775  56.088  1.00 22.42           C  
ATOM   2655  ND2 ASN A 180     -35.839  -1.893  56.575  1.00 22.42           N  
ATOM   2656 HD21 ASN A 180     -35.350  -2.055  57.443  1.00 22.42           H  
ATOM   2657 HD22 ASN A 180     -35.705  -1.062  56.016  1.00 22.42           H  
ATOM   2658  OD1 ASN A 180     -37.215  -2.542  55.023  1.00 22.42           O  
ATOM   2659  N   ASN A 181     -37.213  -7.207  57.528  1.00 23.46           N  
ATOM   2660  H   ASN A 181     -37.569  -8.096  57.849  1.00 23.46           H  
ATOM   2661  CA  ASN A 181     -35.762  -7.054  57.722  1.00 23.46           C  
ATOM   2662  HA  ASN A 181     -35.329  -6.528  56.871  1.00 23.46           H  
ATOM   2663  C   ASN A 181     -35.024  -8.425  57.840  1.00 23.46           C  
ATOM   2664  CB  ASN A 181     -35.574  -6.262  59.044  1.00 23.46           C  
ATOM   2665  HB2 ASN A 181     -35.632  -6.952  59.885  1.00 23.46           H  
ATOM   2666  HB3 ASN A 181     -36.378  -5.538  59.177  1.00 23.46           H  
ATOM   2667  O   ASN A 181     -35.664  -9.467  57.779  1.00 23.46           O  
ATOM   2668  CG  ASN A 181     -34.263  -5.503  59.121  1.00 23.46           C  
ATOM   2669  ND2 ASN A 181     -33.989  -4.845  60.221  1.00 23.46           N  
ATOM   2670 HD21 ASN A 181     -34.636  -4.835  60.997  1.00 23.46           H  
ATOM   2671 HD22 ASN A 181     -33.114  -4.342  60.236  1.00 23.46           H  
ATOM   2672  OD1 ASN A 181     -33.473  -5.485  58.197  1.00 23.46           O  
ATOM   2673  N   ASN A 182     -33.693  -8.377  58.031  1.00 23.40           N  
ATOM   2674  H   ASN A 182     -33.292  -7.466  57.864  1.00 23.40           H  
ATOM   2675  CA  ASN A 182     -32.788  -9.267  58.805  1.00 23.40           C  
ATOM   2676  HA  ASN A 182     -31.922  -9.469  58.174  1.00 23.40           H  
ATOM   2677  C   ASN A 182     -33.276 -10.649  59.327  1.00 23.40           C  
ATOM   2678  CB  ASN A 182     -32.342  -8.430  60.031  1.00 23.40           C  
ATOM   2679  HB2 ASN A 182     -31.997  -9.088  60.828  1.00 23.40           H  
ATOM   2680  HB3 ASN A 182     -33.196  -7.888  60.437  1.00 23.40           H  
ATOM   2681  O   ASN A 182     -34.343 -10.739  59.920  1.00 23.40           O  
ATOM   2682  CG  ASN A 182     -31.217  -7.452  59.738  1.00 23.40           C  
ATOM   2683  ND2 ASN A 182     -30.906  -6.578  60.666  1.00 23.40           N  
ATOM   2684 HD21 ASN A 182     -30.134  -5.963  60.453  1.00 23.40           H  
ATOM   2685 HD22 ASN A 182     -31.394  -6.563  61.550  1.00 23.40           H  
ATOM   2686  OD1 ASN A 182     -30.572  -7.488  58.707  1.00 23.40           O  
ATOM   2687  N   ASN A 183     -32.458 -11.720  59.362  1.00 24.39           N  
ATOM   2688  H   ASN A 183     -32.887 -12.527  59.792  1.00 24.39           H  
ATOM   2689  CA  ASN A 183     -31.096 -11.982  58.837  1.00 24.39           C  
ATOM   2690  HA  ASN A 183     -31.043 -11.684  57.790  1.00 24.39           H  
ATOM   2691  C   ASN A 183     -30.773 -13.509  58.934  1.00 24.39           C  
ATOM   2692  CB  ASN A 183     -30.049 -11.187  59.666  1.00 24.39           C  
ATOM   2693  HB2 ASN A 183     -29.970 -11.635  60.656  1.00 24.39           H  
ATOM   2694  HB3 ASN A 183     -30.372 -10.153  59.793  1.00 24.39           H  
ATOM   2695  O   ASN A 183     -31.581 -14.298  59.416  1.00 24.39           O  
ATOM   2696  CG  ASN A 183     -28.651 -11.091  59.060  1.00 24.39           C  
ATOM   2697  ND2 ASN A 183     -27.701 -10.582  59.806  1.00 24.39           N  
ATOM   2698 HD21 ASN A 183     -27.893 -10.298  60.756  1.00 24.39           H  
ATOM   2699 HD22 ASN A 183     -26.782 -10.501  59.396  1.00 24.39           H  
ATOM   2700  OD1 ASN A 183     -28.384 -11.469  57.927  1.00 24.39           O  
ATOM   2701  N   ASN A 184     -29.561 -13.902  58.530  1.00 24.41           N  
ATOM   2702  H   ASN A 184     -29.004 -13.182  58.091  1.00 24.41           H  
ATOM   2703  CA  ASN A 184     -28.822 -15.113  58.929  1.00 24.41           C  
ATOM   2704  HA  ASN A 184     -29.352 -15.997  58.574  1.00 24.41           H  
ATOM   2705  C   ASN A 184     -28.662 -15.222  60.471  1.00 24.41           C  
ATOM   2706  CB  ASN A 184     -27.445 -15.014  58.244  1.00 24.41           C  
ATOM   2707  HB2 ASN A 184     -26.942 -14.101  58.563  1.00 24.41           H  
ATOM   2708  HB3 ASN A 184     -26.813 -15.852  58.537  1.00 24.41           H  
ATOM   2709  O   ASN A 184     -28.806 -14.219  61.167  1.00 24.41           O  
ATOM   2710  CG  ASN A 184     -27.541 -15.036  56.732  1.00 24.41           C  
ATOM   2711  ND2 ASN A 184     -27.548 -13.889  56.090  1.00 24.41           N  
ATOM   2712 HD21 ASN A 184     -27.626 -13.941  55.085  1.00 24.41           H  
ATOM   2713 HD22 ASN A 184     -27.520 -13.011  56.590  1.00 24.41           H  
ATOM   2714  OD1 ASN A 184     -27.638 -16.082  56.116  1.00 24.41           O  
ATOM   2715  N   ASN A 185     -28.323 -16.366  61.085  1.00 25.23           N  
ATOM   2716  H   ASN A 185     -28.440 -16.323  62.088  1.00 25.23           H  
ATOM   2717  CA  ASN A 185     -27.757 -17.638  60.585  1.00 25.23           C  
ATOM   2718  HA  ASN A 185     -27.687 -17.575  59.499  1.00 25.23           H  
ATOM   2719  C   ASN A 185     -28.670 -18.849  60.932  1.00 25.23           C  
ATOM   2720  CB  ASN A 185     -26.350 -17.783  61.218  1.00 25.23           C  
ATOM   2721  HB2 ASN A 185     -26.218 -18.795  61.602  1.00 25.23           H  
ATOM   2722  HB3 ASN A 185     -26.268 -17.132  62.089  1.00 25.23           H  
ATOM   2723  O   ASN A 185     -29.501 -18.718  61.823  1.00 25.23           O  
ATOM   2724  CG  ASN A 185     -25.186 -17.490  60.283  1.00 25.23           C  
ATOM   2725  ND2 ASN A 185     -24.097 -16.975  60.800  1.00 25.23           N  
ATOM   2726 HD21 ASN A 185     -24.026 -16.822  61.796  1.00 25.23           H  
ATOM   2727 HD22 ASN A 185     -23.332 -16.798  60.164  1.00 25.23           H  
ATOM   2728  OD1 ASN A 185     -25.228 -17.705  59.082  1.00 25.23           O  
ATOM   2729  N   ASN A 186     -28.664 -20.041  60.306  1.00 24.27           N  
ATOM   2730  H   ASN A 186     -29.429 -20.600  60.654  1.00 24.27           H  
ATOM   2731  CA  ASN A 186     -27.719 -20.799  59.450  1.00 24.27           C  
ATOM   2732  HA  ASN A 186     -28.302 -21.662  59.128  1.00 24.27           H  
ATOM   2733  C   ASN A 186     -26.503 -21.457  60.162  1.00 24.27           C  
ATOM   2734  CB  ASN A 186     -27.420 -20.089  58.111  1.00 24.27           C  
ATOM   2735  HB2 ASN A 186     -27.211 -19.029  58.258  1.00 24.27           H  
ATOM   2736  HB3 ASN A 186     -28.294 -20.154  57.462  1.00 24.27           H  
ATOM   2737  O   ASN A 186     -25.502 -20.799  60.420  1.00 24.27           O  
ATOM   2738  CG  ASN A 186     -26.231 -20.668  57.364  1.00 24.27           C  
ATOM   2739  ND2 ASN A 186     -25.126 -19.964  57.328  1.00 24.27           N  
ATOM   2740 HD21 ASN A 186     -24.351 -20.310  56.780  1.00 24.27           H  
ATOM   2741 HD22 ASN A 186     -25.082 -19.100  57.849  1.00 24.27           H  
ATOM   2742  OD1 ASN A 186     -26.280 -21.758  56.824  1.00 24.27           O  
ATOM   2743  N   ASN A 187     -26.576 -22.794  60.343  1.00 24.33           N  
ATOM   2744  H   ASN A 187     -27.431 -23.241  60.044  1.00 24.33           H  
ATOM   2745  CA  ASN A 187     -25.540 -23.710  60.879  1.00 24.33           C  
ATOM   2746  HA  ASN A 187     -25.981 -24.707  60.890  1.00 24.33           H  
ATOM   2747  C   ASN A 187     -25.129 -23.460  62.358  1.00 24.33           C  
ATOM   2748  CB  ASN A 187     -24.385 -23.749  59.857  1.00 24.33           C  
ATOM   2749  HB2 ASN A 187     -23.544 -24.328  60.239  1.00 24.33           H  
ATOM   2750  HB3 ASN A 187     -24.021 -22.739  59.668  1.00 24.33           H  
ATOM   2751  O   ASN A 187     -25.401 -22.398  62.903  1.00 24.33           O  
ATOM   2752  CG  ASN A 187     -24.794 -24.403  58.549  1.00 24.33           C  
ATOM   2753  ND2 ASN A 187     -24.298 -23.926  57.436  1.00 24.33           N  
ATOM   2754 HD21 ASN A 187     -24.734 -24.279  56.597  1.00 24.33           H  
ATOM   2755 HD22 ASN A 187     -23.834 -23.029  57.449  1.00 24.33           H  
ATOM   2756  OD1 ASN A 187     -25.555 -25.352  58.512  1.00 24.33           O  
ATOM   2757  N   ASN A 188     -24.517 -24.386  63.116  1.00 24.85           N  
ATOM   2758  H   ASN A 188     -24.400 -24.076  64.070  1.00 24.85           H  
ATOM   2759  CA  ASN A 188     -24.070 -25.784  62.902  1.00 24.85           C  
ATOM   2760  HA  ASN A 188     -24.768 -26.301  62.243  1.00 24.85           H  
ATOM   2761  C   ASN A 188     -24.050 -26.511  64.287  1.00 24.85           C  
ATOM   2762  CB  ASN A 188     -22.645 -25.731  62.296  1.00 24.85           C  
ATOM   2763  HB2 ASN A 188     -22.386 -24.710  62.017  1.00 24.85           H  
ATOM   2764  HB3 ASN A 188     -21.910 -26.019  63.047  1.00 24.85           H  
ATOM   2765  O   ASN A 188     -24.177 -25.829  65.298  1.00 24.85           O  
ATOM   2766  CG  ASN A 188     -22.474 -26.623  61.076  1.00 24.85           C  
ATOM   2767  ND2 ASN A 188     -21.429 -26.429  60.309  1.00 24.85           N  
ATOM   2768 HD21 ASN A 188     -20.770 -25.688  60.501  1.00 24.85           H  
ATOM   2769 HD22 ASN A 188     -21.371 -27.025  59.496  1.00 24.85           H  
ATOM   2770  OD1 ASN A 188     -23.251 -27.516  60.806  1.00 24.85           O  
ATOM   2771  N   ASN A 189     -23.851 -27.823  64.496  1.00 24.38           N  
ATOM   2772  H   ASN A 189     -23.866 -28.041  65.482  1.00 24.38           H  
ATOM   2773  CA  ASN A 189     -23.656 -29.019  63.656  1.00 24.38           C  
ATOM   2774  HA  ASN A 189     -24.252 -28.968  62.744  1.00 24.38           H  
ATOM   2775  C   ASN A 189     -24.043 -30.270  64.491  1.00 24.38           C  
ATOM   2776  CB  ASN A 189     -22.150 -29.171  63.332  1.00 24.38           C  
ATOM   2777  HB2 ASN A 189     -21.741 -28.251  62.913  1.00 24.38           H  
ATOM   2778  HB3 ASN A 189     -21.609 -29.362  64.258  1.00 24.38           H  
ATOM   2779  O   ASN A 189     -23.764 -30.278  65.693  1.00 24.38           O  
ATOM   2780  CG  ASN A 189     -21.831 -30.298  62.359  1.00 24.38           C  
ATOM   2781  ND2 ASN A 189     -20.570 -30.601  62.169  1.00 24.38           N  
ATOM   2782 HD21 ASN A 189     -20.392 -31.351  61.516  1.00 24.38           H  
ATOM   2783 HD22 ASN A 189     -19.837 -30.099  62.651  1.00 24.38           H  
ATOM   2784  OD1 ASN A 189     -22.685 -30.936  61.773  1.00 24.38           O  
ATOM   2785  N   ASN A 190     -24.548 -31.359  63.890  1.00 23.43           N  
ATOM   2786  H   ASN A 190     -24.734 -31.311  62.898  1.00 23.43           H  
ATOM   2787  CA  ASN A 190     -24.310 -32.708  64.432  1.00 23.43           C  
ATOM   2788  HA  ASN A 190     -23.249 -32.754  64.677  1.00 23.43           H  
ATOM   2789  C   ASN A 190     -24.578 -33.862  63.445  1.00 23.43           C  
ATOM   2790  CB  ASN A 190     -25.119 -32.959  65.721  1.00 23.43           C  
ATOM   2791  HB2 ASN A 190     -25.528 -32.033  66.126  1.00 23.43           H  
ATOM   2792  HB3 ASN A 190     -25.959 -33.628  65.528  1.00 23.43           H  
ATOM   2793  O   ASN A 190     -25.423 -33.747  62.562  1.00 23.43           O  
ATOM   2794  CG  ASN A 190     -24.207 -33.594  66.749  1.00 23.43           C  
ATOM   2795  ND2 ASN A 190     -23.636 -32.801  67.621  1.00 23.43           N  
ATOM   2796 HD21 ASN A 190     -23.018 -33.220  68.300  1.00 23.43           H  
ATOM   2797 HD22 ASN A 190     -23.788 -31.805  67.550  1.00 23.43           H  
ATOM   2798  OD1 ASN A 190     -23.906 -34.775  66.697  1.00 23.43           O  
ATOM   2799  N   ASN A 191     -23.907 -34.998  63.675  1.00 23.04           N  
ATOM   2800  H   ASN A 191     -23.267 -34.991  64.455  1.00 23.04           H  
ATOM   2801  CA  ASN A 191     -24.300 -36.330  63.196  1.00 23.04           C  
ATOM   2802  HA  ASN A 191     -25.372 -36.450  63.353  1.00 23.04           H  
ATOM   2803  C   ASN A 191     -23.583 -37.419  64.027  1.00 23.04           C  
ATOM   2804  CB  ASN A 191     -24.019 -36.479  61.686  1.00 23.04           C  
ATOM   2805  HB2 ASN A 191     -24.486 -35.660  61.138  1.00 23.04           H  
ATOM   2806  HB3 ASN A 191     -22.944 -36.446  61.507  1.00 23.04           H  
ATOM   2807  O   ASN A 191     -22.610 -38.024  63.575  1.00 23.04           O  
ATOM   2808  CG  ASN A 191     -24.579 -37.780  61.125  1.00 23.04           C  
ATOM   2809  ND2 ASN A 191     -24.238 -38.116  59.903  1.00 23.04           N  
ATOM   2810 HD21 ASN A 191     -23.605 -37.534  59.373  1.00 23.04           H  
ATOM   2811 HD22 ASN A 191     -24.626 -38.984  59.564  1.00 23.04           H  
ATOM   2812  OD1 ASN A 191     -25.344 -38.500  61.742  1.00 23.04           O  
ATOM   2813  N   ASN A 192     -24.025 -37.625  65.269  1.00 23.58           N  
ATOM   2814  H   ASN A 192     -24.807 -37.079  65.601  1.00 23.58           H  
ATOM   2815  CA  ASN A 192     -23.596 -38.723  66.141  1.00 23.58           C  
ATOM   2816  HA  ASN A 192     -23.215 -39.526  65.510  1.00 23.58           H  
ATOM   2817  C   ASN A 192     -24.810 -39.294  66.911  1.00 23.58           C  
ATOM   2818  CB  ASN A 192     -22.446 -38.235  67.046  1.00 23.58           C  
ATOM   2819  HB2 ASN A 192     -21.762 -37.624  66.457  1.00 23.58           H  
ATOM   2820  HB3 ASN A 192     -22.851 -37.619  67.849  1.00 23.58           H  
ATOM   2821  O   ASN A 192     -25.900 -38.727  66.843  1.00 23.58           O  
ATOM   2822  CG  ASN A 192     -21.629 -39.372  67.644  1.00 23.58           C  
ATOM   2823  ND2 ASN A 192     -20.690 -39.067  68.507  1.00 23.58           N  
ATOM   2824 HD21 ASN A 192     -20.192 -39.847  68.912  1.00 23.58           H  
ATOM   2825 HD22 ASN A 192     -20.539 -38.109  68.786  1.00 23.58           H  
ATOM   2826  OD1 ASN A 192     -21.812 -40.541  67.350  1.00 23.58           O  
ATOM   2827  N   ASN A 193     -24.660 -40.447  67.568  1.00 23.08           N  
ATOM   2828  H   ASN A 193     -23.724 -40.810  67.682  1.00 23.08           H  
ATOM   2829  CA  ASN A 193     -25.772 -41.359  67.860  1.00 23.08           C  
ATOM   2830  HA  ASN A 193     -26.712 -40.807  67.828  1.00 23.08           H  
ATOM   2831  C   ASN A 193     -25.682 -42.030  69.255  1.00 23.08           C  
ATOM   2832  CB  ASN A 193     -25.756 -42.386  66.701  1.00 23.08           C  
ATOM   2833  HB2 ASN A 193     -25.637 -41.854  65.757  1.00 23.08           H  
ATOM   2834  HB3 ASN A 193     -24.893 -43.041  66.825  1.00 23.08           H  
ATOM   2835  O   ASN A 193     -24.656 -41.957  69.924  1.00 23.08           O  
ATOM   2836  CG  ASN A 193     -27.002 -43.243  66.550  1.00 23.08           C  
ATOM   2837  ND2 ASN A 193     -26.944 -44.255  65.719  1.00 23.08           N  
ATOM   2838 HD21 ASN A 193     -27.794 -44.790  65.612  1.00 23.08           H  
ATOM   2839 HD22 ASN A 193     -26.105 -44.429  65.185  1.00 23.08           H  
ATOM   2840  OD1 ASN A 193     -28.036 -43.035  67.159  1.00 23.08           O  
ATOM   2841  N   ILE A 194     -26.736 -42.786  69.594  1.00 27.20           N  
ATOM   2842  H   ILE A 194     -27.499 -42.757  68.933  1.00 27.20           H  
ATOM   2843  CA  ILE A 194     -26.923 -43.709  70.730  1.00 27.20           C  
ATOM   2844  HA  ILE A 194     -27.755 -44.341  70.420  1.00 27.20           H  
ATOM   2845  C   ILE A 194     -27.387 -43.054  72.048  1.00 27.20           C  
ATOM   2846  CB  ILE A 194     -25.741 -44.708  70.901  1.00 27.20           C  
ATOM   2847  HB  ILE A 194     -24.853 -44.155  71.206  1.00 27.20           H  
ATOM   2848  O   ILE A 194     -26.599 -42.500  72.806  1.00 27.20           O  
ATOM   2849  CG1 ILE A 194     -25.434 -45.448  69.573  1.00 27.20           C  
ATOM   2850 HG12 ILE A 194     -25.218 -44.718  68.793  1.00 27.20           H  
ATOM   2851 HG13 ILE A 194     -26.310 -46.017  69.264  1.00 27.20           H  
ATOM   2852  CG2 ILE A 194     -26.061 -45.728  72.013  1.00 27.20           C  
ATOM   2853 HG21 ILE A 194     -25.225 -46.413  72.154  1.00 27.20           H  
ATOM   2854 HG22 ILE A 194     -26.959 -46.293  71.766  1.00 27.20           H  
ATOM   2855 HG23 ILE A 194     -26.201 -45.211  72.962  1.00 27.20           H  
ATOM   2856  CD1 ILE A 194     -24.225 -46.392  69.625  1.00 27.20           C  
ATOM   2857 HD11 ILE A 194     -23.359 -45.864  70.025  1.00 27.20           H  
ATOM   2858 HD12 ILE A 194     -24.443 -47.264  70.241  1.00 27.20           H  
ATOM   2859 HD13 ILE A 194     -23.994 -46.735  68.616  1.00 27.20           H  
ATOM   2860  N   ASN A 195     -28.662 -43.323  72.374  1.00 23.02           N  
ATOM   2861  H   ASN A 195     -29.209 -43.788  71.664  1.00 23.02           H  
ATOM   2862  CA  ASN A 195     -29.334 -43.149  73.675  1.00 23.02           C  
ATOM   2863  HA  ASN A 195     -30.346 -43.525  73.523  1.00 23.02           H  
ATOM   2864  C   ASN A 195     -29.554 -41.687  74.157  1.00 23.02           C  
ATOM   2865  CB  ASN A 195     -28.662 -44.099  74.693  1.00 23.02           C  
ATOM   2866  HB2 ASN A 195     -27.599 -43.865  74.761  1.00 23.02           H  
ATOM   2867  HB3 ASN A 195     -29.085 -43.966  75.689  1.00 23.02           H  
ATOM   2868  O   ASN A 195     -28.973 -40.750  73.629  1.00 23.02           O  
ATOM   2869  CG  ASN A 195     -28.834 -45.567  74.337  1.00 23.02           C  
ATOM   2870  ND2 ASN A 195     -28.019 -46.432  74.891  1.00 23.02           N  
ATOM   2871 HD21 ASN A 195     -28.153 -47.400  74.635  1.00 23.02           H  
ATOM   2872 HD22 ASN A 195     -27.270 -46.117  75.491  1.00 23.02           H  
ATOM   2873  OD1 ASN A 195     -29.707 -45.964  73.583  1.00 23.02           O  
ATOM   2874  N   ASN A 196     -30.448 -41.412  75.120  1.00 24.32           N  
ATOM   2875  H   ASN A 196     -30.608 -40.425  75.258  1.00 24.32           H  
ATOM   2876  CA  ASN A 196     -31.278 -42.325  75.927  1.00 24.32           C  
ATOM   2877  HA  ASN A 196     -31.274 -43.311  75.461  1.00 24.32           H  
ATOM   2878  C   ASN A 196     -32.768 -41.901  75.987  1.00 24.32           C  
ATOM   2879  CB  ASN A 196     -30.647 -42.443  77.335  1.00 24.32           C  
ATOM   2880  HB2 ASN A 196     -30.984 -41.611  77.953  1.00 24.32           H  
ATOM   2881  HB3 ASN A 196     -29.561 -42.377  77.264  1.00 24.32           H  
ATOM   2882  O   ASN A 196     -33.164 -40.910  75.383  1.00 24.32           O  
ATOM   2883  CG  ASN A 196     -30.982 -43.751  78.038  1.00 24.32           C  
ATOM   2884  ND2 ASN A 196     -30.500 -43.945  79.240  1.00 24.32           N  
ATOM   2885 HD21 ASN A 196     -29.953 -43.229  79.696  1.00 24.32           H  
ATOM   2886 HD22 ASN A 196     -30.753 -44.809  79.697  1.00 24.32           H  
ATOM   2887  OD1 ASN A 196     -31.674 -44.613  77.519  1.00 24.32           O  
ATOM   2888  N   ASN A 197     -33.591 -42.679  76.698  1.00 25.38           N  
ATOM   2889  H   ASN A 197     -33.173 -43.432  77.224  1.00 25.38           H  
ATOM   2890  CA  ASN A 197     -35.056 -42.592  76.737  1.00 25.38           C  
ATOM   2891  HA  ASN A 197     -35.391 -41.775  76.099  1.00 25.38           H  
ATOM   2892  C   ASN A 197     -35.596 -42.323  78.162  1.00 25.38           C  
ATOM   2893  CB  ASN A 197     -35.619 -43.919  76.182  1.00 25.38           C  
ATOM   2894  HB2 ASN A 197     -35.280 -44.747  76.805  1.00 25.38           H  
ATOM   2895  HB3 ASN A 197     -36.708 -43.901  76.218  1.00 25.38           H  
ATOM   2896  O   ASN A 197     -34.845 -42.386  79.134  1.00 25.38           O  
ATOM   2897  CG  ASN A 197     -35.229 -44.190  74.740  1.00 25.38           C  
ATOM   2898  ND2 ASN A 197     -34.103 -44.823  74.499  1.00 25.38           N  
ATOM   2899 HD21 ASN A 197     -33.502 -45.118  75.255  1.00 25.38           H  
ATOM   2900 HD22 ASN A 197     -33.883 -44.979  73.526  1.00 25.38           H  
ATOM   2901  OD1 ASN A 197     -35.943 -43.853  73.816  1.00 25.38           O  
ATOM   2902  N   ASN A 198     -36.925 -42.158  78.266  1.00 25.89           N  
ATOM   2903  H   ASN A 198     -37.438 -42.160  77.396  1.00 25.89           H  
ATOM   2904  CA  ASN A 198     -37.728 -41.917  79.482  1.00 25.89           C  
ATOM   2905  HA  ASN A 198     -38.765 -41.966  79.152  1.00 25.89           H  
ATOM   2906  C   ASN A 198     -37.581 -40.499  80.089  1.00 25.89           C  
ATOM   2907  CB  ASN A 198     -37.537 -43.080  80.486  1.00 25.89           C  
ATOM   2908  HB2 ASN A 198     -36.495 -43.129  80.801  1.00 25.89           H  
ATOM   2909  HB3 ASN A 198     -38.129 -42.914  81.387  1.00 25.89           H  
ATOM   2910  O   ASN A 198     -36.618 -39.795  79.817  1.00 25.89           O  
ATOM   2911  CG  ASN A 198     -37.959 -44.423  79.916  1.00 25.89           C  
ATOM   2912  ND2 ASN A 198     -37.380 -45.502  80.386  1.00 25.89           N  
ATOM   2913 HD21 ASN A 198     -37.685 -46.379  79.988  1.00 25.89           H  
ATOM   2914 HD22 ASN A 198     -36.640 -45.427  81.069  1.00 25.89           H  
ATOM   2915  OD1 ASN A 198     -38.820 -44.528  79.061  1.00 25.89           O  
ATOM   2916  N   ASN A 199     -38.536 -39.995  80.882  1.00 26.52           N  
ATOM   2917  H   ASN A 199     -38.415 -39.016  81.098  1.00 26.52           H  
ATOM   2918  CA  ASN A 199     -39.735 -40.641  81.447  1.00 26.52           C  
ATOM   2919  HA  ASN A 199     -39.851 -41.638  81.022  1.00 26.52           H  
ATOM   2920  C   ASN A 199     -41.043 -39.887  81.106  1.00 26.52           C  
ATOM   2921  CB  ASN A 199     -39.513 -40.781  82.968  1.00 26.52           C  
ATOM   2922  HB2 ASN A 199     -38.501 -41.138  83.161  1.00 26.52           H  
ATOM   2923  HB3 ASN A 199     -39.621 -39.802  83.435  1.00 26.52           H  
ATOM   2924  O   ASN A 199     -41.001 -38.743  80.665  1.00 26.52           O  
ATOM   2925  CG  ASN A 199     -40.469 -41.758  83.631  1.00 26.52           C  
ATOM   2926  ND2 ASN A 199     -40.594 -41.717  84.934  1.00 26.52           N  
ATOM   2927 HD21 ASN A 199     -41.256 -42.363  85.339  1.00 26.52           H  
ATOM   2928 HD22 ASN A 199     -40.081 -41.042  85.484  1.00 26.52           H  
ATOM   2929  OD1 ASN A 199     -41.110 -42.570  82.988  1.00 26.52           O  
ATOM   2930  N   ASN A 200     -42.200 -40.530  81.301  1.00 26.06           N  
ATOM   2931  H   ASN A 200     -42.168 -41.435  81.748  1.00 26.06           H  
ATOM   2932  CA  ASN A 200     -43.509 -40.062  80.830  1.00 26.06           C  
ATOM   2933  HA  ASN A 200     -43.386 -39.121  80.292  1.00 26.06           H  
ATOM   2934  C   ASN A 200     -44.514 -39.811  81.975  1.00 26.06           C  
ATOM   2935  CB  ASN A 200     -44.031 -41.105  79.822  1.00 26.06           C  
ATOM   2936  HB2 ASN A 200     -43.311 -41.208  79.010  1.00 26.06           H  
ATOM   2937  HB3 ASN A 200     -44.126 -42.067  80.325  1.00 26.06           H  
ATOM   2938  O   ASN A 200     -44.943 -40.747  82.649  1.00 26.06           O  
ATOM   2939  CG  ASN A 200     -45.380 -40.760  79.209  1.00 26.06           C  
ATOM   2940  ND2 ASN A 200     -45.919 -41.637  78.396  1.00 26.06           N  
ATOM   2941 HD21 ASN A 200     -45.449 -42.506  78.188  1.00 26.06           H  
ATOM   2942 HD22 ASN A 200     -46.804 -41.370  77.989  1.00 26.06           H  
ATOM   2943  OD1 ASN A 200     -45.969 -39.718  79.427  1.00 26.06           O  
ATOM   2944  N   ILE A 201     -44.938 -38.552  82.125  1.00 28.00           N  
ATOM   2945  H   ILE A 201     -44.525 -37.852  81.525  1.00 28.00           H  
ATOM   2946  CA  ILE A 201     -46.162 -38.115  82.818  1.00 28.00           C  
ATOM   2947  HA  ILE A 201     -46.810 -38.982  82.944  1.00 28.00           H  
ATOM   2948  C   ILE A 201     -46.807 -37.079  81.868  1.00 28.00           C  
ATOM   2949  CB  ILE A 201     -45.826 -37.541  84.218  1.00 28.00           C  
ATOM   2950  HB  ILE A 201     -45.087 -36.749  84.098  1.00 28.00           H  
ATOM   2951  O   ILE A 201     -46.114 -36.140  81.491  1.00 28.00           O  
ATOM   2952  CG1 ILE A 201     -45.219 -38.640  85.127  1.00 28.00           C  
ATOM   2953 HG12 ILE A 201     -44.316 -39.029  84.657  1.00 28.00           H  
ATOM   2954 HG13 ILE A 201     -45.929 -39.461  85.222  1.00 28.00           H  
ATOM   2955  CG2 ILE A 201     -47.075 -36.926  84.872  1.00 28.00           C  
ATOM   2956 HG21 ILE A 201     -46.827 -36.485  85.837  1.00 28.00           H  
ATOM   2957 HG22 ILE A 201     -47.456 -36.113  84.253  1.00 28.00           H  
ATOM   2958 HG23 ILE A 201     -47.853 -37.678  85.005  1.00 28.00           H  
ATOM   2959  CD1 ILE A 201     -44.813 -38.177  86.532  1.00 28.00           C  
ATOM   2960 HD11 ILE A 201     -45.695 -37.940  87.128  1.00 28.00           H  
ATOM   2961 HD12 ILE A 201     -44.169 -37.301  86.462  1.00 28.00           H  
ATOM   2962 HD13 ILE A 201     -44.268 -38.979  87.030  1.00 28.00           H  
ATOM   2963  N   ASN A 202     -48.017 -37.213  81.306  1.00 25.04           N  
ATOM   2964  H   ASN A 202     -48.121 -36.533  80.567  1.00 25.04           H  
ATOM   2965  CA  ASN A 202     -49.312 -37.786  81.732  1.00 25.04           C  
ATOM   2966  HA  ASN A 202     -49.850 -37.908  80.792  1.00 25.04           H  
ATOM   2967  C   ASN A 202     -50.195 -36.791  82.527  1.00 25.04           C  
ATOM   2968  CB  ASN A 202     -49.203 -39.214  82.308  1.00 25.04           C  
ATOM   2969  HB2 ASN A 202     -48.456 -39.771  81.742  1.00 25.04           H  
ATOM   2970  HB3 ASN A 202     -48.898 -39.154  83.352  1.00 25.04           H  
ATOM   2971  O   ASN A 202     -49.709 -35.840  83.130  1.00 25.04           O  
ATOM   2972  CG  ASN A 202     -50.490 -40.022  82.246  1.00 25.04           C  
ATOM   2973  ND2 ASN A 202     -50.514 -41.170  82.879  1.00 25.04           N  
ATOM   2974 HD21 ASN A 202     -51.382 -41.684  82.833  1.00 25.04           H  
ATOM   2975 HD22 ASN A 202     -49.703 -41.492  83.387  1.00 25.04           H  
ATOM   2976  OD1 ASN A 202     -51.481 -39.657  81.638  1.00 25.04           O  
ATOM   2977  N   ASN A 203     -51.516 -36.955  82.437  1.00 25.95           N  
ATOM   2978  H   ASN A 203     -51.841 -37.806  82.001  1.00 25.95           H  
ATOM   2979  CA  ASN A 203     -52.461 -35.835  82.489  1.00 25.95           C  
ATOM   2980  HA  ASN A 203     -51.954 -34.956  82.090  1.00 25.95           H  
ATOM   2981  C   ASN A 203     -52.967 -35.473  83.897  1.00 25.95           C  
ATOM   2982  CB  ASN A 203     -53.654 -36.149  81.563  1.00 25.95           C  
ATOM   2983  HB2 ASN A 203     -54.144 -37.057  81.914  1.00 25.95           H  
ATOM   2984  HB3 ASN A 203     -54.373 -35.332  81.626  1.00 25.95           H  
ATOM   2985  O   ASN A 203     -53.347 -36.342  84.679  1.00 25.95           O  
ATOM   2986  CG  ASN A 203     -53.295 -36.329  80.096  1.00 25.95           C  
ATOM   2987  ND2 ASN A 203     -54.254 -36.692  79.278  1.00 25.95           N  
ATOM   2988 HD21 ASN A 203     -55.191 -36.851  79.618  1.00 25.95           H  
ATOM   2989 HD22 ASN A 203     -53.985 -36.799  78.310  1.00 25.95           H  
ATOM   2990  OD1 ASN A 203     -52.176 -36.147  79.654  1.00 25.95           O  
ATOM   2991  N   ASN A 204     -53.112 -34.167  84.150  1.00 26.61           N  
ATOM   2992  H   ASN A 204     -52.767 -33.514  83.462  1.00 26.61           H  
ATOM   2993  CA  ASN A 204     -54.005 -33.595  85.165  1.00 26.61           C  
ATOM   2994  HA  ASN A 204     -54.879 -34.241  85.247  1.00 26.61           H  
ATOM   2995  C   ASN A 204     -54.505 -32.204  84.697  1.00 26.61           C  
ATOM   2996  CB  ASN A 204     -53.292 -33.569  86.532  1.00 26.61           C  
ATOM   2997  HB2 ASN A 204     -52.582 -32.742  86.561  1.00 26.61           H  
ATOM   2998  HB3 ASN A 204     -52.741 -34.499  86.668  1.00 26.61           H  
ATOM   2999  O   ASN A 204     -54.137 -31.750  83.611  1.00 26.61           O  
ATOM   3000  CG  ASN A 204     -54.258 -33.448  87.701  1.00 26.61           C  
ATOM   3001  ND2 ASN A 204     -53.757 -33.334  88.906  1.00 26.61           N  
ATOM   3002 HD21 ASN A 204     -54.427 -33.209  89.652  1.00 26.61           H  
ATOM   3003 HD22 ASN A 204     -52.758 -33.313  89.050  1.00 26.61           H  
ATOM   3004  OD1 ASN A 204     -55.468 -33.444  87.557  1.00 26.61           O  
ATOM   3005  N   THR A 205     -55.398 -31.541  85.438  1.00 22.38           N  
ATOM   3006  H   THR A 205     -55.667 -31.937  86.327  1.00 22.38           H  
ATOM   3007  CA  THR A 205     -56.120 -30.325  84.994  1.00 22.38           C  
ATOM   3008  HA  THR A 205     -55.475 -29.747  84.331  1.00 22.38           H  
ATOM   3009  C   THR A 205     -56.482 -29.415  86.189  1.00 22.38           C  
ATOM   3010  CB  THR A 205     -57.384 -30.757  84.201  1.00 22.38           C  
ATOM   3011  HB  THR A 205     -58.115 -31.178  84.891  1.00 22.38           H  
ATOM   3012  O   THR A 205     -56.236 -29.782  87.332  1.00 22.38           O  
ATOM   3013  CG2 THR A 205     -58.061 -29.662  83.368  1.00 22.38           C  
ATOM   3014 HG21 THR A 205     -57.313 -29.068  82.843  1.00 22.38           H  
ATOM   3015 HG22 THR A 205     -58.724 -30.120  82.634  1.00 22.38           H  
ATOM   3016 HG23 THR A 205     -58.679 -29.024  84.001  1.00 22.38           H  
ATOM   3017  OG1 THR A 205     -57.060 -31.750  83.253  1.00 22.38           O  
ATOM   3018  HG1 THR A 205     -56.121 -31.672  83.066  1.00 22.38           H  
ATOM   3019  N   ILE A 206     -57.139 -28.277  85.905  1.00 26.20           N  
ATOM   3020  H   ILE A 206     -57.230 -28.072  84.921  1.00 26.20           H  
ATOM   3021  CA  ILE A 206     -57.804 -27.308  86.810  1.00 26.20           C  
ATOM   3022  HA  ILE A 206     -58.614 -26.907  86.200  1.00 26.20           H  
ATOM   3023  C   ILE A 206     -56.964 -26.070  87.202  1.00 26.20           C  
ATOM   3024  CB  ILE A 206     -58.557 -27.968  88.003  1.00 26.20           C  
ATOM   3025  HB  ILE A 206     -57.834 -28.453  88.659  1.00 26.20           H  
ATOM   3026  O   ILE A 206     -55.974 -26.147  87.913  1.00 26.20           O  
ATOM   3027  CG1 ILE A 206     -59.577 -29.025  87.503  1.00 26.20           C  
ATOM   3028 HG12 ILE A 206     -59.074 -29.743  86.855  1.00 26.20           H  
ATOM   3029 HG13 ILE A 206     -60.350 -28.533  86.913  1.00 26.20           H  
ATOM   3030  CG2 ILE A 206     -59.287 -26.904  88.848  1.00 26.20           C  
ATOM   3031 HG21 ILE A 206     -58.565 -26.205  89.270  1.00 26.20           H  
ATOM   3032 HG22 ILE A 206     -59.794 -27.370  89.693  1.00 26.20           H  
ATOM   3033 HG23 ILE A 206     -60.016 -26.369  88.240  1.00 26.20           H  
ATOM   3034  CD1 ILE A 206     -60.248 -29.844  88.614  1.00 26.20           C  
ATOM   3035 HD11 ILE A 206     -60.931 -29.223  89.193  1.00 26.20           H  
ATOM   3036 HD12 ILE A 206     -59.489 -30.270  89.271  1.00 26.20           H  
ATOM   3037 HD13 ILE A 206     -60.821 -30.656  88.164  1.00 26.20           H  
ATOM   3038  N   ASN A 207     -57.468 -24.917  86.741  1.00 28.30           N  
ATOM   3039  H   ASN A 207     -58.258 -25.031  86.121  1.00 28.30           H  
ATOM   3040  CA  ASN A 207     -57.367 -23.536  87.242  1.00 28.30           C  
ATOM   3041  HA  ASN A 207     -57.492 -22.894  86.371  1.00 28.30           H  
ATOM   3042  C   ASN A 207     -56.067 -23.062  87.930  1.00 28.30           C  
ATOM   3043  CB  ASN A 207     -58.585 -23.263  88.153  1.00 28.30           C  
ATOM   3044  HB2 ASN A 207     -58.503 -23.875  89.051  1.00 28.30           H  
ATOM   3045  HB3 ASN A 207     -58.560 -22.219  88.467  1.00 28.30           H  
ATOM   3046  O   ASN A 207     -55.902 -23.216  89.137  1.00 28.30           O  
ATOM   3047  CG  ASN A 207     -59.940 -23.524  87.514  1.00 28.30           C  
ATOM   3048  ND2 ASN A 207     -61.007 -23.320  88.247  1.00 28.30           N  
ATOM   3049 HD21 ASN A 207     -60.920 -23.001  89.202  1.00 28.30           H  
ATOM   3050 HD22 ASN A 207     -61.897 -23.491  87.801  1.00 28.30           H  
ATOM   3051  OD1 ASN A 207     -60.069 -23.921  86.368  1.00 28.30           O  
ATOM   3052  N   GLY A 208     -55.259 -22.278  87.205  1.00 28.17           N  
ATOM   3053  H   GLY A 208     -55.393 -22.228  86.205  1.00 28.17           H  
ATOM   3054  CA  GLY A 208     -54.223 -21.425  87.802  1.00 28.17           C  
ATOM   3055  HA2 GLY A 208     -53.500 -22.060  88.314  1.00 28.17           H  
ATOM   3056  HA3 GLY A 208     -54.672 -20.772  88.551  1.00 28.17           H  
ATOM   3057  C   GLY A 208     -53.456 -20.574  86.780  1.00 28.17           C  
ATOM   3058  O   GLY A 208     -52.420 -21.006  86.297  1.00 28.17           O  
ATOM   3059  N   GLY A 209     -53.907 -19.373  86.405  1.00 26.95           N  
ATOM   3060  H   GLY A 209     -53.286 -18.855  85.800  1.00 26.95           H  
ATOM   3061  CA  GLY A 209     -55.165 -18.702  86.758  1.00 26.95           C  
ATOM   3062  HA2 GLY A 209     -55.271 -18.652  87.842  1.00 26.95           H  
ATOM   3063  HA3 GLY A 209     -56.001 -19.266  86.345  1.00 26.95           H  
ATOM   3064  C   GLY A 209     -55.205 -17.265  86.210  1.00 26.95           C  
ATOM   3065  O   GLY A 209     -54.188 -16.582  86.267  1.00 26.95           O  
ATOM   3066  N   ASN A 210     -56.376 -16.818  85.728  1.00 31.82           N  
ATOM   3067  H   ASN A 210     -57.173 -17.433  85.819  1.00 31.82           H  
ATOM   3068  CA  ASN A 210     -56.616 -15.566  84.978  1.00 31.82           C  
ATOM   3069  HA  ASN A 210     -57.678 -15.563  84.730  1.00 31.82           H  
ATOM   3070  C   ASN A 210     -55.876 -15.471  83.616  1.00 31.82           C  
ATOM   3071  CB  ASN A 210     -56.382 -14.348  85.897  1.00 31.82           C  
ATOM   3072  HB2 ASN A 210     -56.338 -13.440  85.295  1.00 31.82           H  
ATOM   3073  HB3 ASN A 210     -55.418 -14.429  86.398  1.00 31.82           H  
ATOM   3074  O   ASN A 210     -54.788 -16.007  83.454  1.00 31.82           O  
ATOM   3075  CG  ASN A 210     -57.465 -14.163  86.947  1.00 31.82           C  
ATOM   3076  ND2 ASN A 210     -57.340 -13.156  87.778  1.00 31.82           N  
ATOM   3077 HD21 ASN A 210     -58.075 -13.046  88.462  1.00 31.82           H  
ATOM   3078 HD22 ASN A 210     -56.543 -12.539  87.713  1.00 31.82           H  
ATOM   3079  OD1 ASN A 210     -58.429 -14.904  87.045  1.00 31.82           O  
ATOM   3080  N   SER A 211     -56.411 -14.845  82.560  1.00 28.82           N  
ATOM   3081  H   SER A 211     -55.820 -14.880  81.741  1.00 28.82           H  
ATOM   3082  CA  SER A 211     -57.749 -14.261  82.325  1.00 28.82           C  
ATOM   3083  HA  SER A 211     -58.475 -14.627  83.052  1.00 28.82           H  
ATOM   3084  C   SER A 211     -58.243 -14.636  80.920  1.00 28.82           C  
ATOM   3085  CB  SER A 211     -57.704 -12.728  82.391  1.00 28.82           C  
ATOM   3086  HB2 SER A 211     -58.535 -12.315  81.819  1.00 28.82           H  
ATOM   3087  HB3 SER A 211     -56.772 -12.366  81.956  1.00 28.82           H  
ATOM   3088  O   SER A 211     -57.436 -14.782  80.008  1.00 28.82           O  
ATOM   3089  OG  SER A 211     -57.830 -12.279  83.722  1.00 28.82           O  
ATOM   3090  HG  SER A 211     -57.780 -11.321  83.725  1.00 28.82           H  
ATOM   3091  N   ASN A 212     -59.563 -14.742  80.723  1.00 24.66           N  
ATOM   3092  H   ASN A 212     -60.191 -14.613  81.504  1.00 24.66           H  
ATOM   3093  CA  ASN A 212     -60.180 -14.935  79.405  1.00 24.66           C  
ATOM   3094  HA  ASN A 212     -59.560 -14.468  78.640  1.00 24.66           H  
ATOM   3095  C   ASN A 212     -61.579 -14.291  79.355  1.00 24.66           C  
ATOM   3096  CB  ASN A 212     -60.267 -16.447  79.109  1.00 24.66           C  
ATOM   3097  HB2 ASN A 212     -59.267 -16.881  79.111  1.00 24.66           H  
ATOM   3098  HB3 ASN A 212     -60.864 -16.931  79.881  1.00 24.66           H  
ATOM   3099  O   ASN A 212     -62.428 -14.640  80.173  1.00 24.66           O  
ATOM   3100  CG  ASN A 212     -60.897 -16.725  77.752  1.00 24.66           C  
ATOM   3101  ND2 ASN A 212     -61.540 -17.855  77.577  1.00 24.66           N  
ATOM   3102 HD21 ASN A 212     -61.622 -18.529  78.325  1.00 24.66           H  
ATOM   3103 HD22 ASN A 212     -61.981 -17.987  76.678  1.00 24.66           H  
ATOM   3104  OD1 ASN A 212     -60.838 -15.921  76.842  1.00 24.66           O  
ATOM   3105  N   ILE A 213     -61.817 -13.386  78.398  1.00 30.08           N  
ATOM   3106  H   ILE A 213     -61.071 -13.184  77.747  1.00 30.08           H  
ATOM   3107  CA  ILE A 213     -63.129 -12.793  78.075  1.00 30.08           C  
ATOM   3108  HA  ILE A 213     -63.919 -13.488  78.359  1.00 30.08           H  
ATOM   3109  C   ILE A 213     -63.153 -12.550  76.551  1.00 30.08           C  
ATOM   3110  CB  ILE A 213     -63.376 -11.458  78.833  1.00 30.08           C  
ATOM   3111  HB  ILE A 213     -62.673 -10.712  78.463  1.00 30.08           H  
ATOM   3112  O   ILE A 213     -62.397 -11.712  76.073  1.00 30.08           O  
ATOM   3113  CG1 ILE A 213     -63.166 -11.580  80.362  1.00 30.08           C  
ATOM   3114 HG12 ILE A 213     -62.138 -11.890  80.552  1.00 30.08           H  
ATOM   3115 HG13 ILE A 213     -63.834 -12.344  80.759  1.00 30.08           H  
ATOM   3116  CG2 ILE A 213     -64.807 -10.969  78.526  1.00 30.08           C  
ATOM   3117 HG21 ILE A 213     -65.536 -11.662  78.945  1.00 30.08           H  
ATOM   3118 HG22 ILE A 213     -64.968  -9.977  78.948  1.00 30.08           H  
ATOM   3119 HG23 ILE A 213     -64.968 -10.888  77.451  1.00 30.08           H  
ATOM   3120  CD1 ILE A 213     -63.377 -10.282  81.153  1.00 30.08           C  
ATOM   3121 HD11 ILE A 213     -63.059 -10.436  82.184  1.00 30.08           H  
ATOM   3122 HD12 ILE A 213     -62.784  -9.479  80.715  1.00 30.08           H  
ATOM   3123 HD13 ILE A 213     -64.431 -10.004  81.157  1.00 30.08           H  
ATOM   3124  N   ASN A 214     -63.924 -13.244  75.707  1.00 24.76           N  
ATOM   3125  H   ASN A 214     -63.790 -12.963  74.746  1.00 24.76           H  
ATOM   3126  CA  ASN A 214     -64.850 -14.364  75.929  1.00 24.76           C  
ATOM   3127  HA  ASN A 214     -65.223 -14.636  74.941  1.00 24.76           H  
ATOM   3128  C   ASN A 214     -66.117 -14.039  76.752  1.00 24.76           C  
ATOM   3129  CB  ASN A 214     -64.050 -15.597  76.410  1.00 24.76           C  
ATOM   3130  HB2 ASN A 214     -63.192 -15.730  75.752  1.00 24.76           H  
ATOM   3131  HB3 ASN A 214     -63.678 -15.438  77.423  1.00 24.76           H  
ATOM   3132  O   ASN A 214     -66.202 -14.394  77.927  1.00 24.76           O  
ATOM   3133  CG  ASN A 214     -64.825 -16.904  76.413  1.00 24.76           C  
ATOM   3134  ND2 ASN A 214     -65.798 -17.062  77.276  1.00 24.76           N  
ATOM   3135 HD21 ASN A 214     -66.040 -16.295  77.887  1.00 24.76           H  
ATOM   3136 HD22 ASN A 214     -66.296 -17.941  77.257  1.00 24.76           H  
ATOM   3137  OD1 ASN A 214     -64.541 -17.817  75.660  1.00 24.76           O  
ATOM   3138  N   ASN A 215     -67.138 -13.460  76.109  1.00 29.28           N  
ATOM   3139  H   ASN A 215     -66.983 -13.084  75.185  1.00 29.28           H  
ATOM   3140  CA  ASN A 215     -68.549 -13.663  76.471  1.00 29.28           C  
ATOM   3141  HA  ASN A 215     -68.691 -14.715  76.719  1.00 29.28           H  
ATOM   3142  C   ASN A 215     -69.485 -13.319  75.289  1.00 29.28           C  
ATOM   3143  CB  ASN A 215     -68.924 -12.816  77.703  1.00 29.28           C  
ATOM   3144  HB2 ASN A 215     -68.848 -11.759  77.445  1.00 29.28           H  
ATOM   3145  HB3 ASN A 215     -68.249 -13.021  78.534  1.00 29.28           H  
ATOM   3146  O   ASN A 215     -69.221 -12.342  74.596  1.00 29.28           O  
ATOM   3147  CG  ASN A 215     -70.335 -13.128  78.169  1.00 29.28           C  
ATOM   3148  ND2 ASN A 215     -71.069 -12.132  78.600  1.00 29.28           N  
ATOM   3149 HD21 ASN A 215     -70.708 -11.189  78.582  1.00 29.28           H  
ATOM   3150 HD22 ASN A 215     -72.063 -12.284  78.695  1.00 29.28           H  
ATOM   3151  OD1 ASN A 215     -70.795 -14.258  78.097  1.00 29.28           O  
ATOM   3152  N   GLN A 216     -70.591 -14.067  75.142  1.00 27.91           N  
ATOM   3153  H   GLN A 216     -70.740 -14.775  75.847  1.00 27.91           H  
ATOM   3154  CA  GLN A 216     -71.693 -13.866  74.173  1.00 27.91           C  
ATOM   3155  HA  GLN A 216     -72.318 -14.754  74.265  1.00 27.91           H  
ATOM   3156  C   GLN A 216     -71.273 -13.848  72.670  1.00 27.91           C  
ATOM   3157  CB  GLN A 216     -72.540 -12.675  74.658  1.00 27.91           C  
ATOM   3158  HB2 GLN A 216     -71.896 -11.827  74.889  1.00 27.91           H  
ATOM   3159  HB3 GLN A 216     -73.236 -12.371  73.876  1.00 27.91           H  
ATOM   3160  O   GLN A 216     -70.089 -13.957  72.369  1.00 27.91           O  
ATOM   3161  CG  GLN A 216     -73.403 -13.035  75.876  1.00 27.91           C  
ATOM   3162  HG2 GLN A 216     -74.205 -13.702  75.560  1.00 27.91           H  
ATOM   3163  HG3 GLN A 216     -72.802 -13.558  76.621  1.00 27.91           H  
ATOM   3164  CD  GLN A 216     -74.018 -11.806  76.534  1.00 27.91           C  
ATOM   3165  NE2 GLN A 216     -74.871 -11.072  75.853  1.00 27.91           N  
ATOM   3166 HE21 GLN A 216     -75.094 -11.287  74.891  1.00 27.91           H  
ATOM   3167 HE22 GLN A 216     -75.256 -10.267  76.325  1.00 27.91           H  
ATOM   3168  OE1 GLN A 216     -73.747 -11.498  77.685  1.00 27.91           O  
ATOM   3169  N   PHE A 217     -72.137 -13.909  71.641  1.00 26.92           N  
ATOM   3170  H   PHE A 217     -71.634 -13.940  70.766  1.00 26.92           H  
ATOM   3171  CA  PHE A 217     -73.606 -13.811  71.465  1.00 26.92           C  
ATOM   3172  HA  PHE A 217     -73.753 -14.106  70.426  1.00 26.92           H  
ATOM   3173  C   PHE A 217     -74.255 -12.408  71.459  1.00 26.92           C  
ATOM   3174  CB  PHE A 217     -74.392 -14.888  72.242  1.00 26.92           C  
ATOM   3175  HB2 PHE A 217     -75.456 -14.656  72.199  1.00 26.92           H  
ATOM   3176  HB3 PHE A 217     -74.134 -14.877  73.301  1.00 26.92           H  
ATOM   3177  O   PHE A 217     -73.647 -11.391  71.783  1.00 26.92           O  
ATOM   3178  CG  PHE A 217     -74.229 -16.286  71.676  1.00 26.92           C  
ATOM   3179  CD1 PHE A 217     -75.045 -16.695  70.603  1.00 26.92           C  
ATOM   3180  HD1 PHE A 217     -75.772 -16.016  70.184  1.00 26.92           H  
ATOM   3181  CD2 PHE A 217     -73.266 -17.171  72.197  1.00 26.92           C  
ATOM   3182  HD2 PHE A 217     -72.627 -16.858  73.009  1.00 26.92           H  
ATOM   3183  CE1 PHE A 217     -74.904 -17.984  70.059  1.00 26.92           C  
ATOM   3184  HE1 PHE A 217     -75.528 -18.282  69.229  1.00 26.92           H  
ATOM   3185  CE2 PHE A 217     -73.125 -18.461  71.651  1.00 26.92           C  
ATOM   3186  HE2 PHE A 217     -72.380 -19.135  72.046  1.00 26.92           H  
ATOM   3187  CZ  PHE A 217     -73.945 -18.868  70.583  1.00 26.92           C  
ATOM   3188  HZ  PHE A 217     -73.834 -19.854  70.157  1.00 26.92           H  
ATOM   3189  N   ASP A 218     -75.504 -12.374  71.005  1.00 24.90           N  
ATOM   3190  H   ASP A 218     -75.900 -13.245  70.681  1.00 24.90           H  
ATOM   3191  CA  ASP A 218     -76.247 -11.194  70.564  1.00 24.90           C  
ATOM   3192  HA  ASP A 218     -75.551 -10.514  70.074  1.00 24.90           H  
ATOM   3193  C   ASP A 218     -76.943 -10.454  71.725  1.00 24.90           C  
ATOM   3194  CB  ASP A 218     -77.293 -11.643  69.518  1.00 24.90           C  
ATOM   3195  HB2 ASP A 218     -78.166 -12.038  70.039  1.00 24.90           H  
ATOM   3196  HB3 ASP A 218     -77.618 -10.772  68.950  1.00 24.90           H  
ATOM   3197  O   ASP A 218     -77.543 -11.085  72.597  1.00 24.90           O  
ATOM   3198  CG  ASP A 218     -76.784 -12.735  68.562  1.00 24.90           C  
ATOM   3199  OD1 ASP A 218     -76.466 -12.401  67.403  1.00 24.90           O  
ATOM   3200  OD2 ASP A 218     -76.684 -13.899  69.025  1.00 24.90           O  
ATOM   3201  N   ASN A 219     -76.913  -9.113  71.722  1.00 27.06           N  
ATOM   3202  H   ASN A 219     -76.356  -8.661  71.011  1.00 27.06           H  
ATOM   3203  CA  ASN A 219     -77.825  -8.265  72.509  1.00 27.06           C  
ATOM   3204  HA  ASN A 219     -78.837  -8.653  72.400  1.00 27.06           H  
ATOM   3205  C   ASN A 219     -77.823  -6.801  72.016  1.00 27.06           C  
ATOM   3206  CB  ASN A 219     -77.458  -8.308  74.010  1.00 27.06           C  
ATOM   3207  HB2 ASN A 219     -76.431  -7.966  74.144  1.00 27.06           H  
ATOM   3208  HB3 ASN A 219     -77.536  -9.327  74.389  1.00 27.06           H  
ATOM   3209  O   ASN A 219     -77.031  -5.985  72.489  1.00 27.06           O  
ATOM   3210  CG  ASN A 219     -78.407  -7.441  74.825  1.00 27.06           C  
ATOM   3211  ND2 ASN A 219     -77.907  -6.512  75.607  1.00 27.06           N  
ATOM   3212 HD21 ASN A 219     -78.573  -5.940  76.107  1.00 27.06           H  
ATOM   3213 HD22 ASN A 219     -76.913  -6.335  75.607  1.00 27.06           H  
ATOM   3214  OD1 ASN A 219     -79.615  -7.556  74.742  1.00 27.06           O  
ATOM   3215  N   GLU A 220     -78.758  -6.422  71.142  1.00 31.31           N  
ATOM   3216  H   GLU A 220     -79.369  -7.122  70.746  1.00 31.31           H  
ATOM   3217  CA  GLU A 220     -78.986  -5.019  70.735  1.00 31.31           C  
ATOM   3218  HA  GLU A 220     -78.019  -4.530  70.617  1.00 31.31           H  
ATOM   3219  C   GLU A 220     -79.755  -4.214  71.812  1.00 31.31           C  
ATOM   3220  CB  GLU A 220     -79.694  -4.958  69.368  1.00 31.31           C  
ATOM   3221  HB2 GLU A 220     -79.876  -3.912  69.122  1.00 31.31           H  
ATOM   3222  HB3 GLU A 220     -80.654  -5.469  69.438  1.00 31.31           H  
ATOM   3223  O   GLU A 220     -80.744  -3.536  71.523  1.00 31.31           O  
ATOM   3224  CG  GLU A 220     -78.880  -5.567  68.221  1.00 31.31           C  
ATOM   3225  HG2 GLU A 220     -77.881  -5.131  68.223  1.00 31.31           H  
ATOM   3226  HG3 GLU A 220     -78.782  -6.642  68.373  1.00 31.31           H  
ATOM   3227  CD  GLU A 220     -79.576  -5.286  66.882  1.00 31.31           C  
ATOM   3228  OE1 GLU A 220     -79.117  -4.363  66.171  1.00 31.31           O  
ATOM   3229  OE2 GLU A 220     -80.582  -5.976  66.599  1.00 31.31           O  
ATOM   3230  N   ASN A 221     -79.388  -4.351  73.095  1.00 30.93           N  
ATOM   3231  H   ASN A 221     -78.585  -4.929  73.299  1.00 30.93           H  
ATOM   3232  CA  ASN A 221     -80.210  -3.830  74.193  1.00 30.93           C  
ATOM   3233  HA  ASN A 221     -80.613  -2.880  73.842  1.00 30.93           H  
ATOM   3234  C   ASN A 221     -79.446  -3.435  75.473  1.00 30.93           C  
ATOM   3235  CB  ASN A 221     -81.409  -4.785  74.420  1.00 30.93           C  
ATOM   3236  HB2 ASN A 221     -81.453  -5.539  73.633  1.00 30.93           H  
ATOM   3237  HB3 ASN A 221     -81.330  -5.322  75.365  1.00 30.93           H  
ATOM   3238  O   ASN A 221     -79.685  -3.977  76.556  1.00 30.93           O  
ATOM   3239  CG  ASN A 221     -82.717  -4.020  74.388  1.00 30.93           C  
ATOM   3240  ND2 ASN A 221     -83.072  -3.492  73.240  1.00 30.93           N  
ATOM   3241 HD21 ASN A 221     -82.445  -3.564  72.452  1.00 30.93           H  
ATOM   3242 HD22 ASN A 221     -83.935  -2.969  73.208  1.00 30.93           H  
ATOM   3243  OD1 ASN A 221     -83.406  -3.850  75.379  1.00 30.93           O  
ATOM   3244  N   ASN A 222     -78.564  -2.431  75.374  1.00 26.76           N  
ATOM   3245  H   ASN A 222     -78.301  -2.137  74.444  1.00 26.76           H  
ATOM   3246  CA  ASN A 222     -78.521  -1.360  76.382  1.00 26.76           C  
ATOM   3247  HA  ASN A 222     -79.561  -1.075  76.541  1.00 26.76           H  
ATOM   3248  C   ASN A 222     -77.861  -0.060  75.881  1.00 26.76           C  
ATOM   3249  CB  ASN A 222     -77.956  -1.840  77.736  1.00 26.76           C  
ATOM   3250  HB2 ASN A 222     -77.017  -1.343  77.980  1.00 26.76           H  
ATOM   3251  HB3 ASN A 222     -77.763  -2.912  77.737  1.00 26.76           H  
ATOM   3252  O   ASN A 222     -77.618   0.087  74.687  1.00 26.76           O  
ATOM   3253  CG  ASN A 222     -78.996  -1.506  78.785  1.00 26.76           C  
ATOM   3254  ND2 ASN A 222     -79.898  -2.419  79.051  1.00 26.76           N  
ATOM   3255 HD21 ASN A 222     -79.904  -3.261  78.493  1.00 26.76           H  
ATOM   3256 HD22 ASN A 222     -80.643  -2.180  79.689  1.00 26.76           H  
ATOM   3257  OD1 ASN A 222     -79.104  -0.377  79.240  1.00 26.76           O  
ATOM   3258  N   ASN A 223     -77.661   0.910  76.783  1.00 32.03           N  
ATOM   3259  H   ASN A 223     -77.792   0.686  77.759  1.00 32.03           H  
ATOM   3260  CA  ASN A 223     -77.517   2.329  76.454  1.00 32.03           C  
ATOM   3261  HA  ASN A 223     -77.521   2.455  75.372  1.00 32.03           H  
ATOM   3262  C   ASN A 223     -76.217   2.941  77.015  1.00 32.03           C  
ATOM   3263  CB  ASN A 223     -78.730   3.088  77.039  1.00 32.03           C  
ATOM   3264  HB2 ASN A 223     -78.695   4.122  76.695  1.00 32.03           H  
ATOM   3265  HB3 ASN A 223     -78.656   3.097  78.126  1.00 32.03           H  
ATOM   3266  O   ASN A 223     -75.990   2.850  78.220  1.00 32.03           O  
ATOM   3267  CG  ASN A 223     -80.088   2.518  76.666  1.00 32.03           C  
ATOM   3268  ND2 ASN A 223     -80.585   1.533  77.385  1.00 32.03           N  
ATOM   3269 HD21 ASN A 223     -80.073   1.141  78.162  1.00 32.03           H  
ATOM   3270 HD22 ASN A 223     -81.496   1.199  77.104  1.00 32.03           H  
ATOM   3271  OD1 ASN A 223     -80.738   2.964  75.740  1.00 32.03           O  
ATOM   3272  N   ASN A 224     -75.488   3.692  76.172  1.00 30.29           N  
ATOM   3273  H   ASN A 224     -75.795   3.710  75.210  1.00 30.29           H  
ATOM   3274  CA  ASN A 224     -74.365   4.600  76.502  1.00 30.29           C  
ATOM   3275  HA  ASN A 224     -74.072   5.066  75.561  1.00 30.29           H  
ATOM   3276  C   ASN A 224     -73.081   3.930  77.062  1.00 30.29           C  
ATOM   3277  CB  ASN A 224     -74.904   5.724  77.410  1.00 30.29           C  
ATOM   3278  HB2 ASN A 224     -75.222   5.295  78.360  1.00 30.29           H  
ATOM   3279  HB3 ASN A 224     -74.108   6.436  77.628  1.00 30.29           H  
ATOM   3280  O   ASN A 224     -73.144   2.899  77.718  1.00 30.29           O  
ATOM   3281  CG  ASN A 224     -76.061   6.500  76.803  1.00 30.29           C  
ATOM   3282  ND2 ASN A 224     -76.866   7.140  77.618  1.00 30.29           N  
ATOM   3283 HD21 ASN A 224     -76.718   7.098  78.616  1.00 30.29           H  
ATOM   3284 HD22 ASN A 224     -77.622   7.646  77.180  1.00 30.29           H  
ATOM   3285  OD1 ASN A 224     -76.271   6.547  75.605  1.00 30.29           O  
ATOM   3286  N   ASN A 225     -71.859   4.446  76.867  1.00 31.34           N  
ATOM   3287  H   ASN A 225     -71.132   3.831  77.205  1.00 31.34           H  
ATOM   3288  CA  ASN A 225     -71.347   5.587  76.077  1.00 31.34           C  
ATOM   3289  HA  ASN A 225     -72.164   6.072  75.542  1.00 31.34           H  
ATOM   3290  C   ASN A 225     -70.322   5.062  75.025  1.00 31.34           C  
ATOM   3291  CB  ASN A 225     -70.696   6.588  77.056  1.00 31.34           C  
ATOM   3292  HB2 ASN A 225     -70.100   6.048  77.792  1.00 31.34           H  
ATOM   3293  HB3 ASN A 225     -70.007   7.240  76.519  1.00 31.34           H  
ATOM   3294  O   ASN A 225     -69.835   3.950  75.197  1.00 31.34           O  
ATOM   3295  CG  ASN A 225     -71.684   7.506  77.746  1.00 31.34           C  
ATOM   3296  ND2 ASN A 225     -71.722   7.511  79.057  1.00 31.34           N  
ATOM   3297 HD21 ASN A 225     -71.089   6.924  79.581  1.00 31.34           H  
ATOM   3298 HD22 ASN A 225     -72.359   8.165  79.488  1.00 31.34           H  
ATOM   3299  OD1 ASN A 225     -72.443   8.228  77.120  1.00 31.34           O  
ATOM   3300  N   ASN A 226     -69.991   5.698  73.888  1.00 30.02           N  
ATOM   3301  H   ASN A 226     -69.395   5.108  73.326  1.00 30.02           H  
ATOM   3302  CA  ASN A 226     -69.968   7.115  73.457  1.00 30.02           C  
ATOM   3303  HA  ASN A 226     -69.898   7.071  72.370  1.00 30.02           H  
ATOM   3304  C   ASN A 226     -68.704   7.908  73.893  1.00 30.02           C  
ATOM   3305  CB  ASN A 226     -71.304   7.827  73.755  1.00 30.02           C  
ATOM   3306  HB2 ASN A 226     -72.140   7.196  73.452  1.00 30.02           H  
ATOM   3307  HB3 ASN A 226     -71.368   8.029  74.824  1.00 30.02           H  
ATOM   3308  O   ASN A 226     -68.196   7.675  74.985  1.00 30.02           O  
ATOM   3309  CG  ASN A 226     -71.461   9.158  73.048  1.00 30.02           C  
ATOM   3310  ND2 ASN A 226     -72.152  10.095  73.652  1.00 30.02           N  
ATOM   3311 HD21 ASN A 226     -72.537   9.931  74.572  1.00 30.02           H  
ATOM   3312 HD22 ASN A 226     -72.218  10.977  73.165  1.00 30.02           H  
ATOM   3313  OD1 ASN A 226     -70.972   9.370  71.957  1.00 30.02           O  
ATOM   3314  N   ILE A 227     -68.281   8.879  73.062  1.00 31.48           N  
ATOM   3315  H   ILE A 227     -68.824   9.010  72.221  1.00 31.48           H  
ATOM   3316  CA  ILE A 227     -67.149   9.830  73.217  1.00 31.48           C  
ATOM   3317  HA  ILE A 227     -67.267  10.499  72.365  1.00 31.48           H  
ATOM   3318  C   ILE A 227     -65.714   9.247  73.086  1.00 31.48           C  
ATOM   3319  CB  ILE A 227     -67.356  10.722  74.479  1.00 31.48           C  
ATOM   3320  HB  ILE A 227     -67.650  10.079  75.308  1.00 31.48           H  
ATOM   3321  O   ILE A 227     -65.401   8.266  73.750  1.00 31.48           O  
ATOM   3322  CG1 ILE A 227     -68.515  11.714  74.216  1.00 31.48           C  
ATOM   3323 HG12 ILE A 227     -68.206  12.436  73.460  1.00 31.48           H  
ATOM   3324 HG13 ILE A 227     -69.370  11.167  73.819  1.00 31.48           H  
ATOM   3325  CG2 ILE A 227     -66.098  11.473  74.966  1.00 31.48           C  
ATOM   3326 HG21 ILE A 227     -66.304  11.984  75.906  1.00 31.48           H  
ATOM   3327 HG22 ILE A 227     -65.290  10.768  75.161  1.00 31.48           H  
ATOM   3328 HG23 ILE A 227     -65.766  12.208  74.233  1.00 31.48           H  
ATOM   3329  CD1 ILE A 227     -69.000  12.473  75.458  1.00 31.48           C  
ATOM   3330 HD11 ILE A 227     -68.233  13.164  75.809  1.00 31.48           H  
ATOM   3331 HD12 ILE A 227     -69.250  11.767  76.249  1.00 31.48           H  
ATOM   3332 HD13 ILE A 227     -69.890  13.048  75.201  1.00 31.48           H  
ATOM   3333  N   ASN A 228     -64.747   9.869  72.375  1.00 31.37           N  
ATOM   3334  H   ASN A 228     -63.817   9.571  72.632  1.00 31.37           H  
ATOM   3335  CA  ASN A 228     -64.765  10.573  71.065  1.00 31.37           C  
ATOM   3336  HA  ASN A 228     -65.190   9.897  70.323  1.00 31.37           H  
ATOM   3337  C   ASN A 228     -63.322  10.925  70.581  1.00 31.37           C  
ATOM   3338  CB  ASN A 228     -65.589  11.885  71.092  1.00 31.37           C  
ATOM   3339  HB2 ASN A 228     -65.968  12.113  72.088  1.00 31.37           H  
ATOM   3340  HB3 ASN A 228     -64.942  12.726  70.847  1.00 31.37           H  
ATOM   3341  O   ASN A 228     -62.428  11.067  71.410  1.00 31.37           O  
ATOM   3342  CG  ASN A 228     -66.757  11.862  70.115  1.00 31.37           C  
ATOM   3343  ND2 ASN A 228     -66.957  12.901  69.349  1.00 31.37           N  
ATOM   3344 HD21 ASN A 228     -67.594  12.773  68.575  1.00 31.37           H  
ATOM   3345 HD22 ASN A 228     -66.210  13.574  69.254  1.00 31.37           H  
ATOM   3346  OD1 ASN A 228     -67.515  10.905  70.041  1.00 31.37           O  
ATOM   3347  N   ASP A 229     -63.171  11.174  69.270  1.00 34.07           N  
ATOM   3348  H   ASP A 229     -63.990  11.028  68.698  1.00 34.07           H  
ATOM   3349  CA  ASP A 229     -62.174  12.045  68.589  1.00 34.07           C  
ATOM   3350  HA  ASP A 229     -62.350  11.882  67.526  1.00 34.07           H  
ATOM   3351  C   ASP A 229     -60.641  11.762  68.711  1.00 34.07           C  
ATOM   3352  CB  ASP A 229     -62.585  13.521  68.812  1.00 34.07           C  
ATOM   3353  HB2 ASP A 229     -61.977  14.173  68.185  1.00 34.07           H  
ATOM   3354  HB3 ASP A 229     -62.403  13.784  69.854  1.00 34.07           H  
ATOM   3355  O   ASP A 229     -60.212  10.677  69.102  1.00 34.07           O  
ATOM   3356  CG  ASP A 229     -64.060  13.784  68.465  1.00 34.07           C  
ATOM   3357  OD1 ASP A 229     -64.607  13.105  67.568  1.00 34.07           O  
ATOM   3358  OD2 ASP A 229     -64.710  14.593  69.168  1.00 34.07           O  
ATOM   3359  N   ASP A 230     -59.817  12.701  68.207  1.00 29.42           N  
ATOM   3360  H   ASP A 230     -60.259  13.553  67.893  1.00 29.42           H  
ATOM   3361  CA  ASP A 230     -58.399  12.548  67.799  1.00 29.42           C  
ATOM   3362  HA  ASP A 230     -58.285  11.568  67.336  1.00 29.42           H  
ATOM   3363  C   ASP A 230     -57.330  12.668  68.918  1.00 29.42           C  
ATOM   3364  CB  ASP A 230     -58.076  13.619  66.739  1.00 29.42           C  
ATOM   3365  HB2 ASP A 230     -57.018  13.565  66.485  1.00 29.42           H  
ATOM   3366  HB3 ASP A 230     -58.257  14.606  67.166  1.00 29.42           H  
ATOM   3367  O   ASP A 230     -57.571  13.244  69.979  1.00 29.42           O  
ATOM   3368  CG  ASP A 230     -58.869  13.469  65.441  1.00 29.42           C  
ATOM   3369  OD1 ASP A 230     -58.556  12.517  64.691  1.00 29.42           O  
ATOM   3370  OD2 ASP A 230     -59.731  14.340  65.189  1.00 29.42           O  
ATOM   3371  N   GLY A 231     -56.085  12.216  68.649  1.00 26.11           N  
ATOM   3372  H   GLY A 231     -55.927  11.753  67.765  1.00 26.11           H  
ATOM   3373  CA  GLY A 231     -54.992  12.262  69.641  1.00 26.11           C  
ATOM   3374  HA2 GLY A 231     -55.195  11.501  70.395  1.00 26.11           H  
ATOM   3375  HA3 GLY A 231     -55.035  13.227  70.146  1.00 26.11           H  
ATOM   3376  C   GLY A 231     -53.532  12.070  69.171  1.00 26.11           C  
ATOM   3377  O   GLY A 231     -52.859  11.179  69.679  1.00 26.11           O  
ATOM   3378  N   ASN A 232     -52.999  12.969  68.325  1.00 37.48           N  
ATOM   3379  H   ASN A 232     -53.629  13.667  67.957  1.00 37.48           H  
ATOM   3380  CA  ASN A 232     -51.556  13.109  67.980  1.00 37.48           C  
ATOM   3381  HA  ASN A 232     -51.508  13.928  67.263  1.00 37.48           H  
ATOM   3382  C   ASN A 232     -50.921  11.886  67.244  1.00 37.48           C  
ATOM   3383  CB  ASN A 232     -50.795  13.585  69.233  1.00 37.48           C  
ATOM   3384  HB2 ASN A 232     -49.791  13.908  68.961  1.00 37.48           H  
ATOM   3385  HB3 ASN A 232     -50.710  12.762  69.943  1.00 37.48           H  
ATOM   3386  O   ASN A 232     -51.635  10.946  66.915  1.00 37.48           O  
ATOM   3387  CG  ASN A 232     -51.441  14.784  69.897  1.00 37.48           C  
ATOM   3388  ND2 ASN A 232     -51.779  14.686  71.161  1.00 37.48           N  
ATOM   3389 HD21 ASN A 232     -51.634  13.814  71.649  1.00 37.48           H  
ATOM   3390 HD22 ASN A 232     -52.241  15.485  71.569  1.00 37.48           H  
ATOM   3391  OD1 ASN A 232     -51.663  15.814  69.286  1.00 37.48           O  
ATOM   3392  N   TYR A 233     -49.658  11.812  66.775  1.00 31.01           N  
ATOM   3393  H   TYR A 233     -49.563  10.947  66.261  1.00 31.01           H  
ATOM   3394  CA  TYR A 233     -48.373  12.548  66.911  1.00 31.01           C  
ATOM   3395  HA  TYR A 233     -47.790  12.143  66.083  1.00 31.01           H  
ATOM   3396  C   TYR A 233     -47.472  12.256  68.141  1.00 31.01           C  
ATOM   3397  CB  TYR A 233     -48.474  14.054  66.583  1.00 31.01           C  
ATOM   3398  HB2 TYR A 233     -47.947  14.619  67.352  1.00 31.01           H  
ATOM   3399  HB3 TYR A 233     -49.514  14.379  66.621  1.00 31.01           H  
ATOM   3400  O   TYR A 233     -47.873  12.457  69.282  1.00 31.01           O  
ATOM   3401  CG  TYR A 233     -47.892  14.464  65.243  1.00 31.01           C  
ATOM   3402  CD1 TYR A 233     -46.515  14.300  64.991  1.00 31.01           C  
ATOM   3403  HD1 TYR A 233     -45.867  13.879  65.745  1.00 31.01           H  
ATOM   3404  CD2 TYR A 233     -48.723  15.033  64.257  1.00 31.01           C  
ATOM   3405  HD2 TYR A 233     -49.778  15.165  64.447  1.00 31.01           H  
ATOM   3406  CE1 TYR A 233     -45.974  14.693  63.753  1.00 31.01           C  
ATOM   3407  HE1 TYR A 233     -44.921  14.553  63.561  1.00 31.01           H  
ATOM   3408  CE2 TYR A 233     -48.180  15.441  63.023  1.00 31.01           C  
ATOM   3409  HE2 TYR A 233     -48.807  15.885  62.264  1.00 31.01           H  
ATOM   3410  OH  TYR A 233     -46.267  15.678  61.589  1.00 31.01           O  
ATOM   3411  HH  TYR A 233     -45.316  15.544  61.589  1.00 31.01           H  
ATOM   3412  CZ  TYR A 233     -46.803  15.274  62.770  1.00 31.01           C  
ATOM   3413  N   ILE A 234     -46.210  11.859  67.892  1.00 36.06           N  
ATOM   3414  H   ILE A 234     -45.944  11.679  66.934  1.00 36.06           H  
ATOM   3415  CA  ILE A 234     -45.087  11.802  68.859  1.00 36.06           C  
ATOM   3416  HA  ILE A 234     -45.111  12.721  69.444  1.00 36.06           H  
ATOM   3417  C   ILE A 234     -43.726  11.754  68.113  1.00 36.06           C  
ATOM   3418  CB  ILE A 234     -45.267  10.605  69.833  1.00 36.06           C  
ATOM   3419  HB  ILE A 234     -46.316  10.581  70.131  1.00 36.06           H  
ATOM   3420  O   ILE A 234     -43.705  11.467  66.916  1.00 36.06           O  
ATOM   3421  CG1 ILE A 234     -44.454  10.810  71.132  1.00 36.06           C  
ATOM   3422 HG12 ILE A 234     -44.598  11.833  71.480  1.00 36.06           H  
ATOM   3423 HG13 ILE A 234     -43.392  10.659  70.941  1.00 36.06           H  
ATOM   3424  CG2 ILE A 234     -44.956   9.252  69.167  1.00 36.06           C  
ATOM   3425 HG21 ILE A 234     -43.889   9.161  68.963  1.00 36.06           H  
ATOM   3426 HG22 ILE A 234     -45.508   9.162  68.231  1.00 36.06           H  
ATOM   3427 HG23 ILE A 234     -45.259   8.436  69.823  1.00 36.06           H  
ATOM   3428  CD1 ILE A 234     -44.874   9.874  72.273  1.00 36.06           C  
ATOM   3429 HD11 ILE A 234     -44.629   8.842  72.025  1.00 36.06           H  
ATOM   3430 HD12 ILE A 234     -45.945   9.963  72.455  1.00 36.06           H  
ATOM   3431 HD13 ILE A 234     -44.336  10.151  73.180  1.00 36.06           H  
ATOM   3432  N   TYR A 235     -42.610  12.017  68.807  1.00 31.32           N  
ATOM   3433  H   TYR A 235     -42.699  12.220  69.792  1.00 31.32           H  
ATOM   3434  CA  TYR A 235     -41.211  11.885  68.349  1.00 31.32           C  
ATOM   3435  HA  TYR A 235     -41.127  11.115  67.582  1.00 31.32           H  
ATOM   3436  C   TYR A 235     -40.297  11.528  69.540  1.00 31.32           C  
ATOM   3437  CB  TYR A 235     -40.695  13.232  67.809  1.00 31.32           C  
ATOM   3438  HB2 TYR A 235     -40.865  13.997  68.566  1.00 31.32           H  
ATOM   3439  HB3 TYR A 235     -39.615  13.160  67.687  1.00 31.32           H  
ATOM   3440  O   TYR A 235     -40.663  11.872  70.657  1.00 31.32           O  
ATOM   3441  CG  TYR A 235     -41.256  13.718  66.489  1.00 31.32           C  
ATOM   3442  CD1 TYR A 235     -40.665  13.293  65.284  1.00 31.32           C  
ATOM   3443  HD1 TYR A 235     -39.862  12.571  65.309  1.00 31.32           H  
ATOM   3444  CD2 TYR A 235     -42.290  14.675  66.467  1.00 31.32           C  
ATOM   3445  HD2 TYR A 235     -42.729  15.009  67.396  1.00 31.32           H  
ATOM   3446  CE1 TYR A 235     -41.096  13.829  64.056  1.00 31.32           C  
ATOM   3447  HE1 TYR A 235     -40.629  13.504  63.138  1.00 31.32           H  
ATOM   3448  CE2 TYR A 235     -42.727  15.214  65.242  1.00 31.32           C  
ATOM   3449  HE2 TYR A 235     -43.509  15.959  65.219  1.00 31.32           H  
ATOM   3450  OH  TYR A 235     -42.525  15.328  62.850  1.00 31.32           O  
ATOM   3451  HH  TYR A 235     -41.985  14.988  62.133  1.00 31.32           H  
ATOM   3452  CZ  TYR A 235     -42.124  14.797  64.036  1.00 31.32           C  
ATOM   3453  N   GLU A 236     -39.125  10.917  69.293  1.00 34.79           N  
ATOM   3454  H   GLU A 236     -39.011  10.472  68.394  1.00 34.79           H  
ATOM   3455  CA  GLU A 236     -37.819  11.163  69.964  1.00 34.79           C  
ATOM   3456  HA  GLU A 236     -37.504  12.173  69.702  1.00 34.79           H  
ATOM   3457  C   GLU A 236     -36.711  10.257  69.351  1.00 34.79           C  
ATOM   3458  CB  GLU A 236     -37.905  11.097  71.512  1.00 34.79           C  
ATOM   3459  HB2 GLU A 236     -38.796  10.553  71.824  1.00 34.79           H  
ATOM   3460  HB3 GLU A 236     -37.039  10.579  71.924  1.00 34.79           H  
ATOM   3461  O   GLU A 236     -36.980   9.528  68.392  1.00 34.79           O  
ATOM   3462  CG  GLU A 236     -37.919  12.543  72.064  1.00 34.79           C  
ATOM   3463  HG2 GLU A 236     -36.912  12.949  71.975  1.00 34.79           H  
ATOM   3464  HG3 GLU A 236     -38.561  13.162  71.437  1.00 34.79           H  
ATOM   3465  CD  GLU A 236     -38.386  12.678  73.523  1.00 34.79           C  
ATOM   3466  OE1 GLU A 236     -39.076  13.684  73.819  1.00 34.79           O  
ATOM   3467  OE2 GLU A 236     -38.010  11.816  74.349  1.00 34.79           O  
ATOM   3468  N   ASP A 237     -35.455  10.374  69.810  1.00 31.84           N  
ATOM   3469  H   ASP A 237     -35.301  10.969  70.611  1.00 31.84           H  
ATOM   3470  CA  ASP A 237     -34.244   9.860  69.130  1.00 31.84           C  
ATOM   3471  HA  ASP A 237     -34.398   9.997  68.060  1.00 31.84           H  
ATOM   3472  C   ASP A 237     -33.924   8.357  69.313  1.00 31.84           C  
ATOM   3473  CB  ASP A 237     -33.031  10.720  69.527  1.00 31.84           C  
ATOM   3474  HB2 ASP A 237     -33.086  10.977  70.585  1.00 31.84           H  
ATOM   3475  HB3 ASP A 237     -32.115  10.150  69.373  1.00 31.84           H  
ATOM   3476  O   ASP A 237     -34.308   7.722  70.295  1.00 31.84           O  
ATOM   3477  CG  ASP A 237     -32.941  11.981  68.668  1.00 31.84           C  
ATOM   3478  OD1 ASP A 237     -32.720  11.807  67.448  1.00 31.84           O  
ATOM   3479  OD2 ASP A 237     -33.081  13.088  69.231  1.00 31.84           O  
ATOM   3480  N   GLY A 238     -33.176   7.784  68.350  1.00 28.63           N  
ATOM   3481  H   GLY A 238     -32.870   8.389  67.602  1.00 28.63           H  
ATOM   3482  CA  GLY A 238     -33.062   6.325  68.145  1.00 28.63           C  
ATOM   3483  HA2 GLY A 238     -33.671   5.813  68.891  1.00 28.63           H  
ATOM   3484  HA3 GLY A 238     -33.496   6.094  67.172  1.00 28.63           H  
ATOM   3485  C   GLY A 238     -31.670   5.662  68.181  1.00 28.63           C  
ATOM   3486  O   GLY A 238     -31.609   4.450  67.983  1.00 28.63           O  
ATOM   3487  N   ILE A 239     -30.580   6.396  68.460  1.00 34.40           N  
ATOM   3488  H   ILE A 239     -30.731   7.381  68.621  1.00 34.40           H  
ATOM   3489  CA  ILE A 239     -29.177   5.891  68.522  1.00 34.40           C  
ATOM   3490  HA  ILE A 239     -28.566   6.754  68.788  1.00 34.40           H  
ATOM   3491  C   ILE A 239     -28.606   5.449  67.140  1.00 34.40           C  
ATOM   3492  CB  ILE A 239     -29.012   4.886  69.711  1.00 34.40           C  
ATOM   3493  HB  ILE A 239     -29.698   4.052  69.565  1.00 34.40           H  
ATOM   3494  O   ILE A 239     -29.314   5.381  66.138  1.00 34.40           O  
ATOM   3495  CG1 ILE A 239     -29.390   5.594  71.042  1.00 34.40           C  
ATOM   3496 HG12 ILE A 239     -30.397   6.002  70.958  1.00 34.40           H  
ATOM   3497 HG13 ILE A 239     -28.709   6.428  71.213  1.00 34.40           H  
ATOM   3498  CG2 ILE A 239     -27.599   4.276  69.841  1.00 34.40           C  
ATOM   3499 HG21 ILE A 239     -26.851   5.063  69.936  1.00 34.40           H  
ATOM   3500 HG22 ILE A 239     -27.540   3.620  70.709  1.00 34.40           H  
ATOM   3501 HG23 ILE A 239     -27.381   3.643  68.981  1.00 34.40           H  
ATOM   3502  CD1 ILE A 239     -29.397   4.701  72.291  1.00 34.40           C  
ATOM   3503 HD11 ILE A 239     -29.969   3.794  72.097  1.00 34.40           H  
ATOM   3504 HD12 ILE A 239     -28.380   4.443  72.586  1.00 34.40           H  
ATOM   3505 HD13 ILE A 239     -29.862   5.243  73.114  1.00 34.40           H  
ATOM   3506  N   GLU A 240     -27.280   5.270  67.042  1.00 35.70           N  
ATOM   3507  H   GLU A 240     -26.742   5.283  67.897  1.00 35.70           H  
ATOM   3508  CA  GLU A 240     -26.510   5.209  65.788  1.00 35.70           C  
ATOM   3509  HA  GLU A 240     -27.145   5.579  64.983  1.00 35.70           H  
ATOM   3510  C   GLU A 240     -25.985   3.823  65.342  1.00 35.70           C  
ATOM   3511  CB  GLU A 240     -25.293   6.147  65.890  1.00 35.70           C  
ATOM   3512  HB2 GLU A 240     -24.573   5.850  65.127  1.00 35.70           H  
ATOM   3513  HB3 GLU A 240     -24.804   6.018  66.855  1.00 35.70           H  
ATOM   3514  O   GLU A 240     -25.518   3.025  66.145  1.00 35.70           O  
ATOM   3515  CG  GLU A 240     -25.617   7.627  65.669  1.00 35.70           C  
ATOM   3516  HG2 GLU A 240     -26.001   8.060  66.592  1.00 35.70           H  
ATOM   3517  HG3 GLU A 240     -26.386   7.718  64.901  1.00 35.70           H  
ATOM   3518  CD  GLU A 240     -24.352   8.353  65.194  1.00 35.70           C  
ATOM   3519  OE1 GLU A 240     -24.046   8.220  63.984  1.00 35.70           O  
ATOM   3520  OE2 GLU A 240     -23.661   8.969  66.031  1.00 35.70           O  
ATOM   3521  N   GLN A 241     -25.938   3.667  64.008  1.00 29.59           N  
ATOM   3522  H   GLN A 241     -26.479   4.361  63.512  1.00 29.59           H  
ATOM   3523  CA  GLN A 241     -24.938   2.980  63.160  1.00 29.59           C  
ATOM   3524  HA  GLN A 241     -25.397   2.978  62.172  1.00 29.59           H  
ATOM   3525  C   GLN A 241     -24.501   1.507  63.376  1.00 29.59           C  
ATOM   3526  CB  GLN A 241     -23.674   3.855  63.030  1.00 29.59           C  
ATOM   3527  HB2 GLN A 241     -22.907   3.275  62.517  1.00 29.59           H  
ATOM   3528  HB3 GLN A 241     -23.289   4.097  64.020  1.00 29.59           H  
ATOM   3529  O   GLN A 241     -24.125   1.052  64.451  1.00 29.59           O  
ATOM   3530  CG  GLN A 241     -23.885   5.148  62.225  1.00 29.59           C  
ATOM   3531  HG2 GLN A 241     -24.495   5.848  62.796  1.00 29.59           H  
ATOM   3532  HG3 GLN A 241     -24.408   4.921  61.296  1.00 29.59           H  
ATOM   3533  CD  GLN A 241     -22.548   5.789  61.863  1.00 29.59           C  
ATOM   3534  NE2 GLN A 241     -22.212   6.934  62.406  1.00 29.59           N  
ATOM   3535 HE21 GLN A 241     -21.313   7.334  62.179  1.00 29.59           H  
ATOM   3536 HE22 GLN A 241     -22.851   7.412  63.026  1.00 29.59           H  
ATOM   3537  OE1 GLN A 241     -21.781   5.248  61.077  1.00 29.59           O  
ATOM   3538  N   SER A 242     -24.257   0.863  62.218  1.00 31.10           N  
ATOM   3539  H   SER A 242     -24.604   1.317  61.386  1.00 31.10           H  
ATOM   3540  CA  SER A 242     -23.371  -0.306  62.002  1.00 31.10           C  
ATOM   3541  HA  SER A 242     -23.296  -0.412  60.919  1.00 31.10           H  
ATOM   3542  C   SER A 242     -23.889  -1.679  62.505  1.00 31.10           C  
ATOM   3543  CB  SER A 242     -21.952   0.055  62.476  1.00 31.10           C  
ATOM   3544  HB2 SER A 242     -21.214  -0.517  61.913  1.00 31.10           H  
ATOM   3545  HB3 SER A 242     -21.759   1.111  62.288  1.00 31.10           H  
ATOM   3546  O   SER A 242     -24.923  -1.757  63.154  1.00 31.10           O  
ATOM   3547  OG  SER A 242     -21.794  -0.209  63.851  1.00 31.10           O  
ATOM   3548  HG  SER A 242     -22.523   0.211  64.312  1.00 31.10           H  
ATOM   3549  N   ASN A 243     -23.285  -2.828  62.158  1.00 33.01           N  
ATOM   3550  H   ASN A 243     -23.734  -3.651  62.533  1.00 33.01           H  
ATOM   3551  CA  ASN A 243     -22.136  -3.083  61.273  1.00 33.01           C  
ATOM   3552  HA  ASN A 243     -22.027  -2.255  60.573  1.00 33.01           H  
ATOM   3553  C   ASN A 243     -22.347  -4.377  60.448  1.00 33.01           C  
ATOM   3554  CB  ASN A 243     -20.855  -3.197  62.129  1.00 33.01           C  
ATOM   3555  HB2 ASN A 243     -20.800  -4.190  62.575  1.00 33.01           H  
ATOM   3556  HB3 ASN A 243     -20.891  -2.485  62.953  1.00 33.01           H  
ATOM   3557  O   ASN A 243     -22.975  -5.315  60.935  1.00 33.01           O  
ATOM   3558  CG  ASN A 243     -19.579  -2.949  61.340  1.00 33.01           C  
ATOM   3559  ND2 ASN A 243     -18.516  -2.565  62.001  1.00 33.01           N  
ATOM   3560 HD21 ASN A 243     -18.566  -2.410  62.998  1.00 33.01           H  
ATOM   3561 HD22 ASN A 243     -17.677  -2.385  61.468  1.00 33.01           H  
ATOM   3562  OD1 ASN A 243     -19.521  -3.085  60.127  1.00 33.01           O  
ATOM   3563  N   ASN A 244     -21.812  -4.443  59.221  1.00 35.54           N  
ATOM   3564  H   ASN A 244     -21.227  -3.671  58.937  1.00 35.54           H  
ATOM   3565  CA  ASN A 244     -21.815  -5.642  58.363  1.00 35.54           C  
ATOM   3566  HA  ASN A 244     -21.581  -6.501  58.991  1.00 35.54           H  
ATOM   3567  C   ASN A 244     -20.723  -5.580  57.259  1.00 35.54           C  
ATOM   3568  CB  ASN A 244     -23.232  -5.848  57.778  1.00 35.54           C  
ATOM   3569  HB2 ASN A 244     -23.423  -5.099  57.010  1.00 35.54           H  
ATOM   3570  HB3 ASN A 244     -23.979  -5.734  58.563  1.00 35.54           H  
ATOM   3571  O   ASN A 244     -21.009  -5.716  56.070  1.00 35.54           O  
ATOM   3572  CG  ASN A 244     -23.426  -7.235  57.183  1.00 35.54           C  
ATOM   3573  ND2 ASN A 244     -24.515  -7.452  56.484  1.00 35.54           N  
ATOM   3574 HD21 ASN A 244     -25.187  -6.713  56.335  1.00 35.54           H  
ATOM   3575 HD22 ASN A 244     -24.613  -8.383  56.104  1.00 35.54           H  
ATOM   3576  OD1 ASN A 244     -22.642  -8.150  57.360  1.00 35.54           O  
ATOM   3577  N   LEU A 245     -19.475  -5.268  57.631  1.00 40.75           N  
ATOM   3578  H   LEU A 245     -19.304  -5.087  58.610  1.00 40.75           H  
ATOM   3579  CA  LEU A 245     -18.398  -4.934  56.678  1.00 40.75           C  
ATOM   3580  HA  LEU A 245     -18.825  -4.294  55.907  1.00 40.75           H  
ATOM   3581  C   LEU A 245     -17.757  -6.138  55.947  1.00 40.75           C  
ATOM   3582  CB  LEU A 245     -17.342  -4.120  57.455  1.00 40.75           C  
ATOM   3583  HB2 LEU A 245     -17.837  -3.265  57.917  1.00 40.75           H  
ATOM   3584  HB3 LEU A 245     -16.945  -4.746  58.254  1.00 40.75           H  
ATOM   3585  O   LEU A 245     -17.293  -5.987  54.813  1.00 40.75           O  
ATOM   3586  CG  LEU A 245     -16.153  -3.597  56.624  1.00 40.75           C  
ATOM   3587  HG  LEU A 245     -15.601  -4.437  56.203  1.00 40.75           H  
ATOM   3588  CD1 LEU A 245     -16.597  -2.672  55.488  1.00 40.75           C  
ATOM   3589 HD11 LEU A 245     -17.199  -1.854  55.884  1.00 40.75           H  
ATOM   3590 HD12 LEU A 245     -17.177  -3.240  54.760  1.00 40.75           H  
ATOM   3591 HD13 LEU A 245     -15.720  -2.266  54.985  1.00 40.75           H  
ATOM   3592  CD2 LEU A 245     -15.203  -2.814  57.529  1.00 40.75           C  
ATOM   3593 HD21 LEU A 245     -14.841  -3.464  58.325  1.00 40.75           H  
ATOM   3594 HD22 LEU A 245     -14.340  -2.479  56.953  1.00 40.75           H  
ATOM   3595 HD23 LEU A 245     -15.710  -1.952  57.962  1.00 40.75           H  
ATOM   3596  N   ASP A 246     -17.710  -7.312  56.586  1.00 40.73           N  
ATOM   3597  H   ASP A 246     -18.167  -7.371  57.485  1.00 40.73           H  
ATOM   3598  CA  ASP A 246     -16.812  -8.426  56.223  1.00 40.73           C  
ATOM   3599  HA  ASP A 246     -15.785  -8.127  56.434  1.00 40.73           H  
ATOM   3600  C   ASP A 246     -16.865  -8.832  54.741  1.00 40.73           C  
ATOM   3601  CB  ASP A 246     -17.126  -9.637  57.111  1.00 40.73           C  
ATOM   3602  HB2 ASP A 246     -16.970  -9.368  58.156  1.00 40.73           H  
ATOM   3603  HB3 ASP A 246     -18.171  -9.921  56.984  1.00 40.73           H  
ATOM   3604  O   ASP A 246     -15.831  -8.888  54.076  1.00 40.73           O  
ATOM   3605  CG  ASP A 246     -16.225 -10.821  56.745  1.00 40.73           C  
ATOM   3606  OD1 ASP A 246     -16.666 -11.630  55.899  1.00 40.73           O  
ATOM   3607  OD2 ASP A 246     -15.095 -10.864  57.275  1.00 40.73           O  
ATOM   3608  N   PHE A 247     -18.064  -9.023  54.182  1.00 35.60           N  
ATOM   3609  H   PHE A 247     -18.874  -8.965  54.782  1.00 35.60           H  
ATOM   3610  CA  PHE A 247     -18.225  -9.525  52.815  1.00 35.60           C  
ATOM   3611  HA  PHE A 247     -17.718 -10.488  52.757  1.00 35.60           H  
ATOM   3612  C   PHE A 247     -17.588  -8.614  51.747  1.00 35.60           C  
ATOM   3613  CB  PHE A 247     -19.722  -9.745  52.549  1.00 35.60           C  
ATOM   3614  HB2 PHE A 247     -20.240  -8.792  52.648  1.00 35.60           H  
ATOM   3615  HB3 PHE A 247     -20.116 -10.415  53.314  1.00 35.60           H  
ATOM   3616  O   PHE A 247     -17.154  -9.098  50.698  1.00 35.60           O  
ATOM   3617  CG  PHE A 247     -20.033 -10.350  51.192  1.00 35.60           C  
ATOM   3618  CD1 PHE A 247     -20.776  -9.624  50.241  1.00 35.60           C  
ATOM   3619  HD1 PHE A 247     -21.137  -8.634  50.477  1.00 35.60           H  
ATOM   3620  CD2 PHE A 247     -19.574 -11.643  50.877  1.00 35.60           C  
ATOM   3621  HD2 PHE A 247     -19.007 -12.206  51.604  1.00 35.60           H  
ATOM   3622  CE1 PHE A 247     -21.056 -10.188  48.982  1.00 35.60           C  
ATOM   3623  HE1 PHE A 247     -21.632  -9.632  48.257  1.00 35.60           H  
ATOM   3624  CE2 PHE A 247     -19.846 -12.203  49.617  1.00 35.60           C  
ATOM   3625  HE2 PHE A 247     -19.487 -13.194  49.379  1.00 35.60           H  
ATOM   3626  CZ  PHE A 247     -20.587 -11.476  48.669  1.00 35.60           C  
ATOM   3627  HZ  PHE A 247     -20.796 -11.907  47.701  1.00 35.60           H  
ATOM   3628  N   MET A 248     -17.475  -7.305  52.005  1.00 36.97           N  
ATOM   3629  H   MET A 248     -17.765  -6.979  52.916  1.00 36.97           H  
ATOM   3630  CA  MET A 248     -16.740  -6.380  51.130  1.00 36.97           C  
ATOM   3631  HA  MET A 248     -16.898  -6.667  50.091  1.00 36.97           H  
ATOM   3632  C   MET A 248     -15.229  -6.440  51.386  1.00 36.97           C  
ATOM   3633  CB  MET A 248     -17.260  -4.946  51.306  1.00 36.97           C  
ATOM   3634  HB2 MET A 248     -16.668  -4.284  50.675  1.00 36.97           H  
ATOM   3635  HB3 MET A 248     -17.139  -4.636  52.344  1.00 36.97           H  
ATOM   3636  O   MET A 248     -14.443  -6.446  50.438  1.00 36.97           O  
ATOM   3637  CG  MET A 248     -18.732  -4.818  50.898  1.00 36.97           C  
ATOM   3638  HG2 MET A 248     -19.350  -5.352  51.620  1.00 36.97           H  
ATOM   3639  HG3 MET A 248     -18.862  -5.294  49.926  1.00 36.97           H  
ATOM   3640  SD  MET A 248     -19.343  -3.115  50.759  1.00 36.97           S  
ATOM   3641  CE  MET A 248     -19.194  -2.559  52.479  1.00 36.97           C  
ATOM   3642  HE1 MET A 248     -19.636  -1.568  52.579  1.00 36.97           H  
ATOM   3643  HE2 MET A 248     -18.142  -2.507  52.759  1.00 36.97           H  
ATOM   3644  HE3 MET A 248     -19.714  -3.254  53.138  1.00 36.97           H  
ATOM   3645  N   GLN A 249     -14.815  -6.539  52.651  1.00 44.48           N  
ATOM   3646  H   GLN A 249     -15.514  -6.607  53.377  1.00 44.48           H  
ATOM   3647  CA  GLN A 249     -13.410  -6.647  53.055  1.00 44.48           C  
ATOM   3648  HA  GLN A 249     -12.865  -5.802  52.635  1.00 44.48           H  
ATOM   3649  C   GLN A 249     -12.752  -7.932  52.521  1.00 44.48           C  
ATOM   3650  CB  GLN A 249     -13.357  -6.538  54.587  1.00 44.48           C  
ATOM   3651  HB2 GLN A 249     -13.924  -7.354  55.035  1.00 44.48           H  
ATOM   3652  HB3 GLN A 249     -13.833  -5.599  54.870  1.00 44.48           H  
ATOM   3653  O   GLN A 249     -11.639  -7.879  51.997  1.00 44.48           O  
ATOM   3654  CG  GLN A 249     -11.934  -6.563  55.162  1.00 44.48           C  
ATOM   3655  HG2 GLN A 249     -11.322  -5.813  54.662  1.00 44.48           H  
ATOM   3656  HG3 GLN A 249     -11.493  -7.544  54.986  1.00 44.48           H  
ATOM   3657  CD  GLN A 249     -11.923  -6.267  56.662  1.00 44.48           C  
ATOM   3658  NE2 GLN A 249     -11.080  -6.918  57.433  1.00 44.48           N  
ATOM   3659 HE21 GLN A 249     -10.505  -7.663  57.067  1.00 44.48           H  
ATOM   3660 HE22 GLN A 249     -11.148  -6.711  58.419  1.00 44.48           H  
ATOM   3661  OE1 GLN A 249     -12.653  -5.436  57.171  1.00 44.48           O  
ATOM   3662  N   TYR A 250     -13.454  -9.067  52.556  1.00 43.30           N  
ATOM   3663  H   TYR A 250     -14.337  -9.061  53.047  1.00 43.30           H  
ATOM   3664  CA  TYR A 250     -12.983 -10.342  52.011  1.00 43.30           C  
ATOM   3665  HA  TYR A 250     -12.039 -10.598  52.492  1.00 43.30           H  
ATOM   3666  C   TYR A 250     -12.727 -10.271  50.494  1.00 43.30           C  
ATOM   3667  CB  TYR A 250     -14.009 -11.429  52.364  1.00 43.30           C  
ATOM   3668  HB2 TYR A 250     -14.182 -11.418  53.440  1.00 43.30           H  
ATOM   3669  HB3 TYR A 250     -14.959 -11.204  51.880  1.00 43.30           H  
ATOM   3670  O   TYR A 250     -11.672 -10.690  50.010  1.00 43.30           O  
ATOM   3671  CG  TYR A 250     -13.552 -12.816  51.963  1.00 43.30           C  
ATOM   3672  CD1 TYR A 250     -13.947 -13.362  50.727  1.00 43.30           C  
ATOM   3673  HD1 TYR A 250     -14.615 -12.811  50.081  1.00 43.30           H  
ATOM   3674  CD2 TYR A 250     -12.693 -13.539  52.813  1.00 43.30           C  
ATOM   3675  HD2 TYR A 250     -12.414 -13.122  53.769  1.00 43.30           H  
ATOM   3676  CE1 TYR A 250     -13.466 -14.624  50.332  1.00 43.30           C  
ATOM   3677  HE1 TYR A 250     -13.770 -15.050  49.388  1.00 43.30           H  
ATOM   3678  CE2 TYR A 250     -12.203 -14.798  52.418  1.00 43.30           C  
ATOM   3679  HE2 TYR A 250     -11.539 -15.344  53.073  1.00 43.30           H  
ATOM   3680  OH  TYR A 250     -12.074 -16.528  50.757  1.00 43.30           O  
ATOM   3681  HH  TYR A 250     -11.552 -16.938  51.450  1.00 43.30           H  
ATOM   3682  CZ  TYR A 250     -12.581 -15.336  51.169  1.00 43.30           C  
ATOM   3683  N   GLN A 251     -13.647  -9.662  49.736  1.00 42.03           N  
ATOM   3684  H   GLN A 251     -14.484  -9.318  50.185  1.00 42.03           H  
ATOM   3685  CA  GLN A 251     -13.467  -9.417  48.298  1.00 42.03           C  
ATOM   3686  HA  GLN A 251     -13.206 -10.355  47.808  1.00 42.03           H  
ATOM   3687  C   GLN A 251     -12.315  -8.434  48.026  1.00 42.03           C  
ATOM   3688  CB  GLN A 251     -14.782  -8.899  47.696  1.00 42.03           C  
ATOM   3689  HB2 GLN A 251     -14.591  -8.532  46.688  1.00 42.03           H  
ATOM   3690  HB3 GLN A 251     -15.156  -8.069  48.296  1.00 42.03           H  
ATOM   3691  O   GLN A 251     -11.520  -8.646  47.107  1.00 42.03           O  
ATOM   3692  CG  GLN A 251     -15.851  -9.998  47.613  1.00 42.03           C  
ATOM   3693  HG2 GLN A 251     -15.518 -10.775  46.925  1.00 42.03           H  
ATOM   3694  HG3 GLN A 251     -15.998 -10.450  48.594  1.00 42.03           H  
ATOM   3695  CD  GLN A 251     -17.183  -9.444  47.122  1.00 42.03           C  
ATOM   3696  NE2 GLN A 251     -18.050  -9.022  48.012  1.00 42.03           N  
ATOM   3697 HE21 GLN A 251     -17.843  -9.118  48.996  1.00 42.03           H  
ATOM   3698 HE22 GLN A 251     -18.952  -8.722  47.671  1.00 42.03           H  
ATOM   3699  OE1 GLN A 251     -17.457  -9.364  45.937  1.00 42.03           O  
ATOM   3700  N   HIS A 252     -12.171  -7.392  48.851  1.00 43.65           N  
ATOM   3701  H   HIS A 252     -12.867  -7.242  49.568  1.00 43.65           H  
ATOM   3702  CA  HIS A 252     -11.075  -6.429  48.742  1.00 43.65           C  
ATOM   3703  HA  HIS A 252     -11.081  -6.032  47.727  1.00 43.65           H  
ATOM   3704  C   HIS A 252      -9.701  -7.087  48.974  1.00 43.65           C  
ATOM   3705  CB  HIS A 252     -11.333  -5.259  49.708  1.00 43.65           C  
ATOM   3706  HB2 HIS A 252     -11.163  -5.587  50.733  1.00 43.65           H  
ATOM   3707  HB3 HIS A 252     -12.377  -4.959  49.620  1.00 43.65           H  
ATOM   3708  O   HIS A 252      -8.743  -6.748  48.273  1.00 43.65           O  
ATOM   3709  CG  HIS A 252     -10.490  -4.032  49.447  1.00 43.65           C  
ATOM   3710  CD2 HIS A 252     -10.841  -2.735  49.711  1.00 43.65           C  
ATOM   3711  HD2 HIS A 252     -11.770  -2.406  50.152  1.00 43.65           H  
ATOM   3712  ND1 HIS A 252      -9.231  -3.999  48.892  1.00 43.65           N  
ATOM   3713  HD1 HIS A 252      -8.702  -4.805  48.591  1.00 43.65           H  
ATOM   3714  CE1 HIS A 252      -8.832  -2.718  48.823  1.00 43.65           C  
ATOM   3715  HE1 HIS A 252      -7.883  -2.380  48.435  1.00 43.65           H  
ATOM   3716  NE2 HIS A 252      -9.787  -1.910  49.304  1.00 43.65           N  
ATOM   3717  N   LEU A 253      -9.593  -8.055  49.891  1.00 45.15           N  
ATOM   3718  H   LEU A 253     -10.396  -8.251  50.471  1.00 45.15           H  
ATOM   3719  CA  LEU A 253      -8.361  -8.820  50.127  1.00 45.15           C  
ATOM   3720  HA  LEU A 253      -7.542  -8.118  50.287  1.00 45.15           H  
ATOM   3721  C   LEU A 253      -7.966  -9.669  48.909  1.00 45.15           C  
ATOM   3722  CB  LEU A 253      -8.527  -9.690  51.389  1.00 45.15           C  
ATOM   3723  HB2 LEU A 253      -9.473 -10.227  51.321  1.00 45.15           H  
ATOM   3724  HB3 LEU A 253      -7.731 -10.435  51.413  1.00 45.15           H  
ATOM   3725  O   LEU A 253      -6.813  -9.607  48.476  1.00 45.15           O  
ATOM   3726  CG  LEU A 253      -8.490  -8.900  52.711  1.00 45.15           C  
ATOM   3727  HG  LEU A 253      -9.145  -8.031  52.648  1.00 45.15           H  
ATOM   3728  CD1 LEU A 253      -8.969  -9.787  53.861  1.00 45.15           C  
ATOM   3729 HD11 LEU A 253      -9.996 -10.101  53.675  1.00 45.15           H  
ATOM   3730 HD12 LEU A 253      -8.944  -9.226  54.795  1.00 45.15           H  
ATOM   3731 HD13 LEU A 253      -8.333 -10.667  53.950  1.00 45.15           H  
ATOM   3732  CD2 LEU A 253      -7.076  -8.417  53.046  1.00 45.15           C  
ATOM   3733 HD21 LEU A 253      -6.392  -9.264  53.107  1.00 45.15           H  
ATOM   3734 HD22 LEU A 253      -7.086  -7.898  54.004  1.00 45.15           H  
ATOM   3735 HD23 LEU A 253      -6.725  -7.718  52.286  1.00 45.15           H  
ATOM   3736  N   GLN A 254      -8.911 -10.400  48.303  1.00 46.58           N  
ATOM   3737  H   GLN A 254      -9.840 -10.416  48.700  1.00 46.58           H  
ATOM   3738  CA  GLN A 254      -8.642 -11.163  47.073  1.00 46.58           C  
ATOM   3739  HA  GLN A 254      -7.806 -11.839  47.254  1.00 46.58           H  
ATOM   3740  C   GLN A 254      -8.232 -10.245  45.908  1.00 46.58           C  
ATOM   3741  CB  GLN A 254      -9.867 -11.999  46.671  1.00 46.58           C  
ATOM   3742  HB2 GLN A 254      -9.654 -12.446  45.700  1.00 46.58           H  
ATOM   3743  HB3 GLN A 254     -10.738 -11.353  46.565  1.00 46.58           H  
ATOM   3744  O   GLN A 254      -7.279 -10.539  45.181  1.00 46.58           O  
ATOM   3745  CG  GLN A 254     -10.191 -13.132  47.660  1.00 46.58           C  
ATOM   3746  HG2 GLN A 254      -9.278 -13.686  47.881  1.00 46.58           H  
ATOM   3747  HG3 GLN A 254     -10.570 -12.711  48.592  1.00 46.58           H  
ATOM   3748  CD  GLN A 254     -11.222 -14.120  47.110  1.00 46.58           C  
ATOM   3749  NE2 GLN A 254     -11.541 -15.171  47.830  1.00 46.58           N  
ATOM   3750 HE21 GLN A 254     -12.223 -15.795  47.421  1.00 46.58           H  
ATOM   3751 HE22 GLN A 254     -11.205 -15.288  48.775  1.00 46.58           H  
ATOM   3752  OE1 GLN A 254     -11.752 -13.993  46.019  1.00 46.58           O  
ATOM   3753  N   HIS A 255      -8.900  -9.097  45.755  1.00 45.00           N  
ATOM   3754  H   HIS A 255      -9.698  -8.918  46.348  1.00 45.00           H  
ATOM   3755  CA  HIS A 255      -8.564  -8.124  44.716  1.00 45.00           C  
ATOM   3756  HA  HIS A 255      -8.558  -8.649  43.761  1.00 45.00           H  
ATOM   3757  C   HIS A 255      -7.160  -7.527  44.919  1.00 45.00           C  
ATOM   3758  CB  HIS A 255      -9.658  -7.047  44.668  1.00 45.00           C  
ATOM   3759  HB2 HIS A 255      -9.623  -6.465  45.589  1.00 45.00           H  
ATOM   3760  HB3 HIS A 255     -10.629  -7.540  44.623  1.00 45.00           H  
ATOM   3761  O   HIS A 255      -6.398  -7.424  43.959  1.00 45.00           O  
ATOM   3762  CG  HIS A 255      -9.578  -6.101  43.492  1.00 45.00           C  
ATOM   3763  CD2 HIS A 255      -9.027  -6.342  42.258  1.00 45.00           C  
ATOM   3764  HD2 HIS A 255      -8.526  -7.246  41.946  1.00 45.00           H  
ATOM   3765  ND1 HIS A 255     -10.133  -4.843  43.442  1.00 45.00           N  
ATOM   3766  HD1 HIS A 255     -10.627  -4.382  44.192  1.00 45.00           H  
ATOM   3767  CE1 HIS A 255      -9.925  -4.341  42.213  1.00 45.00           C  
ATOM   3768  HE1 HIS A 255     -10.250  -3.368  41.877  1.00 45.00           H  
ATOM   3769  NE2 HIS A 255      -9.252  -5.218  41.455  1.00 45.00           N  
ATOM   3770  N   MET A 256      -6.769  -7.215  46.161  1.00 38.24           N  
ATOM   3771  H   MET A 256      -7.432  -7.325  46.915  1.00 38.24           H  
ATOM   3772  CA  MET A 256      -5.427  -6.708  46.485  1.00 38.24           C  
ATOM   3773  HA  MET A 256      -5.235  -5.824  45.876  1.00 38.24           H  
ATOM   3774  C   MET A 256      -4.315  -7.708  46.153  1.00 38.24           C  
ATOM   3775  CB  MET A 256      -5.352  -6.301  47.964  1.00 38.24           C  
ATOM   3776  HB2 MET A 256      -5.827  -7.065  48.580  1.00 38.24           H  
ATOM   3777  HB3 MET A 256      -4.308  -6.223  48.270  1.00 38.24           H  
ATOM   3778  O   MET A 256      -3.284  -7.299  45.621  1.00 38.24           O  
ATOM   3779  CG  MET A 256      -6.036  -4.952  48.205  1.00 38.24           C  
ATOM   3780  HG2 MET A 256      -6.140  -4.800  49.279  1.00 38.24           H  
ATOM   3781  HG3 MET A 256      -7.035  -4.999  47.770  1.00 38.24           H  
ATOM   3782  SD  MET A 256      -5.206  -3.503  47.495  1.00 38.24           S  
ATOM   3783  CE  MET A 256      -3.764  -3.375  48.588  1.00 38.24           C  
ATOM   3784  HE1 MET A 256      -3.132  -4.257  48.478  1.00 38.24           H  
ATOM   3785  HE2 MET A 256      -3.186  -2.490  48.322  1.00 38.24           H  
ATOM   3786  HE3 MET A 256      -4.093  -3.287  49.623  1.00 38.24           H  
ATOM   3787  N   GLN A 257      -4.522  -9.009  46.384  1.00 46.49           N  
ATOM   3788  H   GLN A 257      -5.379  -9.293  46.836  1.00 46.49           H  
ATOM   3789  CA  GLN A 257      -3.555 -10.042  45.984  1.00 46.49           C  
ATOM   3790  HA  GLN A 257      -2.581  -9.804  46.412  1.00 46.49           H  
ATOM   3791  C   GLN A 257      -3.374 -10.090  44.456  1.00 46.49           C  
ATOM   3792  CB  GLN A 257      -4.003 -11.410  46.520  1.00 46.49           C  
ATOM   3793  HB2 GLN A 257      -5.035 -11.596  46.222  1.00 46.49           H  
ATOM   3794  HB3 GLN A 257      -3.374 -12.183  46.080  1.00 46.49           H  
ATOM   3795  O   GLN A 257      -2.247 -10.166  43.964  1.00 46.49           O  
ATOM   3796  CG  GLN A 257      -3.884 -11.503  48.050  1.00 46.49           C  
ATOM   3797  HG2 GLN A 257      -4.444 -10.693  48.517  1.00 46.49           H  
ATOM   3798  HG3 GLN A 257      -2.837 -11.394  48.333  1.00 46.49           H  
ATOM   3799  CD  GLN A 257      -4.403 -12.825  48.615  1.00 46.49           C  
ATOM   3800  NE2 GLN A 257      -4.329 -13.018  49.913  1.00 46.49           N  
ATOM   3801 HE21 GLN A 257      -4.678 -13.906  50.246  1.00 46.49           H  
ATOM   3802 HE22 GLN A 257      -3.949 -12.308  50.522  1.00 46.49           H  
ATOM   3803  OE1 GLN A 257      -4.874 -13.709  47.922  1.00 46.49           O  
ATOM   3804  N   MET A 258      -4.466  -9.969  43.693  1.00 42.58           N  
ATOM   3805  H   MET A 258      -5.367  -9.922  44.147  1.00 42.58           H  
ATOM   3806  CA  MET A 258      -4.404  -9.910  42.228  1.00 42.58           C  
ATOM   3807  HA  MET A 258      -3.814 -10.760  41.883  1.00 42.58           H  
ATOM   3808  C   MET A 258      -3.708  -8.631  41.728  1.00 42.58           C  
ATOM   3809  CB  MET A 258      -5.822 -10.043  41.655  1.00 42.58           C  
ATOM   3810  HB2 MET A 258      -6.339 -10.859  42.160  1.00 42.58           H  
ATOM   3811  HB3 MET A 258      -6.376  -9.120  41.825  1.00 42.58           H  
ATOM   3812  O   MET A 258      -2.881  -8.696  40.817  1.00 42.58           O  
ATOM   3813  CG  MET A 258      -5.776 -10.343  40.153  1.00 42.58           C  
ATOM   3814  HG2 MET A 258      -5.116  -9.618  39.676  1.00 42.58           H  
ATOM   3815  HG3 MET A 258      -5.344 -11.333  40.007  1.00 42.58           H  
ATOM   3816  SD  MET A 258      -7.371 -10.270  39.293  1.00 42.58           S  
ATOM   3817  CE  MET A 258      -8.266 -11.613  40.123  1.00 42.58           C  
ATOM   3818  HE1 MET A 258      -8.406 -11.370  41.176  1.00 42.58           H  
ATOM   3819  HE2 MET A 258      -7.702 -12.542  40.035  1.00 42.58           H  
ATOM   3820  HE3 MET A 258      -9.243 -11.739  39.656  1.00 42.58           H  
ATOM   3821  N   ILE A 259      -3.991  -7.478  42.347  1.00 47.02           N  
ATOM   3822  H   ILE A 259      -4.707  -7.488  43.060  1.00 47.02           H  
ATOM   3823  CA  ILE A 259      -3.319  -6.201  42.059  1.00 47.02           C  
ATOM   3824  HA  ILE A 259      -3.430  -5.979  40.997  1.00 47.02           H  
ATOM   3825  C   ILE A 259      -1.814  -6.311  42.338  1.00 47.02           C  
ATOM   3826  CB  ILE A 259      -3.976  -5.052  42.865  1.00 47.02           C  
ATOM   3827  HB  ILE A 259      -4.065  -5.370  43.904  1.00 47.02           H  
ATOM   3828  O   ILE A 259      -1.012  -5.902  41.501  1.00 47.02           O  
ATOM   3829  CG1 ILE A 259      -5.389  -4.742  42.317  1.00 47.02           C  
ATOM   3830 HG12 ILE A 259      -5.302  -4.203  41.374  1.00 47.02           H  
ATOM   3831 HG13 ILE A 259      -5.920  -5.671  42.110  1.00 47.02           H  
ATOM   3832  CG2 ILE A 259      -3.119  -3.770  42.834  1.00 47.02           C  
ATOM   3833 HG21 ILE A 259      -2.164  -3.940  43.331  1.00 47.02           H  
ATOM   3834 HG22 ILE A 259      -3.615  -2.963  43.372  1.00 47.02           H  
ATOM   3835 HG23 ILE A 259      -2.944  -3.463  41.803  1.00 47.02           H  
ATOM   3836  CD1 ILE A 259      -6.255  -3.924  43.286  1.00 47.02           C  
ATOM   3837 HD11 ILE A 259      -6.376  -4.466  44.225  1.00 47.02           H  
ATOM   3838 HD12 ILE A 259      -7.237  -3.765  42.842  1.00 47.02           H  
ATOM   3839 HD13 ILE A 259      -5.810  -2.949  43.483  1.00 47.02           H  
ATOM   3840  N   GLN A 260      -1.416  -6.900  43.469  1.00 43.04           N  
ATOM   3841  H   GLN A 260      -2.121  -7.198  44.128  1.00 43.04           H  
ATOM   3842  CA  GLN A 260      -0.011  -7.061  43.854  1.00 43.04           C  
ATOM   3843  HA  GLN A 260       0.447  -6.073  43.895  1.00 43.04           H  
ATOM   3844  C   GLN A 260       0.771  -7.899  42.829  1.00 43.04           C  
ATOM   3845  CB  GLN A 260       0.036  -7.680  45.260  1.00 43.04           C  
ATOM   3846  HB2 GLN A 260      -0.607  -7.099  45.921  1.00 43.04           H  
ATOM   3847  HB3 GLN A 260      -0.346  -8.700  45.218  1.00 43.04           H  
ATOM   3848  O   GLN A 260       1.859  -7.499  42.413  1.00 43.04           O  
ATOM   3849  CG  GLN A 260       1.447  -7.687  45.864  1.00 43.04           C  
ATOM   3850  HG2 GLN A 260       2.116  -8.283  45.242  1.00 43.04           H  
ATOM   3851  HG3 GLN A 260       1.824  -6.665  45.896  1.00 43.04           H  
ATOM   3852  CD  GLN A 260       1.458  -8.274  47.274  1.00 43.04           C  
ATOM   3853  NE2 GLN A 260       2.249  -7.740  48.179  1.00 43.04           N  
ATOM   3854 HE21 GLN A 260       2.201  -8.153  49.099  1.00 43.04           H  
ATOM   3855 HE22 GLN A 260       2.807  -6.923  47.974  1.00 43.04           H  
ATOM   3856  OE1 GLN A 260       0.770  -9.226  47.594  1.00 43.04           O  
ATOM   3857  N   GLN A 261       0.198  -9.008  42.349  1.00 48.57           N  
ATOM   3858  H   GLN A 261      -0.687  -9.299  42.738  1.00 48.57           H  
ATOM   3859  CA  GLN A 261       0.810  -9.828  41.295  1.00 48.57           C  
ATOM   3860  HA  GLN A 261       1.823 -10.094  41.598  1.00 48.57           H  
ATOM   3861  C   GLN A 261       0.919  -9.069  39.961  1.00 48.57           C  
ATOM   3862  CB  GLN A 261       0.004 -11.120  41.109  1.00 48.57           C  
ATOM   3863  HB2 GLN A 261       0.376 -11.640  40.226  1.00 48.57           H  
ATOM   3864  HB3 GLN A 261      -1.045 -10.872  40.944  1.00 48.57           H  
ATOM   3865  O   GLN A 261       1.961  -9.116  39.304  1.00 48.57           O  
ATOM   3866  CG  GLN A 261       0.123 -12.065  42.315  1.00 48.57           C  
ATOM   3867  HG2 GLN A 261      -0.184 -11.546  43.224  1.00 48.57           H  
ATOM   3868  HG3 GLN A 261       1.163 -12.367  42.436  1.00 48.57           H  
ATOM   3869  CD  GLN A 261      -0.732 -13.322  42.166  1.00 48.57           C  
ATOM   3870  NE2 GLN A 261      -0.912 -14.083  43.222  1.00 48.57           N  
ATOM   3871 HE21 GLN A 261      -0.527 -13.819  44.118  1.00 48.57           H  
ATOM   3872 HE22 GLN A 261      -1.492 -14.899  43.089  1.00 48.57           H  
ATOM   3873  OE1 GLN A 261      -1.244 -13.655  41.110  1.00 48.57           O  
ATOM   3874  N   GLN A 262      -0.116  -8.314  39.570  1.00 49.29           N  
ATOM   3875  H   GLN A 262      -0.955  -8.311  40.131  1.00 49.29           H  
ATOM   3876  CA  GLN A 262      -0.065  -7.479  38.363  1.00 49.29           C  
ATOM   3877  HA  GLN A 262       0.245  -8.100  37.523  1.00 49.29           H  
ATOM   3878  C   GLN A 262       0.967  -6.345  38.480  1.00 49.29           C  
ATOM   3879  CB  GLN A 262      -1.452  -6.901  38.049  1.00 49.29           C  
ATOM   3880  HB2 GLN A 262      -1.337  -6.134  37.282  1.00 49.29           H  
ATOM   3881  HB3 GLN A 262      -1.867  -6.430  38.940  1.00 49.29           H  
ATOM   3882  O   GLN A 262       1.622  -6.016  37.489  1.00 49.29           O  
ATOM   3883  CG  GLN A 262      -2.432  -7.960  37.522  1.00 49.29           C  
ATOM   3884  HG2 GLN A 262      -2.020  -8.426  36.627  1.00 49.29           H  
ATOM   3885  HG3 GLN A 262      -2.574  -8.737  38.273  1.00 49.29           H  
ATOM   3886  CD  GLN A 262      -3.784  -7.348  37.161  1.00 49.29           C  
ATOM   3887  NE2 GLN A 262      -4.883  -7.992  37.483  1.00 49.29           N  
ATOM   3888 HE21 GLN A 262      -4.847  -8.865  37.989  1.00 49.29           H  
ATOM   3889 HE22 GLN A 262      -5.753  -7.531  37.256  1.00 49.29           H  
ATOM   3890  OE1 GLN A 262      -3.881  -6.285  36.574  1.00 49.29           O  
ATOM   3891  N   GLN A 263       1.149  -5.756  39.665  1.00 49.31           N  
ATOM   3892  H   GLN A 263       0.547  -6.023  40.431  1.00 49.31           H  
ATOM   3893  CA  GLN A 263       2.192  -4.757  39.921  1.00 49.31           C  
ATOM   3894  HA  GLN A 263       2.133  -3.981  39.157  1.00 49.31           H  
ATOM   3895  C   GLN A 263       3.591  -5.374  39.824  1.00 49.31           C  
ATOM   3896  CB  GLN A 263       1.985  -4.100  41.293  1.00 49.31           C  
ATOM   3897  HB2 GLN A 263       2.893  -3.562  41.563  1.00 49.31           H  
ATOM   3898  HB3 GLN A 263       1.811  -4.870  42.045  1.00 49.31           H  
ATOM   3899  O   GLN A 263       4.443  -4.813  39.138  1.00 49.31           O  
ATOM   3900  CG  GLN A 263       0.818  -3.099  41.299  1.00 49.31           C  
ATOM   3901  HG2 GLN A 263      -0.097  -3.589  40.969  1.00 49.31           H  
ATOM   3902  HG3 GLN A 263       1.038  -2.291  40.601  1.00 49.31           H  
ATOM   3903  CD  GLN A 263       0.572  -2.491  42.679  1.00 49.31           C  
ATOM   3904  NE2 GLN A 263      -0.420  -1.641  42.823  1.00 49.31           N  
ATOM   3905 HE21 GLN A 263      -0.547  -1.275  43.756  1.00 49.31           H  
ATOM   3906 HE22 GLN A 263      -1.035  -1.419  42.054  1.00 49.31           H  
ATOM   3907  OE1 GLN A 263       1.261  -2.747  43.650  1.00 49.31           O  
ATOM   3908  N   GLN A 264       3.818  -6.550  40.417  1.00 48.51           N  
ATOM   3909  H   GLN A 264       3.086  -6.952  40.984  1.00 48.51           H  
ATOM   3910  CA  GLN A 264       5.094  -7.274  40.324  1.00 48.51           C  
ATOM   3911  HA  GLN A 264       5.891  -6.643  40.718  1.00 48.51           H  
ATOM   3912  C   GLN A 264       5.459  -7.613  38.869  1.00 48.51           C  
ATOM   3913  CB  GLN A 264       5.015  -8.551  41.173  1.00 48.51           C  
ATOM   3914  HB2 GLN A 264       4.090  -9.076  40.935  1.00 48.51           H  
ATOM   3915  HB3 GLN A 264       5.851  -9.203  40.922  1.00 48.51           H  
ATOM   3916  O   GLN A 264       6.590  -7.377  38.446  1.00 48.51           O  
ATOM   3917  CG  GLN A 264       5.076  -8.250  42.680  1.00 48.51           C  
ATOM   3918  HG2 GLN A 264       6.084  -7.918  42.932  1.00 48.51           H  
ATOM   3919  HG3 GLN A 264       4.391  -7.440  42.931  1.00 48.51           H  
ATOM   3920  CD  GLN A 264       4.718  -9.454  43.550  1.00 48.51           C  
ATOM   3921  NE2 GLN A 264       4.938  -9.376  44.844  1.00 48.51           N  
ATOM   3922 HE21 GLN A 264       4.689 -10.193  45.382  1.00 48.51           H  
ATOM   3923 HE22 GLN A 264       5.358  -8.552  45.249  1.00 48.51           H  
ATOM   3924  OE1 GLN A 264       4.233 -10.480  43.103  1.00 48.51           O  
ATOM   3925  N   GLN A 265       4.500  -8.080  38.063  1.00 49.48           N  
ATOM   3926  H   GLN A 265       3.597  -8.297  38.460  1.00 49.48           H  
ATOM   3927  CA  GLN A 265       4.732  -8.344  36.636  1.00 49.48           C  
ATOM   3928  HA  GLN A 265       5.608  -8.985  36.538  1.00 49.48           H  
ATOM   3929  C   GLN A 265       5.027  -7.058  35.843  1.00 49.48           C  
ATOM   3930  CB  GLN A 265       3.528  -9.084  36.039  1.00 49.48           C  
ATOM   3931  HB2 GLN A 265       3.642  -9.118  34.956  1.00 49.48           H  
ATOM   3932  HB3 GLN A 265       2.613  -8.539  36.272  1.00 49.48           H  
ATOM   3933  O   GLN A 265       5.912  -7.052  34.988  1.00 49.48           O  
ATOM   3934  CG  GLN A 265       3.419 -10.525  36.563  1.00 49.48           C  
ATOM   3935  HG2 GLN A 265       4.313 -11.081  36.282  1.00 49.48           H  
ATOM   3936  HG3 GLN A 265       3.356 -10.519  37.651  1.00 49.48           H  
ATOM   3937  CD  GLN A 265       2.201 -11.260  36.008  1.00 49.48           C  
ATOM   3938  NE2 GLN A 265       1.760 -12.318  36.651  1.00 49.48           N  
ATOM   3939 HE21 GLN A 265       0.944 -12.770  36.265  1.00 49.48           H  
ATOM   3940 HE22 GLN A 265       2.194 -12.615  37.514  1.00 49.48           H  
ATOM   3941  OE1 GLN A 265       1.629 -10.911  34.988  1.00 49.48           O  
ATOM   3942  N   GLN A 266       4.350  -5.945  36.145  1.00 51.31           N  
ATOM   3943  H   GLN A 266       3.615  -5.997  36.836  1.00 51.31           H  
ATOM   3944  CA  GLN A 266       4.636  -4.645  35.521  1.00 51.31           C  
ATOM   3945  HA  GLN A 266       4.695  -4.781  34.441  1.00 51.31           H  
ATOM   3946  C   GLN A 266       5.988  -4.062  35.961  1.00 51.31           C  
ATOM   3947  CB  GLN A 266       3.492  -3.665  35.817  1.00 51.31           C  
ATOM   3948  HB2 GLN A 266       3.229  -3.719  36.873  1.00 51.31           H  
ATOM   3949  HB3 GLN A 266       3.819  -2.648  35.598  1.00 51.31           H  
ATOM   3950  O   GLN A 266       6.658  -3.412  35.158  1.00 51.31           O  
ATOM   3951  CG  GLN A 266       2.263  -3.967  34.949  1.00 51.31           C  
ATOM   3952  HG2 GLN A 266       2.478  -3.709  33.912  1.00 51.31           H  
ATOM   3953  HG3 GLN A 266       2.027  -5.031  34.992  1.00 51.31           H  
ATOM   3954  CD  GLN A 266       1.046  -3.180  35.414  1.00 51.31           C  
ATOM   3955  NE2 GLN A 266       0.287  -3.711  36.342  1.00 51.31           N  
ATOM   3956 HE21 GLN A 266      -0.543  -3.200  36.606  1.00 51.31           H  
ATOM   3957 HE22 GLN A 266       0.545  -4.608  36.729  1.00 51.31           H  
ATOM   3958  OE1 GLN A 266       0.777  -2.077  34.972  1.00 51.31           O  
ATOM   3959  N   GLN A 267       6.426  -4.307  37.199  1.00 49.39           N  
ATOM   3960  H   GLN A 267       5.807  -4.785  37.838  1.00 49.39           H  
ATOM   3961  CA  GLN A 267       7.770  -3.964  37.675  1.00 49.39           C  
ATOM   3962  HA  GLN A 267       7.972  -2.914  37.466  1.00 49.39           H  
ATOM   3963  C   GLN A 267       8.834  -4.787  36.938  1.00 49.39           C  
ATOM   3964  CB  GLN A 267       7.860  -4.187  39.193  1.00 49.39           C  
ATOM   3965  HB2 GLN A 267       8.907  -4.174  39.497  1.00 49.39           H  
ATOM   3966  HB3 GLN A 267       7.455  -5.172  39.428  1.00 49.39           H  
ATOM   3967  O   GLN A 267       9.781  -4.210  36.411  1.00 49.39           O  
ATOM   3968  CG  GLN A 267       7.115  -3.111  40.002  1.00 49.39           C  
ATOM   3969  HG2 GLN A 267       7.679  -2.180  39.952  1.00 49.39           H  
ATOM   3970  HG3 GLN A 267       6.132  -2.927  39.569  1.00 49.39           H  
ATOM   3971  CD  GLN A 267       6.917  -3.492  41.470  1.00 49.39           C  
ATOM   3972  NE2 GLN A 267       6.493  -2.569  42.304  1.00 49.39           N  
ATOM   3973 HE21 GLN A 267       6.307  -1.625  41.997  1.00 49.39           H  
ATOM   3974 HE22 GLN A 267       6.375  -2.865  43.263  1.00 49.39           H  
ATOM   3975  OE1 GLN A 267       7.119  -4.614  41.901  1.00 49.39           O  
ATOM   3976  N   GLN A 268       8.647  -6.106  36.813  1.00 51.06           N  
ATOM   3977  H   GLN A 268       7.860  -6.523  37.288  1.00 51.06           H  
ATOM   3978  CA  GLN A 268       9.544  -6.992  36.057  1.00 51.06           C  
ATOM   3979  HA  GLN A 268      10.545  -6.937  36.484  1.00 51.06           H  
ATOM   3980  C   GLN A 268       9.657  -6.580  34.581  1.00 51.06           C  
ATOM   3981  CB  GLN A 268       9.038  -8.438  36.160  1.00 51.06           C  
ATOM   3982  HB2 GLN A 268       9.554  -9.052  35.421  1.00 51.06           H  
ATOM   3983  HB3 GLN A 268       7.973  -8.454  35.929  1.00 51.06           H  
ATOM   3984  O   GLN A 268      10.763  -6.489  34.051  1.00 51.06           O  
ATOM   3985  CG  GLN A 268       9.277  -9.061  37.546  1.00 51.06           C  
ATOM   3986  HG2 GLN A 268      10.346  -9.229  37.678  1.00 51.06           H  
ATOM   3987  HG3 GLN A 268       8.950  -8.376  38.328  1.00 51.06           H  
ATOM   3988  CD  GLN A 268       8.542 -10.387  37.738  1.00 51.06           C  
ATOM   3989  NE2 GLN A 268       8.757 -11.065  38.843  1.00 51.06           N  
ATOM   3990 HE21 GLN A 268       8.248 -11.933  38.935  1.00 51.06           H  
ATOM   3991 HE22 GLN A 268       9.379 -10.715  39.557  1.00 51.06           H  
ATOM   3992  OE1 GLN A 268       7.765 -10.843  36.916  1.00 51.06           O  
ATOM   3993  N   GLN A 269       8.537  -6.269  33.919  1.00 53.05           N  
ATOM   3994  H   GLN A 269       7.652  -6.402  34.386  1.00 53.05           H  
ATOM   3995  CA  GLN A 269       8.536  -5.827  32.519  1.00 53.05           C  
ATOM   3996  HA  GLN A 269       9.096  -6.548  31.924  1.00 53.05           H  
ATOM   3997  C   GLN A 269       9.232  -4.469  32.337  1.00 53.05           C  
ATOM   3998  CB  GLN A 269       7.094  -5.782  31.992  1.00 53.05           C  
ATOM   3999  HB2 GLN A 269       6.469  -5.230  32.695  1.00 53.05           H  
ATOM   4000  HB3 GLN A 269       7.080  -5.258  31.037  1.00 53.05           H  
ATOM   4001  O   GLN A 269      10.023  -4.308  31.408  1.00 53.05           O  
ATOM   4002  CG  GLN A 269       6.518  -7.192  31.782  1.00 53.05           C  
ATOM   4003  HG2 GLN A 269       7.037  -7.676  30.955  1.00 53.05           H  
ATOM   4004  HG3 GLN A 269       6.680  -7.797  32.674  1.00 53.05           H  
ATOM   4005  CD  GLN A 269       5.025  -7.163  31.467  1.00 53.05           C  
ATOM   4006  NE2 GLN A 269       4.242  -8.057  32.028  1.00 53.05           N  
ATOM   4007 HE21 GLN A 269       4.613  -8.720  32.694  1.00 53.05           H  
ATOM   4008 HE22 GLN A 269       3.259  -8.001  31.803  1.00 53.05           H  
ATOM   4009  OE1 GLN A 269       4.537  -6.345  30.707  1.00 53.05           O  
ATOM   4010  N   GLN A 270       9.007  -3.506  33.236  1.00 51.31           N  
ATOM   4011  H   GLN A 270       8.350  -3.676  33.984  1.00 51.31           H  
ATOM   4012  CA  GLN A 270       9.699  -2.211  33.192  1.00 51.31           C  
ATOM   4013  HA  GLN A 270       9.636  -1.815  32.178  1.00 51.31           H  
ATOM   4014  C   GLN A 270      11.194  -2.337  33.516  1.00 51.31           C  
ATOM   4015  CB  GLN A 270       9.012  -1.217  34.135  1.00 51.31           C  
ATOM   4016  HB2 GLN A 270       9.656  -0.349  34.275  1.00 51.31           H  
ATOM   4017  HB3 GLN A 270       8.852  -1.686  35.106  1.00 51.31           H  
ATOM   4018  O   GLN A 270      12.004  -1.680  32.866  1.00 51.31           O  
ATOM   4019  CG  GLN A 270       7.677  -0.735  33.548  1.00 51.31           C  
ATOM   4020  HG2 GLN A 270       7.869  -0.129  32.663  1.00 51.31           H  
ATOM   4021  HG3 GLN A 270       7.066  -1.587  33.253  1.00 51.31           H  
ATOM   4022  CD  GLN A 270       6.898   0.094  34.557  1.00 51.31           C  
ATOM   4023  NE2 GLN A 270       6.235  -0.542  35.495  1.00 51.31           N  
ATOM   4024 HE21 GLN A 270       5.708   0.023  36.145  1.00 51.31           H  
ATOM   4025 HE22 GLN A 270       6.264  -1.551  35.512  1.00 51.31           H  
ATOM   4026  OE1 GLN A 270       6.889   1.311  34.525  1.00 51.31           O  
ATOM   4027  N   LEU A 271      11.574  -3.214  34.450  1.00 54.48           N  
ATOM   4028  H   LEU A 271      10.861  -3.691  34.984  1.00 54.48           H  
ATOM   4029  CA  LEU A 271      12.971  -3.521  34.761  1.00 54.48           C  
ATOM   4030  HA  LEU A 271      13.487  -2.580  34.954  1.00 54.48           H  
ATOM   4031  C   LEU A 271      13.674  -4.199  33.578  1.00 54.48           C  
ATOM   4032  CB  LEU A 271      13.022  -4.378  36.038  1.00 54.48           C  
ATOM   4033  HB2 LEU A 271      12.515  -3.837  36.837  1.00 54.48           H  
ATOM   4034  HB3 LEU A 271      12.472  -5.303  35.861  1.00 54.48           H  
ATOM   4035  O   LEU A 271      14.793  -3.825  33.248  1.00 54.48           O  
ATOM   4036  CG  LEU A 271      14.441  -4.743  36.516  1.00 54.48           C  
ATOM   4037  HG  LEU A 271      14.929  -5.366  35.766  1.00 54.48           H  
ATOM   4038  CD1 LEU A 271      15.308  -3.509  36.777  1.00 54.48           C  
ATOM   4039 HD11 LEU A 271      16.244  -3.810  37.248  1.00 54.48           H  
ATOM   4040 HD12 LEU A 271      15.549  -3.015  35.835  1.00 54.48           H  
ATOM   4041 HD13 LEU A 271      14.784  -2.814  37.434  1.00 54.48           H  
ATOM   4042  CD2 LEU A 271      14.341  -5.546  37.813  1.00 54.48           C  
ATOM   4043 HD21 LEU A 271      15.336  -5.856  38.131  1.00 54.48           H  
ATOM   4044 HD22 LEU A 271      13.736  -6.438  37.651  1.00 54.48           H  
ATOM   4045 HD23 LEU A 271      13.887  -4.940  38.597  1.00 54.48           H  
ATOM   4046  N   PHE A 272      13.010  -5.119  32.876  1.00 67.32           N  
ATOM   4047  H   PHE A 272      12.116  -5.435  33.223  1.00 67.32           H  
ATOM   4048  CA  PHE A 272      13.544  -5.747  31.663  1.00 67.32           C  
ATOM   4049  HA  PHE A 272      14.536  -6.135  31.894  1.00 67.32           H  
ATOM   4050  C   PHE A 272      13.699  -4.736  30.511  1.00 67.32           C  
ATOM   4051  CB  PHE A 272      12.630  -6.927  31.295  1.00 67.32           C  
ATOM   4052  HB2 PHE A 272      11.630  -6.538  31.105  1.00 67.32           H  
ATOM   4053  HB3 PHE A 272      12.562  -7.586  32.161  1.00 67.32           H  
ATOM   4054  O   PHE A 272      14.730  -4.716  29.840  1.00 67.32           O  
ATOM   4055  CG  PHE A 272      13.055  -7.783  30.113  1.00 67.32           C  
ATOM   4056  CD1 PHE A 272      12.075  -8.272  29.227  1.00 67.32           C  
ATOM   4057  HD1 PHE A 272      11.038  -8.005  29.368  1.00 67.32           H  
ATOM   4058  CD2 PHE A 272      14.400  -8.168  29.937  1.00 67.32           C  
ATOM   4059  HD2 PHE A 272      15.163  -7.835  30.626  1.00 67.32           H  
ATOM   4060  CE1 PHE A 272      12.432  -9.142  28.180  1.00 67.32           C  
ATOM   4061  HE1 PHE A 272      11.673  -9.534  27.520  1.00 67.32           H  
ATOM   4062  CE2 PHE A 272      14.759  -9.024  28.881  1.00 67.32           C  
ATOM   4063  HE2 PHE A 272      15.789  -9.328  28.766  1.00 67.32           H  
ATOM   4064  CZ  PHE A 272      13.776  -9.519  28.007  1.00 67.32           C  
ATOM   4065  HZ  PHE A 272      14.051 -10.197  27.213  1.00 67.32           H  
ATOM   4066  N   LEU A 273      12.736  -3.825  30.329  1.00 56.86           N  
ATOM   4067  H   LEU A 273      11.896  -3.909  30.884  1.00 56.86           H  
ATOM   4068  CA  LEU A 273      12.821  -2.719  29.360  1.00 56.86           C  
ATOM   4069  HA  LEU A 273      13.175  -3.118  28.410  1.00 56.86           H  
ATOM   4070  C   LEU A 273      13.829  -1.622  29.761  1.00 56.86           C  
ATOM   4071  CB  LEU A 273      11.417  -2.121  29.162  1.00 56.86           C  
ATOM   4072  HB2 LEU A 273      11.003  -1.890  30.144  1.00 56.86           H  
ATOM   4073  HB3 LEU A 273      11.505  -1.183  28.613  1.00 56.86           H  
ATOM   4074  O   LEU A 273      14.268  -0.848  28.906  1.00 56.86           O  
ATOM   4075  CG  LEU A 273      10.438  -3.035  28.400  1.00 56.86           C  
ATOM   4076  HG  LEU A 273      10.434  -4.033  28.838  1.00 56.86           H  
ATOM   4077  CD1 LEU A 273       9.026  -2.455  28.496  1.00 56.86           C  
ATOM   4078 HD11 LEU A 273       8.994  -1.458  28.056  1.00 56.86           H  
ATOM   4079 HD12 LEU A 273       8.726  -2.403  29.543  1.00 56.86           H  
ATOM   4080 HD13 LEU A 273       8.326  -3.106  27.973  1.00 56.86           H  
ATOM   4081  CD2 LEU A 273      10.801  -3.156  26.917  1.00 56.86           C  
ATOM   4082 HD21 LEU A 273      10.056  -3.767  26.407  1.00 56.86           H  
ATOM   4083 HD22 LEU A 273      10.838  -2.171  26.453  1.00 56.86           H  
ATOM   4084 HD23 LEU A 273      11.769  -3.644  26.804  1.00 56.86           H  
ATOM   4085  N   LEU A 274      14.215  -1.544  31.038  1.00 58.30           N  
ATOM   4086  H   LEU A 274      13.730  -2.115  31.714  1.00 58.30           H  
ATOM   4087  CA  LEU A 274      15.338  -0.733  31.509  1.00 58.30           C  
ATOM   4088  HA  LEU A 274      15.363   0.190  30.930  1.00 58.30           H  
ATOM   4089  C   LEU A 274      16.670  -1.454  31.265  1.00 58.30           C  
ATOM   4090  CB  LEU A 274      15.116  -0.364  32.988  1.00 58.30           C  
ATOM   4091  HB2 LEU A 274      14.179   0.187  33.073  1.00 58.30           H  
ATOM   4092  HB3 LEU A 274      15.017  -1.280  33.569  1.00 58.30           H  
ATOM   4093  O   LEU A 274      17.574  -0.851  30.698  1.00 58.30           O  
ATOM   4094  CG  LEU A 274      16.247   0.474  33.614  1.00 58.30           C  
ATOM   4095  HG  LEU A 274      17.178  -0.092  33.578  1.00 58.30           H  
ATOM   4096  CD1 LEU A 274      16.456   1.812  32.897  1.00 58.30           C  
ATOM   4097 HD11 LEU A 274      17.213   2.390  33.427  1.00 58.30           H  
ATOM   4098 HD12 LEU A 274      15.522   2.374  32.876  1.00 58.30           H  
ATOM   4099 HD13 LEU A 274      16.813   1.639  31.881  1.00 58.30           H  
ATOM   4100  CD2 LEU A 274      15.919   0.761  35.078  1.00 58.30           C  
ATOM   4101 HD21 LEU A 274      14.995   1.335  35.157  1.00 58.30           H  
ATOM   4102 HD22 LEU A 274      16.735   1.319  35.537  1.00 58.30           H  
ATOM   4103 HD23 LEU A 274      15.803  -0.180  35.616  1.00 58.30           H  
ATOM   4104  N   GLN A 275      16.768  -2.744  31.590  1.00 49.36           N  
ATOM   4105  H   GLN A 275      15.992  -3.164  32.081  1.00 49.36           H  
ATOM   4106  CA  GLN A 275      17.955  -3.579  31.385  1.00 49.36           C  
ATOM   4107  HA  GLN A 275      18.789  -3.143  31.934  1.00 49.36           H  
ATOM   4108  C   GLN A 275      18.344  -3.660  29.902  1.00 49.36           C  
ATOM   4109  CB  GLN A 275      17.664  -4.976  31.954  1.00 49.36           C  
ATOM   4110  HB2 GLN A 275      17.320  -4.880  32.983  1.00 49.36           H  
ATOM   4111  HB3 GLN A 275      16.866  -5.432  31.368  1.00 49.36           H  
ATOM   4112  O   GLN A 275      19.501  -3.427  29.557  1.00 49.36           O  
ATOM   4113  CG  GLN A 275      18.894  -5.898  31.945  1.00 49.36           C  
ATOM   4114  HG2 GLN A 275      19.637  -5.501  32.637  1.00 49.36           H  
ATOM   4115  HG3 GLN A 275      19.337  -5.930  30.949  1.00 49.36           H  
ATOM   4116  CD  GLN A 275      18.546  -7.332  32.340  1.00 49.36           C  
ATOM   4117  NE2 GLN A 275      19.474  -8.074  32.902  1.00 49.36           N  
ATOM   4118 HE21 GLN A 275      19.195  -9.012  33.153  1.00 49.36           H  
ATOM   4119 HE22 GLN A 275      20.389  -7.698  33.105  1.00 49.36           H  
ATOM   4120  OE1 GLN A 275      17.451  -7.824  32.126  1.00 49.36           O  
ATOM   4121  N   GLN A 276      17.378  -3.907  29.008  1.00 53.91           N  
ATOM   4122  H   GLN A 276      16.455  -4.130  29.351  1.00 53.91           H  
ATOM   4123  CA  GLN A 276      17.592  -3.859  27.555  1.00 53.91           C  
ATOM   4124  HA  GLN A 276      18.318  -4.620  27.268  1.00 53.91           H  
ATOM   4125  C   GLN A 276      18.145  -2.498  27.113  1.00 53.91           C  
ATOM   4126  CB  GLN A 276      16.269  -4.112  26.818  1.00 53.91           C  
ATOM   4127  HB2 GLN A 276      16.395  -3.831  25.773  1.00 53.91           H  
ATOM   4128  HB3 GLN A 276      15.494  -3.476  27.245  1.00 53.91           H  
ATOM   4129  O   GLN A 276      19.054  -2.441  26.288  1.00 53.91           O  
ATOM   4130  CG  GLN A 276      15.804  -5.575  26.857  1.00 53.91           C  
ATOM   4131  HG2 GLN A 276      16.511  -6.198  26.311  1.00 53.91           H  
ATOM   4132  HG3 GLN A 276      15.771  -5.929  27.888  1.00 53.91           H  
ATOM   4133  CD  GLN A 276      14.422  -5.733  26.226  1.00 53.91           C  
ATOM   4134  NE2 GLN A 276      13.604  -6.640  26.701  1.00 53.91           N  
ATOM   4135 HE21 GLN A 276      12.700  -6.704  26.254  1.00 53.91           H  
ATOM   4136 HE22 GLN A 276      13.859  -7.221  27.487  1.00 53.91           H  
ATOM   4137  OE1 GLN A 276      14.039  -5.044  25.295  1.00 53.91           O  
ATOM   4138  N   ARG A 277      17.633  -1.401  27.687  1.00 58.13           N  
ATOM   4139  H   ARG A 277      16.920  -1.527  28.391  1.00 58.13           H  
ATOM   4140  CA  ARG A 277      18.080  -0.037  27.380  1.00 58.13           C  
ATOM   4141  HA  ARG A 277      18.153   0.067  26.298  1.00 58.13           H  
ATOM   4142  C   ARG A 277      19.467   0.264  27.946  1.00 58.13           C  
ATOM   4143  CB  ARG A 277      17.040   0.954  27.904  1.00 58.13           C  
ATOM   4144  HB2 ARG A 277      17.142   1.046  28.985  1.00 58.13           H  
ATOM   4145  HB3 ARG A 277      16.049   0.560  27.678  1.00 58.13           H  
ATOM   4146  O   ARG A 277      20.244   0.921  27.273  1.00 58.13           O  
ATOM   4147  CG  ARG A 277      17.159   2.342  27.255  1.00 58.13           C  
ATOM   4148  HG2 ARG A 277      18.201   2.662  27.238  1.00 58.13           H  
ATOM   4149  HG3 ARG A 277      16.802   2.286  26.227  1.00 58.13           H  
ATOM   4150  CD  ARG A 277      16.341   3.385  28.027  1.00 58.13           C  
ATOM   4151  HD2 ARG A 277      16.303   4.303  27.440  1.00 58.13           H  
ATOM   4152  HD3 ARG A 277      16.859   3.595  28.963  1.00 58.13           H  
ATOM   4153  NE  ARG A 277      14.975   2.899  28.316  1.00 58.13           N  
ATOM   4154  HE  ARG A 277      14.763   1.963  28.001  1.00 58.13           H  
ATOM   4155  NH1 ARG A 277      14.232   4.687  29.543  1.00 58.13           N  
ATOM   4156 HH11 ARG A 277      15.099   5.162  29.339  1.00 58.13           H  
ATOM   4157 HH12 ARG A 277      13.536   5.114  30.137  1.00 58.13           H  
ATOM   4158  NH2 ARG A 277      12.960   2.854  29.347  1.00 58.13           N  
ATOM   4159 HH21 ARG A 277      12.856   1.893  29.054  1.00 58.13           H  
ATOM   4160 HH22 ARG A 277      12.265   3.275  29.945  1.00 58.13           H  
ATOM   4161  CZ  ARG A 277      14.063   3.486  29.062  1.00 58.13           C  
ATOM   4162  N   GLN A 278      19.800  -0.233  29.136  1.00 49.28           N  
ATOM   4163  H   GLN A 278      19.092  -0.739  29.649  1.00 49.28           H  
ATOM   4164  CA  GLN A 278      21.126  -0.093  29.746  1.00 49.28           C  
ATOM   4165  HA  GLN A 278      21.414   0.958  29.744  1.00 49.28           H  
ATOM   4166  C   GLN A 278      22.183  -0.849  28.936  1.00 49.28           C  
ATOM   4167  CB  GLN A 278      21.081  -0.588  31.199  1.00 49.28           C  
ATOM   4168  HB2 GLN A 278      20.587  -1.560  31.228  1.00 49.28           H  
ATOM   4169  HB3 GLN A 278      22.099  -0.714  31.568  1.00 49.28           H  
ATOM   4170  O   GLN A 278      23.189  -0.253  28.559  1.00 49.28           O  
ATOM   4171  CG  GLN A 278      20.354   0.402  32.124  1.00 49.28           C  
ATOM   4172  HG2 GLN A 278      20.971   1.294  32.236  1.00 49.28           H  
ATOM   4173  HG3 GLN A 278      19.404   0.706  31.684  1.00 49.28           H  
ATOM   4174  CD  GLN A 278      20.063  -0.195  33.497  1.00 49.28           C  
ATOM   4175  NE2 GLN A 278      20.285   0.532  34.570  1.00 49.28           N  
ATOM   4176 HE21 GLN A 278      20.689   1.456  34.505  1.00 49.28           H  
ATOM   4177 HE22 GLN A 278      20.095   0.076  35.451  1.00 49.28           H  
ATOM   4178  OE1 GLN A 278      19.610  -1.317  33.639  1.00 49.28           O  
ATOM   4179  N   LEU A 279      21.911  -2.108  28.574  1.00 52.94           N  
ATOM   4180  H   LEU A 279      21.068  -2.537  28.927  1.00 52.94           H  
ATOM   4181  CA  LEU A 279      22.762  -2.896  27.677  1.00 52.94           C  
ATOM   4182  HA  LEU A 279      23.762  -2.967  28.105  1.00 52.94           H  
ATOM   4183  C   LEU A 279      22.907  -2.210  26.311  1.00 52.94           C  
ATOM   4184  CB  LEU A 279      22.163  -4.307  27.521  1.00 52.94           C  
ATOM   4185  HB2 LEU A 279      21.120  -4.207  27.222  1.00 52.94           H  
ATOM   4186  HB3 LEU A 279      22.688  -4.823  26.717  1.00 52.94           H  
ATOM   4187  O   LEU A 279      24.020  -2.046  25.817  1.00 52.94           O  
ATOM   4188  CG  LEU A 279      22.239  -5.179  28.789  1.00 52.94           C  
ATOM   4189  HG  LEU A 279      21.853  -4.628  29.647  1.00 52.94           H  
ATOM   4190  CD1 LEU A 279      21.382  -6.433  28.600  1.00 52.94           C  
ATOM   4191 HD11 LEU A 279      21.745  -7.009  27.749  1.00 52.94           H  
ATOM   4192 HD12 LEU A 279      20.346  -6.144  28.428  1.00 52.94           H  
ATOM   4193 HD13 LEU A 279      21.429  -7.050  29.498  1.00 52.94           H  
ATOM   4194  CD2 LEU A 279      23.670  -5.622  29.098  1.00 52.94           C  
ATOM   4195 HD21 LEU A 279      23.676  -6.268  29.976  1.00 52.94           H  
ATOM   4196 HD22 LEU A 279      24.093  -6.161  28.250  1.00 52.94           H  
ATOM   4197 HD23 LEU A 279      24.291  -4.753  29.316  1.00 52.94           H  
ATOM   4198  N   GLN A 280      21.802  -1.731  25.730  1.00 50.95           N  
ATOM   4199  H   GLN A 280      20.905  -1.929  26.150  1.00 50.95           H  
ATOM   4200  CA  GLN A 280      21.828  -0.972  24.479  1.00 50.95           C  
ATOM   4201  HA  GLN A 280      22.344  -1.576  23.733  1.00 50.95           H  
ATOM   4202  C   GLN A 280      22.613   0.340  24.610  1.00 50.95           C  
ATOM   4203  CB  GLN A 280      20.394  -0.736  23.984  1.00 50.95           C  
ATOM   4204  HB2 GLN A 280      19.917  -1.705  23.840  1.00 50.95           H  
ATOM   4205  HB3 GLN A 280      19.833  -0.180  24.735  1.00 50.95           H  
ATOM   4206  O   GLN A 280      23.328   0.679  23.681  1.00 50.95           O  
ATOM   4207  CG  GLN A 280      20.340   0.038  22.657  1.00 50.95           C  
ATOM   4208  HG2 GLN A 280      20.635   1.074  22.819  1.00 50.95           H  
ATOM   4209  HG3 GLN A 280      21.033  -0.411  21.946  1.00 50.95           H  
ATOM   4210  CD  GLN A 280      18.936   0.018  22.065  1.00 50.95           C  
ATOM   4211  NE2 GLN A 280      18.626  -0.935  21.214  1.00 50.95           N  
ATOM   4212 HE21 GLN A 280      17.678  -0.929  20.865  1.00 50.95           H  
ATOM   4213 HE22 GLN A 280      19.312  -1.628  20.953  1.00 50.95           H  
ATOM   4214  OE1 GLN A 280      18.083   0.832  22.375  1.00 50.95           O  
ATOM   4215  N   GLN A 281      22.541   1.059  25.734  1.00 47.24           N  
ATOM   4216  H   GLN A 281      21.907   0.755  26.458  1.00 47.24           H  
ATOM   4217  CA  GLN A 281      23.307   2.290  25.963  1.00 47.24           C  
ATOM   4218  HA  GLN A 281      23.254   2.902  25.062  1.00 47.24           H  
ATOM   4219  C   GLN A 281      24.802   2.030  26.200  1.00 47.24           C  
ATOM   4220  CB  GLN A 281      22.689   3.106  27.111  1.00 47.24           C  
ATOM   4221  HB2 GLN A 281      22.425   2.449  27.939  1.00 47.24           H  
ATOM   4222  HB3 GLN A 281      23.432   3.819  27.468  1.00 47.24           H  
ATOM   4223  O   GLN A 281      25.616   2.842  25.779  1.00 47.24           O  
ATOM   4224  CG  GLN A 281      21.453   3.898  26.644  1.00 47.24           C  
ATOM   4225  HG2 GLN A 281      21.750   4.572  25.840  1.00 47.24           H  
ATOM   4226  HG3 GLN A 281      20.700   3.216  26.251  1.00 47.24           H  
ATOM   4227  CD  GLN A 281      20.833   4.732  27.763  1.00 47.24           C  
ATOM   4228  NE2 GLN A 281      21.535   5.721  28.270  1.00 47.24           N  
ATOM   4229 HE21 GLN A 281      21.103   6.253  29.012  1.00 47.24           H  
ATOM   4230 HE22 GLN A 281      22.474   5.903  27.946  1.00 47.24           H  
ATOM   4231  OE1 GLN A 281      19.703   4.536  28.186  1.00 47.24           O  
ATOM   4232  N   GLN A 282      25.180   0.900  26.805  1.00 43.77           N  
ATOM   4233  H   GLN A 282      24.466   0.294  27.185  1.00 43.77           H  
ATOM   4234  CA  GLN A 282      26.582   0.476  26.918  1.00 43.77           C  
ATOM   4235  HA  GLN A 282      27.182   1.310  27.284  1.00 43.77           H  
ATOM   4236  C   GLN A 282      27.156   0.077  25.549  1.00 43.77           C  
ATOM   4237  CB  GLN A 282      26.684  -0.688  27.914  1.00 43.77           C  
ATOM   4238  HB2 GLN A 282      27.674  -1.138  27.840  1.00 43.77           H  
ATOM   4239  HB3 GLN A 282      25.946  -1.446  27.654  1.00 43.77           H  
ATOM   4240  O   GLN A 282      28.254   0.498  25.186  1.00 43.77           O  
ATOM   4241  CG  GLN A 282      26.472  -0.228  29.366  1.00 43.77           C  
ATOM   4242  HG2 GLN A 282      27.307   0.410  29.654  1.00 43.77           H  
ATOM   4243  HG3 GLN A 282      25.558   0.359  29.449  1.00 43.77           H  
ATOM   4244  CD  GLN A 282      26.366  -1.399  30.339  1.00 43.77           C  
ATOM   4245  NE2 GLN A 282      26.974  -1.312  31.502  1.00 43.77           N  
ATOM   4246 HE21 GLN A 282      26.897  -2.124  32.097  1.00 43.77           H  
ATOM   4247 HE22 GLN A 282      27.525  -0.500  31.742  1.00 43.77           H  
ATOM   4248  OE1 GLN A 282      25.730  -2.409  30.091  1.00 43.77           O  
ATOM   4249  N   GLN A 283      26.388  -0.674  24.752  1.00 48.75           N  
ATOM   4250  H   GLN A 283      25.514  -1.025  25.118  1.00 48.75           H  
ATOM   4251  CA  GLN A 283      26.721  -0.957  23.353  1.00 48.75           C  
ATOM   4252  HA  GLN A 283      27.697  -1.441  23.308  1.00 48.75           H  
ATOM   4253  C   GLN A 283      26.825   0.337  22.527  1.00 48.75           C  
ATOM   4254  CB  GLN A 283      25.667  -1.908  22.765  1.00 48.75           C  
ATOM   4255  HB2 GLN A 283      24.663  -1.549  22.991  1.00 48.75           H  
ATOM   4256  HB3 GLN A 283      25.783  -1.901  21.681  1.00 48.75           H  
ATOM   4257  O   GLN A 283      27.805   0.528  21.808  1.00 48.75           O  
ATOM   4258  CG  GLN A 283      25.830  -3.351  23.277  1.00 48.75           C  
ATOM   4259  HG2 GLN A 283      26.887  -3.616  23.256  1.00 48.75           H  
ATOM   4260  HG3 GLN A 283      25.498  -3.426  24.312  1.00 48.75           H  
ATOM   4261  CD  GLN A 283      25.068  -4.374  22.437  1.00 48.75           C  
ATOM   4262  NE2 GLN A 283      25.473  -5.625  22.461  1.00 48.75           N  
ATOM   4263 HE21 GLN A 283      25.041  -6.282  21.828  1.00 48.75           H  
ATOM   4264 HE22 GLN A 283      26.282  -5.880  23.011  1.00 48.75           H  
ATOM   4265  OE1 GLN A 283      24.141  -4.080  21.694  1.00 48.75           O  
ATOM   4266  N   GLN A 284      25.878   1.260  22.726  1.00 42.08           N  
ATOM   4267  H   GLN A 284      25.105   0.996  23.320  1.00 42.08           H  
ATOM   4268  CA  GLN A 284      25.783   2.591  22.114  1.00 42.08           C  
ATOM   4269  HA  GLN A 284      26.134   2.475  21.089  1.00 42.08           H  
ATOM   4270  C   GLN A 284      26.711   3.636  22.782  1.00 42.08           C  
ATOM   4271  CB  GLN A 284      24.294   2.987  22.032  1.00 42.08           C  
ATOM   4272  HB2 GLN A 284      23.754   2.142  21.604  1.00 42.08           H  
ATOM   4273  HB3 GLN A 284      23.916   3.169  23.038  1.00 42.08           H  
ATOM   4274  O   GLN A 284      26.406   4.825  22.831  1.00 42.08           O  
ATOM   4275  CG  GLN A 284      23.964   4.208  21.168  1.00 42.08           C  
ATOM   4276  HG2 GLN A 284      24.505   4.145  20.224  1.00 42.08           H  
ATOM   4277  HG3 GLN A 284      24.255   5.119  21.692  1.00 42.08           H  
ATOM   4278  CD  GLN A 284      22.478   4.306  20.871  1.00 42.08           C  
ATOM   4279  NE2 GLN A 284      21.708   4.952  21.718  1.00 42.08           N  
ATOM   4280 HE21 GLN A 284      22.124   5.408  22.517  1.00 42.08           H  
ATOM   4281 HE22 GLN A 284      20.724   4.994  21.494  1.00 42.08           H  
ATOM   4282  OE1 GLN A 284      21.984   3.807  19.871  1.00 42.08           O  
ATOM   4283  N   GLN A 285      27.856   3.189  23.300  1.00 39.80           N  
ATOM   4284  H   GLN A 285      27.965   2.186  23.335  1.00 39.80           H  
ATOM   4285  CA  GLN A 285      29.042   4.020  23.546  1.00 39.80           C  
ATOM   4286  HA  GLN A 285      28.965   4.925  22.944  1.00 39.80           H  
ATOM   4287  C   GLN A 285      30.341   3.329  23.090  1.00 39.80           C  
ATOM   4288  CB  GLN A 285      29.124   4.431  25.028  1.00 39.80           C  
ATOM   4289  HB2 GLN A 285      29.025   3.552  25.666  1.00 39.80           H  
ATOM   4290  HB3 GLN A 285      30.102   4.879  25.208  1.00 39.80           H  
ATOM   4291  O   GLN A 285      31.353   3.997  22.878  1.00 39.80           O  
ATOM   4292  CG  GLN A 285      28.052   5.470  25.393  1.00 39.80           C  
ATOM   4293  HG2 GLN A 285      27.069   4.999  25.409  1.00 39.80           H  
ATOM   4294  HG3 GLN A 285      28.043   6.246  24.628  1.00 39.80           H  
ATOM   4295  CD  GLN A 285      28.287   6.126  26.748  1.00 39.80           C  
ATOM   4296  NE2 GLN A 285      28.099   7.425  26.851  1.00 39.80           N  
ATOM   4297 HE21 GLN A 285      28.302   7.831  27.754  1.00 39.80           H  
ATOM   4298 HE22 GLN A 285      27.828   7.963  26.041  1.00 39.80           H  
ATOM   4299  OE1 GLN A 285      28.632   5.507  27.740  1.00 39.80           O  
ATOM   4300  N   GLN A 286      30.332   2.008  22.867  1.00 41.39           N  
ATOM   4301  H   GLN A 286      29.469   1.501  23.000  1.00 41.39           H  
ATOM   4302  CA  GLN A 286      31.486   1.239  22.385  1.00 41.39           C  
ATOM   4303  HA  GLN A 286      32.383   1.671  22.827  1.00 41.39           H  
ATOM   4304  C   GLN A 286      31.680   1.371  20.862  1.00 41.39           C  
ATOM   4305  CB  GLN A 286      31.402  -0.216  22.882  1.00 41.39           C  
ATOM   4306  HB2 GLN A 286      32.189  -0.800  22.405  1.00 41.39           H  
ATOM   4307  HB3 GLN A 286      30.436  -0.644  22.614  1.00 41.39           H  
ATOM   4308  O   GLN A 286      31.751   0.384  20.124  1.00 41.39           O  
ATOM   4309  CG  GLN A 286      31.609  -0.295  24.405  1.00 41.39           C  
ATOM   4310  HG2 GLN A 286      32.563   0.168  24.658  1.00 41.39           H  
ATOM   4311  HG3 GLN A 286      30.821   0.262  24.913  1.00 41.39           H  
ATOM   4312  CD  GLN A 286      31.618  -1.721  24.950  1.00 41.39           C  
ATOM   4313  NE2 GLN A 286      31.782  -1.887  26.244  1.00 41.39           N  
ATOM   4314 HE21 GLN A 286      31.875  -1.089  26.856  1.00 41.39           H  
ATOM   4315 HE22 GLN A 286      31.783  -2.844  26.566  1.00 41.39           H  
ATOM   4316  OE1 GLN A 286      31.496  -2.710  24.250  1.00 41.39           O  
ATOM   4317  N   ARG A 287      31.778   2.616  20.376  1.00 46.36           N  
ATOM   4318  H   ARG A 287      31.610   3.374  21.021  1.00 46.36           H  
ATOM   4319  CA  ARG A 287      32.203   2.930  19.001  1.00 46.36           C  
ATOM   4320  HA  ARG A 287      32.845   2.107  18.686  1.00 46.36           H  
ATOM   4321  C   ARG A 287      33.091   4.180  18.875  1.00 46.36           C  
ATOM   4322  CB  ARG A 287      30.982   2.975  18.064  1.00 46.36           C  
ATOM   4323  HB2 ARG A 287      30.633   4.003  17.971  1.00 46.36           H  
ATOM   4324  HB3 ARG A 287      30.170   2.368  18.465  1.00 46.36           H  
ATOM   4325  O   ARG A 287      33.252   4.699  17.772  1.00 46.36           O  
ATOM   4326  CG  ARG A 287      31.373   2.424  16.687  1.00 46.36           C  
ATOM   4327  HG2 ARG A 287      31.428   1.337  16.741  1.00 46.36           H  
ATOM   4328  HG3 ARG A 287      32.355   2.800  16.401  1.00 46.36           H  
ATOM   4329  CD  ARG A 287      30.377   2.839  15.607  1.00 46.36           C  
ATOM   4330  HD2 ARG A 287      30.288   3.925  15.626  1.00 46.36           H  
ATOM   4331  HD3 ARG A 287      29.404   2.395  15.820  1.00 46.36           H  
ATOM   4332  NE  ARG A 287      30.861   2.399  14.285  1.00 46.36           N  
ATOM   4333  HE  ARG A 287      31.635   1.751  14.294  1.00 46.36           H  
ATOM   4334  NH1 ARG A 287      29.513   3.729  12.989  1.00 46.36           N  
ATOM   4335 HH11 ARG A 287      29.259   4.110  12.089  1.00 46.36           H  
ATOM   4336 HH12 ARG A 287      29.084   4.088  13.830  1.00 46.36           H  
ATOM   4337  NH2 ARG A 287      31.068   2.449  12.023  1.00 46.36           N  
ATOM   4338 HH21 ARG A 287      30.797   2.824  11.126  1.00 46.36           H  
ATOM   4339 HH22 ARG A 287      31.856   1.821  12.088  1.00 46.36           H  
ATOM   4340  CZ  ARG A 287      30.477   2.859  13.110  1.00 46.36           C  
ATOM   4341  N   SER A 288      33.702   4.626  19.972  1.00 53.23           N  
ATOM   4342  H   SER A 288      33.558   4.127  20.838  1.00 53.23           H  
ATOM   4343  CA  SER A 288      34.709   5.697  19.992  1.00 53.23           C  
ATOM   4344  HA  SER A 288      35.071   5.863  18.978  1.00 53.23           H  
ATOM   4345  C   SER A 288      35.919   5.305  20.854  1.00 53.23           C  
ATOM   4346  CB  SER A 288      34.066   7.003  20.469  1.00 53.23           C  
ATOM   4347  HB2 SER A 288      33.126   7.154  19.937  1.00 53.23           H  
ATOM   4348  HB3 SER A 288      33.865   6.953  21.539  1.00 53.23           H  
ATOM   4349  O   SER A 288      35.825   4.387  21.666  1.00 53.23           O  
ATOM   4350  OG  SER A 288      34.926   8.088  20.182  1.00 53.23           O  
ATOM   4351  HG  SER A 288      34.417   8.900  20.247  1.00 53.23           H  
ATOM   4352  N   LEU A 289      37.050   5.990  20.648  1.00 42.37           N  
ATOM   4353  H   LEU A 289      36.970   6.762  20.001  1.00 42.37           H  
ATOM   4354  CA  LEU A 289      38.301   5.905  21.421  1.00 42.37           C  
ATOM   4355  HA  LEU A 289      39.092   6.270  20.765  1.00 42.37           H  
ATOM   4356  C   LEU A 289      38.781   4.487  21.809  1.00 42.37           C  
ATOM   4357  CB  LEU A 289      38.240   6.870  22.625  1.00 42.37           C  
ATOM   4358  HB2 LEU A 289      37.395   6.586  23.252  1.00 42.37           H  
ATOM   4359  HB3 LEU A 289      39.146   6.743  23.217  1.00 42.37           H  
ATOM   4360  O   LEU A 289      38.928   4.162  22.986  1.00 42.37           O  
ATOM   4361  CG  LEU A 289      38.119   8.364  22.267  1.00 42.37           C  
ATOM   4362  HG  LEU A 289      37.200   8.534  21.706  1.00 42.37           H  
ATOM   4363  CD1 LEU A 289      38.055   9.191  23.552  1.00 42.37           C  
ATOM   4364 HD11 LEU A 289      37.925  10.245  23.306  1.00 42.37           H  
ATOM   4365 HD12 LEU A 289      37.204   8.867  24.151  1.00 42.37           H  
ATOM   4366 HD13 LEU A 289      38.971   9.062  24.129  1.00 42.37           H  
ATOM   4367  CD2 LEU A 289      39.303   8.876  21.441  1.00 42.37           C  
ATOM   4368 HD21 LEU A 289      40.241   8.651  21.949  1.00 42.37           H  
ATOM   4369 HD22 LEU A 289      39.303   8.416  20.452  1.00 42.37           H  
ATOM   4370 HD23 LEU A 289      39.218   9.954  21.306  1.00 42.37           H  
ATOM   4371  N   LEU A 290      39.153   3.686  20.804  1.00 33.40           N  
ATOM   4372  H   LEU A 290      39.015   4.025  19.863  1.00 33.40           H  
ATOM   4373  CA  LEU A 290      40.167   2.633  20.965  1.00 33.40           C  
ATOM   4374  HA  LEU A 290      40.457   2.616  22.015  1.00 33.40           H  
ATOM   4375  C   LEU A 290      41.426   3.007  20.150  1.00 33.40           C  
ATOM   4376  CB  LEU A 290      39.602   1.250  20.595  1.00 33.40           C  
ATOM   4377  HB2 LEU A 290      40.427   0.538  20.558  1.00 33.40           H  
ATOM   4378  HB3 LEU A 290      39.171   1.311  19.595  1.00 33.40           H  
ATOM   4379  O   LEU A 290      41.272   3.619  19.092  1.00 33.40           O  
ATOM   4380  CG  LEU A 290      38.538   0.713  21.573  1.00 33.40           C  
ATOM   4381  HG  LEU A 290      37.705   1.412  21.631  1.00 33.40           H  
ATOM   4382  CD1 LEU A 290      38.008  -0.627  21.056  1.00 33.40           C  
ATOM   4383 HD11 LEU A 290      38.815  -1.358  21.009  1.00 33.40           H  
ATOM   4384 HD12 LEU A 290      37.226  -0.992  21.721  1.00 33.40           H  
ATOM   4385 HD13 LEU A 290      37.583  -0.491  20.062  1.00 33.40           H  
ATOM   4386  CD2 LEU A 290      39.094   0.474  22.981  1.00 33.40           C  
ATOM   4387 HD21 LEU A 290      38.333  -0.003  23.599  1.00 33.40           H  
ATOM   4388 HD22 LEU A 290      39.344   1.427  23.447  1.00 33.40           H  
ATOM   4389 HD23 LEU A 290      39.978  -0.162  22.939  1.00 33.40           H  
ATOM   4390  N   PRO A 291      42.656   2.725  20.630  1.00 31.42           N  
ATOM   4391  CA  PRO A 291      43.816   3.541  20.256  1.00 31.42           C  
ATOM   4392  HA  PRO A 291      43.468   4.536  19.976  1.00 31.42           H  
ATOM   4393  C   PRO A 291      44.657   2.981  19.103  1.00 31.42           C  
ATOM   4394  CB  PRO A 291      44.672   3.676  21.528  1.00 31.42           C  
ATOM   4395  HB2 PRO A 291      44.889   4.721  21.752  1.00 31.42           H  
ATOM   4396  HB3 PRO A 291      45.603   3.120  21.422  1.00 31.42           H  
ATOM   4397  O   PRO A 291      44.912   1.779  19.018  1.00 31.42           O  
ATOM   4398  CG  PRO A 291      43.832   3.039  22.636  1.00 31.42           C  
ATOM   4399  HG2 PRO A 291      44.452   2.562  23.395  1.00 31.42           H  
ATOM   4400  HG3 PRO A 291      43.177   3.786  23.084  1.00 31.42           H  
ATOM   4401  CD  PRO A 291      43.001   2.027  21.858  1.00 31.42           C  
ATOM   4402  HD2 PRO A 291      43.615   1.164  21.603  1.00 31.42           H  
ATOM   4403  HD3 PRO A 291      42.147   1.694  22.449  1.00 31.42           H  
ATOM   4404  N   GLU A 292      45.223   3.887  18.305  1.00 31.43           N  
ATOM   4405  H   GLU A 292      44.946   4.854  18.391  1.00 31.43           H  
ATOM   4406  CA  GLU A 292      46.367   3.607  17.432  1.00 31.43           C  
ATOM   4407  HA  GLU A 292      46.200   2.669  16.903  1.00 31.43           H  
ATOM   4408  C   GLU A 292      47.637   3.457  18.290  1.00 31.43           C  
ATOM   4409  CB  GLU A 292      46.519   4.723  16.382  1.00 31.43           C  
ATOM   4410  HB2 GLU A 292      46.649   5.678  16.891  1.00 31.43           H  
ATOM   4411  HB3 GLU A 292      47.411   4.520  15.790  1.00 31.43           H  
ATOM   4412  O   GLU A 292      48.357   4.422  18.554  1.00 31.43           O  
ATOM   4413  CG  GLU A 292      45.313   4.812  15.436  1.00 31.43           C  
ATOM   4414  HG2 GLU A 292      45.152   3.835  14.982  1.00 31.43           H  
ATOM   4415  HG3 GLU A 292      44.421   5.071  16.006  1.00 31.43           H  
ATOM   4416  CD  GLU A 292      45.539   5.869  14.348  1.00 31.43           C  
ATOM   4417  OE1 GLU A 292      45.466   5.494  13.156  1.00 31.43           O  
ATOM   4418  OE2 GLU A 292      45.780   7.040  14.722  1.00 31.43           O  
ATOM   4419  N   PHE A 293      47.895   2.248  18.798  1.00 29.48           N  
ATOM   4420  H   PHE A 293      47.216   1.516  18.643  1.00 29.48           H  
ATOM   4421  CA  PHE A 293      49.037   1.980  19.678  1.00 29.48           C  
ATOM   4422  HA  PHE A 293      49.026   2.720  20.479  1.00 29.48           H  
ATOM   4423  C   PHE A 293      50.384   2.127  18.948  1.00 29.48           C  
ATOM   4424  CB  PHE A 293      48.898   0.599  20.333  1.00 29.48           C  
ATOM   4425  HB2 PHE A 293      49.891   0.267  20.637  1.00 29.48           H  
ATOM   4426  HB3 PHE A 293      48.530  -0.122  19.603  1.00 29.48           H  
ATOM   4427  O   PHE A 293      50.845   1.220  18.254  1.00 29.48           O  
ATOM   4428  CG  PHE A 293      48.030   0.579  21.575  1.00 29.48           C  
ATOM   4429  CD1 PHE A 293      48.571   1.006  22.803  1.00 29.48           C  
ATOM   4430  HD1 PHE A 293      49.590   1.363  22.849  1.00 29.48           H  
ATOM   4431  CD2 PHE A 293      46.705   0.107  21.524  1.00 29.48           C  
ATOM   4432  HD2 PHE A 293      46.279  -0.212  20.584  1.00 29.48           H  
ATOM   4433  CE1 PHE A 293      47.796   0.959  23.975  1.00 29.48           C  
ATOM   4434  HE1 PHE A 293      48.216   1.287  24.915  1.00 29.48           H  
ATOM   4435  CE2 PHE A 293      45.937   0.041  22.701  1.00 29.48           C  
ATOM   4436  HE2 PHE A 293      44.928  -0.344  22.663  1.00 29.48           H  
ATOM   4437  CZ  PHE A 293      46.479   0.470  23.925  1.00 29.48           C  
ATOM   4438  HZ  PHE A 293      45.886   0.422  24.826  1.00 29.48           H  
ATOM   4439  N   GLN A 294      51.044   3.268  19.158  1.00 25.62           N  
ATOM   4440  H   GLN A 294      50.548   4.002  19.644  1.00 25.62           H  
ATOM   4441  CA  GLN A 294      52.361   3.592  18.604  1.00 25.62           C  
ATOM   4442  HA  GLN A 294      52.381   3.272  17.562  1.00 25.62           H  
ATOM   4443  C   GLN A 294      53.488   2.832  19.328  1.00 25.62           C  
ATOM   4444  CB  GLN A 294      52.578   5.117  18.624  1.00 25.62           C  
ATOM   4445  HB2 GLN A 294      52.525   5.479  19.651  1.00 25.62           H  
ATOM   4446  HB3 GLN A 294      53.576   5.327  18.237  1.00 25.62           H  
ATOM   4447  O   GLN A 294      54.231   3.400  20.130  1.00 25.62           O  
ATOM   4448  CG  GLN A 294      51.552   5.880  17.768  1.00 25.62           C  
ATOM   4449  HG2 GLN A 294      51.573   5.494  16.749  1.00 25.62           H  
ATOM   4450  HG3 GLN A 294      50.552   5.721  18.173  1.00 25.62           H  
ATOM   4451  CD  GLN A 294      51.797   7.387  17.717  1.00 25.62           C  
ATOM   4452  NE2 GLN A 294      50.883   8.141  17.148  1.00 25.62           N  
ATOM   4453 HE21 GLN A 294      50.041   7.732  16.770  1.00 25.62           H  
ATOM   4454 HE22 GLN A 294      51.068   9.133  17.120  1.00 25.62           H  
ATOM   4455  OE1 GLN A 294      52.799   7.916  18.172  1.00 25.62           O  
ATOM   4456  N   PHE A 295      53.628   1.534  19.044  1.00 27.06           N  
ATOM   4457  H   PHE A 295      52.936   1.107  18.445  1.00 27.06           H  
ATOM   4458  CA  PHE A 295      54.777   0.730  19.473  1.00 27.06           C  
ATOM   4459  HA  PHE A 295      54.906   0.846  20.549  1.00 27.06           H  
ATOM   4460  C   PHE A 295      56.058   1.236  18.789  1.00 27.06           C  
ATOM   4461  CB  PHE A 295      54.515  -0.757  19.187  1.00 27.06           C  
ATOM   4462  HB2 PHE A 295      54.152  -0.874  18.165  1.00 27.06           H  
ATOM   4463  HB3 PHE A 295      55.461  -1.293  19.256  1.00 27.06           H  
ATOM   4464  O   PHE A 295      56.320   0.935  17.626  1.00 27.06           O  
ATOM   4465  CG  PHE A 295      53.544  -1.404  20.156  1.00 27.06           C  
ATOM   4466  CD1 PHE A 295      54.006  -1.858  21.406  1.00 27.06           C  
ATOM   4467  HD1 PHE A 295      55.048  -1.748  21.669  1.00 27.06           H  
ATOM   4468  CD2 PHE A 295      52.184  -1.552  19.820  1.00 27.06           C  
ATOM   4469  HD2 PHE A 295      51.821  -1.203  18.865  1.00 27.06           H  
ATOM   4470  CE1 PHE A 295      53.115  -2.454  22.317  1.00 27.06           C  
ATOM   4471  HE1 PHE A 295      53.474  -2.798  23.276  1.00 27.06           H  
ATOM   4472  CE2 PHE A 295      51.295  -2.153  20.730  1.00 27.06           C  
ATOM   4473  HE2 PHE A 295      50.253  -2.266  20.469  1.00 27.06           H  
ATOM   4474  CZ  PHE A 295      51.759  -2.600  21.979  1.00 27.06           C  
ATOM   4475  HZ  PHE A 295      51.073  -3.056  22.678  1.00 27.06           H  
ATOM   4476  N   ASN A 296      56.832   2.048  19.512  1.00 25.97           N  
ATOM   4477  H   ASN A 296      56.536   2.264  20.453  1.00 25.97           H  
ATOM   4478  CA  ASN A 296      57.947   2.831  18.985  1.00 25.97           C  
ATOM   4479  HA  ASN A 296      58.175   2.501  17.971  1.00 25.97           H  
ATOM   4480  C   ASN A 296      59.213   2.649  19.842  1.00 25.97           C  
ATOM   4481  CB  ASN A 296      57.479   4.300  18.927  1.00 25.97           C  
ATOM   4482  HB2 ASN A 296      56.549   4.355  18.360  1.00 25.97           H  
ATOM   4483  HB3 ASN A 296      57.274   4.645  19.940  1.00 25.97           H  
ATOM   4484  O   ASN A 296      59.136   2.636  21.070  1.00 25.97           O  
ATOM   4485  CG  ASN A 296      58.469   5.256  18.283  1.00 25.97           C  
ATOM   4486  ND2 ASN A 296      58.207   6.539  18.363  1.00 25.97           N  
ATOM   4487 HD21 ASN A 296      58.855   7.162  17.901  1.00 25.97           H  
ATOM   4488 HD22 ASN A 296      57.361   6.857  18.812  1.00 25.97           H  
ATOM   4489  OD1 ASN A 296      59.469   4.882  17.694  1.00 25.97           O  
ATOM   4490  N   GLY A 297      60.375   2.577  19.186  1.00 24.38           N  
ATOM   4491  H   GLY A 297      60.333   2.692  18.184  1.00 24.38           H  
ATOM   4492  CA  GLY A 297      61.699   2.545  19.814  1.00 24.38           C  
ATOM   4493  HA2 GLY A 297      62.362   3.212  19.263  1.00 24.38           H  
ATOM   4494  HA3 GLY A 297      61.625   2.929  20.831  1.00 24.38           H  
ATOM   4495  C   GLY A 297      62.338   1.155  19.891  1.00 24.38           C  
ATOM   4496  O   GLY A 297      62.086   0.407  20.832  1.00 24.38           O  
ATOM   4497  N   ASN A 298      63.299   0.896  18.991  1.00 25.60           N  
ATOM   4498  H   ASN A 298      63.444   1.594  18.276  1.00 25.60           H  
ATOM   4499  CA  ASN A 298      64.102  -0.341  18.880  1.00 25.60           C  
ATOM   4500  HA  ASN A 298      64.852  -0.143  18.115  1.00 25.60           H  
ATOM   4501  C   ASN A 298      63.297  -1.571  18.376  1.00 25.60           C  
ATOM   4502  CB  ASN A 298      64.878  -0.600  20.192  1.00 25.60           C  
ATOM   4503  HB2 ASN A 298      65.690  -1.304  20.013  1.00 25.60           H  
ATOM   4504  HB3 ASN A 298      64.212  -1.056  20.924  1.00 25.60           H  
ATOM   4505  O   ASN A 298      62.076  -1.528  18.296  1.00 25.60           O  
ATOM   4506  CG  ASN A 298      65.503   0.644  20.792  1.00 25.60           C  
ATOM   4507  ND2 ASN A 298      64.864   1.240  21.771  1.00 25.60           N  
ATOM   4508 HD21 ASN A 298      65.284   2.068  22.170  1.00 25.60           H  
ATOM   4509 HD22 ASN A 298      63.955   0.889  22.037  1.00 25.60           H  
ATOM   4510  OD1 ASN A 298      66.550   1.100  20.368  1.00 25.60           O  
ATOM   4511  N   GLY A 299      63.911  -2.679  17.939  1.00 24.65           N  
ATOM   4512  H   GLY A 299      63.267  -3.424  17.713  1.00 24.65           H  
ATOM   4513  CA  GLY A 299      65.347  -2.994  17.836  1.00 24.65           C  
ATOM   4514  HA2 GLY A 299      65.497  -3.620  16.957  1.00 24.65           H  
ATOM   4515  HA3 GLY A 299      65.921  -2.079  17.688  1.00 24.65           H  
ATOM   4516  C   GLY A 299      65.928  -3.745  19.047  1.00 24.65           C  
ATOM   4517  O   GLY A 299      65.215  -4.000  20.006  1.00 24.65           O  
ATOM   4518  N   ILE A 300      67.245  -4.012  19.006  1.00 25.89           N  
ATOM   4519  H   ILE A 300      67.734  -3.730  18.169  1.00 25.89           H  
ATOM   4520  CA  ILE A 300      68.060  -4.683  20.049  1.00 25.89           C  
ATOM   4521  HA  ILE A 300      69.090  -4.643  19.695  1.00 25.89           H  
ATOM   4522  C   ILE A 300      67.697  -6.181  20.244  1.00 25.89           C  
ATOM   4523  CB  ILE A 300      68.043  -3.867  21.379  1.00 25.89           C  
ATOM   4524  HB  ILE A 300      67.017  -3.833  21.746  1.00 25.89           H  
ATOM   4525  O   ILE A 300      66.634  -6.508  20.748  1.00 25.89           O  
ATOM   4526  CG1 ILE A 300      68.523  -2.411  21.147  1.00 25.89           C  
ATOM   4527 HG12 ILE A 300      69.557  -2.421  20.803  1.00 25.89           H  
ATOM   4528 HG13 ILE A 300      67.925  -1.952  20.359  1.00 25.89           H  
ATOM   4529  CG2 ILE A 300      68.891  -4.505  22.499  1.00 25.89           C  
ATOM   4530 HG21 ILE A 300      68.661  -5.565  22.603  1.00 25.89           H  
ATOM   4531 HG22 ILE A 300      69.954  -4.362  22.309  1.00 25.89           H  
ATOM   4532 HG23 ILE A 300      68.650  -4.035  23.453  1.00 25.89           H  
ATOM   4533  CD1 ILE A 300      68.420  -1.494  22.376  1.00 25.89           C  
ATOM   4534 HD11 ILE A 300      68.038  -0.520  22.070  1.00 25.89           H  
ATOM   4535 HD12 ILE A 300      67.738  -1.910  23.118  1.00 25.89           H  
ATOM   4536 HD13 ILE A 300      69.405  -1.359  22.821  1.00 25.89           H  
ATOM   4537  N   ASN A 301      68.560  -7.156  19.925  1.00 28.99           N  
ATOM   4538  H   ASN A 301      68.212  -8.088  20.102  1.00 28.99           H  
ATOM   4539  CA  ASN A 301      69.848  -7.097  19.218  1.00 28.99           C  
ATOM   4540  HA  ASN A 301      69.767  -6.386  18.396  1.00 28.99           H  
ATOM   4541  C   ASN A 301      70.230  -8.476  18.622  1.00 28.99           C  
ATOM   4542  CB  ASN A 301      70.951  -6.649  20.205  1.00 28.99           C  
ATOM   4543  HB2 ASN A 301      71.253  -7.497  20.820  1.00 28.99           H  
ATOM   4544  HB3 ASN A 301      70.572  -5.875  20.873  1.00 28.99           H  
ATOM   4545  O   ASN A 301      69.645  -9.489  18.994  1.00 28.99           O  
ATOM   4546  CG  ASN A 301      72.179  -6.071  19.519  1.00 28.99           C  
ATOM   4547  ND2 ASN A 301      73.228  -5.803  20.255  1.00 28.99           N  
ATOM   4548 HD21 ASN A 301      73.243  -6.035  21.238  1.00 28.99           H  
ATOM   4549 HD22 ASN A 301      74.048  -5.489  19.756  1.00 28.99           H  
ATOM   4550  OD1 ASN A 301      72.202  -5.839  18.323  1.00 28.99           O  
ATOM   4551  N   ASN A 302      71.299  -8.499  17.815  1.00 31.45           N  
ATOM   4552  H   ASN A 302      71.732  -7.603  17.645  1.00 31.45           H  
ATOM   4553  CA  ASN A 302      71.975  -9.659  17.207  1.00 31.45           C  
ATOM   4554  HA  ASN A 302      72.874  -9.243  16.753  1.00 31.45           H  
ATOM   4555  C   ASN A 302      71.177 -10.373  16.088  1.00 31.45           C  
ATOM   4556  CB  ASN A 302      72.463 -10.643  18.291  1.00 31.45           C  
ATOM   4557  HB2 ASN A 302      73.069 -11.422  17.828  1.00 31.45           H  
ATOM   4558  HB3 ASN A 302      71.597 -11.126  18.743  1.00 31.45           H  
ATOM   4559  O   ASN A 302      69.969 -10.534  16.171  1.00 31.45           O  
ATOM   4560  CG  ASN A 302      73.299 -10.009  19.391  1.00 31.45           C  
ATOM   4561  ND2 ASN A 302      73.342 -10.617  20.552  1.00 31.45           N  
ATOM   4562 HD21 ASN A 302      73.914 -10.188  21.265  1.00 31.45           H  
ATOM   4563 HD22 ASN A 302      72.780 -11.441  20.714  1.00 31.45           H  
ATOM   4564  OD1 ASN A 302      73.938  -8.984  19.230  1.00 31.45           O  
ATOM   4565  N   GLY A 303      71.789 -10.867  15.005  1.00 22.62           N  
ATOM   4566  H   GLY A 303      71.154 -11.324  14.367  1.00 22.62           H  
ATOM   4567  CA  GLY A 303      73.181 -10.698  14.548  1.00 22.62           C  
ATOM   4568  HA2 GLY A 303      73.628  -9.799  14.971  1.00 22.62           H  
ATOM   4569  HA3 GLY A 303      73.156 -10.551  13.468  1.00 22.62           H  
ATOM   4570  C   GLY A 303      74.141 -11.869  14.807  1.00 22.62           C  
ATOM   4571  O   GLY A 303      75.282 -11.804  14.362  1.00 22.62           O  
ATOM   4572  N   ALA A 304      73.699 -12.943  15.467  1.00 21.81           N  
ATOM   4573  H   ALA A 304      72.738 -12.961  15.775  1.00 21.81           H  
ATOM   4574  CA  ALA A 304      74.477 -14.171  15.663  1.00 21.81           C  
ATOM   4575  HA  ALA A 304      75.328 -14.174  14.982  1.00 21.81           H  
ATOM   4576  C   ALA A 304      73.583 -15.395  15.380  1.00 21.81           C  
ATOM   4577  CB  ALA A 304      75.036 -14.187  17.091  1.00 21.81           C  
ATOM   4578  HB1 ALA A 304      74.219 -14.176  17.813  1.00 21.81           H  
ATOM   4579  HB2 ALA A 304      75.632 -15.087  17.241  1.00 21.81           H  
ATOM   4580  HB3 ALA A 304      75.670 -13.315  17.248  1.00 21.81           H  
ATOM   4581  O   ALA A 304      72.479 -15.463  15.907  1.00 21.81           O  
ATOM   4582  N   ASN A 305      73.952 -16.382  14.558  1.00 24.12           N  
ATOM   4583  H   ASN A 305      73.245 -17.096  14.453  1.00 24.12           H  
ATOM   4584  CA  ASN A 305      75.197 -16.581  13.801  1.00 24.12           C  
ATOM   4585  HA  ASN A 305      75.117 -17.585  13.384  1.00 24.12           H  
ATOM   4586  C   ASN A 305      76.488 -16.631  14.646  1.00 24.12           C  
ATOM   4587  CB  ASN A 305      75.264 -15.640  12.580  1.00 24.12           C  
ATOM   4588  HB2 ASN A 305      75.422 -14.610  12.899  1.00 24.12           H  
ATOM   4589  HB3 ASN A 305      74.329 -15.690  12.022  1.00 24.12           H  
ATOM   4590  O   ASN A 305      77.359 -15.774  14.533  1.00 24.12           O  
ATOM   4591  CG  ASN A 305      76.389 -16.041  11.637  1.00 24.12           C  
ATOM   4592  ND2 ASN A 305      77.077 -15.094  11.047  1.00 24.12           N  
ATOM   4593 HD21 ASN A 305      77.839 -15.400  10.460  1.00 24.12           H  
ATOM   4594 HD22 ASN A 305      76.919 -14.125  11.282  1.00 24.12           H  
ATOM   4595  OD1 ASN A 305      76.655 -17.210  11.417  1.00 24.12           O  
ATOM   4596  N   ASN A 306      76.611 -17.667  15.477  1.00 24.07           N  
ATOM   4597  H   ASN A 306      75.831 -18.303  15.558  1.00 24.07           H  
ATOM   4598  CA  ASN A 306      77.901 -18.237  15.872  1.00 24.07           C  
ATOM   4599  HA  ASN A 306      78.635 -17.978  15.108  1.00 24.07           H  
ATOM   4600  C   ASN A 306      77.772 -19.776  15.881  1.00 24.07           C  
ATOM   4601  CB  ASN A 306      78.373 -17.641  17.213  1.00 24.07           C  
ATOM   4602  HB2 ASN A 306      78.242 -16.559  17.190  1.00 24.07           H  
ATOM   4603  HB3 ASN A 306      77.773 -18.050  18.026  1.00 24.07           H  
ATOM   4604  O   ASN A 306      76.654 -20.292  15.917  1.00 24.07           O  
ATOM   4605  CG  ASN A 306      79.846 -17.914  17.486  1.00 24.07           C  
ATOM   4606  ND2 ASN A 306      80.327 -17.613  18.668  1.00 24.07           N  
ATOM   4607 HD21 ASN A 306      81.303 -17.834  18.809  1.00 24.07           H  
ATOM   4608 HD22 ASN A 306      79.739 -17.209  19.382  1.00 24.07           H  
ATOM   4609  OD1 ASN A 306      80.587 -18.398  16.649  1.00 24.07           O  
ATOM   4610  N   ASN A 307      78.881 -20.508  15.778  1.00 22.35           N  
ATOM   4611  H   ASN A 307      79.772 -20.042  15.874  1.00 22.35           H  
ATOM   4612  CA  ASN A 307      78.894 -21.950  15.497  1.00 22.35           C  
ATOM   4613  HA  ASN A 307      78.004 -22.406  15.929  1.00 22.35           H  
ATOM   4614  C   ASN A 307      80.123 -22.632  16.148  1.00 22.35           C  
ATOM   4615  CB  ASN A 307      78.827 -22.093  13.955  1.00 22.35           C  
ATOM   4616  HB2 ASN A 307      79.820 -21.959  13.526  1.00 22.35           H  
ATOM   4617  HB3 ASN A 307      78.185 -21.309  13.554  1.00 22.35           H  
ATOM   4618  O   ASN A 307      80.758 -22.061  17.034  1.00 22.35           O  
ATOM   4619  CG  ASN A 307      78.250 -23.414  13.464  1.00 22.35           C  
ATOM   4620  ND2 ASN A 307      77.761 -23.456  12.249  1.00 22.35           N  
ATOM   4621 HD21 ASN A 307      77.740 -22.626  11.674  1.00 22.35           H  
ATOM   4622 HD22 ASN A 307      77.367 -24.338  11.954  1.00 22.35           H  
ATOM   4623  OD1 ASN A 307      78.246 -24.426  14.142  1.00 22.35           O  
ATOM   4624  N   ASN A 308      80.464 -23.856  15.730  1.00 41.47           N  
ATOM   4625  H   ASN A 308      79.865 -24.304  15.051  1.00 41.47           H  
ATOM   4626  CA  ASN A 308      81.664 -24.566  16.176  1.00 41.47           C  
ATOM   4627  HA  ASN A 308      81.563 -24.711  17.252  1.00 41.47           H  
ATOM   4628  C   ASN A 308      82.943 -23.727  15.942  1.00 41.47           C  
ATOM   4629  CB  ASN A 308      81.707 -25.949  15.505  1.00 41.47           C  
ATOM   4630  HB2 ASN A 308      80.720 -26.409  15.557  1.00 41.47           H  
ATOM   4631  HB3 ASN A 308      81.983 -25.834  14.457  1.00 41.47           H  
ATOM   4632  O   ASN A 308      83.075 -23.018  14.942  1.00 41.47           O  
ATOM   4633  CG  ASN A 308      82.688 -26.895  16.178  1.00 41.47           C  
ATOM   4634  ND2 ASN A 308      82.886 -28.068  15.626  1.00 41.47           N  
ATOM   4635 HD21 ASN A 308      82.407 -28.326  14.775  1.00 41.47           H  
ATOM   4636 HD22 ASN A 308      83.541 -28.675  16.097  1.00 41.47           H  
ATOM   4637  OD1 ASN A 308      83.273 -26.608  17.208  1.00 41.47           O  
ATOM   4638  N   ASN A 309      83.854 -23.742  16.914  1.00 21.78           N  
ATOM   4639  H   ASN A 309      83.795 -24.496  17.584  1.00 21.78           H  
ATOM   4640  CA  ASN A 309      84.459 -22.491  17.374  1.00 21.78           C  
ATOM   4641  HA  ASN A 309      83.792 -21.686  17.065  1.00 21.78           H  
ATOM   4642  C   ASN A 309      85.830 -22.134  16.757  1.00 21.78           C  
ATOM   4643  CB  ASN A 309      84.438 -22.478  18.914  1.00 21.78           C  
ATOM   4644  HB2 ASN A 309      85.177 -23.186  19.289  1.00 21.78           H  
ATOM   4645  HB3 ASN A 309      83.451 -22.781  19.264  1.00 21.78           H  
ATOM   4646  O   ASN A 309      86.846 -22.114  17.454  1.00 21.78           O  
ATOM   4647  CG  ASN A 309      84.726 -21.104  19.502  1.00 21.78           C  
ATOM   4648  ND2 ASN A 309      84.902 -21.030  20.800  1.00 21.78           N  
ATOM   4649 HD21 ASN A 309      85.087 -20.109  21.172  1.00 21.78           H  
ATOM   4650 HD22 ASN A 309      84.881 -21.866  21.366  1.00 21.78           H  
ATOM   4651  OD1 ASN A 309      84.765 -20.080  18.839  1.00 21.78           O  
ATOM   4652  N   ASN A 310      85.792 -21.695  15.492  1.00 21.60           N  
ATOM   4653  H   ASN A 310      84.929 -21.862  14.994  1.00 21.60           H  
ATOM   4654  CA  ASN A 310      86.704 -20.676  14.938  1.00 21.60           C  
ATOM   4655  HA  ASN A 310      86.364 -20.459  13.926  1.00 21.60           H  
ATOM   4656  C   ASN A 310      88.208 -21.077  14.802  1.00 21.60           C  
ATOM   4657  CB  ASN A 310      86.442 -19.403  15.794  1.00 21.60           C  
ATOM   4658  HB2 ASN A 310      86.909 -19.533  16.770  1.00 21.60           H  
ATOM   4659  HB3 ASN A 310      85.370 -19.293  15.959  1.00 21.60           H  
ATOM   4660  O   ASN A 310      88.606 -22.216  15.023  1.00 21.60           O  
ATOM   4661  CG  ASN A 310      86.920 -18.085  15.217  1.00 21.60           C  
ATOM   4662  ND2 ASN A 310      86.940 -17.048  16.016  1.00 21.60           N  
ATOM   4663 HD21 ASN A 310      87.308 -16.190  15.629  1.00 21.60           H  
ATOM   4664 HD22 ASN A 310      86.609 -17.133  16.966  1.00 21.60           H  
ATOM   4665  OD1 ASN A 310      87.288 -17.969  14.062  1.00 21.60           O  
ATOM   4666  N   ASN A 311      89.048 -20.104  14.425  1.00 21.99           N  
ATOM   4667  H   ASN A 311      88.611 -19.232  14.163  1.00 21.99           H  
ATOM   4668  CA  ASN A 311      90.512 -20.058  14.558  1.00 21.99           C  
ATOM   4669  HA  ASN A 311      90.810 -19.088  14.160  1.00 21.99           H  
ATOM   4670  C   ASN A 311      91.352 -21.072  13.749  1.00 21.99           C  
ATOM   4671  CB  ASN A 311      90.884 -20.022  16.052  1.00 21.99           C  
ATOM   4672  HB2 ASN A 311      90.540 -20.939  16.531  1.00 21.99           H  
ATOM   4673  HB3 ASN A 311      91.968 -19.978  16.154  1.00 21.99           H  
ATOM   4674  O   ASN A 311      91.998 -21.963  14.308  1.00 21.99           O  
ATOM   4675  CG  ASN A 311      90.314 -18.813  16.767  1.00 21.99           C  
ATOM   4676  ND2 ASN A 311      89.616 -19.011  17.860  1.00 21.99           N  
ATOM   4677 HD21 ASN A 311      89.259 -18.187  18.322  1.00 21.99           H  
ATOM   4678 HD22 ASN A 311      89.406 -19.951  18.162  1.00 21.99           H  
ATOM   4679  OD1 ASN A 311      90.480 -17.681  16.352  1.00 21.99           O  
ATOM   4680  N   ASN A 312      91.501 -20.832  12.438  1.00 25.28           N  
ATOM   4681  H   ASN A 312      90.939 -20.112  12.007  1.00 25.28           H  
ATOM   4682  CA  ASN A 312      92.745 -21.192  11.743  1.00 25.28           C  
ATOM   4683  HA  ASN A 312      93.553 -20.986  12.445  1.00 25.28           H  
ATOM   4684  C   ASN A 312      93.063 -20.317  10.513  1.00 25.28           C  
ATOM   4685  CB  ASN A 312      92.780 -22.697  11.412  1.00 25.28           C  
ATOM   4686  HB2 ASN A 312      92.620 -22.870  10.348  1.00 25.28           H  
ATOM   4687  HB3 ASN A 312      92.009 -23.238  11.960  1.00 25.28           H  
ATOM   4688  O   ASN A 312      92.338 -19.376  10.206  1.00 25.28           O  
ATOM   4689  CG  ASN A 312      94.138 -23.231  11.818  1.00 25.28           C  
ATOM   4690  ND2 ASN A 312      94.269 -23.636  13.058  1.00 25.28           N  
ATOM   4691 HD21 ASN A 312      95.174 -23.961  13.366  1.00 25.28           H  
ATOM   4692 HD22 ASN A 312      93.486 -23.521  13.686  1.00 25.28           H  
ATOM   4693  OD1 ASN A 312      95.110 -23.151  11.079  1.00 25.28           O  
ATOM   4694  N   ASN A 313      94.180 -20.622   9.843  1.00 27.18           N  
ATOM   4695  H   ASN A 313      94.668 -21.458  10.133  1.00 27.18           H  
ATOM   4696  CA  ASN A 313      94.707 -19.913   8.672  1.00 27.18           C  
ATOM   4697  HA  ASN A 313      94.705 -18.850   8.913  1.00 27.18           H  
ATOM   4698  C   ASN A 313      93.818 -20.159   7.429  1.00 27.18           C  
ATOM   4699  CB  ASN A 313      96.157 -20.372   8.439  1.00 27.18           C  
ATOM   4700  HB2 ASN A 313      96.167 -21.436   8.199  1.00 27.18           H  
ATOM   4701  HB3 ASN A 313      96.569 -19.830   7.588  1.00 27.18           H  
ATOM   4702  O   ASN A 313      93.303 -21.260   7.274  1.00 27.18           O  
ATOM   4703  CG  ASN A 313      97.065 -20.124   9.634  1.00 27.18           C  
ATOM   4704  ND2 ASN A 313      97.154 -21.044  10.571  1.00 27.18           N  
ATOM   4705 HD21 ASN A 313      96.619 -21.900  10.530  1.00 27.18           H  
ATOM   4706 HD22 ASN A 313      97.760 -20.826  11.349  1.00 27.18           H  
ATOM   4707  OD1 ASN A 313      97.698 -19.092   9.751  1.00 27.18           O  
ATOM   4708  N   VAL A 314      93.546 -19.227   6.502  1.00 22.13           N  
ATOM   4709  H   VAL A 314      92.815 -19.554   5.886  1.00 22.13           H  
ATOM   4710  CA  VAL A 314      94.201 -17.969   6.061  1.00 22.13           C  
ATOM   4711  HA  VAL A 314      93.445 -17.507   5.425  1.00 22.13           H  
ATOM   4712  C   VAL A 314      95.406 -18.155   5.121  1.00 22.13           C  
ATOM   4713  CB  VAL A 314      94.431 -16.894   7.153  1.00 22.13           C  
ATOM   4714  HB  VAL A 314      95.242 -17.199   7.814  1.00 22.13           H  
ATOM   4715  O   VAL A 314      96.564 -18.079   5.521  1.00 22.13           O  
ATOM   4716  CG1 VAL A 314      94.823 -15.542   6.534  1.00 22.13           C  
ATOM   4717 HG11 VAL A 314      94.936 -14.798   7.324  1.00 22.13           H  
ATOM   4718 HG12 VAL A 314      95.778 -15.621   6.016  1.00 22.13           H  
ATOM   4719 HG13 VAL A 314      94.055 -15.205   5.838  1.00 22.13           H  
ATOM   4720  CG2 VAL A 314      93.163 -16.634   7.978  1.00 22.13           C  
ATOM   4721 HG21 VAL A 314      92.829 -17.546   8.473  1.00 22.13           H  
ATOM   4722 HG22 VAL A 314      92.359 -16.274   7.336  1.00 22.13           H  
ATOM   4723 HG23 VAL A 314      93.366 -15.891   8.749  1.00 22.13           H  
ATOM   4724  N   ASN A 315      95.110 -18.298   3.826  1.00 26.98           N  
ATOM   4725  H   ASN A 315      94.152 -18.529   3.608  1.00 26.98           H  
ATOM   4726  CA  ASN A 315      95.807 -17.669   2.686  1.00 26.98           C  
ATOM   4727  HA  ASN A 315      96.307 -16.774   3.055  1.00 26.98           H  
ATOM   4728  C   ASN A 315      94.692 -17.239   1.688  1.00 26.98           C  
ATOM   4729  CB  ASN A 315      96.848 -18.630   2.064  1.00 26.98           C  
ATOM   4730  HB2 ASN A 315      96.769 -18.584   0.978  1.00 26.98           H  
ATOM   4731  HB3 ASN A 315      96.637 -19.656   2.363  1.00 26.98           H  
ATOM   4732  O   ASN A 315      93.655 -17.895   1.672  1.00 26.98           O  
ATOM   4733  CG  ASN A 315      98.290 -18.295   2.426  1.00 26.98           C  
ATOM   4734  ND2 ASN A 315      98.652 -18.346   3.683  1.00 26.98           N  
ATOM   4735 HD21 ASN A 315      97.961 -18.507   4.402  1.00 26.98           H  
ATOM   4736 HD22 ASN A 315      99.615 -18.142   3.912  1.00 26.98           H  
ATOM   4737  OD1 ASN A 315      99.110 -17.945   1.588  1.00 26.98           O  
ATOM   4738  N   ASN A 316      94.707 -16.122   0.943  1.00 22.49           N  
ATOM   4739  H   ASN A 316      93.813 -16.011   0.487  1.00 22.49           H  
ATOM   4740  CA  ASN A 316      95.757 -15.266   0.354  1.00 22.49           C  
ATOM   4741  HA  ASN A 316      95.264 -14.308   0.192  1.00 22.49           H  
ATOM   4742  C   ASN A 316      96.214 -15.718  -1.055  1.00 22.49           C  
ATOM   4743  CB  ASN A 316      96.915 -14.971   1.330  1.00 22.49           C  
ATOM   4744  HB2 ASN A 316      96.512 -14.689   2.303  1.00 22.49           H  
ATOM   4745  HB3 ASN A 316      97.527 -15.867   1.427  1.00 22.49           H  
ATOM   4746  O   ASN A 316      96.371 -16.914  -1.285  1.00 22.49           O  
ATOM   4747  CG  ASN A 316      97.835 -13.849   0.884  1.00 22.49           C  
ATOM   4748  ND2 ASN A 316      99.031 -13.789   1.418  1.00 22.49           N  
ATOM   4749 HD21 ASN A 316      99.312 -14.460   2.120  1.00 22.49           H  
ATOM   4750 HD22 ASN A 316      99.592 -12.990   1.159  1.00 22.49           H  
ATOM   4751  OD1 ASN A 316      97.501 -13.014   0.064  1.00 22.49           O  
ATOM   4752  N   LYS A 317      96.503 -14.731  -1.930  1.00 25.23           N  
ATOM   4753  H   LYS A 317      96.471 -13.801  -1.537  1.00 25.23           H  
ATOM   4754  CA  LYS A 317      96.821 -14.800  -3.382  1.00 25.23           C  
ATOM   4755  HA  LYS A 317      97.205 -13.820  -3.663  1.00 25.23           H  
ATOM   4756  C   LYS A 317      95.591 -15.070  -4.285  1.00 25.23           C  
ATOM   4757  CB  LYS A 317      97.966 -15.802  -3.639  1.00 25.23           C  
ATOM   4758  HB2 LYS A 317      97.601 -16.813  -3.457  1.00 25.23           H  
ATOM   4759  HB3 LYS A 317      98.263 -15.758  -4.687  1.00 25.23           H  
ATOM   4760  O   LYS A 317      94.747 -15.873  -3.917  1.00 25.23           O  
ATOM   4761  CG  LYS A 317      99.213 -15.543  -2.776  1.00 25.23           C  
ATOM   4762  HG2 LYS A 317      98.946 -15.525  -1.719  1.00 25.23           H  
ATOM   4763  HG3 LYS A 317      99.651 -14.582  -3.044  1.00 25.23           H  
ATOM   4764  CD  LYS A 317     100.239 -16.658  -2.984  1.00 25.23           C  
ATOM   4765  HD2 LYS A 317     100.581 -16.651  -4.020  1.00 25.23           H  
ATOM   4766  HD3 LYS A 317      99.763 -17.614  -2.766  1.00 25.23           H  
ATOM   4767  CE  LYS A 317     101.416 -16.440  -2.033  1.00 25.23           C  
ATOM   4768  HE2 LYS A 317     101.931 -15.524  -2.320  1.00 25.23           H  
ATOM   4769  HE3 LYS A 317     101.020 -16.305  -1.026  1.00 25.23           H  
ATOM   4770  NZ  LYS A 317     102.342 -17.597  -2.059  1.00 25.23           N  
ATOM   4771  HZ1 LYS A 317     101.853 -18.427  -1.755  1.00 25.23           H  
ATOM   4772  HZ2 LYS A 317     102.687 -17.749  -2.996  1.00 25.23           H  
ATOM   4773  HZ3 LYS A 317     103.123 -17.440  -1.437  1.00 25.23           H  
ATOM   4774  N   ASN A 318      95.433 -14.456  -5.469  1.00 26.15           N  
ATOM   4775  H   ASN A 318      94.590 -14.721  -5.959  1.00 26.15           H  
ATOM   4776  CA  ASN A 318      96.188 -13.356  -6.103  1.00 26.15           C  
ATOM   4777  HA  ASN A 318      96.502 -12.652  -5.332  1.00 26.15           H  
ATOM   4778  C   ASN A 318      95.313 -12.567  -7.114  1.00 26.15           C  
ATOM   4779  CB  ASN A 318      97.425 -13.922  -6.835  1.00 26.15           C  
ATOM   4780  HB2 ASN A 318      97.592 -14.967  -6.576  1.00 26.15           H  
ATOM   4781  HB3 ASN A 318      97.264 -13.898  -7.913  1.00 26.15           H  
ATOM   4782  O   ASN A 318      94.349 -13.123  -7.630  1.00 26.15           O  
ATOM   4783  CG  ASN A 318      98.676 -13.135  -6.501  1.00 26.15           C  
ATOM   4784  ND2 ASN A 318      99.025 -12.147  -7.287  1.00 26.15           N  
ATOM   4785 HD21 ASN A 318      98.535 -11.983  -8.155  1.00 26.15           H  
ATOM   4786 HD22 ASN A 318      99.874 -11.648  -7.062  1.00 26.15           H  
ATOM   4787  OD1 ASN A 318      99.324 -13.369  -5.494  1.00 26.15           O  
ATOM   4788  N   ASN A 319      95.726 -11.331  -7.449  1.00 26.78           N  
ATOM   4789  H   ASN A 319      96.577 -11.010  -7.010  1.00 26.78           H  
ATOM   4790  CA  ASN A 319      95.100 -10.383  -8.405  1.00 26.78           C  
ATOM   4791  HA  ASN A 319      95.717  -9.487  -8.333  1.00 26.78           H  
ATOM   4792  C   ASN A 319      93.670  -9.901  -7.985  1.00 26.78           C  
ATOM   4793  CB  ASN A 319      95.294 -10.888  -9.859  1.00 26.78           C  
ATOM   4794  HB2 ASN A 319      94.763 -10.235 -10.552  1.00 26.78           H  
ATOM   4795  HB3 ASN A 319      94.863 -11.884  -9.969  1.00 26.78           H  
ATOM   4796  O   ASN A 319      93.087 -10.472  -7.070  1.00 26.78           O  
ATOM   4797  CG  ASN A 319      96.756 -10.926 -10.295  1.00 26.78           C  
ATOM   4798  ND2 ASN A 319      97.132 -10.307 -11.390  1.00 26.78           N  
ATOM   4799 HD21 ASN A 319      98.099 -10.382 -11.673  1.00 26.78           H  
ATOM   4800 HD22 ASN A 319      96.512  -9.817 -12.020  1.00 26.78           H  
ATOM   4801  OD1 ASN A 319      97.617 -11.478  -9.619  1.00 26.78           O  
ATOM   4802  N   ASN A 320      93.092  -8.760  -8.416  1.00 30.03           N  
ATOM   4803  H   ASN A 320      92.209  -8.620  -7.946  1.00 30.03           H  
ATOM   4804  CA  ASN A 320      93.303  -7.850  -9.570  1.00 30.03           C  
ATOM   4805  HA  ASN A 320      92.706  -6.967  -9.341  1.00 30.03           H  
ATOM   4806  C   ASN A 320      92.643  -8.415 -10.876  1.00 30.03           C  
ATOM   4807  CB  ASN A 320      94.783  -7.376  -9.561  1.00 30.03           C  
ATOM   4808  HB2 ASN A 320      95.387  -8.026 -10.194  1.00 30.03           H  
ATOM   4809  HB3 ASN A 320      95.168  -7.450  -8.544  1.00 30.03           H  
ATOM   4810  O   ASN A 320      92.437  -9.619 -10.954  1.00 30.03           O  
ATOM   4811  CG  ASN A 320      95.040  -5.921  -9.920  1.00 30.03           C  
ATOM   4812  ND2 ASN A 320      96.227  -5.610 -10.384  1.00 30.03           N  
ATOM   4813 HD21 ASN A 320      96.871  -6.339 -10.653  1.00 30.03           H  
ATOM   4814 HD22 ASN A 320      96.365  -4.647 -10.657  1.00 30.03           H  
ATOM   4815  OD1 ASN A 320      94.212  -5.044  -9.753  1.00 30.03           O  
ATOM   4816  N   GLU A 321      92.162  -7.667 -11.884  1.00 25.75           N  
ATOM   4817  H   GLU A 321      91.588  -8.200 -12.521  1.00 25.75           H  
ATOM   4818  CA  GLU A 321      92.573  -6.358 -12.429  1.00 25.75           C  
ATOM   4819  HA  GLU A 321      93.112  -5.794 -11.669  1.00 25.75           H  
ATOM   4820  C   GLU A 321      91.435  -5.428 -12.932  1.00 25.75           C  
ATOM   4821  CB  GLU A 321      93.532  -6.639 -13.616  1.00 25.75           C  
ATOM   4822  HB2 GLU A 321      93.247  -7.568 -14.110  1.00 25.75           H  
ATOM   4823  HB3 GLU A 321      93.478  -5.840 -14.355  1.00 25.75           H  
ATOM   4824  O   GLU A 321      90.539  -5.863 -13.646  1.00 25.75           O  
ATOM   4825  CG  GLU A 321      94.971  -6.736 -13.113  1.00 25.75           C  
ATOM   4826  HG2 GLU A 321      95.358  -5.729 -12.954  1.00 25.75           H  
ATOM   4827  HG3 GLU A 321      94.939  -7.253 -12.154  1.00 25.75           H  
ATOM   4828  CD  GLU A 321      95.929  -7.532 -13.994  1.00 25.75           C  
ATOM   4829  OE1 GLU A 321      96.445  -8.543 -13.456  1.00 25.75           O  
ATOM   4830  OE2 GLU A 321      96.193  -7.088 -15.130  1.00 25.75           O  
ATOM   4831  N   LEU A 322      91.624  -4.117 -12.680  1.00 27.46           N  
ATOM   4832  H   LEU A 322      92.321  -3.925 -11.975  1.00 27.46           H  
ATOM   4833  CA  LEU A 322      91.250  -2.944 -13.511  1.00 27.46           C  
ATOM   4834  HA  LEU A 322      91.759  -2.114 -13.022  1.00 27.46           H  
ATOM   4835  C   LEU A 322      89.787  -2.414 -13.640  1.00 27.46           C  
ATOM   4836  CB  LEU A 322      91.914  -3.090 -14.903  1.00 27.46           C  
ATOM   4837  HB2 LEU A 322      91.631  -4.057 -15.320  1.00 27.46           H  
ATOM   4838  HB3 LEU A 322      91.511  -2.337 -15.581  1.00 27.46           H  
ATOM   4839  O   LEU A 322      88.793  -3.121 -13.573  1.00 27.46           O  
ATOM   4840  CG  LEU A 322      93.448  -2.958 -14.925  1.00 27.46           C  
ATOM   4841  HG  LEU A 322      93.891  -3.601 -14.164  1.00 27.46           H  
ATOM   4842  CD1 LEU A 322      93.981  -3.377 -16.295  1.00 27.46           C  
ATOM   4843 HD11 LEU A 322      95.070  -3.318 -16.301  1.00 27.46           H  
ATOM   4844 HD12 LEU A 322      93.574  -2.734 -17.075  1.00 27.46           H  
ATOM   4845 HD13 LEU A 322      93.702  -4.411 -16.494  1.00 27.46           H  
ATOM   4846  CD2 LEU A 322      93.898  -1.517 -14.666  1.00 27.46           C  
ATOM   4847 HD21 LEU A 322      93.430  -0.844 -15.385  1.00 27.46           H  
ATOM   4848 HD22 LEU A 322      93.635  -1.211 -13.654  1.00 27.46           H  
ATOM   4849 HD23 LEU A 322      94.981  -1.452 -14.770  1.00 27.46           H  
ATOM   4850  N   ASN A 323      89.734  -1.104 -13.950  1.00 27.10           N  
ATOM   4851  H   ASN A 323      90.628  -0.635 -13.913  1.00 27.10           H  
ATOM   4852  CA  ASN A 323      88.727  -0.361 -14.742  1.00 27.10           C  
ATOM   4853  HA  ASN A 323      89.149   0.644 -14.780  1.00 27.10           H  
ATOM   4854  C   ASN A 323      87.317  -0.019 -14.189  1.00 27.10           C  
ATOM   4855  CB  ASN A 323      88.786  -0.819 -16.212  1.00 27.10           C  
ATOM   4856  HB2 ASN A 323      87.994  -0.329 -16.779  1.00 27.10           H  
ATOM   4857  HB3 ASN A 323      88.621  -1.895 -16.264  1.00 27.10           H  
ATOM   4858  O   ASN A 323      86.305  -0.202 -14.854  1.00 27.10           O  
ATOM   4859  CG  ASN A 323      90.107  -0.462 -16.882  1.00 27.10           C  
ATOM   4860  ND2 ASN A 323      90.389  -1.035 -18.025  1.00 27.10           N  
ATOM   4861 HD21 ASN A 323      89.751  -1.710 -18.423  1.00 27.10           H  
ATOM   4862 HD22 ASN A 323      91.277  -0.802 -18.446  1.00 27.10           H  
ATOM   4863  OD1 ASN A 323      90.906   0.326 -16.396  1.00 27.10           O  
ATOM   4864  N   ASN A 324      87.306   0.700 -13.062  1.00 31.31           N  
ATOM   4865  H   ASN A 324      88.111   0.539 -12.474  1.00 31.31           H  
ATOM   4866  CA  ASN A 324      86.813   2.094 -12.959  1.00 31.31           C  
ATOM   4867  HA  ASN A 324      86.820   2.330 -11.895  1.00 31.31           H  
ATOM   4868  C   ASN A 324      85.402   2.509 -13.479  1.00 31.31           C  
ATOM   4869  CB  ASN A 324      87.866   3.020 -13.616  1.00 31.31           C  
ATOM   4870  HB2 ASN A 324      87.589   4.060 -13.442  1.00 31.31           H  
ATOM   4871  HB3 ASN A 324      87.853   2.852 -14.693  1.00 31.31           H  
ATOM   4872  O   ASN A 324      85.223   2.802 -14.659  1.00 31.31           O  
ATOM   4873  CG  ASN A 324      89.287   2.833 -13.119  1.00 31.31           C  
ATOM   4874  ND2 ASN A 324      90.267   3.179 -13.918  1.00 31.31           N  
ATOM   4875 HD21 ASN A 324      91.204   3.010 -13.581  1.00 31.31           H  
ATOM   4876 HD22 ASN A 324      90.080   3.518 -14.851  1.00 31.31           H  
ATOM   4877  OD1 ASN A 324      89.540   2.348 -12.032  1.00 31.31           O  
ATOM   4878  N   GLY A 325      84.507   2.864 -12.542  1.00 27.89           N  
ATOM   4879  H   GLY A 325      84.652   2.517 -11.605  1.00 27.89           H  
ATOM   4880  CA  GLY A 325      83.474   3.910 -12.725  1.00 27.89           C  
ATOM   4881  HA2 GLY A 325      83.861   4.663 -13.412  1.00 27.89           H  
ATOM   4882  HA3 GLY A 325      83.311   4.397 -11.763  1.00 27.89           H  
ATOM   4883  C   GLY A 325      82.101   3.461 -13.259  1.00 27.89           C  
ATOM   4884  O   GLY A 325      81.885   2.291 -13.540  1.00 27.89           O  
ATOM   4885  N   SER A 326      81.105   4.349 -13.397  1.00 28.15           N  
ATOM   4886  H   SER A 326      80.226   3.940 -13.678  1.00 28.15           H  
ATOM   4887  CA  SER A 326      81.026   5.783 -13.023  1.00 28.15           C  
ATOM   4888  HA  SER A 326      81.623   5.950 -12.126  1.00 28.15           H  
ATOM   4889  C   SER A 326      79.572   6.175 -12.665  1.00 28.15           C  
ATOM   4890  CB  SER A 326      81.591   6.678 -14.136  1.00 28.15           C  
ATOM   4891  HB2 SER A 326      82.676   6.576 -14.148  1.00 28.15           H  
ATOM   4892  HB3 SER A 326      81.349   7.720 -13.931  1.00 28.15           H  
ATOM   4893  O   SER A 326      78.652   5.448 -13.035  1.00 28.15           O  
ATOM   4894  OG  SER A 326      81.097   6.314 -15.410  1.00 28.15           O  
ATOM   4895  HG  SER A 326      81.138   5.357 -15.473  1.00 28.15           H  
ATOM   4896  N   ILE A 327      79.385   7.235 -11.860  1.00 27.55           N  
ATOM   4897  H   ILE A 327      80.151   7.880 -11.727  1.00 27.55           H  
ATOM   4898  CA  ILE A 327      78.187   7.505 -11.027  1.00 27.55           C  
ATOM   4899  HA  ILE A 327      77.303   7.055 -11.479  1.00 27.55           H  
ATOM   4900  C   ILE A 327      77.938   9.026 -10.858  1.00 27.55           C  
ATOM   4901  CB  ILE A 327      78.440   6.855  -9.630  1.00 27.55           C  
ATOM   4902  HB  ILE A 327      79.473   7.072  -9.356  1.00 27.55           H  
ATOM   4903  O   ILE A 327      78.904   9.756 -10.625  1.00 27.55           O  
ATOM   4904  CG1 ILE A 327      78.285   5.314  -9.657  1.00 27.55           C  
ATOM   4905 HG12 ILE A 327      77.227   5.052  -9.631  1.00 27.55           H  
ATOM   4906 HG13 ILE A 327      78.689   4.905 -10.583  1.00 27.55           H  
ATOM   4907  CG2 ILE A 327      77.565   7.446  -8.504  1.00 27.55           C  
ATOM   4908 HG21 ILE A 327      76.522   7.488  -8.821  1.00 27.55           H  
ATOM   4909 HG22 ILE A 327      77.908   8.451  -8.261  1.00 27.55           H  
ATOM   4910 HG23 ILE A 327      77.636   6.854  -7.592  1.00 27.55           H  
ATOM   4911  CD1 ILE A 327      79.022   4.590  -8.521  1.00 27.55           C  
ATOM   4912 HD11 ILE A 327      80.096   4.750  -8.623  1.00 27.55           H  
ATOM   4913 HD12 ILE A 327      78.820   3.521  -8.587  1.00 27.55           H  
ATOM   4914 HD13 ILE A 327      78.696   4.945  -7.543  1.00 27.55           H  
ATOM   4915  N   GLY A 328      76.671   9.485 -10.765  1.00 24.66           N  
ATOM   4916  H   GLY A 328      75.932   8.894 -11.118  1.00 24.66           H  
ATOM   4917  CA  GLY A 328      76.303  10.503  -9.749  1.00 24.66           C  
ATOM   4918  HA2 GLY A 328      75.975   9.958  -8.864  1.00 24.66           H  
ATOM   4919  HA3 GLY A 328      77.198  11.052  -9.455  1.00 24.66           H  
ATOM   4920  C   GLY A 328      75.225  11.572 -10.045  1.00 24.66           C  
ATOM   4921  O   GLY A 328      74.997  11.963 -11.185  1.00 24.66           O  
ATOM   4922  N   VAL A 329      74.655  12.117  -8.952  1.00 25.41           N  
ATOM   4923  H   VAL A 329      74.942  11.710  -8.074  1.00 25.41           H  
ATOM   4924  CA  VAL A 329      73.776  13.318  -8.826  1.00 25.41           C  
ATOM   4925  HA  VAL A 329      73.593  13.423  -7.756  1.00 25.41           H  
ATOM   4926  C   VAL A 329      72.397  13.210  -9.521  1.00 25.41           C  
ATOM   4927  CB  VAL A 329      74.534  14.609  -9.218  1.00 25.41           C  
ATOM   4928  HB  VAL A 329      74.741  14.600 -10.288  1.00 25.41           H  
ATOM   4929  O   VAL A 329      72.308  13.363 -10.734  1.00 25.41           O  
ATOM   4930  CG1 VAL A 329      73.717  15.867  -8.897  1.00 25.41           C  
ATOM   4931 HG11 VAL A 329      73.455  15.894  -7.840  1.00 25.41           H  
ATOM   4932 HG12 VAL A 329      72.802  15.891  -9.489  1.00 25.41           H  
ATOM   4933 HG13 VAL A 329      74.294  16.761  -9.136  1.00 25.41           H  
ATOM   4934  CG2 VAL A 329      75.870  14.738  -8.468  1.00 25.41           C  
ATOM   4935 HG21 VAL A 329      75.699  14.716  -7.392  1.00 25.41           H  
ATOM   4936 HG22 VAL A 329      76.349  15.682  -8.729  1.00 25.41           H  
ATOM   4937 HG23 VAL A 329      76.548  13.933  -8.749  1.00 25.41           H  
ATOM   4938  N   ASN A 330      71.266  12.898  -8.872  1.00 25.48           N
[truncated: 958,239 more chars]
