# Supplementary material for: A glutamine-based single α-helix scaffold to target globular proteins
Source: Nat Commun. 2022 Nov 18;13:7073. doi: 10.1038/s41467-022-34793-6 (PMC9674830; doi:10.1038/s41467-022-34793-6)
Supplement: Supplementary file 7 — Supplementary Data 4 [file 41467_2022_34793_MOESM7_ESM.zip › ColabFold_p37n/p37n_with_MSAs/A0A1D8PQD3.pdb]

ATOM      1  N   MET A   1      67.329  33.482 -52.051  1.00 23.74           N  
ATOM      2  H   MET A   1      66.544  33.888 -52.540  1.00 23.74           H  
ATOM      3  H2  MET A   1      68.093  33.358 -52.700  1.00 23.74           H  
ATOM      4  H3  MET A   1      67.043  32.586 -51.681  1.00 23.74           H  
ATOM      5  CA  MET A   1      67.720  34.394 -50.956  1.00 23.74           C  
ATOM      6  HA  MET A   1      68.514  33.945 -50.360  1.00 23.74           H  
ATOM      7  C   MET A   1      66.509  34.600 -50.055  1.00 23.74           C  
ATOM      8  CB  MET A   1      68.231  35.737 -51.516  1.00 23.74           C  
ATOM      9  HB2 MET A   1      67.553  36.086 -52.295  1.00 23.74           H  
ATOM     10  HB3 MET A   1      68.245  36.481 -50.719  1.00 23.74           H  
ATOM     11  O   MET A   1      65.487  35.024 -50.569  1.00 23.74           O  
ATOM     12  CG  MET A   1      69.652  35.622 -52.087  1.00 23.74           C  
ATOM     13  HG2 MET A   1      69.710  34.721 -52.698  1.00 23.74           H  
ATOM     14  HG3 MET A   1      70.367  35.518 -51.271  1.00 23.74           H  
ATOM     15  SD  MET A   1      70.148  37.003 -53.151  1.00 23.74           S  
ATOM     16  CE  MET A   1      71.219  37.974 -52.052  1.00 23.74           C  
ATOM     17  HE1 MET A   1      72.081  37.378 -51.754  1.00 23.74           H  
ATOM     18  HE2 MET A   1      70.662  38.283 -51.167  1.00 23.74           H  
ATOM     19  HE3 MET A   1      71.567  38.861 -52.581  1.00 23.74           H  
ATOM     20  N   ASN A   2      66.606  34.135 -48.798  1.00 23.28           N  
ATOM     21  H   ASN A   2      67.343  33.464 -48.635  1.00 23.28           H  
ATOM     22  CA  ASN A   2      66.241  34.776 -47.510  1.00 23.28           C  
ATOM     23  HA  ASN A   2      65.850  34.006 -46.846  1.00 23.28           H  
ATOM     24  C   ASN A   2      65.191  35.916 -47.537  1.00 23.28           C  
ATOM     25  CB  ASN A   2      67.592  35.281 -46.944  1.00 23.28           C  
ATOM     26  HB2 ASN A   2      68.023  35.998 -47.643  1.00 23.28           H  
ATOM     27  HB3 ASN A   2      67.439  35.820 -46.009  1.00 23.28           H  
ATOM     28  O   ASN A   2      65.253  36.756 -48.418  1.00 23.28           O  
ATOM     29  CG  ASN A   2      68.607  34.173 -46.694  1.00 23.28           C  
ATOM     30  ND2 ASN A   2      69.838  34.509 -46.395  1.00 23.28           N  
ATOM     31 HD21 ASN A   2      70.095  35.475 -46.254  1.00 23.28           H  
ATOM     32 HD22 ASN A   2      70.484  33.754 -46.212  1.00 23.28           H  
ATOM     33  OD1 ASN A   2      68.321  32.995 -46.829  1.00 23.28           O  
ATOM     34  N   SER A   3      64.274  36.126 -46.584  1.00 23.12           N  
ATOM     35  H   SER A   3      63.684  36.912 -46.818  1.00 23.12           H  
ATOM     36  CA  SER A   3      64.047  35.654 -45.202  1.00 23.12           C  
ATOM     37  HA  SER A   3      63.989  34.567 -45.162  1.00 23.12           H  
ATOM     38  C   SER A   3      62.730  36.277 -44.662  1.00 23.12           C  
ATOM     39  CB  SER A   3      65.167  36.165 -44.278  1.00 23.12           C  
ATOM     40  HB2 SER A   3      66.074  35.587 -44.454  1.00 23.12           H  
ATOM     41  HB3 SER A   3      64.887  36.002 -43.237  1.00 23.12           H  
ATOM     42  O   SER A   3      62.242  37.229 -45.256  1.00 23.12           O  
ATOM     43  OG  SER A   3      65.433  37.542 -44.473  1.00 23.12           O  
ATOM     44  HG  SER A   3      64.621  38.051 -44.427  1.00 23.12           H  
ATOM     45  N   LEU A   4      62.204  35.752 -43.537  1.00 24.76           N  
ATOM     46  H   LEU A   4      62.609  34.860 -43.292  1.00 24.76           H  
ATOM     47  CA  LEU A   4      61.525  36.407 -42.377  1.00 24.76           C  
ATOM     48  HA  LEU A   4      60.617  35.850 -42.148  1.00 24.76           H  
ATOM     49  C   LEU A   4      61.100  37.913 -42.506  1.00 24.76           C  
ATOM     50  CB  LEU A   4      62.523  36.260 -41.201  1.00 24.76           C  
ATOM     51  HB2 LEU A   4      62.214  36.965 -40.429  1.00 24.76           H  
ATOM     52  HB3 LEU A   4      63.512  36.598 -41.508  1.00 24.76           H  
ATOM     53  O   LEU A   4      61.889  38.711 -42.982  1.00 24.76           O  
ATOM     54  CG  LEU A   4      62.629  34.877 -40.524  1.00 24.76           C  
ATOM     55  HG  LEU A   4      61.640  34.419 -40.489  1.00 24.76           H  
ATOM     56  CD1 LEU A   4      63.608  33.918 -41.209  1.00 24.76           C  
ATOM     57 HD11 LEU A   4      63.243  33.633 -42.196  1.00 24.76           H  
ATOM     58 HD12 LEU A   4      63.708  33.007 -40.619  1.00 24.76           H  
ATOM     59 HD13 LEU A   4      64.589  34.384 -41.298  1.00 24.76           H  
ATOM     60  CD2 LEU A   4      63.122  35.049 -39.085  1.00 24.76           C  
ATOM     61 HD21 LEU A   4      64.112  35.506 -39.086  1.00 24.76           H  
ATOM     62 HD22 LEU A   4      63.181  34.079 -38.592  1.00 24.76           H  
ATOM     63 HD23 LEU A   4      62.448  35.686 -38.513  1.00 24.76           H  
ATOM     64  N   THR A   5      59.971  38.466 -41.998  1.00 29.29           N  
ATOM     65  H   THR A   5      59.781  39.360 -42.429  1.00 29.29           H  
ATOM     66  CA  THR A   5      59.285  38.310 -40.684  1.00 29.29           C  
ATOM     67  HA  THR A   5      59.049  37.256 -40.540  1.00 29.29           H  
ATOM     68  C   THR A   5      57.961  39.133 -40.560  1.00 29.29           C  
ATOM     69  CB  THR A   5      60.170  38.827 -39.514  1.00 29.29           C  
ATOM     70  HB  THR A   5      59.691  39.677 -39.028  1.00 29.29           H  
ATOM     71  O   THR A   5      57.734  40.073 -41.306  1.00 29.29           O  
ATOM     72  CG2 THR A   5      60.360  37.731 -38.462  1.00 29.29           C  
ATOM     73 HG21 THR A   5      61.188  37.992 -37.802  1.00 29.29           H  
ATOM     74 HG22 THR A   5      59.453  37.641 -37.865  1.00 29.29           H  
ATOM     75 HG23 THR A   5      60.562  36.772 -38.941  1.00 29.29           H  
ATOM     76  OG1 THR A   5      61.453  39.257 -39.888  1.00 29.29           O  
ATOM     77  HG1 THR A   5      61.388  39.878 -40.617  1.00 29.29           H  
ATOM     78  N   ARG A   6      57.148  38.760 -39.547  1.00 30.68           N  
ATOM     79  H   ARG A   6      57.540  37.967 -39.059  1.00 30.68           H  
ATOM     80  CA  ARG A   6      55.858  39.219 -38.929  1.00 30.68           C  
ATOM     81  HA  ARG A   6      55.027  38.745 -39.451  1.00 30.68           H  
ATOM     82  C   ARG A   6      55.494  40.727 -38.752  1.00 30.68           C  
ATOM     83  CB  ARG A   6      55.952  38.704 -37.471  1.00 30.68           C  
ATOM     84  HB2 ARG A   6      56.840  39.147 -37.019  1.00 30.68           H  
ATOM     85  HB3 ARG A   6      55.093  39.064 -36.905  1.00 30.68           H  
ATOM     86  O   ARG A   6      56.366  41.514 -38.413  1.00 30.68           O  
ATOM     87  CG  ARG A   6      56.017  37.179 -37.283  1.00 30.68           C  
ATOM     88  HG2 ARG A   6      56.760  36.737 -37.947  1.00 30.68           H  
ATOM     89  HG3 ARG A   6      55.040  36.753 -37.513  1.00 30.68           H  
ATOM     90  CD  ARG A   6      56.405  36.846 -35.834  1.00 30.68           C  
ATOM     91  HD2 ARG A   6      55.713  37.346 -35.157  1.00 30.68           H  
ATOM     92  HD3 ARG A   6      57.409  37.226 -35.650  1.00 30.68           H  
ATOM     93  NE  ARG A   6      56.364  35.392 -35.584  1.00 30.68           N  
ATOM     94  HE  ARG A   6      55.901  34.824 -36.280  1.00 30.68           H  
ATOM     95  NH1 ARG A   6      57.481  35.384 -33.572  1.00 30.68           N  
ATOM     96 HH11 ARG A   6      57.872  34.881 -32.789  1.00 30.68           H  
ATOM     97 HH12 ARG A   6      57.620  36.382 -33.642  1.00 30.68           H  
ATOM     98  NH2 ARG A   6      56.733  33.466 -34.425  1.00 30.68           N  
ATOM     99 HH21 ARG A   6      56.282  32.930 -35.152  1.00 30.68           H  
ATOM    100 HH22 ARG A   6      57.153  32.985 -33.643  1.00 30.68           H  
ATOM    101  CZ  ARG A   6      56.858  34.759 -34.532  1.00 30.68           C  
ATOM    102  N   GLY A   7      54.168  41.016 -38.661  1.00 20.57           N  
ATOM    103  H   GLY A   7      53.533  40.387 -39.129  1.00 20.57           H  
ATOM    104  CA  GLY A   7      53.556  41.999 -37.713  1.00 20.57           C  
ATOM    105  HA2 GLY A   7      53.329  41.485 -36.779  1.00 20.57           H  
ATOM    106  HA3 GLY A   7      54.310  42.750 -37.476  1.00 20.57           H  
ATOM    107  C   GLY A   7      52.286  42.801 -38.144  1.00 20.57           C  
ATOM    108  O   GLY A   7      52.433  43.750 -38.892  1.00 20.57           O  
ATOM    109  N   VAL A   8      51.071  42.404 -37.679  1.00 26.02           N  
ATOM    110  H   VAL A   8      51.072  41.419 -37.456  1.00 26.02           H  
ATOM    111  CA  VAL A   8      49.985  43.124 -36.901  1.00 26.02           C  
ATOM    112  HA  VAL A   8      49.016  42.764 -37.248  1.00 26.02           H  
ATOM    113  C   VAL A   8      49.926  44.690 -36.953  1.00 26.02           C  
ATOM    114  CB  VAL A   8      50.217  42.625 -35.444  1.00 26.02           C  
ATOM    115  HB  VAL A   8      51.231  42.892 -35.145  1.00 26.02           H  
ATOM    116  O   VAL A   8      51.018  45.234 -37.040  1.00 26.02           O  
ATOM    117  CG1 VAL A   8      49.285  43.138 -34.367  1.00 26.02           C  
ATOM    118 HG11 VAL A   8      49.551  44.181 -34.194  1.00 26.02           H  
ATOM    119 HG12 VAL A   8      48.250  42.969 -34.663  1.00 26.02           H  
ATOM    120 HG13 VAL A   8      49.472  42.634 -33.418  1.00 26.02           H  
ATOM    121  CG2 VAL A   8      50.089  41.094 -35.323  1.00 26.02           C  
ATOM    122 HG21 VAL A   8      50.229  40.777 -34.289  1.00 26.02           H  
ATOM    123 HG22 VAL A   8      50.857  40.585 -35.905  1.00 26.02           H  
ATOM    124 HG23 VAL A   8      49.106  40.772 -35.665  1.00 26.02           H  
ATOM    125  N   PRO A   9      48.807  45.477 -36.738  1.00 33.67           N  
ATOM    126  CA  PRO A   9      47.405  45.211 -36.271  1.00 33.67           C  
ATOM    127  HA  PRO A   9      47.154  44.153 -36.339  1.00 33.67           H  
ATOM    128  C   PRO A   9      46.216  46.086 -36.851  1.00 33.67           C  
ATOM    129  CB  PRO A   9      47.481  45.676 -34.798  1.00 33.67           C  
ATOM    130  HB2 PRO A   9      47.588  44.881 -34.061  1.00 33.67           H  
ATOM    131  HB3 PRO A   9      46.567  46.178 -34.481  1.00 33.67           H  
ATOM    132  O   PRO A   9      46.419  47.113 -37.473  1.00 33.67           O  
ATOM    133  CG  PRO A   9      48.613  46.704 -34.729  1.00 33.67           C  
ATOM    134  HG2 PRO A   9      49.420  46.359 -34.083  1.00 33.67           H  
ATOM    135  HG3 PRO A   9      48.250  47.673 -34.385  1.00 33.67           H  
ATOM    136  CD  PRO A   9      49.089  46.802 -36.171  1.00 33.67           C  
ATOM    137  HD2 PRO A   9      50.137  47.101 -36.176  1.00 33.67           H  
ATOM    138  HD3 PRO A   9      48.546  47.584 -36.702  1.00 33.67           H  
ATOM    139  N   LEU A  10      44.974  45.760 -36.415  1.00 21.91           N  
ATOM    140  H   LEU A  10      44.894  44.800 -36.112  1.00 21.91           H  
ATOM    141  CA  LEU A  10      43.861  46.641 -35.935  1.00 21.91           C  
ATOM    142  HA  LEU A  10      43.060  45.953 -35.667  1.00 21.91           H  
ATOM    143  C   LEU A  10      43.168  47.725 -36.806  1.00 21.91           C  
ATOM    144  CB  LEU A  10      44.290  47.365 -34.639  1.00 21.91           C  
ATOM    145  HB2 LEU A  10      45.308  47.734 -34.765  1.00 21.91           H  
ATOM    146  HB3 LEU A  10      43.730  48.299 -34.576  1.00 21.91           H  
ATOM    147  O   LEU A  10      43.800  48.599 -37.372  1.00 21.91           O  
ATOM    148  CG  LEU A  10      44.082  46.682 -33.276  1.00 21.91           C  
ATOM    149  HG  LEU A  10      43.045  46.868 -32.996  1.00 21.91           H  
ATOM    150  CD1 LEU A  10      44.217  45.173 -33.133  1.00 21.91           C  
ATOM    151 HD11 LEU A  10      43.532  44.670 -33.815  1.00 21.91           H  
ATOM    152 HD12 LEU A  10      45.236  44.850 -33.347  1.00 21.91           H  
ATOM    153 HD13 LEU A  10      43.967  44.879 -32.114  1.00 21.91           H  
ATOM    154  CD2 LEU A  10      45.039  47.372 -32.292  1.00 21.91           C  
ATOM    155 HD21 LEU A  10      44.997  48.460 -32.355  1.00 21.91           H  
ATOM    156 HD22 LEU A  10      44.901  47.024 -31.269  1.00 21.91           H  
ATOM    157 HD23 LEU A  10      46.065  47.105 -32.546  1.00 21.91           H  
ATOM    158  N   LEU A  11      41.861  47.846 -36.491  1.00 21.24           N  
ATOM    159  H   LEU A  11      41.428  46.991 -36.172  1.00 21.24           H  
ATOM    160  CA  LEU A  11      40.960  49.020 -36.523  1.00 21.24           C  
ATOM    161  HA  LEU A  11      40.200  48.779 -35.779  1.00 21.24           H  
ATOM    162  C   LEU A  11      40.155  49.252 -37.810  1.00 21.24           C  
ATOM    163  CB  LEU A  11      41.640  50.326 -36.023  1.00 21.24           C  
ATOM    164  HB2 LEU A  11      42.721  50.192 -35.991  1.00 21.24           H  
ATOM    165  HB3 LEU A  11      41.486  51.116 -36.758  1.00 21.24           H  
ATOM    166  O   LEU A  11      40.691  49.249 -38.903  1.00 21.24           O  
ATOM    167  CG  LEU A  11      41.189  50.847 -34.652  1.00 21.24           C  
ATOM    168  HG  LEU A  11      40.882  49.998 -34.041  1.00 21.24           H  
ATOM    169  CD1 LEU A  11      42.349  51.586 -33.974  1.00 21.24           C  
ATOM    170 HD11 LEU A  11      42.535  52.506 -34.529  1.00 21.24           H  
ATOM    171 HD12 LEU A  11      43.287  51.033 -34.017  1.00 21.24           H  
ATOM    172 HD13 LEU A  11      42.090  51.883 -32.958  1.00 21.24           H  
ATOM    173  CD2 LEU A  11      40.025  51.823 -34.699  1.00 21.24           C  
ATOM    174 HD21 LEU A  11      39.767  52.166 -33.697  1.00 21.24           H  
ATOM    175 HD22 LEU A  11      40.283  52.689 -35.308  1.00 21.24           H  
ATOM    176 HD23 LEU A  11      39.150  51.345 -35.140  1.00 21.24           H  
ATOM    177  N   LEU A  12      38.880  49.579 -37.570  1.00 22.54           N  
ATOM    178  H   LEU A  12      38.586  49.497 -36.608  1.00 22.54           H  
ATOM    179  CA  LEU A  12      37.888  50.198 -38.451  1.00 22.54           C  
ATOM    180  HA  LEU A  12      37.236  50.726 -37.755  1.00 22.54           H  
ATOM    181  C   LEU A  12      36.922  49.278 -39.227  1.00 22.54           C  
ATOM    182  CB  LEU A  12      38.484  51.349 -39.287  1.00 22.54           C  
ATOM    183  HB2 LEU A  12      37.753  51.635 -40.043  1.00 22.54           H  
ATOM    184  HB3 LEU A  12      39.347  51.007 -39.857  1.00 22.54           H  
ATOM    185  O   LEU A  12      37.264  48.605 -40.187  1.00 22.54           O  
ATOM    186  CG  LEU A  12      38.839  52.590 -38.437  1.00 22.54           C  
ATOM    187  HG  LEU A  12      38.767  52.344 -37.377  1.00 22.54           H  
ATOM    188  CD1 LEU A  12      40.261  53.065 -38.700  1.00 22.54           C  
ATOM    189 HD11 LEU A  12      40.960  52.233 -38.606  1.00 22.54           H  
ATOM    190 HD12 LEU A  12      40.534  53.851 -37.997  1.00 22.54           H  
ATOM    191 HD13 LEU A  12      40.340  53.451 -39.716  1.00 22.54           H  
ATOM    192  CD2 LEU A  12      37.917  53.776 -38.713  1.00 22.54           C  
ATOM    193 HD21 LEU A  12      38.256  54.645 -38.148  1.00 22.54           H  
ATOM    194 HD22 LEU A  12      36.899  53.555 -38.394  1.00 22.54           H  
ATOM    195 HD23 LEU A  12      37.942  54.029 -39.773  1.00 22.54           H  
ATOM    196  N   LEU A  13      35.661  49.438 -38.806  1.00 22.36           N  
ATOM    197  H   LEU A  13      35.585  49.861 -37.892  1.00 22.36           H  
ATOM    198  CA  LEU A  13      34.483  49.685 -39.641  1.00 22.36           C  
ATOM    199  HA  LEU A  13      33.794  50.198 -38.969  1.00 22.36           H  
ATOM    200  C   LEU A  13      33.658  48.491 -40.137  1.00 22.36           C  
ATOM    201  CB  LEU A  13      34.782  50.741 -40.726  1.00 22.36           C  
ATOM    202  HB2 LEU A  13      35.664  50.442 -41.291  1.00 22.36           H  
ATOM    203  HB3 LEU A  13      33.957  50.772 -41.438  1.00 22.36           H  
ATOM    204  O   LEU A  13      33.924  47.862 -41.153  1.00 22.36           O  
ATOM    205  CG  LEU A  13      34.974  52.155 -40.150  1.00 22.36           C  
ATOM    206  HG  LEU A  13      35.604  52.091 -39.262  1.00 22.36           H  
ATOM    207  CD1 LEU A  13      35.638  53.075 -41.171  1.00 22.36           C  
ATOM    208 HD11 LEU A  13      35.812  54.060 -40.736  1.00 22.36           H  
ATOM    209 HD12 LEU A  13      36.582  52.660 -41.525  1.00 22.36           H  
ATOM    210 HD13 LEU A  13      34.983  53.192 -42.034  1.00 22.36           H  
ATOM    211  CD2 LEU A  13      33.649  52.807 -39.749  1.00 22.36           C  
ATOM    212 HD21 LEU A  13      33.169  52.256 -38.940  1.00 22.36           H  
ATOM    213 HD22 LEU A  13      33.826  53.827 -39.410  1.00 22.36           H  
ATOM    214 HD23 LEU A  13      32.977  52.835 -40.607  1.00 22.36           H  
ATOM    215  N   LEU A  14      32.536  48.310 -39.428  1.00 23.21           N  
ATOM    216  H   LEU A  14      32.580  48.688 -38.493  1.00 23.21           H  
ATOM    217  CA  LEU A  14      31.183  48.380 -39.994  1.00 23.21           C  
ATOM    218  HA  LEU A  14      30.690  47.412 -39.908  1.00 23.21           H  
ATOM    219  C   LEU A  14      31.148  48.836 -41.461  1.00 23.21           C  
ATOM    220  CB  LEU A  14      30.402  49.454 -39.192  1.00 23.21           C  
ATOM    221  HB2 LEU A  14      29.482  49.694 -39.724  1.00 23.21           H  
ATOM    222  HB3 LEU A  14      31.000  50.365 -39.184  1.00 23.21           H  
ATOM    223  O   LEU A  14      31.482  49.978 -41.760  1.00 23.21           O  
ATOM    224  CG  LEU A  14      30.033  49.100 -37.743  1.00 23.21           C  
ATOM    225  HG  LEU A  14      30.876  48.609 -37.257  1.00 23.21           H  
ATOM    226  CD1 LEU A  14      29.702  50.370 -36.958  1.00 23.21           C  
ATOM    227 HD11 LEU A  14      29.431  50.114 -35.934  1.00 23.21           H  
ATOM    228 HD12 LEU A  14      28.866  50.892 -37.424  1.00 23.21           H  
ATOM    229 HD13 LEU A  14      30.566  51.034 -36.935  1.00 23.21           H  
ATOM    230  CD2 LEU A  14      28.818  48.174 -37.703  1.00 23.21           C  
ATOM    231 HD21 LEU A  14      28.573  47.935 -36.668  1.00 23.21           H  
ATOM    232 HD22 LEU A  14      27.958  48.660 -38.164  1.00 23.21           H  
ATOM    233 HD23 LEU A  14      29.035  47.246 -38.232  1.00 23.21           H  
ATOM    234  N   SER A  15      30.623  48.006 -42.351  1.00 22.47           N  
ATOM    235  H   SER A  15      30.652  47.015 -42.155  1.00 22.47           H  
ATOM    236  CA  SER A  15      29.615  48.438 -43.324  1.00 22.47           C  
ATOM    237  HA  SER A  15      28.754  48.797 -42.761  1.00 22.47           H  
ATOM    238  C   SER A  15      29.158  47.251 -44.157  1.00 22.47           C  
ATOM    239  CB  SER A  15      30.040  49.595 -44.246  1.00 22.47           C  
ATOM    240  HB2 SER A  15      29.404  49.615 -45.131  1.00 22.47           H  
ATOM    241  HB3 SER A  15      29.905  50.538 -43.716  1.00 22.47           H  
ATOM    242  O   SER A  15      29.922  46.396 -44.592  1.00 22.47           O  
ATOM    243  OG  SER A  15      31.386  49.497 -44.637  1.00 22.47           O  
ATOM    244  HG  SER A  15      31.913  49.575 -43.838  1.00 22.47           H  
ATOM    245  N   THR A  16      27.848  47.197 -44.320  1.00 25.84           N  
ATOM    246  H   THR A  16      27.315  47.979 -43.968  1.00 25.84           H  
ATOM    247  CA  THR A  16      27.148  46.420 -45.328  1.00 25.84           C  
ATOM    248  HA  THR A  16      27.189  45.359 -45.085  1.00 25.84           H  
ATOM    249  C   THR A  16      27.751  46.655 -46.714  1.00 25.84           C  
ATOM    250  CB  THR A  16      25.689  46.919 -45.339  1.00 25.84           C  
ATOM    251  HB  THR A  16      25.183  46.564 -46.238  1.00 25.84           H  
ATOM    252  O   THR A  16      28.080  47.789 -47.050  1.00 25.84           O  
ATOM    253  CG2 THR A  16      24.918  46.436 -44.113  1.00 25.84           C  
ATOM    254 HG21 THR A  16      25.367  46.824 -43.198  1.00 25.84           H  
ATOM    255 HG22 THR A  16      23.882  46.769 -44.172  1.00 25.84           H  
ATOM    256 HG23 THR A  16      24.930  45.347 -44.081  1.00 25.84           H  
ATOM    257  OG1 THR A  16      25.633  48.332 -45.276  1.00 25.84           O  
ATOM    258  HG1 THR A  16      24.713  48.592 -45.184  1.00 25.84           H  
ATOM    259  N   ARG A  17      27.799  45.611 -47.551  1.00 24.18           N  
ATOM    260  H   ARG A  17      27.955  44.706 -47.132  1.00 24.18           H  
ATOM    261  CA  ARG A  17      27.166  45.604 -48.885  1.00 24.18           C  
ATOM    262  HA  ARG A  17      26.088  45.691 -48.747  1.00 24.18           H  
ATOM    263  C   ARG A  17      27.409  44.284 -49.625  1.00 24.18           C  
ATOM    264  CB  ARG A  17      27.610  46.800 -49.759  1.00 24.18           C  
ATOM    265  HB2 ARG A  17      28.591  47.159 -49.447  1.00 24.18           H  
ATOM    266  HB3 ARG A  17      27.705  46.492 -50.801  1.00 24.18           H  
ATOM    267  O   ARG A  17      28.536  43.901 -49.891  1.00 24.18           O  
ATOM    268  CG  ARG A  17      26.556  47.924 -49.686  1.00 24.18           C  
ATOM    269  HG2 ARG A  17      26.288  48.137 -48.651  1.00 24.18           H  
ATOM    270  HG3 ARG A  17      25.655  47.592 -50.201  1.00 24.18           H  
ATOM    271  CD  ARG A  17      27.050  49.214 -50.340  1.00 24.18           C  
ATOM    272  HD2 ARG A  17      28.010  49.481 -49.898  1.00 24.18           H  
ATOM    273  HD3 ARG A  17      27.193  49.025 -51.404  1.00 24.18           H  
ATOM    274  NE  ARG A  17      26.096  50.322 -50.125  1.00 24.18           N  
ATOM    275  HE  ARG A  17      25.507  50.253 -49.308  1.00 24.18           H  
ATOM    276  NH1 ARG A  17      26.746  51.636 -51.893  1.00 24.18           N  
ATOM    277 HH11 ARG A  17      27.418  50.931 -52.157  1.00 24.18           H  
ATOM    278 HH12 ARG A  17      26.659  52.484 -52.435  1.00 24.18           H  
ATOM    279  NH2 ARG A  17      25.156  52.365 -50.511  1.00 24.18           N  
ATOM    280 HH21 ARG A  17      24.562  52.255 -49.702  1.00 24.18           H  
ATOM    281 HH22 ARG A  17      25.100  53.211 -51.060  1.00 24.18           H  
ATOM    282  CZ  ARG A  17      26.003  51.430 -50.841  1.00 24.18           C  
ATOM    283  N   SER A  18      26.288  43.616 -49.895  1.00 23.27           N  
ATOM    284  H   SER A  18      25.503  43.933 -49.345  1.00 23.27           H  
ATOM    285  CA  SER A  18      25.859  43.064 -51.188  1.00 23.27           C  
ATOM    286  HA  SER A  18      25.098  42.316 -50.965  1.00 23.27           H  
ATOM    287  C   SER A  18      26.867  42.411 -52.142  1.00 23.27           C  
ATOM    288  CB  SER A  18      25.157  44.185 -51.968  1.00 23.27           C  
ATOM    289  HB2 SER A  18      24.369  44.626 -51.356  1.00 23.27           H  
ATOM    290  HB3 SER A  18      24.698  43.758 -52.859  1.00 23.27           H  
ATOM    291  O   SER A  18      27.789  43.082 -52.587  1.00 23.27           O  
ATOM    292  OG  SER A  18      26.073  45.192 -52.348  1.00 23.27           O  
ATOM    293  HG  SER A  18      26.862  44.752 -52.675  1.00 23.27           H  
ATOM    294  N   LEU A  19      26.440  41.238 -52.646  1.00 21.56           N  
ATOM    295  H   LEU A  19      25.724  40.764 -52.114  1.00 21.56           H  
ATOM    296  CA  LEU A  19      26.615  40.741 -54.027  1.00 21.56           C  
ATOM    297  HA  LEU A  19      26.115  39.774 -54.083  1.00 21.56           H  
ATOM    298  C   LEU A  19      28.086  40.459 -54.423  1.00 21.56           C  
ATOM    299  CB  LEU A  19      25.858  41.704 -54.980  1.00 21.56           C  
ATOM    300  HB2 LEU A  19      26.217  42.717 -54.800  1.00 21.56           H  
ATOM    301  HB3 LEU A  19      26.119  41.478 -56.014  1.00 21.56           H  
ATOM    302  O   LEU A  19      29.001  41.177 -54.077  1.00 21.56           O  
ATOM    303  CG  LEU A  19      24.318  41.675 -54.833  1.00 21.56           C  
ATOM    304  HG  LEU A  19      24.052  41.553 -53.783  1.00 21.56           H  
ATOM    305  CD1 LEU A  19      23.662  42.964 -55.329  1.00 21.56           C  
ATOM    306 HD11 LEU A  19      24.116  43.841 -54.868  1.00 21.56           H  
ATOM    307 HD12 LEU A  19      23.793  43.054 -56.408  1.00 21.56           H  
ATOM    308 HD13 LEU A  19      22.596  42.952 -55.104  1.00 21.56           H  
ATOM    309  CD2 LEU A  19      23.710  40.522 -55.635  1.00 21.56           C  
ATOM    310 HD21 LEU A  19      24.106  39.569 -55.285  1.00 21.56           H  
ATOM    311 HD22 LEU A  19      22.627  40.516 -55.508  1.00 21.56           H  
ATOM    312 HD23 LEU A  19      23.938  40.639 -56.695  1.00 21.56           H  
ATOM    313  N   SER A  20      28.454  39.403 -55.134  1.00 23.03           N  
ATOM    314  H   SER A  20      29.460  39.328 -55.191  1.00 23.03           H  
ATOM    315  CA  SER A  20      27.749  38.591 -56.118  1.00 23.03           C  
ATOM    316  HA  SER A  20      26.793  38.245 -55.727  1.00 23.03           H  
ATOM    317  C   SER A  20      28.634  37.385 -56.454  1.00 23.03           C  
ATOM    318  CB  SER A  20      27.525  39.387 -57.420  1.00 23.03           C  
ATOM    319  HB2 SER A  20      26.538  39.849 -57.384  1.00 23.03           H  
ATOM    320  HB3 SER A  20      27.540  38.715 -58.278  1.00 23.03           H  
ATOM    321  O   SER A  20      29.860  37.453 -56.406  1.00 23.03           O  
ATOM    322  OG  SER A  20      28.488  40.409 -57.601  1.00 23.03           O  
ATOM    323  HG  SER A  20      29.360  40.015 -57.684  1.00 23.03           H  
ATOM    324  N   SER A  21      27.973  36.298 -56.833  1.00 26.33           N  
ATOM    325  H   SER A  21      26.968  36.385 -56.873  1.00 26.33           H  
ATOM    326  CA  SER A  21      28.493  35.146 -57.569  1.00 26.33           C  
ATOM    327  HA  SER A  21      28.866  34.391 -56.877  1.00 26.33           H  
ATOM    328  C   SER A  21      29.566  35.473 -58.615  1.00 26.33           C  
ATOM    329  CB  SER A  21      27.290  34.594 -58.355  1.00 26.33           C  
ATOM    330  HB2 SER A  21      27.619  33.821 -59.050  1.00 26.33           H  
ATOM    331  HB3 SER A  21      26.573  34.156 -57.661  1.00 26.33           H  
ATOM    332  O   SER A  21      29.285  36.263 -59.511  1.00 26.33           O  
ATOM    333  OG  SER A  21      26.656  35.649 -59.070  1.00 26.33           O  
ATOM    334  HG  SER A  21      27.329  36.070 -59.610  1.00 26.33           H  
ATOM    335  N   ILE A  22      30.690  34.746 -58.607  1.00 24.71           N  
ATOM    336  H   ILE A  22      30.933  34.252 -57.761  1.00 24.71           H  
ATOM    337  CA  ILE A  22      31.356  34.289 -59.838  1.00 24.71           C  
ATOM    338  HA  ILE A  22      30.607  34.264 -60.630  1.00 24.71           H  
ATOM    339  C   ILE A  22      31.841  32.849 -59.622  1.00 24.71           C  
ATOM    340  CB  ILE A  22      32.478  35.229 -60.352  1.00 24.71           C  
ATOM    341  HB  ILE A  22      33.239  35.332 -59.578  1.00 24.71           H  
ATOM    342  O   ILE A  22      32.785  32.566 -58.891  1.00 24.71           O  
ATOM    343  CG1 ILE A  22      31.913  36.630 -60.687  1.00 24.71           C  
ATOM    344 HG12 ILE A  22      31.058  36.526 -61.355  1.00 24.71           H  
ATOM    345 HG13 ILE A  22      31.585  37.093 -59.756  1.00 24.71           H  
ATOM    346  CG2 ILE A  22      33.136  34.614 -61.607  1.00 24.71           C  
ATOM    347 HG21 ILE A  22      32.404  34.504 -62.407  1.00 24.71           H  
ATOM    348 HG22 ILE A  22      33.572  33.640 -61.382  1.00 24.71           H  
ATOM    349 HG23 ILE A  22      33.954  35.244 -61.955  1.00 24.71           H  
ATOM    350  CD1 ILE A  22      32.880  37.630 -61.324  1.00 24.71           C  
ATOM    351 HD11 ILE A  22      33.793  37.693 -60.731  1.00 24.71           H  
ATOM    352 HD12 ILE A  22      33.123  37.331 -62.343  1.00 24.71           H  
ATOM    353 HD13 ILE A  22      32.411  38.613 -61.358  1.00 24.71           H  
ATOM    354  N   THR A  23      31.123  31.940 -60.269  1.00 28.73           N  
ATOM    355  H   THR A  23      30.329  32.289 -60.787  1.00 28.73           H  
ATOM    356  CA  THR A  23      31.499  30.576 -60.644  1.00 28.73           C  
ATOM    357  HA  THR A  23      31.778  29.993 -59.767  1.00 28.73           H  
ATOM    358  C   THR A  23      32.627  30.557 -61.675  1.00 28.73           C  
ATOM    359  CB  THR A  23      30.295  29.943 -61.370  1.00 28.73           C  
ATOM    360  HB  THR A  23      30.633  29.106 -61.982  1.00 28.73           H  
ATOM    361  O   THR A  23      32.563  31.319 -62.632  1.00 28.73           O  
ATOM    362  CG2 THR A  23      29.228  29.427 -60.414  1.00 28.73           C  
ATOM    363 HG21 THR A  23      29.647  28.650 -59.775  1.00 28.73           H  
ATOM    364 HG22 THR A  23      28.401  29.008 -60.988  1.00 28.73           H  
ATOM    365 HG23 THR A  23      28.854  30.243 -59.796  1.00 28.73           H  
ATOM    366  OG1 THR A  23      29.670  30.909 -62.196  1.00 28.73           O  
ATOM    367  HG1 THR A  23      30.321  31.205 -62.836  1.00 28.73           H  
ATOM    368  N   ALA A  24      33.559  29.610 -61.550  1.00 22.82           N  
ATOM    369  H   ALA A  24      33.710  29.249 -60.619  1.00 22.82           H  
ATOM    370  CA  ALA A  24      34.193  28.821 -62.625  1.00 22.82           C  
ATOM    371  HA  ALA A  24      33.456  28.148 -63.064  1.00 22.82           H  
ATOM    372  C   ALA A  24      35.315  27.990 -61.967  1.00 22.82           C  
ATOM    373  CB  ALA A  24      34.787  29.709 -63.730  1.00 22.82           C  
ATOM    374  HB1 ALA A  24      35.402  29.106 -64.398  1.00 22.82           H  
ATOM    375  HB2 ALA A  24      35.408  30.489 -63.289  1.00 22.82           H  
ATOM    376  HB3 ALA A  24      33.995  30.168 -64.323  1.00 22.82           H  
ATOM    377  O   ALA A  24      36.065  28.518 -61.160  1.00 22.82           O  
ATOM    378  N   GLY A  25      35.505  26.693 -62.188  1.00 21.44           N  
ATOM    379  H   GLY A  25      36.304  26.345 -61.679  1.00 21.44           H  
ATOM    380  CA  GLY A  25      35.018  25.824 -63.248  1.00 21.44           C  
ATOM    381  HA2 GLY A  25      34.600  26.410 -64.066  1.00 21.44           H  
ATOM    382  HA3 GLY A  25      34.254  25.151 -62.858  1.00 21.44           H  
ATOM    383  C   GLY A  25      36.206  25.026 -63.793  1.00 21.44           C  
ATOM    384  O   GLY A  25      37.117  25.624 -64.348  1.00 21.44           O  
ATOM    385  N   ALA A  26      36.136  23.693 -63.670  1.00 22.33           N  
ATOM    386  H   ALA A  26      35.350  23.335 -63.146  1.00 22.33           H  
ATOM    387  CA  ALA A  26      36.986  22.686 -64.332  1.00 22.33           C  
ATOM    388  HA  ALA A  26      36.594  21.716 -64.028  1.00 22.33           H  
ATOM    389  C   ALA A  26      38.483  22.675 -63.909  1.00 22.33           C  
ATOM    390  CB  ALA A  26      36.725  22.801 -65.843  1.00 22.33           C  
ATOM    391  HB1 ALA A  26      37.256  23.663 -66.248  1.00 22.33           H  
ATOM    392  HB2 ALA A  26      37.049  21.897 -66.358  1.00 22.33           H  
ATOM    393  HB3 ALA A  26      35.658  22.919 -66.033  1.00 22.33           H  
ATOM    394  O   ALA A  26      39.023  23.661 -63.444  1.00 22.33           O  
ATOM    395  N   SER A  27      39.257  21.590 -63.986  1.00 24.29           N  
ATOM    396  H   SER A  27      40.165  21.740 -63.571  1.00 24.29           H  
ATOM    397  CA  SER A  27      39.163  20.379 -64.798  1.00 24.29           C  
ATOM    398  HA  SER A  27      38.146  19.987 -64.811  1.00 24.29           H  
ATOM    399  C   SER A  27      40.169  19.323 -64.295  1.00 24.29           C  
ATOM    400  CB  SER A  27      39.617  20.754 -66.216  1.00 24.29           C  
ATOM    401  HB2 SER A  27      40.694  20.927 -66.216  1.00 24.29           H  
ATOM    402  HB3 SER A  27      39.145  21.683 -66.538  1.00 24.29           H  
ATOM    403  O   SER A  27      41.291  19.664 -63.947  1.00 24.29           O  
ATOM    404  OG  SER A  27      39.317  19.735 -67.140  1.00 24.29           O  
ATOM    405  HG  SER A  27      39.388  20.118 -68.018  1.00 24.29           H  
ATOM    406  N   SER A  28      39.771  18.046 -64.331  1.00 26.62           N  
ATOM    407  H   SER A  28      38.773  17.943 -64.446  1.00 26.62           H  
ATOM    408  CA  SER A  28      40.539  16.899 -64.861  1.00 26.62           C  
ATOM    409  HA  SER A  28      40.035  15.993 -64.524  1.00 26.62           H  
ATOM    410  C   SER A  28      42.042  16.733 -64.535  1.00 26.62           C  
ATOM    411  CB  SER A  28      40.365  16.959 -66.386  1.00 26.62           C  
ATOM    412  HB2 SER A  28      39.313  17.139 -66.611  1.00 26.62           H  
ATOM    413  HB3 SER A  28      40.952  17.784 -66.789  1.00 26.62           H  
ATOM    414  O   SER A  28      42.879  17.385 -65.148  1.00 26.62           O  
ATOM    415  OG  SER A  28      40.742  15.765 -67.034  1.00 26.62           O  
ATOM    416  HG  SER A  28      40.452  15.857 -67.944  1.00 26.62           H  
ATOM    417  N   ARG A  29      42.408  15.710 -63.737  1.00 26.73           N  
ATOM    418  H   ARG A  29      41.796  15.566 -62.946  1.00 26.73           H  
ATOM    419  CA  ARG A  29      43.172  14.503 -64.172  1.00 26.73           C  
ATOM    420  HA  ARG A  29      42.452  13.852 -64.667  1.00 26.73           H  
ATOM    421  C   ARG A  29      43.786  13.708 -63.004  1.00 26.73           C  
ATOM    422  CB  ARG A  29      44.322  14.797 -65.182  1.00 26.73           C  
ATOM    423  HB2 ARG A  29      45.197  14.197 -64.932  1.00 26.73           H  
ATOM    424  HB3 ARG A  29      44.663  15.830 -65.108  1.00 26.73           H  
ATOM    425  O   ARG A  29      44.486  14.242 -62.160  1.00 26.73           O  
ATOM    426  CG  ARG A  29      43.930  14.439 -66.629  1.00 26.73           C  
ATOM    427  HG2 ARG A  29      43.900  13.353 -66.727  1.00 26.73           H  
ATOM    428  HG3 ARG A  29      42.934  14.830 -66.833  1.00 26.73           H  
ATOM    429  CD  ARG A  29      44.886  15.017 -67.682  1.00 26.73           C  
ATOM    430  HD2 ARG A  29      45.898  14.675 -67.466  1.00 26.73           H  
ATOM    431  HD3 ARG A  29      44.860  16.104 -67.601  1.00 26.73           H  
ATOM    432  NE  ARG A  29      44.494  14.622 -69.056  1.00 26.73           N  
ATOM    433  HE  ARG A  29      43.556  14.267 -69.176  1.00 26.73           H  
ATOM    434  NH1 ARG A  29      46.372  15.383 -70.142  1.00 26.73           N  
ATOM    435 HH11 ARG A  29      46.852  15.594 -71.005  1.00 26.73           H  
ATOM    436 HH12 ARG A  29      46.692  15.810 -69.285  1.00 26.73           H  
ATOM    437  NH2 ARG A  29      44.737  14.436 -71.322  1.00 26.73           N  
ATOM    438 HH21 ARG A  29      43.811  14.043 -71.411  1.00 26.73           H  
ATOM    439 HH22 ARG A  29      45.267  14.618 -72.161  1.00 26.73           H  
ATOM    440  CZ  ARG A  29      45.199  14.814 -70.162  1.00 26.73           C  
ATOM    441  N   ARG A  30      43.666  12.382 -63.162  1.00 30.24           N  
ATOM    442  H   ARG A  30      42.970  12.134 -63.850  1.00 30.24           H  
ATOM    443  CA  ARG A  30      44.487  11.256 -62.658  1.00 30.24           C  
ATOM    444  HA  ARG A  30      44.184  10.444 -63.319  1.00 30.24           H  
ATOM    445  C   ARG A  30      44.235  10.668 -61.257  1.00 30.24           C  
ATOM    446  CB  ARG A  30      45.988  11.440 -62.958  1.00 30.24           C  
ATOM    447  HB2 ARG A  30      46.319  12.433 -62.655  1.00 30.24           H  
ATOM    448  HB3 ARG A  30      46.554  10.712 -62.377  1.00 30.24           H  
ATOM    449  O   ARG A  30      44.197  11.322 -60.229  1.00 30.24           O  
ATOM    450  CG  ARG A  30      46.290  11.203 -64.446  1.00 30.24           C  
ATOM    451  HG2 ARG A  30      45.772  11.948 -65.049  1.00 30.24           H  
ATOM    452  HG3 ARG A  30      45.936  10.212 -64.731  1.00 30.24           H  
ATOM    453  CD  ARG A  30      47.794  11.279 -64.729  1.00 30.24           C  
ATOM    454  HD2 ARG A  30      48.155  12.269 -64.449  1.00 30.24           H  
ATOM    455  HD3 ARG A  30      48.302  10.537 -64.113  1.00 30.24           H  
ATOM    456  NE  ARG A  30      48.087  11.027 -66.155  1.00 30.24           N  
ATOM    457  HE  ARG A  30      47.307  11.011 -66.796  1.00 30.24           H  
ATOM    458  NH1 ARG A  30      50.371  10.833 -65.960  1.00 30.24           N  
ATOM    459 HH11 ARG A  30      50.316  11.037 -64.972  1.00 30.24           H  
ATOM    460 HH12 ARG A  30      51.278  10.701 -66.385  1.00 30.24           H  
ATOM    461  NH2 ARG A  30      49.420  10.630 -67.964  1.00 30.24           N  
ATOM    462 HH21 ARG A  30      50.340  10.485 -68.353  1.00 30.24           H  
ATOM    463 HH22 ARG A  30      48.622  10.600 -68.583  1.00 30.24           H  
ATOM    464  CZ  ARG A  30      49.286  10.833 -66.683  1.00 30.24           C  
ATOM    465  N   ARG A  31      44.108   9.336 -61.314  1.00 36.63           N  
ATOM    466  H   ARG A  31      44.261   8.957 -62.238  1.00 36.63           H  
ATOM    467  CA  ARG A  31      43.937   8.323 -60.266  1.00 36.63           C  
ATOM    468  HA  ARG A  31      43.053   8.541 -59.667  1.00 36.63           H  
ATOM    469  C   ARG A  31      45.163   8.239 -59.344  1.00 36.63           C  
ATOM    470  CB  ARG A  31      43.815   6.948 -60.975  1.00 36.63           C  
ATOM    471  HB2 ARG A  31      44.742   6.763 -61.518  1.00 36.63           H  
ATOM    472  HB3 ARG A  31      43.736   6.177 -60.207  1.00 36.63           H  
ATOM    473  O   ARG A  31      46.273   8.193 -59.866  1.00 36.63           O  
ATOM    474  CG  ARG A  31      42.645   6.749 -61.960  1.00 36.63           C  
ATOM    475  HG2 ARG A  31      42.641   7.547 -62.702  1.00 36.63           H  
ATOM    476  HG3 ARG A  31      41.705   6.774 -61.408  1.00 36.63           H  
ATOM    477  CD  ARG A  31      42.787   5.396 -62.689  1.00 36.63           C  
ATOM    478  HD2 ARG A  31      43.708   5.408 -63.270  1.00 36.63           H  
ATOM    479  HD3 ARG A  31      42.858   4.605 -61.943  1.00 36.63           H  
ATOM    480  NE  ARG A  31      41.646   5.106 -63.585  1.00 36.63           N  
ATOM    481  HE  ARG A  31      40.870   5.754 -63.571  1.00 36.63           H  
ATOM    482  NH1 ARG A  31      42.419   3.121 -64.476  1.00 36.63           N  
ATOM    483 HH11 ARG A  31      42.272   2.324 -65.078  1.00 36.63           H  
ATOM    484 HH12 ARG A  31      43.270   3.187 -63.936  1.00 36.63           H  
ATOM    485  NH2 ARG A  31      40.421   3.884 -65.079  1.00 36.63           N  
ATOM    486 HH21 ARG A  31      39.663   4.551 -65.045  1.00 36.63           H  
ATOM    487 HH22 ARG A  31      40.318   3.071 -65.669  1.00 36.63           H  
ATOM    488  CZ  ARG A  31      41.504   4.045 -64.372  1.00 36.63           C  
ATOM    489  N   ARG A  32      44.951   7.994 -58.045  1.00 29.97           N  
ATOM    490  H   ARG A  32      44.199   8.516 -57.617  1.00 29.97           H  
ATOM    491  CA  ARG A  32      45.327   6.751 -57.322  1.00 29.97           C  
ATOM    492  HA  ARG A  32      44.808   5.912 -57.786  1.00 29.97           H  
ATOM    493  C   ARG A  32      44.829   6.807 -55.866  1.00 29.97           C  
ATOM    494  CB  ARG A  32      46.848   6.469 -57.370  1.00 29.97           C  
ATOM    495  HB2 ARG A  32      47.165   6.021 -56.428  1.00 29.97           H  
ATOM    496  HB3 ARG A  32      47.397   7.403 -57.493  1.00 29.97           H  
ATOM    497  O   ARG A  32      44.791   7.870 -55.263  1.00 29.97           O  
ATOM    498  CG  ARG A  32      47.200   5.482 -58.504  1.00 29.97           C  
ATOM    499  HG2 ARG A  32      46.715   4.527 -58.302  1.00 29.97           H  
ATOM    500  HG3 ARG A  32      46.828   5.853 -59.460  1.00 29.97           H  
ATOM    501  CD  ARG A  32      48.711   5.246 -58.621  1.00 29.97           C  
ATOM    502  HD2 ARG A  32      49.054   4.759 -57.708  1.00 29.97           H  
ATOM    503  HD3 ARG A  32      49.212   6.211 -58.706  1.00 29.97           H  
ATOM    504  NE  ARG A  32      49.050   4.423 -59.805  1.00 29.97           N  
ATOM    505  HE  ARG A  32      48.390   4.427 -60.571  1.00 29.97           H  
ATOM    506  NH1 ARG A  32      51.099   3.657 -59.086  1.00 29.97           N  
ATOM    507 HH11 ARG A  32      51.927   3.097 -59.231  1.00 29.97           H  
ATOM    508 HH12 ARG A  32      50.987   4.142 -58.207  1.00 29.97           H  
ATOM    509  NH2 ARG A  32      50.361   3.067 -61.098  1.00 29.97           N  
ATOM    510 HH21 ARG A  32      49.668   3.041 -61.832  1.00 29.97           H  
ATOM    511 HH22 ARG A  32      51.209   2.528 -61.203  1.00 29.97           H  
ATOM    512  CZ  ARG A  32      50.161   3.724 -59.989  1.00 29.97           C  
ATOM    513  N   ARG A  33      44.385   5.656 -55.349  1.00 37.33           N  
ATOM    514  H   ARG A  33      44.560   4.824 -55.895  1.00 37.33           H  
ATOM    515  CA  ARG A  33      43.953   5.438 -53.957  1.00 37.33           C  
ATOM    516  HA  ARG A  33      43.212   6.186 -53.673  1.00 37.33           H  
ATOM    517  C   ARG A  33      45.152   5.572 -53.007  1.00 37.33           C  
ATOM    518  CB  ARG A  33      43.372   4.014 -53.814  1.00 37.33           C  
ATOM    519  HB2 ARG A  33      44.111   3.296 -54.172  1.00 37.33           H  
ATOM    520  HB3 ARG A  33      43.219   3.818 -52.753  1.00 37.33           H  
ATOM    521  O   ARG A  33      46.229   5.105 -53.363  1.00 37.33           O  
ATOM    522  CG  ARG A  33      42.036   3.758 -54.533  1.00 37.33           C  
ATOM    523  HG2 ARG A  33      41.281   4.437 -54.135  1.00 37.33           H  
ATOM    524  HG3 ARG A  33      42.150   3.935 -55.602  1.00 37.33           H  
ATOM    525  CD  ARG A  33      41.592   2.302 -54.300  1.00 37.33           C  
ATOM    526  HD2 ARG A  33      42.340   1.633 -54.725  1.00 37.33           H  
ATOM    527  HD3 ARG A  33      41.546   2.126 -53.226  1.00 37.33           H  
ATOM    528  NE  ARG A  33      40.272   2.006 -54.899  1.00 37.33           N  
ATOM    529  HE  ARG A  33      39.853   2.720 -55.477  1.00 37.33           H  
ATOM    530  NH1 ARG A  33      39.986  -0.077 -53.956  1.00 37.33           N  
ATOM    531 HH11 ARG A  33      40.888  -0.015 -53.505  1.00 37.33           H  
ATOM    532 HH12 ARG A  33      39.440  -0.917 -53.826  1.00 37.33           H  
ATOM    533  NH2 ARG A  33      38.399   0.754 -55.275  1.00 37.33           N  
ATOM    534 HH21 ARG A  33      37.879  -0.098 -55.118  1.00 37.33           H  
ATOM    535 HH22 ARG A  33      38.001   1.478 -55.856  1.00 37.33           H  
ATOM    536  CZ  ARG A  33      39.563   0.901 -54.708  1.00 37.33           C  
ATOM    537  N   GLY A  34      44.938   6.119 -51.809  1.00 26.03           N  
ATOM    538  H   GLY A  34      44.057   6.579 -51.632  1.00 26.03           H  
ATOM    539  CA  GLY A  34      45.909   6.072 -50.709  1.00 26.03           C  
ATOM    540  HA2 GLY A  34      46.898   6.327 -51.089  1.00 26.03           H  
ATOM    541  HA3 GLY A  34      45.964   5.060 -50.309  1.00 26.03           H  
ATOM    542  C   GLY A  34      45.587   7.053 -49.578  1.00 26.03           C  
ATOM    543  O   GLY A  34      45.806   8.245 -49.734  1.00 26.03           O  
ATOM    544  N   SER A  35      45.020   6.520 -48.490  1.00 26.21           N  
ATOM    545  H   SER A  35      44.838   5.531 -48.580  1.00 26.21           H  
ATOM    546  CA  SER A  35      45.101   6.947 -47.076  1.00 26.21           C  
ATOM    547  HA  SER A  35      44.166   6.648 -46.603  1.00 26.21           H  
ATOM    548  C   SER A  35      45.322   8.430 -46.715  1.00 26.21           C  
ATOM    549  CB  SER A  35      46.201   6.117 -46.401  1.00 26.21           C  
ATOM    550  HB2 SER A  35      45.901   5.069 -46.375  1.00 26.21           H  
ATOM    551  HB3 SER A  35      46.359   6.461 -45.379  1.00 26.21           H  
ATOM    552  O   SER A  35      46.388   8.989 -46.947  1.00 26.21           O  
ATOM    553  OG  SER A  35      47.401   6.229 -47.140  1.00 26.21           O  
ATOM    554  HG  SER A  35      47.636   7.159 -47.172  1.00 26.21           H  
ATOM    555  N   LEU A  36      44.362   8.999 -45.978  1.00 24.37           N  
ATOM    556  H   LEU A  36      43.535   8.447 -45.801  1.00 24.37           H  
ATOM    557  CA  LEU A  36      44.545  10.166 -45.102  1.00 24.37           C  
ATOM    558  HA  LEU A  36      44.948  11.009 -45.664  1.00 24.37           H  
ATOM    559  C   LEU A  36      45.496   9.840 -43.932  1.00 24.37           C  
ATOM    560  CB  LEU A  36      43.164  10.525 -44.501  1.00 24.37           C  
ATOM    561  HB2 LEU A  36      43.309  11.013 -43.537  1.00 24.37           H  
ATOM    562  HB3 LEU A  36      42.629   9.599 -44.289  1.00 24.37           H  
ATOM    563  O   LEU A  36      45.254   8.845 -43.245  1.00 24.37           O  
ATOM    564  CG  LEU A  36      42.292  11.440 -45.376  1.00 24.37           C  
ATOM    565  HG  LEU A  36      42.541  11.295 -46.427  1.00 24.37           H  
ATOM    566  CD1 LEU A  36      40.807  11.123 -45.186  1.00 24.37           C  
ATOM    567 HD11 LEU A  36      40.609  10.096 -45.489  1.00 24.37           H  
ATOM    568 HD12 LEU A  36      40.206  11.794 -45.800  1.00 24.37           H  
ATOM    569 HD13 LEU A  36      40.532  11.250 -44.138  1.00 24.37           H  
ATOM    570  CD2 LEU A  36      42.518  12.905 -44.996  1.00 24.37           C  
ATOM    571 HD21 LEU A  36      42.223  13.080 -43.961  1.00 24.37           H  
ATOM    572 HD22 LEU A  36      41.933  13.551 -45.650  1.00 24.37           H  
ATOM    573 HD23 LEU A  36      43.573  13.155 -45.112  1.00 24.37           H  
ATOM    574  N   PRO A  37      46.465  10.721 -43.617  1.00 23.74           N  
ATOM    575  CA  PRO A  37      46.975  10.850 -42.254  1.00 23.74           C  
ATOM    576  HA  PRO A  37      46.416  10.208 -41.574  1.00 23.74           H  
ATOM    577  C   PRO A  37      46.912  12.299 -41.713  1.00 23.74           C  
ATOM    578  CB  PRO A  37      48.409  10.322 -42.343  1.00 23.74           C  
ATOM    579  HB2 PRO A  37      49.055  10.757 -41.581  1.00 23.74           H  
ATOM    580  HB3 PRO A  37      48.398   9.236 -42.254  1.00 23.74           H  
ATOM    581  O   PRO A  37      47.293  13.239 -42.401  1.00 23.74           O  
ATOM    582  CG  PRO A  37      48.859  10.708 -43.757  1.00 23.74           C  
ATOM    583  HG2 PRO A  37      49.495  11.593 -43.722  1.00 23.74           H  
ATOM    584  HG3 PRO A  37      49.390   9.880 -44.227  1.00 23.74           H  
ATOM    585  CD  PRO A  37      47.567  11.035 -44.521  1.00 23.74           C  
ATOM    586  HD2 PRO A  37      47.523  10.438 -45.432  1.00 23.74           H  
ATOM    587  HD3 PRO A  37      47.545  12.095 -44.777  1.00 23.74           H  
ATOM    588  N   ASN A  38      46.451  12.413 -40.455  1.00 23.31           N  
ATOM    589  H   ASN A  38      46.015  11.573 -40.104  1.00 23.31           H  
ATOM    590  CA  ASN A  38      46.831  13.331 -39.353  1.00 23.31           C  
ATOM    591  HA  ASN A  38      46.010  13.277 -38.638  1.00 23.31           H  
ATOM    592  C   ASN A  38      46.966  14.856 -39.589  1.00 23.31           C  
ATOM    593  CB  ASN A  38      48.062  12.708 -38.670  1.00 23.31           C  
ATOM    594  HB2 ASN A  38      48.577  13.460 -38.073  1.00 23.31           H  
ATOM    595  HB3 ASN A  38      48.770  12.361 -39.424  1.00 23.31           H  
ATOM    596  O   ASN A  38      47.720  15.321 -40.428  1.00 23.31           O  
ATOM    597  CG  ASN A  38      47.682  11.556 -37.752  1.00 23.31           C  
ATOM    598  ND2 ASN A  38      48.646  10.845 -37.222  1.00 23.31           N  
ATOM    599 HD21 ASN A  38      49.614  11.066 -37.402  1.00 23.31           H  
ATOM    600 HD22 ASN A  38      48.349  10.114 -36.591  1.00 23.31           H  
ATOM    601  OD1 ASN A  38      46.524  11.264 -37.509  1.00 23.31           O  
ATOM    602  N   GLU A  39      46.169  15.687 -38.900  1.00 28.39           N  
ATOM    603  H   GLU A  39      45.897  16.420 -39.540  1.00 28.39           H  
ATOM    604  CA  GLU A  39      46.372  16.262 -37.542  1.00 28.39           C  
ATOM    605  HA  GLU A  39      45.427  16.756 -37.320  1.00 28.39           H  
ATOM    606  C   GLU A  39      47.438  17.384 -37.438  1.00 28.39           C  
ATOM    607  CB  GLU A  39      46.558  15.243 -36.389  1.00 28.39           C  
ATOM    608  HB2 GLU A  39      47.132  14.378 -36.724  1.00 28.39           H  
ATOM    609  HB3 GLU A  39      47.155  15.739 -35.624  1.00 28.39           H  
ATOM    610  O   GLU A  39      48.594  17.198 -37.793  1.00 28.39           O  
ATOM    611  CG  GLU A  39      45.264  14.767 -35.706  1.00 28.39           C  
ATOM    612  HG2 GLU A  39      44.639  15.639 -35.517  1.00 28.39           H  
ATOM    613  HG3 GLU A  39      44.728  14.108 -36.390  1.00 28.39           H  
ATOM    614  CD  GLU A  39      45.517  14.045 -34.363  1.00 28.39           C  
ATOM    615  OE1 GLU A  39      44.509  13.731 -33.693  1.00 28.39           O  
ATOM    616  OE2 GLU A  39      46.699  13.905 -33.963  1.00 28.39           O  
ATOM    617  N   LYS A  40      47.031  18.498 -36.792  1.00 25.17           N  
ATOM    618  H   LYS A  40      46.048  18.498 -36.561  1.00 25.17           H  
ATOM    619  CA  LYS A  40      47.814  19.632 -36.231  1.00 25.17           C  
ATOM    620  HA  LYS A  40      47.163  20.109 -35.499  1.00 25.17           H  
ATOM    621  C   LYS A  40      48.252  20.776 -37.161  1.00 25.17           C  
ATOM    622  CB  LYS A  40      49.034  19.138 -35.423  1.00 25.17           C  
ATOM    623  HB2 LYS A  40      49.704  18.573 -36.072  1.00 25.17           H  
ATOM    624  HB3 LYS A  40      49.592  20.007 -35.075  1.00 25.17           H  
ATOM    625  O   LYS A  40      49.386  20.797 -37.625  1.00 25.17           O  
ATOM    626  CG  LYS A  40      48.678  18.303 -34.192  1.00 25.17           C  
ATOM    627  HG2 LYS A  40      48.149  18.928 -33.472  1.00 25.17           H  
ATOM    628  HG3 LYS A  40      48.036  17.470 -34.476  1.00 25.17           H  
ATOM    629  CD  LYS A  40      49.958  17.750 -33.558  1.00 25.17           C  
ATOM    630  HD2 LYS A  40      50.612  18.572 -33.267  1.00 25.17           H  
ATOM    631  HD3 LYS A  40      50.468  17.124 -34.290  1.00 25.17           H  
ATOM    632  CE  LYS A  40      49.589  16.911 -32.333  1.00 25.17           C  
ATOM    633  HE2 LYS A  40      48.846  16.174 -32.637  1.00 25.17           H  
ATOM    634  HE3 LYS A  40      49.129  17.554 -31.583  1.00 25.17           H  
ATOM    635  NZ  LYS A  40      50.775  16.217 -31.776  1.00 25.17           N  
ATOM    636  HZ1 LYS A  40      51.484  16.874 -31.483  1.00 25.17           H  
ATOM    637  HZ2 LYS A  40      50.501  15.639 -30.994  1.00 25.17           H  
ATOM    638  HZ3 LYS A  40      51.163  15.605 -32.479  1.00 25.17           H  
ATOM    639  N   THR A  41      47.459  21.858 -37.208  1.00 23.13           N  
ATOM    640  H   THR A  41      46.480  21.726 -37.001  1.00 23.13           H  
ATOM    641  CA  THR A  41      47.983  23.243 -37.062  1.00 23.13           C  
ATOM    642  HA  THR A  41      48.672  23.234 -36.217  1.00 23.13           H  
ATOM    643  C   THR A  41      46.862  24.252 -36.732  1.00 23.13           C  
ATOM    644  CB  THR A  41      48.771  23.779 -38.292  1.00 23.13           C  
ATOM    645  HB  THR A  41      48.179  24.530 -38.815  1.00 23.13           H  
ATOM    646  O   THR A  41      46.033  24.558 -37.580  1.00 23.13           O  
ATOM    647  CG2 THR A  41      50.074  24.441 -37.843  1.00 23.13           C  
ATOM    648 HG21 THR A  41      50.594  24.836 -38.716  1.00 23.13           H  
ATOM    649 HG22 THR A  41      49.858  25.265 -37.163  1.00 23.13           H  
ATOM    650 HG23 THR A  41      50.715  23.710 -37.349  1.00 23.13           H  
ATOM    651  OG1 THR A  41      49.132  22.809 -39.242  1.00 23.13           O  
ATOM    652  HG1 THR A  41      49.420  22.021 -38.774  1.00 23.13           H  
ATOM    653  N   ILE A  42      46.839  24.806 -35.511  1.00 24.34           N  
ATOM    654  H   ILE A  42      47.522  24.496 -34.834  1.00 24.34           H  
ATOM    655  CA  ILE A  42      46.166  26.081 -35.178  1.00 24.34           C  
ATOM    656  HA  ILE A  42      45.897  26.584 -36.107  1.00 24.34           H  
ATOM    657  C   ILE A  42      47.192  26.970 -34.458  1.00 24.34           C  
ATOM    658  CB  ILE A  42      44.858  25.902 -34.356  1.00 24.34           C  
ATOM    659  HB  ILE A  42      45.069  25.252 -33.507  1.00 24.34           H  
ATOM    660  O   ILE A  42      47.908  26.504 -33.573  1.00 24.34           O  
ATOM    661  CG1 ILE A  42      43.761  25.242 -35.226  1.00 24.34           C  
ATOM    662 HG12 ILE A  42      43.581  25.856 -36.109  1.00 24.34           H  
ATOM    663 HG13 ILE A  42      44.128  24.273 -35.565  1.00 24.34           H  
ATOM    664  CG2 ILE A  42      44.348  27.253 -33.803  1.00 24.34           C  
ATOM    665 HG21 ILE A  42      45.085  27.706 -33.140  1.00 24.34           H  
ATOM    666 HG22 ILE A  42      43.451  27.107 -33.202  1.00 24.34           H  
ATOM    667 HG23 ILE A  42      44.124  27.940 -34.619  1.00 24.34           H  
ATOM    668  CD1 ILE A  42      42.419  24.998 -34.519  1.00 24.34           C  
ATOM    669 HD11 ILE A  42      42.585  24.478 -33.575  1.00 24.34           H  
ATOM    670 HD12 ILE A  42      41.904  25.942 -34.336  1.00 24.34           H  
ATOM    671 HD13 ILE A  42      41.786  24.382 -35.156  1.00 24.34           H  
ATOM    672  N   TYR A  43      47.257  28.238 -34.876  1.00 23.46           N  
ATOM    673  H   TYR A  43      46.578  28.512 -35.572  1.00 23.46           H  
ATOM    674  CA  TYR A  43      48.131  29.313 -34.391  1.00 23.46           C  
ATOM    675  HA  TYR A  43      49.079  28.877 -34.078  1.00 23.46           H  
ATOM    676  C   TYR A  43      47.546  30.095 -33.186  1.00 23.46           C  
ATOM    677  CB  TYR A  43      48.395  30.278 -35.565  1.00 23.46           C  
ATOM    678  HB2 TYR A  43      48.698  31.242 -35.155  1.00 23.46           H  
ATOM    679  HB3 TYR A  43      47.465  30.458 -36.103  1.00 23.46           H  
ATOM    680  O   TYR A  43      46.333  30.245 -33.064  1.00 23.46           O  
ATOM    681  CG  TYR A  43      49.471  29.852 -36.553  1.00 23.46           C  
ATOM    682  CD1 TYR A  43      50.799  30.276 -36.344  1.00 23.46           C  
ATOM    683  HD1 TYR A  43      51.040  30.875 -35.478  1.00 23.46           H  
ATOM    684  CD2 TYR A  43      49.155  29.086 -37.694  1.00 23.46           C  
ATOM    685  HD2 TYR A  43      48.138  28.767 -37.872  1.00 23.46           H  
ATOM    686  CE1 TYR A  43      51.809  29.937 -37.264  1.00 23.46           C  
ATOM    687  HE1 TYR A  43      52.826  30.263 -37.102  1.00 23.46           H  
ATOM    688  CE2 TYR A  43      50.164  28.746 -38.618  1.00 23.46           C  
ATOM    689  HE2 TYR A  43      49.933  28.162 -39.496  1.00 23.46           H  
ATOM    690  OH  TYR A  43      52.458  28.844 -39.303  1.00 23.46           O  
ATOM    691  HH  TYR A  43      53.331  29.157 -39.056  1.00 23.46           H  
ATOM    692  CZ  TYR A  43      51.492  29.171 -38.406  1.00 23.46           C  
ATOM    693  N   ASN A  44      48.451  30.640 -32.354  1.00 25.03           N  
ATOM    694  H   ASN A  44      49.412  30.436 -32.590  1.00 25.03           H  
ATOM    695  CA  ASN A  44      48.280  31.550 -31.197  1.00 25.03           C  
ATOM    696  HA  ASN A  44      47.484  31.180 -30.551  1.00 25.03           H  
ATOM    697  C   ASN A  44      47.960  33.024 -31.577  1.00 25.03           C  
ATOM    698  CB  ASN A  44      49.631  31.561 -30.434  1.00 25.03           C  
ATOM    699  HB2 ASN A  44      50.452  31.656 -31.145  1.00 25.03           H  
ATOM    700  HB3 ASN A  44      49.665  32.439 -29.789  1.00 25.03           H  
ATOM    701  O   ASN A  44      48.388  33.481 -32.636  1.00 25.03           O  
ATOM    702  CG  ASN A  44      49.877  30.379 -29.516  1.00 25.03           C  
ATOM    703  ND2 ASN A  44      51.108  29.945 -29.368  1.00 25.03           N  
ATOM    704 HD21 ASN A  44      51.886  30.389 -29.834  1.00 25.03           H  
ATOM    705 HD22 ASN A  44      51.219  29.180 -28.717  1.00 25.03           H  
ATOM    706  OD1 ASN A  44      48.982  29.864 -28.879  1.00 25.03           O  
ATOM    707  N   LEU A  45      47.357  33.814 -30.666  1.00 29.14           N  
ATOM    708  H   LEU A  45      47.070  33.393 -29.794  1.00 29.14           H  
ATOM    709  CA  LEU A  45      47.264  35.296 -30.725  1.00 29.14           C  
ATOM    710  HA  LEU A  45      47.808  35.641 -31.604  1.00 29.14           H  
ATOM    711  C   LEU A  45      47.956  35.980 -29.519  1.00 29.14           C  
ATOM    712  CB  LEU A  45      45.794  35.747 -30.865  1.00 29.14           C  
ATOM    713  HB2 LEU A  45      45.198  35.217 -30.122  1.00 29.14           H  
ATOM    714  HB3 LEU A  45      45.725  36.809 -30.631  1.00 29.14           H  
ATOM    715  O   LEU A  45      48.106  35.375 -28.460  1.00 29.14           O  
ATOM    716  CG  LEU A  45      45.183  35.526 -32.263  1.00 29.14           C  
ATOM    717  HG  LEU A  45      45.299  34.479 -32.543  1.00 29.14           H  
ATOM    718  CD1 LEU A  45      43.685  35.836 -32.237  1.00 29.14           C  
ATOM    719 HD11 LEU A  45      43.530  36.883 -31.975  1.00 29.14           H  
ATOM    720 HD12 LEU A  45      43.248  35.628 -33.213  1.00 29.14           H  
ATOM    721 HD13 LEU A  45      43.203  35.209 -31.487  1.00 29.14           H  
ATOM    722  CD2 LEU A  45      45.844  36.395 -33.341  1.00 29.14           C  
ATOM    723 HD21 LEU A  45      45.896  37.435 -33.019  1.00 29.14           H  
ATOM    724 HD22 LEU A  45      46.852  36.028 -33.535  1.00 29.14           H  
ATOM    725 HD23 LEU A  45      45.278  36.324 -34.270  1.00 29.14           H  
ATOM    726  N   THR A  46      48.426  37.225 -29.707  1.00 29.46           N  
ATOM    727  H   THR A  46      48.169  37.694 -30.564  1.00 29.46           H  
ATOM    728  CA  THR A  46      49.444  37.923 -28.881  1.00 29.46           C  
ATOM    729  HA  THR A  46      49.878  37.196 -28.194  1.00 29.46           H  
ATOM    730  C   THR A  46      48.915  39.085 -28.013  1.00 29.46           C  
ATOM    731  CB  THR A  46      50.582  38.457 -29.775  1.00 29.46           C  
ATOM    732  HB  THR A  46      51.299  38.995 -29.155  1.00 29.46           H  
ATOM    733  O   THR A  46      47.845  39.649 -28.246  1.00 29.46           O  
ATOM    734  CG2 THR A  46      51.336  37.357 -30.523  1.00 29.46           C  
ATOM    735 HG21 THR A  46      50.673  36.853 -31.226  1.00 29.46           H  
ATOM    736 HG22 THR A  46      52.176  37.791 -31.066  1.00 29.46           H  
ATOM    737 HG23 THR A  46      51.717  36.629 -29.808  1.00 29.46           H  
ATOM    738  OG1 THR A  46      50.070  39.341 -30.749  1.00 29.46           O  
ATOM    739  HG1 THR A  46      50.813  39.682 -31.253  1.00 29.46           H  
ATOM    740  N   ASP A  47      49.717  39.499 -27.020  1.00 30.73           N  
ATOM    741  H   ASP A  47      50.570  38.980 -26.874  1.00 30.73           H  
ATOM    742  CA  ASP A  47      49.373  40.436 -25.929  1.00 30.73           C  
ATOM    743  HA  ASP A  47      48.535  40.011 -25.376  1.00 30.73           H  
ATOM    744  C   ASP A  47      48.922  41.858 -26.324  1.00 30.73           C  
ATOM    745  CB  ASP A  47      50.580  40.535 -24.976  1.00 30.73           C  
ATOM    746  HB2 ASP A  47      50.409  41.350 -24.271  1.00 30.73           H  
ATOM    747  HB3 ASP A  47      51.475  40.772 -25.551  1.00 30.73           H  
ATOM    748  O   ASP A  47      48.233  42.520 -25.543  1.00 30.73           O  
ATOM    749  CG  ASP A  47      50.797  39.260 -24.161  1.00 30.73           C  
ATOM    750  OD1 ASP A  47      49.776  38.617 -23.821  1.00 30.73           O  
ATOM    751  OD2 ASP A  47      51.966  38.924 -23.916  1.00 30.73           O  
ATOM    752  N   GLN A  48      49.225  42.344 -27.533  1.00 31.98           N  
ATOM    753  H   GLN A  48      49.759  41.762 -28.161  1.00 31.98           H  
ATOM    754  CA  GLN A  48      48.722  43.646 -28.007  1.00 31.98           C  
ATOM    755  HA  GLN A  48      48.892  44.391 -27.230  1.00 31.98           H  
ATOM    756  C   GLN A  48      47.207  43.641 -28.267  1.00 31.98           C  
ATOM    757  CB  GLN A  48      49.476  44.078 -29.276  1.00 31.98           C  
ATOM    758  HB2 GLN A  48      48.786  44.589 -29.947  1.00 31.98           H  
ATOM    759  HB3 GLN A  48      49.855  43.199 -29.797  1.00 31.98           H  
ATOM    760  O   GLN A  48      46.558  44.678 -28.123  1.00 31.98           O  
ATOM    761  CG  GLN A  48      50.628  45.051 -28.972  1.00 31.98           C  
ATOM    762  HG2 GLN A  48      51.335  44.579 -28.290  1.00 31.98           H  
ATOM    763  HG3 GLN A  48      50.226  45.944 -28.494  1.00 31.98           H  
ATOM    764  CD  GLN A  48      51.377  45.466 -30.238  1.00 31.98           C  
ATOM    765  NE2 GLN A  48      52.155  46.525 -30.202  1.00 31.98           N  
ATOM    766 HE21 GLN A  48      52.285  47.071 -29.363  1.00 31.98           H  
ATOM    767 HE22 GLN A  48      52.631  46.748 -31.064  1.00 31.98           H  
ATOM    768  OE1 GLN A  48      51.276  44.841 -31.279  1.00 31.98           O  
ATOM    769  N   GLN A  49      46.623  42.486 -28.608  1.00 33.99           N  
ATOM    770  H   GLN A  49      47.182  41.646 -28.659  1.00 33.99           H  
ATOM    771  CA  GLN A  49      45.182  42.380 -28.848  1.00 33.99           C  
ATOM    772  HA  GLN A  49      44.853  43.270 -29.384  1.00 33.99           H  
ATOM    773  C   GLN A  49      44.391  42.365 -27.534  1.00 33.99           C  
ATOM    774  CB  GLN A  49      44.886  41.169 -29.742  1.00 33.99           C  
ATOM    775  HB2 GLN A  49      43.806  41.027 -29.792  1.00 33.99           H  
ATOM    776  HB3 GLN A  49      45.334  40.273 -29.311  1.00 33.99           H  
ATOM    777  O   GLN A  49      43.344  43.000 -27.458  1.00 33.99           O  
ATOM    778  CG  GLN A  49      45.419  41.397 -31.170  1.00 33.99           C  
ATOM    779  HG2 GLN A  49      44.988  42.316 -31.568  1.00 33.99           H  
ATOM    780  HG3 GLN A  49      46.503  41.505 -31.149  1.00 33.99           H  
ATOM    781  CD  GLN A  49      45.078  40.252 -32.115  1.00 33.99           C  
ATOM    782  NE2 GLN A  49      45.117  40.460 -33.413  1.00 33.99           N  
ATOM    783 HE21 GLN A  49      45.419  41.345 -33.794  1.00 33.99           H  
ATOM    784 HE22 GLN A  49      44.906  39.654 -33.985  1.00 33.99           H  
ATOM    785  OE1 GLN A  49      44.758  39.152 -31.715  1.00 33.99           O  
ATOM    786  N   VAL A  50      44.935  41.772 -26.466  1.00 31.50           N  
ATOM    787  H   VAL A  50      45.799  41.266 -26.595  1.00 31.50           H  
ATOM    788  CA  VAL A  50      44.303  41.753 -25.132  1.00 31.50           C  
ATOM    789  HA  VAL A  50      43.267  41.437 -25.247  1.00 31.50           H  
ATOM    790  C   VAL A  50      44.268  43.151 -24.497  1.00 31.50           C  
ATOM    791  CB  VAL A  50      45.000  40.721 -24.220  1.00 31.50           C  
ATOM    792  HB  VAL A  50      46.050  40.992 -24.108  1.00 31.50           H  
ATOM    793  O   VAL A  50      43.234  43.563 -23.971  1.00 31.50           O  
ATOM    794  CG1 VAL A  50      44.368  40.658 -22.825  1.00 31.50           C  
ATOM    795 HG11 VAL A  50      43.309  40.412 -22.907  1.00 31.50           H  
ATOM    796 HG12 VAL A  50      44.860  39.895 -22.222  1.00 31.50           H  
ATOM    797 HG13 VAL A  50      44.471  41.613 -22.311  1.00 31.50           H  
ATOM    798  CG2 VAL A  50      44.921  39.317 -24.839  1.00 31.50           C  
ATOM    799 HG21 VAL A  50      45.277  38.565 -24.135  1.00 31.50           H  
ATOM    800 HG22 VAL A  50      45.518  39.257 -25.748  1.00 31.50           H  
ATOM    801 HG23 VAL A  50      43.888  39.071 -25.085  1.00 31.50           H  
ATOM    802  N   LYS A  51      45.345  43.945 -24.624  1.00 32.58           N  
ATOM    803  H   LYS A  51      46.173  43.558 -25.054  1.00 32.58           H  
ATOM    804  CA  LYS A  51      45.379  45.334 -24.116  1.00 32.58           C  
ATOM    805  HA  LYS A  51      45.093  45.326 -23.064  1.00 32.58           H  
ATOM    806  C   LYS A  51      44.359  46.258 -24.785  1.00 32.58           C  
ATOM    807  CB  LYS A  51      46.795  45.923 -24.245  1.00 32.58           C  
ATOM    808  HB2 LYS A  51      46.721  47.006 -24.345  1.00 32.58           H  
ATOM    809  HB3 LYS A  51      47.286  45.533 -25.137  1.00 32.58           H  
ATOM    810  O   LYS A  51      43.905  47.213 -24.159  1.00 32.58           O  
ATOM    811  CG  LYS A  51      47.637  45.625 -22.997  1.00 32.58           C  
ATOM    812  HG2 LYS A  51      47.121  46.017 -22.120  1.00 32.58           H  
ATOM    813  HG3 LYS A  51      47.749  44.546 -22.887  1.00 32.58           H  
ATOM    814  CD  LYS A  51      49.023  46.276 -23.092  1.00 32.58           C  
ATOM    815  HD2 LYS A  51      49.566  45.835 -23.929  1.00 32.58           H  
ATOM    816  HD3 LYS A  51      48.907  47.346 -23.265  1.00 32.58           H  
ATOM    817  CE  LYS A  51      49.800  46.050 -21.788  1.00 32.58           C  
ATOM    818  HE2 LYS A  51      49.229  46.482 -20.967  1.00 32.58           H  
ATOM    819  HE3 LYS A  51      49.873  44.977 -21.610  1.00 32.58           H  
ATOM    820  NZ  LYS A  51      51.158  46.651 -21.836  1.00 32.58           N  
ATOM    821  HZ1 LYS A  51      51.104  47.648 -21.991  1.00 32.58           H  
ATOM    822  HZ2 LYS A  51      51.642  46.500 -20.963  1.00 32.58           H  
ATOM    823  HZ3 LYS A  51      51.709  46.238 -22.575  1.00 32.58           H  
ATOM    824  N   LYS A  52      43.964  45.974 -26.029  1.00 30.89           N  
ATOM    825  H   LYS A  52      44.367  45.172 -26.491  1.00 30.89           H  
ATOM    826  CA  LYS A  52      42.993  46.807 -26.741  1.00 30.89           C  
ATOM    827  HA  LYS A  52      43.228  47.844 -26.499  1.00 30.89           H  
ATOM    828  C   LYS A  52      41.550  46.595 -26.288  1.00 30.89           C  
ATOM    829  CB  LYS A  52      43.120  46.590 -28.247  1.00 30.89           C  
ATOM    830  HB2 LYS A  52      42.340  45.910 -28.591  1.00 30.89           H  
ATOM    831  HB3 LYS A  52      44.092  46.171 -28.507  1.00 30.89           H  
ATOM    832  O   LYS A  52      40.779  47.550 -26.261  1.00 30.89           O  
ATOM    833  CG  LYS A  52      42.984  47.962 -28.900  1.00 30.89           C  
ATOM    834  HG2 LYS A  52      43.968  48.429 -28.903  1.00 30.89           H  
ATOM    835  HG3 LYS A  52      42.302  48.599 -28.336  1.00 30.89           H  
ATOM    836  CD  LYS A  52      42.433  47.853 -30.306  1.00 30.89           C  
ATOM    837  HD2 LYS A  52      41.352  47.728 -30.259  1.00 30.89           H  
ATOM    838  HD3 LYS A  52      42.857  46.983 -30.808  1.00 30.89           H  
ATOM    839  CE  LYS A  52      42.787  49.183 -30.960  1.00 30.89           C  
ATOM    840  HE2 LYS A  52      43.847  49.389 -30.813  1.00 30.89           H  
ATOM    841  HE3 LYS A  52      42.227  49.973 -30.461  1.00 30.89           H  
ATOM    842  NZ  LYS A  52      42.475  49.167 -32.386  1.00 30.89           N  
ATOM    843  HZ1 LYS A  52      42.615  50.093 -32.763  1.00 30.89           H  
ATOM    844  HZ2 LYS A  52      41.509  48.912 -32.536  1.00 30.89           H  
ATOM    845  HZ3 LYS A  52      43.089  48.537 -32.883  1.00 30.89           H  
ATOM    846  N   TYR A  53      41.195  45.370 -25.905  1.00 32.76           N  
ATOM    847  H   TYR A  53      41.869  44.621 -25.973  1.00 32.76           H  
ATOM    848  CA  TYR A  53      39.862  45.067 -25.375  1.00 32.76           C  
ATOM    849  HA  TYR A  53      39.117  45.567 -25.994  1.00 32.76           H  
ATOM    850  C   TYR A  53      39.669  45.620 -23.956  1.00 32.76           C  
ATOM    851  CB  TYR A  53      39.605  43.557 -25.466  1.00 32.76           C  
ATOM    852  HB2 TYR A  53      38.722  43.320 -24.872  1.00 32.76           H  
ATOM    853  HB3 TYR A  53      40.445  43.014 -25.034  1.00 32.76           H  
ATOM    854  O   TYR A  53      38.580  46.080 -23.627  1.00 32.76           O  
ATOM    855  CG  TYR A  53      39.346  43.087 -26.888  1.00 32.76           C  
ATOM    856  CD1 TYR A  53      38.136  43.427 -27.522  1.00 32.76           C  
ATOM    857  HD1 TYR A  53      37.389  43.997 -26.989  1.00 32.76           H  
ATOM    858  CD2 TYR A  53      40.301  42.319 -27.579  1.00 32.76           C  
ATOM    859  HD2 TYR A  53      41.204  42.013 -27.072  1.00 32.76           H  
ATOM    860  CE1 TYR A  53      37.889  43.018 -28.847  1.00 32.76           C  
ATOM    861  HE1 TYR A  53      36.960  43.273 -29.334  1.00 32.76           H  
ATOM    862  CE2 TYR A  53      40.073  41.926 -28.912  1.00 32.76           C  
ATOM    863  HE2 TYR A  53      40.818  41.338 -29.429  1.00 32.76           H  
ATOM    864  OH  TYR A  53      38.633  41.885 -30.829  1.00 32.76           O  
ATOM    865  HH  TYR A  53      39.406  41.457 -31.202  1.00 32.76           H  
ATOM    866  CZ  TYR A  53      38.861  42.275 -29.547  1.00 32.76           C  
ATOM    867  N   TYR A  54      40.743  45.690 -23.162  1.00 31.84           N  
ATOM    868  H   TYR A  54      41.595  45.248 -23.475  1.00 31.84           H  
ATOM    869  CA  TYR A  54      40.734  46.286 -21.821  1.00 31.84           C  
ATOM    870  HA  TYR A  54      39.987  45.772 -21.216  1.00 31.84           H  
ATOM    871  C   TYR A  54      40.363  47.784 -21.818  1.00 31.84           C  
ATOM    872  CB  TYR A  54      42.114  46.040 -21.195  1.00 31.84           C  
ATOM    873  HB2 TYR A  54      42.333  44.973 -21.238  1.00 31.84           H  
ATOM    874  HB3 TYR A  54      42.872  46.551 -21.789  1.00 31.84           H  
ATOM    875  O   TYR A  54      39.594  48.230 -20.972  1.00 31.84           O  
ATOM    876  CG  TYR A  54      42.236  46.485 -19.753  1.00 31.84           C  
ATOM    877  CD1 TYR A  54      42.895  47.690 -19.437  1.00 31.84           C  
ATOM    878  HD1 TYR A  54      43.300  48.309 -20.224  1.00 31.84           H  
ATOM    879  CD2 TYR A  54      41.687  45.691 -18.728  1.00 31.84           C  
ATOM    880  HD2 TYR A  54      41.164  44.777 -18.964  1.00 31.84           H  
ATOM    881  CE1 TYR A  54      43.021  48.093 -18.093  1.00 31.84           C  
ATOM    882  HE1 TYR A  54      43.534  49.011 -17.848  1.00 31.84           H  
ATOM    883  CE2 TYR A  54      41.801  46.098 -17.386  1.00 31.84           C  
ATOM    884  HE2 TYR A  54      41.375  45.504 -16.590  1.00 31.84           H  
ATOM    885  OH  TYR A  54      42.601  47.660 -15.765  1.00 31.84           O  
ATOM    886  HH  TYR A  54      43.166  48.425 -15.633  1.00 31.84           H  
ATOM    887  CZ  TYR A  54      42.472  47.294 -17.065  1.00 31.84           C  
ATOM    888  N   TYR A  55      40.836  48.564 -22.798  1.00 31.29           N  
ATOM    889  H   TYR A  55      41.470  48.161 -23.474  1.00 31.29           H  
ATOM    890  CA  TYR A  55      40.496  49.992 -22.911  1.00 31.29           C  
ATOM    891  HA  TYR A  55      40.535  50.431 -21.914  1.00 31.29           H  
ATOM    892  C   TYR A  55      39.069  50.249 -23.426  1.00 31.29           C  
ATOM    893  CB  TYR A  55      41.540  50.710 -23.784  1.00 31.29           C  
ATOM    894  HB2 TYR A  55      41.032  51.251 -24.584  1.00 31.29           H  
ATOM    895  HB3 TYR A  55      42.191  49.983 -24.269  1.00 31.29           H  
ATOM    896  O   TYR A  55      38.482  51.278 -23.101  1.00 31.29           O  
ATOM    897  CG  TYR A  55      42.389  51.700 -23.011  1.00 31.29           C  
ATOM    898  CD1 TYR A  55      41.939  53.024 -22.836  1.00 31.29           C  
ATOM    899  HD1 TYR A  55      40.986  53.328 -23.243  1.00 31.29           H  
ATOM    900  CD2 TYR A  55      43.620  51.297 -22.457  1.00 31.29           C  
ATOM    901  HD2 TYR A  55      43.961  50.280 -22.586  1.00 31.29           H  
ATOM    902  CE1 TYR A  55      42.725  53.953 -22.126  1.00 31.29           C  
ATOM    903  HE1 TYR A  55      42.380  54.968 -22.000  1.00 31.29           H  
ATOM    904  CE2 TYR A  55      44.405  52.221 -21.740  1.00 31.29           C  
ATOM    905  HE2 TYR A  55      45.354  51.931 -21.314  1.00 31.29           H  
ATOM    906  OH  TYR A  55      44.731  54.431 -20.887  1.00 31.29           O  
ATOM    907  HH  TYR A  55      44.356  55.315 -20.875  1.00 31.29           H  
ATOM    908  CZ  TYR A  55      43.962  53.551 -21.578  1.00 31.29           C  
ATOM    909  N   LEU A  56      38.498  49.319 -24.203  1.00 31.16           N  
ATOM    910  H   LEU A  56      39.022  48.483 -24.418  1.00 31.16           H  
ATOM    911  CA  LEU A  56      37.137  49.443 -24.739  1.00 31.16           C  
ATOM    912  HA  LEU A  56      37.007  50.467 -25.089  1.00 31.16           H  
ATOM    913  C   LEU A  56      36.076  49.199 -23.655  1.00 31.16           C  
ATOM    914  CB  LEU A  56      36.954  48.466 -25.920  1.00 31.16           C  
ATOM    915  HB2 LEU A  56      36.385  47.604 -25.573  1.00 31.16           H  
ATOM    916  HB3 LEU A  56      37.920  48.086 -26.253  1.00 31.16           H  
ATOM    917  O   LEU A  56      35.075  49.902 -23.598  1.00 31.16           O  
ATOM    918  CG  LEU A  56      36.228  49.122 -27.113  1.00 31.16           C  
ATOM    919  HG  LEU A  56      35.665  49.994 -26.780  1.00 31.16           H  
ATOM    920  CD1 LEU A  56      37.244  49.555 -28.176  1.00 31.16           C  
ATOM    921 HD11 LEU A  56      37.951  50.253 -27.729  1.00 31.16           H  
ATOM    922 HD12 LEU A  56      36.721  50.061 -28.988  1.00 31.16           H  
ATOM    923 HD13 LEU A  56      37.777  48.688 -28.565  1.00 31.16           H  
ATOM    924  CD2 LEU A  56      35.242  48.152 -27.762  1.00 31.16           C  
ATOM    925 HD21 LEU A  56      35.758  47.256 -28.105  1.00 31.16           H  
ATOM    926 HD22 LEU A  56      34.480  47.875 -27.034  1.00 31.16           H  
ATOM    927 HD23 LEU A  56      34.747  48.639 -28.602  1.00 31.16           H  
ATOM    928  N   ILE A  57      36.331  48.241 -22.759  1.00 31.82           N  
ATOM    929  H   ILE A  57      37.161  47.680 -22.883  1.00 31.82           H  
ATOM    930  CA  ILE A  57      35.439  47.914 -21.637  1.00 31.82           C  
ATOM    931  HA  ILE A  57      34.419  47.827 -22.012  1.00 31.82           H  
ATOM    932  C   ILE A  57      35.423  49.062 -20.609  1.00 31.82           C  
ATOM    933  CB  ILE A  57      35.847  46.539 -21.052  1.00 31.82           C  
ATOM    934  HB  ILE A  57      36.908  46.572 -20.805  1.00 31.82           H  
ATOM    935  O   ILE A  57      34.363  49.423 -20.107  1.00 31.82           O  
ATOM    936  CG1 ILE A  57      35.609  45.427 -22.108  1.00 31.82           C  
ATOM    937 HG12 ILE A  57      34.537  45.283 -22.242  1.00 31.82           H  
ATOM    938 HG13 ILE A  57      36.018  45.731 -23.071  1.00 31.82           H  
ATOM    939  CG2 ILE A  57      35.062  46.218 -19.768  1.00 31.82           C  
ATOM    940 HG21 ILE A  57      33.992  46.207 -19.972  1.00 31.82           H  
ATOM    941 HG22 ILE A  57      35.258  46.964 -18.998  1.00 31.82           H  
ATOM    942 HG23 ILE A  57      35.358  45.251 -19.362  1.00 31.82           H  
ATOM    943  CD1 ILE A  57      36.251  44.077 -21.761  1.00 31.82           C  
ATOM    944 HD11 ILE A  57      37.317  44.210 -21.577  1.00 31.82           H  
ATOM    945 HD12 ILE A  57      36.118  43.391 -22.598  1.00 31.82           H  
ATOM    946 HD13 ILE A  57      35.779  43.642 -20.880  1.00 31.82           H  
ATOM    947  N   LYS A  58      36.568  49.729 -20.390  1.00 30.81           N  
ATOM    948  H   LYS A  58      37.406  49.371 -20.825  1.00 30.81           H  
ATOM    949  CA  LYS A  58      36.696  50.876 -19.471  1.00 30.81           C  
ATOM    950  HA  LYS A  58      36.197  50.601 -18.542  1.00 30.81           H  
ATOM    951  C   LYS A  58      35.985  52.159 -19.947  1.00 30.81           C  
ATOM    952  CB  LYS A  58      38.193  51.113 -19.178  1.00 30.81           C  
ATOM    953  HB2 LYS A  58      38.747  50.188 -19.337  1.00 30.81           H  
ATOM    954  HB3 LYS A  58      38.587  51.867 -19.859  1.00 30.81           H  
ATOM    955  O   LYS A  58      35.678  53.013 -19.125  1.00 30.81           O  
ATOM    956  CG  LYS A  58      38.422  51.540 -17.722  1.00 30.81           C  
ATOM    957  HG2 LYS A  58      38.053  50.751 -17.066  1.00 30.81           H  
ATOM    958  HG3 LYS A  58      37.859  52.451 -17.519  1.00 30.81           H  
ATOM    959  CD  LYS A  58      39.906  51.791 -17.417  1.00 30.81           C  
ATOM    960  HD2 LYS A  58      40.248  52.649 -17.995  1.00 30.81           H  
ATOM    961  HD3 LYS A  58      40.489  50.909 -17.684  1.00 30.81           H  
ATOM    962  CE  LYS A  58      40.041  52.070 -15.915  1.00 30.81           C  
ATOM    963  HE2 LYS A  58      39.735  51.177 -15.368  1.00 30.81           H  
ATOM    964  HE3 LYS A  58      39.336  52.857 -15.648  1.00 30.81           H  
ATOM    965  NZ  LYS A  58      41.414  52.469 -15.522  1.00 30.81           N  
ATOM    966  HZ1 LYS A  58      42.075  51.740 -15.747  1.00 30.81           H  
ATOM    967  HZ2 LYS A  58      41.672  53.332 -15.979  1.00 30.81           H  
ATOM    968  HZ3 LYS A  58      41.434  52.626 -14.524  1.00 30.81           H  
ATOM    969  N   MET A  59      35.706  52.310 -21.249  1.00 29.50           N  
ATOM    970  H   MET A  59      35.993  51.582 -21.888  1.00 29.50           H  
ATOM    971  CA  MET A  59      34.885  53.424 -21.766  1.00 29.50           C  
ATOM    972  HA  MET A  59      35.096  54.324 -21.189  1.00 29.50           H  
ATOM    973  C   MET A  59      33.377  53.168 -21.626  1.00 29.50           C  
ATOM    974  CB  MET A  59      35.203  53.720 -23.238  1.00 29.50           C  
ATOM    975  HB2 MET A  59      34.437  54.394 -23.621  1.00 29.50           H  
ATOM    976  HB3 MET A  59      35.162  52.800 -23.821  1.00 29.50           H  
ATOM    977  O   MET A  59      32.612  54.119 -21.482  1.00 29.50           O  
ATOM    978  CG  MET A  59      36.555  54.402 -23.450  1.00 29.50           C  
ATOM    979  HG2 MET A  59      37.344  53.673 -23.264  1.00 29.50           H  
ATOM    980  HG3 MET A  59      36.665  55.223 -22.741  1.00 29.50           H  
ATOM    981  SD  MET A  59      36.724  55.064 -25.132  1.00 29.50           S  
ATOM    982  CE  MET A  59      38.515  54.961 -25.342  1.00 29.50           C  
ATOM    983  HE1 MET A  59      38.835  53.924 -25.243  1.00 29.50           H  
ATOM    984  HE2 MET A  59      39.003  55.569 -24.581  1.00 29.50           H  
ATOM    985  HE3 MET A  59      38.784  55.336 -26.330  1.00 29.50           H  
ATOM    986  N   ILE A  60      32.954  51.901 -21.644  1.00 33.25           N  
ATOM    987  H   ILE A  60      33.637  51.163 -21.739  1.00 33.25           H  
ATOM    988  CA  ILE A  60      31.541  51.508 -21.525  1.00 33.25           C  
ATOM    989  HA  ILE A  60      30.937  52.177 -22.139  1.00 33.25           H  
ATOM    990  C   ILE A  60      31.051  51.697 -20.078  1.00 33.25           C  
ATOM    991  CB  ILE A  60      31.364  50.073 -22.079  1.00 33.25           C  
ATOM    992  HB  ILE A  60      32.079  49.418 -21.581  1.00 33.25           H  
ATOM    993  O   ILE A  60      29.932  52.158 -19.863  1.00 33.25           O  
ATOM    994  CG1 ILE A  60      31.650  50.063 -23.604  1.00 33.25           C  
ATOM    995 HG12 ILE A  60      32.576  50.599 -23.811  1.00 33.25           H  
ATOM    996 HG13 ILE A  60      30.849  50.591 -24.122  1.00 33.25           H  
ATOM    997  CG2 ILE A  60      29.950  49.529 -21.808  1.00 33.25           C  
ATOM    998 HG21 ILE A  60      29.838  48.520 -22.204  1.00 33.25           H  
ATOM    999 HG22 ILE A  60      29.764  49.476 -20.735  1.00 33.25           H  
ATOM   1000 HG23 ILE A  60      29.201  50.180 -22.259  1.00 33.25           H  
ATOM   1001  CD1 ILE A  60      31.797  48.664 -24.215  1.00 33.25           C  
ATOM   1002 HD11 ILE A  60      32.559  48.102 -23.675  1.00 33.25           H  
ATOM   1003 HD12 ILE A  60      32.101  48.758 -25.258  1.00 33.25           H  
ATOM   1004 HD13 ILE A  60      30.850  48.126 -24.177  1.00 33.25           H  
ATOM   1005  N   ASP A  61      31.926  51.469 -19.096  1.00 33.01           N  
ATOM   1006  H   ASP A  61      32.801  51.023 -19.332  1.00 33.01           H  
ATOM   1007  CA  ASP A  61      31.651  51.677 -17.664  1.00 33.01           C  
ATOM   1008  HA  ASP A  61      30.704  51.191 -17.432  1.00 33.01           H  
ATOM   1009  C   ASP A  61      31.506  53.174 -17.283  1.00 33.01           C  
ATOM   1010  CB  ASP A  61      32.779  50.972 -16.882  1.00 33.01           C  
ATOM   1011  HB2 ASP A  61      33.610  51.665 -16.754  1.00 33.01           H  
ATOM   1012  HB3 ASP A  61      33.149  50.131 -17.469  1.00 33.01           H  
ATOM   1013  O   ASP A  61      30.790  53.535 -16.350  1.00 33.01           O  
ATOM   1014  CG  ASP A  61      32.357  50.402 -15.524  1.00 33.01           C  
ATOM   1015  OD1 ASP A  61      31.162  50.067 -15.370  1.00 33.01           O  
ATOM   1016  OD2 ASP A  61      33.274  50.229 -14.693  1.00 33.01           O  
ATOM   1017  N   HIS A  62      32.100  54.090 -18.063  1.00 30.96           N  
ATOM   1018  H   HIS A  62      32.654  53.757 -18.839  1.00 30.96           H  
ATOM   1019  CA  HIS A  62      32.031  55.538 -17.809  1.00 30.96           C  
ATOM   1020  HA  HIS A  62      31.927  55.680 -16.734  1.00 30.96           H  
ATOM   1021  C   HIS A  62      30.810  56.232 -18.460  1.00 30.96           C  
ATOM   1022  CB  HIS A  62      33.369  56.181 -18.215  1.00 30.96           C  
ATOM   1023  HB2 HIS A  62      34.175  55.478 -18.005  1.00 30.96           H  
ATOM   1024  HB3 HIS A  62      33.369  56.372 -19.288  1.00 30.96           H  
ATOM   1025  O   HIS A  62      30.441  57.330 -18.041  1.00 30.96           O  
ATOM   1026  CG  HIS A  62      33.685  57.464 -17.478  1.00 30.96           C  
ATOM   1027  CD2 HIS A  62      34.737  57.681 -16.629  1.00 30.96           C  
ATOM   1028  HD2 HIS A  62      35.496  56.959 -16.365  1.00 30.96           H  
ATOM   1029  ND1 HIS A  62      32.951  58.627 -17.508  1.00 30.96           N  
ATOM   1030  HD1 HIS A  62      32.027  58.715 -17.906  1.00 30.96           H  
ATOM   1031  CE1 HIS A  62      33.553  59.525 -16.709  1.00 30.96           C  
ATOM   1032  HE1 HIS A  62      33.180  60.516 -16.497  1.00 30.96           H  
ATOM   1033  NE2 HIS A  62      34.654  58.995 -16.156  1.00 30.96           N  
ATOM   1034  N   GLN A  63      30.151  55.621 -19.456  1.00 30.14           N  
ATOM   1035  H   GLN A  63      30.477  54.717 -19.769  1.00 30.14           H  
ATOM   1036  CA  GLN A  63      28.952  56.199 -20.094  1.00 30.14           C  
ATOM   1037  HA  GLN A  63      29.010  57.285 -20.015  1.00 30.14           H  
ATOM   1038  C   GLN A  63      27.630  55.839 -19.391  1.00 30.14           C  
ATOM   1039  CB  GLN A  63      28.902  55.864 -21.596  1.00 30.14           C  
ATOM   1040  HB2 GLN A  63      27.888  56.059 -21.947  1.00 30.14           H  
ATOM   1041  HB3 GLN A  63      29.118  54.808 -21.760  1.00 30.14           H  
ATOM   1042  O   GLN A  63      26.655  56.575 -19.529  1.00 30.14           O  
ATOM   1043  CG  GLN A  63      29.863  56.741 -22.419  1.00 30.14           C  
ATOM   1044  HG2 GLN A  63      30.878  56.353 -22.330  1.00 30.14           H  
ATOM   1045  HG3 GLN A  63      29.853  57.754 -22.016  1.00 30.14           H  
ATOM   1046  CD  GLN A  63      29.486  56.832 -23.898  1.00 30.14           C  
ATOM   1047  NE2 GLN A  63      29.968  57.830 -24.607  1.00 30.14           N  
ATOM   1048 HE21 GLN A  63      30.544  58.539 -24.177  1.00 30.14           H  
ATOM   1049 HE22 GLN A  63      29.650  57.872 -25.565  1.00 30.14           H  
ATOM   1050  OE1 GLN A  63      28.756  56.032 -24.457  1.00 30.14           O  
ATOM   1051  N   HIS A  64      27.585  54.771 -18.586  1.00 32.06           N  
ATOM   1052  H   HIS A  64      28.400  54.177 -18.524  1.00 32.06           H  
ATOM   1053  CA  HIS A  64      26.346  54.318 -17.934  1.00 32.06           C  
ATOM   1054  HA  HIS A  64      25.508  54.650 -18.546  1.00 32.06           H  
ATOM   1055  C   HIS A  64      26.062  54.931 -16.552  1.00 32.06           C  
ATOM   1056  CB  HIS A  64      26.300  52.784 -17.932  1.00 32.06           C  
ATOM   1057  HB2 HIS A  64      25.626  52.443 -17.147  1.00 32.06           H  
ATOM   1058  HB3 HIS A  64      27.289  52.375 -17.722  1.00 32.06           H  
ATOM   1059  O   HIS A  64      24.939  54.818 -16.065  1.00 32.06           O  
ATOM   1060  CG  HIS A  64      25.779  52.246 -19.241  1.00 32.06           C  
ATOM   1061  CD2 HIS A  64      26.465  51.520 -20.176  1.00 32.06           C  
ATOM   1062  HD2 HIS A  64      27.498  51.212 -20.107  1.00 32.06           H  
ATOM   1063  ND1 HIS A  64      24.504  52.432 -19.725  1.00 32.06           N  
ATOM   1064  HD1 HIS A  64      23.757  52.927 -19.259  1.00 32.06           H  
ATOM   1065  CE1 HIS A  64      24.422  51.833 -20.924  1.00 32.06           C  
ATOM   1066  HE1 HIS A  64      23.541  51.811 -21.548  1.00 32.06           H  
ATOM   1067  NE2 HIS A  64      25.592  51.258 -21.241  1.00 32.06           N  
ATOM   1068  N   SER A  65      27.013  55.654 -15.951  1.00 28.44           N  
ATOM   1069  H   SER A  65      27.924  55.700 -16.384  1.00 28.44           H  
ATOM   1070  CA  SER A  65      26.805  56.332 -14.657  1.00 28.44           C  
ATOM   1071  HA  SER A  65      26.177  55.691 -14.038  1.00 28.44           H  
ATOM   1072  C   SER A  65      26.055  57.678 -14.741  1.00 28.44           C  
ATOM   1073  CB  SER A  65      28.135  56.487 -13.908  1.00 28.44           C  
ATOM   1074  HB2 SER A  65      28.890  56.923 -14.563  1.00 28.44           H  
ATOM   1075  HB3 SER A  65      27.991  57.149 -13.054  1.00 28.44           H  
ATOM   1076  O   SER A  65      25.752  58.248 -13.698  1.00 28.44           O  
ATOM   1077  OG  SER A  65      28.574  55.235 -13.416  1.00 28.44           O  
ATOM   1078  HG  SER A  65      28.993  54.723 -14.112  1.00 28.44           H  
ATOM   1079  N   TYR A  66      25.723  58.198 -15.934  1.00 25.40           N  
ATOM   1080  H   TYR A  66      25.979  57.687 -16.767  1.00 25.40           H  
ATOM   1081  CA  TYR A  66      25.156  59.556 -16.091  1.00 25.40           C  
ATOM   1082  HA  TYR A  66      25.054  59.994 -15.098  1.00 25.40           H  
ATOM   1083  C   TYR A  66      23.728  59.656 -16.651  1.00 25.40           C  
ATOM   1084  CB  TYR A  66      26.143  60.459 -16.850  1.00 25.40           C  
ATOM   1085  HB2 TYR A  66      25.620  61.032 -17.615  1.00 25.40           H  
ATOM   1086  HB3 TYR A  66      26.884  59.853 -17.370  1.00 25.40           H  
ATOM   1087  O   TYR A  66      23.214  60.763 -16.778  1.00 25.40           O  
ATOM   1088  CG  TYR A  66      26.844  61.436 -15.927  1.00 25.40           C  
ATOM   1089  CD1 TYR A  66      26.212  62.644 -15.571  1.00 25.40           C  
ATOM   1090  HD1 TYR A  66      25.238  62.879 -15.973  1.00 25.40           H  
ATOM   1091  CD2 TYR A  66      28.101  61.110 -15.383  1.00 25.40           C  
ATOM   1092  HD2 TYR A  66      28.573  60.174 -15.640  1.00 25.40           H  
ATOM   1093  CE1 TYR A  66      26.845  63.535 -14.683  1.00 25.40           C  
ATOM   1094  HE1 TYR A  66      26.370  64.463 -14.403  1.00 25.40           H  
ATOM   1095  CE2 TYR A  66      28.736  61.997 -14.492  1.00 25.40           C  
ATOM   1096  HE2 TYR A  66      29.697  61.743 -14.071  1.00 25.40           H  
ATOM   1097  OH  TYR A  66      28.716  64.072 -13.285  1.00 25.40           O  
ATOM   1098  HH  TYR A  66      29.563  63.735 -12.983  1.00 25.40           H  
ATOM   1099  CZ  TYR A  66      28.107  63.213 -14.143  1.00 25.40           C  
ATOM   1100  N   LEU A  67      23.048  58.547 -16.949  1.00 25.54           N  
ATOM   1101  H   LEU A  67      23.490  57.651 -16.801  1.00 25.54           H  
ATOM   1102  CA  LEU A  67      21.683  58.581 -17.497  1.00 25.54           C  
ATOM   1103  HA  LEU A  67      21.307  59.604 -17.448  1.00 25.54           H  
ATOM   1104  C   LEU A  67      20.686  57.818 -16.609  1.00 25.54           C  
ATOM   1105  CB  LEU A  67      21.707  58.208 -18.995  1.00 25.54           C  
ATOM   1106  HB2 LEU A  67      20.706  57.926 -19.321  1.00 25.54           H  
ATOM   1107  HB3 LEU A  67      22.353  57.339 -19.125  1.00 25.54           H  
ATOM   1108  O   LEU A  67      19.927  56.971 -17.066  1.00 25.54           O  
ATOM   1109  CG  LEU A  67      22.197  59.368 -19.892  1.00 25.54           C  
ATOM   1110  HG  LEU A  67      23.055  59.857 -19.431  1.00 25.54           H  
ATOM   1111  CD1 LEU A  67      22.647  58.839 -21.253  1.00 25.54           C  
ATOM   1112 HD11 LEU A  67      22.998  59.665 -21.872  1.00 25.54           H  
ATOM   1113 HD12 LEU A  67      23.467  58.132 -21.117  1.00 25.54           H  
ATOM   1114 HD13 LEU A  67      21.817  58.339 -21.752  1.00 25.54           H  
ATOM   1115  CD2 LEU A  67      21.098  60.410 -20.134  1.00 25.54           C  
ATOM   1116 HD21 LEU A  67      20.229  59.943 -20.598  1.00 25.54           H  
ATOM   1117 HD22 LEU A  67      21.474  61.198 -20.786  1.00 25.54           H  
ATOM   1118 HD23 LEU A  67      20.798  60.864 -19.190  1.00 25.54           H  
ATOM   1119  N   ILE A  68      20.674  58.165 -15.316  1.00 29.89           N  
ATOM   1120  H   ILE A  68      21.381  58.825 -15.025  1.00 29.89           H  
ATOM   1121  CA  ILE A  68      19.469  58.103 -14.477  1.00 29.89           C  
ATOM   1122  HA  ILE A  68      18.814  57.306 -14.829  1.00 29.89           H  
ATOM   1123  C   ILE A  68      18.752  59.445 -14.660  1.00 29.89           C  
ATOM   1124  CB  ILE A  68      19.804  57.832 -12.985  1.00 29.89           C  
ATOM   1125  HB  ILE A  68      20.497  58.599 -12.641  1.00 29.89           H  
ATOM   1126  O   ILE A  68      19.110  60.421 -14.008  1.00 29.89           O  
ATOM   1127  CG1 ILE A  68      20.486  56.455 -12.816  1.00 29.89           C  
ATOM   1128 HG12 ILE A  68      19.802  55.668 -13.134  1.00 29.89           H  
ATOM   1129 HG13 ILE A  68      21.365  56.413 -13.460  1.00 29.89           H  
ATOM   1130  CG2 ILE A  68      18.532  57.902 -12.109  1.00 29.89           C  
ATOM   1131 HG21 ILE A  68      18.788  57.786 -11.056  1.00 29.89           H  
ATOM   1132 HG22 ILE A  68      18.042  58.871 -12.207  1.00 29.89           H  
ATOM   1133 HG23 ILE A  68      17.832  57.119 -12.400  1.00 29.89           H  
ATOM   1134  CD1 ILE A  68      20.959  56.155 -11.385  1.00 29.89           C  
ATOM   1135 HD11 ILE A  68      21.560  55.245 -11.392  1.00 29.89           H  
ATOM   1136 HD12 ILE A  68      21.570  56.978 -11.014  1.00 29.89           H  
ATOM   1137 HD13 ILE A  68      20.108  55.998 -10.723  1.00 29.89           H  
ATOM   1138  N   ASN A  69      17.807  59.505 -15.600  1.00 23.97           N  
ATOM   1139  H   ASN A  69      17.812  58.751 -16.272  1.00 23.97           H  
ATOM   1140  CA  ASN A  69      16.543  60.253 -15.518  1.00 23.97           C  
ATOM   1141  HA  ASN A  69      15.887  59.710 -14.837  1.00 23.97           H  
ATOM   1142  C   ASN A  69      15.848  60.256 -16.890  1.00 23.97           C  
ATOM   1143  CB  ASN A  69      16.707  61.700 -14.989  1.00 23.97           C  
ATOM   1144  HB2 ASN A  69      15.921  62.330 -15.407  1.00 23.97           H  
ATOM   1145  HB3 ASN A  69      17.662  62.113 -15.313  1.00 23.97           H  
ATOM   1146  O   ASN A  69      16.429  60.669 -17.886  1.00 23.97           O  
ATOM   1147  CG  ASN A  69      16.573  61.793 -13.471  1.00 23.97           C  
ATOM   1148  ND2 ASN A  69      17.096  62.830 -12.861  1.00 23.97           N  
ATOM   1149 HD21 ASN A  69      17.020  62.834 -11.854  1.00 23.97           H  
ATOM   1150 HD22 ASN A  69      17.680  63.472 -13.378  1.00 23.97           H  
ATOM   1151  OD1 ASN A  69      15.964  60.963 -12.814  1.00 23.97           O  
ATOM   1152  N   ASN A  70      14.572  59.864 -16.881  1.00 21.20           N  
ATOM   1153  H   ASN A  70      14.202  59.615 -15.975  1.00 21.20           H  
ATOM   1154  CA  ASN A  70      13.572  59.949 -17.954  1.00 21.20           C  
ATOM   1155  HA  ASN A  70      12.626  59.757 -17.448  1.00 21.20           H  
ATOM   1156  C   ASN A  70      13.597  58.892 -19.077  1.00 21.20           C  
ATOM   1157  CB  ASN A  70      13.419  61.398 -18.445  1.00 21.20           C  
ATOM   1158  HB2 ASN A  70      12.692  61.422 -19.258  1.00 21.20           H  
ATOM   1159  HB3 ASN A  70      14.365  61.769 -18.837  1.00 21.20           H  
ATOM   1160  O   ASN A  70      14.373  58.930 -20.022  1.00 21.20           O  
ATOM   1161  CG  ASN A  70      12.908  62.316 -17.350  1.00 21.20           C  
ATOM   1162  ND2 ASN A  70      13.052  63.608 -17.511  1.00 21.20           N  
ATOM   1163 HD21 ASN A  70      12.680  64.196 -16.780  1.00 21.20           H  
ATOM   1164 HD22 ASN A  70      13.498  63.969 -18.343  1.00 21.20           H  
ATOM   1165  OD1 ASN A  70      12.364  61.894 -16.341  1.00 21.20           O  
ATOM   1166  N   THR A  71      12.628  57.977 -18.951  1.00 25.84           N  
ATOM   1167  H   THR A  71      12.154  58.020 -18.060  1.00 25.84           H  
ATOM   1168  CA  THR A  71      11.795  57.357 -19.997  1.00 25.84           C  
ATOM   1169  HA  THR A  71      11.705  56.296 -19.764  1.00 25.84           H  
ATOM   1170  C   THR A  71      12.280  57.460 -21.445  1.00 25.84           C  
ATOM   1171  CB  THR A  71      10.375  57.960 -19.936  1.00 25.84           C  
ATOM   1172  HB  THR A  71       9.783  57.576 -20.767  1.00 25.84           H  
ATOM   1173  O   THR A  71      12.060  58.467 -22.113  1.00 25.84           O  
ATOM   1174  CG2 THR A  71       9.655  57.618 -18.632  1.00 25.84           C  
ATOM   1175 HG21 THR A  71       9.664  56.540 -18.470  1.00 25.84           H  
ATOM   1176 HG22 THR A  71       8.620  57.954 -18.697  1.00 25.84           H  
ATOM   1177 HG23 THR A  71      10.130  58.122 -17.790  1.00 25.84           H  
ATOM   1178  OG1 THR A  71      10.440  59.365 -20.014  1.00 25.84           O  
ATOM   1179  HG1 THR A  71      10.899  59.570 -20.832  1.00 25.84           H  
ATOM   1180  N   THR A  72      12.778  56.354 -21.991  1.00 23.30           N  
ATOM   1181  H   THR A  72      13.178  55.656 -21.380  1.00 23.30           H  
ATOM   1182  CA  THR A  72      12.416  55.912 -23.347  1.00 23.30           C  
ATOM   1183  HA  THR A  72      11.329  55.959 -23.420  1.00 23.30           H  
ATOM   1184  C   THR A  72      12.815  54.455 -23.526  1.00 23.30           C  
ATOM   1185  CB  THR A  72      12.984  56.764 -24.505  1.00 23.30           C  
ATOM   1186  HB  THR A  72      13.481  56.116 -25.226  1.00 23.30           H  
ATOM   1187  O   THR A  72      13.980  54.075 -23.491  1.00 23.30           O  
ATOM   1188  CG2 THR A  72      11.858  57.505 -25.233  1.00 23.30           C  
ATOM   1189 HG21 THR A  72      12.285  58.107 -26.035  1.00 23.30           H  
ATOM   1190 HG22 THR A  72      11.163  56.786 -25.668  1.00 23.30           H  
ATOM   1191 HG23 THR A  72      11.320  58.160 -24.548  1.00 23.30           H  
ATOM   1192  OG1 THR A  72      13.899  57.740 -24.076  1.00 23.30           O  
ATOM   1193  HG1 THR A  72      13.460  58.255 -23.395  1.00 23.30           H  
ATOM   1194  N   THR A  73      11.794  53.625 -23.686  1.00 32.39           N  
ATOM   1195  H   THR A  73      10.856  53.993 -23.623  1.00 32.39           H  
ATOM   1196  CA  THR A  73      11.855  52.238 -24.125  1.00 32.39           C  
ATOM   1197  HA  THR A  73      12.530  51.676 -23.479  1.00 32.39           H  
ATOM   1198  C   THR A  73      12.394  52.224 -25.553  1.00 32.39           C  
ATOM   1199  CB  THR A  73      10.429  51.621 -24.073  1.00 32.39           C  
ATOM   1200  HB  THR A  73      10.087  51.351 -25.072  1.00 32.39           H  
ATOM   1201  O   THR A  73      11.650  52.489 -26.492  1.00 32.39           O  
ATOM   1202  CG2 THR A  73      10.393  50.366 -23.209  1.00 32.39           C  
ATOM   1203 HG21 THR A  73      10.688  50.612 -22.189  1.00 32.39           H  
ATOM   1204 HG22 THR A  73       9.386  49.947 -23.204  1.00 32.39           H  
ATOM   1205 HG23 THR A  73      11.079  49.623 -23.615  1.00 32.39           H  
ATOM   1206  OG1 THR A  73       9.476  52.510 -23.511  1.00 32.39           O  
ATOM   1207  HG1 THR A  73       8.610  52.116 -23.635  1.00 32.39           H  
ATOM   1208  N   ILE A  74      13.689  51.958 -25.735  1.00 23.60           N  
ATOM   1209  H   ILE A  74      14.297  51.901 -24.930  1.00 23.60           H  
ATOM   1210  CA  ILE A  74      14.263  51.654 -27.050  1.00 23.60           C  
ATOM   1211  HA  ILE A  74      13.436  51.391 -27.709  1.00 23.60           H  
ATOM   1212  C   ILE A  74      15.142  50.412 -26.936  1.00 23.60           C  
ATOM   1213  CB  ILE A  74      14.951  52.864 -27.727  1.00 23.60           C  
ATOM   1214  HB  ILE A  74      15.715  53.260 -27.058  1.00 23.60           H  
ATOM   1215  O   ILE A  74      16.060  50.308 -26.127  1.00 23.60           O  
ATOM   1216  CG1 ILE A  74      13.894  53.964 -28.000  1.00 23.60           C  
ATOM   1217 HG12 ILE A  74      13.481  54.293 -27.046  1.00 23.60           H  
ATOM   1218 HG13 ILE A  74      13.083  53.551 -28.599  1.00 23.60           H  
ATOM   1219  CG2 ILE A  74      15.628  52.431 -29.046  1.00 23.60           C  
ATOM   1220 HG21 ILE A  74      14.887  52.042 -29.744  1.00 23.60           H  
ATOM   1221 HG22 ILE A  74      16.388  51.673 -28.858  1.00 23.60           H  
ATOM   1222 HG23 ILE A  74      16.139  53.279 -29.503  1.00 23.60           H  
ATOM   1223  CD1 ILE A  74      14.408  55.226 -28.698  1.00 23.60           C  
ATOM   1224 HD11 ILE A  74      13.622  55.981 -28.693  1.00 23.60           H  
ATOM   1225 HD12 ILE A  74      15.275  55.616 -28.165  1.00 23.60           H  
ATOM   1226 HD13 ILE A  74      14.674  55.011 -29.732  1.00 23.60           H  
ATOM   1227  N   SER A  75      14.762  49.467 -27.785  1.00 29.49           N  
ATOM   1228  H   SER A  75      14.029  49.748 -28.421  1.00 29.49           H  
ATOM   1229  CA  SER A  75      15.297  48.146 -28.065  1.00 29.49           C  
ATOM   1230  HA  SER A  75      14.968  47.446 -27.296  1.00 29.49           H  
ATOM   1231  C   SER A  75      16.819  48.077 -28.202  1.00 29.49           C  
ATOM   1232  CB  SER A  75      14.686  47.748 -29.416  1.00 29.49           C  
ATOM   1233  HB2 SER A  75      15.115  46.804 -29.749  1.00 29.49           H  
ATOM   1234  HB3 SER A  75      13.608  47.624 -29.309  1.00 29.49           H  
ATOM   1235  O   SER A  75      17.396  48.752 -29.058  1.00 29.49           O  
ATOM   1236  OG  SER A  75      14.947  48.760 -30.379  1.00 29.49           O  
ATOM   1237  HG  SER A  75      15.866  49.017 -30.276  1.00 29.49           H  
ATOM   1238  N   SER A  76      17.441  47.150 -27.475  1.00 23.76           N  
ATOM   1239  H   SER A  76      16.952  46.700 -26.714  1.00 23.76           H  
ATOM   1240  CA  SER A  76      18.778  46.636 -27.775  1.00 23.76           C  
ATOM   1241  HA  SER A  76      19.052  47.017 -28.759  1.00 23.76           H  
ATOM   1242  C   SER A  76      18.724  45.106 -27.858  1.00 23.76           C  
ATOM   1243  CB  SER A  76      19.813  47.158 -26.774  1.00 23.76           C  
ATOM   1244  HB2 SER A  76      20.786  46.718 -26.996  1.00 23.76           H  
ATOM   1245  HB3 SER A  76      19.885  48.241 -26.879  1.00 23.76           H  
ATOM   1246  O   SER A  76      18.299  44.416 -26.937  1.00 23.76           O  
ATOM   1247  OG  SER A  76      19.455  46.848 -25.443  1.00 23.76           O  
ATOM   1248  HG  SER A  76      20.044  47.314 -24.845  1.00 23.76           H  
ATOM   1249  N   THR A  77      18.822  44.534 -29.057  1.00 25.92           N  
ATOM   1250  H   THR A  77      18.125  43.807 -29.134  1.00 25.92           H  
ATOM   1251  CA  THR A  77      20.078  44.161 -29.729  1.00 25.92           C  
ATOM   1252  HA  THR A  77      19.744  43.545 -30.564  1.00 25.92           H  
ATOM   1253  C   THR A  77      20.962  43.239 -28.887  1.00 25.92           C  
ATOM   1254  CB  THR A  77      20.867  45.285 -30.423  1.00 25.92           C  
ATOM   1255  HB  THR A  77      21.822  44.879 -30.756  1.00 25.92           H  
ATOM   1256  O   THR A  77      21.564  43.586 -27.879  1.00 25.92           O  
ATOM   1257  CG2 THR A  77      20.131  45.805 -31.656  1.00 25.92           C  
ATOM   1258 HG21 THR A  77      20.727  46.575 -32.146  1.00 25.92           H  
ATOM   1259 HG22 THR A  77      19.172  46.230 -31.364  1.00 25.92           H  
ATOM   1260 HG23 THR A  77      19.963  44.992 -32.363  1.00 25.92           H  
ATOM   1261  OG1 THR A  77      21.121  46.381 -29.595  1.00 25.92           O  
ATOM   1262  HG1 THR A  77      21.491  47.090 -30.126  1.00 25.92           H  
ATOM   1263  N   THR A  78      21.019  42.004 -29.370  1.00 28.18           N  
ATOM   1264  H   THR A  78      20.511  41.833 -30.226  1.00 28.18           H  
ATOM   1265  CA  THR A  78      21.810  40.868 -28.914  1.00 28.18           C  
ATOM   1266  HA  THR A  78      21.402  40.492 -27.976  1.00 28.18           H  
ATOM   1267  C   THR A  78      23.297  41.188 -28.721  1.00 28.18           C  
ATOM   1268  CB  THR A  78      21.696  39.779 -30.001  1.00 28.18           C  
ATOM   1269  HB  THR A  78      22.480  39.036 -29.856  1.00 28.18           H  
ATOM   1270  O   THR A  78      24.037  41.281 -29.698  1.00 28.18           O  
ATOM   1271  CG2 THR A  78      20.348  39.061 -29.988  1.00 28.18           C  
ATOM   1272 HG21 THR A  78      19.540  39.769 -30.170  1.00 28.18           H  
ATOM   1273 HG22 THR A  78      20.194  38.583 -29.021  1.00 28.18           H  
ATOM   1274 HG23 THR A  78      20.335  38.300 -30.768  1.00 28.18           H  
ATOM   1275  OG1 THR A  78      21.829  40.366 -31.281  1.00 28.18           O  
ATOM   1276  HG1 THR A  78      22.666  40.836 -31.268  1.00 28.18           H  
ATOM   1277  N   CYS A  79      23.757  41.194 -27.471  1.00 27.20           N  
ATOM   1278  H   CYS A  79      23.090  41.316 -26.722  1.00 27.20           H  
ATOM   1279  CA  CYS A  79      25.139  40.885 -27.095  1.00 27.20           C  
ATOM   1280  HA  CYS A  79      25.696  40.560 -27.974  1.00 27.20           H  
ATOM   1281  C   CYS A  79      25.119  39.700 -26.122  1.00 27.20           C  
ATOM   1282  CB  CYS A  79      25.848  42.129 -26.531  1.00 27.20           C  
ATOM   1283  HB2 CYS A  79      26.504  41.845 -25.708  1.00 27.20           H  
ATOM   1284  HB3 CYS A  79      25.117  42.842 -26.150  1.00 27.20           H  
ATOM   1285  O   CYS A  79      25.224  39.852 -24.913  1.00 27.20           O  
ATOM   1286  SG  CYS A  79      26.861  42.896 -27.830  1.00 27.20           S  
ATOM   1287  HG  CYS A  79      27.230  43.961 -27.113  1.00 27.20           H  
ATOM   1288  N   SER A  80      24.918  38.484 -26.637  1.00 27.16           N  
ATOM   1289  H   SER A  80      24.776  38.385 -27.632  1.00 27.16           H  
ATOM   1290  CA  SER A  80      25.086  37.279 -25.822  1.00 27.16           C  
ATOM   1291  HA  SER A  80      24.691  37.472 -24.825  1.00 27.16           H  
ATOM   1292  C   SER A  80      26.581  36.968 -25.690  1.00 27.16           C  
ATOM   1293  CB  SER A  80      24.278  36.108 -26.390  1.00 27.16           C  
ATOM   1294  HB2 SER A  80      23.219  36.368 -26.406  1.00 27.16           H  
ATOM   1295  HB3 SER A  80      24.414  35.236 -25.749  1.00 27.16           H  
ATOM   1296  O   SER A  80      27.190  36.419 -26.615  1.00 27.16           O  
ATOM   1297  OG  SER A  80      24.709  35.802 -27.700  1.00 27.16           O  
ATOM   1298  HG  SER A  80      25.660  35.936 -27.706  1.00 27.16           H  
ATOM   1299  N   ASP A  81      27.132  37.292 -24.522  1.00 32.56           N  
ATOM   1300  H   ASP A  81      26.552  37.859 -23.921  1.00 32.56           H  
ATOM   1301  CA  ASP A  81      28.514  37.151 -24.020  1.00 32.56           C  
ATOM   1302  HA  ASP A  81      29.157  37.791 -24.623  1.00 32.56           H  
ATOM   1303  C   ASP A  81      29.153  35.750 -24.082  1.00 32.56           C  
ATOM   1304  CB  ASP A  81      28.515  37.655 -22.563  1.00 32.56           C  
ATOM   1305  HB2 ASP A  81      29.313  37.178 -21.994  1.00 32.56           H  
ATOM   1306  HB3 ASP A  81      27.576  37.388 -22.077  1.00 32.56           H  
ATOM   1307  O   ASP A  81      30.234  35.499 -23.547  1.00 32.56           O  
ATOM   1308  CG  ASP A  81      28.757  39.157 -22.465  1.00 32.56           C  
ATOM   1309  OD1 ASP A  81      29.582  39.645 -23.271  1.00 32.56           O  
ATOM   1310  OD2 ASP A  81      28.136  39.764 -21.574  1.00 32.56           O  
ATOM   1311  N   ARG A  82      28.542  34.805 -24.793  1.00 33.57           N  
ATOM   1312  H   ARG A  82      27.702  35.080 -25.283  1.00 33.57           H  
ATOM   1313  CA  ARG A  82      29.028  33.429 -24.882  1.00 33.57           C  
ATOM   1314  HA  ARG A  82      29.265  33.101 -23.870  1.00 33.57           H  
ATOM   1315  C   ARG A  82      30.338  33.317 -25.669  1.00 33.57           C  
ATOM   1316  CB  ARG A  82      27.886  32.577 -25.429  1.00 33.57           C  
ATOM   1317  HB2 ARG A  82      26.955  32.903 -24.966  1.00 33.57           H  
ATOM   1318  HB3 ARG A  82      27.804  32.702 -26.508  1.00 33.57           H  
ATOM   1319  O   ARG A  82      31.244  32.607 -25.254  1.00 33.57           O  
ATOM   1320  CG  ARG A  82      28.104  31.111 -25.079  1.00 33.57           C  
ATOM   1321  HG2 ARG A  82      28.923  30.711 -25.678  1.00 33.57           H  
ATOM   1322  HG3 ARG A  82      28.346  31.006 -24.022  1.00 33.57           H  
ATOM   1323  CD  ARG A  82      26.815  30.355 -25.374  1.00 33.57           C  
ATOM   1324  HD2 ARG A  82      26.508  30.560 -26.400  1.00 33.57           H  
ATOM   1325  HD3 ARG A  82      26.039  30.687 -24.685  1.00 33.57           H  
ATOM   1326  NE  ARG A  82      27.059  28.928 -25.212  1.00 33.57           N  
ATOM   1327  HE  ARG A  82      28.009  28.668 -24.990  1.00 33.57           H  
ATOM   1328  NH1 ARG A  82      24.954  28.189 -25.748  1.00 33.57           N  
ATOM   1329 HH11 ARG A  82      24.648  29.144 -25.867  1.00 33.57           H  
ATOM   1330 HH12 ARG A  82      24.320  27.405 -25.808  1.00 33.57           H  
ATOM   1331  NH2 ARG A  82      26.599  26.741 -25.277  1.00 33.57           N  
ATOM   1332 HH21 ARG A  82      27.570  26.558 -25.065  1.00 33.57           H  
ATOM   1333 HH22 ARG A  82      25.892  26.054 -25.058  1.00 33.57           H  
ATOM   1334  CZ  ARG A  82      26.197  27.964 -25.412  1.00 33.57           C  
ATOM   1335  N   LYS A  83      30.493  34.098 -26.747  1.00 33.10           N  
ATOM   1336  H   LYS A  83      29.732  34.721 -26.976  1.00 33.10           H  
ATOM   1337  CA  LYS A  83      31.744  34.140 -27.532  1.00 33.10           C  
ATOM   1338  HA  LYS A  83      32.110  33.120 -27.647  1.00 33.10           H  
ATOM   1339  C   LYS A  83      32.882  34.876 -26.822  1.00 33.10           C  
ATOM   1340  CB  LYS A  83      31.504  34.739 -28.929  1.00 33.10           C  
ATOM   1341  HB2 LYS A  83      30.833  35.595 -28.854  1.00 33.10           H  
ATOM   1342  HB3 LYS A  83      32.456  35.092 -29.325  1.00 33.10           H  
ATOM   1343  O   LYS A  83      34.033  34.594 -27.132  1.00 33.10           O  
ATOM   1344  CG  LYS A  83      30.940  33.706 -29.917  1.00 33.10           C  
ATOM   1345  HG2 LYS A  83      31.621  32.856 -29.971  1.00 33.10           H  
ATOM   1346  HG3 LYS A  83      29.969  33.359 -29.564  1.00 33.10           H  
ATOM   1347  CD  LYS A  83      30.787  34.318 -31.318  1.00 33.10           C  
ATOM   1348  HD2 LYS A  83      31.753  34.697 -31.651  1.00 33.10           H  
ATOM   1349  HD3 LYS A  83      30.082  35.148 -31.263  1.00 33.10           H  
ATOM   1350  CE  LYS A  83      30.276  33.269 -32.314  1.00 33.10           C  
ATOM   1351  HE2 LYS A  83      29.347  32.851 -31.926  1.00 33.10           H  
ATOM   1352  HE3 LYS A  83      31.003  32.460 -32.371  1.00 33.10           H  
ATOM   1353  NZ  LYS A  83      30.044  33.852 -33.662  1.00 33.10           N  
ATOM   1354  HZ1 LYS A  83      30.898  34.232 -34.044  1.00 33.10           H  
ATOM   1355  HZ2 LYS A  83      29.359  34.593 -33.616  1.00 33.10           H  
ATOM   1356  HZ3 LYS A  83      29.697  33.149 -34.299  1.00 33.10           H  
ATOM   1357  N   LEU A  84      32.593  35.795 -25.898  1.00 32.81           N  
ATOM   1358  H   LEU A  84      31.629  35.953 -25.644  1.00 32.81           H  
ATOM   1359  CA  LEU A  84      33.623  36.511 -25.140  1.00 32.81           C  
ATOM   1360  HA  LEU A  84      34.442  36.752 -25.817  1.00 32.81           H  
ATOM   1361  C   LEU A  84      34.196  35.608 -24.036  1.00 32.81           C  
ATOM   1362  CB  LEU A  84      33.027  37.827 -24.600  1.00 32.81           C  
ATOM   1363  HB2 LEU A  84      32.447  38.314 -25.384  1.00 32.81           H  
ATOM   1364  HB3 LEU A  84      32.339  37.591 -23.789  1.00 32.81           H  
ATOM   1365  O   LEU A  84      35.412  35.449 -23.945  1.00 32.81           O  
ATOM   1366  CG  LEU A  84      34.077  38.831 -24.084  1.00 32.81           C  
ATOM   1367  HG  LEU A  84      34.743  38.329 -23.382  1.00 32.81           H  
ATOM   1368  CD1 LEU A  84      34.910  39.431 -25.224  1.00 32.81           C  
ATOM   1369 HD11 LEU A  84      35.508  38.656 -25.703  1.00 32.81           H  
ATOM   1370 HD12 LEU A  84      34.253  39.904 -25.953  1.00 32.81           H  
ATOM   1371 HD13 LEU A  84      35.586  40.183 -24.816  1.00 32.81           H  
ATOM   1372  CD2 LEU A  84      33.383  39.977 -23.354  1.00 32.81           C  
ATOM   1373 HD21 LEU A  84      32.802  39.589 -22.517  1.00 32.81           H  
ATOM   1374 HD22 LEU A  84      34.116  40.684 -22.966  1.00 32.81           H  
ATOM   1375 HD23 LEU A  84      32.696  40.497 -24.022  1.00 32.81           H  
ATOM   1376  N   PHE A  85      33.329  34.917 -23.287  1.00 30.74           N  
ATOM   1377  H   PHE A  85      32.343  35.112 -23.385  1.00 30.74           H  
ATOM   1378  CA  PHE A  85      33.735  33.963 -22.248  1.00 30.74           C  
ATOM   1379  HA  PHE A  85      34.463  34.450 -21.599  1.00 30.74           H  
ATOM   1380  C   PHE A  85      34.425  32.709 -22.799  1.00 30.74           C  
ATOM   1381  CB  PHE A  85      32.519  33.586 -21.393  1.00 30.74           C  
ATOM   1382  HB2 PHE A  85      31.609  33.618 -21.992  1.00 30.74           H  
ATOM   1383  HB3 PHE A  85      32.632  32.559 -21.045  1.00 30.74           H  
ATOM   1384  O   PHE A  85      35.417  32.262 -22.220  1.00 30.74           O  
ATOM   1385  CG  PHE A  85      32.371  34.469 -20.173  1.00 30.74           C  
ATOM   1386  CD1 PHE A  85      33.049  34.130 -18.986  1.00 30.74           C  
ATOM   1387  HD1 PHE A  85      33.662  33.242 -18.946  1.00 30.74           H  
ATOM   1388  CD2 PHE A  85      31.594  35.640 -20.223  1.00 30.74           C  
ATOM   1389  HD2 PHE A  85      31.082  35.918 -21.133  1.00 30.74           H  
ATOM   1390  CE1 PHE A  85      32.939  34.951 -17.850  1.00 30.74           C  
ATOM   1391  HE1 PHE A  85      33.461  34.696 -16.940  1.00 30.74           H  
ATOM   1392  CE2 PHE A  85      31.483  36.461 -19.087  1.00 30.74           C  
ATOM   1393  HE2 PHE A  85      30.887  37.360 -19.129  1.00 30.74           H  
ATOM   1394  CZ  PHE A  85      32.153  36.116 -17.901  1.00 30.74           C  
ATOM   1395  HZ  PHE A  85      32.069  36.753 -17.033  1.00 30.74           H  
ATOM   1396  N   ASP A  86      33.966  32.169 -23.933  1.00 35.87           N  
ATOM   1397  H   ASP A  86      33.082  32.484 -24.304  1.00 35.87           H  
ATOM   1398  CA  ASP A  86      34.616  31.018 -24.578  1.00 35.87           C  
ATOM   1399  HA  ASP A  86      34.751  30.228 -23.839  1.00 35.87           H  
ATOM   1400  C   ASP A  86      36.021  31.380 -25.099  1.00 35.87           C  
ATOM   1401  CB  ASP A  86      33.720  30.466 -25.707  1.00 35.87           C  
ATOM   1402  HB2 ASP A  86      34.314  29.776 -26.306  1.00 35.87           H  
ATOM   1403  HB3 ASP A  86      33.414  31.286 -26.357  1.00 35.87           H  
ATOM   1404  O   ASP A  86      36.951  30.573 -25.024  1.00 35.87           O  
ATOM   1405  CG  ASP A  86      32.479  29.697 -25.211  1.00 35.87           C  
ATOM   1406  OD1 ASP A  86      32.491  29.234 -24.048  1.00 35.87           O  
ATOM   1407  OD2 ASP A  86      31.533  29.527 -26.019  1.00 35.87           O  
ATOM   1408  N   LYS A  87      36.215  32.624 -25.556  1.00 34.02           N  
ATOM   1409  H   LYS A  87      35.419  33.247 -25.562  1.00 34.02           H  
ATOM   1410  CA  LYS A  87      37.499  33.122 -26.071  1.00 34.02           C  
ATOM   1411  HA  LYS A  87      37.965  32.317 -26.639  1.00 34.02           H  
ATOM   1412  C   LYS A  87      38.481  33.474 -24.947  1.00 34.02           C  
ATOM   1413  CB  LYS A  87      37.200  34.280 -27.030  1.00 34.02           C  
ATOM   1414  HB2 LYS A  87      36.303  34.008 -27.585  1.00 34.02           H  
ATOM   1415  HB3 LYS A  87      37.007  35.195 -26.469  1.00 34.02           H  
ATOM   1416  O   LYS A  87      39.657  33.137 -25.050  1.00 34.02           O  
ATOM   1417  CG  LYS A  87      38.279  34.510 -28.089  1.00 34.02           C  
ATOM   1418  HG2 LYS A  87      39.199  34.855 -27.617  1.00 34.02           H  
ATOM   1419  HG3 LYS A  87      38.472  33.571 -28.609  1.00 34.02           H  
ATOM   1420  CD  LYS A  87      37.777  35.556 -29.095  1.00 34.02           C  
ATOM   1421  HD2 LYS A  87      36.770  35.296 -29.422  1.00 34.02           H  
ATOM   1422  HD3 LYS A  87      37.753  36.529 -28.605  1.00 34.02           H  
ATOM   1423  CE  LYS A  87      38.704  35.599 -30.310  1.00 34.02           C  
ATOM   1424  HE2 LYS A  87      38.706  34.617 -30.783  1.00 34.02           H  
ATOM   1425  HE3 LYS A  87      39.717  35.796 -29.959  1.00 34.02           H  
ATOM   1426  NZ  LYS A  87      38.279  36.643 -31.273  1.00 34.02           N  
ATOM   1427  HZ1 LYS A  87      38.318  37.548 -30.825  1.00 34.02           H  
ATOM   1428  HZ2 LYS A  87      38.904  36.653 -32.066  1.00 34.02           H  
ATOM   1429  HZ3 LYS A  87      37.335  36.473 -31.589  1.00 34.02           H  
ATOM   1430  N   ILE A  88      37.990  34.025 -23.834  1.00 33.30           N  
ATOM   1431  H   ILE A  88      37.022  34.313 -23.838  1.00 33.30           H  
ATOM   1432  CA  ILE A  88      38.771  34.240 -22.606  1.00 33.30           C  
ATOM   1433  HA  ILE A  88      39.680  34.785 -22.861  1.00 33.30           H  
ATOM   1434  C   ILE A  88      39.217  32.899 -22.009  1.00 33.30           C  
ATOM   1435  CB  ILE A  88      37.960  35.100 -21.606  1.00 33.30           C  
ATOM   1436  HB  ILE A  88      36.952  34.691 -21.539  1.00 33.30           H  
ATOM   1437  O   ILE A  88      40.391  32.739 -21.698  1.00 33.30           O  
ATOM   1438  CG1 ILE A  88      37.872  36.557 -22.115  1.00 33.30           C  
ATOM   1439 HG12 ILE A  88      37.603  36.564 -23.171  1.00 33.30           H  
ATOM   1440 HG13 ILE A  88      38.849  37.031 -22.026  1.00 33.30           H  
ATOM   1441  CG2 ILE A  88      38.578  35.070 -20.197  1.00 33.30           C  
ATOM   1442 HG21 ILE A  88      39.629  35.355 -20.235  1.00 33.30           H  
ATOM   1443 HG22 ILE A  88      38.475  34.067 -19.781  1.00 33.30           H  
ATOM   1444 HG23 ILE A  88      38.049  35.744 -19.524  1.00 33.30           H  
ATOM   1445  CD1 ILE A  88      36.835  37.409 -21.371  1.00 33.30           C  
ATOM   1446 HD11 ILE A  88      35.863  36.915 -21.389  1.00 33.30           H  
ATOM   1447 HD12 ILE A  88      37.139  37.580 -20.338  1.00 33.30           H  
ATOM   1448 HD13 ILE A  88      36.748  38.377 -21.864  1.00 33.30           H  
ATOM   1449  N   ASN A  89      38.331  31.900 -21.914  1.00 34.74           N  
ATOM   1450  H   ASN A  89      37.368  32.083 -22.158  1.00 34.74           H  
ATOM   1451  CA  ASN A  89      38.687  30.571 -21.398  1.00 34.74           C  
ATOM   1452  HA  ASN A  89      39.176  30.694 -20.431  1.00 34.74           H  
ATOM   1453  C   ASN A  89      39.691  29.827 -22.287  1.00 34.74           C  
ATOM   1454  CB  ASN A  89      37.409  29.730 -21.231  1.00 34.74           C  
ATOM   1455  HB2 ASN A  89      36.645  30.044 -21.942  1.00 34.74           H  
ATOM   1456  HB3 ASN A  89      37.630  28.683 -21.442  1.00 34.74           H  
ATOM   1457  O   ASN A  89      40.564  29.117 -21.779  1.00 34.74           O  
ATOM   1458  CG  ASN A  89      36.870  29.767 -19.816  1.00 34.74           C  
ATOM   1459  ND2 ASN A  89      35.570  29.765 -19.653  1.00 34.74           N  
ATOM   1460 HD21 ASN A  89      35.239  29.853 -18.703  1.00 34.74           H  
ATOM   1461 HD22 ASN A  89      34.966  29.891 -20.452  1.00 34.74           H  
ATOM   1462  OD1 ASN A  89      37.605  29.725 -18.846  1.00 34.74           O  
ATOM   1463  N   SER A  90      39.573  29.995 -23.605  1.00 35.97           N  
ATOM   1464  H   SER A  90      38.783  30.521 -23.950  1.00 35.97           H  
ATOM   1465  CA  SER A  90      40.530  29.478 -24.584  1.00 35.97           C  
ATOM   1466  HA  SER A  90      40.637  28.402 -24.451  1.00 35.97           H  
ATOM   1467  C   SER A  90      41.916  30.113 -24.409  1.00 35.97           C  
ATOM   1468  CB  SER A  90      39.968  29.734 -25.986  1.00 35.97           C  
ATOM   1469  HB2 SER A  90      39.721  30.791 -26.090  1.00 35.97           H  
ATOM   1470  HB3 SER A  90      39.055  29.153 -26.118  1.00 35.97           H  
ATOM   1471  O   SER A  90      42.916  29.401 -24.401  1.00 35.97           O  
ATOM   1472  OG  SER A  90      40.887  29.385 -26.997  1.00 35.97           O  
ATOM   1473  HG  SER A  90      41.670  29.936 -26.925  1.00 35.97           H  
ATOM   1474  N   GLU A  91      42.006  31.431 -24.215  1.00 34.63           N  
ATOM   1475  H   GLU A  91      41.170  31.997 -24.265  1.00 34.63           H  
ATOM   1476  CA  GLU A  91      43.292  32.124 -24.036  1.00 34.63           C  
ATOM   1477  HA  GLU A  91      44.023  31.690 -24.719  1.00 34.63           H  
ATOM   1478  C   GLU A  91      43.891  31.946 -22.625  1.00 34.63           C  
ATOM   1479  CB  GLU A  91      43.146  33.609 -24.413  1.00 34.63           C  
ATOM   1480  HB2 GLU A  91      42.272  34.030 -23.916  1.00 34.63           H  
ATOM   1481  HB3 GLU A  91      44.032  34.135 -24.059  1.00 34.63           H  
ATOM   1482  O   GLU A  91      45.112  31.853 -22.478  1.00 34.63           O  
ATOM   1483  CG  GLU A  91      43.040  33.808 -25.938  1.00 34.63           C  
ATOM   1484  HG2 GLU A  91      43.897  33.325 -26.407  1.00 34.63           H  
ATOM   1485  HG3 GLU A  91      42.141  33.310 -26.301  1.00 34.63           H  
ATOM   1486  CD  GLU A  91      43.007  35.286 -26.372  1.00 34.63           C  
ATOM   1487  OE1 GLU A  91      42.874  35.520 -27.597  1.00 34.63           O  
ATOM   1488  OE2 GLU A  91      43.126  36.177 -25.498  1.00 34.63           O  
ATOM   1489  N   TRP A  92      43.066  31.804 -21.580  1.00 37.01           N  
ATOM   1490  H   TRP A  92      42.079  31.944 -21.746  1.00 37.01           H  
ATOM   1491  CA  TRP A  92      43.510  31.628 -20.186  1.00 37.01           C  
ATOM   1492  HA  TRP A  92      44.156  32.467 -19.926  1.00 37.01           H  
ATOM   1493  C   TRP A  92      44.305  30.333 -19.984  1.00 37.01           C  
ATOM   1494  CB  TRP A  92      42.287  31.649 -19.251  1.00 37.01           C  
ATOM   1495  HB2 TRP A  92      41.810  30.669 -19.240  1.00 37.01           H  
ATOM   1496  HB3 TRP A  92      41.562  32.353 -19.662  1.00 37.01           H  
ATOM   1497  O   TRP A  92      45.283  30.301 -19.231  1.00 37.01           O  
ATOM   1498  CG  TRP A  92      42.500  32.113 -17.842  1.00 37.01           C  
ATOM   1499  CD1 TRP A  92      43.515  31.786 -17.010  1.00 37.01           C  
ATOM   1500  HD1 TRP A  92      44.320  31.110 -17.256  1.00 37.01           H  
ATOM   1501  CD2 TRP A  92      41.657  33.032 -17.082  1.00 37.01           C  
ATOM   1502  CE2 TRP A  92      42.257  33.259 -15.809  1.00 37.01           C  
ATOM   1503  CE3 TRP A  92      40.446  33.702 -17.346  1.00 37.01           C  
ATOM   1504  HE3 TRP A  92      39.959  33.540 -18.296  1.00 37.01           H  
ATOM   1505  NE1 TRP A  92      43.387  32.476 -15.819  1.00 37.01           N  
ATOM   1506  HE1 TRP A  92      44.049  32.438 -15.057  1.00 37.01           H  
ATOM   1507  CH2 TRP A  92      40.502  34.790 -15.161  1.00 37.01           C  
ATOM   1508  HH2 TRP A  92      40.064  35.474 -14.449  1.00 37.01           H  
ATOM   1509  CZ2 TRP A  92      41.702  34.126 -14.858  1.00 37.01           C  
ATOM   1510  HZ2 TRP A  92      42.195  34.296 -13.913  1.00 37.01           H  
ATOM   1511  CZ3 TRP A  92      39.873  34.573 -16.400  1.00 37.01           C  
ATOM   1512  HZ3 TRP A  92      38.952  35.089 -16.626  1.00 37.01           H  
ATOM   1513  N   ARG A  93      43.932  29.255 -20.688  1.00 36.07           N  
ATOM   1514  H   ARG A  93      43.143  29.354 -21.310  1.00 36.07           H  
ATOM   1515  CA  ARG A  93      44.614  27.953 -20.587  1.00 36.07           C  
ATOM   1516  HA  ARG A  93      44.708  27.693 -19.532  1.00 36.07           H  
ATOM   1517  C   ARG A  93      46.048  27.974 -21.120  1.00 36.07           C  
ATOM   1518  CB  ARG A  93      43.787  26.863 -21.286  1.00 36.07           C  
ATOM   1519  HB2 ARG A  93      44.397  25.966 -21.390  1.00 36.07           H  
ATOM   1520  HB3 ARG A  93      43.504  27.201 -22.283  1.00 36.07           H  
ATOM   1521  O   ARG A  93      46.846  27.140 -20.690  1.00 36.07           O  
ATOM   1522  CG  ARG A  93      42.535  26.505 -20.473  1.00 36.07           C  
ATOM   1523  HG2 ARG A  93      42.823  26.186 -19.472  1.00 36.07           H  
ATOM   1524  HG3 ARG A  93      41.895  27.383 -20.391  1.00 36.07           H  
ATOM   1525  CD  ARG A  93      41.763  25.373 -21.157  1.00 36.07           C  
ATOM   1526  HD2 ARG A  93      42.350  24.457 -21.085  1.00 36.07           H  
ATOM   1527  HD3 ARG A  93      41.632  25.627 -22.208  1.00 36.07           H  
ATOM   1528  NE  ARG A  93      40.435  25.186 -20.544  1.00 36.07           N  
ATOM   1529  HE  ARG A  93      40.090  25.952 -19.985  1.00 36.07           H  
ATOM   1530  NH1 ARG A  93      39.935  23.164 -21.515  1.00 36.07           N  
ATOM   1531 HH11 ARG A  93      39.288  22.406 -21.682  1.00 36.07           H  
ATOM   1532 HH12 ARG A  93      40.833  23.175 -21.976  1.00 36.07           H  
ATOM   1533  NH2 ARG A  93      38.426  24.169 -20.215  1.00 36.07           N  
ATOM   1534 HH21 ARG A  93      37.794  23.401 -20.390  1.00 36.07           H  
ATOM   1535 HH22 ARG A  93      38.124  24.953 -19.654  1.00 36.07           H  
ATOM   1536  CZ  ARG A  93      39.610  24.176 -20.758  1.00 36.07           C  
ATOM   1537  N   HIS A  94      46.396  28.943 -21.968  1.00 36.62           N  
ATOM   1538  H   HIS A  94      45.687  29.605 -22.248  1.00 36.62           H  
ATOM   1539  CA  HIS A  94      47.682  28.989 -22.673  1.00 36.62           C  
ATOM   1540  HA  HIS A  94      48.270  28.121 -22.377  1.00 36.62           H  
ATOM   1541  C   HIS A  94      48.582  30.193 -22.315  1.00 36.62           C  
ATOM   1542  CB  HIS A  94      47.414  28.824 -24.179  1.00 36.62           C  
ATOM   1543  HB2 HIS A  94      46.758  29.625 -24.521  1.00 36.62           H  
ATOM   1544  HB3 HIS A  94      48.355  28.906 -24.723  1.00 36.62           H  
ATOM   1545  O   HIS A  94      49.681  30.301 -22.849  1.00 36.62           O  
ATOM   1546  CG  HIS A  94      46.794  27.484 -24.511  1.00 36.62           C  
ATOM   1547  CD2 HIS A  94      45.521  27.247 -24.960  1.00 36.62           C  
ATOM   1548  HD2 HIS A  94      44.774  27.998 -25.174  1.00 36.62           H  
ATOM   1549  ND1 HIS A  94      47.403  26.256 -24.375  1.00 36.62           N  
ATOM   1550  HD1 HIS A  94      48.363  26.096 -24.105  1.00 36.62           H  
ATOM   1551  CE1 HIS A  94      46.523  25.307 -24.733  1.00 36.62           C  
ATOM   1552  HE1 HIS A  94      46.723  24.246 -24.749  1.00 36.62           H  
ATOM   1553  NE2 HIS A  94      45.353  25.862 -25.081  1.00 36.62           N  
ATOM   1554  N   LYS A  95      48.187  31.057 -21.367  1.00 35.72           N  
ATOM   1555  H   LYS A  95      47.249  30.950 -21.007  1.00 35.72           H  
ATOM   1556  CA  LYS A  95      49.010  32.177 -20.845  1.00 35.72           C  
ATOM   1557  HA  LYS A  95      49.586  32.603 -21.666  1.00 35.72           H  
ATOM   1558  C   LYS A  95      50.026  31.725 -19.787  1.00 35.72           C  
ATOM   1559  CB  LYS A  95      48.070  33.259 -20.290  1.00 35.72           C  
ATOM   1560  HB2 LYS A  95      48.633  33.966 -19.680  1.00 35.72           H  
ATOM   1561  HB3 LYS A  95      47.337  32.782 -19.640  1.00 35.72           H  
ATOM   1562  O   LYS A  95      49.817  30.696 -19.142  1.00 35.72           O  
ATOM   1563  CG  LYS A  95      47.326  34.019 -21.400  1.00 35.72           C  
ATOM   1564  HG2 LYS A  95      47.275  33.417 -22.308  1.00 35.72           H  
ATOM   1565  HG3 LYS A  95      46.306  34.203 -21.060  1.00 35.72           H  
ATOM   1566  CD  LYS A  95      47.972  35.370 -21.724  1.00 35.72           C  
ATOM   1567  HD2 LYS A  95      49.004  35.226 -22.043  1.00 35.72           H  
ATOM   1568  HD3 LYS A  95      47.955  35.996 -20.832  1.00 35.72           H  
ATOM   1569  CE  LYS A  95      47.171  36.039 -22.844  1.00 35.72           C  
ATOM   1570  HE2 LYS A  95      46.111  36.000 -22.594  1.00 35.72           H  
ATOM   1571  HE3 LYS A  95      47.315  35.476 -23.767  1.00 35.72           H  
ATOM   1572  NZ  LYS A  95      47.587  37.443 -23.035  1.00 35.72           N  
ATOM   1573  HZ1 LYS A  95      48.561  37.525 -23.288  1.00 35.72           H  
ATOM   1574  HZ2 LYS A  95      47.080  37.877 -23.793  1.00 35.72           H  
ATOM   1575  HZ3 LYS A  95      47.484  37.990 -22.192  1.00 35.72           H  
ATOM   1576  N   SER A  96      51.102  32.482 -19.556  1.00 33.94           N  
ATOM   1577  H   SER A  96      51.213  33.354 -20.054  1.00 33.94           H  
ATOM   1578  CA  SER A  96      52.045  32.181 -18.467  1.00 33.94           C  
ATOM   1579  HA  SER A  96      52.358  31.143 -18.573  1.00 33.94           H  
ATOM   1580  C   SER A  96      51.368  32.336 -17.100  1.00 33.94           C  
ATOM   1581  CB  SER A  96      53.309  33.048 -18.561  1.00 33.94           C  
ATOM   1582  HB2 SER A  96      54.116  32.545 -18.029  1.00 33.94           H  
ATOM   1583  HB3 SER A  96      53.606  33.174 -19.602  1.00 33.94           H  
ATOM   1584  O   SER A  96      50.375  33.052 -16.959  1.00 33.94           O  
ATOM   1585  OG  SER A  96      53.105  34.309 -17.956  1.00 33.94           O  
ATOM   1586  HG  SER A  96      52.847  34.956 -18.617  1.00 33.94           H  
ATOM   1587  N   GLN A  97      51.879  31.659 -16.075  1.00 35.77           N  
ATOM   1588  H   GLN A  97      52.699  31.086 -16.217  1.00 35.77           H  
ATOM   1589  CA  GLN A  97      51.271  31.688 -14.743  1.00 35.77           C  
ATOM   1590  HA  GLN A  97      50.233  31.372 -14.843  1.00 35.77           H  
ATOM   1591  C   GLN A  97      51.260  33.108 -14.146  1.00 35.77           C  
ATOM   1592  CB  GLN A  97      52.008  30.660 -13.878  1.00 35.77           C  
ATOM   1593  HB2 GLN A  97      52.974  31.058 -13.568  1.00 35.77           H  
ATOM   1594  HB3 GLN A  97      52.188  29.782 -14.498  1.00 35.77           H  
ATOM   1595  O   GLN A  97      50.262  33.498 -13.551  1.00 35.77           O  
ATOM   1596  CG  GLN A  97      51.219  30.201 -12.642  1.00 35.77           C  
ATOM   1597  HG2 GLN A  97      51.203  31.002 -11.903  1.00 35.77           H  
ATOM   1598  HG3 GLN A  97      50.193  29.973 -12.929  1.00 35.77           H  
ATOM   1599  CD  GLN A  97      51.828  28.946 -12.014  1.00 35.77           C  
ATOM   1600  NE2 GLN A  97      51.286  28.453 -10.924  1.00 35.77           N  
ATOM   1601 HE21 GLN A  97      50.547  28.940 -10.437  1.00 35.77           H  
ATOM   1602 HE22 GLN A  97      51.760  27.650 -10.536  1.00 35.77           H  
ATOM   1603  OE1 GLN A  97      52.782  28.366 -12.500  1.00 35.77           O  
ATOM   1604  N   SER A  98      52.295  33.916 -14.415  1.00 33.40           N  
ATOM   1605  H   SER A  98      53.058  33.539 -14.960  1.00 33.40           H  
ATOM   1606  CA  SER A  98      52.350  35.347 -14.064  1.00 33.40           C  
ATOM   1607  HA  SER A  98      52.227  35.455 -12.987  1.00 33.40           H  
ATOM   1608  C   SER A  98      51.227  36.155 -14.729  1.00 33.40           C  
ATOM   1609  CB  SER A  98      53.732  35.913 -14.446  1.00 33.40           C  
ATOM   1610  HB2 SER A  98      54.078  35.429 -15.360  1.00 33.40           H  
ATOM   1611  HB3 SER A  98      54.440  35.679 -13.652  1.00 33.40           H  
ATOM   1612  O   SER A  98      50.595  36.983 -14.077  1.00 33.40           O  
ATOM   1613  OG  SER A  98      53.723  37.317 -14.677  1.00 33.40           O  
ATOM   1614  HG  SER A  98      53.361  37.458 -15.555  1.00 33.40           H  
ATOM   1615  N   ASP A  99      50.931  35.907 -16.007  1.00 33.88           N  
ATOM   1616  H   ASP A  99      51.477  35.229 -16.520  1.00 33.88           H  
ATOM   1617  CA  ASP A  99      49.895  36.660 -16.730  1.00 33.88           C  
ATOM   1618  HA  ASP A  99      50.001  37.720 -16.501  1.00 33.88           H  
ATOM   1619  C   ASP A  99      48.488  36.240 -16.317  1.00 33.88           C  
ATOM   1620  CB  ASP A  99      50.056  36.486 -18.241  1.00 33.88           C  
ATOM   1621  HB2 ASP A  99      49.922  35.435 -18.493  1.00 33.88           H  
ATOM   1622  HB3 ASP A  99      49.287  37.065 -18.754  1.00 33.88           H  
ATOM   1623  O   ASP A  99      47.589  37.074 -16.247  1.00 33.88           O  
ATOM   1624  CG  ASP A  99      51.424  36.956 -18.713  1.00 33.88           C  
ATOM   1625  OD1 ASP A  99      51.879  38.013 -18.223  1.00 33.88           O  
ATOM   1626  OD2 ASP A  99      52.029  36.173 -19.480  1.00 33.88           O  
ATOM   1627  N   ARG A 100      48.302  34.958 -15.982  1.00 39.16           N  
ATOM   1628  H   ARG A 100      49.090  34.333 -16.083  1.00 39.16           H  
ATOM   1629  CA  ARG A 100      47.057  34.471 -15.376  1.00 39.16           C  
ATOM   1630  HA  ARG A 100      46.213  34.771 -15.997  1.00 39.16           H  
ATOM   1631  C   ARG A 100      46.823  35.105 -14.009  1.00 39.16           C  
ATOM   1632  CB  ARG A 100      47.076  32.946 -15.232  1.00 39.16           C  
ATOM   1633  HB2 ARG A 100      47.946  32.659 -14.641  1.00 39.16           H  
ATOM   1634  HB3 ARG A 100      46.182  32.640 -14.688  1.00 39.16           H  
ATOM   1635  O   ARG A 100      45.674  35.369 -13.681  1.00 39.16           O  
ATOM   1636  CG  ARG A 100      47.105  32.204 -16.571  1.00 39.16           C  
ATOM   1637  HG2 ARG A 100      48.000  32.487 -17.125  1.00 39.16           H  
ATOM   1638  HG3 ARG A 100      46.238  32.472 -17.174  1.00 39.16           H  
ATOM   1639  CD  ARG A 100      47.118  30.692 -16.303  1.00 39.16           C  
ATOM   1640  HD2 ARG A 100      46.092  30.328 -16.244  1.00 39.16           H  
ATOM   1641  HD3 ARG A 100      47.608  30.498 -15.349  1.00 39.16           H  
ATOM   1642  NE  ARG A 100      47.869  29.981 -17.341  1.00 39.16           N  
ATOM   1643  HE  ARG A 100      48.553  30.518 -17.855  1.00 39.16           H  
ATOM   1644  NH1 ARG A 100      46.932  27.888 -17.179  1.00 39.16           N  
ATOM   1645 HH11 ARG A 100      46.332  28.214 -16.435  1.00 39.16           H  
ATOM   1646 HH12 ARG A 100      46.930  26.928 -17.492  1.00 39.16           H  
ATOM   1647  NH2 ARG A 100      48.521  28.294 -18.685  1.00 39.16           N  
ATOM   1648 HH21 ARG A 100      48.251  27.473 -19.208  1.00 39.16           H  
ATOM   1649 HH22 ARG A 100      49.176  28.952 -19.083  1.00 39.16           H  
ATOM   1650  CZ  ARG A 100      47.765  28.727 -17.724  1.00 39.16           C  
ATOM   1651  N   ILE A 101      47.886  35.349 -13.238  1.00 34.79           N  
ATOM   1652  H   ILE A 101      48.794  35.058 -13.568  1.00 34.79           H  
ATOM   1653  CA  ILE A 101      47.810  36.022 -11.935  1.00 34.79           C  
ATOM   1654  HA  ILE A 101      46.993  35.581 -11.363  1.00 34.79           H  
ATOM   1655  C   ILE A 101      47.440  37.498 -12.121  1.00 34.79           C  
ATOM   1656  CB  ILE A 101      49.108  35.799 -11.125  1.00 34.79           C  
ATOM   1657  HB  ILE A 101      49.963  36.045 -11.754  1.00 34.79           H  
ATOM   1658  O   ILE A 101      46.468  37.935 -11.521  1.00 34.79           O  
ATOM   1659  CG1 ILE A 101      49.209  34.318 -10.685  1.00 34.79           C  
ATOM   1660 HG12 ILE A 101      48.887  33.661 -11.492  1.00 34.79           H  
ATOM   1661 HG13 ILE A 101      48.530  34.145  -9.850  1.00 34.79           H  
ATOM   1662  CG2 ILE A 101      49.152  36.702  -9.878  1.00 34.79           C  
ATOM   1663 HG21 ILE A 101      49.177  37.755 -10.158  1.00 34.79           H  
ATOM   1664 HG22 ILE A 101      48.275  36.539  -9.251  1.00 34.79           H  
ATOM   1665 HG23 ILE A 101      50.048  36.511  -9.288  1.00 34.79           H  
ATOM   1666  CD1 ILE A 101      50.624  33.895 -10.268  1.00 34.79           C  
ATOM   1667 HD11 ILE A 101      50.937  34.432  -9.373  1.00 34.79           H  
ATOM   1668 HD12 ILE A 101      50.631  32.826 -10.052  1.00 34.79           H  
ATOM   1669 HD13 ILE A 101      51.329  34.097 -11.075  1.00 34.79           H  
ATOM   1670  N   ARG A 102      48.093  38.235 -13.031  1.00 35.11           N  
ATOM   1671  H   ARG A 102      48.902  37.831 -13.481  1.00 35.11           H  
ATOM   1672  CA  ARG A 102      47.753  39.652 -13.286  1.00 35.11           C  
ATOM   1673  HA  ARG A 102      47.735  40.179 -12.331  1.00 35.11           H  
ATOM   1674  C   ARG A 102      46.358  39.849 -13.886  1.00 35.11           C  
ATOM   1675  CB  ARG A 102      48.802  40.309 -14.189  1.00 35.11           C  
ATOM   1676  HB2 ARG A 102      48.446  41.300 -14.470  1.00 35.11           H  
ATOM   1677  HB3 ARG A 102      48.925  39.714 -15.094  1.00 35.11           H  
ATOM   1678  O   ARG A 102      45.682  40.816 -13.556  1.00 35.11           O  
ATOM   1679  CG  ARG A 102      50.153  40.468 -13.483  1.00 35.11           C  
ATOM   1680  HG2 ARG A 102      50.534  39.481 -13.226  1.00 35.11           H  
ATOM   1681  HG3 ARG A 102      50.028  41.039 -12.563  1.00 35.11           H  
ATOM   1682  CD  ARG A 102      51.145  41.192 -14.402  1.00 35.11           C  
ATOM   1683  HD2 ARG A 102      50.797  41.131 -15.433  1.00 35.11           H  
ATOM   1684  HD3 ARG A 102      51.189  42.241 -14.107  1.00 35.11           H  
ATOM   1685  NE  ARG A 102      52.479  40.575 -14.330  1.00 35.11           N  
ATOM   1686  HE  ARG A 102      52.532  39.680 -13.865  1.00 35.11           H  
ATOM   1687  NH1 ARG A 102      53.654  42.189 -15.462  1.00 35.11           N  
ATOM   1688 HH11 ARG A 102      52.822  42.762 -15.461  1.00 35.11           H  
ATOM   1689 HH12 ARG A 102      54.533  42.530 -15.824  1.00 35.11           H  
ATOM   1690  NH2 ARG A 102      54.676  40.309 -14.801  1.00 35.11           N  
ATOM   1691 HH21 ARG A 102      54.618  39.377 -14.416  1.00 35.11           H  
ATOM   1692 HH22 ARG A 102      55.545  40.635 -15.199  1.00 35.11           H  
ATOM   1693  CZ  ARG A 102      53.594  41.031 -14.863  1.00 35.11           C  
ATOM   1694  N   LEU A 103      45.907  38.945 -14.760  1.00 37.65           N  
ATOM   1695  H   LEU A 103      46.536  38.210 -15.052  1.00 37.65           H  
ATOM   1696  CA  LEU A 103      44.539  38.965 -15.301  1.00 37.65           C  
ATOM   1697  HA  LEU A 103      44.303  39.976 -15.631  1.00 37.65           H  
ATOM   1698  C   LEU A 103      43.500  38.613 -14.238  1.00 37.65           C  
ATOM   1699  CB  LEU A 103      44.426  37.998 -16.493  1.00 37.65           C  
ATOM   1700  HB2 LEU A 103      45.062  37.131 -16.316  1.00 37.65           H  
ATOM   1701  HB3 LEU A 103      43.404  37.625 -16.565  1.00 37.65           H  
ATOM   1702  O   LEU A 103      42.412  39.182 -14.253  1.00 37.65           O  
ATOM   1703  CG  LEU A 103      44.789  38.675 -17.824  1.00 37.65           C  
ATOM   1704  HG  LEU A 103      45.615  39.371 -17.673  1.00 37.65           H  
ATOM   1705  CD1 LEU A 103      45.225  37.642 -18.864  1.00 37.65           C  
ATOM   1706 HD11 LEU A 103      45.461  38.145 -19.802  1.00 37.65           H  
ATOM   1707 HD12 LEU A 103      44.424  36.921 -19.025  1.00 37.65           H  
ATOM   1708 HD13 LEU A 103      46.113  37.123 -18.503  1.00 37.65           H  
ATOM   1709  CD2 LEU A 103      43.583  39.435 -18.388  1.00 37.65           C  
ATOM   1710 HD21 LEU A 103      43.246  40.182 -17.669  1.00 37.65           H  
ATOM   1711 HD22 LEU A 103      43.862  39.942 -19.311  1.00 37.65           H  
ATOM   1712 HD23 LEU A 103      42.762  38.746 -18.588  1.00 37.65           H  
ATOM   1713  N   LYS A 104      43.845  37.710 -13.315  1.00 41.36           N  
ATOM   1714  H   LYS A 104      44.755  37.278 -13.378  1.00 41.36           H  
ATOM   1715  CA  LYS A 104      43.011  37.376 -12.163  1.00 41.36           C  
ATOM   1716  HA  LYS A 104      41.996  37.184 -12.510  1.00 41.36           H  
ATOM   1717  C   LYS A 104      42.904  38.564 -11.203  1.00 41.36           C  
ATOM   1718  CB  LYS A 104      43.553  36.101 -11.508  1.00 41.36           C  
ATOM   1719  HB2 LYS A 104      43.554  35.296 -12.243  1.00 41.36           H  
ATOM   1720  HB3 LYS A 104      44.574  36.269 -11.164  1.00 41.36           H  
ATOM   1721  O   LYS A 104      41.787  38.937 -10.881  1.00 41.36           O  
ATOM   1722  CG  LYS A 104      42.696  35.672 -10.322  1.00 41.36           C  
ATOM   1723  HG2 LYS A 104      41.668  35.512 -10.647  1.00 41.36           H  
ATOM   1724  HG3 LYS A 104      42.712  36.470  -9.579  1.00 41.36           H  
ATOM   1725  CD  LYS A 104      43.243  34.395  -9.682  1.00 41.36           C  
ATOM   1726  HD2 LYS A 104      44.304  34.523  -9.467  1.00 41.36           H  
ATOM   1727  HD3 LYS A 104      43.085  33.543 -10.343  1.00 41.36           H  
ATOM   1728  CE  LYS A 104      42.469  34.231  -8.378  1.00 41.36           C  
ATOM   1729  HE2 LYS A 104      41.405  34.126  -8.587  1.00 41.36           H  
ATOM   1730  HE3 LYS A 104      42.572  35.168  -7.830  1.00 41.36           H  
ATOM   1731  NZ  LYS A 104      42.969  33.138  -7.524  1.00 41.36           N  
ATOM   1732  HZ1 LYS A 104      43.934  33.324  -7.289  1.00 41.36           H  
ATOM   1733  HZ2 LYS A 104      42.439  33.170  -6.664  1.00 41.36           H  
ATOM   1734  HZ3 LYS A 104      42.861  32.241  -7.974  1.00 41.36           H  
ATOM   1735  N   GLU A 105      44.014  39.217 -10.859  1.00 35.93           N  
ATOM   1736  H   GLU A 105      44.908  38.827 -11.119  1.00 35.93           H  
ATOM   1737  CA  GLU A 105      44.019  40.430 -10.025  1.00 35.93           C  
ATOM   1738  HA  GLU A 105      43.533  40.221  -9.071  1.00 35.93           H  
ATOM   1739  C   GLU A 105      43.248  41.589 -10.677  1.00 35.93           C  
ATOM   1740  CB  GLU A 105      45.465  40.875  -9.752  1.00 35.93           C  
ATOM   1741  HB2 GLU A 105      46.036  40.800 -10.677  1.00 35.93           H  
ATOM   1742  HB3 GLU A 105      45.460  41.919  -9.439  1.00 35.93           H  
ATOM   1743  O   GLU A 105      42.506  42.299 -10.004  1.00 35.93           O  
ATOM   1744  CG  GLU A 105      46.135  40.056  -8.640  1.00 35.93           C  
ATOM   1745  HG2 GLU A 105      45.562  40.183  -7.722  1.00 35.93           H  
ATOM   1746  HG3 GLU A 105      46.109  39.001  -8.911  1.00 35.93           H  
ATOM   1747  CD  GLU A 105      47.597  40.471  -8.400  1.00 35.93           C  
ATOM   1748  OE1 GLU A 105      48.076  40.267  -7.263  1.00 35.93           O  
ATOM   1749  OE2 GLU A 105      48.252  40.925  -9.371  1.00 35.93           O  
ATOM   1750  N   ALA A 106      43.353  41.766 -11.999  1.00 33.61           N  
ATOM   1751  H   ALA A 106      44.034  41.220 -12.507  1.00 33.61           H  
ATOM   1752  CA  ALA A 106      42.574  42.775 -12.718  1.00 33.61           C  
ATOM   1753  HA  ALA A 106      42.706  43.734 -12.218  1.00 33.61           H  
ATOM   1754  C   ALA A 106      41.065  42.467 -12.710  1.00 33.61           C  
ATOM   1755  CB  ALA A 106      43.123  42.898 -14.144  1.00 33.61           C  
ATOM   1756  HB1 ALA A 106      43.004  41.951 -14.672  1.00 33.61           H  
ATOM   1757  HB2 ALA A 106      44.180  43.162 -14.109  1.00 33.61           H  
ATOM   1758  HB3 ALA A 106      42.578  43.678 -14.676  1.00 33.61           H  
ATOM   1759  O   ALA A 106      40.258  43.374 -12.522  1.00 33.61           O  
ATOM   1760  N   PHE A 107      40.676  41.198 -12.876  1.00 36.51           N  
ATOM   1761  H   PHE A 107      41.382  40.491 -13.026  1.00 36.51           H  
ATOM   1762  CA  PHE A 107      39.275  40.768 -12.787  1.00 36.51           C  
ATOM   1763  HA  PHE A 107      38.667  41.416 -13.417  1.00 36.51           H  
ATOM   1764  C   PHE A 107      38.720  40.892 -11.366  1.00 36.51           C  
ATOM   1765  CB  PHE A 107      39.132  39.317 -13.276  1.00 36.51           C  
ATOM   1766  HB2 PHE A 107      40.109  38.854 -13.415  1.00 36.51           H  
ATOM   1767  HB3 PHE A 107      38.631  38.724 -12.511  1.00 36.51           H  
ATOM   1768  O   PHE A 107      37.568  41.276 -11.182  1.00 36.51           O  
ATOM   1769  CG  PHE A 107      38.331  39.198 -14.552  1.00 36.51           C  
ATOM   1770  CD1 PHE A 107      36.929  39.104 -14.480  1.00 36.51           C  
ATOM   1771  HD1 PHE A 107      36.437  39.130 -13.519  1.00 36.51           H  
ATOM   1772  CD2 PHE A 107      38.972  39.211 -15.804  1.00 36.51           C  
ATOM   1773  HD2 PHE A 107      40.047  39.302 -15.854  1.00 36.51           H  
ATOM   1774  CE1 PHE A 107      36.168  39.007 -15.657  1.00 36.51           C  
ATOM   1775  HE1 PHE A 107      35.091  38.954 -15.599  1.00 36.51           H  
ATOM   1776  CE2 PHE A 107      38.209  39.117 -16.983  1.00 36.51           C  
ATOM   1777  HE2 PHE A 107      38.699  39.136 -17.945  1.00 36.51           H  
ATOM   1778  CZ  PHE A 107      36.808  39.012 -16.909  1.00 36.51           C  
ATOM   1779  HZ  PHE A 107      36.220  38.956 -17.813  1.00 36.51           H  
ATOM   1780  N   GLU A 108      39.541  40.579 -10.367  1.00 35.88           N  
ATOM   1781  H   GLU A 108      40.460  40.220 -10.585  1.00 35.88           H  
ATOM   1782  CA  GLU A 108      39.183  40.686  -8.956  1.00 35.88           C  
ATOM   1783  HA  GLU A 108      38.215  40.210  -8.802  1.00 35.88           H  
ATOM   1784  C   GLU A 108      38.994  42.150  -8.551  1.00 35.88           C  
ATOM   1785  CB  GLU A 108      40.220  39.937  -8.098  1.00 35.88           C  
ATOM   1786  HB2 GLU A 108      40.102  40.226  -7.054  1.00 35.88           H  
ATOM   1787  HB3 GLU A 108      41.225  40.203  -8.426  1.00 35.88           H  
ATOM   1788  O   GLU A 108      38.007  42.446  -7.888  1.00 35.88           O  
ATOM   1789  CG  GLU A 108      39.994  38.415  -8.213  1.00 35.88           C  
ATOM   1790  HG2 GLU A 108      39.928  38.132  -9.263  1.00 35.88           H  
ATOM   1791  HG3 GLU A 108      39.026  38.186  -7.767  1.00 35.88           H  
ATOM   1792  CD  GLU A 108      41.063  37.530  -7.547  1.00 35.88           C  
ATOM   1793  OE1 GLU A 108      40.797  36.305  -7.427  1.00 35.88           O  
ATOM   1794  OE2 GLU A 108      42.169  38.006  -7.221  1.00 35.88           O  
ATOM   1795  N   ASN A 109      39.822  43.076  -9.049  1.00 34.11           N  
ATOM   1796  H   ASN A 109      40.651  42.767  -9.537  1.00 34.11           H  
ATOM   1797  CA  ASN A 109      39.628  44.515  -8.840  1.00 34.11           C  
ATOM   1798  HA  ASN A 109      39.480  44.693  -7.775  1.00 34.11           H  
ATOM   1799  C   ASN A 109      38.364  45.061  -9.533  1.00 34.11           C  
ATOM   1800  CB  ASN A 109      40.896  45.267  -9.282  1.00 34.11           C  
ATOM   1801  HB2 ASN A 109      41.219  44.903 -10.257  1.00 34.11           H  
ATOM   1802  HB3 ASN A 109      40.663  46.328  -9.369  1.00 34.11           H  
ATOM   1803  O   ASN A 109      37.652  45.858  -8.935  1.00 34.11           O  
ATOM   1804  CG  ASN A 109      42.033  45.149  -8.278  1.00 34.11           C  
ATOM   1805  ND2 ASN A 109      43.263  45.258  -8.720  1.00 34.11           N  
ATOM   1806 HD21 ASN A 109      43.976  45.098  -8.023  1.00 34.11           H  
ATOM   1807 HD22 ASN A 109      43.442  45.278  -9.714  1.00 34.11           H  
ATOM   1808  OD1 ASN A 109      41.851  44.983  -7.086  1.00 34.11           O  
ATOM   1809  N   ILE A 110      38.023  44.591 -10.742  1.00 34.34           N  
ATOM   1810  H   ILE A 110      38.661  43.960 -11.205  1.00 34.34           H  
ATOM   1811  CA  ILE A 110      36.780  44.989 -11.439  1.00 34.34           C  
ATOM   1812  HA  ILE A 110      36.724  46.077 -11.463  1.00 34.34           H  
ATOM   1813  C   ILE A 110      35.541  44.505 -10.672  1.00 34.34           C  
ATOM   1814  CB  ILE A 110      36.790  44.468 -12.898  1.00 34.34           C  
ATOM   1815  HB  ILE A 110      37.044  43.408 -12.881  1.00 34.34           H  
ATOM   1816  O   ILE A 110      34.587  45.252 -10.483  1.00 34.34           O  
ATOM   1817  CG1 ILE A 110      37.855  45.224 -13.726  1.00 34.34           C  
ATOM   1818 HG12 ILE A 110      37.497  46.231 -13.940  1.00 34.34           H  
ATOM   1819 HG13 ILE A 110      38.772  45.330 -13.146  1.00 34.34           H  
ATOM   1820  CG2 ILE A 110      35.413  44.620 -13.575  1.00 34.34           C  
ATOM   1821 HG21 ILE A 110      34.663  44.012 -13.071  1.00 34.34           H  
ATOM   1822 HG22 ILE A 110      35.092  45.662 -13.540  1.00 34.34           H  
ATOM   1823 HG23 ILE A 110      35.448  44.294 -14.615  1.00 34.34           H  
ATOM   1824  CD1 ILE A 110      38.219  44.530 -15.047  1.00 34.34           C  
ATOM   1825 HD11 ILE A 110      38.539  43.506 -14.853  1.00 34.34           H  
ATOM   1826 HD12 ILE A 110      37.368  44.525 -15.728  1.00 34.34           H  
ATOM   1827 HD13 ILE A 110      39.038  45.072 -15.520  1.00 34.34           H  
ATOM   1828  N   ILE A 111      35.551  43.262 -10.185  1.00 33.28           N  
ATOM   1829  H   ILE A 111      36.358  42.684 -10.368  1.00 33.28           H  
ATOM   1830  CA  ILE A 111      34.440  42.710  -9.393  1.00 33.28           C  
ATOM   1831  HA  ILE A 111      33.504  42.938  -9.903  1.00 33.28           H  
ATOM   1832  C   ILE A 111      34.361  43.381  -8.011  1.00 33.28           C  
ATOM   1833  CB  ILE A 111      34.583  41.173  -9.306  1.00 33.28           C  
ATOM   1834  HB  ILE A 111      35.586  40.941  -8.949  1.00 33.28           H  
ATOM   1835  O   ILE A 111      33.271  43.515  -7.448  1.00 33.28           O  
ATOM   1836  CG1 ILE A 111      34.392  40.547 -10.709  1.00 33.28           C  
ATOM   1837 HG12 ILE A 111      35.003  41.076 -11.441  1.00 33.28           H  
ATOM   1838 HG13 ILE A 111      33.352  40.661 -11.017  1.00 33.28           H  
ATOM   1839  CG2 ILE A 111      33.565  40.562  -8.322  1.00 33.28           C  
ATOM   1840 HG21 ILE A 111      32.553  40.843  -8.613  1.00 33.28           H  
ATOM   1841 HG22 ILE A 111      33.764  40.917  -7.310  1.00 33.28           H  
ATOM   1842 HG23 ILE A 111      33.653  39.476  -8.299  1.00 33.28           H  
ATOM   1843  CD1 ILE A 111      34.775  39.063 -10.788  1.00 33.28           C  
ATOM   1844 HD11 ILE A 111      34.092  38.452 -10.198  1.00 33.28           H  
ATOM   1845 HD12 ILE A 111      34.715  38.734 -11.826  1.00 33.28           H  
ATOM   1846 HD13 ILE A 111      35.796  38.925 -10.432  1.00 33.28           H  
ATOM   1847  N   TYR A 112      35.502  43.807  -7.464  1.00 32.35           N  
ATOM   1848  H   TYR A 112      36.371  43.623  -7.944  1.00 32.35           H  
ATOM   1849  CA  TYR A 112      35.573  44.565  -6.219  1.00 32.35           C  
ATOM   1850  HA  TYR A 112      34.984  44.040  -5.467  1.00 32.35           H  
ATOM   1851  C   TYR A 112      34.959  45.967  -6.374  1.00 32.35           C  
ATOM   1852  CB  TYR A 112      37.028  44.594  -5.734  1.00 32.35           C  
ATOM   1853  HB2 TYR A 112      37.619  45.242  -6.382  1.00 32.35           H  
ATOM   1854  HB3 TYR A 112      37.442  43.588  -5.797  1.00 32.35           H  
ATOM   1855  O   TYR A 112      34.134  46.348  -5.542  1.00 32.35           O  
ATOM   1856  CG  TYR A 112      37.189  45.037  -4.300  1.00 32.35           C  
ATOM   1857  CD1 TYR A 112      37.465  46.384  -4.007  1.00 32.35           C  
ATOM   1858  HD1 TYR A 112      37.552  47.102  -4.809  1.00 32.35           H  
ATOM   1859  CD2 TYR A 112      37.075  44.091  -3.263  1.00 32.35           C  
ATOM   1860  HD2 TYR A 112      36.877  43.056  -3.501  1.00 32.35           H  
ATOM   1861  CE1 TYR A 112      37.634  46.789  -2.670  1.00 32.35           C  
ATOM   1862  HE1 TYR A 112      37.863  47.823  -2.456  1.00 32.35           H  
ATOM   1863  CE2 TYR A 112      37.230  44.494  -1.924  1.00 32.35           C  
ATOM   1864  HE2 TYR A 112      37.154  43.778  -1.119  1.00 32.35           H  
ATOM   1865  OH  TYR A 112      37.671  46.231  -0.336  1.00 32.35           O  
ATOM   1866  HH  TYR A 112      37.944  47.150  -0.288  1.00 32.35           H  
ATOM   1867  CZ  TYR A 112      37.513  45.843  -1.629  1.00 32.35           C  
ATOM   1868  N   ASP A 113      35.247  46.677  -7.471  1.00 31.26           N  
ATOM   1869  H   ASP A 113      35.984  46.351  -8.079  1.00 31.26           H  
ATOM   1870  CA  ASP A 113      34.647  47.984  -7.790  1.00 31.26           C  
ATOM   1871  HA  ASP A 113      34.710  48.626  -6.911  1.00 31.26           H  
ATOM   1872  C   ASP A 113      33.147  47.871  -8.131  1.00 31.26           C  
ATOM   1873  CB  ASP A 113      35.431  48.660  -8.936  1.00 31.26           C  
ATOM   1874  HB2 ASP A 113      35.661  47.922  -9.704  1.00 31.26           H  
ATOM   1875  HB3 ASP A 113      34.788  49.414  -9.389  1.00 31.26           H  
ATOM   1876  O   ASP A 113      32.334  48.657  -7.638  1.00 31.26           O  
ATOM   1877  CG  ASP A 113      36.722  49.372  -8.494  1.00 31.26           C  
ATOM   1878  OD1 ASP A 113      36.937  49.521  -7.268  1.00 31.26           O  
ATOM   1879  OD2 ASP A 113      37.487  49.789  -9.397  1.00 31.26           O  
ATOM   1880  N   MET A 114      32.734  46.837  -8.876  1.00 30.46           N  
ATOM   1881  H   MET A 114      33.441  46.257  -9.305  1.00 30.46           H  
ATOM   1882  CA  MET A 114      31.321  46.609  -9.227  1.00 30.46           C  
ATOM   1883  HA  MET A 114      30.920  47.536  -9.637  1.00 30.46           H  
ATOM   1884  C   MET A 114      30.433  46.249  -8.025  1.00 30.46           C  
ATOM   1885  CB  MET A 114      31.202  45.517 -10.302  1.00 30.46           C  
ATOM   1886  HB2 MET A 114      31.789  44.646 -10.011  1.00 30.46           H  
ATOM   1887  HB3 MET A 114      30.157  45.212 -10.369  1.00 30.46           H  
ATOM   1888  O   MET A 114      29.224  46.458  -8.077  1.00 30.46           O  
ATOM   1889  CG  MET A 114      31.637  45.992 -11.692  1.00 30.46           C  
ATOM   1890  HG2 MET A 114      31.103  46.908 -11.943  1.00 30.46           H  
ATOM   1891  HG3 MET A 114      32.701  46.228 -11.676  1.00 30.46           H  
ATOM   1892  SD  MET A 114      31.335  44.763 -12.996  1.00 30.46           S  
ATOM   1893  CE  MET A 114      29.576  45.084 -13.309  1.00 30.46           C  
ATOM   1894  HE1 MET A 114      29.223  44.428 -14.104  1.00 30.46           H  
ATOM   1895  HE2 MET A 114      29.448  46.121 -13.619  1.00 30.46           H  
ATOM   1896  HE3 MET A 114      28.997  44.904 -12.403  1.00 30.46           H  
ATOM   1897  N   ASN A 115      30.997  45.737  -6.925  1.00 30.62           N  
ATOM   1898  H   ASN A 115      31.996  45.588  -6.933  1.00 30.62           H  
ATOM   1899  CA  ASN A 115      30.239  45.466  -5.698  1.00 30.62           C  
ATOM   1900  HA  ASN A 115      29.216  45.208  -5.971  1.00 30.62           H  
ATOM   1901  C   ASN A 115      30.103  46.690  -4.769  1.00 30.62           C  
ATOM   1902  CB  ASN A 115      30.851  44.257  -4.971  1.00 30.62           C  
ATOM   1903  HB2 ASN A 115      31.938  44.317  -5.008  1.00 30.62           H  
ATOM   1904  HB3 ASN A 115      30.551  44.282  -3.923  1.00 30.62           H  
ATOM   1905  O   ASN A 115      29.286  46.648  -3.845  1.00 30.62           O  
ATOM   1906  CG  ASN A 115      30.367  42.926  -5.524  1.00 30.62           C  
ATOM   1907  ND2 ASN A 115      31.265  42.043  -5.879  1.00 30.62           N  
ATOM   1908 HD21 ASN A 115      32.182  42.409  -6.094  1.00 30.62           H  
ATOM   1909 HD22 ASN A 115      30.903  41.227  -6.350  1.00 30.62           H  
ATOM   1910  OD1 ASN A 115      29.185  42.637  -5.615  1.00 30.62           O  
ATOM   1911  N   GLN A 116      30.852  47.781  -4.992  1.00 30.34           N  
ATOM   1912  H   GLN A 116      31.505  47.783  -5.762  1.00 30.34           H  
ATOM   1913  CA  GLN A 116      30.691  49.025  -4.221  1.00 30.34           C  
ATOM   1914  HA  GLN A 116      30.471  48.752  -3.189  1.00 30.34           H  
ATOM   1915  C   GLN A 116      29.486  49.880  -4.668  1.00 30.34           C  
ATOM   1916  CB  GLN A 116      31.993  49.851  -4.195  1.00 30.34           C  
ATOM   1917  HB2 GLN A 116      31.744  50.842  -3.814  1.00 30.34           H  
ATOM   1918  HB3 GLN A 116      32.389  49.970  -5.204  1.00 30.34           H  
ATOM   1919  O   GLN A 116      29.023  50.720  -3.892  1.00 30.34           O  
ATOM   1920  CG  GLN A 116      33.065  49.236  -3.275  1.00 30.34           C  
ATOM   1921  HG2 GLN A 116      32.589  48.851  -2.373  1.00 30.34           H  
ATOM   1922  HG3 GLN A 116      33.536  48.400  -3.792  1.00 30.34           H  
ATOM   1923  CD  GLN A 116      34.149  50.222  -2.833  1.00 30.34           C  
ATOM   1924  NE2 GLN A 116      35.135  49.773  -2.090  1.00 30.34           N  
ATOM   1925 HE21 GLN A 116      35.873  50.449  -1.958  1.00 30.34           H  
ATOM   1926 HE22 GLN A 116      35.280  48.775  -2.029  1.00 30.34           H  
ATOM   1927  OE1 GLN A 116      34.125  51.414  -3.077  1.00 30.34           O  
ATOM   1928  N   HIS A 117      28.895  49.625  -5.844  1.00 27.65           N  
ATOM   1929  H   HIS A 117      29.285  48.901  -6.430  1.00 27.65           H  
ATOM   1930  CA  HIS A 117      27.736  50.365  -6.365  1.00 27.65           C  
ATOM   1931  HA  HIS A 117      27.377  51.039  -5.587  1.00 27.65           H  
ATOM   1932  C   HIS A 117      26.551  49.418  -6.688  1.00 27.65           C  
ATOM   1933  CB  HIS A 117      28.202  51.263  -7.523  1.00 27.65           C  
ATOM   1934  HB2 HIS A 117      27.333  51.750  -7.967  1.00 27.65           H  
ATOM   1935  HB3 HIS A 117      28.668  50.647  -8.292  1.00 27.65           H  
ATOM   1936  O   HIS A 117      26.720  48.332  -7.223  1.00 27.65           O  
ATOM   1937  CG  HIS A 117      29.180  52.335  -7.076  1.00 27.65           C  
ATOM   1938  CD2 HIS A 117      30.549  52.303  -7.171  1.00 27.65           C  
ATOM   1939  HD2 HIS A 117      31.140  51.504  -7.594  1.00 27.65           H  
ATOM   1940  ND1 HIS A 117      28.853  53.524  -6.457  1.00 27.65           N  
ATOM   1941  HD1 HIS A 117      27.920  53.886  -6.322  1.00 27.65           H  
ATOM   1942  CE1 HIS A 117      29.990  54.186  -6.187  1.00 27.65           C  
ATOM   1943  HE1 HIS A 117      30.055  55.165  -5.736  1.00 27.65           H  
ATOM   1944  NE2 HIS A 117      31.048  53.482  -6.600  1.00 27.65           N  
ATOM   1945  N   LYS A 118      25.335  49.781  -6.254  1.00 25.50           N  
ATOM   1946  H   LYS A 118      25.227  50.755  -6.009  1.00 25.50           H  
ATOM   1947  CA  LYS A 118      24.185  48.883  -5.978  1.00 25.50           C  
ATOM   1948  HA  LYS A 118      24.579  47.964  -5.545  1.00 25.50           H  
ATOM   1949  C   LYS A 118      23.311  48.478  -7.197  1.00 25.50           C  
ATOM   1950  CB  LYS A 118      23.265  49.590  -4.966  1.00 25.50           C  
ATOM   1951  HB2 LYS A 118      22.408  48.942  -4.785  1.00 25.50           H  
ATOM   1952  HB3 LYS A 118      22.894  50.504  -5.430  1.00 25.50           H  
ATOM   1953  O   LYS A 118      23.093  49.296  -8.074  1.00 25.50           O  
ATOM   1954  CG  LYS A 118      23.860  49.929  -3.592  1.00 25.50           C  
ATOM   1955  HG2 LYS A 118      24.780  50.503  -3.704  1.00 25.50           H  
ATOM   1956  HG3 LYS A 118      24.067  49.007  -3.049  1.00 25.50           H  
ATOM   1957  CD  LYS A 118      22.827  50.771  -2.832  1.00 25.50           C  
ATOM   1958  HD2 LYS A 118      22.732  51.733  -3.335  1.00 25.50           H  
ATOM   1959  HD3 LYS A 118      21.864  50.261  -2.868  1.00 25.50           H  
ATOM   1960  CE  LYS A 118      23.221  50.988  -1.374  1.00 25.50           C  
ATOM   1961  HE2 LYS A 118      24.221  51.420  -1.342  1.00 25.50           H  
ATOM   1962  HE3 LYS A 118      23.252  50.017  -0.879  1.00 25.50           H  
ATOM   1963  NZ  LYS A 118      22.239  51.884  -0.719  1.00 25.50           N  
ATOM   1964  HZ1 LYS A 118      22.452  51.997   0.262  1.00 25.50           H  
ATOM   1965  HZ2 LYS A 118      22.248  52.784  -1.178  1.00 25.50           H  
ATOM   1966  HZ3 LYS A 118      21.309  51.503  -0.819  1.00 25.50           H  
ATOM   1967  N   THR A 119      22.708  47.273  -7.102  1.00 24.06           N  
ATOM   1968  H   THR A 119      23.121  46.697  -6.383  1.00 24.06           H  
ATOM   1969  CA  THR A 119      21.410  46.719  -7.623  1.00 24.06           C  
ATOM   1970  HA  THR A 119      21.564  45.643  -7.706  1.00 24.06           H  
ATOM   1971  C   THR A 119      20.820  47.134  -8.985  1.00 24.06           C  
ATOM   1972  CB  THR A 119      20.258  46.914  -6.606  1.00 24.06           C  
ATOM   1973  HB  THR A 119      19.301  46.836  -7.122  1.00 24.06           H  
ATOM   1974  O   THR A 119      20.415  48.281  -9.134  1.00 24.06           O  
ATOM   1975  CG2 THR A 119      20.252  45.860  -5.503  1.00 24.06           C  
ATOM   1976 HG21 THR A 119      19.407  46.042  -4.839  1.00 24.06           H  
ATOM   1977 HG22 THR A 119      20.145  44.869  -5.942  1.00 24.06           H  
ATOM   1978 HG23 THR A 119      21.180  45.911  -4.933  1.00 24.06           H  
ATOM   1979  OG1 THR A 119      20.333  48.180  -5.990  1.00 24.06           O  
ATOM   1980  HG1 THR A 119      20.275  48.805  -6.717  1.00 24.06           H  
ATOM   1981  N   ILE A 120      20.522  46.142  -9.853  1.00 25.05           N  
ATOM   1982  H   ILE A 120      20.922  45.228  -9.695  1.00 25.05           H  
ATOM   1983  CA  ILE A 120      19.424  46.166 -10.853  1.00 25.05           C  
ATOM   1984  HA  ILE A 120      18.672  46.876 -10.508  1.00 25.05           H  
ATOM   1985  C   ILE A 120      18.742  44.779 -10.934  1.00 25.05           C  
ATOM   1986  CB  ILE A 120      19.895  46.648 -12.254  1.00 25.05           C  
ATOM   1987  HB  ILE A 120      20.678  45.976 -12.606  1.00 25.05           H  
ATOM   1988  O   ILE A 120      19.411  43.747 -10.929  1.00 25.05           O  
ATOM   1989  CG1 ILE A 120      20.480  48.078 -12.173  1.00 25.05           C  
ATOM   1990 HG12 ILE A 120      21.356  48.060 -11.524  1.00 25.05           H  
ATOM   1991 HG13 ILE A 120      19.741  48.748 -11.734  1.00 25.05           H  
ATOM   1992  CG2 ILE A 120      18.736  46.607 -13.276  1.00 25.05           C  
ATOM   1993 HG21 ILE A 120      18.358  45.592 -13.401  1.00 25.05           H  
ATOM   1994 HG22 ILE A 120      19.081  46.924 -14.260  1.00 25.05           H  
ATOM   1995 HG23 ILE A 120      17.923  47.259 -12.957  1.00 25.05           H  
ATOM   1996  CD1 ILE A 120      20.953  48.684 -13.498  1.00 25.05           C  
ATOM   1997 HD11 ILE A 120      21.500  49.604 -13.296  1.00 25.05           H  
ATOM   1998 HD12 ILE A 120      21.613  47.985 -14.012  1.00 25.05           H  
ATOM   1999 HD13 ILE A 120      20.102  48.925 -14.135  1.00 25.05           H  
ATOM   2000  N   GLU A 121      17.410  44.780 -11.010  1.00 22.72           N  
ATOM   2001  H   GLU A 121      16.964  45.684 -11.081  1.00 22.72           H  
ATOM   2002  CA  GLU A 121      16.476  43.651 -11.153  1.00 22.72           C  
ATOM   2003  HA  GLU A 121      16.998  42.707 -10.994  1.00 22.72           H  
ATOM   2004  C   GLU A 121      15.885  43.692 -12.586  1.00 22.72           C  
ATOM   2005  CB  GLU A 121      15.413  43.850 -10.045  1.00 22.72           C  
ATOM   2006  HB2 GLU A 121      15.944  44.072  -9.120  1.00 22.72           H  
ATOM   2007  HB3 GLU A 121      14.818  44.726 -10.299  1.00 22.72           H  
ATOM   2008  O   GLU A 121      15.553  44.777 -13.061  1.00 22.72           O  
ATOM   2009  CG  GLU A 121      14.473  42.676  -9.737  1.00 22.72           C  
ATOM   2010  HG2 GLU A 121      13.850  42.485 -10.611  1.00 22.72           H  
ATOM   2011  HG3 GLU A 121      15.078  41.789  -9.552  1.00 22.72           H  
ATOM   2012  CD  GLU A 121      13.579  42.971  -8.510  1.00 22.72           C  
ATOM   2013  OE1 GLU A 121      13.327  42.022  -7.733  1.00 22.72           O  
ATOM   2014  OE2 GLU A 121      13.176  44.143  -8.336  1.00 22.72           O  
ATOM   2015  N   ILE A 122      15.787  42.565 -13.314  1.00 23.93           N  
ATOM   2016  H   ILE A 122      16.021  41.683 -12.879  1.00 23.93           H  
ATOM   2017  CA  ILE A 122      15.262  42.522 -14.701  1.00 23.93           C  
ATOM   2018  HA  ILE A 122      14.948  43.526 -14.986  1.00 23.93           H  
ATOM   2019  C   ILE A 122      14.014  41.631 -14.772  1.00 23.93           C  
ATOM   2020  CB  ILE A 122      16.337  42.091 -15.737  1.00 23.93           C  
ATOM   2021  HB  ILE A 122      16.704  41.103 -15.459  1.00 23.93           H  
ATOM   2022  O   ILE A 122      14.070  40.444 -14.451  1.00 23.93           O  
ATOM   2023  CG1 ILE A 122      17.532  43.076 -15.737  1.00 23.93           C  
ATOM   2024 HG12 ILE A 122      17.949  43.124 -14.731  1.00 23.93           H  
ATOM   2025 HG13 ILE A 122      17.178  44.074 -15.997  1.00 23.93           H  
ATOM   2026  CG2 ILE A 122      15.728  41.998 -17.155  1.00 23.93           C  
ATOM   2027 HG21 ILE A 122      14.911  41.277 -17.181  1.00 23.93           H  
ATOM   2028 HG22 ILE A 122      15.352  42.972 -17.468  1.00 23.93           H  
ATOM   2029 HG23 ILE A 122      16.473  41.654 -17.872  1.00 23.93           H  
ATOM   2030  CD1 ILE A 122      18.680  42.697 -16.685  1.00 23.93           C  
ATOM   2031 HD11 ILE A 122      19.532  43.350 -16.493  1.00 23.93           H  
ATOM   2032 HD12 ILE A 122      18.981  41.663 -16.511  1.00 23.93           H  
ATOM   2033 HD13 ILE A 122      18.379  42.825 -17.724  1.00 23.93           H  
ATOM   2034  N   ILE A 123      12.907  42.208 -15.250  1.00 20.59           N  
ATOM   2035  H   ILE A 123      12.978  43.181 -15.510  1.00 20.59           H  
ATOM   2036  CA  ILE A 123      11.625  41.546 -15.539  1.00 20.59           C  
ATOM   2037  HA  ILE A 123      11.511  40.691 -14.874  1.00 20.59           H  
ATOM   2038  C   ILE A 123      11.633  41.040 -16.990  1.00 20.59           C  
ATOM   2039  CB  ILE A 123      10.450  42.528 -15.280  1.00 20.59           C  
ATOM   2040  HB  ILE A 123      10.599  43.404 -15.911  1.00 20.59           H  
ATOM   2041  O   ILE A 123      12.086  41.741 -17.892  1.00 20.59           O  
ATOM   2042  CG1 ILE A 123      10.437  42.994 -13.802  1.00 20.59           C  
ATOM   2043 HG12 ILE A 123      10.218  42.145 -13.155  1.00 20.59           H  
ATOM   2044 HG13 ILE A 123      11.422  43.373 -13.528  1.00 20.59           H  
ATOM   2045  CG2 ILE A 123       9.092  41.901 -15.656  1.00 20.59           C  
ATOM   2046 HG21 ILE A 123       8.907  41.008 -15.058  1.00 20.59           H  
ATOM   2047 HG22 ILE A 123       9.063  41.643 -16.714  1.00 20.59           H  
ATOM   2048 HG23 ILE A 123       8.283  42.613 -15.489  1.00 20.59           H  
ATOM   2049  CD1 ILE A 123       9.439  44.121 -13.502  1.00 20.59           C  
ATOM   2050 HD11 ILE A 123       9.602  44.482 -12.487  1.00 20.59           H  
ATOM   2051 HD12 ILE A 123       9.587  44.946 -14.198  1.00 20.59           H  
ATOM   2052 HD13 ILE A 123       8.414  43.757 -13.575  1.00 20.59           H  
ATOM   2053  N   THR A 124      11.099  39.839 -17.230  1.00 21.68           N  
ATOM   2054  H   THR A 124      10.669  39.348 -16.460  1.00 21.68           H  
ATOM   2055  CA  THR A 124      10.842  39.302 -18.577  1.00 21.68           C  
ATOM   2056  HA  THR A 124      11.313  39.943 -19.323  1.00 21.68           H  
ATOM   2057  C   THR A 124       9.341  39.309 -18.863  1.00 21.68           C  
ATOM   2058  CB  THR A 124      11.413  37.881 -18.760  1.00 21.68           C  
ATOM   2059  HB  THR A 124      10.898  37.393 -19.588  1.00 21.68           H  
ATOM   2060  O   THR A 124       8.558  38.793 -18.070  1.00 21.68           O  
ATOM   2061  CG2 THR A 124      12.907  37.903 -19.075  1.00 21.68           C  
ATOM   2062 HG21 THR A 124      13.274  36.881 -19.178  1.00 21.68           H  
ATOM   2063 HG22 THR A 124      13.073  38.432 -20.013  1.00 21.68           H  
ATOM   2064 HG23 THR A 124      13.453  38.410 -18.280  1.00 21.68           H  
ATOM   2065  OG1 THR A 124      11.272  37.091 -17.600  1.00 21.68           O  
ATOM   2066  HG1 THR A 124      11.832  37.478 -16.923  1.00 21.68           H  
ATOM   2067  N   THR A 125       8.930  39.862 -20.004  1.00 20.11           N  
ATOM   2068  H   THR A 125       9.590  40.352 -20.591  1.00 20.11           H  
ATOM   2069  CA  THR A 125       7.592  39.654 -20.576  1.00 20.11           C  
ATOM   2070  HA  THR A 125       7.040  38.982 -19.918  1.00 20.11           H  
ATOM   2071  C   THR A 125       7.694  38.927 -21.912  1.00 20.11           C  
ATOM   2072  CB  THR A 125       6.751  40.936 -20.683  1.00 20.11           C  
ATOM   2073  HB  THR A 125       5.962  40.788 -21.421  1.00 20.11           H  
ATOM   2074  O   THR A 125       8.695  38.995 -22.622  1.00 20.11           O  
ATOM   2075  CG2 THR A 125       6.097  41.275 -19.344  1.00 20.11           C  
ATOM   2076 HG21 THR A 125       5.436  40.464 -19.038  1.00 20.11           H  
ATOM   2077 HG22 THR A 125       6.863  41.421 -18.583  1.00 20.11           H  
ATOM   2078 HG23 THR A 125       5.509  42.187 -19.443  1.00 20.11           H  
ATOM   2079  OG1 THR A 125       7.541  42.034 -21.067  1.00 20.11           O  
ATOM   2080  HG1 THR A 125       6.953  42.724 -21.383  1.00 20.11           H  
ATOM   2081  N   ASN A 126       6.660  38.140 -22.179  1.00 23.73           N  
ATOM   2082  H   ASN A 126       5.822  38.278 -21.633  1.00 23.73           H  
ATOM   2083  CA  ASN A 126       6.595  37.044 -23.128  1.00 23.73           C  
ATOM   2084  HA  ASN A 126       7.580  36.822 -23.540  1.00 23.73           H  
ATOM   2085  C   ASN A 126       5.615  37.437 -24.235  1.00 23.73           C  
ATOM   2086  CB  ASN A 126       6.057  35.868 -22.289  1.00 23.73           C  
ATOM   2087  HB2 ASN A 126       6.525  35.888 -21.305  1.00 23.73           H  
ATOM   2088  HB3 ASN A 126       4.985  35.994 -22.139  1.00 23.73           H  
ATOM   2089  O   ASN A 126       4.482  37.757 -23.895  1.00 23.73           O  
ATOM   2090  CG  ASN A 126       6.332  34.490 -22.826  1.00 23.73           C  
ATOM   2091  ND2 ASN A 126       5.407  33.588 -22.591  1.00 23.73           N  
ATOM   2092 HD21 ASN A 126       5.685  32.626 -22.725  1.00 23.73           H  
ATOM   2093 HD22 ASN A 126       4.491  33.867 -22.272  1.00 23.73           H  
ATOM   2094  OD1 ASN A 126       7.405  34.164 -23.297  1.00 23.73           O  
ATOM   2095  N   ASP A 127       5.997  37.356 -25.509  1.00 21.50           N  
ATOM   2096  H   ASP A 127       6.955  37.142 -25.746  1.00 21.50           H  
ATOM   2097  CA  ASP A 127       5.023  37.403 -26.603  1.00 21.50           C  
ATOM   2098  HA  ASP A 127       4.059  37.117 -26.182  1.00 21.50           H  
ATOM   2099  C   ASP A 127       5.319  36.335 -27.662  1.00 21.50           C  
ATOM   2100  CB  ASP A 127       4.869  38.819 -27.199  1.00 21.50           C  
ATOM   2101  HB2 ASP A 127       4.785  38.738 -28.283  1.00 21.50           H  
ATOM   2102  HB3 ASP A 127       5.762  39.405 -26.983  1.00 21.50           H  
ATOM   2103  O   ASP A 127       6.431  36.202 -28.178  1.00 21.50           O  
ATOM   2104  CG  ASP A 127       3.618  39.560 -26.694  1.00 21.50           C  
ATOM   2105  OD1 ASP A 127       2.622  38.876 -26.361  1.00 21.50           O  
ATOM   2106  OD2 ASP A 127       3.657  40.809 -26.696  1.00 21.50           O  
ATOM   2107  N   ASN A 128       4.284  35.535 -27.928  1.00 26.91           N  
ATOM   2108  H   ASN A 128       3.411  35.824 -27.510  1.00 26.91           H  
ATOM   2109  CA  ASN A 128       4.192  34.557 -29.006  1.00 26.91           C  
ATOM   2110  HA  ASN A 128       5.104  33.964 -29.071  1.00 26.91           H  
ATOM   2111  C   ASN A 128       3.952  35.292 -30.329  1.00 26.91           C  
ATOM   2112  CB  ASN A 128       2.955  33.657 -28.771  1.00 26.91           C  
ATOM   2113  HB2 ASN A 128       2.665  33.213 -29.724  1.00 26.91           H  
ATOM   2114  HB3 ASN A 128       2.119  34.284 -28.462  1.00 26.91           H  
ATOM   2115  O   ASN A 128       3.015  36.080 -30.406  1.00 26.91           O  
ATOM   2116  CG  ASN A 128       3.109  32.496 -27.810  1.00 26.91           C  
ATOM   2117  ND2 ASN A 128       2.100  32.254 -27.004  1.00 26.91           N  
ATOM   2118 HD21 ASN A 128       1.319  32.894 -26.999  1.00 26.91           H  
ATOM   2119 HD22 ASN A 128       2.220  31.534 -26.305  1.00 26.91           H  
ATOM   2120  OD1 ASN A 128       4.068  31.738 -27.813  1.00 26.91           O  
ATOM   2121  N   ASN A 129       4.644  34.903 -31.401  1.00 25.33           N  
ATOM   2122  H   ASN A 129       5.503  34.386 -31.278  1.00 25.33           H  
ATOM   2123  CA  ASN A 129       3.964  34.725 -32.683  1.00 25.33           C  
ATOM   2124  HA  ASN A 129       3.024  34.229 -32.441  1.00 25.33           H  
ATOM   2125  C   ASN A 129       4.692  33.738 -33.603  1.00 25.33           C  
ATOM   2126  CB  ASN A 129       3.639  36.072 -33.367  1.00 25.33           C  
ATOM   2127  HB2 ASN A 129       3.889  36.025 -34.427  1.00 25.33           H  
ATOM   2128  HB3 ASN A 129       4.234  36.869 -32.921  1.00 25.33           H  
ATOM   2129  O   ASN A 129       5.916  33.620 -33.587  1.00 25.33           O  
ATOM   2130  CG  ASN A 129       2.157  36.425 -33.261  1.00 25.33           C  
ATOM   2131  ND2 ASN A 129       1.812  37.684 -33.377  1.00 25.33           N  
ATOM   2132 HD21 ASN A 129       2.519  38.401 -33.453  1.00 25.33           H  
ATOM   2133 HD22 ASN A 129       0.831  37.892 -33.252  1.00 25.33           H  
ATOM   2134  OD1 ASN A 129       1.289  35.575 -33.113  1.00 25.33           O  
ATOM   2135  N   ASN A 130       3.859  32.991 -34.330  1.00 32.26           N  
ATOM   2136  H   ASN A 130       2.887  33.263 -34.274  1.00 32.26           H  
ATOM   2137  CA  ASN A 130       4.169  32.005 -35.361  1.00 32.26           C  
ATOM   2138  HA  ASN A 130       4.669  31.137 -34.933  1.00 32.26           H  
ATOM   2139  C   ASN A 130       5.036  32.593 -36.476  1.00 32.26           C  
ATOM   2140  CB  ASN A 130       2.831  31.602 -36.019  1.00 32.26           C  
ATOM   2141  HB2 ASN A 130       3.039  31.139 -36.984  1.00 32.26           H  
ATOM   2142  HB3 ASN A 130       2.246  32.497 -36.229  1.00 32.26           H  
ATOM   2143  O   ASN A 130       4.755  33.702 -36.903  1.00 32.26           O  
ATOM   2144  CG  ASN A 130       1.995  30.603 -35.253  1.00 32.26           C  
ATOM   2145  ND2 ASN A 130       0.690  30.728 -35.310  1.00 32.26           N  
ATOM   2146 HD21 ASN A 130       0.142  30.049 -34.802  1.00 32.26           H  
ATOM   2147 HD22 ASN A 130       0.284  31.485 -35.842  1.00 32.26           H  
ATOM   2148  OD1 ASN A 130       2.489  29.678 -34.630  1.00 32.26           O  
ATOM   2149  N   ASP A 131       5.960  31.794 -37.018  1.00 26.03           N  
ATOM   2150  H   ASP A 131       6.301  31.016 -36.472  1.00 26.03           H  
ATOM   2151  CA  ASP A 131       6.020  31.578 -38.468  1.00 26.03           C  
ATOM   2152  HA  ASP A 131       4.993  31.406 -38.789  1.00 26.03           H  
ATOM   2153  C   ASP A 131       6.764  30.277 -38.822  1.00 26.03           C  
ATOM   2154  CB  ASP A 131       6.558  32.800 -39.243  1.00 26.03           C  
ATOM   2155  HB2 ASP A 131       7.092  32.448 -40.126  1.00 26.03           H  
ATOM   2156  HB3 ASP A 131       7.269  33.345 -38.622  1.00 26.03           H  
ATOM   2157  O   ASP A 131       7.741  29.878 -38.183  1.00 26.03           O  
ATOM   2158  CG  ASP A 131       5.435  33.739 -39.726  1.00 26.03           C  
ATOM   2159  OD1 ASP A 131       4.312  33.228 -39.966  1.00 26.03           O  
ATOM   2160  OD2 ASP A 131       5.731  34.939 -39.918  1.00 26.03           O  
ATOM   2161  N   ASN A 132       6.196  29.579 -39.807  1.00 34.21           N  
ATOM   2162  H   ASN A 132       5.467  30.071 -40.304  1.00 34.21           H  
ATOM   2163  CA  ASN A 132       6.614  28.304 -40.389  1.00 34.21           C  
ATOM   2164  HA  ASN A 132       6.689  27.536 -39.620  1.00 34.21           H  
ATOM   2165  C   ASN A 132       7.955  28.421 -41.126  1.00 34.21           C  
ATOM   2166  CB  ASN A 132       5.562  27.921 -41.457  1.00 34.21           C  
ATOM   2167  HB2 ASN A 132       5.266  28.814 -42.007  1.00 34.21           H  
ATOM   2168  HB3 ASN A 132       6.027  27.258 -42.186  1.00 34.21           H  
ATOM   2169  O   ASN A 132       8.103  29.334 -41.923  1.00 34.21           O  
ATOM   2170  CG  ASN A 132       4.341  27.188 -40.954  1.00 34.21           C  
ATOM   2171  ND2 ASN A 132       3.181  27.492 -41.490  1.00 34.21           N  
ATOM   2172 HD21 ASN A 132       2.372  27.007 -41.130  1.00 34.21           H  
ATOM   2173 HD22 ASN A 132       3.121  28.253 -42.151  1.00 34.21           H  
ATOM   2174  OD1 ASN A 132       4.412  26.291 -40.131  1.00 34.21           O  
ATOM   2175  N   ASP A 133       8.829  27.413 -41.007  1.00 27.10           N  
ATOM   2176  H   ASP A 133       8.727  26.782 -40.225  1.00 27.10           H  
ATOM   2177  CA  ASP A 133       9.540  26.889 -42.183  1.00 27.10           C  
ATOM   2178  HA  ASP A 133       8.778  26.785 -42.955  1.00 27.10           H  
ATOM   2179  C   ASP A 133      10.096  25.468 -41.963  1.00 27.10           C  
ATOM   2180  CB  ASP A 133      10.629  27.853 -42.709  1.00 27.10           C  
ATOM   2181  HB2 ASP A 133      10.926  28.542 -41.918  1.00 27.10           H  
ATOM   2182  HB3 ASP A 133      11.511  27.273 -42.981  1.00 27.10           H  
ATOM   2183  O   ASP A 133      10.806  25.165 -41.001  1.00 27.10           O  
ATOM   2184  CG  ASP A 133      10.194  28.642 -43.959  1.00 27.10           C  
ATOM   2185  OD1 ASP A 133       9.301  28.141 -44.688  1.00 27.10           O  
ATOM   2186  OD2 ASP A 133      10.856  29.665 -44.243  1.00 27.10           O  
ATOM   2187  N   ASN A 134       9.730  24.579 -42.889  1.00 28.20           N  
ATOM   2188  H   ASN A 134       9.222  24.967 -43.671  1.00 28.20           H  
ATOM   2189  CA  ASN A 134      10.202  23.201 -43.031  1.00 28.20           C  
ATOM   2190  HA  ASN A 134      10.166  22.691 -42.068  1.00 28.20           H  
ATOM   2191  C   ASN A 134      11.641  23.167 -43.578  1.00 28.20           C  
ATOM   2192  CB  ASN A 134       9.290  22.490 -44.063  1.00 28.20           C  
ATOM   2193  HB2 ASN A 134       9.852  21.685 -44.536  1.00 28.20           H  
ATOM   2194  HB3 ASN A 134       9.023  23.189 -44.855  1.00 28.20           H  
ATOM   2195  O   ASN A 134      11.903  23.817 -44.584  1.00 28.20           O  
ATOM   2196  CG  ASN A 134       8.041  21.843 -43.499  1.00 28.20           C  
ATOM   2197  ND2 ASN A 134       6.941  21.897 -44.214  1.00 28.20           N  
ATOM   2198 HD21 ASN A 134       6.116  21.493 -43.795  1.00 28.20           H  
ATOM   2199 HD22 ASN A 134       6.913  22.444 -45.063  1.00 28.20           H  
ATOM   2200  OD1 ASN A 134       8.053  21.219 -42.452  1.00 28.20           O  
ATOM   2201  N   ASN A 135      12.524  22.316 -43.027  1.00 24.80           N  
ATOM   2202  H   ASN A 135      12.361  22.109 -42.051  1.00 24.80           H  
ATOM   2203  CA  ASN A 135      13.250  21.263 -43.775  1.00 24.80           C  
ATOM   2204  HA  ASN A 135      12.517  20.484 -43.987  1.00 24.80           H  
ATOM   2205  C   ASN A 135      14.378  20.571 -42.966  1.00 24.80           C  
ATOM   2206  CB  ASN A 135      13.815  21.753 -45.132  1.00 24.80           C  
ATOM   2207  HB2 ASN A 135      14.150  22.787 -45.049  1.00 24.80           H  
ATOM   2208  HB3 ASN A 135      14.687  21.158 -45.406  1.00 24.80           H  
ATOM   2209  O   ASN A 135      15.234  21.212 -42.372  1.00 24.80           O  
ATOM   2210  CG  ASN A 135      12.811  21.599 -46.270  1.00 24.80           C  
ATOM   2211  ND2 ASN A 135      12.794  22.500 -47.220  1.00 24.80           N  
ATOM   2212 HD21 ASN A 135      12.048  22.421 -47.897  1.00 24.80           H  
ATOM   2213 HD22 ASN A 135      13.237  23.389 -47.039  1.00 24.80           H  
ATOM   2214  OD1 ASN A 135      12.062  20.635 -46.332  1.00 24.80           O  
ATOM   2215  N   ASN A 136      14.356  19.229 -43.012  1.00 24.66           N  
ATOM   2216  H   ASN A 136      13.504  18.856 -43.406  1.00 24.66           H  
ATOM   2217  CA  ASN A 136      15.442  18.228 -42.956  1.00 24.66           C  
ATOM   2218  HA  ASN A 136      15.083  17.392 -42.357  1.00 24.66           H  
ATOM   2219  C   ASN A 136      16.830  18.613 -42.382  1.00 24.66           C  
ATOM   2220  CB  ASN A 136      15.625  17.734 -44.408  1.00 24.66           C  
ATOM   2221  HB2 ASN A 136      15.813  18.589 -45.058  1.00 24.66           H  
ATOM   2222  HB3 ASN A 136      16.497  17.081 -44.461  1.00 24.66           H  
ATOM   2223  O   ASN A 136      17.561  19.373 -43.000  1.00 24.66           O  
ATOM   2224  CG  ASN A 136      14.447  16.940 -44.939  1.00 24.66           C  
ATOM   2225  ND2 ASN A 136      14.224  16.946 -46.231  1.00 24.66           N  
ATOM   2226 HD21 ASN A 136      13.389  16.471 -46.545  1.00 24.66           H  
ATOM   2227 HD22 ASN A 136      14.771  17.528 -46.849  1.00 24.66           H  
ATOM   2228  OD1 ASN A 136      13.726  16.298 -44.196  1.00 24.66           O  
ATOM   2229  N   HIS A 137      17.325  17.909 -41.351  1.00 23.16           N  
ATOM   2230  H   HIS A 137      16.800  18.017 -40.495  1.00 23.16           H  
ATOM   2231  CA  HIS A 137      18.070  16.630 -41.451  1.00 23.16           C  
ATOM   2232  HA  HIS A 137      17.320  15.841 -41.514  1.00 23.16           H  
ATOM   2233  C   HIS A 137      18.951  16.356 -40.200  1.00 23.16           C  
ATOM   2234  CB  HIS A 137      18.985  16.517 -42.708  1.00 23.16           C  
ATOM   2235  HB2 HIS A 137      18.972  17.432 -43.300  1.00 23.16           H  
ATOM   2236  HB3 HIS A 137      20.023  16.403 -42.396  1.00 23.16           H  
ATOM   2237  O   HIS A 137      19.763  17.183 -39.811  1.00 23.16           O  
ATOM   2238  CG  HIS A 137      18.662  15.357 -43.626  1.00 23.16           C  
ATOM   2239  CD2 HIS A 137      18.567  15.395 -44.993  1.00 23.16           C  
ATOM   2240  HD2 HIS A 137      18.700  16.269 -45.613  1.00 23.16           H  
ATOM   2241  ND1 HIS A 137      18.439  14.050 -43.251  1.00 23.16           N  
ATOM   2242  HD1 HIS A 137      18.380  13.713 -42.301  1.00 23.16           H  
ATOM   2243  CE1 HIS A 137      18.197  13.327 -44.357  1.00 23.16           C  
ATOM   2244  HE1 HIS A 137      17.937  12.280 -44.379  1.00 23.16           H  
ATOM   2245  NE2 HIS A 137      18.279  14.100 -45.443  1.00 23.16           N  
ATOM   2246  N   ARG A 138      18.854  15.115 -39.693  1.00 23.17           N  
ATOM   2247  H   ARG A 138      17.995  14.638 -39.928  1.00 23.17           H  
ATOM   2248  CA  ARG A 138      19.896  14.259 -39.067  1.00 23.17           C  
ATOM   2249  HA  ARG A 138      19.369  13.364 -38.737  1.00 23.17           H  
ATOM   2250  C   ARG A 138      20.643  14.715 -37.794  1.00 23.17           C  
ATOM   2251  CB  ARG A 138      20.893  13.785 -40.142  1.00 23.17           C  
ATOM   2252  HB2 ARG A 138      21.070  14.585 -40.861  1.00 23.17           H  
ATOM   2253  HB3 ARG A 138      21.847  13.544 -39.675  1.00 23.17           H  
ATOM   2254  O   ARG A 138      21.501  15.587 -37.805  1.00 23.17           O  
ATOM   2255  CG  ARG A 138      20.385  12.522 -40.851  1.00 23.17           C  
ATOM   2256  HG2 ARG A 138      19.353  12.671 -41.168  1.00 23.17           H  
ATOM   2257  HG3 ARG A 138      20.413  11.686 -40.153  1.00 23.17           H  
ATOM   2258  CD  ARG A 138      21.252  12.194 -42.069  1.00 23.17           C  
ATOM   2259  HD2 ARG A 138      21.282  13.070 -42.717  1.00 23.17           H  
ATOM   2260  HD3 ARG A 138      22.265  11.975 -41.730  1.00 23.17           H  
ATOM   2261  NE  ARG A 138      20.715  11.043 -42.822  1.00 23.17           N  
ATOM   2262  HE  ARG A 138      19.984  10.504 -42.379  1.00 23.17           H  
ATOM   2263  NH1 ARG A 138      22.123  11.210 -44.628  1.00 23.17           N  
ATOM   2264 HH11 ARG A 138      22.570  12.007 -44.198  1.00 23.17           H  
ATOM   2265 HH12 ARG A 138      22.403  10.919 -45.554  1.00 23.17           H  
ATOM   2266  NH2 ARG A 138      20.544   9.636 -44.609  1.00 23.17           N  
ATOM   2267 HH21 ARG A 138      20.851   9.358 -45.530  1.00 23.17           H  
ATOM   2268 HH22 ARG A 138      19.763   9.162 -44.179  1.00 23.17           H  
ATOM   2269  CZ  ARG A 138      21.129  10.636 -44.011  1.00 23.17           C  
ATOM   2270  N   ASP A 139      20.393  13.926 -36.746  1.00 27.97           N  
ATOM   2271  H   ASP A 139      19.629  13.275 -36.851  1.00 27.97           H  
ATOM   2272  CA  ASP A 139      21.160  13.734 -35.510  1.00 27.97           C  
ATOM   2273  HA  ASP A 139      20.911  14.516 -34.792  1.00 27.97           H  
ATOM   2274  C   ASP A 139      22.684  13.646 -35.699  1.00 27.97           C  
ATOM   2275  CB  ASP A 139      20.768  12.352 -34.937  1.00 27.97           C  
ATOM   2276  HB2 ASP A 139      21.088  11.568 -35.623  1.00 27.97           H  
ATOM   2277  HB3 ASP A 139      21.302  12.201 -33.999  1.00 27.97           H  
ATOM   2278  O   ASP A 139      23.121  12.833 -36.509  1.00 27.97           O  
ATOM   2279  CG  ASP A 139      19.279  12.169 -34.669  1.00 27.97           C  
ATOM   2280  OD1 ASP A 139      18.768  12.908 -33.806  1.00 27.97           O  
ATOM   2281  OD2 ASP A 139      18.678  11.288 -35.325  1.00 27.97           O  
ATOM   2282  N   ILE A 140      23.469  14.320 -34.840  1.00 21.81           N  
ATOM   2283  H   ILE A 140      23.044  15.089 -34.342  1.00 21.81           H  
ATOM   2284  CA  ILE A 140      24.699  13.774 -34.222  1.00 21.81           C  
ATOM   2285  HA  ILE A 140      24.556  12.698 -34.132  1.00 21.81           H  
ATOM   2286  C   ILE A 140      24.842  14.343 -32.796  1.00 21.81           C  
ATOM   2287  CB  ILE A 140      26.002  13.985 -35.046  1.00 21.81           C  
ATOM   2288  HB  ILE A 140      26.161  15.055 -35.179  1.00 21.81           H  
ATOM   2289  O   ILE A 140      24.667  15.532 -32.550  1.00 21.81           O  
ATOM   2290  CG1 ILE A 140      25.910  13.328 -36.444  1.00 21.81           C  
ATOM   2291 HG12 ILE A 140      25.190  13.901 -37.028  1.00 21.81           H  
ATOM   2292 HG13 ILE A 140      25.566  12.300 -36.338  1.00 21.81           H  
ATOM   2293  CG2 ILE A 140      27.217  13.408 -34.284  1.00 21.81           C  
ATOM   2294 HG21 ILE A 140      27.091  12.339 -34.113  1.00 21.81           H  
ATOM   2295 HG22 ILE A 140      27.360  13.926 -33.335  1.00 21.81           H  
ATOM   2296 HG23 ILE A 140      28.133  13.574 -34.851  1.00 21.81           H  
ATOM   2297  CD1 ILE A 140      27.176  13.300 -37.302  1.00 21.81           C  
ATOM   2298 HD11 ILE A 140      27.903  12.602 -36.889  1.00 21.81           H  
ATOM   2299 HD12 ILE A 140      26.919  12.970 -38.309  1.00 21.81           H  
ATOM   2300 HD13 ILE A 140      27.610  14.298 -37.358  1.00 21.81           H  
ATOM   2301  N   ASN A 141      25.164  13.455 -31.858  1.00 28.30           N  
ATOM   2302  H   ASN A 141      25.400  12.529 -32.185  1.00 28.30           H  
ATOM   2303  CA  ASN A 141      25.190  13.623 -30.410  1.00 28.30           C  
ATOM   2304  HA  ASN A 141      25.004  14.661 -30.135  1.00 28.30           H  
ATOM   2305  C   ASN A 141      26.578  13.166 -29.911  1.00 28.30           C  
ATOM   2306  CB  ASN A 141      24.041  12.706 -29.925  1.00 28.30           C  
ATOM   2307  HB2 ASN A 141      23.176  12.882 -30.565  1.00 28.30           H  
ATOM   2308  HB3 ASN A 141      24.330  11.663 -30.049  1.00 28.30           H  
ATOM   2309  O   ASN A 141      26.929  12.021 -30.170  1.00 28.30           O  
ATOM   2310  CG  ASN A 141      23.537  12.898 -28.514  1.00 28.30           C  
ATOM   2311  ND2 ASN A 141      22.562  12.108 -28.124  1.00 28.30           N  
ATOM   2312 HD21 ASN A 141      22.128  11.492 -28.796  1.00 28.30           H  
ATOM   2313 HD22 ASN A 141      22.155  12.334 -27.228  1.00 28.30           H  
ATOM   2314  OD1 ASN A 141      23.961  13.750 -27.757  1.00 28.30           O  
ATOM   2315  N   TYR A 142      27.351  14.005 -29.212  1.00 20.18           N  
ATOM   2316  H   TYR A 142      27.043  14.961 -29.111  1.00 20.18           H  
ATOM   2317  CA  TYR A 142      28.572  13.632 -28.460  1.00 20.18           C  
ATOM   2318  HA  TYR A 142      28.458  12.624 -28.061  1.00 20.18           H  
ATOM   2319  C   TYR A 142      28.710  14.629 -27.290  1.00 20.18           C  
ATOM   2320  CB  TYR A 142      29.818  13.663 -29.374  1.00 20.18           C  
ATOM   2321  HB2 TYR A 142      29.706  14.446 -30.123  1.00 20.18           H  
ATOM   2322  HB3 TYR A 142      30.681  13.935 -28.766  1.00 20.18           H  
ATOM   2323  O   TYR A 142      28.805  15.827 -27.524  1.00 20.18           O  
ATOM   2324  CG  TYR A 142      30.145  12.342 -30.057  1.00 20.18           C  
ATOM   2325  CD1 TYR A 142      30.982  11.410 -29.410  1.00 20.18           C  
ATOM   2326  HD1 TYR A 142      31.410  11.651 -28.449  1.00 20.18           H  
ATOM   2327  CD2 TYR A 142      29.632  12.043 -31.335  1.00 20.18           C  
ATOM   2328  HD2 TYR A 142      28.999  12.760 -31.838  1.00 20.18           H  
ATOM   2329  CE1 TYR A 142      31.287  10.179 -30.026  1.00 20.18           C  
ATOM   2330  HE1 TYR A 142      31.946   9.481 -29.532  1.00 20.18           H  
ATOM   2331  CE2 TYR A 142      29.914  10.805 -31.945  1.00 20.18           C  
ATOM   2332  HE2 TYR A 142      29.512  10.567 -32.919  1.00 20.18           H  
ATOM   2333  OH  TYR A 142      31.024   8.682 -31.887  1.00 20.18           O  
ATOM   2334  HH  TYR A 142      31.696   8.195 -31.405  1.00 20.18           H  
ATOM   2335  CZ  TYR A 142      30.744   9.872 -31.292  1.00 20.18           C  
ATOM   2336  N   LYS A 143      28.389  14.281 -26.036  1.00 23.87           N  
ATOM   2337  H   LYS A 143      27.910  15.071 -25.628  1.00 23.87           H  
ATOM   2338  CA  LYS A 143      29.178  13.560 -25.011  1.00 23.87           C  
ATOM   2339  HA  LYS A 143      28.623  13.738 -24.090  1.00 23.87           H  
ATOM   2340  C   LYS A 143      30.583  14.119 -24.714  1.00 23.87           C  
ATOM   2341  CB  LYS A 143      29.212  12.030 -25.197  1.00 23.87           C  
ATOM   2342  HB2 LYS A 143      30.215  11.671 -24.966  1.00 23.87           H  
ATOM   2343  HB3 LYS A 143      29.012  11.758 -26.234  1.00 23.87           H  
ATOM   2344  O   LYS A 143      31.405  14.228 -25.608  1.00 23.87           O  
ATOM   2345  CG  LYS A 143      28.213  11.315 -24.273  1.00 23.87           C  
ATOM   2346  HG2 LYS A 143      27.196  11.529 -24.599  1.00 23.87           H  
ATOM   2347  HG3 LYS A 143      28.347  11.668 -23.250  1.00 23.87           H  
ATOM   2348  CD  LYS A 143      28.472   9.809 -24.309  1.00 23.87           C  
ATOM   2349  HD2 LYS A 143      29.499   9.630 -23.989  1.00 23.87           H  
ATOM   2350  HD3 LYS A 143      28.361   9.450 -25.333  1.00 23.87           H  
ATOM   2351  CE  LYS A 143      27.511   9.058 -23.388  1.00 23.87           C  
ATOM   2352  HE2 LYS A 143      26.499   9.142 -23.783  1.00 23.87           H  
ATOM   2353  HE3 LYS A 143      27.542   9.530 -22.405  1.00 23.87           H  
ATOM   2354  NZ  LYS A 143      27.938   7.644 -23.286  1.00 23.87           N  
ATOM   2355  HZ1 LYS A 143      28.893   7.619 -22.958  1.00 23.87           H  
ATOM   2356  HZ2 LYS A 143      27.933   7.212 -24.198  1.00 23.87           H  
ATOM   2357  HZ3 LYS A 143      27.358   7.127 -22.640  1.00 23.87           H  
ATOM   2358  N   GLU A 144      30.802  14.278 -23.400  1.00 22.34           N  
ATOM   2359  H   GLU A 144      29.968  14.224 -22.832  1.00 22.34           H  
ATOM   2360  CA  GLU A 144      32.058  14.287 -22.620  1.00 22.34           C  
ATOM   2361  HA  GLU A 144      31.757  13.942 -21.631  1.00 22.34           H  
ATOM   2362  C   GLU A 144      32.743  15.629 -22.323  1.00 22.34           C  
ATOM   2363  CB  GLU A 144      33.048  13.200 -23.084  1.00 22.34           C  
ATOM   2364  HB2 GLU A 144      33.220  13.269 -24.158  1.00 22.34           H  
ATOM   2365  HB3 GLU A 144      34.001  13.345 -22.574  1.00 22.34           H  
ATOM   2366  O   GLU A 144      33.275  16.283 -23.203  1.00 22.34           O  
ATOM   2367  CG  GLU A 144      32.507  11.812 -22.706  1.00 22.34           C  
ATOM   2368  HG2 GLU A 144      31.459  11.741 -22.997  1.00 22.34           H  
ATOM   2369  HG3 GLU A 144      32.539  11.718 -21.620  1.00 22.34           H  
ATOM   2370  CD  GLU A 144      33.257  10.632 -23.332  1.00 22.34           C  
ATOM   2371  OE1 GLU A 144      32.683   9.520 -23.225  1.00 22.34           O  
ATOM   2372  OE2 GLU A 144      34.349  10.836 -23.899  1.00 22.34           O  
ATOM   2373  N   PHE A 145      32.797  15.986 -21.029  1.00 20.43           N  
ATOM   2374  H   PHE A 145      32.059  15.638 -20.433  1.00 20.43           H  
ATOM   2375  CA  PHE A 145      34.065  16.162 -20.305  1.00 20.43           C  
ATOM   2376  HA  PHE A 145      34.722  15.353 -20.624  1.00 20.43           H  
ATOM   2377  C   PHE A 145      33.862  15.995 -18.786  1.00 20.43           C  
ATOM   2378  CB  PHE A 145      34.781  17.483 -20.643  1.00 20.43           C  
ATOM   2379  HB2 PHE A 145      35.028  18.015 -19.724  1.00 20.43           H  
ATOM   2380  HB3 PHE A 145      34.120  18.129 -21.220  1.00 20.43           H  
ATOM   2381  O   PHE A 145      32.853  16.414 -18.220  1.00 20.43           O  
ATOM   2382  CG  PHE A 145      36.066  17.247 -21.420  1.00 20.43           C  
ATOM   2383  CD1 PHE A 145      37.246  16.870 -20.747  1.00 20.43           C  
ATOM   2384  HD1 PHE A 145      37.262  16.799 -19.669  1.00 20.43           H  
ATOM   2385  CD2 PHE A 145      36.074  17.335 -22.825  1.00 20.43           C  
ATOM   2386  HD2 PHE A 145      35.189  17.647 -23.360  1.00 20.43           H  
ATOM   2387  CE1 PHE A 145      38.409  16.564 -21.479  1.00 20.43           C  
ATOM   2388  HE1 PHE A 145      39.307  16.259 -20.962  1.00 20.43           H  
ATOM   2389  CE2 PHE A 145      37.225  17.004 -23.556  1.00 20.43           C  
ATOM   2390  HE2 PHE A 145      37.207  17.040 -24.636  1.00 20.43           H  
ATOM   2391  CZ  PHE A 145      38.394  16.616 -22.884  1.00 20.43           C  
ATOM   2392  HZ  PHE A 145      39.278  16.351 -23.446  1.00 20.43           H  
ATOM   2393  N   HIS A 146      34.836  15.349 -18.146  1.00 21.61           N  
ATOM   2394  H   HIS A 146      35.663  15.124 -18.681  1.00 21.61           H  
ATOM   2395  CA  HIS A 146      34.858  14.896 -16.755  1.00 21.61           C  
ATOM   2396  HA  HIS A 146      33.955  15.237 -16.248  1.00 21.61           H  
ATOM   2397  C   HIS A 146      36.102  15.477 -16.036  1.00 21.61           C  
ATOM   2398  CB  HIS A 146      34.892  13.341 -16.768  1.00 21.61           C  
ATOM   2399  HB2 HIS A 146      35.841  12.993 -16.361  1.00 21.61           H  
ATOM   2400  HB3 HIS A 146      34.894  12.993 -17.801  1.00 21.61           H  
ATOM   2401  O   HIS A 146      37.163  15.553 -16.644  1.00 21.61           O  
ATOM   2402  CG  HIS A 146      33.764  12.609 -16.065  1.00 21.61           C  
ATOM   2403  CD2 HIS A 146      33.082  11.531 -16.565  1.00 21.61           C  
ATOM   2404  HD2 HIS A 146      33.237  11.080 -17.534  1.00 21.61           H  
ATOM   2405  ND1 HIS A 146      33.282  12.819 -14.789  1.00 21.61           N  
ATOM   2406  HD1 HIS A 146      33.624  13.498 -14.124  1.00 21.61           H  
ATOM   2407  CE1 HIS A 146      32.338  11.898 -14.536  1.00 21.61           C  
ATOM   2408  HE1 HIS A 146      31.795  11.800 -13.607  1.00 21.61           H  
ATOM   2409  NE2 HIS A 146      32.171  11.096 -15.595  1.00 21.61           N  
ATOM   2410  N   ILE A 147      35.950  15.758 -14.728  1.00 24.09           N  
ATOM   2411  H   ILE A 147      34.988  15.825 -14.429  1.00 24.09           H  
ATOM   2412  CA  ILE A 147      36.940  15.672 -13.617  1.00 24.09           C  
ATOM   2413  HA  ILE A 147      36.348  15.753 -12.705  1.00 24.09           H  
ATOM   2414  C   ILE A 147      38.023  16.775 -13.488  1.00 24.09           C  
ATOM   2415  CB  ILE A 147      37.574  14.248 -13.561  1.00 24.09           C  
ATOM   2416  HB  ILE A 147      38.192  14.119 -14.449  1.00 24.09           H  
ATOM   2417  O   ILE A 147      38.886  16.907 -14.340  1.00 24.09           O  
ATOM   2418  CG1 ILE A 147      36.528  13.110 -13.518  1.00 24.09           C  
ATOM   2419 HG12 ILE A 147      36.127  13.013 -12.509  1.00 24.09           H  
ATOM   2420 HG13 ILE A 147      35.686  13.354 -14.165  1.00 24.09           H  
ATOM   2421  CG2 ILE A 147      38.462  14.068 -12.318  1.00 24.09           C  
ATOM   2422 HG21 ILE A 147      38.833  13.045 -12.250  1.00 24.09           H  
ATOM   2423 HG22 ILE A 147      39.344  14.703 -12.404  1.00 24.09           H  
ATOM   2424 HG23 ILE A 147      37.912  14.307 -11.407  1.00 24.09           H  
ATOM   2425  CD1 ILE A 147      37.068  11.749 -13.980  1.00 24.09           C  
ATOM   2426 HD11 ILE A 147      37.515  11.839 -14.970  1.00 24.09           H  
ATOM   2427 HD12 ILE A 147      36.246  11.035 -14.030  1.00 24.09           H  
ATOM   2428 HD13 ILE A 147      37.814  11.368 -13.281  1.00 24.09           H  
ATOM   2429  N   MET A 148      38.059  17.475 -12.336  1.00 20.41           N  
ATOM   2430  H   MET A 148      37.161  17.636 -11.904  1.00 20.41           H  
ATOM   2431  CA  MET A 148      39.175  17.431 -11.354  1.00 20.41           C  
ATOM   2432  HA  MET A 148      39.222  16.420 -10.949  1.00 20.41           H  
ATOM   2433  C   MET A 148      38.933  18.364 -10.150  1.00 20.41           C  
ATOM   2434  CB  MET A 148      40.566  17.757 -11.944  1.00 20.41           C  
ATOM   2435  HB2 MET A 148      40.478  18.422 -12.802  1.00 20.41           H  
ATOM   2436  HB3 MET A 148      41.161  18.270 -11.188  1.00 20.41           H  
ATOM   2437  O   MET A 148      38.813  19.576 -10.294  1.00 20.41           O  
ATOM   2438  CG  MET A 148      41.341  16.487 -12.326  1.00 20.41           C  
ATOM   2439  HG2 MET A 148      41.281  15.764 -11.513  1.00 20.41           H  
ATOM   2440  HG3 MET A 148      40.878  16.053 -13.212  1.00 20.41           H  
ATOM   2441  SD  MET A 148      43.091  16.757 -12.691  1.00 20.41           S  
ATOM   2442  CE  MET A 148      43.359  15.399 -13.861  1.00 20.41           C  
ATOM   2443  HE1 MET A 148      42.710  15.526 -14.728  1.00 20.41           H  
ATOM   2444  HE2 MET A 148      43.140  14.447 -13.377  1.00 20.41           H  
ATOM   2445  HE3 MET A 148      44.399  15.405 -14.188  1.00 20.41           H  
ATOM   2446  N   GLN A 149      38.919  17.783  -8.946  1.00 24.75           N  
ATOM   2447  H   GLN A 149      39.061  16.783  -8.923  1.00 24.75           H  
ATOM   2448  CA  GLN A 149      39.215  18.473  -7.684  1.00 24.75           C  
ATOM   2449  HA  GLN A 149      38.826  19.491  -7.699  1.00 24.75           H  
ATOM   2450  C   GLN A 149      40.740  18.515  -7.476  1.00 24.75           C  
ATOM   2451  CB  GLN A 149      38.612  17.687  -6.497  1.00 24.75           C  
ATOM   2452  HB2 GLN A 149      39.138  17.987  -5.591  1.00 24.75           H  
ATOM   2453  HB3 GLN A 149      38.803  16.624  -6.646  1.00 24.75           H  
ATOM   2454  O   GLN A 149      41.396  17.501  -7.699  1.00 24.75           O  
ATOM   2455  CG  GLN A 149      37.116  17.904  -6.231  1.00 24.75           C  
ATOM   2456  HG2 GLN A 149      36.542  17.618  -7.113  1.00 24.75           H  
ATOM   2457  HG3 GLN A 149      36.943  18.962  -6.036  1.00 24.75           H  
ATOM   2458  CD  GLN A 149      36.614  17.086  -5.034  1.00 24.75           C  
ATOM   2459  NE2 GLN A 149      35.526  17.477  -4.408  1.00 24.75           N  
ATOM   2460 HE21 GLN A 149      35.215  16.888  -3.649  1.00 24.75           H  
ATOM   2461 HE22 GLN A 149      35.012  18.292  -4.710  1.00 24.75           H  
ATOM   2462  OE1 GLN A 149      37.178  16.080  -4.634  1.00 24.75           O  
ATOM   2463  N   TYR A 150      41.278  19.612  -6.930  1.00 20.46           N  
ATOM   2464  H   TYR A 150      40.704  20.438  -6.842  1.00 20.46           H  
ATOM   2465  CA  TYR A 150      42.492  19.600  -6.098  1.00 20.46           C  
ATOM   2466  HA  TYR A 150      42.653  18.572  -5.773  1.00 20.46           H  
ATOM   2467  C   TYR A 150      42.259  20.430  -4.821  1.00 20.46           C  
ATOM   2468  CB  TYR A 150      43.756  20.019  -6.873  1.00 20.46           C  
ATOM   2469  HB2 TYR A 150      44.287  20.786  -6.310  1.00 20.46           H  
ATOM   2470  HB3 TYR A 150      43.474  20.467  -7.826  1.00 20.46           H  
ATOM   2471  O   TYR A 150      41.538  21.425  -4.838  1.00 20.46           O  
ATOM   2472  CG  TYR A 150      44.713  18.863  -7.127  1.00 20.46           C  
ATOM   2473  CD1 TYR A 150      45.710  18.540  -6.183  1.00 20.46           C  
ATOM   2474  HD1 TYR A 150      45.831  19.143  -5.295  1.00 20.46           H  
ATOM   2475  CD2 TYR A 150      44.590  18.095  -8.301  1.00 20.46           C  
ATOM   2476  HD2 TYR A 150      43.821  18.328  -9.023  1.00 20.46           H  
ATOM   2477  CE1 TYR A 150      46.579  17.451  -6.411  1.00 20.46           C  
ATOM   2478  HE1 TYR A 150      47.355  17.217  -5.697  1.00 20.46           H  
ATOM   2479  CE2 TYR A 150      45.458  17.010  -8.534  1.00 20.46           C  
ATOM   2480  HE2 TYR A 150      45.370  16.420  -9.434  1.00 20.46           H  
ATOM   2481  OH  TYR A 150      47.280  15.633  -7.826  1.00 20.46           O  
ATOM   2482  HH  TYR A 150      47.958  15.535  -7.152  1.00 20.46           H  
ATOM   2483  CZ  TYR A 150      46.452  16.684  -7.591  1.00 20.46           C  
ATOM   2484  N   LYS A 151      42.808  19.922  -3.710  1.00 23.07           N  
ATOM   2485  H   LYS A 151      43.481  19.187  -3.873  1.00 23.07           H  
ATOM   2486  CA  LYS A 151      42.588  20.276  -2.291  1.00 23.07           C  
ATOM   2487  HA  LYS A 151      41.561  20.615  -2.156  1.00 23.07           H  
ATOM   2488  C   LYS A 151      43.533  21.385  -1.757  1.00 23.07           C  
ATOM   2489  CB  LYS A 151      42.863  19.004  -1.455  1.00 23.07           C  
ATOM   2490  HB2 LYS A 151      42.964  19.305  -0.412  1.00 23.07           H  
ATOM   2491  HB3 LYS A 151      43.825  18.597  -1.766  1.00 23.07           H  
ATOM   2492  O   LYS A 151      44.595  21.590  -2.328  1.00 23.07           O  
ATOM   2493  CG  LYS A 151      41.822  17.875  -1.445  1.00 23.07           C  
ATOM   2494  HG2 LYS A 151      40.907  18.236  -0.974  1.00 23.07           H  
ATOM   2495  HG3 LYS A 151      41.604  17.555  -2.464  1.00 23.07           H  
ATOM   2496  CD  LYS A 151      42.395  16.689  -0.641  1.00 23.07           C  
ATOM   2497  HD2 LYS A 151      43.221  16.257  -1.206  1.00 23.07           H  
ATOM   2498  HD3 LYS A 151      42.784  17.059   0.308  1.00 23.07           H  
ATOM   2499  CE  LYS A 151      41.358  15.600  -0.341  1.00 23.07           C  
ATOM   2500  HE2 LYS A 151      40.562  16.031   0.266  1.00 23.07           H  
ATOM   2501  HE3 LYS A 151      40.920  15.270  -1.283  1.00 23.07           H  
ATOM   2502  NZ  LYS A 151      41.975  14.443   0.363  1.00 23.07           N  
ATOM   2503  HZ1 LYS A 151      41.290  13.725   0.552  1.00 23.07           H  
ATOM   2504  HZ2 LYS A 151      42.384  14.731   1.240  1.00 23.07           H  
ATOM   2505  HZ3 LYS A 151      42.707  14.032  -0.198  1.00 23.07           H  
ATOM   2506  N   TYR A 152      43.182  21.886  -0.553  1.00 20.79           N  
ATOM   2507  H   TYR A 152      42.264  21.599  -0.247  1.00 20.79           H  
ATOM   2508  CA  TYR A 152      43.926  22.700   0.455  1.00 20.79           C  
ATOM   2509  HA  TYR A 152      43.308  22.681   1.353  1.00 20.79           H  
ATOM   2510  C   TYR A 152      44.077  24.209   0.159  1.00 20.79           C  
ATOM   2511  CB  TYR A 152      45.237  22.006   0.862  1.00 20.79           C  
ATOM   2512  HB2 TYR A 152      45.831  21.781  -0.024  1.00 20.79           H  
ATOM   2513  HB3 TYR A 152      45.828  22.699   1.461  1.00 20.79           H  
ATOM   2514  O   TYR A 152      44.216  24.586  -0.993  1.00 20.79           O  
ATOM   2515  CG  TYR A 152      45.031  20.745   1.688  1.00 20.79           C  
ATOM   2516  CD1 TYR A 152      44.768  20.855   3.066  1.00 20.79           C  
ATOM   2517  HD1 TYR A 152      44.706  21.828   3.530  1.00 20.79           H  
ATOM   2518  CD2 TYR A 152      45.120  19.469   1.100  1.00 20.79           C  
ATOM   2519  HD2 TYR A 152      45.379  19.385   0.055  1.00 20.79           H  
ATOM   2520  CE1 TYR A 152      44.618  19.709   3.865  1.00 20.79           C  
ATOM   2521  HE1 TYR A 152      44.456  19.812   4.928  1.00 20.79           H  
ATOM   2522  CE2 TYR A 152      44.928  18.314   1.886  1.00 20.79           C  
ATOM   2523  HE2 TYR A 152      45.040  17.331   1.454  1.00 20.79           H  
ATOM   2524  OH  TYR A 152      44.534  17.318   4.031  1.00 20.79           O  
ATOM   2525  HH  TYR A 152      44.574  17.524   4.968  1.00 20.79           H  
ATOM   2526  CZ  TYR A 152      44.691  18.433   3.272  1.00 20.79           C  
ATOM   2527  N   ASN A 153      43.998  25.159   1.108  1.00 22.20           N  
ATOM   2528  H   ASN A 153      43.973  26.084   0.704  1.00 22.20           H  
ATOM   2529  CA  ASN A 153      44.117  25.189   2.582  1.00 22.20           C  
ATOM   2530  HA  ASN A 153      43.944  24.199   3.006  1.00 22.20           H  
ATOM   2531  C   ASN A 153      43.063  26.162   3.173  1.00 22.20           C  
ATOM   2532  CB  ASN A 153      45.540  25.697   2.919  1.00 22.20           C  
ATOM   2533  HB2 ASN A 153      46.026  26.099   2.030  1.00 22.20           H  
ATOM   2534  HB3 ASN A 153      45.477  26.518   3.634  1.00 22.20           H  
ATOM   2535  O   ASN A 153      42.738  27.167   2.552  1.00 22.20           O  
ATOM   2536  CG  ASN A 153      46.440  24.650   3.540  1.00 22.20           C  
ATOM   2537  ND2 ASN A 153      47.737  24.810   3.443  1.00 22.20           N  
ATOM   2538 HD21 ASN A 153      48.310  24.128   3.920  1.00 22.20           H  
ATOM   2539 HD22 ASN A 153      48.127  25.636   3.014  1.00 22.20           H  
ATOM   2540  OD1 ASN A 153      45.988  23.681   4.121  1.00 22.20           O  
ATOM   2541  N   GLN A 154      42.330  25.797   4.231  1.00 22.41           N  
ATOM   2542  H   GLN A 154      41.361  25.977   4.011  1.00 22.41           H  
ATOM   2543  CA  GLN A 154      42.577  26.161   5.641  1.00 22.41           C  
ATOM   2544  HA  GLN A 154      41.645  25.924   6.153  1.00 22.41           H  
ATOM   2545  C   GLN A 154      42.806  27.659   5.923  1.00 22.41           C  
ATOM   2546  CB  GLN A 154      43.640  25.293   6.341  1.00 22.41           C  
ATOM   2547  HB2 GLN A 154      43.952  25.809   7.249  1.00 22.41           H  
ATOM   2548  HB3 GLN A 154      44.518  25.182   5.705  1.00 22.41           H  
ATOM   2549  O   GLN A 154      43.823  28.227   5.556  1.00 22.41           O  
ATOM   2550  CG  GLN A 154      43.099  23.914   6.757  1.00 22.41           C  
ATOM   2551  HG2 GLN A 154      42.163  24.044   7.300  1.00 22.41           H  
ATOM   2552  HG3 GLN A 154      42.903  23.319   5.865  1.00 22.41           H  
ATOM   2553  CD  GLN A 154      44.060  23.142   7.663  1.00 22.41           C  
ATOM   2554  NE2 GLN A 154      43.644  22.032   8.232  1.00 22.41           N  
ATOM   2555 HE21 GLN A 154      44.329  21.597   8.833  1.00 22.41           H  
ATOM   2556 HE22 GLN A 154      42.703  21.686   8.110  1.00 22.41           H  
ATOM   2557  OE1 GLN A 154      45.189  23.516   7.904  1.00 22.41           O  
ATOM   2558  N   ASN A 155      41.868  28.209   6.704  1.00 25.06           N  
ATOM   2559  H   ASN A 155      41.075  27.620   6.916  1.00 25.06           H  
ATOM   2560  CA  ASN A 155      42.017  29.336   7.624  1.00 25.06           C  
ATOM   2561  HA  ASN A 155      41.029  29.527   8.043  1.00 25.06           H  
ATOM   2562  C   ASN A 155      42.467  30.685   7.044  1.00 25.06           C  
ATOM   2563  CB  ASN A 155      42.897  28.887   8.808  1.00 25.06           C  
ATOM   2564  HB2 ASN A 155      43.034  29.725   9.492  1.00 25.06           H  
ATOM   2565  HB3 ASN A 155      43.882  28.604   8.436  1.00 25.06           H  
ATOM   2566  O   ASN A 155      43.632  31.042   7.135  1.00 25.06           O  
ATOM   2567  CG  ASN A 155      42.311  27.737   9.602  1.00 25.06           C  
ATOM   2568  ND2 ASN A 155      43.116  27.078  10.399  1.00 25.06           N  
ATOM   2569 HD21 ASN A 155      44.091  27.334  10.460  1.00 25.06           H  
ATOM   2570 HD22 ASN A 155      42.721  26.333  10.955  1.00 25.06           H  
ATOM   2571  OD1 ASN A 155      41.135  27.411   9.511  1.00 25.06           O  
ATOM   2572  N   GLN A 156      41.493  31.510   6.654  1.00 24.84           N  
ATOM   2573  H   GLN A 156      40.630  31.100   6.327  1.00 24.84           H  
ATOM   2574  CA  GLN A 156      41.376  32.870   7.193  1.00 24.84           C  
ATOM   2575  HA  GLN A 156      41.531  32.803   8.270  1.00 24.84           H  
ATOM   2576  C   GLN A 156      39.949  33.387   6.978  1.00 24.84           C  
ATOM   2577  CB  GLN A 156      42.449  33.823   6.634  1.00 24.84           C  
ATOM   2578  HB2 GLN A 156      41.990  34.759   6.314  1.00 24.84           H  
ATOM   2579  HB3 GLN A 156      42.934  33.371   5.769  1.00 24.84           H  
ATOM   2580  O   GLN A 156      39.447  33.501   5.865  1.00 24.84           O  
ATOM   2581  CG  GLN A 156      43.500  34.141   7.721  1.00 24.84           C  
ATOM   2582  HG2 GLN A 156      43.042  34.771   8.484  1.00 24.84           H  
ATOM   2583  HG3 GLN A 156      43.837  33.226   8.209  1.00 24.84           H  
ATOM   2584  CD  GLN A 156      44.731  34.861   7.184  1.00 24.84           C  
ATOM   2585  NE2 GLN A 156      45.768  35.012   7.979  1.00 24.84           N  
ATOM   2586 HE21 GLN A 156      46.553  35.500   7.573  1.00 24.84           H  
ATOM   2587 HE22 GLN A 156      45.780  34.629   8.914  1.00 24.84           H  
ATOM   2588  OE1 GLN A 156      44.784  35.320   6.059  1.00 24.84           O  
ATOM   2589  N   ALA A 157      39.261  33.607   8.094  1.00 24.30           N  
ATOM   2590  H   ALA A 157      39.761  33.529   8.968  1.00 24.30           H  
ATOM   2591  CA  ALA A 157      37.963  34.253   8.153  1.00 24.30           C  
ATOM   2592  HA  ALA A 157      37.305  33.840   7.388  1.00 24.30           H  
ATOM   2593  C   ALA A 157      38.127  35.757   7.937  1.00 24.30           C  
ATOM   2594  CB  ALA A 157      37.390  33.984   9.550  1.00 24.30           C  
ATOM   2595  HB1 ALA A 157      36.408  34.450   9.639  1.00 24.30           H  
ATOM   2596  HB2 ALA A 157      38.048  34.400  10.314  1.00 24.30           H  
ATOM   2597  HB3 ALA A 157      37.289  32.911   9.708  1.00 24.30           H  
ATOM   2598  O   ALA A 157      39.034  36.331   8.527  1.00 24.30           O  
ATOM   2599  N   THR A 158      37.235  36.382   7.166  1.00 20.98           N  
ATOM   2600  H   THR A 158      36.772  35.817   6.468  1.00 20.98           H  
ATOM   2601  CA  THR A 158      36.757  37.785   7.257  1.00 20.98           C  
ATOM   2602  HA  THR A 158      36.033  37.867   8.068  1.00 20.98           H  
ATOM   2603  C   THR A 158      36.038  38.099   5.941  1.00 20.98           C  
ATOM   2604  CB  THR A 158      37.860  38.852   7.466  1.00 20.98           C  
ATOM   2605  HB  THR A 158      37.576  39.757   6.930  1.00 20.98           H  
ATOM   2606  O   THR A 158      36.467  37.663   4.888  1.00 20.98           O  
ATOM   2607  CG2 THR A 158      37.995  39.235   8.944  1.00 20.98           C  
ATOM   2608 HG21 THR A 158      37.094  39.757   9.266  1.00 20.98           H  
ATOM   2609 HG22 THR A 158      38.146  38.360   9.576  1.00 20.98           H  
ATOM   2610 HG23 THR A 158      38.844  39.908   9.063  1.00 20.98           H  
ATOM   2611  OG1 THR A 158      39.121  38.456   6.996  1.00 20.98           O  
ATOM   2612  HG1 THR A 158      39.384  37.696   7.521  1.00 20.98           H  
ATOM   2613  N   GLY A 159      34.906  38.780   5.862  1.00 20.30           N  
ATOM   2614  H   GLY A 159      34.625  38.933   4.904  1.00 20.30           H  
ATOM   2615  CA  GLY A 159      34.055  39.439   6.832  1.00 20.30           C  
ATOM   2616  HA2 GLY A 159      34.557  40.313   7.248  1.00 20.30           H  
ATOM   2617  HA3 GLY A 159      33.779  38.747   7.628  1.00 20.30           H  
ATOM   2618  C   GLY A 159      32.808  39.893   6.064  1.00 20.30           C  
ATOM   2619  O   GLY A 159      32.864  40.185   4.874  1.00 20.30           O  
ATOM   2620  N   ALA A 160      31.661  39.871   6.733  1.00 23.79           N  
ATOM   2621  H   ALA A 160      31.699  39.651   7.718  1.00 23.79           H  
ATOM   2622  CA  ALA A 160      30.388  40.346   6.208  1.00 23.79           C  
ATOM   2623  HA  ALA A 160      30.070  39.719   5.375  1.00 23.79           H  
ATOM   2624  C   ALA A 160      30.455  41.809   5.756  1.00 23.79           C  
ATOM   2625  CB  ALA A 160      29.397  40.248   7.375  1.00 23.79           C  
ATOM   2626  HB1 ALA A 160      29.323  39.214   7.713  1.00 23.79           H  
ATOM   2627  HB2 ALA A 160      29.725  40.879   8.201  1.00 23.79           H  
ATOM   2628  HB3 ALA A 160      28.412  40.578   7.046  1.00 23.79           H  
ATOM   2629  O   ALA A 160      31.099  42.589   6.445  1.00 23.79           O  
ATOM   2630  N   ILE A 161      29.631  42.213   4.782  1.00 22.93           N  
ATOM   2631  H   ILE A 161      29.247  41.530   4.145  1.00 22.93           H  
ATOM   2632  CA  ILE A 161      28.954  43.516   4.872  1.00 22.93           C  
ATOM   2633  HA  ILE A 161      28.961  43.811   5.921  1.00 22.93           H  
ATOM   2634  C   ILE A 161      27.478  43.354   4.492  1.00 22.93           C  
ATOM   2635  CB  ILE A 161      29.684  44.672   4.137  1.00 22.93           C  
ATOM   2636  HB  ILE A 161      29.715  44.457   3.069  1.00 22.93           H  
ATOM   2637  O   ILE A 161      27.062  43.475   3.344  1.00 22.93           O  
ATOM   2638  CG1 ILE A 161      31.133  44.836   4.660  1.00 22.93           C  
ATOM   2639 HG12 ILE A 161      31.113  44.967   5.742  1.00 22.93           H  
ATOM   2640 HG13 ILE A 161      31.690  43.931   4.416  1.00 22.93           H  
ATOM   2641  CG2 ILE A 161      28.913  45.990   4.362  1.00 22.93           C  
ATOM   2642 HG21 ILE A 161      29.400  46.804   3.825  1.00 22.93           H  
ATOM   2643 HG22 ILE A 161      28.872  46.232   5.424  1.00 22.93           H  
ATOM   2644 HG23 ILE A 161      27.905  45.915   3.954  1.00 22.93           H  
ATOM   2645  CD1 ILE A 161      31.951  45.992   4.085  1.00 22.93           C  
ATOM   2646 HD11 ILE A 161      31.917  45.966   2.996  1.00 22.93           H  
ATOM   2647 HD12 ILE A 161      32.987  45.894   4.408  1.00 22.93           H  
ATOM   2648 HD13 ILE A 161      31.570  46.949   4.442  1.00 22.93           H  
ATOM   2649  N   PHE A 162      26.669  43.130   5.529  1.00 24.74           N  
ATOM   2650  H   PHE A 162      27.126  42.961   6.414  1.00 24.74           H  
ATOM   2651  CA  PHE A 162      25.357  43.756   5.619  1.00 24.74           C  
ATOM   2652  HA  PHE A 162      24.689  43.376   4.846  1.00 24.74           H  
ATOM   2653  C   PHE A 162      25.556  45.264   5.456  1.00 24.74           C  
ATOM   2654  CB  PHE A 162      24.774  43.503   7.020  1.00 24.74           C  
ATOM   2655  HB2 PHE A 162      25.534  43.704   7.775  1.00 24.74           H  
ATOM   2656  HB3 PHE A 162      23.974  44.225   7.185  1.00 24.74           H  
ATOM   2657  O   PHE A 162      26.258  45.872   6.268  1.00 24.74           O  
ATOM   2658  CG  PHE A 162      24.202  42.123   7.253  1.00 24.74           C  
ATOM   2659  CD1 PHE A 162      22.834  41.898   7.016  1.00 24.74           C  
ATOM   2660  HD1 PHE A 162      22.208  42.694   6.641  1.00 24.74           H  
ATOM   2661  CD2 PHE A 162      25.011  41.076   7.732  1.00 24.74           C  
ATOM   2662  HD2 PHE A 162      26.062  41.243   7.915  1.00 24.74           H  
ATOM   2663  CE1 PHE A 162      22.270  40.638   7.274  1.00 24.74           C  
ATOM   2664  HE1 PHE A 162      21.218  40.471   7.093  1.00 24.74           H  
ATOM   2665  CE2 PHE A 162      24.450  39.808   7.972  1.00 24.74           C  
ATOM   2666  HE2 PHE A 162      25.071  39.000   8.329  1.00 24.74           H  
ATOM   2667  CZ  PHE A 162      23.078  39.592   7.750  1.00 24.74           C  
ATOM   2668  HZ  PHE A 162      22.645  38.620   7.933  1.00 24.74           H  
ATOM   2669  N   SER A 163      24.937  45.898   4.459  1.00 24.86           N  
ATOM   2670  H   SER A 163      24.439  45.372   3.755  1.00 24.86           H  
ATOM   2671  CA  SER A 163      24.887  47.359   4.478  1.00 24.86           C  
ATOM   2672  HA  SER A 163      25.908  47.710   4.627  1.00 24.86           H  
ATOM   2673  C   SER A 163      24.054  47.790   5.696  1.00 24.86           C  
ATOM   2674  CB  SER A 163      24.441  47.967   3.140  1.00 24.86           C  
ATOM   2675  HB2 SER A 163      24.907  48.947   3.040  1.00 24.86           H  
ATOM   2676  HB3 SER A 163      24.794  47.345   2.317  1.00 24.86           H  
ATOM   2677  O   SER A 163      22.878  47.444   5.834  1.00 24.86           O  
ATOM   2678  OG  SER A 163      23.043  48.144   3.048  1.00 24.86           O  
ATOM   2679  HG  SER A 163      22.613  47.290   3.130  1.00 24.86           H  
ATOM   2680  N   ARG A 164      24.697  48.521   6.614  1.00 26.37           N  
ATOM   2681  H   ARG A 164      25.686  48.655   6.455  1.00 26.37           H  
ATOM   2682  CA  ARG A 164      24.150  49.006   7.895  1.00 26.37           C  
ATOM   2683  HA  ARG A 164      23.831  48.147   8.486  1.00 26.37           H  
ATOM   2684  C   ARG A 164      22.894  49.883   7.765  1.00 26.37           C  
ATOM   2685  CB  ARG A 164      25.261  49.765   8.661  1.00 26.37           C  
ATOM   2686  HB2 ARG A 164      24.847  50.682   9.081  1.00 26.37           H  
ATOM   2687  HB3 ARG A 164      26.050  50.065   7.971  1.00 26.37           H  
ATOM   2688  O   ARG A 164      22.278  50.166   8.782  1.00 26.37           O  
ATOM   2689  CG  ARG A 164      25.879  48.968   9.822  1.00 26.37           C  
ATOM   2690  HG2 ARG A 164      26.293  48.032   9.446  1.00 26.37           H  
ATOM   2691  HG3 ARG A 164      25.104  48.751  10.556  1.00 26.37           H  
ATOM   2692  CD  ARG A 164      26.996  49.796  10.481  1.00 26.37           C  
ATOM   2693  HD2 ARG A 164      26.599  50.780  10.729  1.00 26.37           H  
ATOM   2694  HD3 ARG A 164      27.806  49.920   9.763  1.00 26.37           H  
ATOM   2695  NE  ARG A 164      27.519  49.173  11.716  1.00 26.37           N  
ATOM   2696  HE  ARG A 164      27.049  48.343  12.047  1.00 26.37           H  
ATOM   2697  NH1 ARG A 164      29.182  50.711  12.136  1.00 26.37           N  
ATOM   2698 HH11 ARG A 164      29.933  51.053  12.719  1.00 26.37           H  
ATOM   2699 HH12 ARG A 164      28.945  51.212  11.291  1.00 26.37           H  
ATOM   2700  NH2 ARG A 164      28.850  49.042  13.568  1.00 26.37           N  
ATOM   2701 HH21 ARG A 164      28.349  48.226  13.891  1.00 26.37           H  
ATOM   2702 HH22 ARG A 164      29.589  49.431  14.137  1.00 26.37           H  
ATOM   2703  CZ  ARG A 164      28.510  49.642  12.462  1.00 26.37           C  
ATOM   2704  N   LYS A 165      22.491  50.302   6.558  1.00 27.59           N  
ATOM   2705  H   LYS A 165      22.998  49.967   5.751  1.00 27.59           H  
ATOM   2706  CA  LYS A 165      21.351  51.215   6.357  1.00 27.59           C  
ATOM   2707  HA  LYS A 165      21.265  51.844   7.242  1.00 27.59           H  
ATOM   2708  C   LYS A 165      19.970  50.545   6.306  1.00 27.59           C  
ATOM   2709  CB  LYS A 165      21.598  52.152   5.155  1.00 27.59           C  
ATOM   2710  HB2 LYS A 165      20.637  52.451   4.739  1.00 27.59           H  
ATOM   2711  HB3 LYS A 165      22.155  51.632   4.376  1.00 27.59           H  
ATOM   2712  O   LYS A 165      18.993  51.253   6.494  1.00 27.59           O  
ATOM   2713  CG  LYS A 165      22.342  53.430   5.588  1.00 27.59           C  
ATOM   2714  HG2 LYS A 165      23.332  53.164   5.956  1.00 27.59           H  
ATOM   2715  HG3 LYS A 165      21.785  53.898   6.400  1.00 27.59           H  
ATOM   2716  CD  LYS A 165      22.481  54.451   4.444  1.00 27.59           C  
ATOM   2717  HD2 LYS A 165      23.118  54.034   3.664  1.00 27.59           H  
ATOM   2718  HD3 LYS A 165      21.493  54.655   4.030  1.00 27.59           H  
ATOM   2719  CE  LYS A 165      23.087  55.762   4.973  1.00 27.59           C  
ATOM   2720  HE2 LYS A 165      22.454  56.129   5.781  1.00 27.59           H  
ATOM   2721  HE3 LYS A 165      24.067  55.548   5.400  1.00 27.59           H  
ATOM   2722  NZ  LYS A 165      23.209  56.811   3.924  1.00 27.59           N  
ATOM   2723  HZ1 LYS A 165      22.306  57.044   3.537  1.00 27.59           H  
ATOM   2724  HZ2 LYS A 165      23.586  57.660   4.319  1.00 27.59           H  
ATOM   2725  HZ3 LYS A 165      23.825  56.524   3.176  1.00 27.59           H  
ATOM   2726  N   ASN A 166      19.875  49.220   6.132  1.00 30.09           N  
ATOM   2727  H   ASN A 166      20.719  48.692   5.966  1.00 30.09           H  
ATOM   2728  CA  ASN A 166      18.570  48.530   6.055  1.00 30.09           C  
ATOM   2729  HA  ASN A 166      17.771  49.270   6.086  1.00 30.09           H  
ATOM   2730  C   ASN A 166      18.242  47.618   7.249  1.00 30.09           C  
ATOM   2731  CB  ASN A 166      18.443  47.802   4.701  1.00 30.09           C  
ATOM   2732  HB2 ASN A 166      19.380  47.308   4.444  1.00 30.09           H  
ATOM   2733  HB3 ASN A 166      17.669  47.038   4.778  1.00 30.09           H  
ATOM   2734  O   ASN A 166      17.154  47.057   7.304  1.00 30.09           O  
ATOM   2735  CG  ASN A 166      18.024  48.724   3.567  1.00 30.09           C  
ATOM   2736  ND2 ASN A 166      17.859  48.197   2.378  1.00 30.09           N  
ATOM   2737 HD21 ASN A 166      17.475  48.816   1.678  1.00 30.09           H  
ATOM   2738 HD22 ASN A 166      17.892  47.197   2.245  1.00 30.09           H  
ATOM   2739  OD1 ASN A 166      17.855  49.920   3.711  1.00 30.09           O  
ATOM   2740  N   LEU A 167      19.140  47.476   8.228  1.00 29.74           N  
ATOM   2741  H   LEU A 167      20.014  47.978   8.157  1.00 29.74           H  
ATOM   2742  CA  LEU A 167      18.866  46.697   9.446  1.00 29.74           C  
ATOM   2743  HA  LEU A 167      18.105  45.950   9.222  1.00 29.74           H  
ATOM   2744  C   LEU A 167      18.262  47.532  10.582  1.00 29.74           C  
ATOM   2745  CB  LEU A 167      20.145  45.957   9.877  1.00 29.74           C  
ATOM   2746  HB2 LEU A 167      20.245  45.990  10.962  1.00 29.74           H  
ATOM   2747  HB3 LEU A 167      21.013  46.466   9.459  1.00 29.74           H  
ATOM   2748  O   LEU A 167      17.702  46.961  11.510  1.00 29.74           O  
ATOM   2749  CG  LEU A 167      20.132  44.485   9.428  1.00 29.74           C  
ATOM   2750  HG  LEU A 167      19.703  44.405   8.429  1.00 29.74           H  
ATOM   2751  CD1 LEU A 167      21.562  43.958   9.373  1.00 29.74           C  
ATOM   2752 HD11 LEU A 167      22.118  44.496   8.605  1.00 29.74           H  
ATOM   2753 HD12 LEU A 167      22.047  44.096  10.340  1.00 29.74           H  
ATOM   2754 HD13 LEU A 167      21.546  42.895   9.135  1.00 29.74           H  
ATOM   2755  CD2 LEU A 167      19.340  43.605  10.398  1.00 29.74           C  
ATOM   2756 HD21 LEU A 167      19.319  42.578  10.034  1.00 29.74           H  
ATOM   2757 HD22 LEU A 167      18.314  43.968  10.468  1.00 29.74           H  
ATOM   2758 HD23 LEU A 167      19.789  43.634  11.391  1.00 29.74           H  
ATOM   2759  N   SER A 168      18.339  48.863  10.509  1.00 28.67           N  
ATOM   2760  H   SER A 168      18.831  49.297   9.742  1.00 28.67           H  
ATOM   2761  CA  SER A 168      17.725  49.761  11.496  1.00 28.67           C  
ATOM   2762  HA  SER A 168      17.696  49.256  12.462  1.00 28.67           H  
ATOM   2763  C   SER A 168      16.274  50.139  11.172  1.00 28.67           C  
ATOM   2764  CB  SER A 168      18.596  51.008  11.672  1.00 28.67           C  
ATOM   2765  HB2 SER A 168      19.567  50.706  12.064  1.00 28.67           H  
ATOM   2766  HB3 SER A 168      18.132  51.691  12.383  1.00 28.67           H  
ATOM   2767  O   SER A 168      15.627  50.764  12.001  1.00 28.67           O  
ATOM   2768  OG  SER A 168      18.785  51.655  10.428  1.00 28.67           O  
ATOM   2769  HG  SER A 168      18.055  52.263  10.289  1.00 28.67           H  
ATOM   2770  N   SER A 169      15.753  49.772   9.994  1.00 29.55           N  
ATOM   2771  H   SER A 169      16.359  49.336   9.313  1.00 29.55           H  
ATOM   2772  CA  SER A 169      14.379  50.079   9.554  1.00 29.55           C  
ATOM   2773  HA  SER A 169      13.855  50.602  10.354  1.00 29.55           H  
ATOM   2774  C   SER A 169      13.525  48.843   9.238  1.00 29.55           C  
ATOM   2775  CB  SER A 169      14.420  51.029   8.352  1.00 29.55           C  
ATOM   2776  HB2 SER A 169      14.848  51.981   8.665  1.00 29.55           H  
ATOM   2777  HB3 SER A 169      13.409  51.204   7.985  1.00 29.55           H  
ATOM   2778  O   SER A 169      12.340  48.974   8.936  1.00 29.55           O  
ATOM   2779  OG  SER A 169      15.220  50.476   7.321  1.00 29.55           O  
ATOM   2780  HG  SER A 169      15.201  51.070   6.567  1.00 29.55           H  
ATOM   2781  N   MET A 170      14.080  47.629   9.330  1.00 28.93           N  
ATOM   2782  H   MET A 170      15.045  47.560   9.620  1.00 28.93           H  
ATOM   2783  CA  MET A 170      13.333  46.388   9.100  1.00 28.93           C  
ATOM   2784  HA  MET A 170      12.467  46.610   8.477  1.00 28.93           H  
ATOM   2785  C   MET A 170      12.798  45.806  10.412  1.00 28.93           C  
ATOM   2786  CB  MET A 170      14.184  45.371   8.326  1.00 28.93           C  
ATOM   2787  HB2 MET A 170      15.210  45.375   8.695  1.00 28.93           H  
ATOM   2788  HB3 MET A 170      13.768  44.376   8.484  1.00 28.93           H  
ATOM   2789  O   MET A 170      13.550  45.295  11.240  1.00 28.93           O  
ATOM   2790  CG  MET A 170      14.163  45.646   6.819  1.00 28.93           C  
ATOM   2791  HG2 MET A 170      14.622  46.615   6.621  1.00 28.93           H  
ATOM   2792  HG3 MET A 170      13.125  45.688   6.488  1.00 28.93           H  
ATOM   2793  SD  MET A 170      15.030  44.374   5.857  1.00 28.93           S  
ATOM   2794  CE  MET A 170      13.812  44.052   4.553  1.00 28.93           C  
ATOM   2795  HE1 MET A 170      14.165  43.239   3.918  1.00 28.93           H  
ATOM   2796  HE2 MET A 170      13.679  44.948   3.947  1.00 28.93           H  
ATOM   2797  HE3 MET A 170      12.858  43.771   4.999  1.00 28.93           H  
ATOM   2798  N   ASN A 171      11.474  45.843  10.575  1.00 29.13           N  
ATOM   2799  H   ASN A 171      10.929  46.340   9.885  1.00 29.13           H  
ATOM   2800  CA  ASN A 171      10.772  45.210  11.691  1.00 29.13           C  
ATOM   2801  HA  ASN A 171      11.234  45.580  12.607  1.00 29.13           H  
ATOM   2802  C   ASN A 171      10.968  43.678  11.684  1.00 29.13           C  
ATOM   2803  CB  ASN A 171       9.277  45.624  11.651  1.00 29.13           C  
ATOM   2804  HB2 ASN A 171       8.646  44.736  11.707  1.00 29.13           H  
ATOM   2805  HB3 ASN A 171       9.048  46.124  10.710  1.00 29.13           H  
ATOM   2806  O   ASN A 171      11.006  43.045  10.627  1.00 29.13           O  
ATOM   2807  CG  ASN A 171       8.862  46.539  12.793  1.00 29.13           C  
ATOM   2808  ND2 ASN A 171       7.758  47.235  12.666  1.00 29.13           N  
ATOM   2809 HD21 ASN A 171       7.223  47.237  11.809  1.00 29.13           H  
ATOM   2810 HD22 ASN A 171       7.536  47.852  13.435  1.00 29.13           H  
ATOM   2811  OD1 ASN A 171       9.498  46.604  13.828  1.00 29.13           O  
ATOM   2812  N   SER A 172      11.033  43.068  12.872  1.00 30.51           N  
ATOM   2813  H   SER A 172      10.918  43.645  13.693  1.00 30.51           H  
ATOM   2814  CA  SER A 172      11.308  41.634  13.111  1.00 30.51           C  
ATOM   2815  HA  SER A 172      12.332  41.426  12.801  1.00 30.51           H  
ATOM   2816  C   SER A 172      10.400  40.655  12.343  1.00 30.51           C  
ATOM   2817  CB  SER A 172      11.200  41.367  14.618  1.00 30.51           C  
ATOM   2818  HB2 SER A 172      12.038  41.851  15.120  1.00 30.51           H  
ATOM   2819  HB3 SER A 172      11.246  40.295  14.810  1.00 30.51           H  
ATOM   2820  O   SER A 172      10.808  39.531  12.053  1.00 30.51           O  
ATOM   2821  OG  SER A 172       9.990  41.905  15.125  1.00 30.51           O  
ATOM   2822  HG  SER A 172      10.012  41.888  16.085  1.00 30.51           H  
ATOM   2823  N   SER A 173       9.205  41.098  11.943  1.00 29.10           N  
ATOM   2824  H   SER A 173       8.951  42.029  12.241  1.00 29.10           H  
ATOM   2825  CA  SER A 173       8.257  40.345  11.109  1.00 29.10           C  
ATOM   2826  HA  SER A 173       8.067  39.379  11.578  1.00 29.10           H  
ATOM   2827  C   SER A 173       8.774  40.071   9.682  1.00 29.10           C  
ATOM   2828  CB  SER A 173       6.939  41.129  11.084  1.00 29.10           C  
ATOM   2829  HB2 SER A 173       6.616  41.308  12.110  1.00 29.10           H  
ATOM   2830  HB3 SER A 173       7.097  42.090  10.594  1.00 29.10           H  
ATOM   2831  O   SER A 173       8.507  39.011   9.112  1.00 29.10           O  
ATOM   2832  OG  SER A 173       5.920  40.425  10.409  1.00 29.10           O  
ATOM   2833  HG  SER A 173       5.076  40.829  10.623  1.00 29.10           H  
ATOM   2834  N   SER A 174       9.586  40.967   9.108  1.00 30.23           N  
ATOM   2835  H   SER A 174       9.815  41.811   9.613  1.00 30.23           H  
ATOM   2836  CA  SER A 174      10.027  40.876   7.705  1.00 30.23           C  
ATOM   2837  HA  SER A 174       9.198  40.497   7.108  1.00 30.23           H  
ATOM   2838  C   SER A 174      11.206  39.915   7.492  1.00 30.23           C  
ATOM   2839  CB  SER A 174      10.359  42.271   7.167  1.00 30.23           C  
ATOM   2840  HB2 SER A 174      11.217  42.677   7.702  1.00 30.23           H  
ATOM   2841  HB3 SER A 174      10.600  42.199   6.107  1.00 30.23           H  
ATOM   2842  O   SER A 174      11.284  39.262   6.454  1.00 30.23           O  
ATOM   2843  OG  SER A 174       9.243  43.127   7.343  1.00 30.23           O  
ATOM   2844  HG  SER A 174       9.399  43.946   6.869  1.00 30.23           H  
ATOM   2845  N   ILE A 175      12.086  39.756   8.490  1.00 31.35           N  
ATOM   2846  H   ILE A 175      11.957  40.315   9.321  1.00 31.35           H  
ATOM   2847  CA  ILE A 175      13.186  38.769   8.463  1.00 31.35           C  
ATOM   2848  HA  ILE A 175      13.707  38.847   7.508  1.00 31.35           H  
ATOM   2849  C   ILE A 175      12.623  37.345   8.547  1.00 31.35           C  
ATOM   2850  CB  ILE A 175      14.200  39.062   9.597  1.00 31.35           C  
ATOM   2851  HB  ILE A 175      13.651  39.144  10.535  1.00 31.35           H  
ATOM   2852  O   ILE A 175      13.085  36.450   7.841  1.00 31.35           O  
ATOM   2853  CG1 ILE A 175      14.909  40.411   9.321  1.00 31.35           C  
ATOM   2854 HG12 ILE A 175      14.160  41.182   9.144  1.00 31.35           H  
ATOM   2855 HG13 ILE A 175      15.514  40.325   8.418  1.00 31.35           H  
ATOM   2856  CG2 ILE A 175      15.236  37.929   9.753  1.00 31.35           C  
ATOM   2857 HG21 ILE A 175      15.936  38.157  10.556  1.00 31.35           H  
ATOM   2858 HG22 ILE A 175      14.746  36.991  10.013  1.00 31.35           H  
ATOM   2859 HG23 ILE A 175      15.786  37.797   8.820  1.00 31.35           H  
ATOM   2860  CD1 ILE A 175      15.796  40.911  10.468  1.00 31.35           C  
ATOM   2861 HD11 ILE A 175      16.672  40.274  10.585  1.00 31.35           H  
ATOM   2862 HD12 ILE A 175      15.226  40.930  11.398  1.00 31.35           H  
ATOM   2863 HD13 ILE A 175      16.135  41.922  10.243  1.00 31.35           H  
ATOM   2864  N   LEU A 176      11.586  37.149   9.366  1.00 31.79           N  
ATOM   2865  H   LEU A 176      11.254  37.928   9.918  1.00 31.79           H  
ATOM   2866  CA  LEU A 176      10.898  35.869   9.505  1.00 31.79           C  
ATOM   2867  HA  LEU A 176      11.653  35.095   9.643  1.00 31.79           H  
ATOM   2868  C   LEU A 176      10.110  35.517   8.231  1.00 31.79           C  
ATOM   2869  CB  LEU A 176      10.004  35.939  10.757  1.00 31.79           C  
ATOM   2870  HB2 LEU A 176      10.525  36.476  11.549  1.00 31.79           H  
ATOM   2871  HB3 LEU A 176       9.108  36.508  10.510  1.00 31.79           H  
ATOM   2872  O   LEU A 176      10.195  34.385   7.761  1.00 31.79           O  
ATOM   2873  CG  LEU A 176       9.597  34.558  11.302  1.00 31.79           C  
ATOM   2874  HG  LEU A 176       9.245  33.932  10.483  1.00 31.79           H  
ATOM   2875  CD1 LEU A 176      10.765  33.860  12.008  1.00 31.79           C  
ATOM   2876 HD11 LEU A 176      10.423  32.909  12.414  1.00 31.79           H  
ATOM   2877 HD12 LEU A 176      11.568  33.659  11.299  1.00 31.79           H  
ATOM   2878 HD13 LEU A 176      11.139  34.482  12.821  1.00 31.79           H  
ATOM   2879  CD2 LEU A 176       8.463  34.721  12.312  1.00 31.79           C  
ATOM   2880 HD21 LEU A 176       8.163  33.744  12.692  1.00 31.79           H  
ATOM   2881 HD22 LEU A 176       8.783  35.345  13.146  1.00 31.79           H  
ATOM   2882 HD23 LEU A 176       7.599  35.178  11.829  1.00 31.79           H  
ATOM   2883  N   LYS A 177       9.428  36.495   7.612  1.00 29.85           N  
ATOM   2884  H   LYS A 177       9.349  37.389   8.077  1.00 29.85           H  
ATOM   2885  CA  LYS A 177       8.741  36.309   6.321  1.00 29.85           C  
ATOM   2886  HA  LYS A 177       8.060  35.463   6.416  1.00 29.85           H  
ATOM   2887  C   LYS A 177       9.694  35.917   5.192  1.00 29.85           C  
ATOM   2888  CB  LYS A 177       7.931  37.561   5.934  1.00 29.85           C  
ATOM   2889  HB2 LYS A 177       8.340  38.444   6.426  1.00 29.85           H  
ATOM   2890  HB3 LYS A 177       8.008  37.716   4.858  1.00 29.85           H  
ATOM   2891  O   LYS A 177       9.348  35.023   4.429  1.00 29.85           O  
ATOM   2892  CG  LYS A 177       6.443  37.404   6.279  1.00 29.85           C  
ATOM   2893  HG2 LYS A 177       6.056  36.513   5.785  1.00 29.85           H  
ATOM   2894  HG3 LYS A 177       6.333  37.287   7.357  1.00 29.85           H  
ATOM   2895  CD  LYS A 177       5.635  38.624   5.812  1.00 29.85           C  
ATOM   2896  HD2 LYS A 177       5.805  38.777   4.746  1.00 29.85           H  
ATOM   2897  HD3 LYS A 177       5.975  39.505   6.356  1.00 29.85           H  
ATOM   2898  CE  LYS A 177       4.137  38.402   6.061  1.00 29.85           C  
ATOM   2899  HE2 LYS A 177       3.984  38.243   7.128  1.00 29.85           H  
ATOM   2900  HE3 LYS A 177       3.830  37.493   5.544  1.00 29.85           H  
ATOM   2901  NZ  LYS A 177       3.318  39.551   5.592  1.00 29.85           N  
ATOM   2902  HZ1 LYS A 177       3.579  40.401   6.070  1.00 29.85           H  
ATOM   2903  HZ2 LYS A 177       2.336  39.381   5.761  1.00 29.85           H  
ATOM   2904  HZ3 LYS A 177       3.437  39.693   4.599  1.00 29.85           H  
ATOM   2905  N   TYR A 178      10.886  36.512   5.105  1.00 29.57           N  
ATOM   2906  H   TYR A 178      11.094  37.281   5.725  1.00 29.57           H  
ATOM   2907  CA  TYR A 178      11.873  36.137   4.082  1.00 29.57           C  
ATOM   2908  HA  TYR A 178      11.370  36.117   3.116  1.00 29.57           H  
ATOM   2909  C   TYR A 178      12.451  34.730   4.325  1.00 29.57           C  
ATOM   2910  CB  TYR A 178      12.975  37.204   4.017  1.00 29.57           C  
ATOM   2911  HB2 TYR A 178      12.536  38.180   4.225  1.00 29.57           H  
ATOM   2912  HB3 TYR A 178      13.718  37.016   4.793  1.00 29.57           H  
ATOM   2913  O   TYR A 178      12.634  33.955   3.387  1.00 29.57           O  
ATOM   2914  CG  TYR A 178      13.655  37.291   2.664  1.00 29.57           C  
ATOM   2915  CD1 TYR A 178      14.780  36.495   2.369  1.00 29.57           C  
ATOM   2916  HD1 TYR A 178      15.161  35.803   3.105  1.00 29.57           H  
ATOM   2917  CD2 TYR A 178      13.139  38.165   1.687  1.00 29.57           C  
ATOM   2918  HD2 TYR A 178      12.267  38.767   1.899  1.00 29.57           H  
ATOM   2919  CE1 TYR A 178      15.393  36.581   1.102  1.00 29.57           C  
ATOM   2920  HE1 TYR A 178      16.248  35.962   0.868  1.00 29.57           H  
ATOM   2921  CE2 TYR A 178      13.751  38.256   0.424  1.00 29.57           C  
ATOM   2922  HE2 TYR A 178      13.362  38.917  -0.336  1.00 29.57           H  
ATOM   2923  OH  TYR A 178      15.457  37.559  -1.097  1.00 29.57           O  
ATOM   2924  HH  TYR A 178      16.162  36.923  -1.235  1.00 29.57           H  
ATOM   2925  CZ  TYR A 178      14.878  37.464   0.127  1.00 29.57           C  
ATOM   2926  N   PHE A 179      12.669  34.357   5.594  1.00 30.66           N  
ATOM   2927  H   PHE A 179      12.524  35.033   6.331  1.00 30.66           H  
ATOM   2928  CA  PHE A 179      13.111  33.007   5.963  1.00 30.66           C  
ATOM   2929  HA  PHE A 179      14.011  32.784   5.390  1.00 30.66           H  
ATOM   2930  C   PHE A 179      12.068  31.938   5.592  1.00 30.66           C  
ATOM   2931  CB  PHE A 179      13.461  32.960   7.462  1.00 30.66           C  
ATOM   2932  HB2 PHE A 179      13.521  33.972   7.862  1.00 30.66           H  
ATOM   2933  HB3 PHE A 179      12.663  32.459   8.011  1.00 30.66           H  
ATOM   2934  O   PHE A 179      12.439  30.874   5.102  1.00 30.66           O  
ATOM   2935  CG  PHE A 179      14.781  32.273   7.754  1.00 30.66           C  
ATOM   2936  CD1 PHE A 179      14.842  30.875   7.888  1.00 30.66           C  
ATOM   2937  HD1 PHE A 179      13.942  30.288   7.775  1.00 30.66           H  
ATOM   2938  CD2 PHE A 179      15.960  33.035   7.848  1.00 30.66           C  
ATOM   2939  HD2 PHE A 179      15.916  34.108   7.727  1.00 30.66           H  
ATOM   2940  CE1 PHE A 179      16.078  30.241   8.114  1.00 30.66           C  
ATOM   2941  HE1 PHE A 179      16.114  29.163   8.160  1.00 30.66           H  
ATOM   2942  CE2 PHE A 179      17.196  32.404   8.081  1.00 30.66           C  
ATOM   2943  HE2 PHE A 179      18.097  32.996   8.134  1.00 30.66           H  
ATOM   2944  CZ  PHE A 179      17.256  31.006   8.211  1.00 30.66           C  
ATOM   2945  HZ  PHE A 179      18.213  30.526   8.351  1.00 30.66           H  
ATOM   2946  N   ILE A 180      10.779  32.246   5.771  1.00 29.72           N  
ATOM   2947  H   ILE A 180      10.565  33.126   6.220  1.00 29.72           H  
ATOM   2948  CA  ILE A 180       9.649  31.363   5.444  1.00 29.72           C  
ATOM   2949  HA  ILE A 180       9.900  30.348   5.751  1.00 29.72           H  
ATOM   2950  C   ILE A 180       9.404  31.299   3.926  1.00 29.72           C  
ATOM   2951  CB  ILE A 180       8.403  31.804   6.255  1.00 29.72           C  
ATOM   2952  HB  ILE A 180       8.249  32.871   6.097  1.00 29.72           H  
ATOM   2953  O   ILE A 180       9.246  30.208   3.387  1.00 29.72           O  
ATOM   2954  CG1 ILE A 180       8.630  31.544   7.766  1.00 29.72           C  
ATOM   2955 HG12 ILE A 180       9.612  31.912   8.066  1.00 29.72           H  
ATOM   2956 HG13 ILE A 180       8.622  30.470   7.950  1.00 29.72           H  
ATOM   2957  CG2 ILE A 180       7.137  31.063   5.797  1.00 29.72           C  
ATOM   2958 HG21 ILE A 180       6.267  31.380   6.371  1.00 29.72           H  
ATOM   2959 HG22 ILE A 180       6.925  31.278   4.749  1.00 29.72           H  
ATOM   2960 HG23 ILE A 180       7.272  29.988   5.918  1.00 29.72           H  
ATOM   2961  CD1 ILE A 180       7.595  32.209   8.683  1.00 29.72           C  
ATOM   2962 HD11 ILE A 180       6.607  31.774   8.532  1.00 29.72           H  
ATOM   2963 HD12 ILE A 180       7.557  33.281   8.486  1.00 29.72           H  
ATOM   2964 HD13 ILE A 180       7.882  32.049   9.722  1.00 29.72           H  
ATOM   2965  N   TYR A 181       9.456  32.426   3.204  1.00 27.82           N  
ATOM   2966  H   TYR A 181       9.568  33.310   3.679  1.00 27.82           H  
ATOM   2967  CA  TYR A 181       9.234  32.438   1.749  1.00 27.82           C  
ATOM   2968  HA  TYR A 181       8.313  31.891   1.548  1.00 27.82           H  
ATOM   2969  C   TYR A 181      10.325  31.700   0.960  1.00 27.82           C  
ATOM   2970  CB  TYR A 181       9.038  33.873   1.233  1.00 27.82           C  
ATOM   2971  HB2 TYR A 181       9.607  34.000   0.312  1.00 27.82           H  
ATOM   2972  HB3 TYR A 181       9.439  34.599   1.941  1.00 27.82           H  
ATOM   2973  O   TYR A 181      10.021  31.093  -0.062  1.00 27.82           O  
ATOM   2974  CG  TYR A 181       7.587  34.192   0.928  1.00 27.82           C  
ATOM   2975  CD1 TYR A 181       7.091  33.952  -0.367  1.00 27.82           C  
ATOM   2976  HD1 TYR A 181       7.741  33.559  -1.134  1.00 27.82           H  
ATOM   2977  CD2 TYR A 181       6.727  34.675   1.934  1.00 27.82           C  
ATOM   2978  HD2 TYR A 181       7.110  34.831   2.932  1.00 27.82           H  
ATOM   2979  CE1 TYR A 181       5.741  34.210  -0.665  1.00 27.82           C  
ATOM   2980  HE1 TYR A 181       5.350  34.025  -1.655  1.00 27.82           H  
ATOM   2981  CE2 TYR A 181       5.370  34.926   1.641  1.00 27.82           C  
ATOM   2982  HE2 TYR A 181       4.701  35.279   2.412  1.00 27.82           H  
ATOM   2983  OH  TYR A 181       3.573  34.924   0.035  1.00 27.82           O  
ATOM   2984  HH  TYR A 181       3.040  35.165   0.797  1.00 27.82           H  
ATOM   2985  CZ  TYR A 181       4.877  34.694   0.336  1.00 27.82           C  
ATOM   2986  N   SER A 182      11.568  31.655   1.458  1.00 28.19           N  
ATOM   2987  H   SER A 182      11.783  32.226   2.262  1.00 28.19           H  
ATOM   2988  CA  SER A 182      12.635  30.846   0.841  1.00 28.19           C  
ATOM   2989  HA  SER A 182      12.599  31.021  -0.235  1.00 28.19           H  
ATOM   2990  C   SER A 182      12.477  29.327   1.030  1.00 28.19           C  
ATOM   2991  CB  SER A 182      14.011  31.314   1.326  1.00 28.19           C  
ATOM   2992  HB2 SER A 182      14.058  32.402   1.275  1.00 28.19           H  
ATOM   2993  HB3 SER A 182      14.773  30.907   0.661  1.00 28.19           H  
ATOM   2994  O   SER A 182      13.235  28.563   0.436  1.00 28.19           O  
ATOM   2995  OG  SER A 182      14.296  30.891   2.651  1.00 28.19           O  
ATOM   2996  HG  SER A 182      13.528  31.032   3.210  1.00 28.19           H  
ATOM   2997  N   GLN A 183      11.521  28.878   1.857  1.00 31.43           N  
ATOM   2998  H   GLN A 183      10.919  29.549   2.313  1.00 31.43           H  
ATOM   2999  CA  GLN A 183      11.229  27.457   2.085  1.00 31.43           C  
ATOM   3000  HA  GLN A 183      11.972  26.855   1.562  1.00 31.43           H  
ATOM   3001  C   GLN A 183       9.888  26.984   1.507  1.00 31.43           C  
ATOM   3002  CB  GLN A 183      11.334  27.113   3.585  1.00 31.43           C  
ATOM   3003  HB2 GLN A 183      10.985  26.089   3.720  1.00 31.43           H  
ATOM   3004  HB3 GLN A 183      10.689  27.767   4.171  1.00 31.43           H  
ATOM   3005  O   GLN A 183       9.614  25.792   1.603  1.00 31.43           O  
ATOM   3006  CG  GLN A 183      12.777  27.197   4.106  1.00 31.43           C  
ATOM   3007  HG2 GLN A 183      13.465  27.081   3.269  1.00 31.43           H  
ATOM   3008  HG3 GLN A 183      12.950  28.180   4.544  1.00 31.43           H  
ATOM   3009  CD  GLN A 183      13.100  26.116   5.137  1.00 31.43           C  
ATOM   3010  NE2 GLN A 183      14.301  25.582   5.127  1.00 31.43           N  
ATOM   3011 HE21 GLN A 183      14.899  25.789   4.340  1.00 31.43           H  
ATOM   3012 HE22 GLN A 183      14.366  24.739   5.679  1.00 31.43           H  
ATOM   3013  OE1 GLN A 183      12.318  25.713   5.978  1.00 31.43           O  
ATOM   3014  N   ILE A 184       9.058  27.863   0.924  1.00 27.82           N  
ATOM   3015  H   ILE A 184       9.337  28.832   0.860  1.00 27.82           H  
ATOM   3016  CA  ILE A 184       7.675  27.496   0.554  1.00 27.82           C  
ATOM   3017  HA  ILE A 184       7.542  26.433   0.751  1.00 27.82           H  
ATOM   3018  C   ILE A 184       7.358  27.577  -0.954  1.00 27.82           C  
ATOM   3019  CB  ILE A 184       6.662  28.198   1.504  1.00 27.82           C  
ATOM   3020  HB  ILE A 184       6.851  29.271   1.484  1.00 27.82           H  
ATOM   3021  O   ILE A 184       6.411  26.926  -1.369  1.00 27.82           O  
ATOM   3022  CG1 ILE A 184       6.891  27.674   2.949  1.00 27.82           C  
ATOM   3023 HG12 ILE A 184       6.828  26.586   2.950  1.00 27.82           H  
ATOM   3024 HG13 ILE A 184       7.896  27.945   3.273  1.00 27.82           H  
ATOM   3025  CG2 ILE A 184       5.194  27.967   1.096  1.00 27.82           C  
ATOM   3026 HG21 ILE A 184       5.005  28.386   0.107  1.00 27.82           H  
ATOM   3027 HG22 ILE A 184       4.510  28.470   1.779  1.00 27.82           H  
ATOM   3028 HG23 ILE A 184       4.972  26.900   1.074  1.00 27.82           H  
ATOM   3029  CD1 ILE A 184       5.923  28.205   4.012  1.00 27.82           C  
ATOM   3030 HD11 ILE A 184       5.837  29.289   3.928  1.00 27.82           H  
ATOM   3031 HD12 ILE A 184       6.297  27.943   5.002  1.00 27.82           H  
ATOM   3032 HD13 ILE A 184       4.940  27.751   3.889  1.00 27.82           H  
ATOM   3033  N   ASN A 185       8.153  28.226  -1.816  1.00 29.17           N  
ATOM   3034  H   ASN A 185       8.974  28.709  -1.480  1.00 29.17           H  
ATOM   3035  CA  ASN A 185       7.827  28.299  -3.256  1.00 29.17           C  
ATOM   3036  HA  ASN A 185       7.007  27.621  -3.493  1.00 29.17           H  
ATOM   3037  C   ASN A 185       8.965  27.842  -4.183  1.00 29.17           C  
ATOM   3038  CB  ASN A 185       7.339  29.724  -3.599  1.00 29.17           C  
ATOM   3039  HB2 ASN A 185       7.462  29.895  -4.669  1.00 29.17           H  
ATOM   3040  HB3 ASN A 185       7.947  30.460  -3.074  1.00 29.17           H  
ATOM   3041  O   ASN A 185       9.644  28.688  -4.753  1.00 29.17           O  
ATOM   3042  CG  ASN A 185       5.869  29.967  -3.316  1.00 29.17           C  
ATOM   3043  ND2 ASN A 185       5.435  31.201  -3.396  1.00 29.17           N  
ATOM   3044 HD21 ASN A 185       4.437  31.309  -3.286  1.00 29.17           H  
ATOM   3045 HD22 ASN A 185       6.051  31.934  -3.718  1.00 29.17           H  
ATOM   3046  OD1 ASN A 185       5.073  29.085  -3.061  1.00 29.17           O  
ATOM   3047  N   ASP A 186       9.141  26.526  -4.372  1.00 28.29           N  
ATOM   3048  H   ASP A 186       8.618  25.881  -3.797  1.00 28.29           H  
ATOM   3049  CA  ASP A 186       9.822  26.001  -5.577  1.00 28.29           C  
ATOM   3050  HA  ASP A 186       9.402  26.573  -6.405  1.00 28.29           H  
ATOM   3051  C   ASP A 186       9.477  24.532  -5.948  1.00 28.29           C  
ATOM   3052  CB  ASP A 186      11.349  26.290  -5.530  1.00 28.29           C  
ATOM   3053  HB2 ASP A 186      11.599  26.754  -4.576  1.00 28.29           H  
ATOM   3054  HB3 ASP A 186      11.916  25.359  -5.557  1.00 28.29           H  
ATOM   3055  O   ASP A 186      10.274  23.838  -6.575  1.00 28.29           O  
ATOM   3056  CG  ASP A 186      11.869  27.215  -6.652  1.00 28.29           C  
ATOM   3057  OD1 ASP A 186      11.084  27.634  -7.535  1.00 28.29           O  
ATOM   3058  OD2 ASP A 186      13.097  27.478  -6.633  1.00 28.29           O  
ATOM   3059  N   GLU A 187       8.273  24.036  -5.619  1.00 30.51           N  
ATOM   3060  H   GLU A 187       7.638  24.609  -5.082  1.00 30.51           H  
ATOM   3061  CA  GLU A 187       7.750  22.763  -6.165  1.00 30.51           C  
ATOM   3062  HA  GLU A 187       8.319  22.508  -7.059  1.00 30.51           H  
ATOM   3063  C   GLU A 187       6.295  22.905  -6.662  1.00 30.51           C  
ATOM   3064  CB  GLU A 187       7.936  21.566  -5.196  1.00 30.51           C  
ATOM   3065  HB2 GLU A 187       7.570  21.833  -4.205  1.00 30.51           H  
ATOM   3066  HB3 GLU A 187       7.337  20.738  -5.574  1.00 30.51           H  
ATOM   3067  O   GLU A 187       5.370  22.339  -6.088  1.00 30.51           O  
ATOM   3068  CG  GLU A 187       9.392  21.061  -5.098  1.00 30.51           C  
ATOM   3069  HG2 GLU A 187       9.989  21.812  -4.583  1.00 30.51           H  
ATOM   3070  HG3 GLU A 187       9.785  20.955  -6.109  1.00 30.51           H  
ATOM   3071  CD  GLU A 187       9.555  19.705  -4.374  1.00 30.51           C  
ATOM   3072  OE1 GLU A 187      10.699  19.183  -4.372  1.00 30.51           O  
ATOM   3073  OE2 GLU A 187       8.563  19.174  -3.825  1.00 30.51           O  
ATOM   3074  N   ASN A 188       6.073  23.706  -7.718  1.00 26.89           N  
ATOM   3075  H   ASN A 188       6.793  24.402  -7.852  1.00 26.89           H  
ATOM   3076  CA  ASN A 188       5.437  23.270  -8.984  1.00 26.89           C  
ATOM   3077  HA  ASN A 188       6.240  22.903  -9.622  1.00 26.89           H  
ATOM   3078  C   ASN A 188       4.754  24.400  -9.781  1.00 26.89           C  
ATOM   3079  CB  ASN A 188       4.427  22.110  -8.821  1.00 26.89           C  
ATOM   3080  HB2 ASN A 188       3.788  22.058  -9.702  1.00 26.89           H  
ATOM   3081  HB3 ASN A 188       3.776  22.291  -7.966  1.00 26.89           H  
ATOM   3082  O   ASN A 188       3.635  24.790  -9.467  1.00 26.89           O  
ATOM   3083  CG  ASN A 188       5.110  20.758  -8.716  1.00 26.89           C  
ATOM   3084  ND2 ASN A 188       4.487  19.800  -8.078  1.00 26.89           N  
ATOM   3085 HD21 ASN A 188       5.026  18.959  -7.927  1.00 26.89           H  
ATOM   3086 HD22 ASN A 188       3.697  20.045  -7.499  1.00 26.89           H  
ATOM   3087  OD1 ASN A 188       6.188  20.535  -9.244  1.00 26.89           O  
ATOM   3088  N   GLY A 189       5.387  24.769 -10.909  1.00 29.79           N  
ATOM   3089  H   GLY A 189       6.333  24.429 -11.011  1.00 29.79           H  
ATOM   3090  CA  GLY A 189       4.781  25.367 -12.117  1.00 29.79           C  
ATOM   3091  HA2 GLY A 189       3.915  24.774 -12.411  1.00 29.79           H  
ATOM   3092  HA3 GLY A 189       5.508  25.334 -12.929  1.00 29.79           H  
ATOM   3093  C   GLY A 189       4.310  26.812 -11.941  1.00 29.79           C  
ATOM   3094  O   GLY A 189       3.585  27.133 -11.022  1.00 29.79           O  
ATOM   3095  N   TYR A 190       4.656  27.788 -12.764  1.00 22.67           N  
ATOM   3096  H   TYR A 190       4.556  28.689 -12.317  1.00 22.67           H  
ATOM   3097  CA  TYR A 190       4.537  27.898 -14.214  1.00 22.67           C  
ATOM   3098  HA  TYR A 190       4.933  27.030 -14.741  1.00 22.67           H  
ATOM   3099  C   TYR A 190       5.317  29.175 -14.568  1.00 22.67           C  
ATOM   3100  CB  TYR A 190       3.051  28.162 -14.553  1.00 22.67           C  
ATOM   3101  HB2 TYR A 190       2.641  28.875 -13.837  1.00 22.67           H  
ATOM   3102  HB3 TYR A 190       3.010  28.655 -15.525  1.00 22.67           H  
ATOM   3103  O   TYR A 190       5.268  30.146 -13.829  1.00 22.67           O  
ATOM   3104  CG  TYR A 190       2.128  26.957 -14.616  1.00 22.67           C  
ATOM   3105  CD1 TYR A 190       1.830  26.395 -15.871  1.00 22.67           C  
ATOM   3106  HD1 TYR A 190       2.269  26.807 -16.767  1.00 22.67           H  
ATOM   3107  CD2 TYR A 190       1.504  26.445 -13.459  1.00 22.67           C  
ATOM   3108  HD2 TYR A 190       1.660  26.914 -12.499  1.00 22.67           H  
ATOM   3109  CE1 TYR A 190       0.938  25.311 -15.968  1.00 22.67           C  
ATOM   3110  HE1 TYR A 190       0.691  24.880 -16.927  1.00 22.67           H  
ATOM   3111  CE2 TYR A 190       0.633  25.342 -13.548  1.00 22.67           C  
ATOM   3112  HE2 TYR A 190       0.166  24.954 -12.654  1.00 22.67           H  
ATOM   3113  OH  TYR A 190      -0.506  23.725 -14.917  1.00 22.67           O  
ATOM   3114  HH  TYR A 190      -0.875  23.475 -14.067  1.00 22.67           H  
ATOM   3115  CZ  TYR A 190       0.347  24.776 -14.807  1.00 22.67           C  
ATOM   3116  N   GLY A 191       6.044  29.330 -15.655  1.00 24.45           N  
ATOM   3117  H   GLY A 191       6.403  30.272 -15.718  1.00 24.45           H  
ATOM   3118  CA  GLY A 191       6.288  28.530 -16.831  1.00 24.45           C  
ATOM   3119  HA2 GLY A 191       5.355  28.161 -17.256  1.00 24.45           H  
ATOM   3120  HA3 GLY A 191       6.959  27.705 -16.592  1.00 24.45           H  
ATOM   3121  C   GLY A 191       6.957  29.491 -17.809  1.00 24.45           C  
ATOM   3122  O   GLY A 191       6.559  30.647 -17.878  1.00 24.45           O  
ATOM   3123  N   ASN A 192       7.971  29.060 -18.553  1.00 24.30           N  
ATOM   3124  H   ASN A 192       8.414  28.181 -18.327  1.00 24.30           H  
ATOM   3125  CA  ASN A 192       8.121  29.557 -19.912  1.00 24.30           C  
ATOM   3126  HA  ASN A 192       7.151  29.365 -20.371  1.00 24.30           H  
ATOM   3127  C   ASN A 192       9.131  28.778 -20.734  1.00 24.30           C  
ATOM   3128  CB  ASN A 192       8.420  31.069 -20.002  1.00 24.30           C  
ATOM   3129  HB2 ASN A 192       9.304  31.256 -20.611  1.00 24.30           H  
ATOM   3130  HB3 ASN A 192       8.619  31.490 -19.016  1.00 24.30           H  
ATOM   3131  O   ASN A 192      10.202  28.378 -20.284  1.00 24.30           O  
ATOM   3132  CG  ASN A 192       7.258  31.792 -20.654  1.00 24.30           C  
ATOM   3133  ND2 ASN A 192       6.991  33.001 -20.233  1.00 24.30           N  
ATOM   3134 HD21 ASN A 192       6.235  33.485 -20.697  1.00 24.30           H  
ATOM   3135 HD22 ASN A 192       7.513  33.408 -19.471  1.00 24.30           H  
ATOM   3136  OD1 ASN A 192       6.589  31.262 -21.541  1.00 24.30           O  
ATOM   3137  N   LYS A 193       8.737  28.600 -21.988  1.00 32.60           N  
ATOM   3138  H   LYS A 193       7.890  29.088 -22.240  1.00 32.60           H  
ATOM   3139  CA  LYS A 193       9.530  28.077 -23.088  1.00 32.60           C  
ATOM   3140  HA  LYS A 193       9.904  27.079 -22.860  1.00 32.60           H  
ATOM   3141  C   LYS A 193      10.705  29.031 -23.350  1.00 32.60           C  
ATOM   3142  CB  LYS A 193       8.605  28.059 -24.325  1.00 32.60           C  
ATOM   3143  HB2 LYS A 193       8.257  29.077 -24.503  1.00 32.60           H  
ATOM   3144  HB3 LYS A 193       9.195  27.765 -25.194  1.00 32.60           H  
ATOM   3145  O   LYS A 193      10.460  30.145 -23.783  1.00 32.60           O  
ATOM   3146  CG  LYS A 193       7.369  27.143 -24.244  1.00 32.60           C  
ATOM   3147  HG2 LYS A 193       6.836  27.308 -23.309  1.00 32.60           H  
ATOM   3148  HG3 LYS A 193       7.684  26.101 -24.296  1.00 32.60           H  
ATOM   3149  CD  LYS A 193       6.424  27.469 -25.414  1.00 32.60           C  
ATOM   3150  HD2 LYS A 193       6.105  28.507 -25.319  1.00 32.60           H  
ATOM   3151  HD3 LYS A 193       6.968  27.362 -26.352  1.00 32.60           H  
ATOM   3152  CE  LYS A 193       5.185  26.566 -25.441  1.00 32.60           C  
ATOM   3153  HE2 LYS A 193       5.499  25.535 -25.602  1.00 32.60           H  
ATOM   3154  HE3 LYS A 193       4.697  26.623 -24.468  1.00 32.60           H  
ATOM   3155  NZ  LYS A 193       4.239  26.996 -26.505  1.00 32.60           N  
ATOM   3156  HZ1 LYS A 193       4.663  26.936 -27.420  1.00 32.60           H  
ATOM   3157  HZ2 LYS A 193       3.397  26.437 -26.499  1.00 32.60           H  
ATOM   3158  HZ3 LYS A 193       3.970  27.960 -26.370  1.00 32.60           H  
ATOM   3159  N   ASN A 194      11.951  28.598 -23.144  1.00 23.16           N  
ATOM   3160  H   ASN A 194      12.047  27.895 -22.426  1.00 23.16           H  
ATOM   3161  CA  ASN A 194      13.062  28.695 -24.113  1.00 23.16           C  
ATOM   3162  HA  ASN A 194      12.962  27.822 -24.757  1.00 23.16           H  
ATOM   3163  C   ASN A 194      14.462  28.592 -23.475  1.00 23.16           C  
ATOM   3164  CB  ASN A 194      13.030  29.952 -25.022  1.00 23.16           C  
ATOM   3165  HB2 ASN A 194      12.650  30.821 -24.485  1.00 23.16           H  
ATOM   3166  HB3 ASN A 194      14.045  30.215 -25.319  1.00 23.16           H  
ATOM   3167  O   ASN A 194      14.777  29.243 -22.493  1.00 23.16           O  
ATOM   3168  CG  ASN A 194      12.270  29.715 -26.319  1.00 23.16           C  
ATOM   3169  ND2 ASN A 194      11.548  30.690 -26.812  1.00 23.16           N  
ATOM   3170 HD21 ASN A 194      11.017  30.518 -27.653  1.00 23.16           H  
ATOM   3171 HD22 ASN A 194      11.366  31.504 -26.242  1.00 23.16           H  
ATOM   3172  OD1 ASN A 194      12.382  28.658 -26.927  1.00 23.16           O  
ATOM   3173  N   LYS A 195      15.295  27.792 -24.156  1.00 24.78           N  
ATOM   3174  H   LYS A 195      14.816  27.242 -24.854  1.00 24.78           H  
ATOM   3175  CA  LYS A 195      16.759  27.850 -24.348  1.00 24.78           C  
ATOM   3176  HA  LYS A 195      17.068  26.832 -24.586  1.00 24.78           H  
ATOM   3177  C   LYS A 195      17.682  28.299 -23.188  1.00 24.78           C  
ATOM   3178  CB  LYS A 195      17.049  28.693 -25.610  1.00 24.78           C  
ATOM   3179  HB2 LYS A 195      16.579  29.670 -25.502  1.00 24.78           H  
ATOM   3180  HB3 LYS A 195      18.125  28.848 -25.690  1.00 24.78           H  
ATOM   3181  O   LYS A 195      17.788  29.469 -22.870  1.00 24.78           O  
ATOM   3182  CG  LYS A 195      16.567  28.021 -26.911  1.00 24.78           C  
ATOM   3183  HG2 LYS A 195      15.496  27.827 -26.845  1.00 24.78           H  
ATOM   3184  HG3 LYS A 195      17.088  27.072 -27.035  1.00 24.78           H  
ATOM   3185  CD  LYS A 195      16.826  28.905 -28.141  1.00 24.78           C  
ATOM   3186  HD2 LYS A 195      17.892  29.119 -28.220  1.00 24.78           H  
ATOM   3187  HD3 LYS A 195      16.285  29.843 -28.014  1.00 24.78           H  
ATOM   3188  CE  LYS A 195      16.340  28.202 -29.419  1.00 24.78           C  
ATOM   3189  HE2 LYS A 195      16.935  27.303 -29.579  1.00 24.78           H  
ATOM   3190  HE3 LYS A 195      15.307  27.891 -29.262  1.00 24.78           H  
ATOM   3191  NZ  LYS A 195      16.409  29.089 -30.611  1.00 24.78           N  
ATOM   3192  HZ1 LYS A 195      17.353  29.400 -30.794  1.00 24.78           H  
ATOM   3193  HZ2 LYS A 195      15.827  29.903 -30.478  1.00 24.78           H  
ATOM   3194  HZ3 LYS A 195      16.062  28.614 -31.433  1.00 24.78           H  
ATOM   3195  N   ASN A 196      18.588  27.368 -22.864  1.00 22.80           N  
ATOM   3196  H   ASN A 196      18.332  26.424 -23.117  1.00 22.80           H  
ATOM   3197  CA  ASN A 196      20.019  27.560 -22.568  1.00 22.80           C  
ATOM   3198  HA  ASN A 196      20.429  26.550 -22.574  1.00 22.80           H  
ATOM   3199  C   ASN A 196      20.487  28.147 -21.210  1.00 22.80           C  
ATOM   3200  CB  ASN A 196      20.701  28.274 -23.757  1.00 22.80           C  
ATOM   3201  HB2 ASN A 196      21.686  28.618 -23.442  1.00 22.80           H  
ATOM   3202  HB3 ASN A 196      20.139  29.171 -24.015  1.00 22.80           H  
ATOM   3203  O   ASN A 196      20.433  29.340 -20.966  1.00 22.80           O  
ATOM   3204  CG  ASN A 196      20.884  27.407 -24.989  1.00 22.80           C  
ATOM   3205  ND2 ASN A 196      21.137  28.008 -26.128  1.00 22.80           N  
ATOM   3206 HD21 ASN A 196      21.106  29.017 -26.175  1.00 22.80           H  
ATOM   3207 HD22 ASN A 196      21.201  27.411 -26.940  1.00 22.80           H  
ATOM   3208  OD1 ASN A 196      20.830  26.190 -24.958  1.00 22.80           O  
ATOM   3209  N   HIS A 197      21.229  27.275 -20.512  1.00 24.09           N  
ATOM   3210  H   HIS A 197      21.058  26.309 -20.753  1.00 24.09           H  
ATOM   3211  CA  HIS A 197      22.469  27.485 -19.741  1.00 24.09           C  
ATOM   3212  HA  HIS A 197      22.827  26.457 -19.687  1.00 24.09           H  
ATOM   3213  C   HIS A 197      22.501  27.900 -18.259  1.00 24.09           C  
ATOM   3214  CB  HIS A 197      23.552  28.212 -20.555  1.00 24.09           C  
ATOM   3215  HB2 HIS A 197      23.124  29.077 -21.063  1.00 24.09           H  
ATOM   3216  HB3 HIS A 197      24.327  28.582 -19.884  1.00 24.09           H  
ATOM   3217  O   HIS A 197      22.040  28.951 -17.851  1.00 24.09           O  
ATOM   3218  CG  HIS A 197      24.192  27.279 -21.541  1.00 24.09           C  
ATOM   3219  CD2 HIS A 197      24.195  27.410 -22.891  1.00 24.09           C  
ATOM   3220  HD2 HIS A 197      23.803  28.257 -23.435  1.00 24.09           H  
ATOM   3221  ND1 HIS A 197      24.720  26.041 -21.260  1.00 24.09           N  
ATOM   3222  HD1 HIS A 197      24.944  25.691 -20.339  1.00 24.09           H  
ATOM   3223  CE1 HIS A 197      25.038  25.434 -22.404  1.00 24.09           C  
ATOM   3224  HE1 HIS A 197      25.470  24.448 -22.490  1.00 24.09           H  
ATOM   3225  NE2 HIS A 197      24.694  26.217 -23.430  1.00 24.09           N  
ATOM   3226  N   TYR A 198      23.230  27.037 -17.527  1.00 25.63           N  
ATOM   3227  H   TYR A 198      23.378  26.146 -17.979  1.00 25.63           H  
ATOM   3228  CA  TYR A 198      24.175  27.262 -16.423  1.00 25.63           C  
ATOM   3229  HA  TYR A 198      24.251  26.316 -15.887  1.00 25.63           H  
ATOM   3230  C   TYR A 198      23.830  28.312 -15.362  1.00 25.63           C  
ATOM   3231  CB  TYR A 198      25.581  27.552 -16.997  1.00 25.63           C  
ATOM   3232  HB2 TYR A 198      25.522  28.425 -17.646  1.00 25.63           H  
ATOM   3233  HB3 TYR A 198      26.239  27.822 -16.170  1.00 25.63           H  
ATOM   3234  O   TYR A 198      24.110  29.486 -15.552  1.00 25.63           O  
ATOM   3235  CG  TYR A 198      26.253  26.407 -17.738  1.00 25.63           C  
ATOM   3236  CD1 TYR A 198      26.629  25.240 -17.047  1.00 25.63           C  
ATOM   3237  HD1 TYR A 198      26.437  25.155 -15.988  1.00 25.63           H  
ATOM   3238  CD2 TYR A 198      26.579  26.534 -19.099  1.00 25.63           C  
ATOM   3239  HD2 TYR A 198      26.393  27.471 -19.604  1.00 25.63           H  
ATOM   3240  CE1 TYR A 198      27.256  24.179 -17.730  1.00 25.63           C  
ATOM   3241  HE1 TYR A 198      27.538  23.277 -17.208  1.00 25.63           H  
ATOM   3242  CE2 TYR A 198      27.205  25.475 -19.788  1.00 25.63           C  
ATOM   3243  HE2 TYR A 198      27.484  25.595 -20.824  1.00 25.63           H  
ATOM   3244  OH  TYR A 198      28.105  23.247 -19.767  1.00 25.63           O  
ATOM   3245  HH  TYR A 198      28.360  23.471 -20.665  1.00 25.63           H  
ATOM   3246  CZ  TYR A 198      27.524  24.283 -19.109  1.00 25.63           C  
ATOM   3247  N   TYR A 199      23.487  27.844 -14.155  1.00 20.79           N  
ATOM   3248  H   TYR A 199      23.184  26.884 -14.065  1.00 20.79           H  
ATOM   3249  CA  TYR A 199      23.917  28.512 -12.925  1.00 20.79           C  
ATOM   3250  HA  TYR A 199      24.745  29.166 -13.200  1.00 20.79           H  
ATOM   3251  C   TYR A 199      24.494  27.530 -11.900  1.00 20.79           C  
ATOM   3252  CB  TYR A 199      22.843  29.440 -12.342  1.00 20.79           C  
ATOM   3253  HB2 TYR A 199      21.854  29.015 -12.508  1.00 20.79           H  
ATOM   3254  HB3 TYR A 199      22.987  29.525 -11.265  1.00 20.79           H  
ATOM   3255  O   TYR A 199      24.035  26.404 -11.708  1.00 20.79           O  
ATOM   3256  CG  TYR A 199      22.923  30.836 -12.934  1.00 20.79           C  
ATOM   3257  CD1 TYR A 199      23.861  31.766 -12.437  1.00 20.79           C  
ATOM   3258  HD1 TYR A 199      24.485  31.513 -11.592  1.00 20.79           H  
ATOM   3259  CD2 TYR A 199      22.108  31.182 -14.028  1.00 20.79           C  
ATOM   3260  HD2 TYR A 199      21.406  30.470 -14.435  1.00 20.79           H  
ATOM   3261  CE1 TYR A 199      23.988  33.035 -13.038  1.00 20.79           C  
ATOM   3262  HE1 TYR A 199      24.701  33.752 -12.660  1.00 20.79           H  
ATOM   3263  CE2 TYR A 199      22.235  32.446 -14.632  1.00 20.79           C  
ATOM   3264  HE2 TYR A 199      21.625  32.712 -15.482  1.00 20.79           H  
ATOM   3265  OH  TYR A 199      23.287  34.589 -14.738  1.00 20.79           O  
ATOM   3266  HH  TYR A 199      23.921  35.167 -14.307  1.00 20.79           H  
ATOM   3267  CZ  TYR A 199      23.174  33.374 -14.142  1.00 20.79           C  
ATOM   3268  N   TYR A 200      25.576  28.009 -11.295  1.00 24.26           N  
ATOM   3269  H   TYR A 200      25.810  28.959 -11.545  1.00 24.26           H  
ATOM   3270  CA  TYR A 200      26.443  27.416 -10.290  1.00 24.26           C  
ATOM   3271  HA  TYR A 200      27.124  26.710 -10.765  1.00 24.26           H  
ATOM   3272  C   TYR A 200      25.698  26.700  -9.148  1.00 24.26           C  
ATOM   3273  CB  TYR A 200      27.260  28.587  -9.708  1.00 24.26           C  
ATOM   3274  HB2 TYR A 200      26.702  29.520  -9.790  1.00 24.26           H  
ATOM   3275  HB3 TYR A 200      27.381  28.419  -8.638  1.00 24.26           H  
ATOM   3276  O   TYR A 200      25.033  27.326  -8.321  1.00 24.26           O  
ATOM   3277  CG  TYR A 200      28.645  28.800 -10.286  1.00 24.26           C  
ATOM   3278  CD1 TYR A 200      29.750  28.672  -9.422  1.00 24.26           C  
ATOM   3279  HD1 TYR A 200      29.604  28.405  -8.386  1.00 24.26           H  
ATOM   3280  CD2 TYR A 200      28.846  29.169 -11.633  1.00 24.26           C  
ATOM   3281  HD2 TYR A 200      28.007  29.300 -12.300  1.00 24.26           H  
ATOM   3282  CE1 TYR A 200      31.052  28.913  -9.889  1.00 24.26           C  
ATOM   3283  HE1 TYR A 200      31.895  28.826  -9.220  1.00 24.26           H  
ATOM   3284  CE2 TYR A 200      30.154  29.399 -12.107  1.00 24.26           C  
ATOM   3285  HE2 TYR A 200      30.326  29.697 -13.131  1.00 24.26           H  
ATOM   3286  OH  TYR A 200      32.515  29.510 -11.690  1.00 24.26           O  
ATOM   3287  HH  TYR A 200      33.173  29.479 -10.992  1.00 24.26           H  
ATOM   3288  CZ  TYR A 200      31.257  29.277 -11.235  1.00 24.26           C  
ATOM   3289  N   LYS A 201      25.932  25.391  -9.001  1.00 26.29           N  
ATOM   3290  H   LYS A 201      26.468  24.926  -9.720  1.00 26.29           H  
ATOM   3291  CA  LYS A 201      25.729  24.693  -7.725  1.00 26.29           C  
ATOM   3292  HA  LYS A 201      24.792  25.020  -7.274  1.00 26.29           H  
ATOM   3293  C   LYS A 201      26.859  25.084  -6.770  1.00 26.29           C  
ATOM   3294  CB  LYS A 201      25.676  23.165  -7.921  1.00 26.29           C  
ATOM   3295  HB2 LYS A 201      25.973  22.687  -6.988  1.00 26.29           H  
ATOM   3296  HB3 LYS A 201      26.386  22.864  -8.691  1.00 26.29           H  
ATOM   3297  O   LYS A 201      27.944  24.516  -6.824  1.00 26.29           O  
ATOM   3298  CG  LYS A 201      24.270  22.657  -8.268  1.00 26.29           C  
ATOM   3299  HG2 LYS A 201      23.944  23.103  -9.208  1.00 26.29           H  
ATOM   3300  HG3 LYS A 201      23.580  22.954  -7.478  1.00 26.29           H  
ATOM   3301  CD  LYS A 201      24.262  21.126  -8.396  1.00 26.29           C  
ATOM   3302  HD2 LYS A 201      24.655  20.687  -7.479  1.00 26.29           H  
ATOM   3303  HD3 LYS A 201      24.898  20.836  -9.232  1.00 26.29           H  
ATOM   3304  CE  LYS A 201      22.830  20.626  -8.629  1.00 26.29           C  
ATOM   3305  HE2 LYS A 201      22.217  20.924  -7.778  1.00 26.29           H  
ATOM   3306  HE3 LYS A 201      22.428  21.126  -9.510  1.00 26.29           H  
ATOM   3307  NZ  LYS A 201      22.776  19.154  -8.810  1.00 26.29           N  
ATOM   3308  HZ1 LYS A 201      21.820  18.860  -8.952  1.00 26.29           H  
ATOM   3309  HZ2 LYS A 201      23.138  18.682  -7.994  1.00 26.29           H  
ATOM   3310  HZ3 LYS A 201      23.316  18.878  -9.618  1.00 26.29           H  
ATOM   3311  N   GLN A 202      26.607  26.033  -5.873  1.00 29.62           N  
ATOM   3312  H   GLN A 202      25.729  26.527  -5.951  1.00 29.62           H  
ATOM   3313  CA  GLN A 202      27.304  26.022  -4.587  1.00 29.62           C  
ATOM   3314  HA  GLN A 202      28.378  25.921  -4.746  1.00 29.62           H  
ATOM   3315  C   GLN A 202      26.811  24.807  -3.801  1.00 29.62           C  
ATOM   3316  CB  GLN A 202      27.031  27.301  -3.792  1.00 29.62           C  
ATOM   3317  HB2 GLN A 202      27.244  27.100  -2.741  1.00 29.62           H  
ATOM   3318  HB3 GLN A 202      25.977  27.562  -3.887  1.00 29.62           H  
ATOM   3319  O   GLN A 202      25.600  24.638  -3.642  1.00 29.62           O  
ATOM   3320  CG  GLN A 202      27.900  28.489  -4.228  1.00 29.62           C  
ATOM   3321  HG2 GLN A 202      28.950  28.198  -4.197  1.00 29.62           H  
ATOM   3322  HG3 GLN A 202      27.650  28.774  -5.250  1.00 29.62           H  
ATOM   3323  CD  GLN A 202      27.706  29.697  -3.313  1.00 29.62           C  
ATOM   3324  NE2 GLN A 202      28.511  30.726  -3.449  1.00 29.62           N  
ATOM   3325 HE21 GLN A 202      28.338  31.521  -2.851  1.00 29.62           H  
ATOM   3326 HE22 GLN A 202      29.228  30.748  -4.161  1.00 29.62           H  
ATOM   3327  OE1 GLN A 202      26.824  29.730  -2.465  1.00 29.62           O  
ATOM   3328  N   ASP A 203      27.733  23.969  -3.328  1.00 30.18           N  
ATOM   3329  H   ASP A 203      28.706  24.124  -3.551  1.00 30.18           H  
ATOM   3330  CA  ASP A 203      27.389  22.755  -2.593  1.00 30.18           C  
ATOM   3331  HA  ASP A 203      26.807  22.131  -3.271  1.00 30.18           H  
ATOM   3332  C   ASP A 203      26.494  23.071  -1.385  1.00 30.18           C  
ATOM   3333  CB  ASP A 203      28.661  21.992  -2.159  1.00 30.18           C  
ATOM   3334  HB2 ASP A 203      28.566  21.709  -1.111  1.00 30.18           H  
ATOM   3335  HB3 ASP A 203      29.530  22.646  -2.235  1.00 30.18           H  
ATOM   3336  O   ASP A 203      26.816  23.907  -0.532  1.00 30.18           O  
ATOM   3337  CG  ASP A 203      28.914  20.706  -2.956  1.00 30.18           C  
ATOM   3338  OD1 ASP A 203      27.914  20.098  -3.403  1.00 30.18           O  
ATOM   3339  OD2 ASP A 203      30.096  20.317  -3.047  1.00 30.18           O  
ATOM   3340  N   ASN A 204      25.376  22.347  -1.291  1.00 32.30           N  
ATOM   3341  H   ASN A 204      25.167  21.731  -2.064  1.00 32.30           H  
ATOM   3342  CA  ASN A 204      24.398  22.444  -0.203  1.00 32.30           C  
ATOM   3343  HA  ASN A 204      23.942  23.434  -0.221  1.00 32.30           H  
ATOM   3344  C   ASN A 204      25.041  22.275   1.179  1.00 32.30           C  
ATOM   3345  CB  ASN A 204      23.314  21.370  -0.426  1.00 32.30           C  
ATOM   3346  HB2 ASN A 204      22.761  21.227   0.503  1.00 32.30           H  
ATOM   3347  HB3 ASN A 204      23.775  20.421  -0.698  1.00 32.30           H  
ATOM   3348  O   ASN A 204      24.518  22.778   2.167  1.00 32.30           O  
ATOM   3349  CG  ASN A 204      22.292  21.766  -1.478  1.00 32.30           C  
ATOM   3350  ND2 ASN A 204      21.595  20.818  -2.058  1.00 32.30           N  
ATOM   3351 HD21 ASN A 204      20.868  21.140  -2.680  1.00 32.30           H  
ATOM   3352 HD22 ASN A 204      21.697  19.848  -1.795  1.00 32.30           H  
ATOM   3353  OD1 ASN A 204      22.090  22.927  -1.775  1.00 32.30           O  
ATOM   3354  N   VAL A 205      26.192  21.603   1.254  1.00 30.12           N  
ATOM   3355  H   VAL A 205      26.582  21.256   0.389  1.00 30.12           H  
ATOM   3356  CA  VAL A 205      26.947  21.384   2.491  1.00 30.12           C  
ATOM   3357  HA  VAL A 205      26.257  21.033   3.258  1.00 30.12           H  
ATOM   3358  C   VAL A 205      27.570  22.683   3.010  1.00 30.12           C  
ATOM   3359  CB  VAL A 205      28.014  20.295   2.268  1.00 30.12           C  
ATOM   3360  HB  VAL A 205      28.724  20.638   1.515  1.00 30.12           H  
ATOM   3361  O   VAL A 205      27.487  22.955   4.207  1.00 30.12           O  
ATOM   3362  CG1 VAL A 205      28.781  19.983   3.558  1.00 30.12           C  
ATOM   3363 HG11 VAL A 205      29.338  20.862   3.885  1.00 30.12           H  
ATOM   3364 HG12 VAL A 205      29.496  19.182   3.373  1.00 30.12           H  
ATOM   3365 HG13 VAL A 205      28.089  19.679   4.343  1.00 30.12           H  
ATOM   3366  CG2 VAL A 205      27.373  18.987   1.776  1.00 30.12           C  
ATOM   3367 HG21 VAL A 205      26.925  19.127   0.792  1.00 30.12           H  
ATOM   3368 HG22 VAL A 205      26.610  18.650   2.479  1.00 30.12           H  
ATOM   3369 HG23 VAL A 205      28.138  18.217   1.678  1.00 30.12           H  
ATOM   3370  N   THR A 206      28.138  23.515   2.133  1.00 28.45           N  
ATOM   3371  H   THR A 206      28.169  23.261   1.156  1.00 28.45           H  
ATOM   3372  CA  THR A 206      28.766  24.794   2.508  1.00 28.45           C  
ATOM   3373  HA  THR A 206      29.369  24.633   3.402  1.00 28.45           H  
ATOM   3374  C   THR A 206      27.703  25.838   2.854  1.00 28.45           C  
ATOM   3375  CB  THR A 206      29.699  25.305   1.393  1.00 28.45           C  
ATOM   3376  HB  THR A 206      29.116  25.846   0.647  1.00 28.45           H  
ATOM   3377  O   THR A 206      27.842  26.548   3.850  1.00 28.45           O  
ATOM   3378  CG2 THR A 206      30.802  26.204   1.947  1.00 28.45           C  
ATOM   3379 HG21 THR A 206      30.359  27.058   2.460  1.00 28.45           H  
ATOM   3380 HG22 THR A 206      31.422  25.647   2.650  1.00 28.45           H  
ATOM   3381 HG23 THR A 206      31.424  26.572   1.131  1.00 28.45           H  
ATOM   3382  OG1 THR A 206      30.343  24.220   0.764  1.00 28.45           O  
ATOM   3383  HG1 THR A 206      30.873  24.564   0.040  1.00 28.45           H  
ATOM   3384  N   LYS A 207      26.578  25.844   2.117  1.00 28.44           N  
ATOM   3385  H   LYS A 207      26.542  25.231   1.315  1.00 28.44           H  
ATOM   3386  CA  LYS A 207      25.387  26.649   2.444  1.00 28.44           C  
ATOM   3387  HA  LYS A 207      25.689  27.690   2.561  1.00 28.44           H  
ATOM   3388  C   LYS A 207      24.775  26.252   3.790  1.00 28.44           C  
ATOM   3389  CB  LYS A 207      24.344  26.569   1.314  1.00 28.44           C  
ATOM   3390  HB2 LYS A 207      24.266  25.544   0.953  1.00 28.44           H  
ATOM   3391  HB3 LYS A 207      23.374  26.863   1.716  1.00 28.44           H  
ATOM   3392  O   LYS A 207      24.555  27.127   4.621  1.00 28.44           O  
ATOM   3393  CG  LYS A 207      24.675  27.516   0.148  1.00 28.44           C  
ATOM   3394  HG2 LYS A 207      25.642  27.248  -0.277  1.00 28.44           H  
ATOM   3395  HG3 LYS A 207      24.727  28.537   0.525  1.00 28.44           H  
ATOM   3396  CD  LYS A 207      23.601  27.437  -0.947  1.00 28.44           C  
ATOM   3397  HD2 LYS A 207      23.624  26.443  -1.393  1.00 28.44           H  
ATOM   3398  HD3 LYS A 207      22.619  27.605  -0.505  1.00 28.44           H  
ATOM   3399  CE  LYS A 207      23.855  28.496  -2.027  1.00 28.44           C  
ATOM   3400  HE2 LYS A 207      23.810  29.484  -1.568  1.00 28.44           H  
ATOM   3401  HE3 LYS A 207      24.870  28.372  -2.407  1.00 28.44           H  
ATOM   3402  NZ  LYS A 207      22.870  28.405  -3.137  1.00 28.44           N  
ATOM   3403  HZ1 LYS A 207      23.061  29.105  -3.839  1.00 28.44           H  
ATOM   3404  HZ2 LYS A 207      21.931  28.560  -2.798  1.00 28.44           H  
ATOM   3405  HZ3 LYS A 207      22.901  27.494  -3.573  1.00 28.44           H  
ATOM   3406  N   LEU A 208      24.573  24.957   4.062  1.00 33.20           N  
ATOM   3407  H   LEU A 208      24.728  24.274   3.335  1.00 33.20           H  
ATOM   3408  CA  LEU A 208      24.044  24.501   5.357  1.00 33.20           C  
ATOM   3409  HA  LEU A 208      23.102  25.017   5.539  1.00 33.20           H  
ATOM   3410  C   LEU A 208      24.966  24.862   6.522  1.00 33.20           C  
ATOM   3411  CB  LEU A 208      23.811  22.974   5.387  1.00 33.20           C  
ATOM   3412  HB2 LEU A 208      24.281  22.584   6.290  1.00 33.20           H  
ATOM   3413  HB3 LEU A 208      24.322  22.473   4.564  1.00 33.20           H  
ATOM   3414  O   LEU A 208      24.477  25.222   7.589  1.00 33.20           O  
ATOM   3415  CG  LEU A 208      22.324  22.576   5.433  1.00 33.20           C  
ATOM   3416  HG  LEU A 208      21.731  23.385   5.861  1.00 33.20           H  
ATOM   3417  CD1 LEU A 208      21.788  22.245   4.042  1.00 33.20           C  
ATOM   3418 HD11 LEU A 208      22.335  21.405   3.613  1.00 33.20           H  
ATOM   3419 HD12 LEU A 208      21.906  23.113   3.393  1.00 33.20           H  
ATOM   3420 HD13 LEU A 208      20.729  21.998   4.103  1.00 33.20           H  
ATOM   3421  CD2 LEU A 208      22.144  21.351   6.331  1.00 33.20           C  
ATOM   3422 HD21 LEU A 208      22.732  20.516   5.950  1.00 33.20           H  
ATOM   3423 HD22 LEU A 208      22.456  21.591   7.348  1.00 33.20           H  
ATOM   3424 HD23 LEU A 208      21.092  21.070   6.353  1.00 33.20           H  
ATOM   3425  N   LYS A 209      26.289  24.755   6.341  1.00 30.77           N  
ATOM   3426  H   LYS A 209      26.628  24.407   5.455  1.00 30.77           H  
ATOM   3427  CA  LYS A 209      27.254  25.074   7.402  1.00 30.77           C  
ATOM   3428  HA  LYS A 209      26.955  24.540   8.304  1.00 30.77           H  
ATOM   3429  C   LYS A 209      27.196  26.553   7.780  1.00 30.77           C  
ATOM   3430  CB  LYS A 209      28.676  24.640   7.004  1.00 30.77           C  
ATOM   3431  HB2 LYS A 209      29.338  25.506   7.005  1.00 30.77           H  
ATOM   3432  HB3 LYS A 209      28.686  24.224   5.996  1.00 30.77           H  
ATOM   3433  O   LYS A 209      27.038  26.858   8.956  1.00 30.77           O  
ATOM   3434  CG  LYS A 209      29.225  23.599   7.988  1.00 30.77           C  
ATOM   3435  HG2 LYS A 209      28.573  22.725   7.993  1.00 30.77           H  
ATOM   3436  HG3 LYS A 209      29.247  24.033   8.988  1.00 30.77           H  
ATOM   3437  CD  LYS A 209      30.643  23.174   7.591  1.00 30.77           C  
ATOM   3438  HD2 LYS A 209      30.614  22.686   6.616  1.00 30.77           H  
ATOM   3439  HD3 LYS A 209      31.269  24.063   7.524  1.00 30.77           H  
ATOM   3440  CE  LYS A 209      31.225  22.221   8.641  1.00 30.77           C  
ATOM   3441  HE2 LYS A 209      30.607  21.324   8.685  1.00 30.77           H  
ATOM   3442  HE3 LYS A 209      31.172  22.712   9.612  1.00 30.77           H  
ATOM   3443  NZ  LYS A 209      32.634  21.868   8.335  1.00 30.77           N  
ATOM   3444  HZ1 LYS A 209      33.202  22.703   8.321  1.00 30.77           H  
ATOM   3445  HZ2 LYS A 209      33.013  21.256   9.044  1.00 30.77           H  
ATOM   3446  HZ3 LYS A 209      32.712  21.417   7.434  1.00 30.77           H  
ATOM   3447  N   ILE A 210      27.218  27.445   6.788  1.00 30.15           N  
ATOM   3448  H   ILE A 210      27.339  27.108   5.843  1.00 30.15           H  
ATOM   3449  CA  ILE A 210      27.123  28.896   7.002  1.00 30.15           C  
ATOM   3450  HA  ILE A 210      27.877  29.188   7.733  1.00 30.15           H  
ATOM   3451  C   ILE A 210      25.758  29.268   7.604  1.00 30.15           C  
ATOM   3452  CB  ILE A 210      27.427  29.639   5.679  1.00 30.15           C  
ATOM   3453  HB  ILE A 210      26.775  29.239   4.902  1.00 30.15           H  
ATOM   3454  O   ILE A 210      25.701  30.022   8.572  1.00 30.15           O  
ATOM   3455  CG1 ILE A 210      28.900  29.407   5.261  1.00 30.15           C  
ATOM   3456 HG12 ILE A 210      29.139  28.344   5.317  1.00 30.15           H  
ATOM   3457 HG13 ILE A 210      29.560  29.925   5.957  1.00 30.15           H  
ATOM   3458  CG2 ILE A 210      27.148  31.146   5.811  1.00 30.15           C  
ATOM   3459 HG21 ILE A 210      27.733  31.567   6.629  1.00 30.15           H  
ATOM   3460 HG22 ILE A 210      26.088  31.318   5.997  1.00 30.15           H  
ATOM   3461 HG23 ILE A 210      27.398  31.669   4.888  1.00 30.15           H  
ATOM   3462  CD1 ILE A 210      29.225  29.863   3.833  1.00 30.15           C  
ATOM   3463 HD11 ILE A 210      29.167  30.948   3.750  1.00 30.15           H  
ATOM   3464 HD12 ILE A 210      30.240  29.554   3.581  1.00 30.15           H  
ATOM   3465 HD13 ILE A 210      28.532  29.403   3.128  1.00 30.15           H  
ATOM   3466  N   ILE A 211      24.659  28.683   7.109  1.00 32.97           N  
ATOM   3467  H   ILE A 211      24.758  28.089   6.298  1.00 32.97           H  
ATOM   3468  CA  ILE A 211      23.303  28.902   7.643  1.00 32.97           C  
ATOM   3469  HA  ILE A 211      23.096  29.973   7.636  1.00 32.97           H  
ATOM   3470  C   ILE A 211      23.196  28.445   9.103  1.00 32.97           C  
ATOM   3471  CB  ILE A 211      22.255  28.204   6.741  1.00 32.97           C  
ATOM   3472  HB  ILE A 211      22.592  27.185   6.550  1.00 32.97           H  
ATOM   3473  O   ILE A 211      22.625  29.157   9.928  1.00 32.97           O  
ATOM   3474  CG1 ILE A 211      22.139  28.957   5.395  1.00 32.97           C  
ATOM   3475 HG12 ILE A 211      23.132  29.193   5.013  1.00 32.97           H  
ATOM   3476 HG13 ILE A 211      21.626  29.906   5.554  1.00 32.97           H  
ATOM   3477  CG2 ILE A 211      20.868  28.124   7.414  1.00 32.97           C  
ATOM   3478 HG21 ILE A 211      20.142  27.675   6.736  1.00 32.97           H  
ATOM   3479 HG22 ILE A 211      20.531  29.123   7.688  1.00 32.97           H  
ATOM   3480 HG23 ILE A 211      20.913  27.494   8.303  1.00 32.97           H  
ATOM   3481  CD1 ILE A 211      21.399  28.171   4.304  1.00 32.97           C  
ATOM   3482 HD11 ILE A 211      20.340  28.078   4.547  1.00 32.97           H  
ATOM   3483 HD12 ILE A 211      21.487  28.703   3.357  1.00 32.97           H  
ATOM   3484 HD13 ILE A 211      21.835  27.178   4.193  1.00 32.97           H  
ATOM   3485  N   ASN A 212      23.765  27.292   9.453  1.00 35.73           N  
ATOM   3486  H   ASN A 212      24.196  26.725   8.736  1.00 35.73           H  
ATOM   3487  CA  ASN A 212      23.732  26.779  10.823  1.00 35.73           C  
ATOM   3488  HA  ASN A 212      22.713  26.851  11.203  1.00 35.73           H  
ATOM   3489  C   ASN A 212      24.596  27.610  11.775  1.00 35.73           C  
ATOM   3490  CB  ASN A 212      24.147  25.300  10.816  1.00 35.73           C  
ATOM   3491  HB2 ASN A 212      25.042  25.168  10.208  1.00 35.73           H  
ATOM   3492  HB3 ASN A 212      24.377  24.991  11.836  1.00 35.73           H  
ATOM   3493  O   ASN A 212      24.230  27.807  12.933  1.00 35.73           O  
ATOM   3494  CG  ASN A 212      23.038  24.392  10.315  1.00 35.73           C  
ATOM   3495  ND2 ASN A 212      23.352  23.158  10.001  1.00 35.73           N  
ATOM   3496 HD21 ASN A 212      24.310  22.844  10.064  1.00 35.73           H  
ATOM   3497 HD22 ASN A 212      22.579  22.568   9.725  1.00 35.73           H  
ATOM   3498  OD1 ASN A 212      21.872  24.749  10.243  1.00 35.73           O  
ATOM   3499  N   GLU A 213      25.712  28.144  11.293  1.00 32.83           N  
ATOM   3500  H   GLU A 213      26.001  27.909  10.355  1.00 32.83           H  
ATOM   3501  CA  GLU A 213      26.607  28.973  12.094  1.00 32.83           C  
ATOM   3502  HA  GLU A 213      26.701  28.513  13.078  1.00 32.83           H  
ATOM   3503  C   GLU A 213      26.046  30.390  12.311  1.00 32.83           C  
ATOM   3504  CB  GLU A 213      27.981  28.933  11.420  1.00 32.83           C  
ATOM   3505  HB2 GLU A 213      28.127  27.919  11.048  1.00 32.83           H  
ATOM   3506  HB3 GLU A 213      28.014  29.625  10.578  1.00 32.83           H  
ATOM   3507  O   GLU A 213      26.129  30.929  13.418  1.00 32.83           O  
ATOM   3508  CG  GLU A 213      29.117  29.224  12.401  1.00 32.83           C  
ATOM   3509  HG2 GLU A 213      28.920  28.697  13.334  1.00 32.83           H  
ATOM   3510  HG3 GLU A 213      29.131  30.293  12.618  1.00 32.83           H  
ATOM   3511  CD  GLU A 213      30.490  28.777  11.874  1.00 32.83           C  
ATOM   3512  OE1 GLU A 213      31.451  28.992  12.642  1.00 32.83           O  
ATOM   3513  OE2 GLU A 213      30.574  28.241  10.745  1.00 32.83           O  
ATOM   3514  N   ILE A 214      25.360  30.946  11.304  1.00 31.92           N  
ATOM   3515  H   ILE A 214      25.370  30.472  10.412  1.00 31.92           H  
ATOM   3516  CA  ILE A 214      24.568  32.178  11.421  1.00 31.92           C  
ATOM   3517  HA  ILE A 214      25.195  32.949  11.869  1.00 31.92           H  
ATOM   3518  C   ILE A 214      23.384  31.965  12.378  1.00 31.92           C  
ATOM   3519  CB  ILE A 214      24.133  32.678  10.020  1.00 31.92           C  
ATOM   3520  HB  ILE A 214      23.674  31.847   9.484  1.00 31.92           H  
ATOM   3521  O   ILE A 214      23.206  32.773  13.290  1.00 31.92           O  
ATOM   3522  CG1 ILE A 214      25.366  33.171   9.225  1.00 31.92           C  
ATOM   3523 HG12 ILE A 214      25.759  34.075   9.690  1.00 31.92           H  
ATOM   3524 HG13 ILE A 214      26.155  32.420   9.263  1.00 31.92           H  
ATOM   3525  CG2 ILE A 214      23.098  33.814  10.120  1.00 31.92           C  
ATOM   3526 HG21 ILE A 214      23.513  34.655  10.675  1.00 31.92           H  
ATOM   3527 HG22 ILE A 214      22.190  33.463  10.610  1.00 31.92           H  
ATOM   3528 HG23 ILE A 214      22.803  34.153   9.127  1.00 31.92           H  
ATOM   3529  CD1 ILE A 214      25.075  33.461   7.747  1.00 31.92           C  
ATOM   3530 HD11 ILE A 214      24.453  34.350   7.643  1.00 31.92           H  
ATOM   3531 HD12 ILE A 214      24.571  32.608   7.293  1.00 31.92           H  
ATOM   3532 HD13 ILE A 214      26.015  33.641   7.225  1.00 31.92           H  
ATOM   3533  N   LYS A 215      22.628  30.858  12.252  1.00 37.49           N  
ATOM   3534  H   LYS A 215      22.813  30.251  11.467  1.00 37.49           H  
ATOM   3535  CA  LYS A 215      21.526  30.499  13.170  1.00 37.49           C  
ATOM   3536  HA  LYS A 215      20.781  31.295  13.162  1.00 37.49           H  
ATOM   3537  C   LYS A 215      22.001  30.390  14.618  1.00 37.49           C  
ATOM   3538  CB  LYS A 215      20.851  29.178  12.750  1.00 37.49           C  
ATOM   3539  HB2 LYS A 215      21.608  28.465  12.422  1.00 37.49           H  
ATOM   3540  HB3 LYS A 215      20.356  28.753  13.624  1.00 37.49           H  
ATOM   3541  O   LYS A 215      21.361  30.945  15.506  1.00 37.49           O  
ATOM   3542  CG  LYS A 215      19.782  29.350  11.659  1.00 37.49           C  
ATOM   3543  HG2 LYS A 215      20.235  29.752  10.753  1.00 37.49           H  
ATOM   3544  HG3 LYS A 215      19.026  30.052  12.011  1.00 37.49           H  
ATOM   3545  CD  LYS A 215      19.108  28.002  11.347  1.00 37.49           C  
ATOM   3546  HD2 LYS A 215      18.682  27.602  12.267  1.00 37.49           H  
ATOM   3547  HD3 LYS A 215      19.859  27.306  10.973  1.00 37.49           H  
ATOM   3548  CE  LYS A 215      17.996  28.170  10.303  1.00 37.49           C  
ATOM   3549  HE2 LYS A 215      18.445  28.511   9.370  1.00 37.49           H  
ATOM   3550  HE3 LYS A 215      17.311  28.946  10.644  1.00 37.49           H  
ATOM   3551  NZ  LYS A 215      17.249  26.904  10.077  1.00 37.49           N  
ATOM   3552  HZ1 LYS A 215      17.866  26.170   9.762  1.00 37.49           H  
ATOM   3553  HZ2 LYS A 215      16.523  27.030   9.385  1.00 37.49           H  
ATOM   3554  HZ3 LYS A 215      16.801  26.597  10.928  1.00 37.49           H  
ATOM   3555  N   ARG A 216      23.141  29.736  14.865  1.00 34.25           N  
ATOM   3556  H   ARG A 216      23.590  29.269  14.089  1.00 34.25           H  
ATOM   3557  CA  ARG A 216      23.702  29.575  16.216  1.00 34.25           C  
ATOM   3558  HA  ARG A 216      22.917  29.179  16.860  1.00 34.25           H  
ATOM   3559  C   ARG A 216      24.116  30.918  16.825  1.00 34.25           C  
ATOM   3560  CB  ARG A 216      24.852  28.557  16.160  1.00 34.25           C  
ATOM   3561  HB2 ARG A 216      24.527  27.697  15.574  1.00 34.25           H  
ATOM   3562  HB3 ARG A 216      25.714  29.003  15.664  1.00 34.25           H  
ATOM   3563  O   ARG A 216      23.798  31.180  17.981  1.00 34.25           O  
ATOM   3564  CG  ARG A 216      25.256  28.046  17.551  1.00 34.25           C  
ATOM   3565  HG2 ARG A 216      25.631  28.876  18.149  1.00 34.25           H  
ATOM   3566  HG3 ARG A 216      24.384  27.618  18.044  1.00 34.25           H  
ATOM   3567  CD  ARG A 216      26.348  26.974  17.430  1.00 34.25           C  
ATOM   3568  HD2 ARG A 216      25.969  26.156  16.817  1.00 34.25           H  
ATOM   3569  HD3 ARG A 216      27.216  27.412  16.936  1.00 34.25           H  
ATOM   3570  NE  ARG A 216      26.747  26.451  18.752  1.00 34.25           N  
ATOM   3571  HE  ARG A 216      26.277  26.835  19.560  1.00 34.25           H  
ATOM   3572  NH1 ARG A 216      28.313  24.930  18.029  1.00 34.25           N  
ATOM   3573 HH11 ARG A 216      29.010  24.233  18.248  1.00 34.25           H  
ATOM   3574 HH12 ARG A 216      28.152  25.216  17.074  1.00 34.25           H  
ATOM   3575  NH2 ARG A 216      27.901  25.129  20.210  1.00 34.25           N  
ATOM   3576 HH21 ARG A 216      27.417  25.541  20.995  1.00 34.25           H  
ATOM   3577 HH22 ARG A 216      28.576  24.401  20.393  1.00 34.25           H  
ATOM   3578  CZ  ARG A 216      27.647  25.510  18.989  1.00 34.25           C  
ATOM   3579  N   LYS A 217      24.763  31.798  16.051  1.00 33.19           N  
ATOM   3580  H   LYS A 217      24.998  31.519  15.109  1.00 33.19           H  
ATOM   3581  CA  LYS A 217      25.163  33.139  16.519  1.00 33.19           C  
ATOM   3582  HA  LYS A 217      25.625  33.041  17.501  1.00 33.19           H  
ATOM   3583  C   LYS A 217      23.968  34.079  16.742  1.00 33.19           C  
ATOM   3584  CB  LYS A 217      26.200  33.746  15.557  1.00 33.19           C  
ATOM   3585  HB2 LYS A 217      25.864  33.618  14.528  1.00 33.19           H  
ATOM   3586  HB3 LYS A 217      26.284  34.814  15.759  1.00 33.19           H  
ATOM   3587  O   LYS A 217      24.008  34.871  17.680  1.00 33.19           O  
ATOM   3588  CG  LYS A 217      27.589  33.111  15.744  1.00 33.19           C  
ATOM   3589  HG2 LYS A 217      27.521  32.036  15.578  1.00 33.19           H  
ATOM   3590  HG3 LYS A 217      27.921  33.282  16.768  1.00 33.19           H  
ATOM   3591  CD  LYS A 217      28.631  33.696  14.776  1.00 33.19           C  
ATOM   3592  HD2 LYS A 217      28.703  34.774  14.924  1.00 33.19           H  
ATOM   3593  HD3 LYS A 217      28.313  33.492  13.754  1.00 33.19           H  
ATOM   3594  CE  LYS A 217      29.999  33.042  15.031  1.00 33.19           C  
ATOM   3595  HE2 LYS A 217      30.324  33.286  16.043  1.00 33.19           H  
ATOM   3596  HE3 LYS A 217      29.874  31.961  14.980  1.00 33.19           H  
ATOM   3597  NZ  LYS A 217      31.034  33.457  14.048  1.00 33.19           N  
ATOM   3598  HZ1 LYS A 217      31.900  32.974  14.238  1.00 33.19           H  
ATOM   3599  HZ2 LYS A 217      31.208  34.451  14.081  1.00 33.19           H  
ATOM   3600  HZ3 LYS A 217      30.760  33.188  13.114  1.00 33.19           H  
ATOM   3601  N   LEU A 218      22.906  33.976  15.937  1.00 35.66           N  
ATOM   3602  H   LEU A 218      22.967  33.353  15.145  1.00 35.66           H  
ATOM   3603  CA  LEU A 218      21.651  34.720  16.135  1.00 35.66           C  
ATOM   3604  HA  LEU A 218      21.890  35.761  16.349  1.00 35.66           H  
ATOM   3605  C   LEU A 218      20.868  34.217  17.356  1.00 35.66           C  
ATOM   3606  CB  LEU A 218      20.802  34.657  14.846  1.00 35.66           C  
ATOM   3607  HB2 LEU A 218      19.763  34.448  15.103  1.00 35.66           H  
ATOM   3608  HB3 LEU A 218      21.130  33.820  14.230  1.00 35.66           H  
ATOM   3609  O   LEU A 218      20.412  35.027  18.156  1.00 35.66           O  
ATOM   3610  CG  LEU A 218      20.858  35.968  14.034  1.00 35.66           C  
ATOM   3611  HG  LEU A 218      21.779  36.504  14.262  1.00 35.66           H  
ATOM   3612  CD1 LEU A 218      20.846  35.694  12.534  1.00 35.66           C  
ATOM   3613 HD11 LEU A 218      19.942  35.150  12.259  1.00 35.66           H  
ATOM   3614 HD12 LEU A 218      20.881  36.635  11.985  1.00 35.66           H  
ATOM   3615 HD13 LEU A 218      21.722  35.099  12.275  1.00 35.66           H  
ATOM   3616  CD2 LEU A 218      19.663  36.859  14.375  1.00 35.66           C  
ATOM   3617 HD21 LEU A 218      18.731  36.369  14.096  1.00 35.66           H  
ATOM   3618 HD22 LEU A 218      19.649  37.066  15.446  1.00 35.66           H  
ATOM   3619 HD23 LEU A 218      19.741  37.804  13.838  1.00 35.66           H  
ATOM   3620  N   TRP A 219      20.781  32.899  17.555  1.00 35.51           N  
ATOM   3621  H   TRP A 219      21.136  32.281  16.840  1.00 35.51           H  
ATOM   3622  CA  TRP A 219      20.079  32.289  18.691  1.00 35.51           C  
ATOM   3623  HA  TRP A 219      19.043  32.630  18.693  1.00 35.51           H  
ATOM   3624  C   TRP A 219      20.690  32.657  20.045  1.00 35.51           C  
ATOM   3625  CB  TRP A 219      20.091  30.767  18.526  1.00 35.51           C  
ATOM   3626  HB2 TRP A 219      19.730  30.522  17.527  1.00 35.51           H  
ATOM   3627  HB3 TRP A 219      21.112  30.396  18.611  1.00 35.51           H  
ATOM   3628  O   TRP A 219      19.975  32.876  21.022  1.00 35.51           O  
ATOM   3629  CG  TRP A 219      19.218  30.044  19.499  1.00 35.51           C  
ATOM   3630  CD1 TRP A 219      19.609  29.434  20.642  1.00 35.51           C  
ATOM   3631  HD1 TRP A 219      20.627  29.376  20.998  1.00 35.51           H  
ATOM   3632  CD2 TRP A 219      17.777  29.845  19.408  1.00 35.51           C  
ATOM   3633  CE2 TRP A 219      17.354  29.087  20.540  1.00 35.51           C  
ATOM   3634  CE3 TRP A 219      16.790  30.218  18.469  1.00 35.51           C  
ATOM   3635  HE3 TRP A 219      17.072  30.789  17.598  1.00 35.51           H  
ATOM   3636  NE1 TRP A 219      18.509  28.866  21.260  1.00 35.51           N  
ATOM   3637  HE1 TRP A 219      18.559  28.289  22.087  1.00 35.51           H  
ATOM   3638  CH2 TRP A 219      15.060  29.086  19.773  1.00 35.51           C  
ATOM   3639  HH2 TRP A 219      14.030  28.788  19.895  1.00 35.51           H  
ATOM   3640  CZ2 TRP A 219      16.018  28.708  20.729  1.00 35.51           C  
ATOM   3641  HZ2 TRP A 219      15.726  28.116  21.584  1.00 35.51           H  
ATOM   3642  CZ3 TRP A 219      15.445  29.841  18.650  1.00 35.51           C  
ATOM   3643  HZ3 TRP A 219      14.700  30.122  17.922  1.00 35.51           H  
ATOM   3644  N   ILE A 220      22.020  32.756  20.116  1.00 30.18           N  
ATOM   3645  H   ILE A 220      22.563  32.506  19.302  1.00 30.18           H  
ATOM   3646  CA  ILE A 220      22.725  33.157  21.341  1.00 30.18           C  
ATOM   3647  HA  ILE A 220      22.368  32.539  22.165  1.00 30.18           H  
ATOM   3648  C   ILE A 220      22.384  34.609  21.718  1.00 30.18           C  
ATOM   3649  CB  ILE A 220      24.240  32.886  21.188  1.00 30.18           C  
ATOM   3650  HB  ILE A 220      24.576  33.315  20.244  1.00 30.18           H  
ATOM   3651  O   ILE A 220      22.245  34.891  22.904  1.00 30.18           O  
ATOM   3652  CG1 ILE A 220      24.486  31.356  21.171  1.00 30.18           C  
ATOM   3653 HG12 ILE A 220      23.762  30.869  20.519  1.00 30.18           H  
ATOM   3654 HG13 ILE A 220      24.334  30.956  22.173  1.00 30.18           H  
ATOM   3655  CG2 ILE A 220      25.056  33.524  22.328  1.00 30.18           C  
ATOM   3656 HG21 ILE A 220      24.953  34.609  22.317  1.00 30.18           H  
ATOM   3657 HG22 ILE A 220      26.117  33.300  22.219  1.00 30.18           H  
ATOM   3658 HG23 ILE A 220      24.716  33.151  23.294  1.00 30.18           H  
ATOM   3659  CD1 ILE A 220      25.884  30.952  20.685  1.00 30.18           C  
ATOM   3660 HD11 ILE A 220      26.078  31.388  19.705  1.00 30.18           H  
ATOM   3661 HD12 ILE A 220      26.647  31.283  21.390  1.00 30.18           H  
ATOM   3662 HD13 ILE A 220      25.936  29.866  20.607  1.00 30.18           H  
ATOM   3663  N   LYS A 221      22.156  35.491  20.733  1.00 29.53           N  
ATOM   3664  H   LYS A 221      22.200  35.157  19.781  1.00 29.53           H  
ATOM   3665  CA  LYS A 221      21.888  36.926  20.941  1.00 29.53           C  
ATOM   3666  HA  LYS A 221      22.425  37.253  21.831  1.00 29.53           H  
ATOM   3667  C   LYS A 221      20.429  37.300  21.235  1.00 29.53           C  
ATOM   3668  CB  LYS A 221      22.411  37.728  19.738  1.00 29.53           C  
ATOM   3669  HB2 LYS A 221      22.013  38.741  19.795  1.00 29.53           H  
ATOM   3670  HB3 LYS A 221      22.056  37.278  18.811  1.00 29.53           H  
ATOM   3671  O   LYS A 221      20.182  38.446  21.594  1.00 29.53           O  
ATOM   3672  CG  LYS A 221      23.942  37.821  19.727  1.00 29.53           C  
ATOM   3673  HG2 LYS A 221      24.283  38.188  20.695  1.00 29.53           H  
ATOM   3674  HG3 LYS A 221      24.373  36.836  19.550  1.00 29.53           H  
ATOM   3675  CD  LYS A 221      24.401  38.795  18.636  1.00 29.53           C  
ATOM   3676  HD2 LYS A 221      24.089  38.419  17.661  1.00 29.53           H  
ATOM   3677  HD3 LYS A 221      23.933  39.763  18.813  1.00 29.53           H  
ATOM   3678  CE  LYS A 221      25.924  38.948  18.680  1.00 29.53           C  
ATOM   3679  HE2 LYS A 221      26.380  38.001  18.391  1.00 29.53           H  
ATOM   3680  HE3 LYS A 221      26.215  39.156  19.709  1.00 29.53           H  
ATOM   3681  NZ  LYS A 221      26.383  40.049  17.798  1.00 29.53           N  
ATOM   3682  HZ1 LYS A 221      27.386  40.156  17.859  1.00 29.53           H  
ATOM   3683  HZ2 LYS A 221      26.118  39.879  16.838  1.00 29.53           H  
ATOM   3684  HZ3 LYS A 221      25.966  40.919  18.097  1.00 29.53           H  
ATOM   3685  N   LEU A 222      19.467  36.387  21.085  1.00 34.14           N  
ATOM   3686  H   LEU A 222      19.725  35.465  20.764  1.00 34.14           H  
ATOM   3687  CA  LEU A 222      18.070  36.656  21.460  1.00 34.14           C  
ATOM   3688  HA  LEU A 222      17.789  37.641  21.089  1.00 34.14           H  
ATOM   3689  C   LEU A 222      17.930  36.708  22.991  1.00 34.14           C  
ATOM   3690  CB  LEU A 222      17.147  35.604  20.815  1.00 34.14           C  
ATOM   3691  HB2 LEU A 222      17.520  34.612  21.068  1.00 34.14           H  
ATOM   3692  HB3 LEU A 222      16.146  35.704  21.235  1.00 34.14           H  
ATOM   3693  O   LEU A 222      18.614  35.961  23.693  1.00 34.14           O  
ATOM   3694  CG  LEU A 222      17.050  35.701  19.282  1.00 34.14           C  
ATOM   3695  HG  LEU A 222      18.050  35.740  18.849  1.00 34.14           H  
ATOM   3696  CD1 LEU A 222      16.344  34.461  18.734  1.00 34.14           C  
ATOM   3697 HD11 LEU A 222      15.343  34.392  19.159  1.00 34.14           H  
ATOM   3698 HD12 LEU A 222      16.273  34.523  17.648  1.00 34.14           H  
ATOM   3699 HD13 LEU A 222      16.904  33.565  19.002  1.00 34.14           H  
ATOM   3700  CD2 LEU A 222      16.274  36.940  18.832  1.00 34.14           C  
ATOM   3701 HD21 LEU A 222      16.794  37.846  19.141  1.00 34.14           H  
ATOM   3702 HD22 LEU A 222      15.277  36.940  19.271  1.00 34.14           H  
ATOM   3703 HD23 LEU A 222      16.188  36.948  17.746  1.00 34.14           H  
ATOM   3704  N   SER A 223      17.040  37.547  23.530  1.00 32.65           N  
ATOM   3705  H   SER A 223      16.477  38.133  22.931  1.00 32.65           H  
ATOM   3706  CA  SER A 223      16.726  37.495  24.966  1.00 32.65           C  
ATOM   3707  HA  SER A 223      17.667  37.462  25.515  1.00 32.65           H  
ATOM   3708  C   SER A 223      15.952  36.213  25.293  1.00 32.65           C  
ATOM   3709  CB  SER A 223      15.980  38.748  25.438  1.00 32.65           C  
ATOM   3710  HB2 SER A 223      15.957  38.758  26.527  1.00 32.65           H  
ATOM   3711  HB3 SER A 223      16.515  39.634  25.096  1.00 32.65           H  
ATOM   3712  O   SER A 223      15.269  35.654  24.432  1.00 32.65           O  
ATOM   3713  OG  SER A 223      14.649  38.780  24.954  1.00 32.65           O  
ATOM   3714  HG  SER A 223      14.274  39.626  25.210  1.00 32.65           H  
ATOM   3715  N   SER A 224      16.040  35.728  26.532  1.00 33.38           N  
ATOM   3716  H   SER A 224      16.557  36.238  27.233  1.00 33.38           H  
ATOM   3717  CA  SER A 224      15.300  34.542  26.998  1.00 33.38           C  
ATOM   3718  HA  SER A 224      15.667  33.660  26.475  1.00 33.38           H  
ATOM   3719  C   SER A 224      13.798  34.651  26.707  1.00 33.38           C  
ATOM   3720  CB  SER A 224      15.539  34.345  28.501  1.00 33.38           C  
ATOM   3721  HB2 SER A 224      14.799  33.657  28.908  1.00 33.38           H  
ATOM   3722  HB3 SER A 224      16.533  33.924  28.653  1.00 33.38           H  
ATOM   3723  O   SER A 224      13.204  33.706  26.198  1.00 33.38           O  
ATOM   3724  OG  SER A 224      15.466  35.594  29.165  1.00 33.38           O  
ATOM   3725  HG  SER A 224      15.509  35.448  30.113  1.00 33.38           H  
ATOM   3726  N   VAL A 225      13.210  35.835  26.896  1.00 35.79           N  
ATOM   3727  H   VAL A 225      13.751  36.545  27.369  1.00 35.79           H  
ATOM   3728  CA  VAL A 225      11.793  36.113  26.604  1.00 35.79           C  
ATOM   3729  HA  VAL A 225      11.184  35.378  27.128  1.00 35.79           H  
ATOM   3730  C   VAL A 225      11.470  35.979  25.107  1.00 35.79           C  
ATOM   3731  CB  VAL A 225      11.410  37.510  27.135  1.00 35.79           C  
ATOM   3732  HB  VAL A 225      12.012  38.261  26.624  1.00 35.79           H  
ATOM   3733  O   VAL A 225      10.450  35.396  24.743  1.00 35.79           O  
ATOM   3734  CG1 VAL A 225       9.930  37.829  26.893  1.00 35.79           C  
ATOM   3735 HG11 VAL A 225       9.304  37.069  27.360  1.00 35.79           H  
ATOM   3736 HG12 VAL A 225       9.714  37.869  25.825  1.00 35.79           H  
ATOM   3737 HG13 VAL A 225       9.686  38.798  27.326  1.00 35.79           H  
ATOM   3738  CG2 VAL A 225      11.673  37.620  28.644  1.00 35.79           C  
ATOM   3739 HG21 VAL A 225      11.116  36.852  29.180  1.00 35.79           H  
ATOM   3740 HG22 VAL A 225      11.355  38.597  29.007  1.00 35.79           H  
ATOM   3741 HG23 VAL A 225      12.735  37.511  28.868  1.00 35.79           H  
ATOM   3742  N   GLN A 226      12.348  36.448  24.212  1.00 34.25           N  
ATOM   3743  H   GLN A 226      13.204  36.869  24.544  1.00 34.25           H  
ATOM   3744  CA  GLN A 226      12.164  36.280  22.763  1.00 34.25           C  
ATOM   3745  HA  GLN A 226      11.143  36.558  22.500  1.00 34.25           H  
ATOM   3746  C   GLN A 226      12.351  34.826  22.318  1.00 34.25           C  
ATOM   3747  CB  GLN A 226      13.129  37.193  21.999  1.00 34.25           C  
ATOM   3748  HB2 GLN A 226      13.164  36.878  20.956  1.00 34.25           H  
ATOM   3749  HB3 GLN A 226      14.130  37.094  22.419  1.00 34.25           H  
ATOM   3750  O   GLN A 226      11.607  34.355  21.459  1.00 34.25           O  
ATOM   3751  CG  GLN A 226      12.683  38.661  22.037  1.00 34.25           C  
ATOM   3752  HG2 GLN A 226      12.587  38.995  23.070  1.00 34.25           H  
ATOM   3753  HG3 GLN A 226      11.708  38.747  21.556  1.00 34.25           H  
ATOM   3754  CD  GLN A 226      13.668  39.582  21.325  1.00 34.25           C  
ATOM   3755  NE2 GLN A 226      13.257  40.775  20.957  1.00 34.25           N  
ATOM   3756 HE21 GLN A 226      13.955  41.370  20.533  1.00 34.25           H  
ATOM   3757 HE22 GLN A 226      12.331  41.106  21.185  1.00 34.25           H  
ATOM   3758  OE1 GLN A 226      14.822  39.255  21.093  1.00 34.25           O  
ATOM   3759  N   LYS A 227      13.289  34.094  22.933  1.00 36.37           N  
ATOM   3760  H   LYS A 227      13.869  34.549  23.623  1.00 36.37           H  
ATOM   3761  CA  LYS A 227      13.465  32.654  22.687  1.00 36.37           C  
ATOM   3762  HA  LYS A 227      13.572  32.485  21.616  1.00 36.37           H  
ATOM   3763  C   LYS A 227      12.228  31.869  23.113  1.00 36.37           C  
ATOM   3764  CB  LYS A 227      14.715  32.111  23.397  1.00 36.37           C  
ATOM   3765  HB2 LYS A 227      14.749  31.030  23.262  1.00 36.37           H  
ATOM   3766  HB3 LYS A 227      14.649  32.321  24.464  1.00 36.37           H  
ATOM   3767  O   LYS A 227      11.773  31.027  22.351  1.00 36.37           O  
ATOM   3768  CG  LYS A 227      16.008  32.709  22.834  1.00 36.37           C  
ATOM   3769  HG2 LYS A 227      16.065  32.517  21.763  1.00 36.37           H  
ATOM   3770  HG3 LYS A 227      15.982  33.790  22.979  1.00 36.37           H  
ATOM   3771  CD  LYS A 227      17.260  32.125  23.512  1.00 36.37           C  
ATOM   3772  HD2 LYS A 227      17.605  31.261  22.945  1.00 36.37           H  
ATOM   3773  HD3 LYS A 227      17.037  31.828  24.537  1.00 36.37           H  
ATOM   3774  CE  LYS A 227      18.316  33.225  23.530  1.00 36.37           C  
ATOM   3775  HE2 LYS A 227      18.348  33.700  22.550  1.00 36.37           H  
ATOM   3776  HE3 LYS A 227      17.978  33.975  24.245  1.00 36.37           H  
ATOM   3777  NZ  LYS A 227      19.684  32.798  23.882  1.00 36.37           N  
ATOM   3778  HZ1 LYS A 227      19.704  32.282  24.750  1.00 36.37           H  
ATOM   3779  HZ2 LYS A 227      20.260  33.623  23.971  1.00 36.37           H  
ATOM   3780  HZ3 LYS A 227      20.055  32.258  23.113  1.00 36.37           H  
ATOM   3781  N   ILE A 228      11.643  32.189  24.268  1.00 32.76           N  
ATOM   3782  H   ILE A 228      12.105  32.860  24.866  1.00 32.76           H  
ATOM   3783  CA  ILE A 228      10.413  31.553  24.766  1.00 32.76           C  
ATOM   3784  HA  ILE A 228      10.547  30.471  24.755  1.00 32.76           H  
ATOM   3785  C   ILE A 228       9.227  31.860  23.844  1.00 32.76           C  
ATOM   3786  CB  ILE A 228      10.152  31.979  26.229  1.00 32.76           C  
ATOM   3787  HB  ILE A 228      10.209  33.066  26.289  1.00 32.76           H  
ATOM   3788  O   ILE A 228       8.469  30.958  23.506  1.00 32.76           O  
ATOM   3789  CG1 ILE A 228      11.224  31.364  27.159  1.00 32.76           C  
ATOM   3790 HG12 ILE A 228      12.210  31.436  26.701  1.00 32.76           H  
ATOM   3791 HG13 ILE A 228      11.016  30.304  27.301  1.00 32.76           H  
ATOM   3792  CG2 ILE A 228       8.752  31.542  26.702  1.00 32.76           C  
ATOM   3793 HG21 ILE A 228       8.636  30.463  26.592  1.00 32.76           H  
ATOM   3794 HG22 ILE A 228       7.972  32.045  26.132  1.00 32.76           H  
ATOM   3795 HG23 ILE A 228       8.602  31.802  27.750  1.00 32.76           H  
ATOM   3796  CD1 ILE A 228      11.304  32.043  28.533  1.00 32.76           C  
ATOM   3797 HD11 ILE A 228      12.138  31.621  29.093  1.00 32.76           H  
ATOM   3798 HD12 ILE A 228      10.388  31.876  29.100  1.00 32.76           H  
ATOM   3799 HD13 ILE A 228      11.466  33.114  28.412  1.00 32.76           H  
ATOM   3800  N   LYS A 229       9.090  33.103  23.363  1.00 35.82           N  
ATOM   3801  H   LYS A 229       9.708  33.819  23.718  1.00 35.82           H  
ATOM   3802  CA  LYS A 229       8.003  33.485  22.446  1.00 35.82           C  
ATOM   3803  HA  LYS A 229       7.068  33.139  22.885  1.00 35.82           H  
ATOM   3804  C   LYS A 229       8.112  32.787  21.083  1.00 35.82           C  
ATOM   3805  CB  LYS A 229       7.959  35.018  22.342  1.00 35.82           C  
ATOM   3806  HB2 LYS A 229       8.763  35.369  21.694  1.00 35.82           H  
ATOM   3807  HB3 LYS A 229       8.117  35.433  23.337  1.00 35.82           H  
ATOM   3808  O   LYS A 229       7.097  32.348  20.552  1.00 35.82           O  
ATOM   3809  CG  LYS A 229       6.605  35.533  21.828  1.00 35.82           C  
ATOM   3810  HG2 LYS A 229       6.470  35.236  20.789  1.00 35.82           H  
ATOM   3811  HG3 LYS A 229       5.808  35.093  22.427  1.00 35.82           H  
ATOM   3812  CD  LYS A 229       6.525  37.064  21.943  1.00 35.82           C  
ATOM   3813  HD2 LYS A 229       7.279  37.513  21.296  1.00 35.82           H  
ATOM   3814  HD3 LYS A 229       6.725  37.351  22.976  1.00 35.82           H  
ATOM   3815  CE  LYS A 229       5.128  37.557  21.543  1.00 35.82           C  
ATOM   3816  HE2 LYS A 229       4.954  37.302  20.498  1.00 35.82           H  
ATOM   3817  HE3 LYS A 229       4.391  37.018  22.138  1.00 35.82           H  
ATOM   3818  NZ  LYS A 229       4.966  39.021  21.752  1.00 35.82           N  
ATOM   3819  HZ1 LYS A 229       5.099  39.257  22.725  1.00 35.82           H  
ATOM   3820  HZ2 LYS A 229       5.622  39.548  21.195  1.00 35.82           H  
ATOM   3821  HZ3 LYS A 229       4.031  39.309  21.500  1.00 35.82           H  
ATOM   3822  N   ILE A 230       9.331  32.629  20.555  1.00 34.85           N  
ATOM   3823  H   ILE A 230      10.115  33.045  21.037  1.00 34.85           H  
ATOM   3824  CA  ILE A 230       9.592  31.853  19.332  1.00 34.85           C  
ATOM   3825  HA  ILE A 230       8.882  32.163  18.565  1.00 34.85           H  
ATOM   3826  C   ILE A 230       9.339  30.365  19.579  1.00 34.85           C  
ATOM   3827  CB  ILE A 230      11.018  32.121  18.796  1.00 34.85           C  
ATOM   3828  HB  ILE A 230      11.723  31.997  19.618  1.00 34.85           H  
ATOM   3829  O   ILE A 230       8.671  29.745  18.766  1.00 34.85           O  
ATOM   3830  CG1 ILE A 230      11.106  33.572  18.269  1.00 34.85           C  
ATOM   3831 HG12 ILE A 230      10.530  33.660  17.347  1.00 34.85           H  
ATOM   3832 HG13 ILE A 230      10.666  34.255  18.995  1.00 34.85           H  
ATOM   3833  CG2 ILE A 230      11.405  31.133  17.675  1.00 34.85           C  
ATOM   3834 HG21 ILE A 230      11.432  30.112  18.055  1.00 34.85           H  
ATOM   3835 HG22 ILE A 230      10.679  31.186  16.864  1.00 34.85           H  
ATOM   3836 HG23 ILE A 230      12.398  31.357  17.285  1.00 34.85           H  
ATOM   3837  CD1 ILE A 230      12.541  34.046  18.013  1.00 34.85           C  
ATOM   3838 HD11 ILE A 230      12.530  35.107  17.762  1.00 34.85           H  
ATOM   3839 HD12 ILE A 230      13.133  33.902  18.916  1.00 34.85           H  
ATOM   3840 HD13 ILE A 230      12.991  33.499  17.184  1.00 34.85           H  
ATOM   3841  N   MET A 231       9.803  29.804  20.702  1.00 34.11           N  
ATOM   3842  H   MET A 231      10.365  30.361  21.329  1.00 34.11           H  
ATOM   3843  CA  MET A 231       9.552  28.404  21.069  1.00 34.11           C  
ATOM   3844  HA  MET A 231       9.916  27.757  20.271  1.00 34.11           H  
ATOM   3845  C   MET A 231       8.056  28.118  21.214  1.00 34.11           C  
ATOM   3846  CB  MET A 231      10.292  28.040  22.366  1.00 34.11           C  
ATOM   3847  HB2 MET A 231       9.887  27.111  22.767  1.00 34.11           H  
ATOM   3848  HB3 MET A 231      10.129  28.823  23.107  1.00 34.11           H  
ATOM   3849  O   MET A 231       7.607  27.100  20.709  1.00 34.11           O  
ATOM   3850  CG  MET A 231      11.799  27.856  22.146  1.00 34.11           C  
ATOM   3851  HG2 MET A 231      12.298  27.899  23.114  1.00 34.11           H  
ATOM   3852  HG3 MET A 231      12.169  28.687  21.546  1.00 34.11           H  
ATOM   3853  SD  MET A 231      12.286  26.313  21.325  1.00 34.11           S  
ATOM   3854  CE  MET A 231      12.210  25.157  22.724  1.00 34.11           C  
ATOM   3855  HE1 MET A 231      11.193  25.114  23.113  1.00 34.11           H  
ATOM   3856  HE2 MET A 231      12.499  24.161  22.387  1.00 34.11           H  
ATOM   3857  HE3 MET A 231      12.889  25.481  23.513  1.00 34.11           H  
ATOM   3858  N   LYS A 232       7.273  29.031  21.803  1.00 35.94           N  
ATOM   3859  H   LYS A 232       7.719  29.819  22.251  1.00 35.94           H  
ATOM   3860  CA  LYS A 232       5.812  28.905  21.910  1.00 35.94           C  
ATOM   3861  HA  LYS A 232       5.585  27.915  22.308  1.00 35.94           H  
ATOM   3862  C   LYS A 232       5.125  28.964  20.543  1.00 35.94           C  
ATOM   3863  CB  LYS A 232       5.272  29.951  22.899  1.00 35.94           C  
ATOM   3864  HB2 LYS A 232       5.833  29.873  23.830  1.00 35.94           H  
ATOM   3865  HB3 LYS A 232       5.409  30.953  22.491  1.00 35.94           H  
ATOM   3866  O   LYS A 232       4.313  28.104  20.251  1.00 35.94           O  
ATOM   3867  CG  LYS A 232       3.784  29.714  23.201  1.00 35.94           C  
ATOM   3868  HG2 LYS A 232       3.647  28.676  23.505  1.00 35.94           H  
ATOM   3869  HG3 LYS A 232       3.201  29.888  22.296  1.00 35.94           H  
ATOM   3870  CD  LYS A 232       3.257  30.627  24.316  1.00 35.94           C  
ATOM   3871  HD2 LYS A 232       3.819  30.437  25.231  1.00 35.94           H  
ATOM   3872  HD3 LYS A 232       3.370  31.670  24.021  1.00 35.94           H  
ATOM   3873  CE  LYS A 232       1.775  30.297  24.535  1.00 35.94           C  
ATOM   3874  HE2 LYS A 232       1.229  30.513  23.616  1.00 35.94           H  
ATOM   3875  HE3 LYS A 232       1.685  29.223  24.698  1.00 35.94           H  
ATOM   3876  NZ  LYS A 232       1.178  31.027  25.683  1.00 35.94           N  
ATOM   3877  HZ1 LYS A 232       1.205  32.027  25.542  1.00 35.94           H  
ATOM   3878  HZ2 LYS A 232       0.212  30.748  25.782  1.00 35.94           H  
ATOM   3879  HZ3 LYS A 232       1.646  30.782  26.543  1.00 35.94           H  
ATOM   3880  N   GLN A 233       5.509  29.893  19.663  1.00 34.64           N  
ATOM   3881  H   GLN A 233       6.190  30.581  19.952  1.00 34.64           H  
ATOM   3882  CA  GLN A 233       4.993  29.930  18.284  1.00 34.64           C  
ATOM   3883  HA  GLN A 233       3.903  29.939  18.316  1.00 34.64           H  
ATOM   3884  C   GLN A 233       5.399  28.694  17.464  1.00 34.64           C  
ATOM   3885  CB  GLN A 233       5.486  31.201  17.579  1.00 34.64           C  
ATOM   3886  HB2 GLN A 233       5.302  31.106  16.509  1.00 34.64           H  
ATOM   3887  HB3 GLN A 233       6.559  31.312  17.734  1.00 34.64           H  
ATOM   3888  O   GLN A 233       4.632  28.236  16.623  1.00 34.64           O  
ATOM   3889  CG  GLN A 233       4.751  32.451  18.077  1.00 34.64           C  
ATOM   3890  HG2 GLN A 233       3.686  32.328  17.879  1.00 34.64           H  
ATOM   3891  HG3 GLN A 233       4.880  32.558  19.154  1.00 34.64           H  
ATOM   3892  CD  GLN A 233       5.230  33.734  17.405  1.00 34.64           C  
ATOM   3893  NE2 GLN A 233       4.433  34.780  17.436  1.00 34.64           N  
ATOM   3894 HE21 GLN A 233       3.494  34.670  17.790  1.00 34.64           H  
ATOM   3895 HE22 GLN A 233       4.727  35.563  16.870  1.00 34.64           H  
ATOM   3896  OE1 GLN A 233       6.310  33.849  16.847  1.00 34.64           O  
ATOM   3897  N   TYR A 234       6.593  28.149  17.710  1.00 32.57           N  
ATOM   3898  H   TYR A 234       7.201  28.611  18.371  1.00 32.57           H  
ATOM   3899  CA  TYR A 234       7.072  26.907  17.100  1.00 32.57           C  
ATOM   3900  HA  TYR A 234       6.921  26.970  16.023  1.00 32.57           H  
ATOM   3901  C   TYR A 234       6.279  25.699  17.613  1.00 32.57           C  
ATOM   3902  CB  TYR A 234       8.577  26.749  17.383  1.00 32.57           C  
ATOM   3903  HB2 TYR A 234       9.026  27.729  17.545  1.00 32.57           H  
ATOM   3904  HB3 TYR A 234       8.726  26.176  18.298  1.00 32.57           H  
ATOM   3905  O   TYR A 234       5.909  24.833  16.831  1.00 32.57           O  
ATOM   3906  CG  TYR A 234       9.362  26.129  16.252  1.00 32.57           C  
ATOM   3907  CD1 TYR A 234       9.722  24.771  16.288  1.00 32.57           C  
ATOM   3908  HD1 TYR A 234       9.413  24.154  17.120  1.00 32.57           H  
ATOM   3909  CD2 TYR A 234       9.745  26.935  15.163  1.00 32.57           C  
ATOM   3910  HD2 TYR A 234       9.449  27.974  15.139  1.00 32.57           H  
ATOM   3911  CE1 TYR A 234      10.469  24.214  15.233  1.00 32.57           C  
ATOM   3912  HE1 TYR A 234      10.732  23.167  15.244  1.00 32.57           H  
ATOM   3913  CE2 TYR A 234      10.479  26.381  14.098  1.00 32.57           C  
ATOM   3914  HE2 TYR A 234      10.746  26.995  13.250  1.00 32.57           H  
ATOM   3915  OH  TYR A 234      11.540  24.478  13.101  1.00 32.57           O  
ATOM   3916  HH  TYR A 234      11.523  25.059  12.337  1.00 32.57           H  
ATOM   3917  CZ  TYR A 234      10.841  25.017  14.135  1.00 32.57           C  
ATOM   3918  N   TYR A 235       5.965  25.678  18.908  1.00 32.91           N  
ATOM   3919  H   TYR A 235       6.333  26.406  19.504  1.00 32.91           H  
ATOM   3920  CA  TYR A 235       5.144  24.656  19.551  1.00 32.91           C  
ATOM   3921  HA  TYR A 235       5.538  23.676  19.280  1.00 32.91           H  
ATOM   3922  C   TYR A 235       3.685  24.715  19.068  1.00 32.91           C  
ATOM   3923  CB  TYR A 235       5.272  24.818  21.072  1.00 32.91           C  
ATOM   3924  HB2 TYR A 235       4.604  25.607  21.417  1.00 32.91           H  
ATOM   3925  HB3 TYR A 235       6.290  25.120  21.316  1.00 32.91           H  
ATOM   3926  O   TYR A 235       3.132  23.689  18.695  1.00 32.91           O  
ATOM   3927  CG  TYR A 235       5.014  23.551  21.849  1.00 32.91           C  
ATOM   3928  CD1 TYR A 235       3.728  23.278  22.348  1.00 32.91           C  
ATOM   3929  HD1 TYR A 235       2.911  23.959  22.161  1.00 32.91           H  
ATOM   3930  CD2 TYR A 235       6.072  22.647  22.077  1.00 32.91           C  
ATOM   3931  HD2 TYR A 235       7.056  22.855  21.683  1.00 32.91           H  
ATOM   3932  CE1 TYR A 235       3.502  22.100  23.083  1.00 32.91           C  
ATOM   3933  HE1 TYR A 235       2.519  21.867  23.464  1.00 32.91           H  
ATOM   3934  CE2 TYR A 235       5.846  21.466  22.810  1.00 32.91           C  
ATOM   3935  HE2 TYR A 235       6.649  20.765  22.984  1.00 32.91           H  
ATOM   3936  OH  TYR A 235       4.318  20.066  24.032  1.00 32.91           O  
ATOM   3937  HH  TYR A 235       5.073  19.476  24.095  1.00 32.91           H  
ATOM   3938  CZ  TYR A 235       4.556  21.194  23.316  1.00 32.91           C  
ATOM   3939  N   ASP A 236       3.105  25.913  18.934  1.00 32.68           N  
ATOM   3940  H   ASP A 236       3.562  26.709  19.356  1.00 32.68           H  
ATOM   3941  CA  ASP A 236       1.769  26.134  18.357  1.00 32.68           C  
ATOM   3942  HA  ASP A 236       1.047  25.509  18.884  1.00 32.68           H  
ATOM   3943  C   ASP A 236       1.703  25.756  16.859  1.00 32.68           C  
ATOM   3944  CB  ASP A 236       1.353  27.610  18.535  1.00 32.68           C  
ATOM   3945  HB2 ASP A 236       0.453  27.784  17.944  1.00 32.68           H  
ATOM   3946  HB3 ASP A 236       2.137  28.248  18.126  1.00 32.68           H  
ATOM   3947  O   ASP A 236       0.645  25.384  16.355  1.00 32.68           O  
ATOM   3948  CG  ASP A 236       1.043  28.050  19.977  1.00 32.68           C  
ATOM   3949  OD1 ASP A 236       0.798  27.181  20.838  1.00 32.68           O  
ATOM   3950  OD2 ASP A 236       1.044  29.286  20.206  1.00 32.68           O  
ATOM   3951  N   LEU A 237       2.824  25.831  16.127  1.00 30.77           N  
ATOM   3952  H   LEU A 237       3.648  26.198  16.582  1.00 30.77           H  
ATOM   3953  CA  LEU A 237       2.947  25.349  14.741  1.00 30.77           C  
ATOM   3954  HA  LEU A 237       2.031  25.595  14.204  1.00 30.77           H  
ATOM   3955  C   LEU A 237       3.082  23.819  14.657  1.00 30.77           C  
ATOM   3956  CB  LEU A 237       4.138  26.048  14.054  1.00 30.77           C  
ATOM   3957  HB2 LEU A 237       4.939  26.173  14.783  1.00 30.77           H  
ATOM   3958  HB3 LEU A 237       4.525  25.404  13.264  1.00 30.77           H  
ATOM   3959  O   LEU A 237       2.508  23.224  13.750  1.00 30.77           O  
ATOM   3960  CG  LEU A 237       3.783  27.412  13.439  1.00 30.77           C  
ATOM   3961  HG  LEU A 237       3.135  27.967  14.116  1.00 30.77           H  
ATOM   3962  CD1 LEU A 237       5.048  28.239  13.192  1.00 30.77           C  
ATOM   3963 HD11 LEU A 237       4.780  29.202  12.757  1.00 30.77           H  
ATOM   3964 HD12 LEU A 237       5.555  28.411  14.142  1.00 30.77           H  
ATOM   3965 HD13 LEU A 237       5.716  27.702  12.519  1.00 30.77           H  
ATOM   3966  CD2 LEU A 237       3.075  27.243  12.089  1.00 30.77           C  
ATOM   3967 HD21 LEU A 237       2.821  28.220  11.679  1.00 30.77           H  
ATOM   3968 HD22 LEU A 237       3.723  26.714  11.390  1.00 30.77           H  
ATOM   3969 HD23 LEU A 237       2.160  26.667  12.221  1.00 30.77           H  
ATOM   3970  N   ILE A 238       3.791  23.187  15.601  1.00 31.08           N  
ATOM   3971  H   ILE A 238       4.260  23.751  16.294  1.00 31.08           H  
ATOM   3972  CA  ILE A 238       3.891  21.719  15.728  1.00 31.08           C  
ATOM   3973  HA  ILE A 238       4.128  21.293  14.753  1.00 31.08           H  
ATOM   3974  C   ILE A 238       2.534  21.122  16.143  1.00 31.08           C  
ATOM   3975  CB  ILE A 238       5.035  21.352  16.710  1.00 31.08           C  
ATOM   3976  HB  ILE A 238       4.902  21.926  17.626  1.00 31.08           H  
ATOM   3977  O   ILE A 238       2.113  20.104  15.600  1.00 31.08           O  
ATOM   3978  CG1 ILE A 238       6.411  21.703  16.092  1.00 31.08           C  
ATOM   3979 HG12 ILE A 238       6.373  22.690  15.630  1.00 31.08           H  
ATOM   3980 HG13 ILE A 238       6.637  20.992  15.297  1.00 31.08           H  
ATOM   3981  CG2 ILE A 238       5.015  19.855  17.076  1.00 31.08           C  
ATOM   3982 HG21 ILE A 238       5.834  19.604  17.750  1.00 31.08           H  
ATOM   3983 HG22 ILE A 238       5.084  19.247  16.174  1.00 31.08           H  
ATOM   3984 HG23 ILE A 238       4.090  19.603  17.595  1.00 31.08           H  
ATOM   3985  CD1 ILE A 238       7.571  21.705  17.099  1.00 31.08           C  
ATOM   3986 HD11 ILE A 238       8.482  22.021  16.591  1.00 31.08           H  
ATOM   3987 HD12 ILE A 238       7.355  22.396  17.914  1.00 31.08           H  
ATOM   3988 HD13 ILE A 238       7.736  20.705  17.500  1.00 31.08           H  
ATOM   3989  N   MET A 239       1.797  21.800  17.028  1.00 35.68           N  
ATOM   3990  H   MET A 239       2.223  22.591  17.489  1.00 35.68           H  
ATOM   3991  CA  MET A 239       0.442  21.417  17.452  1.00 35.68           C  
ATOM   3992  HA  MET A 239       0.440  20.350  17.675  1.00 35.68           H  
ATOM   3993  C   MET A 239      -0.623  21.624  16.358  1.00 35.68           C  
ATOM   3994  CB  MET A 239       0.074  22.168  18.745  1.00 35.68           C  
ATOM   3995  HB2 MET A 239      -0.988  22.039  18.954  1.00 35.68           H  
ATOM   3996  HB3 MET A 239       0.264  23.232  18.606  1.00 35.68           H  
ATOM   3997  O   MET A 239      -1.719  21.094  16.479  1.00 35.68           O  
ATOM   3998  CG  MET A 239       0.868  21.666  19.961  1.00 35.68           C  
ATOM   3999  HG2 MET A 239       0.778  22.399  20.763  1.00 35.68           H  
ATOM   4000  HG3 MET A 239       1.923  21.603  19.695  1.00 35.68           H  
ATOM   4001  SD  MET A 239       0.345  20.050  20.602  1.00 35.68           S  
ATOM   4002  CE  MET A 239      -0.916  20.559  21.804  1.00 35.68           C  
ATOM   4003  HE1 MET A 239      -1.337  19.673  22.281  1.00 35.68           H  
ATOM   4004  HE2 MET A 239      -1.712  21.104  21.297  1.00 35.68           H  
ATOM   4005  HE3 MET A 239      -0.465  21.194  22.567  1.00 35.68           H  
ATOM   4006  N   LYS A 240      -0.313  22.313  15.247  1.00 34.95           N  
ATOM   4007  H   LYS A 240       0.609  22.723  15.210  1.00 34.95           H  
ATOM   4008  CA  LYS A 240      -1.142  22.376  14.020  1.00 34.95           C  
ATOM   4009  HA  LYS A 240      -2.181  22.193  14.297  1.00 34.95           H  
ATOM   4010  C   LYS A 240      -0.806  21.257  13.017  1.00 34.95           C  
ATOM   4011  CB  LYS A 240      -1.058  23.777  13.393  1.00 34.95           C  
ATOM   4012  HB2 LYS A 240      -1.469  23.754  12.384  1.00 34.95           H  
ATOM   4013  HB3 LYS A 240      -0.014  24.084  13.332  1.00 34.95           H  
ATOM   4014  O   LYS A 240      -0.953  21.423  11.804  1.00 34.95           O  
ATOM   4015  CG  LYS A 240      -1.866  24.807  14.186  1.00 34.95           C  
ATOM   4016  HG2 LYS A 240      -1.536  24.827  15.224  1.00 34.95           H  
ATOM   4017  HG3 LYS A 240      -2.919  24.527  14.164  1.00 34.95           H  
ATOM   4018  CD  LYS A 240      -1.694  26.192  13.557  1.00 34.95           C  
ATOM   4019  HD2 LYS A 240      -0.639  26.464  13.573  1.00 34.95           H  
ATOM   4020  HD3 LYS A 240      -2.054  26.163  12.529  1.00 34.95           H  
ATOM   4021  CE  LYS A 240      -2.502  27.200  14.371  1.00 34.95           C  
ATOM   4022  HE2 LYS A 240      -3.527  26.836  14.449  1.00 34.95           H  
ATOM   4023  HE3 LYS A 240      -2.090  27.235  15.379  1.00 34.95           H  
ATOM   4024  NZ  LYS A 240      -2.480  28.542  13.746  1.00 34.95           N  
ATOM   4025  HZ1 LYS A 240      -1.529  28.876  13.689  1.00 34.95           H  
ATOM   4026  HZ2 LYS A 240      -2.885  28.494  12.822  1.00 34.95           H  
ATOM   4027  HZ3 LYS A 240      -3.026  29.181  14.306  1.00 34.95           H  
ATOM   4028  N   GLY A 241      -0.322  20.119  13.514  1.00 33.91           N  
ATOM   4029  H   GLY A 241      -0.148  20.076  14.508  1.00 33.91           H  
ATOM   4030  CA  GLY A 241       0.019  18.940  12.714  1.00 33.91           C  
ATOM   4031  HA2 GLY A 241       0.543  19.275  11.819  1.00 33.91           H  
ATOM   4032  HA3 GLY A 241       0.687  18.303  13.294  1.00 33.91           H  
ATOM   4033  C   GLY A 241      -1.172  18.094  12.250  1.00 33.91           C  
ATOM   4034  O   GLY A 241      -0.962  17.104  11.549  1.00 33.91           O  
ATOM   4035  N   TYR A 242      -2.398  18.476  12.612  1.00 35.64           N  
ATOM   4036  H   TYR A 242      -2.505  19.304  13.180  1.00 35.64           H  
ATOM   4037  CA  TYR A 242      -3.631  17.812  12.204  1.00 35.64           C  
ATOM   4038  HA  TYR A 242      -3.380  16.974  11.554  1.00 35.64           H  
ATOM   4039  C   TYR A 242      -4.519  18.764  11.386  1.00 35.64           C  
ATOM   4040  CB  TYR A 242      -4.328  17.218  13.438  1.00 35.64           C  
ATOM   4041  HB2 TYR A 242      -5.221  16.687  13.109  1.00 35.64           H  
ATOM   4042  HB3 TYR A 242      -3.665  16.476  13.884  1.00 35.64           H  
ATOM   4043  O   TYR A 242      -4.658  19.943  11.709  1.00 35.64           O  
ATOM   4044  CG  TYR A 242      -4.719  18.219  14.513  1.00 35.64           C  
ATOM   4045  CD1 TYR A 242      -3.842  18.522  15.573  1.00 35.64           C  
ATOM   4046  HD1 TYR A 242      -2.881  18.036  15.641  1.00 35.64           H  
ATOM   4047  CD2 TYR A 242      -5.977  18.839  14.454  1.00 35.64           C  
ATOM   4048  HD2 TYR A 242      -6.644  18.593  13.641  1.00 35.64           H  
ATOM   4049  CE1 TYR A 242      -4.230  19.443  16.566  1.00 35.64           C  
ATOM   4050  HE1 TYR A 242      -3.563  19.660  17.388  1.00 35.64           H  
ATOM   4051  CE2 TYR A 242      -6.358  19.782  15.429  1.00 35.64           C  
ATOM   4052  HE2 TYR A 242      -7.317  20.275  15.380  1.00 35.64           H  
ATOM   4053  OH  TYR A 242      -5.844  20.996  17.430  1.00 35.64           O  
ATOM   4054  HH  TYR A 242      -5.186  21.050  18.128  1.00 35.64           H  
ATOM   4055  CZ  TYR A 242      -5.482  20.087  16.488  1.00 35.64           C  
ATOM   4056  N   GLU A 243      -5.096  18.259  10.297  1.00 38.65           N  
ATOM   4057  H   GLU A 243      -4.939  17.284  10.087  1.00 38.65           H  
ATOM   4058  CA  GLU A 243      -6.129  18.954   9.518  1.00 38.65           C  
ATOM   4059  HA  GLU A 243      -6.161  20.009   9.789  1.00 38.65           H  
ATOM   4060  C   GLU A 243      -7.486  18.342   9.878  1.00 38.65           C  
ATOM   4061  CB  GLU A 243      -5.822  18.862   8.007  1.00 38.65           C  
ATOM   4062  HB2 GLU A 243      -6.717  19.125   7.442  1.00 38.65           H  
ATOM   4063  HB3 GLU A 243      -5.545  17.837   7.762  1.00 38.65           H  
ATOM   4064  O   GLU A 243      -7.653  17.127   9.744  1.00 38.65           O  
ATOM   4065  CG  GLU A 243      -4.688  19.822   7.600  1.00 38.65           C  
ATOM   4066  HG2 GLU A 243      -3.871  19.717   8.314  1.00 38.65           H  
ATOM   4067  HG3 GLU A 243      -5.054  20.846   7.677  1.00 38.65           H  
ATOM   4068  CD  GLU A 243      -4.106  19.600   6.191  1.00 38.65           C  
ATOM   4069  OE1 GLU A 243      -3.005  20.172   5.961  1.00 38.65           O  
ATOM   4070  OE2 GLU A 243      -4.667  18.818   5.388  1.00 38.65           O  
ATOM   4071  N   ILE A 244      -8.423  19.169  10.358  1.00 36.02           N  
ATOM   4072  H   ILE A 244      -8.212  20.154  10.435  1.00 36.02           H  
ATOM   4073  CA  ILE A 244      -9.824  18.788  10.584  1.00 36.02           C  
ATOM   4074  HA  ILE A 244      -9.905  17.701  10.552  1.00 36.02           H  
ATOM   4075  C   ILE A 244     -10.644  19.373   9.436  1.00 36.02           C  
ATOM   4076  CB  ILE A 244     -10.368  19.240  11.963  1.00 36.02           C  
ATOM   4077  HB  ILE A 244     -10.435  20.328  11.976  1.00 36.02           H  
ATOM   4078  O   ILE A 244     -10.733  20.592   9.299  1.00 36.02           O  
ATOM   4079  CG1 ILE A 244      -9.415  18.804  13.095  1.00 36.02           C  
ATOM   4080 HG12 ILE A 244      -9.215  17.736  13.016  1.00 36.02           H  
ATOM   4081 HG13 ILE A 244      -8.481  19.349  12.958  1.00 36.02           H  
ATOM   4082  CG2 ILE A 244     -11.783  18.666  12.171  1.00 36.02           C  
ATOM   4083 HG21 ILE A 244     -12.422  18.903  11.321  1.00 36.02           H  
ATOM   4084 HG22 ILE A 244     -12.252  19.109  13.050  1.00 36.02           H  
ATOM   4085 HG23 ILE A 244     -11.743  17.583  12.288  1.00 36.02           H  
ATOM   4086  CD1 ILE A 244      -9.903  19.113  14.513  1.00 36.02           C  
ATOM   4087 HD11 ILE A 244     -10.085  20.183  14.621  1.00 36.02           H  
ATOM   4088 HD12 ILE A 244     -10.822  18.565  14.719  1.00 36.02           H  
ATOM   4089 HD13 ILE A 244      -9.149  18.799  15.235  1.00 36.02           H  
ATOM   4090  N   ASP A 245     -11.209  18.505   8.603  1.00 35.14           N  
ATOM   4091  H   ASP A 245     -11.078  17.522   8.794  1.00 35.14           H  
ATOM   4092  CA  ASP A 245     -12.204  18.867   7.591  1.00 35.14           C  
ATOM   4093  HA  ASP A 245     -12.222  19.949   7.455  1.00 35.14           H  
ATOM   4094  C   ASP A 245     -13.576  18.437   8.126  1.00 35.14           C  
ATOM   4095  CB  ASP A 245     -11.818  18.243   6.232  1.00 35.14           C  
ATOM   4096  HB2 ASP A 245     -11.791  17.158   6.332  1.00 35.14           H  
ATOM   4097  HB3 ASP A 245     -10.810  18.571   5.979  1.00 35.14           H  
ATOM   4098  O   ASP A 245     -13.899  17.243   8.148  1.00 35.14           O  
ATOM   4099  CG  ASP A 245     -12.741  18.607   5.054  1.00 35.14           C  
ATOM   4100  OD1 ASP A 245     -13.468  19.617   5.127  1.00 35.14           O  
ATOM   4101  OD2 ASP A 245     -12.725  17.868   4.032  1.00 35.14           O  
ATOM   4102  N   GLU A 246     -14.342  19.403   8.636  1.00 35.83           N  
ATOM   4103  H   GLU A 246     -14.010  20.356   8.590  1.00 35.83           H  
ATOM   4104  CA  GLU A 246     -15.728  19.205   9.060  1.00 35.83           C  
ATOM   4105  HA  GLU A 246     -15.868  18.171   9.375  1.00 35.83           H  
ATOM   4106  C   GLU A 246     -16.653  19.474   7.876  1.00 35.83           C  
ATOM   4107  CB  GLU A 246     -16.118  20.103  10.248  1.00 35.83           C  
ATOM   4108  HB2 GLU A 246     -17.147  19.866  10.516  1.00 35.83           H  
ATOM   4109  HB3 GLU A 246     -16.066  21.151   9.952  1.00 35.83           H  
ATOM   4110  O   GLU A 246     -16.740  20.595   7.372  1.00 35.83           O  
ATOM   4111  CG  GLU A 246     -15.224  19.886  11.471  1.00 35.83           C  
ATOM   4112  HG2 GLU A 246     -14.263  20.369  11.291  1.00 35.83           H  
ATOM   4113  HG3 GLU A 246     -15.043  18.816  11.573  1.00 35.83           H  
ATOM   4114  CD  GLU A 246     -15.824  20.439  12.769  1.00 35.83           C  
ATOM   4115  OE1 GLU A 246     -15.539  19.826  13.823  1.00 35.83           O  
ATOM   4116  OE2 GLU A 246     -16.552  21.452  12.713  1.00 35.83           O  
ATOM   4117  N   LYS A 247     -17.371  18.443   7.433  1.00 39.31           N  
ATOM   4118  H   LYS A 247     -17.277  17.563   7.919  1.00 39.31           H  
ATOM   4119  CA  LYS A 247     -18.519  18.601   6.535  1.00 39.31           C  
ATOM   4120  HA  LYS A 247     -18.669  19.664   6.343  1.00 39.31           H  
ATOM   4121  C   LYS A 247     -19.764  18.120   7.257  1.00 39.31           C  
ATOM   4122  CB  LYS A 247     -18.278  17.903   5.191  1.00 39.31           C  
ATOM   4123  HB2 LYS A 247     -19.124  18.111   4.536  1.00 39.31           H  
ATOM   4124  HB3 LYS A 247     -18.208  16.826   5.350  1.00 39.31           H  
ATOM   4125  O   LYS A 247     -19.655  17.330   8.187  1.00 39.31           O  
ATOM   4126  CG  LYS A 247     -16.987  18.418   4.542  1.00 39.31           C  
ATOM   4127  HG2 LYS A 247     -16.887  19.489   4.719  1.00 39.31           H  
ATOM   4128  HG3 LYS A 247     -16.145  17.913   5.017  1.00 39.31           H  
ATOM   4129  CD  LYS A 247     -16.948  18.187   3.031  1.00 39.31           C  
ATOM   4130  HD2 LYS A 247     -17.606  18.901   2.537  1.00 39.31           H  
ATOM   4131  HD3 LYS A 247     -17.297  17.181   2.798  1.00 39.31           H  
ATOM   4132  CE  LYS A 247     -15.498  18.422   2.596  1.00 39.31           C  
ATOM   4133  HE2 LYS A 247     -14.844  18.080   3.398  1.00 39.31           H  
ATOM   4134  HE3 LYS A 247     -15.315  19.494   2.511  1.00 39.31           H  
ATOM   4135  NZ  LYS A 247     -15.158  17.706   1.351  1.00 39.31           N  
ATOM   4136  HZ1 LYS A 247     -15.671  18.092   0.571  1.00 39.31           H  
ATOM   4137  HZ2 LYS A 247     -14.163  17.805   1.210  1.00 39.31           H  
ATOM   4138  HZ3 LYS A 247     -15.382  16.729   1.479  1.00 39.31           H  
ATOM   4139  N   ASN A 248     -20.934  18.575   6.811  1.00 31.95           N  
ATOM   4140  H   ASN A 248     -20.904  19.280   6.088  1.00 31.95           H  
ATOM   4141  CA  ASN A 248     -22.214  18.424   7.519  1.00 31.95           C  
ATOM   4142  HA  ASN A 248     -22.212  19.102   8.373  1.00 31.95           H  
ATOM   4143  C   ASN A 248     -22.490  17.021   8.108  1.00 31.95           C  
ATOM   4144  CB  ASN A 248     -23.344  18.858   6.564  1.00 31.95           C  
ATOM   4145  HB2 ASN A 248     -23.291  18.276   5.644  1.00 31.95           H  
ATOM   4146  HB3 ASN A 248     -24.300  18.634   7.037  1.00 31.95           H  
ATOM   4147  O   ASN A 248     -23.107  16.939   9.162  1.00 31.95           O  
ATOM   4148  CG  ASN A 248     -23.335  20.344   6.237  1.00 31.95           C  
ATOM   4149  ND2 ASN A 248     -24.063  20.756   5.228  1.00 31.95           N  
ATOM   4150 HD21 ASN A 248     -24.682  20.109   4.762  1.00 31.95           H  
ATOM   4151 HD22 ASN A 248     -24.083  21.755   5.081  1.00 31.95           H  
ATOM   4152  OD1 ASN A 248     -22.662  21.154   6.846  1.00 31.95           O  
ATOM   4153  N   ASP A 249     -21.974  15.947   7.495  1.00 32.01           N  
ATOM   4154  H   ASP A 249     -21.506  16.095   6.613  1.00 32.01           H  
ATOM   4155  CA  ASP A 249     -22.205  14.563   7.935  1.00 32.01           C  
ATOM   4156  HA  ASP A 249     -22.928  14.563   8.750  1.00 32.01           H  
ATOM   4157  C   ASP A 249     -20.943  13.837   8.457  1.00 32.01           C  
ATOM   4158  CB  ASP A 249     -22.842  13.787   6.773  1.00 32.01           C  
ATOM   4159  HB2 ASP A 249     -22.084  13.631   6.004  1.00 32.01           H  
ATOM   4160  HB3 ASP A 249     -23.161  12.808   7.131  1.00 32.01           H  
ATOM   4161  O   ASP A 249     -21.015  12.675   8.868  1.00 32.01           O  
ATOM   4162  CG  ASP A 249     -24.050  14.502   6.154  1.00 32.01           C  
ATOM   4163  OD1 ASP A 249     -24.899  15.014   6.911  1.00 32.01           O  
ATOM   4164  OD2 ASP A 249     -24.084  14.547   4.903  1.00 32.01           O  
ATOM   4165  N   TYR A 250     -19.757  14.463   8.424  1.00 32.01           N  
ATOM   4166  H   TYR A 250     -19.739  15.451   8.218  1.00 32.01           H  
ATOM   4167  CA  TYR A 250     -18.511  13.821   8.855  1.00 32.01           C  
ATOM   4168  HA  TYR A 250     -18.765  13.189   9.706  1.00 32.01           H  
ATOM   4169  C   TYR A 250     -17.419  14.787   9.352  1.00 32.01           C  
ATOM   4170  CB  TYR A 250     -17.974  12.901   7.738  1.00 32.01           C  
ATOM   4171  HB2 TYR A 250     -17.186  12.282   8.167  1.00 32.01           H  
ATOM   4172  HB3 TYR A 250     -18.767  12.222   7.427  1.00 32.01           H  
ATOM   4173  O   TYR A 250     -17.183  15.848   8.783  1.00 32.01           O  
ATOM   4174  CG  TYR A 250     -17.409  13.598   6.510  1.00 32.01           C  
ATOM   4175  CD1 TYR A 250     -18.197  13.804   5.357  1.00 32.01           C  
ATOM   4176  HD1 TYR A 250     -19.235  13.507   5.359  1.00 32.01           H  
ATOM   4177  CD2 TYR A 250     -16.076  14.046   6.533  1.00 32.01           C  
ATOM   4178  HD2 TYR A 250     -15.492  13.952   7.437  1.00 32.01           H  
ATOM   4179  CE1 TYR A 250     -17.634  14.424   4.219  1.00 32.01           C  
ATOM   4180  HE1 TYR A 250     -18.231  14.587   3.334  1.00 32.01           H  
ATOM   4181  CE2 TYR A 250     -15.523  14.699   5.423  1.00 32.01           C  
ATOM   4182  HE2 TYR A 250     -14.521  15.095   5.484  1.00 32.01           H  
ATOM   4183  OH  TYR A 250     -15.674  15.424   3.184  1.00 32.01           O  
ATOM   4184  HH  TYR A 250     -14.823  15.749   3.489  1.00 32.01           H  
ATOM   4185  CZ  TYR A 250     -16.291  14.868   4.258  1.00 32.01           C  
ATOM   4186  N   GLN A 251     -16.668  14.340  10.358  1.00 33.01           N  
ATOM   4187  H   GLN A 251     -16.925  13.450  10.760  1.00 33.01           H  
ATOM   4188  CA  GLN A 251     -15.388  14.896  10.796  1.00 33.01           C  
ATOM   4189  HA  GLN A 251     -15.261  15.904  10.403  1.00 33.01           H  
ATOM   4190  C   GLN A 251     -14.252  14.024  10.246  1.00 33.01           C  
ATOM   4191  CB  GLN A 251     -15.359  14.953  12.337  1.00 33.01           C  
ATOM   4192  HB2 GLN A 251     -14.346  14.759  12.690  1.00 33.01           H  
ATOM   4193  HB3 GLN A 251     -16.007  14.175  12.742  1.00 33.01           H  
ATOM   4194  O   GLN A 251     -14.158  12.836  10.564  1.00 33.01           O  
ATOM   4195  CG  GLN A 251     -15.783  16.329  12.873  1.00 33.01           C  
ATOM   4196  HG2 GLN A 251     -16.672  16.679  12.348  1.00 33.01           H  
ATOM   4197  HG3 GLN A 251     -14.968  17.024  12.677  1.00 33.01           H  
ATOM   4198  CD  GLN A 251     -16.046  16.364  14.378  1.00 33.01           C  
ATOM   4199  NE2 GLN A 251     -16.428  17.492  14.924  1.00 33.01           N  
ATOM   4200 HE21 GLN A 251     -16.532  17.514  15.928  1.00 33.01           H  
ATOM   4201 HE22 GLN A 251     -16.288  18.364  14.433  1.00 33.01           H  
ATOM   4202  OE1 GLN A 251     -15.941  15.372  15.086  1.00 33.01           O  
ATOM   4203  N   LEU A 252     -13.392  14.591   9.397  1.00 37.06           N  
ATOM   4204  H   LEU A 252     -13.536  15.556   9.137  1.00 37.06           H  
ATOM   4205  CA  LEU A 252     -12.174  13.932   8.924  1.00 37.06           C  
ATOM   4206  HA  LEU A 252     -12.202  12.876   9.191  1.00 37.06           H  
ATOM   4207  C   LEU A 252     -10.961  14.563   9.603  1.00 37.06           C  
ATOM   4208  CB  LEU A 252     -12.088  14.043   7.394  1.00 37.06           C  
ATOM   4209  HB2 LEU A 252     -12.032  15.101   7.140  1.00 37.06           H  
ATOM   4210  HB3 LEU A 252     -13.003  13.645   6.955  1.00 37.06           H  
ATOM   4211  O   LEU A 252     -10.705  15.749   9.424  1.00 37.06           O  
ATOM   4212  CG  LEU A 252     -10.873  13.317   6.785  1.00 37.06           C  
ATOM   4213  HG  LEU A 252      -9.959  13.584   7.315  1.00 37.06           H  
ATOM   4214  CD1 LEU A 252     -11.061  11.800   6.831  1.00 37.06           C  
ATOM   4215 HD11 LEU A 252     -12.036  11.530   6.424  1.00 37.06           H  
ATOM   4216 HD12 LEU A 252     -10.281  11.314   6.244  1.00 37.06           H  
ATOM   4217 HD13 LEU A 252     -10.988  11.454   7.862  1.00 37.06           H  
ATOM   4218  CD2 LEU A 252     -10.704  13.719   5.319  1.00 37.06           C  
ATOM   4219 HD21 LEU A 252      -9.830  13.224   4.897  1.00 37.06           H  
ATOM   4220 HD22 LEU A 252     -11.596  13.454   4.751  1.00 37.06           H  
ATOM   4221 HD23 LEU A 252     -10.557  14.798   5.262  1.00 37.06           H  
ATOM   4222  N   ILE A 253     -10.188  13.759  10.325  1.00 39.47           N  
ATOM   4223  H   ILE A 253     -10.468  12.795  10.433  1.00 39.47           H  
ATOM   4224  CA  ILE A 253      -8.950  14.177  10.976  1.00 39.47           C  
ATOM   4225  HA  ILE A 253      -8.826  15.252  10.851  1.00 39.47           H  
ATOM   4226  C   ILE A 253      -7.794  13.476  10.283  1.00 39.47           C  
ATOM   4227  CB  ILE A 253      -8.981  13.906  12.490  1.00 39.47           C  
ATOM   4228  HB  ILE A 253      -9.015  12.829  12.653  1.00 39.47           H  
ATOM   4229  O   ILE A 253      -7.695  12.247  10.274  1.00 39.47           O  
ATOM   4230  CG1 ILE A 253     -10.254  14.531  13.100  1.00 39.47           C  
ATOM   4231 HG12 ILE A 253     -11.137  14.074  12.653  1.00 39.47           H  
ATOM   4232 HG13 ILE A 253     -10.282  15.601  12.893  1.00 39.47           H  
ATOM   4233  CG2 ILE A 253      -7.696  14.454  13.144  1.00 39.47           C  
ATOM   4234 HG21 ILE A 253      -7.652  15.537  13.030  1.00 39.47           H  
ATOM   4235 HG22 ILE A 253      -7.680  14.208  14.206  1.00 39.47           H  
ATOM   4236 HG23 ILE A 253      -6.811  14.004  12.695  1.00 39.47           H  
ATOM   4237  CD1 ILE A 253     -10.367  14.309  14.600  1.00 39.47           C  
ATOM   4238 HD11 ILE A 253     -10.133  13.270  14.828  1.00 39.47           H  
ATOM   4239 HD12 ILE A 253     -11.384  14.533  14.922  1.00 39.47           H  
ATOM   4240 HD13 ILE A 253      -9.676  14.967  15.128  1.00 39.47           H  
ATOM   4241  N   LYS A 254      -6.914  14.270   9.681  1.00 40.10           N  
ATOM   4242  H   LYS A 254      -7.090  15.264   9.709  1.00 40.10           H  
ATOM   4243  CA  LYS A 254      -5.732  13.778   8.978  1.00 40.10           C  
ATOM   4244  HA  LYS A 254      -5.763  12.689   8.934  1.00 40.10           H  
ATOM   4245  C   LYS A 254      -4.475  14.176   9.739  1.00 40.10           C  
ATOM   4246  CB  LYS A 254      -5.773  14.319   7.548  1.00 40.10           C  
ATOM   4247  HB2 LYS A 254      -6.740  14.076   7.108  1.00 40.10           H  
ATOM   4248  HB3 LYS A 254      -5.672  15.404   7.572  1.00 40.10           H  
ATOM   4249  O   LYS A 254      -4.210  15.364   9.910  1.00 40.10           O  
ATOM   4250  CG  LYS A 254      -4.669  13.712   6.680  1.00 40.10           C  
ATOM   4251  HG2 LYS A 254      -4.809  12.633   6.609  1.00 40.10           H  
ATOM   4252  HG3 LYS A 254      -3.695  13.920   7.122  1.00 40.10           H  
ATOM   4253  CD  LYS A 254      -4.739  14.331   5.286  1.00 40.10           C  
ATOM   4254  HD2 LYS A 254      -5.717  14.131   4.850  1.00 40.10           H  
ATOM   4255  HD3 LYS A 254      -4.613  15.410   5.381  1.00 40.10           H  
ATOM   4256  CE  LYS A 254      -3.645  13.763   4.384  1.00 40.10           C  
ATOM   4257  HE2 LYS A 254      -3.846  12.708   4.203  1.00 40.10           H  
ATOM   4258  HE3 LYS A 254      -2.691  13.848   4.905  1.00 40.10           H  
ATOM   4259  NZ  LYS A 254      -3.601  14.529   3.118  1.00 40.10           N  
ATOM   4260  HZ1 LYS A 254      -3.465  15.507   3.330  1.00 40.10           H  
ATOM   4261  HZ2 LYS A 254      -4.482  14.455   2.630  1.00 40.10           H  
ATOM   4262  HZ3 LYS A 254      -2.846  14.219   2.523  1.00 40.10           H  
ATOM   4263  N   ILE A 255      -3.681  13.185  10.142  1.00 40.21           N  
ATOM   4264  H   ILE A 255      -3.991  12.234   9.998  1.00 40.21           H  
ATOM   4265  CA  ILE A 255      -2.429  13.374  10.883  1.00 40.21           C  
ATOM   4266  HA  ILE A 255      -2.304  14.430  11.123  1.00 40.21           H  
ATOM   4267  C   ILE A 255      -1.267  12.954   9.979  1.00 40.21           C  
ATOM   4268  CB  ILE A 255      -2.466  12.607  12.225  1.00 40.21           C  
ATOM   4269  HB  ILE A 255      -2.560  11.543  12.010  1.00 40.21           H  
ATOM   4270  O   ILE A 255      -1.018  11.769   9.747  1.00 40.21           O  
ATOM   4271  CG1 ILE A 255      -3.678  13.043  13.085  1.00 40.21           C  
ATOM   4272 HG12 ILE A 255      -4.592  12.975  12.495  1.00 40.21           H  
ATOM   4273 HG13 ILE A 255      -3.552  14.082  13.389  1.00 40.21           H  
ATOM   4274  CG2 ILE A 255      -1.148  12.843  12.987  1.00 40.21           C  
ATOM   4275 HG21 ILE A 255      -1.144  12.281  13.921  1.00 40.21           H  
ATOM   4276 HG22 ILE A 255      -0.295  12.498  12.404  1.00 40.21           H  
ATOM   4277 HG23 ILE A 255      -1.030  13.903  13.210  1.00 40.21           H  
ATOM   4278  CD1 ILE A 255      -3.912  12.184  14.332  1.00 40.21           C  
ATOM   4279 HD11 ILE A 255      -4.041  11.142  14.038  1.00 40.21           H  
ATOM   4280 HD12 ILE A 255      -4.823  12.518  14.828  1.00 40.21           H  
ATOM   4281 HD13 ILE A 255      -3.083  12.274  15.033  1.00 40.21           H  
ATOM   4282  N   THR A 256      -0.564  13.939   9.419  1.00 39.16           N  
ATOM   4283  H   THR A 256      -0.811  14.889   9.657  1.00 39.16           H  
ATOM   4284  CA  THR A 256       0.593  13.720   8.534  1.00 39.16           C  
ATOM   4285  HA  THR A 256       0.566  12.700   8.150  1.00 39.16           H  
ATOM   4286  C   THR A 256       1.906  13.902   9.289  1.00 39.16           C  
ATOM   4287  CB  THR A 256       0.585  14.667   7.326  1.00 39.16           C  
ATOM   4288  HB  THR A 256       1.523  14.550   6.783  1.00 39.16           H  
ATOM   4289  O   THR A 256       2.093  14.915   9.964  1.00 39.16           O  
ATOM   4290  CG2 THR A 256      -0.566  14.391   6.361  1.00 39.16           C  
ATOM   4291 HG21 THR A 256      -0.529  15.117   5.549  1.00 39.16           H  
ATOM   4292 HG22 THR A 256      -0.463  13.388   5.948  1.00 39.16           H  
ATOM   4293 HG23 THR A 256      -1.515  14.490   6.888  1.00 39.16           H  
ATOM   4294  OG1 THR A 256       0.475  16.005   7.753  1.00 39.16           O  
ATOM   4295  HG1 THR A 256       0.934  16.076   8.593  1.00 39.16           H  
ATOM   4296  N   HIS A 257       2.856  12.984   9.102  1.00 36.42           N  
ATOM   4297  H   HIS A 257       2.639  12.156   8.566  1.00 36.42           H  
ATOM   4298  CA  HIS A 257       4.155  13.025   9.785  1.00 36.42           C  
ATOM   4299  HA  HIS A 257       3.967  13.102  10.856  1.00 36.42           H  
ATOM   4300  C   HIS A 257       5.027  14.240   9.396  1.00 36.42           C  
ATOM   4301  CB  HIS A 257       4.878  11.693   9.535  1.00 36.42           C  
ATOM   4302  HB2 HIS A 257       5.291  11.686   8.526  1.00 36.42           H  
ATOM   4303  HB3 HIS A 257       4.157  10.878   9.609  1.00 36.42           H  
ATOM   4304  O   HIS A 257       5.868  14.662  10.183  1.00 36.42           O  
ATOM   4305  CG  HIS A 257       5.983  11.413  10.523  1.00 36.42           C  
ATOM   4306  CD2 HIS A 257       6.008  10.418  11.465  1.00 36.42           C  
ATOM   4307  HD2 HIS A 257       5.244   9.673  11.636  1.00 36.42           H  
ATOM   4308  ND1 HIS A 257       7.131  12.153  10.690  1.00 36.42           N  
ATOM   4309  HD1 HIS A 257       7.269  13.090  10.338  1.00 36.42           H  
ATOM   4310  CE1 HIS A 257       7.831  11.614  11.701  1.00 36.42           C  
ATOM   4311  HE1 HIS A 257       8.731  12.032  12.127  1.00 36.42           H  
ATOM   4312  NE2 HIS A 257       7.194  10.544  12.189  1.00 36.42           N  
ATOM   4313  N   ASP A 258       4.804  14.871   8.237  1.00 33.70           N  
ATOM   4314  H   ASP A 258       4.180  14.446   7.565  1.00 33.70           H  
ATOM   4315  CA  ASP A 258       5.594  16.035   7.793  1.00 33.70           C  
ATOM   4316  HA  ASP A 258       6.647  15.750   7.791  1.00 33.70           H  
ATOM   4317  C   ASP A 258       5.466  17.256   8.735  1.00 33.70           C  
ATOM   4318  CB  ASP A 258       5.209  16.408   6.347  1.00 33.70           C  
ATOM   4319  HB2 ASP A 258       5.803  17.268   6.037  1.00 33.70           H  
ATOM   4320  HB3 ASP A 258       4.160  16.703   6.332  1.00 33.70           H  
ATOM   4321  O   ASP A 258       6.263  18.191   8.651  1.00 33.70           O  
ATOM   4322  CG  ASP A 258       5.428  15.282   5.320  1.00 33.70           C  
ATOM   4323  OD1 ASP A 258       6.217  14.350   5.598  1.00 33.70           O  
ATOM   4324  OD2 ASP A 258       4.772  15.336   4.257  1.00 33.70           O  
ATOM   4325  N   LYS A 259       4.485  17.243   9.655  1.00 32.96           N  
ATOM   4326  H   LYS A 259       3.887  16.429   9.670  1.00 32.96           H  
ATOM   4327  CA  LYS A 259       4.207  18.323  10.615  1.00 32.96           C  
ATOM   4328  HA  LYS A 259       4.888  19.150  10.414  1.00 32.96           H  
ATOM   4329  C   LYS A 259       4.467  17.961  12.095  1.00 32.96           C  
ATOM   4330  CB  LYS A 259       2.777  18.847  10.391  1.00 32.96           C  
ATOM   4331  HB2 LYS A 259       2.596  19.635  11.122  1.00 32.96           H  
ATOM   4332  HB3 LYS A 259       2.075  18.034  10.578  1.00 32.96           H  
ATOM   4333  O   LYS A 259       4.509  18.871  12.918  1.00 32.96           O  
ATOM   4334  CG  LYS A 259       2.515  19.433   8.986  1.00 32.96           C  
ATOM   4335  HG2 LYS A 259       2.656  18.656   8.235  1.00 32.96           H  
ATOM   4336  HG3 LYS A 259       3.220  20.242   8.795  1.00 32.96           H  
ATOM   4337  CD  LYS A 259       1.075  19.972   8.877  1.00 32.96           C  
ATOM   4338  HD2 LYS A 259       0.936  20.774   9.602  1.00 32.96           H  
ATOM   4339  HD3 LYS A 259       0.389  19.164   9.129  1.00 32.96           H  
ATOM   4340  CE  LYS A 259       0.733  20.490   7.468  1.00 32.96           C  
ATOM   4341  HE2 LYS A 259       1.343  21.367   7.251  1.00 32.96           H  
ATOM   4342  HE3 LYS A 259       0.988  19.713   6.748  1.00 32.96           H  
ATOM   4343  NZ  LYS A 259      -0.718  20.818   7.342  1.00 32.96           N  
ATOM   4344  HZ1 LYS A 259      -1.303  20.011   7.504  1.00 32.96           H  
ATOM   4345  HZ2 LYS A 259      -1.010  21.068   6.408  1.00 32.96           H  
ATOM   4346  HZ3 LYS A 259      -1.022  21.531   7.989  1.00 32.96           H  
ATOM   4347  N   PHE A 260       4.713  16.689  12.443  1.00 31.21           N  
ATOM   4348  H   PHE A 260       4.767  15.999  11.707  1.00 31.21           H  
ATOM   4349  CA  PHE A 260       5.084  16.256  13.804  1.00 31.21           C  
ATOM   4350  HA  PHE A 260       4.825  17.037  14.518  1.00 31.21           H  
ATOM   4351  C   PHE A 260       6.597  16.036  13.893  1.00 31.21           C  
ATOM   4352  CB  PHE A 260       4.307  14.996  14.225  1.00 31.21           C  
ATOM   4353  HB2 PHE A 260       4.147  14.353  13.359  1.00 31.21           H  
ATOM   4354  HB3 PHE A 260       4.912  14.428  14.931  1.00 31.21           H  
ATOM   4355  O   PHE A 260       7.121  14.993  13.517  1.00 31.21           O  
ATOM   4356  CG  PHE A 260       2.981  15.288  14.901  1.00 31.21           C  
ATOM   4357  CD1 PHE A 260       2.912  15.388  16.305  1.00 31.21           C  
ATOM   4358  HD1 PHE A 260       3.797  15.246  16.907  1.00 31.21           H  
ATOM   4359  CD2 PHE A 260       1.817  15.463  14.130  1.00 31.21           C  
ATOM   4360  HD2 PHE A 260       1.860  15.386  13.054  1.00 31.21           H  
ATOM   4361  CE1 PHE A 260       1.684  15.657  16.935  1.00 31.21           C  
ATOM   4362  HE1 PHE A 260       1.628  15.723  18.012  1.00 31.21           H  
ATOM   4363  CE2 PHE A 260       0.590  15.736  14.762  1.00 31.21           C  
ATOM   4364  HE2 PHE A 260      -0.305  15.873  14.173  1.00 31.21           H  
ATOM   4365  CZ  PHE A 260       0.522  15.830  16.163  1.00 31.21           C  
ATOM   4366  HZ  PHE A 260      -0.421  16.030  16.649  1.00 31.21           H  
ATOM   4367  N   ASN A 261       7.319  17.036  14.393  1.00 30.86           N  
ATOM   4368  H   ASN A 261       6.836  17.876  14.677  1.00 30.86           H  
ATOM   4369  CA  ASN A 261       8.754  16.932  14.642  1.00 30.86           C  
ATOM   4370  HA  ASN A 261       9.138  16.037  14.152  1.00 30.86           H  
ATOM   4371  C   ASN A 261       8.963  16.736  16.150  1.00 30.86           C  
ATOM   4372  CB  ASN A 261       9.448  18.162  14.014  1.00 30.86           C  
ATOM   4373  HB2 ASN A 261       8.795  18.585  13.250  1.00 30.86           H  
ATOM   4374  HB3 ASN A 261       9.611  18.936  14.763  1.00 30.86           H  
ATOM   4375  O   ASN A 261       9.277  17.684  16.870  1.00 30.86           O  
ATOM   4376  CG  ASN A 261      10.763  17.859  13.314  1.00 30.86           C  
ATOM   4377  ND2 ASN A 261      11.385  18.869  12.754  1.00 30.86           N  
ATOM   4378 HD21 ASN A 261      12.206  18.618  12.223  1.00 30.86           H  
ATOM   4379 HD22 ASN A 261      10.955  19.783  12.759  1.00 30.86           H  
ATOM   4380  OD1 ASN A 261      11.248  16.748  13.206  1.00 30.86           O  
ATOM   4381  N   ILE A 262       8.709  15.524  16.651  1.00 29.16           N  
ATOM   4382  H   ILE A 262       8.427  14.780  16.029  1.00 29.16           H  
ATOM   4383  CA  ILE A 262       9.009  15.192  18.047  1.00 29.16           C  
ATOM   4384  HA  ILE A 262       8.665  16.007  18.684  1.00 29.16           H  
ATOM   4385  C   ILE A 262      10.535  15.106  18.156  1.00 29.16           C  
ATOM   4386  CB  ILE A 262       8.285  13.906  18.522  1.00 29.16           C  
ATOM   4387  HB  ILE A 262       8.651  13.060  17.939  1.00 29.16           H  
ATOM   4388  O   ILE A 262      11.150  14.138  17.718  1.00 29.16           O  
ATOM   4389  CG1 ILE A 262       6.754  14.025  18.316  1.00 29.16           C  
ATOM   4390 HG12 ILE A 262       6.377  14.874  18.886  1.00 29.16           H  
ATOM   4391 HG13 ILE A 262       6.549  14.211  17.262  1.00 29.16           H  
ATOM   4392  CG2 ILE A 262       8.600  13.655  20.010  1.00 29.16           C  
ATOM   4393 HG21 ILE A 262       8.215  12.682  20.317  1.00 29.16           H  
ATOM   4394 HG22 ILE A 262       9.676  13.643  20.184  1.00 29.16           H  
ATOM   4395 HG23 ILE A 262       8.148  14.427  20.633  1.00 29.16           H  
ATOM   4396  CD1 ILE A 262       5.957  12.774  18.711  1.00 29.16           C  
ATOM   4397 HD11 ILE A 262       4.918  12.900  18.409  1.00 29.16           H  
ATOM   4398 HD12 ILE A 262       6.367  11.897  18.209  1.00 29.16           H  
ATOM   4399 HD13 ILE A 262       5.986  12.625  19.790  1.00 29.16           H  
ATOM   4400  N   MET A 263      11.169  16.144  18.706  1.00 26.11           N  
ATOM   4401  H   MET A 263      10.617  16.945  18.979  1.00 26.11           H  
ATOM   4402  CA  MET A 263      12.520  15.996  19.244  1.00 26.11           C  
ATOM   4403  HA  MET A 263      13.152  15.461  18.535  1.00 26.11           H  
ATOM   4404  C   MET A 263      12.407  15.154  20.511  1.00 26.11           C  
ATOM   4405  CB  MET A 263      13.175  17.347  19.585  1.00 26.11           C  
ATOM   4406  HB2 MET A 263      12.473  17.970  20.140  1.00 26.11           H  
ATOM   4407  HB3 MET A 263      14.027  17.146  20.234  1.00 26.11           H  
ATOM   4408  O   MET A 263      12.189  15.700  21.591  1.00 26.11           O  
ATOM   4409  CG  MET A 263      13.706  18.132  18.388  1.00 26.11           C  
ATOM   4410  HG2 MET A 263      14.277  17.464  17.742  1.00 26.11           H  
ATOM   4411  HG3 MET A 263      12.853  18.513  17.825  1.00 26.11           H  
ATOM   4412  SD  MET A 263      14.777  19.514  18.896  1.00 26.11           S  
ATOM   4413  CE  MET A 263      14.342  20.725  17.627  1.00 26.11           C  
ATOM   4414  HE1 MET A 263      13.279  20.955  17.697  1.00 26.11           H  
ATOM   4415  HE2 MET A 263      14.558  20.313  16.641  1.00 26.11           H  
ATOM   4416  HE3 MET A 263      14.920  21.636  17.780  1.00 26.11           H  
ATOM   4417  N   THR A 264      12.553  13.838  20.404  1.00 27.01           N  
ATOM   4418  H   THR A 264      12.642  13.392  19.502  1.00 27.01           H  
ATOM   4419  CA  THR A 264      12.865  13.039  21.586  1.00 27.01           C  
ATOM   4420  HA  THR A 264      12.182  13.313  22.389  1.00 27.01           H  
ATOM   4421  C   THR A 264      14.281  13.408  22.031  1.00 27.01           C  
ATOM   4422  CB  THR A 264      12.680  11.532  21.346  1.00 27.01           C  
ATOM   4423  HB  THR A 264      13.176  10.976  22.142  1.00 27.01           H  
ATOM   4424  O   THR A 264      15.241  13.385  21.254  1.00 27.01           O  
ATOM   4425  CG2 THR A 264      11.197  11.163  21.329  1.00 27.01           C  
ATOM   4426 HG21 THR A 264      10.708  11.595  20.455  1.00 27.01           H  
ATOM   4427 HG22 THR A 264      11.096  10.078  21.289  1.00 27.01           H  
ATOM   4428 HG23 THR A 264      10.711  11.513  22.239  1.00 27.01           H  
ATOM   4429  OG1 THR A 264      13.202  11.148  20.094  1.00 27.01           O  
ATOM   4430  HG1 THR A 264      13.196  10.188  20.088  1.00 27.01           H  
ATOM   4431  N   LYS A 265      14.411  13.859  23.285  1.00 25.74           N  
ATOM   4432  H   LYS A 265      13.587  13.828  23.868  1.00 25.74           H  
ATOM   4433  CA  LYS A 265      15.713  13.919  23.953  1.00 25.74           C  
ATOM   4434  HA  LYS A 265      16.407  14.516  23.361  1.00 25.74           H  
ATOM   4435  C   LYS A 265      16.237  12.485  24.011  1.00 25.74           C  
ATOM   4436  CB  LYS A 265      15.581  14.490  25.374  1.00 25.74           C  
ATOM   4437  HB2 LYS A 265      14.647  14.142  25.816  1.00 25.74           H  
ATOM   4438  HB3 LYS A 265      16.393  14.087  25.980  1.00 25.74           H  
ATOM   4439  O   LYS A 265      15.487  11.580  24.345  1.00 25.74           O  
ATOM   4440  CG  LYS A 265      15.663  16.023  25.445  1.00 25.74           C  
ATOM   4441  HG2 LYS A 265      14.885  16.463  24.821  1.00 25.74           H  
ATOM   4442  HG3 LYS A 265      16.641  16.351  25.093  1.00 25.74           H  
ATOM   4443  CD  LYS A 265      15.463  16.455  26.904  1.00 25.74           C  
ATOM   4444  HD2 LYS A 265      14.459  16.161  27.211  1.00 25.74           H  
ATOM   4445  HD3 LYS A 265      16.177  15.921  27.530  1.00 25.74           H  
ATOM   4446  CE  LYS A 265      15.641  17.960  27.117  1.00 25.74           C  
ATOM   4447  HE2 LYS A 265      14.967  18.487  26.442  1.00 25.74           H  
ATOM   4448  HE3 LYS A 265      16.667  18.230  26.870  1.00 25.74           H  
ATOM   4449  NZ  LYS A 265      15.330  18.307  28.528  1.00 25.74           N  
ATOM   4450  HZ1 LYS A 265      14.385  18.030  28.752  1.00 25.74           H  
ATOM   4451  HZ2 LYS A 265      15.928  17.790  29.158  1.00 25.74           H  
ATOM   4452  HZ3 LYS A 265      15.431  19.294  28.713  1.00 25.74           H  
ATOM   4453  N   ALA A 266      17.508  12.301  23.671  1.00 28.47           N  
ATOM   4454  H   ALA A 266      18.054  13.101  23.385  1.00 28.47           H  
ATOM   4455  CA  ALA A 266      18.194  11.025  23.828  1.00 28.47           C  
ATOM   4456  HA  ALA A 266      17.781  10.300  23.126  1.00 28.47           H  
ATOM   4457  C   ALA A 266      17.993  10.497  25.262  1.00 28.47           C  
ATOM   4458  CB  ALA A 266      19.677  11.265  23.508  1.00 28.47           C  
ATOM   4459  HB1 ALA A 266      20.218  10.325  23.614  1.00 28.47           H  
ATOM   4460  HB2 ALA A 266      20.097  11.993  24.202  1.00 28.47           H  
ATOM   4461  HB3 ALA A 266      19.784  11.621  22.483  1.00 28.47           H  
ATOM   4462  O   ALA A 266      18.346  11.215  26.201  1.00 28.47           O  
ATOM   4463  N   GLY A 267      17.414   9.300  25.410  1.00 26.84           N  
ATOM   4464  H   GLY A 267      17.137   8.774  24.594  1.00 26.84           H  
ATOM   4465  CA  GLY A 267      17.243   8.637  26.709  1.00 26.84           C  
ATOM   4466  HA2 GLY A 267      17.284   9.380  27.505  1.00 26.84           H  
ATOM   4467  HA3 GLY A 267      18.076   7.949  26.855  1.00 26.84           H  
ATOM   4468  C   GLY A 267      15.956   7.832  26.938  1.00 26.84           C  
ATOM   4469  O   GLY A 267      15.907   7.124  27.931  1.00 26.84           O  
ATOM   4470  N   GLU A 268      14.947   7.889  26.065  1.00 28.44           N  
ATOM   4471  H   GLU A 268      15.007   8.515  25.274  1.00 28.44           H  
ATOM   4472  CA  GLU A 268      13.751   7.023  26.139  1.00 28.44           C  
ATOM   4473  HA  GLU A 268      13.864   6.289  26.937  1.00 28.44           H  
ATOM   4474  C   GLU A 268      13.646   6.234  24.822  1.00 28.44           C  
ATOM   4475  CB  GLU A 268      12.495   7.850  26.470  1.00 28.44           C  
ATOM   4476  HB2 GLU A 268      12.473   8.731  25.829  1.00 28.44           H  
ATOM   4477  HB3 GLU A 268      11.612   7.246  26.262  1.00 28.44           H  
ATOM   4478  O   GLU A 268      13.135   6.721  23.811  1.00 28.44           O  
ATOM   4479  CG  GLU A 268      12.452   8.276  27.952  1.00 28.44           C  
ATOM   4480  HG2 GLU A 268      12.389   7.381  28.571  1.00 28.44           H  
ATOM   4481  HG3 GLU A 268      13.385   8.787  28.194  1.00 28.44           H  
ATOM   4482  CD  GLU A 268      11.286   9.223  28.301  1.00 28.44           C  
ATOM   4483  OE1 GLU A 268      11.221   9.656  29.474  1.00 28.44           O  
ATOM   4484  OE2 GLU A 268      10.514   9.609  27.389  1.00 28.44           O  
ATOM   4485  N   ASP A 269      14.264   5.053  24.825  1.00 31.08           N  
ATOM   4486  H   ASP A 269      14.600   4.713  25.715  1.00 31.08           H  
ATOM   4487  CA  ASP A 269      14.696   4.263  23.663  1.00 31.08           C  
ATOM   4488  HA  ASP A 269      14.658   4.910  22.786  1.00 31.08           H  
ATOM   4489  C   ASP A 269      13.756   3.083  23.313  1.00 31.08           C  
ATOM   4490  CB  ASP A 269      16.180   3.829  23.869  1.00 31.08           C  
ATOM   4491  HB2 ASP A 269      16.342   2.819  23.494  1.00 31.08           H  
ATOM   4492  HB3 ASP A 269      16.394   3.789  24.937  1.00 31.08           H  
ATOM   4493  O   ASP A 269      14.198   2.141  22.668  1.00 31.08           O  
ATOM   4494  CG  ASP A 269      17.237   4.713  23.179  1.00 31.08           C  
ATOM   4495  OD1 ASP A 269      16.939   5.360  22.144  1.00 31.08           O  
ATOM   4496  OD2 ASP A 269      18.391   4.751  23.671  1.00 31.08           O  
ATOM   4497  N   ASP A 270      12.456   3.123  23.638  1.00 29.19           N  
ATOM   4498  H   ASP A 270      12.152   3.848  24.273  1.00 29.19           H  
ATOM   4499  CA  ASP A 270      11.556   1.967  23.389  1.00 29.19           C  
ATOM   4500  HA  ASP A 270      12.154   1.123  23.048  1.00 29.19           H  
ATOM   4501  C   ASP A 270      10.538   2.140  22.247  1.00 29.19           C  
ATOM   4502  CB  ASP A 270      10.913   1.497  24.699  1.00 29.19           C  
ATOM   4503  HB2 ASP A 270      10.108   0.795  24.478  1.00 29.19           H  
ATOM   4504  HB3 ASP A 270      10.479   2.354  25.214  1.00 29.19           H  
ATOM   4505  O   ASP A 270       9.764   1.237  21.938  1.00 29.19           O  
ATOM   4506  CG  ASP A 270      11.915   0.777  25.610  1.00 29.19           C  
ATOM   4507  OD1 ASP A 270      12.858   0.146  25.081  1.00 29.19           O  
ATOM   4508  OD2 ASP A 270      11.724   0.884  26.838  1.00 29.19           O  
ATOM   4509  N   CYS A 271      10.556   3.266  21.530  1.00 30.82           N  
ATOM   4510  H   CYS A 271      11.201   3.987  21.824  1.00 30.82           H  
ATOM   4511  CA  CYS A 271       9.733   3.439  20.320  1.00 30.82           C  
ATOM   4512  HA  CYS A 271       8.940   2.691  20.312  1.00 30.82           H  
ATOM   4513  C   CYS A 271      10.493   3.192  19.004  1.00 30.82           C  
ATOM   4514  CB  CYS A 271       9.044   4.804  20.380  1.00 30.82           C  
ATOM   4515  HB2 CYS A 271       8.746   5.107  19.377  1.00 30.82           H  
ATOM   4516  HB3 CYS A 271       9.728   5.550  20.785  1.00 30.82           H  
ATOM   4517  O   CYS A 271       9.893   3.217  17.928  1.00 30.82           O  
ATOM   4518  SG  CYS A 271       7.572   4.665  21.438  1.00 30.82           S  
ATOM   4519  HG  CYS A 271       8.157   4.045  22.467  1.00 30.82           H  
ATOM   4520  N   PHE A 272      11.805   2.949  19.059  1.00 28.51           N  
ATOM   4521  H   PHE A 272      12.239   2.866  19.967  1.00 28.51           H  
ATOM   4522  CA  PHE A 272      12.649   2.750  17.881  1.00 28.51           C  
ATOM   4523  HA  PHE A 272      12.065   2.272  17.095  1.00 28.51           H  
ATOM   4524  C   PHE A 272      13.852   1.874  18.244  1.00 28.51           C  
ATOM   4525  CB  PHE A 272      13.163   4.118  17.382  1.00 28.51           C  
ATOM   4526  HB2 PHE A 272      13.847   3.945  16.551  1.00 28.51           H  
ATOM   4527  HB3 PHE A 272      13.738   4.591  18.178  1.00 28.51           H  
ATOM   4528  O   PHE A 272      14.591   2.255  19.145  1.00 28.51           O  
ATOM   4529  CG  PHE A 272      12.090   5.087  16.921  1.00 28.51           C  
ATOM   4530  CD1 PHE A 272      11.531   4.953  15.637  1.00 28.51           C  
ATOM   4531  HD1 PHE A 272      11.869   4.160  14.986  1.00 28.51           H  
ATOM   4532  CD2 PHE A 272      11.611   6.087  17.789  1.00 28.51           C  
ATOM   4533  HD2 PHE A 272      12.016   6.174  18.787  1.00 28.51           H  
ATOM   4534  CE1 PHE A 272      10.494   5.809  15.224  1.00 28.51           C  
ATOM   4535  HE1 PHE A 272      10.036   5.677  14.255  1.00 28.51           H  
ATOM   4536  CE2 PHE A 272      10.569   6.939  17.379  1.00 28.51           C  
ATOM   4537  HE2 PHE A 272      10.177   7.677  18.063  1.00 28.51           H  
ATOM   4538  CZ  PHE A 272      10.009   6.798  16.097  1.00 28.51           C  
ATOM   4539  HZ  PHE A 272       9.184   7.429  15.799  1.00 28.51           H  
ATOM   4540  N   PRO A 273      14.169   0.783  17.520  1.00 22.97           N  
ATOM   4541  CA  PRO A 273      15.467   0.154  17.694  1.00 22.97           C  
ATOM   4542  HA  PRO A 273      15.670  -0.005  18.753  1.00 22.97           H  
ATOM   4543  C   PRO A 273      16.538   1.087  17.111  1.00 22.97           C  
ATOM   4544  CB  PRO A 273      15.361  -1.210  17.009  1.00 22.97           C  
ATOM   4545  HB2 PRO A 273      16.316  -1.549  16.606  1.00 22.97           H  
ATOM   4546  HB3 PRO A 273      14.974  -1.938  17.723  1.00 22.97           H  
ATOM   4547  O   PRO A 273      16.807   1.094  15.907  1.00 22.97           O  
ATOM   4548  CG  PRO A 273      14.321  -0.978  15.913  1.00 22.97           C  
ATOM   4549  HG2 PRO A 273      14.815  -0.606  15.016  1.00 22.97           H  
ATOM   4550  HG3 PRO A 273      13.767  -1.890  15.689  1.00 22.97           H  
ATOM   4551  CD  PRO A 273      13.405   0.113  16.479  1.00 22.97           C  
ATOM   4552  HD2 PRO A 273      13.114   0.808  15.692  1.00 22.97           H  
ATOM   4553  HD3 PRO A 273      12.521  -0.344  16.925  1.00 22.97           H  
ATOM   4554  N   ILE A 274      17.157   1.894  17.975  1.00 26.41           N  
ATOM   4555  H   ILE A 274      16.761   1.964  18.901  1.00 26.41           H  
ATOM   4556  CA  ILE A 274      18.453   2.529  17.729  1.00 26.41           C  
ATOM   4557  HA  ILE A 274      18.718   2.384  16.682  1.00 26.41           H  
ATOM   4558  C   ILE A 274      19.495   1.780  18.562  1.00 26.41           C  
ATOM   4559  CB  ILE A 274      18.452   4.060  17.991  1.00 26.41           C  
ATOM   4560  HB  ILE A 274      18.295   4.234  19.055  1.00 26.41           H  
ATOM   4561  O   ILE A 274      20.013   2.284  19.553  1.00 26.41           O  
ATOM   4562  CG1 ILE A 274      17.319   4.770  17.213  1.00 26.41           C  
ATOM   4563 HG12 ILE A 274      16.364   4.351  17.530  1.00 26.41           H  
ATOM   4564 HG13 ILE A 274      17.432   4.580  16.146  1.00 26.41           H  
ATOM   4565  CG2 ILE A 274      19.817   4.665  17.576  1.00 26.41           C  
ATOM   4566 HG21 ILE A 274      19.947   4.587  16.496  1.00 26.41           H  
ATOM   4567 HG22 ILE A 274      20.638   4.156  18.079  1.00 26.41           H  
ATOM   4568 HG23 ILE A 274      19.860   5.710  17.884  1.00 26.41           H  
ATOM   4569  CD1 ILE A 274      17.242   6.286  17.448  1.00 26.41           C  
ATOM   4570 HD11 ILE A 274      16.324   6.669  17.003  1.00 26.41           H  
ATOM   4571 HD12 ILE A 274      18.088   6.793  16.984  1.00 26.41           H  
ATOM   4572 HD13 ILE A 274      17.227   6.493  18.518  1.00 26.41           H  
ATOM   4573  N   THR A 275      19.915   0.593  18.120  1.00 23.00           N  
ATOM   4574  H   THR A 275      19.422   0.114  17.380  1.00 23.00           H  
ATOM   4575  CA  THR A 275      21.235   0.104  18.536  1.00 23.00           C  
ATOM   4576  HA  THR A 275      21.377   0.345  19.590  1.00 23.00           H  
ATOM   4577  C   THR A 275      22.294   0.855  17.745  1.00 23.00           C  
ATOM   4578  CB  THR A 275      21.405  -1.410  18.462  1.00 23.00           C  
ATOM   4579  HB  THR A 275      22.461  -1.657  18.574  1.00 23.00           H  
ATOM   4580  O   THR A 275      22.589   0.588  16.577  1.00 23.00           O  
ATOM   4581  CG2 THR A 275      20.632  -2.085  19.592  1.00 23.00           C  
ATOM   4582 HG21 THR A 275      20.748  -3.166  19.515  1.00 23.00           H  
ATOM   4583 HG22 THR A 275      21.014  -1.760  20.560  1.00 23.00           H  
ATOM   4584 HG23 THR A 275      19.572  -1.841  19.525  1.00 23.00           H  
ATOM   4585  OG1 THR A 275      20.953  -1.882  17.218  1.00 23.00           O  
ATOM   4586  HG1 THR A 275      21.507  -1.477  16.546  1.00 23.00           H  
ATOM   4587  N   SER A 276      22.830   1.871  18.409  1.00 26.75           N  
ATOM   4588  H   SER A 276      22.402   2.081  19.300  1.00 26.75           H  
ATOM   4589  CA  SER A 276      23.991   2.637  17.994  1.00 26.75           C  
ATOM   4590  HA  SER A 276      23.766   3.079  17.024  1.00 26.75           H  
ATOM   4591  C   SER A 276      25.252   1.766  17.865  1.00 26.75           C  
ATOM   4592  CB  SER A 276      24.215   3.771  19.005  1.00 26.75           C  
ATOM   4593  HB2 SER A 276      23.289   4.329  19.139  1.00 26.75           H  
ATOM   4594  HB3 SER A 276      24.968   4.451  18.607  1.00 26.75           H  
ATOM   4595  O   SER A 276      25.487   0.871  18.671  1.00 26.75           O  
ATOM   4596  OG  SER A 276      24.663   3.292  20.261  1.00 26.75           O  
ATOM   4597  HG  SER A 276      23.928   2.878  20.719  1.00 26.75           H  
ATOM   4598  N   LYS A 277      26.092   2.128  16.880  1.00 25.80           N  
ATOM   4599  H   LYS A 277      25.641   2.683  16.166  1.00 25.80           H  
ATOM   4600  CA  LYS A 277      27.575   2.086  16.834  1.00 25.80           C  
ATOM   4601  HA  LYS A 277      27.909   3.123  16.821  1.00 25.80           H  
ATOM   4602  C   LYS A 277      28.115   1.468  15.543  1.00 25.80           C  
ATOM   4603  CB  LYS A 277      28.267   1.450  18.067  1.00 25.80           C  
ATOM   4604  HB2 LYS A 277      29.319   1.289  17.830  1.00 25.80           H  
ATOM   4605  HB3 LYS A 277      27.845   0.466  18.272  1.00 25.80           H  
ATOM   4606  O   LYS A 277      28.559   0.333  15.498  1.00 25.80           O  
ATOM   4607  CG  LYS A 277      28.226   2.346  19.319  1.00 25.80           C  
ATOM   4608  HG2 LYS A 277      28.825   3.240  19.139  1.00 25.80           H  
ATOM   4609  HG3 LYS A 277      27.203   2.657  19.528  1.00 25.80           H  
ATOM   4610  CD  LYS A 277      28.777   1.602  20.543  1.00 25.80           C  
ATOM   4611  HD2 LYS A 277      29.818   1.328  20.373  1.00 25.80           H  
ATOM   4612  HD3 LYS A 277      28.192   0.693  20.679  1.00 25.80           H  
ATOM   4613  CE  LYS A 277      28.656   2.466  21.806  1.00 25.80           C  
ATOM   4614  HE2 LYS A 277      29.297   3.342  21.707  1.00 25.80           H  
ATOM   4615  HE3 LYS A 277      27.624   2.810  21.879  1.00 25.80           H  
ATOM   4616  NZ  LYS A 277      29.003   1.700  23.033  1.00 25.80           N  
ATOM   4617  HZ1 LYS A 277      29.946   1.339  23.010  1.00 25.80           H  
ATOM   4618  HZ2 LYS A 277      28.880   2.259  23.864  1.00 25.80           H  
ATOM   4619  HZ3 LYS A 277      28.379   0.912  23.132  1.00 25.80           H  
ATOM   4620  N   THR A 278      28.264   2.308  14.524  1.00 23.81           N  
ATOM   4621  H   THR A 278      27.690   3.139  14.501  1.00 23.81           H  
ATOM   4622  CA  THR A 278      29.503   2.333  13.731  1.00 23.81           C  
ATOM   4623  HA  THR A 278      30.325   2.108  14.410  1.00 23.81           H  
ATOM   4624  C   THR A 278      29.724   3.749  13.204  1.00 23.81           C  
ATOM   4625  CB  THR A 278      29.576   1.291  12.593  1.00 23.81           C  
ATOM   4626  HB  THR A 278      29.989   1.771  11.706  1.00 23.81           H  
ATOM   4627  O   THR A 278      28.886   4.343  12.528  1.00 23.81           O  
ATOM   4628  CG2 THR A 278      30.486   0.110  12.944  1.00 23.81           C  
ATOM   4629 HG21 THR A 278      30.558  -0.551  12.081  1.00 23.81           H  
ATOM   4630 HG22 THR A 278      31.487   0.466  13.190  1.00 23.81           H  
ATOM   4631 HG23 THR A 278      30.092  -0.466  13.782  1.00 23.81           H  
ATOM   4632  OG1 THR A 278      28.318   0.767  12.265  1.00 23.81           O  
ATOM   4633  HG1 THR A 278      28.078   0.145  12.955  1.00 23.81           H  
ATOM   4634  N   LYS A 279      30.860   4.342  13.585  1.00 33.67           N  
ATOM   4635  H   LYS A 279      31.506   3.789  14.130  1.00 33.67           H  
ATOM   4636  CA  LYS A 279      31.309   5.662  13.131  1.00 33.67           C  
ATOM   4637  HA  LYS A 279      30.504   6.388  13.239  1.00 33.67           H  
ATOM   4638  C   LYS A 279      31.685   5.586  11.645  1.00 33.67           C  
ATOM   4639  CB  LYS A 279      32.537   6.108  13.959  1.00 33.67           C  
ATOM   4640  HB2 LYS A 279      33.026   6.923  13.424  1.00 33.67           H  
ATOM   4641  HB3 LYS A 279      33.246   5.281  14.006  1.00 33.67           H  
ATOM   4642  O   LYS A 279      32.840   5.337  11.333  1.00 33.67           O  
ATOM   4643  CG  LYS A 279      32.259   6.614  15.382  1.00 33.67           C  
ATOM   4644  HG2 LYS A 279      31.718   5.852  15.944  1.00 33.67           H  
ATOM   4645  HG3 LYS A 279      31.654   7.519  15.332  1.00 33.67           H  
ATOM   4646  CD  LYS A 279      33.596   6.917  16.089  1.00 33.67           C  
ATOM   4647  HD2 LYS A 279      34.157   5.987  16.178  1.00 33.67           H  
ATOM   4648  HD3 LYS A 279      34.174   7.614  15.484  1.00 33.67           H  
ATOM   4649  CE  LYS A 279      33.386   7.518  17.487  1.00 33.67           C  
ATOM   4650  HE2 LYS A 279      32.906   8.491  17.385  1.00 33.67           H  
ATOM   4651  HE3 LYS A 279      32.706   6.871  18.040  1.00 33.67           H  
ATOM   4652  NZ  LYS A 279      34.666   7.648  18.236  1.00 33.67           N  
ATOM   4653  HZ1 LYS A 279      35.322   8.246  17.753  1.00 33.67           H  
ATOM   4654  HZ2 LYS A 279      35.099   6.744  18.365  1.00 33.67           H  
ATOM   4655  HZ3 LYS A 279      34.505   8.033  19.156  1.00 33.67           H  
ATOM   4656  N   SER A 280      30.738   5.775  10.732  1.00 32.33           N  
ATOM   4657  H   SER A 280      29.791   5.596  11.033  1.00 32.33           H  
ATOM   4658  CA  SER A 280      30.912   6.359   9.384  1.00 32.33           C  
ATOM   4659  HA  SER A 280      30.918   7.443   9.497  1.00 32.33           H  
ATOM   4660  C   SER A 280      29.718   5.994   8.498  1.00 32.33           C  
ATOM   4661  CB  SER A 280      32.214   5.974   8.650  1.00 32.33           C  
ATOM   4662  HB2 SER A 280      33.069   6.433   9.147  1.00 32.33           H  
ATOM   4663  HB3 SER A 280      32.178   6.369   7.635  1.00 32.33           H  
ATOM   4664  O   SER A 280      29.134   4.932   8.641  1.00 32.33           O  
ATOM   4665  OG  SER A 280      32.411   4.585   8.578  1.00 32.33           O  
ATOM   4666  HG  SER A 280      32.630   4.279   9.461  1.00 32.33           H  
ATOM   4667  N   ASN A 281      29.379   6.893   7.571  1.00 24.34           N  
ATOM   4668  H   ASN A 281      30.016   7.668   7.462  1.00 24.34           H  
ATOM   4669  CA  ASN A 281      28.226   6.875   6.661  1.00 24.34           C  
ATOM   4670  HA  ASN A 281      28.444   7.650   5.927  1.00 24.34           H  
ATOM   4671  C   ASN A 281      26.881   7.300   7.270  1.00 24.34           C  
ATOM   4672  CB  ASN A 281      28.160   5.583   5.824  1.00 24.34           C  
ATOM   4673  HB2 ASN A 281      27.273   5.607   5.192  1.00 24.34           H  
ATOM   4674  HB3 ASN A 281      28.071   4.706   6.466  1.00 24.34           H  
ATOM   4675  O   ASN A 281      26.152   6.542   7.897  1.00 24.34           O  
ATOM   4676  CG  ASN A 281      29.360   5.440   4.910  1.00 24.34           C  
ATOM   4677  ND2 ASN A 281      29.666   4.243   4.478  1.00 24.34           N  
ATOM   4678 HD21 ASN A 281      30.508   4.156   3.927  1.00 24.34           H  
ATOM   4679 HD22 ASN A 281      29.184   3.437   4.852  1.00 24.34           H  
ATOM   4680  OD1 ASN A 281      30.008   6.413   4.547  1.00 24.34           O  
ATOM   4681  N   LYS A 282      26.507   8.550   6.961  1.00 26.79           N  
ATOM   4682  H   LYS A 282      27.170   9.099   6.433  1.00 26.79           H  
ATOM   4683  CA  LYS A 282      25.120   9.026   6.989  1.00 26.79           C  
ATOM   4684  HA  LYS A 282      24.681   8.844   7.970  1.00 26.79           H  
ATOM   4685  C   LYS A 282      24.305   8.233   5.965  1.00 26.79           C  
ATOM   4686  CB  LYS A 282      25.059  10.527   6.652  1.00 26.79           C  
ATOM   4687  HB2 LYS A 282      25.638  10.719   5.749  1.00 26.79           H  
ATOM   4688  HB3 LYS A 282      24.020  10.785   6.445  1.00 26.79           H  
ATOM   4689  O   LYS A 282      24.183   8.653   4.815  1.00 26.79           O  
ATOM   4690  CG  LYS A 282      25.547  11.439   7.780  1.00 26.79           C  
ATOM   4691  HG2 LYS A 282      24.924  11.282   8.660  1.00 26.79           H  
ATOM   4692  HG3 LYS A 282      26.581  11.198   8.027  1.00 26.79           H  
ATOM   4693  CD  LYS A 282      25.455  12.906   7.338  1.00 26.79           C  
ATOM   4694  HD2 LYS A 282      26.126  13.069   6.494  1.00 26.79           H  
ATOM   4695  HD3 LYS A 282      24.432  13.123   7.034  1.00 26.79           H  
ATOM   4696  CE  LYS A 282      25.846  13.813   8.506  1.00 26.79           C  
ATOM   4697  HE2 LYS A 282      25.182  13.600   9.343  1.00 26.79           H  
ATOM   4698  HE3 LYS A 282      26.858  13.559   8.820  1.00 26.79           H  
ATOM   4699  NZ  LYS A 282      25.762  15.247   8.138  1.00 26.79           N  
ATOM   4700  HZ1 LYS A 282      26.014  15.817   8.933  1.00 26.79           H  
ATOM   4701  HZ2 LYS A 282      26.384  15.452   7.369  1.00 26.79           H  
ATOM   4702  HZ3 LYS A 282      24.814  15.477   7.875  1.00 26.79           H  
ATOM   4703  N   VAL A 283      23.749   7.104   6.377  1.00 22.89           N  
ATOM   4704  H   VAL A 283      23.995   6.749   7.290  1.00 22.89           H  
ATOM   4705  CA  VAL A 283      22.631   6.482   5.669  1.00 22.89           C  
ATOM   4706  HA  VAL A 283      22.833   6.487   4.597  1.00 22.89           H  
ATOM   4707  C   VAL A 283      21.403   7.350   5.948  1.00 22.89           C  
ATOM   4708  CB  VAL A 283      22.438   5.015   6.103  1.00 22.89           C  
ATOM   4709  HB  VAL A 283      22.211   4.974   7.168  1.00 22.89           H  
ATOM   4710  O   VAL A 283      20.977   7.486   7.091  1.00 22.89           O  
ATOM   4711  CG1 VAL A 283      21.292   4.369   5.319  1.00 22.89           C  
ATOM   4712 HG11 VAL A 283      20.344   4.844   5.574  1.00 22.89           H  
ATOM   4713 HG12 VAL A 283      21.214   3.315   5.586  1.00 22.89           H  
ATOM   4714 HG13 VAL A 283      21.465   4.447   4.246  1.00 22.89           H  
ATOM   4715  CG2 VAL A 283      23.713   4.198   5.839  1.00 22.89           C  
ATOM   4716 HG21 VAL A 283      23.986   4.247   4.785  1.00 22.89           H  
ATOM   4717 HG22 VAL A 283      24.537   4.568   6.450  1.00 22.89           H  
ATOM   4718 HG23 VAL A 283      23.540   3.158   6.114  1.00 22.89           H  
ATOM   4719  N   LYS A 284      20.866   8.014   4.917  1.00 24.31           N  
ATOM   4720  H   LYS A 284      21.274   7.867   4.005  1.00 24.31           H  
ATOM   4721  CA  LYS A 284      19.525   8.609   4.988  1.00 24.31           C  
ATOM   4722  HA  LYS A 284      19.371   9.092   5.953  1.00 24.31           H  
ATOM   4723  C   LYS A 284      18.521   7.466   4.877  1.00 24.31           C  
ATOM   4724  CB  LYS A 284      19.288   9.624   3.855  1.00 24.31           C  
ATOM   4725  HB2 LYS A 284      19.692   9.229   2.923  1.00 24.31           H  
ATOM   4726  HB3 LYS A 284      18.210   9.726   3.729  1.00 24.31           H  
ATOM   4727  O   LYS A 284      18.340   6.937   3.783  1.00 24.31           O  
ATOM   4728  CG  LYS A 284      19.857  11.026   4.116  1.00 24.31           C  
ATOM   4729  HG2 LYS A 284      19.464  11.404   5.060  1.00 24.31           H  
ATOM   4730  HG3 LYS A 284      20.945  10.980   4.170  1.00 24.31           H  
ATOM   4731  CD  LYS A 284      19.423  11.955   2.972  1.00 24.31           C  
ATOM   4732  HD2 LYS A 284      18.337  11.913   2.889  1.00 24.31           H  
ATOM   4733  HD3 LYS A 284      19.856  11.595   2.038  1.00 24.31           H  
ATOM   4734  CE  LYS A 284      19.844  13.407   3.213  1.00 24.31           C  
ATOM   4735  HE2 LYS A 284      20.933  13.461   3.221  1.00 24.31           H  
ATOM   4736  HE3 LYS A 284      19.477  13.708   4.194  1.00 24.31           H  
ATOM   4737  NZ  LYS A 284      19.276  14.295   2.166  1.00 24.31           N  
ATOM   4738  HZ1 LYS A 284      18.268  14.228   2.177  1.00 24.31           H  
ATOM   4739  HZ2 LYS A 284      19.586  14.017   1.246  1.00 24.31           H  
ATOM   4740  HZ3 LYS A 284      19.516  15.262   2.330  1.00 24.31           H  
ATOM   4741  N   TYR A 285      17.877   7.101   5.978  1.00 24.42           N  
ATOM   4742  H   TYR A 285      18.119   7.525   6.862  1.00 24.42           H  
ATOM   4743  CA  TYR A 285      16.681   6.267   5.927  1.00 24.42           C  
ATOM   4744  HA  TYR A 285      16.800   5.523   5.139  1.00 24.42           H  
ATOM   4745  C   TYR A 285      15.484   7.151   5.570  1.00 24.42           C  
ATOM   4746  CB  TYR A 285      16.503   5.503   7.241  1.00 24.42           C  
ATOM   4747  HB2 TYR A 285      15.546   4.981   7.219  1.00 24.42           H  
ATOM   4748  HB3 TYR A 285      16.472   6.207   8.073  1.00 24.42           H  
ATOM   4749  O   TYR A 285      15.269   8.195   6.179  1.00 24.42           O  
ATOM   4750  CG  TYR A 285      17.602   4.481   7.468  1.00 24.42           C  
ATOM   4751  CD1 TYR A 285      17.572   3.257   6.771  1.00 24.42           C  
ATOM   4752  HD1 TYR A 285      16.752   3.031   6.105  1.00 24.42           H  
ATOM   4753  CD2 TYR A 285      18.662   4.759   8.354  1.00 24.42           C  
ATOM   4754  HD2 TYR A 285      18.680   5.688   8.904  1.00 24.42           H  
ATOM   4755  CE1 TYR A 285      18.598   2.312   6.960  1.00 24.42           C  
ATOM   4756  HE1 TYR A 285      18.578   1.362   6.447  1.00 24.42           H  
ATOM   4757  CE2 TYR A 285      19.682   3.808   8.557  1.00 24.42           C  
ATOM   4758  HE2 TYR A 285      20.477   4.010   9.259  1.00 24.42           H  
ATOM   4759  OH  TYR A 285      20.630   1.660   8.038  1.00 24.42           O  
ATOM   4760  HH  TYR A 285      21.184   1.857   8.797  1.00 24.42           H  
ATOM   4761  CZ  TYR A 285      19.649   2.581   7.860  1.00 24.42           C  
ATOM   4762  N   ASN A 286      14.751   6.756   4.532  1.00 25.50           N  
ATOM   4763  H   ASN A 286      15.001   5.886   4.083  1.00 25.50           H  
ATOM   4764  CA  ASN A 286      13.529   7.408   4.074  1.00 25.50           C  
ATOM   4765  HA  ASN A 286      13.440   8.378   4.564  1.00 25.50           H  
ATOM   4766  C   ASN A 286      12.341   6.553   4.542  1.00 25.50           C  
ATOM   4767  CB  ASN A 286      13.634   7.622   2.543  1.00 25.50           C  
ATOM   4768  HB2 ASN A 286      13.204   6.773   2.011  1.00 25.50           H  
ATOM   4769  HB3 ASN A 286      14.685   7.679   2.262  1.00 25.50           H  
ATOM   4770  O   ASN A 286      11.665   5.914   3.741  1.00 25.50           O  
ATOM   4771  CG  ASN A 286      13.003   8.906   2.034  1.00 25.50           C  
ATOM   4772  ND2 ASN A 286      12.862   9.036   0.735  1.00 25.50           N  
ATOM   4773 HD21 ASN A 286      12.446   9.902   0.424  1.00 25.50           H  
ATOM   4774 HD22 ASN A 286      13.047   8.254   0.124  1.00 25.50           H  
ATOM   4775  OD1 ASN A 286      12.705   9.841   2.752  1.00 25.50           O  
ATOM   4776  N   THR A 287      12.144   6.449   5.853  1.00 29.15           N  
ATOM   4777  H   THR A 287      12.767   6.911   6.500  1.00 29.15           H  
ATOM   4778  CA  THR A 287      10.975   5.789   6.446  1.00 29.15           C  
ATOM   4779  HA  THR A 287      10.635   4.990   5.787  1.00 29.15           H  
ATOM   4780  C   THR A 287       9.840   6.808   6.525  1.00 29.15           C  
ATOM   4781  CB  THR A 287      11.299   5.153   7.818  1.00 29.15           C  
ATOM   4782  HB  THR A 287      10.482   5.334   8.517  1.00 29.15           H  
ATOM   4783  O   THR A 287       9.714   7.540   7.500  1.00 29.15           O  
ATOM   4784  CG2 THR A 287      11.489   3.642   7.682  1.00 29.15           C  
ATOM   4785 HG21 THR A 287      12.298   3.430   6.983  1.00 29.15           H  
ATOM   4786 HG22 THR A 287      10.565   3.187   7.325  1.00 29.15           H  
ATOM   4787 HG23 THR A 287      11.730   3.215   8.655  1.00 29.15           H  
ATOM   4788  OG1 THR A 287      12.505   5.654   8.363  1.00 29.15           O  
ATOM   4789  HG1 THR A 287      12.440   5.569   9.317  1.00 29.15           H  
ATOM   4790  N   LYS A 288       9.024   6.895   5.466  1.00 31.96           N  
ATOM   4791  H   LYS A 288       9.200   6.286   4.680  1.00 31.96           H  
ATOM   4792  CA  LYS A 288       7.739   7.608   5.523  1.00 31.96           C  
ATOM   4793  HA  LYS A 288       7.870   8.564   6.029  1.00 31.96           H  
ATOM   4794  C   LYS A 288       6.768   6.770   6.355  1.00 31.96           C  
ATOM   4795  CB  LYS A 288       7.161   7.854   4.117  1.00 31.96           C  
ATOM   4796  HB2 LYS A 288       6.122   8.163   4.234  1.00 31.96           H  
ATOM   4797  HB3 LYS A 288       7.171   6.924   3.549  1.00 31.96           H  
ATOM   4798  O   LYS A 288       6.424   5.665   5.943  1.00 31.96           O  
ATOM   4799  CG  LYS A 288       7.902   8.949   3.335  1.00 31.96           C  
ATOM   4800  HG2 LYS A 288       7.944   9.853   3.943  1.00 31.96           H  
ATOM   4801  HG3 LYS A 288       8.919   8.621   3.122  1.00 31.96           H  
ATOM   4802  CD  LYS A 288       7.175   9.262   2.018  1.00 31.96           C  
ATOM   4803  HD2 LYS A 288       6.147   9.546   2.245  1.00 31.96           H  
ATOM   4804  HD3 LYS A 288       7.170   8.372   1.388  1.00 31.96           H  
ATOM   4805  CE  LYS A 288       7.872  10.417   1.290  1.00 31.96           C  
ATOM   4806  HE2 LYS A 288       7.960  11.252   1.985  1.00 31.96           H  
ATOM   4807  HE3 LYS A 288       8.880  10.101   1.020  1.00 31.96           H  
ATOM   4808  NZ  LYS A 288       7.115  10.848   0.087  1.00 31.96           N  
ATOM   4809  HZ1 LYS A 288       7.585  11.616  -0.372  1.00 31.96           H  
ATOM   4810  HZ2 LYS A 288       6.997  10.087  -0.566  1.00 31.96           H  
ATOM   4811  HZ3 LYS A 288       6.205  11.187   0.366  1.00 31.96           H  
ATOM   4812  N   TRP A 289       6.335   7.285   7.500  1.00 32.97           N  
ATOM   4813  H   TRP A 289       6.701   8.173   7.813  1.00 32.97           H  
ATOM   4814  CA  TRP A 289       5.211   6.711   8.241  1.00 32.97           C  
ATOM   4815  HA  TRP A 289       5.416   5.658   8.437  1.00 32.97           H  
ATOM   4816  C   TRP A 289       3.912   6.821   7.418  1.00 32.97           C  
ATOM   4817  CB  TRP A 289       5.064   7.432   9.583  1.00 32.97           C  
ATOM   4818  HB2 TRP A 289       5.253   8.497   9.450  1.00 32.97           H  
ATOM   4819  HB3 TRP A 289       4.029   7.333   9.908  1.00 32.97           H  
ATOM   4820  O   TRP A 289       3.743   7.803   6.682  1.00 32.97           O  
ATOM   4821  CG  TRP A 289       5.922   6.912  10.694  1.00 32.97           C  
ATOM   4822  CD1 TRP A 289       7.252   6.656  10.653  1.00 32.97           C  
ATOM   4823  HD1 TRP A 289       7.891   6.818   9.798  1.00 32.97           H  
ATOM   4824  CD2 TRP A 289       5.494   6.579  12.049  1.00 32.97           C  
ATOM   4825  CE2 TRP A 289       6.623   6.094  12.773  1.00 32.97           C  
ATOM   4826  CE3 TRP A 289       4.258   6.637  12.729  1.00 32.97           C  
ATOM   4827  HE3 TRP A 289       3.375   6.990  12.217  1.00 32.97           H  
ATOM   4828  NE1 TRP A 289       7.665   6.165  11.878  1.00 32.97           N  
ATOM   4829  HE1 TRP A 289       8.619   5.928  12.108  1.00 32.97           H  
ATOM   4830  CH2 TRP A 289       5.288   5.730  14.742  1.00 32.97           C  
ATOM   4831  HH2 TRP A 289       5.192   5.383  15.760  1.00 32.97           H  
ATOM   4832  CZ2 TRP A 289       6.534   5.670  14.104  1.00 32.97           C  
ATOM   4833  HZ2 TRP A 289       7.396   5.294  14.635  1.00 32.97           H  
ATOM   4834  CZ3 TRP A 289       4.157   6.216  14.067  1.00 32.97           C  
ATOM   4835  HZ3 TRP A 289       3.205   6.242  14.576  1.00 32.97           H  
ATOM   4836  N   PRO A 290       2.980   5.854   7.511  1.00 32.63           N  
ATOM   4837  CA  PRO A 290       1.639   6.025   6.962  1.00 32.63           C  
ATOM   4838  HA  PRO A 290       1.706   6.239   5.896  1.00 32.63           H  
ATOM   4839  C   PRO A 290       0.931   7.197   7.664  1.00 32.63           C  
ATOM   4840  CB  PRO A 290       0.936   4.676   7.160  1.00 32.63           C  
ATOM   4841  HB2 PRO A 290       1.098   4.050   6.282  1.00 32.63           H  
ATOM   4842  HB3 PRO A 290      -0.131   4.791   7.353  1.00 32.63           H  
ATOM   4843  O   PRO A 290       1.021   7.366   8.875  1.00 32.63           O  
ATOM   4844  CG  PRO A 290       1.659   4.058   8.357  1.00 32.63           C  
ATOM   4845  HG2 PRO A 290       1.199   4.414   9.279  1.00 32.63           H  
ATOM   4846  HG3 PRO A 290       1.642   2.969   8.325  1.00 32.63           H  
ATOM   4847  CD  PRO A 290       3.080   4.608   8.260  1.00 32.63           C  
ATOM   4848  HD2 PRO A 290       3.477   4.773   9.261  1.00 32.63           H  
ATOM   4849  HD3 PRO A 290       3.711   3.906   7.715  1.00 32.63           H  
ATOM   4850  N   THR A 291       0.250   8.048   6.892  1.00 36.02           N  
ATOM   4851  H   THR A 291       0.181   7.838   5.907  1.00 36.02           H  
ATOM   4852  CA  THR A 291      -0.639   9.090   7.434  1.00 36.02           C  
ATOM   4853  HA  THR A 291      -0.102   9.718   8.146  1.00 36.02           H  
ATOM   4854  C   THR A 291      -1.797   8.410   8.155  1.00 36.02           C  
ATOM   4855  CB  THR A 291      -1.187   9.951   6.287  1.00 36.02           C  
ATOM   4856  HB  THR A 291      -1.723   9.306   5.591  1.00 36.02           H  
ATOM   4857  O   THR A 291      -2.498   7.622   7.522  1.00 36.02           O  
ATOM   4858  CG2 THR A 291      -2.123  11.082   6.705  1.00 36.02           C  
ATOM   4859 HG21 THR A 291      -2.963  10.687   7.277  1.00 36.02           H  
ATOM   4860 HG22 THR A 291      -2.507  11.576   5.813  1.00 36.02           H  
ATOM   4861 HG23 THR A 291      -1.586  11.805   7.318  1.00 36.02           H  
ATOM   4862  OG1 THR A 291      -0.103  10.540   5.599  1.00 36.02           O  
ATOM   4863  HG1 THR A 291       0.694  10.198   6.013  1.00 36.02           H  
ATOM   4864  N   LEU A 292      -2.008   8.729   9.433  1.00 39.22           N  
ATOM   4865  H   LEU A 292      -1.408   9.406   9.881  1.00 39.22           H  
ATOM   4866  CA  LEU A 292      -3.181   8.268  10.171  1.00 39.22           C  
ATOM   4867  HA  LEU A 292      -3.383   7.235   9.887  1.00 39.22           H  
ATOM   4868  C   LEU A 292      -4.377   9.131   9.760  1.00 39.22           C  
ATOM   4869  CB  LEU A 292      -2.892   8.305  11.684  1.00 39.22           C  
ATOM   4870  HB2 LEU A 292      -2.699   9.337  11.977  1.00 39.22           H  
ATOM   4871  HB3 LEU A 292      -1.988   7.729  11.883  1.00 39.22           H  
ATOM   4872  O   LEU A 292      -4.314  10.364   9.821  1.00 39.22           O  
ATOM   4873  CG  LEU A 292      -4.029   7.751  12.566  1.00 39.22           C  
ATOM   4874  HG  LEU A 292      -4.953   8.288  12.352  1.00 39.22           H  
ATOM   4875  CD1 LEU A 292      -4.247   6.256  12.335  1.00 39.22           C  
ATOM   4876 HD11 LEU A 292      -4.682   6.082  11.351  1.00 39.22           H  
ATOM   4877 HD12 LEU A 292      -3.303   5.719  12.419  1.00 39.22           H  
ATOM   4878 HD13 LEU A 292      -4.933   5.868  13.088  1.00 39.22           H  
ATOM   4879  CD2 LEU A 292      -3.688   7.948  14.043  1.00 39.22           C  
ATOM   4880 HD21 LEU A 292      -4.524   7.623  14.662  1.00 39.22           H  
ATOM   4881 HD22 LEU A 292      -3.491   9.000  14.251  1.00 39.22           H  
ATOM   4882 HD23 LEU A 292      -2.806   7.364  14.307  1.00 39.22           H  
ATOM   4883  N   ILE A 293      -5.445   8.489   9.293  1.00 38.16           N  
ATOM   4884  H   ILE A 293      -5.418   7.480   9.245  1.00 38.16           H  
ATOM   4885  CA  ILE A 293      -6.674   9.162   8.871  1.00 38.16           C  
ATOM   4886  HA  ILE A 293      -6.596  10.229   9.077  1.00 38.16           H  
ATOM   4887  C   ILE A 293      -7.827   8.615   9.701  1.00 38.16           C  
ATOM   4888  CB  ILE A 293      -6.927   8.994   7.356  1.00 38.16           C  
ATOM   4889  HB  ILE A 293      -7.064   7.934   7.140  1.00 38.16           H  
ATOM   4890  O   ILE A 293      -8.126   7.425   9.638  1.00 38.16           O  
ATOM   4891  CG1 ILE A 293      -5.723   9.504   6.531  1.00 38.16           C  
ATOM   4892 HG12 ILE A 293      -4.835   8.940   6.816  1.00 38.16           H  
ATOM   4893 HG13 ILE A 293      -5.549  10.553   6.770  1.00 38.16           H  
ATOM   4894  CG2 ILE A 293      -8.213   9.744   6.963  1.00 38.16           C  
ATOM   4895 HG21 ILE A 293      -8.438   9.588   5.908  1.00 38.16           H  
ATOM   4896 HG22 ILE A 293      -9.062   9.361   7.529  1.00 38.16           H  
ATOM   4897 HG23 ILE A 293      -8.099  10.808   7.169  1.00 38.16           H  
ATOM   4898  CD1 ILE A 293      -5.870   9.355   5.011  1.00 38.16           C  
ATOM   4899 HD11 ILE A 293      -6.631  10.037   4.631  1.00 38.16           H  
ATOM   4900 HD12 ILE A 293      -4.920   9.598   4.535  1.00 38.16           H  
ATOM   4901 HD13 ILE A 293      -6.139   8.328   4.764  1.00 38.16           H  
ATOM   4902  N   ILE A 294      -8.491   9.496  10.443  1.00 41.07           N  
ATOM   4903  H   ILE A 294      -8.190  10.460  10.436  1.00 41.07           H  
ATOM   4904  CA  ILE A 294      -9.669   9.170  11.244  1.00 41.07           C  
ATOM   4905  HA  ILE A 294      -9.829   8.092  11.231  1.00 41.07           H  
ATOM   4906  C   ILE A 294     -10.870   9.846  10.594  1.00 41.07           C  
ATOM   4907  CB  ILE A 294      -9.487   9.588  12.718  1.00 41.07           C  
ATOM   4908  HB  ILE A 294      -9.401  10.674  12.762  1.00 41.07           H  
ATOM   4909  O   ILE A 294     -10.891  11.063  10.432  1.00 41.07           O  
ATOM   4910  CG1 ILE A 294      -8.201   8.977  13.326  1.00 41.07           C  
ATOM   4911 HG12 ILE A 294      -8.319   7.897  13.415  1.00 41.07           H  
ATOM   4912 HG13 ILE A 294      -7.350   9.170  12.673  1.00 41.07           H  
ATOM   4913  CG2 ILE A 294     -10.740   9.167  13.509  1.00 41.07           C  
ATOM   4914 HG21 ILE A 294     -11.615   9.721  13.169  1.00 41.07           H  
ATOM   4915 HG22 ILE A 294     -10.925   8.099  13.393  1.00 41.07           H  
ATOM   4916 HG23 ILE A 294     -10.616   9.376  14.571  1.00 41.07           H  
ATOM   4917  CD1 ILE A 294      -7.828   9.554  14.696  1.00 41.07           C  
ATOM   4918 HD11 ILE A 294      -8.574   9.280  15.443  1.00 41.07           H  
ATOM   4919 HD12 ILE A 294      -6.865   9.148  15.008  1.00 41.07           H  
ATOM   4920 HD13 ILE A 294      -7.753  10.639  14.637  1.00 41.07           H  
ATOM   4921  N   LYS A 295     -11.870   9.063  10.196  1.00 43.10           N  
ATOM   4922  H   LYS A 295     -11.783   8.073  10.376  1.00 43.10           H  
ATOM   4923  CA  LYS A 295     -13.128   9.564   9.644  1.00 43.10           C  
ATOM   4924  HA  LYS A 295     -13.095  10.653   9.609  1.00 43.10           H  
ATOM   4925  C   LYS A 295     -14.268   9.178  10.573  1.00 43.10           C  
ATOM   4926  CB  LYS A 295     -13.311   9.046   8.211  1.00 43.10           C  
ATOM   4927  HB2 LYS A 295     -13.473   7.968   8.224  1.00 43.10           H  
ATOM   4928  HB3 LYS A 295     -12.405   9.254   7.642  1.00 43.10           H  
ATOM   4929  O   LYS A 295     -14.595   8.000  10.685  1.00 43.10           O  
ATOM   4930  CG  LYS A 295     -14.499   9.746   7.539  1.00 43.10           C  
ATOM   4931  HG2 LYS A 295     -14.337  10.823   7.568  1.00 43.10           H  
ATOM   4932  HG3 LYS A 295     -15.414   9.517   8.085  1.00 43.10           H  
ATOM   4933  CD  LYS A 295     -14.666   9.303   6.082  1.00 43.10           C  
ATOM   4934  HD2 LYS A 295     -14.870   8.232   6.052  1.00 43.10           H  
ATOM   4935  HD3 LYS A 295     -13.749   9.519   5.533  1.00 43.10           H  
ATOM   4936  CE  LYS A 295     -15.838  10.088   5.482  1.00 43.10           C  
ATOM   4937  HE2 LYS A 295     -16.730   9.884   6.075  1.00 43.10           H  
ATOM   4938  HE3 LYS A 295     -15.629  11.153   5.583  1.00 43.10           H
[truncated: 671,256 more chars]
