# Supplementary material for: A glutamine-based single α-helix scaffold to target globular proteins
Source: Nat Commun. 2022 Nov 18;13:7073. doi: 10.1038/s41467-022-34793-6 (PMC9674830; doi:10.1038/s41467-022-34793-6)
Supplement: Supplementary file 7 — Supplementary Data 4 [file 41467_2022_34793_MOESM7_ESM.zip › ColabFold_p37n/p37n_with_MSAs/Q55C49.pdb]

ATOM      1  N   MET A   1      -1.423   7.832  15.630  1.00 26.99           N  
ATOM      2  H   MET A   1      -0.828   7.413  14.930  1.00 26.99           H  
ATOM      3  H2  MET A   1      -2.310   7.350  15.653  1.00 26.99           H  
ATOM      4  H3  MET A   1      -1.549   8.807  15.397  1.00 26.99           H  
ATOM      5  CA  MET A   1      -0.749   7.724  16.938  1.00 26.99           C  
ATOM      6  HA  MET A   1      -1.358   8.245  17.678  1.00 26.99           H  
ATOM      7  C   MET A   1       0.592   8.431  16.827  1.00 26.99           C  
ATOM      8  CB  MET A   1      -0.545   6.255  17.365  1.00 26.99           C  
ATOM      9  HB2 MET A   1      -0.112   5.696  16.536  1.00 26.99           H  
ATOM     10  HB3 MET A   1       0.164   6.220  18.192  1.00 26.99           H  
ATOM     11  O   MET A   1       1.150   8.376  15.735  1.00 26.99           O  
ATOM     12  CG  MET A   1      -1.830   5.551  17.826  1.00 26.99           C  
ATOM     13  HG2 MET A   1      -1.571   4.525  18.088  1.00 26.99           H  
ATOM     14  HG3 MET A   1      -2.194   6.034  18.733  1.00 26.99           H  
ATOM     15  SD  MET A   1      -3.186   5.497  16.619  1.00 26.99           S  
ATOM     16  CE  MET A   1      -4.378   4.476  17.535  1.00 26.99           C  
ATOM     17  HE1 MET A   1      -4.687   4.988  18.446  1.00 26.99           H  
ATOM     18  HE2 MET A   1      -5.257   4.293  16.916  1.00 26.99           H  
ATOM     19  HE3 MET A   1      -3.924   3.520  17.795  1.00 26.99           H  
ATOM     20  N   LYS A   2       1.137   9.130  17.831  1.00 28.66           N  
ATOM     21  H   LYS A   2       1.995   9.577  17.542  1.00 28.66           H  
ATOM     22  CA  LYS A   2       0.678   9.526  19.187  1.00 28.66           C  
ATOM     23  HA  LYS A   2       1.594   9.805  19.707  1.00 28.66           H  
ATOM     24  C   LYS A   2      -0.041   8.474  20.043  1.00 28.66           C  
ATOM     25  CB  LYS A   2      -0.144  10.819  19.110  1.00 28.66           C  
ATOM     26  HB2 LYS A   2      -1.057  10.615  18.550  1.00 28.66           H  
ATOM     27  HB3 LYS A   2       0.436  11.551  18.549  1.00 28.66           H  
ATOM     28  O   LYS A   2      -1.183   8.144  19.750  1.00 28.66           O  
ATOM     29  CG  LYS A   2      -0.483  11.474  20.467  1.00 28.66           C  
ATOM     30  HG2 LYS A   2       0.282  11.232  21.204  1.00 28.66           H  
ATOM     31  HG3 LYS A   2      -0.465  12.554  20.319  1.00 28.66           H  
ATOM     32  CD  LYS A   2      -1.876  11.105  21.006  1.00 28.66           C  
ATOM     33  HD2 LYS A   2      -2.601  11.244  20.204  1.00 28.66           H  
ATOM     34  HD3 LYS A   2      -1.906  10.059  21.313  1.00 28.66           H  
ATOM     35  CE  LYS A   2      -2.281  11.979  22.201  1.00 28.66           C  
ATOM     36  HE2 LYS A   2      -2.067  11.441  23.125  1.00 28.66           H  
ATOM     37  HE3 LYS A   2      -1.674  12.884  22.195  1.00 28.66           H  
ATOM     38  NZ  LYS A   2      -3.717  12.360  22.124  1.00 28.66           N  
ATOM     39  HZ1 LYS A   2      -3.849  12.967  21.327  1.00 28.66           H  
ATOM     40  HZ2 LYS A   2      -4.013  12.861  22.949  1.00 28.66           H  
ATOM     41  HZ3 LYS A   2      -4.316  11.562  21.969  1.00 28.66           H  
ATOM     42  N   LEU A   3       0.485   8.036  21.175  1.00 25.87           N  
ATOM     43  H   LEU A   3      -0.066   7.337  21.653  1.00 25.87           H  
ATOM     44  CA  LEU A   3       1.844   8.228  21.693  1.00 25.87           C  
ATOM     45  HA  LEU A   3       2.220   9.229  21.482  1.00 25.87           H  
ATOM     46  C   LEU A   3       2.795   7.230  20.962  1.00 25.87           C  
ATOM     47  CB  LEU A   3       1.734   8.140  23.228  1.00 25.87           C  
ATOM     48  HB2 LEU A   3       2.736   8.252  23.641  1.00 25.87           H  
ATOM     49  HB3 LEU A   3       1.355   7.160  23.519  1.00 25.87           H  
ATOM     50  O   LEU A   3       2.325   6.512  20.080  1.00 25.87           O  
ATOM     51  CG  LEU A   3       0.862   9.244  23.874  1.00 25.87           C  
ATOM     52  HG  LEU A   3       0.913  10.147  23.266  1.00 25.87           H  
ATOM     53  CD1 LEU A   3      -0.610   8.843  24.045  1.00 25.87           C  
ATOM     54 HD11 LEU A   3      -1.150   9.635  24.565  1.00 25.87           H  
ATOM     55 HD12 LEU A   3      -1.090   8.664  23.083  1.00 25.87           H  
ATOM     56 HD13 LEU A   3      -0.671   7.934  24.643  1.00 25.87           H  
ATOM     57  CD2 LEU A   3       1.380   9.593  25.269  1.00 25.87           C  
ATOM     58 HD21 LEU A   3       1.336   8.716  25.915  1.00 25.87           H  
ATOM     59 HD22 LEU A   3       2.414   9.931  25.207  1.00 25.87           H  
ATOM     60 HD23 LEU A   3       0.786  10.395  25.707  1.00 25.87           H  
ATOM     61  N   TYR A   4       4.114   7.183  21.154  1.00 31.75           N  
ATOM     62  H   TYR A   4       4.602   6.579  20.509  1.00 31.75           H  
ATOM     63  CA  TYR A   4       4.997   7.839  22.129  1.00 31.75           C  
ATOM     64  HA  TYR A   4       4.495   8.664  22.636  1.00 31.75           H  
ATOM     65  C   TYR A   4       6.237   8.439  21.445  1.00 31.75           C  
ATOM     66  CB  TYR A   4       5.455   6.793  23.170  1.00 31.75           C  
ATOM     67  HB2 TYR A   4       5.876   5.932  22.650  1.00 31.75           H  
ATOM     68  HB3 TYR A   4       6.261   7.215  23.772  1.00 31.75           H  
ATOM     69  O   TYR A   4       6.508   8.152  20.278  1.00 31.75           O  
ATOM     70  CG  TYR A   4       4.377   6.315  24.121  1.00 31.75           C  
ATOM     71  CD1 TYR A   4       4.251   6.919  25.388  1.00 31.75           C  
ATOM     72  HD1 TYR A   4       4.958   7.676  25.696  1.00 31.75           H  
ATOM     73  CD2 TYR A   4       3.480   5.299  23.732  1.00 31.75           C  
ATOM     74  HD2 TYR A   4       3.594   4.817  22.773  1.00 31.75           H  
ATOM     75  CE1 TYR A   4       3.209   6.538  26.253  1.00 31.75           C  
ATOM     76  HE1 TYR A   4       3.120   7.005  27.222  1.00 31.75           H  
ATOM     77  CE2 TYR A   4       2.431   4.920  24.592  1.00 31.75           C  
ATOM     78  HE2 TYR A   4       1.736   4.146  24.300  1.00 31.75           H  
ATOM     79  OH  TYR A   4       1.260   5.201  26.659  1.00 31.75           O  
ATOM     80  HH  TYR A   4       1.324   5.622  27.519  1.00 31.75           H  
ATOM     81  CZ  TYR A   4       2.291   5.546  25.848  1.00 31.75           C  
ATOM     82  N   SER A   5       6.979   9.243  22.200  1.00 29.72           N  
ATOM     83  H   SER A   5       6.681   9.450  23.143  1.00 29.72           H  
ATOM     84  CA  SER A   5       8.373   9.617  21.965  1.00 29.72           C  
ATOM     85  HA  SER A   5       8.660   9.366  20.944  1.00 29.72           H  
ATOM     86  C   SER A   5       9.284   8.836  22.936  1.00 29.72           C  
ATOM     87  CB  SER A   5       8.498  11.138  22.140  1.00 29.72           C  
ATOM     88  HB2 SER A   5       7.860  11.628  21.405  1.00 29.72           H  
ATOM     89  HB3 SER A   5       9.523  11.463  21.961  1.00 29.72           H  
ATOM     90  O   SER A   5       8.811   8.358  23.969  1.00 29.72           O  
ATOM     91  OG  SER A   5       8.062  11.518  23.431  1.00 29.72           O  
ATOM     92  HG  SER A   5       8.846  11.690  23.957  1.00 29.72           H  
ATOM     93  N   ILE A   6      10.552   8.640  22.558  1.00 31.40           N  
ATOM     94  H   ILE A   6      10.833   9.074  21.690  1.00 31.40           H  
ATOM     95  CA  ILE A   6      11.686   8.260  23.425  1.00 31.40           C  
ATOM     96  HA  ILE A   6      11.484   8.606  24.439  1.00 31.40           H  
ATOM     97  C   ILE A   6      12.897   8.998  22.812  1.00 31.40           C  
ATOM     98  CB  ILE A   6      11.918   6.725  23.483  1.00 31.40           C  
ATOM     99  HB  ILE A   6      12.145   6.367  22.479  1.00 31.40           H  
ATOM    100  O   ILE A   6      13.259   8.678  21.681  1.00 31.40           O  
ATOM    101  CG1 ILE A   6      10.672   5.958  23.992  1.00 31.40           C  
ATOM    102 HG12 ILE A   6      10.368   6.368  24.955  1.00 31.40           H  
ATOM    103 HG13 ILE A   6       9.861   6.110  23.281  1.00 31.40           H  
ATOM    104  CG2 ILE A   6      13.132   6.431  24.385  1.00 31.40           C  
ATOM    105 HG21 ILE A   6      14.016   6.952  24.018  1.00 31.40           H  
ATOM    106 HG22 ILE A   6      13.368   5.366  24.387  1.00 31.40           H  
ATOM    107 HG23 ILE A   6      12.932   6.763  25.404  1.00 31.40           H  
ATOM    108  CD1 ILE A   6      10.839   4.440  24.144  1.00 31.40           C  
ATOM    109 HD11 ILE A   6      11.506   4.210  24.974  1.00 31.40           H  
ATOM    110 HD12 ILE A   6       9.867   3.992  24.351  1.00 31.40           H  
ATOM    111 HD13 ILE A   6      11.237   4.016  23.221  1.00 31.40           H  
ATOM    112  N   ASP A   7      13.501  10.066  23.345  1.00 29.35           N  
ATOM    113  H   ASP A   7      14.081  10.512  22.649  1.00 29.35           H  
ATOM    114  CA  ASP A   7      13.655  10.634  24.705  1.00 29.35           C  
ATOM    115  HA  ASP A   7      13.848  11.693  24.533  1.00 29.35           H  
ATOM    116  C   ASP A   7      14.923  10.075  25.387  1.00 29.35           C  
ATOM    117  CB  ASP A   7      12.404  10.645  25.616  1.00 29.35           C  
ATOM    118  HB2 ASP A   7      12.239   9.647  26.023  1.00 29.35           H  
ATOM    119  HB3 ASP A   7      12.640  11.279  26.470  1.00 29.35           H  
ATOM    120  O   ASP A   7      15.055   8.870  25.582  1.00 29.35           O  
ATOM    121  CG  ASP A   7      11.100  11.176  24.988  1.00 29.35           C  
ATOM    122  OD1 ASP A   7      11.043  11.369  23.756  1.00 29.35           O  
ATOM    123  OD2 ASP A   7      10.130  11.403  25.741  1.00 29.35           O  
ATOM    124  N   PHE A   8      15.921  10.940  25.648  1.00 39.39           N  
ATOM    125  H   PHE A   8      15.746  11.927  25.528  1.00 39.39           H  
ATOM    126  CA  PHE A   8      17.322  10.507  25.829  1.00 39.39           C  
ATOM    127  HA  PHE A   8      17.300   9.526  26.303  1.00 39.39           H  
ATOM    128  C   PHE A   8      18.198  11.457  26.687  1.00 39.39           C  
ATOM    129  CB  PHE A   8      17.966  10.330  24.437  1.00 39.39           C  
ATOM    130  HB2 PHE A   8      17.366   9.626  23.860  1.00 39.39           H  
ATOM    131  HB3 PHE A   8      18.942   9.864  24.577  1.00 39.39           H  
ATOM    132  O   PHE A   8      18.266  12.654  26.382  1.00 39.39           O  
ATOM    133  CG  PHE A   8      18.146  11.599  23.607  1.00 39.39           C  
ATOM    134  CD1 PHE A   8      19.427  12.169  23.454  1.00 39.39           C  
ATOM    135  HD1 PHE A   8      20.279  11.714  23.937  1.00 39.39           H  
ATOM    136  CD2 PHE A   8      17.044  12.208  22.973  1.00 39.39           C  
ATOM    137  HD2 PHE A   8      16.060  11.771  23.061  1.00 39.39           H  
ATOM    138  CE1 PHE A   8      19.605  13.317  22.657  1.00 39.39           C  
ATOM    139  HE1 PHE A   8      20.596  13.721  22.515  1.00 39.39           H  
ATOM    140  CE2 PHE A   8      17.216  13.370  22.199  1.00 39.39           C  
ATOM    141  HE2 PHE A   8      16.363  13.820  21.714  1.00 39.39           H  
ATOM    142  CZ  PHE A   8      18.500  13.915  22.024  1.00 39.39           C  
ATOM    143  HZ  PHE A   8      18.636  14.781  21.394  1.00 39.39           H  
ATOM    144  N   PRO A   9      18.936  10.969  27.705  1.00 31.05           N  
ATOM    145  CA  PRO A   9      19.854  11.788  28.509  1.00 31.05           C  
ATOM    146  HA  PRO A   9      19.359  12.710  28.815  1.00 31.05           H  
ATOM    147  C   PRO A   9      21.147  12.154  27.750  1.00 31.05           C  
ATOM    148  CB  PRO A   9      20.136  10.940  29.756  1.00 31.05           C  
ATOM    149  HB2 PRO A   9      19.334  11.081  30.481  1.00 31.05           H  
ATOM    150  HB3 PRO A   9      21.100  11.162  30.213  1.00 31.05           H  
ATOM    151  O   PRO A   9      21.391  11.674  26.643  1.00 31.05           O  
ATOM    152  CG  PRO A   9      20.082   9.513  29.212  1.00 31.05           C  
ATOM    153  HG2 PRO A   9      19.859   8.789  29.996  1.00 31.05           H  
ATOM    154  HG3 PRO A   9      21.024   9.271  28.719  1.00 31.05           H  
ATOM    155  CD  PRO A   9      18.961   9.589  28.175  1.00 31.05           C  
ATOM    156  HD2 PRO A   9      18.008   9.351  28.648  1.00 31.05           H  
ATOM    157  HD3 PRO A   9      19.163   8.893  27.360  1.00 31.05           H  
ATOM    158  N   LEU A  10      21.995  12.996  28.357  1.00 30.49           N  
ATOM    159  H   LEU A  10      21.740  13.350  29.268  1.00 30.49           H  
ATOM    160  CA  LEU A  10      23.342  13.336  27.870  1.00 30.49           C  
ATOM    161  HA  LEU A  10      23.687  12.558  27.189  1.00 30.49           H  
ATOM    162  C   LEU A  10      24.339  13.392  29.045  1.00 30.49           C  
ATOM    163  CB  LEU A  10      23.312  14.682  27.113  1.00 30.49           C  
ATOM    164  HB2 LEU A  10      24.340  15.000  26.941  1.00 30.49           H  
ATOM    165  HB3 LEU A  10      22.847  15.427  27.759  1.00 30.49           H  
ATOM    166  O   LEU A  10      24.253  14.289  29.884  1.00 30.49           O  
ATOM    167  CG  LEU A  10      22.580  14.676  25.756  1.00 30.49           C  
ATOM    168  HG  LEU A  10      21.554  14.333  25.888  1.00 30.49           H  
ATOM    169  CD1 LEU A  10      22.528  16.099  25.195  1.00 30.49           C  
ATOM    170 HD11 LEU A  10      22.013  16.752  25.899  1.00 30.49           H  
ATOM    171 HD12 LEU A  10      23.540  16.474  25.041  1.00 30.49           H  
ATOM    172 HD13 LEU A  10      21.995  16.106  24.244  1.00 30.49           H  
ATOM    173  CD2 LEU A  10      23.278  13.796  24.715  1.00 30.49           C  
ATOM    174 HD21 LEU A  10      24.319  14.098  24.604  1.00 30.49           H  
ATOM    175 HD22 LEU A  10      23.236  12.751  25.023  1.00 30.49           H  
ATOM    176 HD23 LEU A  10      22.773  13.883  23.753  1.00 30.49           H  
ATOM    177  N   ASN A  11      25.270  12.431  29.086  1.00 33.42           N  
ATOM    178  H   ASN A  11      25.275  11.744  28.346  1.00 33.42           H  
ATOM    179  CA  ASN A  11      26.287  12.225  30.128  1.00 33.42           C  
ATOM    180  HA  ASN A  11      26.638  13.195  30.482  1.00 33.42           H  
ATOM    181  C   ASN A  11      27.483  11.418  29.555  1.00 33.42           C  
ATOM    182  CB  ASN A  11      25.645  11.410  31.287  1.00 33.42           C  
ATOM    183  HB2 ASN A  11      26.356  10.666  31.645  1.00 33.42           H  
ATOM    184  HB3 ASN A  11      24.772  10.862  30.933  1.00 33.42           H  
ATOM    185  O   ASN A  11      27.263  10.590  28.677  1.00 33.42           O  
ATOM    186  CG  ASN A  11      25.230  12.260  32.473  1.00 33.42           C  
ATOM    187  ND2 ASN A  11      26.008  12.268  33.527  1.00 33.42           N  
ATOM    188 HD21 ASN A  11      25.973  13.080  34.126  1.00 33.42           H  
ATOM    189 HD22 ASN A  11      26.845  11.703  33.553  1.00 33.42           H  
ATOM    190  OD1 ASN A  11      24.222  12.939  32.456  1.00 33.42           O  
ATOM    191  N   GLU A  12      28.727  11.494  30.050  1.00 34.71           N  
ATOM    192  H   GLU A  12      29.313  10.717  29.779  1.00 34.71           H  
ATOM    193  CA  GLU A  12      29.504  12.627  30.601  1.00 34.71           C  
ATOM    194  HA  GLU A  12      29.474  13.446  29.882  1.00 34.71           H  
ATOM    195  C   GLU A  12      30.984  12.212  30.791  1.00 34.71           C  
ATOM    196  CB  GLU A  12      28.957  13.100  31.964  1.00 34.71           C  
ATOM    197  HB2 GLU A  12      29.534  12.676  32.786  1.00 34.71           H  
ATOM    198  HB3 GLU A  12      27.939  12.729  32.080  1.00 34.71           H  
ATOM    199  O   GLU A  12      31.319  11.039  30.674  1.00 34.71           O  
ATOM    200  CG  GLU A  12      28.931  14.633  32.074  1.00 34.71           C  
ATOM    201  HG2 GLU A  12      29.932  15.002  32.296  1.00 34.71           H  
ATOM    202  HG3 GLU A  12      28.638  15.041  31.107  1.00 34.71           H  
ATOM    203  CD  GLU A  12      27.934  15.148  33.124  1.00 34.71           C  
ATOM    204  OE1 GLU A  12      27.307  16.198  32.860  1.00 34.71           O  
ATOM    205  OE2 GLU A  12      27.700  14.492  34.160  1.00 34.71           O  
ATOM    206  N   SER A  13      31.853  13.151  31.178  1.00 30.06           N  
ATOM    207  H   SER A  13      31.494  14.093  31.247  1.00 30.06           H  
ATOM    208  CA  SER A  13      33.014  12.879  32.050  1.00 30.06           C  
ATOM    209  HA  SER A  13      33.609  13.793  32.038  1.00 30.06           H  
ATOM    210  C   SER A  13      34.016  11.774  31.649  1.00 30.06           C  
ATOM    211  CB  SER A  13      32.530  12.725  33.499  1.00 30.06           C  
ATOM    212  HB2 SER A  13      31.852  11.875  33.568  1.00 30.06           H  
ATOM    213  HB3 SER A  13      33.378  12.561  34.163  1.00 30.06           H  
ATOM    214  O   SER A  13      34.472  11.016  32.507  1.00 30.06           O  
ATOM    215  OG  SER A  13      31.865  13.914  33.890  1.00 30.06           O  
ATOM    216  HG  SER A  13      31.219  13.704  34.568  1.00 30.06           H  
ATOM    217  N   ASN A  14      34.521  11.839  30.411  1.00 32.60           N  
ATOM    218  H   ASN A  14      34.027  12.429  29.758  1.00 32.60           H  
ATOM    219  CA  ASN A  14      35.706  11.130  29.885  1.00 32.60           C  
ATOM    220  HA  ASN A  14      35.967  11.660  28.969  1.00 32.60           H  
ATOM    221  C   ASN A  14      35.501   9.657  29.477  1.00 32.60           C  
ATOM    222  CB  ASN A  14      36.941  11.258  30.808  1.00 32.60           C  
ATOM    223  HB2 ASN A  14      36.832  10.566  31.643  1.00 32.60           H  
ATOM    224  HB3 ASN A  14      37.830  10.949  30.258  1.00 32.60           H  
ATOM    225  O   ASN A  14      34.814   8.880  30.133  1.00 32.60           O  
ATOM    226  CG  ASN A  14      37.201  12.641  31.369  1.00 32.60           C  
ATOM    227  ND2 ASN A  14      36.724  12.915  32.560  1.00 32.60           N  
ATOM    228 HD21 ASN A  14      36.906  13.837  32.931  1.00 32.60           H  
ATOM    229 HD22 ASN A  14      36.140  12.227  33.013  1.00 32.60           H  
ATOM    230  OD1 ASN A  14      37.837  13.480  30.759  1.00 32.60           O  
ATOM    231  N   ASN A  15      36.249   9.249  28.445  1.00 43.07           N  
ATOM    232  H   ASN A  15      36.842   9.949  28.022  1.00 43.07           H  
ATOM    233  CA  ASN A  15      36.381   7.887  27.907  1.00 43.07           C  
ATOM    234  HA  ASN A  15      37.238   7.948  27.236  1.00 43.07           H  
ATOM    235  C   ASN A  15      35.277   7.272  27.000  1.00 43.07           C  
ATOM    236  CB  ASN A  15      36.824   6.891  29.005  1.00 43.07           C  
ATOM    237  HB2 ASN A  15      35.951   6.589  29.585  1.00 43.07           H  
ATOM    238  HB3 ASN A  15      37.221   5.993  28.532  1.00 43.07           H  
ATOM    239  O   ASN A  15      35.468   6.136  26.583  1.00 43.07           O  
ATOM    240  CG  ASN A  15      37.885   7.413  29.953  1.00 43.07           C  
ATOM    241  ND2 ASN A  15      37.496   7.857  31.124  1.00 43.07           N  
ATOM    242 HD21 ASN A  15      36.507   7.911  31.322  1.00 43.07           H  
ATOM    243 HD22 ASN A  15      38.212   8.170  31.763  1.00 43.07           H  
ATOM    244  OD1 ASN A  15      39.065   7.445  29.650  1.00 43.07           O  
ATOM    245  N   ILE A  16      34.154   7.848  26.547  1.00 39.49           N  
ATOM    246  H   ILE A  16      33.628   7.185  25.997  1.00 39.49           H  
ATOM    247  CA  ILE A  16      33.472   9.151  26.703  1.00 39.49           C  
ATOM    248  HA  ILE A  16      32.833   9.166  25.820  1.00 39.49           H  
ATOM    249  C   ILE A  16      34.335  10.404  26.479  1.00 39.49           C  
ATOM    250  CB  ILE A  16      32.466   9.226  27.891  1.00 39.49           C  
ATOM    251  HB  ILE A  16      32.926   9.755  28.725  1.00 39.49           H  
ATOM    252  O   ILE A  16      34.173  11.426  27.142  1.00 39.49           O  
ATOM    253  CG1 ILE A  16      32.005   7.837  28.402  1.00 39.49           C  
ATOM    254 HG12 ILE A  16      31.516   7.296  27.591  1.00 39.49           H  
ATOM    255 HG13 ILE A  16      32.880   7.267  28.715  1.00 39.49           H  
ATOM    256  CG2 ILE A  16      31.251  10.057  27.427  1.00 39.49           C  
ATOM    257 HG21 ILE A  16      31.576  11.024  27.043  1.00 39.49           H  
ATOM    258 HG22 ILE A  16      30.583  10.247  28.267  1.00 39.49           H  
ATOM    259 HG23 ILE A  16      30.697   9.526  26.653  1.00 39.49           H  
ATOM    260  CD1 ILE A  16      31.060   7.868  29.610  1.00 39.49           C  
ATOM    261 HD11 ILE A  16      30.112   8.338  29.351  1.00 39.49           H  
ATOM    262 HD12 ILE A  16      31.530   8.409  30.431  1.00 39.49           H  
ATOM    263 HD13 ILE A  16      30.861   6.847  29.935  1.00 39.49           H  
ATOM    264  N   PHE A  17      35.281  10.324  25.540  1.00 35.48           N  
ATOM    265  H   PHE A  17      35.335   9.469  25.005  1.00 35.48           H  
ATOM    266  CA  PHE A  17      35.927  11.508  24.966  1.00 35.48           C  
ATOM    267  HA  PHE A  17      35.921  12.299  25.716  1.00 35.48           H  
ATOM    268  C   PHE A  17      35.092  12.027  23.777  1.00 35.48           C  
ATOM    269  CB  PHE A  17      37.401  11.211  24.656  1.00 35.48           C  
ATOM    270  HB2 PHE A  17      37.799  11.977  23.989  1.00 35.48           H  
ATOM    271  HB3 PHE A  17      37.477  10.258  24.133  1.00 35.48           H  
ATOM    272  O   PHE A  17      34.559  11.215  23.022  1.00 35.48           O  
ATOM    273  CG  PHE A  17      38.254  11.194  25.914  1.00 35.48           C  
ATOM    274  CD1 PHE A  17      38.377  12.362  26.696  1.00 35.48           C  
ATOM    275  HD1 PHE A  17      37.899  13.279  26.386  1.00 35.48           H  
ATOM    276  CD2 PHE A  17      38.891  10.011  26.333  1.00 35.48           C  
ATOM    277  HD2 PHE A  17      38.812   9.111  25.740  1.00 35.48           H  
ATOM    278  CE1 PHE A  17      39.115  12.342  27.890  1.00 35.48           C  
ATOM    279  HE1 PHE A  17      39.197  13.235  28.493  1.00 35.48           H  
ATOM    280  CE2 PHE A  17      39.632   9.993  27.528  1.00 35.48           C  
ATOM    281  HE2 PHE A  17      40.113   9.082  27.853  1.00 35.48           H  
ATOM    282  CZ  PHE A  17      39.745  11.157  28.306  1.00 35.48           C  
ATOM    283  HZ  PHE A  17      40.312  11.140  29.225  1.00 35.48           H  
ATOM    284  N   PRO A  18      34.858  13.349  23.690  1.00 28.33           N  
ATOM    285  CA  PRO A  18      33.650  13.855  24.352  1.00 28.33           C  
ATOM    286  HA  PRO A  18      33.003  13.040  24.675  1.00 28.33           H  
ATOM    287  C   PRO A  18      32.827  14.791  23.439  1.00 28.33           C  
ATOM    288  CB  PRO A  18      34.224  14.570  25.591  1.00 28.33           C  
ATOM    289  HB2 PRO A  18      34.543  13.838  26.333  1.00 28.33           H  
ATOM    290  HB3 PRO A  18      33.539  15.265  26.077  1.00 28.33           H  
ATOM    291  O   PRO A  18      32.806  14.645  22.219  1.00 28.33           O  
ATOM    292  CG  PRO A  18      35.448  15.280  25.021  1.00 28.33           C  
ATOM    293  HG2 PRO A  18      35.163  16.252  24.619  1.00 28.33           H  
ATOM    294  HG3 PRO A  18      36.227  15.394  25.775  1.00 28.33           H  
ATOM    295  CD  PRO A  18      35.897  14.364  23.880  1.00 28.33           C  
ATOM    296  HD2 PRO A  18      36.860  13.917  24.128  1.00 28.33           H  
ATOM    297  HD3 PRO A  18      36.003  14.948  22.966  1.00 28.33           H  
ATOM    298  N   ASN A  19      32.143  15.754  24.066  1.00 29.14           N  
ATOM    299  H   ASN A  19      32.078  15.666  25.070  1.00 29.14           H  
ATOM    300  CA  ASN A  19      31.804  17.094  23.574  1.00 29.14           C  
ATOM    301  HA  ASN A  19      30.731  17.105  23.387  1.00 29.14           H  
ATOM    302  C   ASN A  19      32.564  17.522  22.298  1.00 29.14           C  
ATOM    303  CB  ASN A  19      32.146  18.066  24.720  1.00 29.14           C  
ATOM    304  HB2 ASN A  19      32.058  19.095  24.371  1.00 29.14           H  
ATOM    305  HB3 ASN A  19      33.186  17.929  25.017  1.00 29.14           H  
ATOM    306  O   ASN A  19      33.786  17.411  22.251  1.00 29.14           O  
ATOM    307  CG  ASN A  19      31.273  17.877  25.946  1.00 29.14           C  
ATOM    308  ND2 ASN A  19      30.527  18.884  26.331  1.00 29.14           N  
ATOM    309 HD21 ASN A  19      30.540  19.747  25.806  1.00 29.14           H  
ATOM    310 HD22 ASN A  19      29.950  18.737  27.147  1.00 29.14           H  
ATOM    311  OD1 ASN A  19      31.253  16.827  26.568  1.00 29.14           O  
ATOM    312  N   SER A  20      31.942  18.024  21.225  1.00 25.46           N  
ATOM    313  H   SER A  20      32.593  18.102  20.457  1.00 25.46           H  
ATOM    314  CA  SER A  20      30.705  18.821  21.072  1.00 25.46           C  
ATOM    315  HA  SER A  20      30.634  18.966  19.995  1.00 25.46           H  
ATOM    316  C   SER A  20      30.805  20.235  21.668  1.00 25.46           C  
ATOM    317  CB  SER A  20      29.393  18.083  21.410  1.00 25.46           C  
ATOM    318  HB2 SER A  20      28.637  18.391  20.687  1.00 25.46           H  
ATOM    319  HB3 SER A  20      29.534  17.008  21.305  1.00 25.46           H  
ATOM    320  O   SER A  20      30.651  20.417  22.874  1.00 25.46           O  
ATOM    321  OG  SER A  20      28.891  18.381  22.700  1.00 25.46           O  
ATOM    322  HG  SER A  20      29.335  19.168  23.023  1.00 25.46           H  
ATOM    323  N   SER A  21      30.962  21.217  20.773  1.00 26.65           N  
ATOM    324  H   SER A  21      30.973  20.919  19.808  1.00 26.65           H  
ATOM    325  CA  SER A  21      31.555  22.548  20.990  1.00 26.65           C  
ATOM    326  HA  SER A  21      31.357  23.048  20.041  1.00 26.65           H  
ATOM    327  C   SER A  21      33.095  22.516  21.166  1.00 26.65           C  
ATOM    328  CB  SER A  21      30.804  23.402  22.030  1.00 26.65           C  
ATOM    329  HB2 SER A  21      29.789  23.025  22.153  1.00 26.65           H  
ATOM    330  HB3 SER A  21      30.737  24.423  21.654  1.00 26.65           H  
ATOM    331  O   SER A  21      33.641  21.540  21.667  1.00 26.65           O  
ATOM    332  OG  SER A  21      31.454  23.436  23.283  1.00 26.65           O  
ATOM    333  HG  SER A  21      31.095  24.161  23.799  1.00 26.65           H  
ATOM    334  N   GLU A  22      33.870  23.505  20.701  1.00 32.64           N  
ATOM    335  H   GLU A  22      34.856  23.377  20.878  1.00 32.64           H  
ATOM    336  CA  GLU A  22      33.467  24.655  19.871  1.00 32.64           C  
ATOM    337  HA  GLU A  22      32.540  24.415  19.350  1.00 32.64           H  
ATOM    338  C   GLU A  22      34.436  24.974  18.719  1.00 32.64           C  
ATOM    339  CB  GLU A  22      33.172  25.898  20.732  1.00 32.64           C  
ATOM    340  HB2 GLU A  22      32.633  25.611  21.635  1.00 32.64           H  
ATOM    341  HB3 GLU A  22      34.103  26.374  21.038  1.00 32.64           H  
ATOM    342  O   GLU A  22      34.101  24.698  17.569  1.00 32.64           O  
ATOM    343  CG  GLU A  22      32.304  26.882  19.932  1.00 32.64           C  
ATOM    344  HG2 GLU A  22      32.717  27.007  18.931  1.00 32.64           H  
ATOM    345  HG3 GLU A  22      31.305  26.461  19.821  1.00 32.64           H  
ATOM    346  CD  GLU A  22      32.227  28.248  20.613  1.00 32.64           C  
ATOM    347  OE1 GLU A  22      31.455  28.364  21.588  1.00 32.64           O  
ATOM    348  OE2 GLU A  22      32.946  29.158  20.135  1.00 32.64           O  
ATOM    349  N   ASN A  23      35.581  25.611  18.992  1.00 27.19           N  
ATOM    350  H   ASN A  23      35.860  25.715  19.957  1.00 27.19           H  
ATOM    351  CA  ASN A  23      36.178  26.556  18.042  1.00 27.19           C  
ATOM    352  HA  ASN A  23      35.756  26.373  17.054  1.00 27.19           H  
ATOM    353  C   ASN A  23      37.706  26.438  17.913  1.00 27.19           C  
ATOM    354  CB  ASN A  23      35.785  27.979  18.500  1.00 27.19           C  
ATOM    355  HB2 ASN A  23      36.650  28.501  18.910  1.00 27.19           H  
ATOM    356  HB3 ASN A  23      35.045  27.929  19.299  1.00 27.19           H  
ATOM    357  O   ASN A  23      38.376  26.143  18.899  1.00 27.19           O  
ATOM    358  CG  ASN A  23      35.211  28.823  17.382  1.00 27.19           C  
ATOM    359  ND2 ASN A  23      34.153  29.549  17.648  1.00 27.19           N  
ATOM    360 HD21 ASN A  23      33.730  29.497  18.564  1.00 27.19           H  
ATOM    361 HD22 ASN A  23      33.745  30.094  16.903  1.00 27.19           H  
ATOM    362  OD1 ASN A  23      35.714  28.836  16.268  1.00 27.19           O  
ATOM    363  N   ILE A  24      38.231  26.830  16.737  1.00 26.81           N  
ATOM    364  H   ILE A  24      37.564  27.123  16.038  1.00 26.81           H  
ATOM    365  CA  ILE A  24      39.668  27.043  16.429  1.00 26.81           C  
ATOM    366  HA  ILE A  24      39.699  27.373  15.390  1.00 26.81           H  
ATOM    367  C   ILE A  24      40.522  25.735  16.450  1.00 26.81           C  
ATOM    368  CB  ILE A  24      40.156  28.251  17.288  1.00 26.81           C  
ATOM    369  HB  ILE A  24      39.789  28.124  18.307  1.00 26.81           H  
ATOM    370  O   ILE A  24      40.238  24.797  17.179  1.00 26.81           O  
ATOM    371  CG1 ILE A  24      39.528  29.550  16.719  1.00 26.81           C  
ATOM    372 HG12 ILE A  24      38.450  29.419  16.626  1.00 26.81           H  
ATOM    373 HG13 ILE A  24      39.926  29.738  15.722  1.00 26.81           H  
ATOM    374  CG2 ILE A  24      41.674  28.410  17.423  1.00 26.81           C  
ATOM    375 HG21 ILE A  24      42.110  28.709  16.470  1.00 26.81           H  
ATOM    376 HG22 ILE A  24      42.104  27.479  17.793  1.00 26.81           H  
ATOM    377 HG23 ILE A  24      41.899  29.176  18.165  1.00 26.81           H  
ATOM    378  CD1 ILE A  24      39.747  30.801  17.578  1.00 26.81           C  
ATOM    379 HD11 ILE A  24      39.163  31.625  17.167  1.00 26.81           H  
ATOM    380 HD12 ILE A  24      39.419  30.612  18.600  1.00 26.81           H  
ATOM    381 HD13 ILE A  24      40.798  31.089  17.576  1.00 26.81           H  
ATOM    382  N   ASN A  25      41.562  25.538  15.625  1.00 31.46           N  
ATOM    383  H   ASN A  25      41.907  24.589  15.652  1.00 31.46           H  
ATOM    384  CA  ASN A  25      42.266  26.441  14.701  1.00 31.46           C  
ATOM    385  HA  ASN A  25      41.708  27.373  14.615  1.00 31.46           H  
ATOM    386  C   ASN A  25      42.423  25.856  13.276  1.00 31.46           C  
ATOM    387  CB  ASN A  25      43.669  26.734  15.286  1.00 31.46           C  
ATOM    388  HB2 ASN A  25      44.350  25.930  15.006  1.00 31.46           H  
ATOM    389  HB3 ASN A  25      43.632  26.753  16.375  1.00 31.46           H  
ATOM    390  O   ASN A  25      42.278  24.656  13.056  1.00 31.46           O  
ATOM    391  CG  ASN A  25      44.261  28.054  14.816  1.00 31.46           C  
ATOM    392  ND2 ASN A  25      45.418  28.419  15.312  1.00 31.46           N  
ATOM    393 HD21 ASN A  25      45.777  29.307  14.992  1.00 31.46           H  
ATOM    394 HD22 ASN A  25      45.893  27.839  15.989  1.00 31.46           H  
ATOM    395  OD1 ASN A  25      43.694  28.785  14.021  1.00 31.46           O  
ATOM    396  N   ILE A  26      42.809  26.708  12.323  1.00 26.47           N  
ATOM    397  H   ILE A  26      42.984  27.659  12.615  1.00 26.47           H  
ATOM    398  CA  ILE A  26      43.213  26.348  10.954  1.00 26.47           C  
ATOM    399  HA  ILE A  26      42.547  25.568  10.587  1.00 26.47           H  
ATOM    400  C   ILE A  26      44.651  25.793  10.949  1.00 26.47           C  
ATOM    401  CB  ILE A  26      43.071  27.593  10.036  1.00 26.47           C  
ATOM    402  HB  ILE A  26      43.686  28.388  10.457  1.00 26.47           H  
ATOM    403  O   ILE A  26      45.495  26.213  11.749  1.00 26.47           O  
ATOM    404  CG1 ILE A  26      41.603  28.088   9.997  1.00 26.47           C  
ATOM    405 HG12 ILE A  26      40.988  27.360   9.467  1.00 26.47           H  
ATOM    406 HG13 ILE A  26      41.213  28.173  11.011  1.00 26.47           H  
ATOM    407  CG2 ILE A  26      43.569  27.321   8.601  1.00 26.47           C  
ATOM    408 HG21 ILE A  26      43.027  26.483   8.163  1.00 26.47           H  
ATOM    409 HG22 ILE A  26      43.431  28.199   7.971  1.00 26.47           H  
ATOM    410 HG23 ILE A  26      44.638  27.106   8.597  1.00 26.47           H  
ATOM    411  CD1 ILE A  26      41.418  29.467   9.347  1.00 26.47           C  
ATOM    412 HD11 ILE A  26      41.620  29.423   8.277  1.00 26.47           H  
ATOM    413 HD12 ILE A  26      40.387  29.792   9.487  1.00 26.47           H  
ATOM    414 HD13 ILE A  26      42.083  30.192   9.818  1.00 26.47           H  
ATOM    415  N   ASN A  27      44.973  24.891  10.011  1.00 33.04           N  
ATOM    416  H   ASN A  27      44.263  24.579   9.364  1.00 33.04           H  
ATOM    417  CA  ASN A  27      46.367  24.591   9.674  1.00 33.04           C  
ATOM    418  HA  ASN A  27      46.912  25.531   9.758  1.00 33.04           H  
ATOM    419  C   ASN A  27      46.588  24.145   8.211  1.00 33.04           C  
ATOM    420  CB  ASN A  27      46.955  23.610  10.711  1.00 33.04           C  
ATOM    421  HB2 ASN A  27      46.359  23.608  11.624  1.00 33.04           H  
ATOM    422  HB3 ASN A  27      46.974  22.591  10.325  1.00 33.04           H  
ATOM    423  O   ASN A  27      45.735  24.344   7.351  1.00 33.04           O  
ATOM    424  CG  ASN A  27      48.356  24.062  11.063  1.00 33.04           C  
ATOM    425  ND2 ASN A  27      48.465  25.009  11.964  1.00 33.04           N  
ATOM    426 HD21 ASN A  27      49.390  25.341  12.196  1.00 33.04           H  
ATOM    427 HD22 ASN A  27      47.623  25.411  12.349  1.00 33.04           H  
ATOM    428  OD1 ASN A  27      49.337  23.671  10.447  1.00 33.04           O  
ATOM    429  N   ASN A  28      47.781  23.615   7.934  1.00 32.12           N  
ATOM    430  H   ASN A  28      48.392  23.445   8.720  1.00 32.12           H  
ATOM    431  CA  ASN A  28      48.301  23.251   6.617  1.00 32.12           C  
ATOM    432  HA  ASN A  28      48.240  24.127   5.971  1.00 32.12           H  
ATOM    433  C   ASN A  28      47.542  22.087   5.940  1.00 32.12           C  
ATOM    434  CB  ASN A  28      49.780  22.858   6.824  1.00 32.12           C  
ATOM    435  HB2 ASN A  28      49.875  22.213   7.698  1.00 32.12           H  
ATOM    436  HB3 ASN A  28      50.136  22.279   5.972  1.00 32.12           H  
ATOM    437  O   ASN A  28      47.229  21.106   6.605  1.00 32.12           O  
ATOM    438  CG  ASN A  28      50.687  24.060   6.975  1.00 32.12           C  
ATOM    439  ND2 ASN A  28      50.927  24.526   8.178  1.00 32.12           N  
ATOM    440 HD21 ASN A  28      50.513  24.098   8.994  1.00 32.12           H  
ATOM    441 HD22 ASN A  28      51.533  25.331   8.243  1.00 32.12           H  
ATOM    442  OD1 ASN A  28      51.168  24.613   5.999  1.00 32.12           O  
ATOM    443  N   ASN A  29      47.345  22.073   4.614  1.00 29.09           N  
ATOM    444  H   ASN A  29      46.910  21.229   4.270  1.00 29.09           H  
ATOM    445  CA  ASN A  29      47.383  23.171   3.629  1.00 29.09           C  
ATOM    446  HA  ASN A  29      46.815  24.012   4.027  1.00 29.09           H  
ATOM    447  C   ASN A  29      46.691  22.721   2.315  1.00 29.09           C  
ATOM    448  CB  ASN A  29      48.840  23.613   3.336  1.00 29.09           C  
ATOM    449  HB2 ASN A  29      49.213  23.114   2.442  1.00 29.09           H  
ATOM    450  HB3 ASN A  29      49.509  23.331   4.149  1.00 29.09           H  
ATOM    451  O   ASN A  29      46.308  21.558   2.194  1.00 29.09           O  
ATOM    452  CG  ASN A  29      48.944  25.117   3.126  1.00 29.09           C  
ATOM    453  ND2 ASN A  29      49.891  25.777   3.745  1.00 29.09           N  
ATOM    454 HD21 ASN A  29      50.508  25.318   4.400  1.00 29.09           H  
ATOM    455 HD22 ASN A  29      49.915  26.775   3.592  1.00 29.09           H  
ATOM    456  OD1 ASN A  29      48.148  25.727   2.435  1.00 29.09           O  
ATOM    457  N   ASN A  30      46.636  23.610   1.314  1.00 30.69           N  
ATOM    458  H   ASN A  30      47.046  24.513   1.500  1.00 30.69           H  
ATOM    459  CA  ASN A  30      46.046  23.430  -0.023  1.00 30.69           C  
ATOM    460  HA  ASN A  30      46.214  24.388  -0.516  1.00 30.69           H  
ATOM    461  C   ASN A  30      44.508  23.238  -0.038  1.00 30.69           C  
ATOM    462  CB  ASN A  30      46.840  22.380  -0.828  1.00 30.69           C  
ATOM    463  HB2 ASN A  30      47.108  21.531  -0.199  1.00 30.69           H  
ATOM    464  HB3 ASN A  30      46.208  21.982  -1.622  1.00 30.69           H  
ATOM    465  O   ASN A  30      43.904  22.849   0.951  1.00 30.69           O  
ATOM    466  CG  ASN A  30      48.106  22.934  -1.456  1.00 30.69           C  
ATOM    467  ND2 ASN A  30      48.588  22.307  -2.501  1.00 30.69           N  
ATOM    468 HD21 ASN A  30      48.052  21.563  -2.924  1.00 30.69           H  
ATOM    469 HD22 ASN A  30      49.403  22.718  -2.933  1.00 30.69           H  
ATOM    470  OD1 ASN A  30      48.674  23.932  -1.047  1.00 30.69           O  
ATOM    471  N   ILE A  31      43.747  23.590  -1.085  1.00 32.69           N  
ATOM    472  H   ILE A  31      42.769  23.507  -0.846  1.00 32.69           H  
ATOM    473  CA  ILE A  31      44.029  23.954  -2.496  1.00 32.69           C  
ATOM    474  HA  ILE A  31      43.066  24.325  -2.845  1.00 32.69           H  
ATOM    475  C   ILE A  31      44.310  22.757  -3.433  1.00 32.69           C  
ATOM    476  CB  ILE A  31      44.959  25.185  -2.702  1.00 32.69           C  
ATOM    477  HB  ILE A  31      45.994  24.879  -2.550  1.00 32.69           H  
ATOM    478  O   ILE A  31      45.422  22.553  -3.905  1.00 32.69           O  
ATOM    479  CG1 ILE A  31      44.622  26.347  -1.732  1.00 32.69           C  
ATOM    480 HG12 ILE A  31      43.622  26.724  -1.947  1.00 32.69           H  
ATOM    481 HG13 ILE A  31      44.621  25.986  -0.703  1.00 32.69           H  
ATOM    482  CG2 ILE A  31      44.832  25.692  -4.155  1.00 32.69           C  
ATOM    483 HG21 ILE A  31      45.551  26.491  -4.339  1.00 32.69           H  
ATOM    484 HG22 ILE A  31      45.059  24.897  -4.865  1.00 32.69           H  
ATOM    485 HG23 ILE A  31      43.826  26.067  -4.343  1.00 32.69           H  
ATOM    486  CD1 ILE A  31      45.615  27.516  -1.779  1.00 32.69           C  
ATOM    487 HD11 ILE A  31      45.542  28.048  -2.727  1.00 32.69           H  
ATOM    488 HD12 ILE A  31      45.383  28.215  -0.975  1.00 32.69           H  
ATOM    489 HD13 ILE A  31      46.631  27.146  -1.641  1.00 32.69           H  
ATOM    490  N   ASN A  32      43.219  22.059  -3.773  1.00 30.22           N  
ATOM    491  H   ASN A  32      42.399  22.242  -3.213  1.00 30.22           H  
ATOM    492  CA  ASN A  32      42.974  21.320  -5.023  1.00 30.22           C  
ATOM    493  HA  ASN A  32      41.948  20.960  -4.945  1.00 30.22           H  
ATOM    494  C   ASN A  32      43.826  20.069  -5.368  1.00 30.22           C  
ATOM    495  CB  ASN A  32      42.967  22.339  -6.183  1.00 30.22           C  
ATOM    496  HB2 ASN A  32      42.327  23.186  -5.935  1.00 30.22           H  
ATOM    497  HB3 ASN A  32      43.983  22.705  -6.331  1.00 30.22           H  
ATOM    498  O   ASN A  32      44.962  20.177  -5.819  1.00 30.22           O  
ATOM    499  CG  ASN A  32      42.467  21.747  -7.488  1.00 30.22           C  
ATOM    500  ND2 ASN A  32      42.932  22.238  -8.612  1.00 30.22           N  
ATOM    501 HD21 ASN A  32      43.643  22.955  -8.596  1.00 30.22           H  
ATOM    502 HD22 ASN A  32      42.580  21.835  -9.469  1.00 30.22           H  
ATOM    503  OD1 ASN A  32      41.642  20.849  -7.519  1.00 30.22           O  
ATOM    504  N   ASN A  33      43.136  18.915  -5.404  1.00 28.33           N  
ATOM    505  H   ASN A  33      42.211  18.933  -5.000  1.00 28.33           H  
ATOM    506  CA  ASN A  33      43.498  17.674  -6.114  1.00 28.33           C  
ATOM    507  HA  ASN A  33      42.669  16.989  -5.938  1.00 28.33           H  
ATOM    508  C   ASN A  33      44.729  16.880  -5.602  1.00 28.33           C  
ATOM    509  CB  ASN A  33      43.515  17.951  -7.641  1.00 28.33           C  
ATOM    510  HB2 ASN A  33      44.405  17.511  -8.091  1.00 28.33           H  
ATOM    511  HB3 ASN A  33      43.603  19.019  -7.839  1.00 28.33           H  
ATOM    512  O   ASN A  33      45.578  17.382  -4.872  1.00 28.33           O  
ATOM    513  CG  ASN A  33      42.284  17.427  -8.365  1.00 28.33           C  
ATOM    514  ND2 ASN A  33      41.269  18.238  -8.528  1.00 28.33           N  
ATOM    515 HD21 ASN A  33      40.482  17.907  -9.068  1.00 28.33           H  
ATOM    516 HD22 ASN A  33      41.317  19.185  -8.180  1.00 28.33           H  
ATOM    517  OD1 ASN A  33      42.212  16.283  -8.784  1.00 28.33           O  
ATOM    518  N   SER A  34      44.835  15.619  -6.053  1.00 34.25           N  
ATOM    519  H   SER A  34      44.099  15.316  -6.675  1.00 34.25           H  
ATOM    520  CA  SER A  34      45.700  14.535  -5.526  1.00 34.25           C  
ATOM    521  HA  SER A  34      45.727  13.770  -6.302  1.00 34.25           H  
ATOM    522  C   SER A  34      45.131  13.845  -4.278  1.00 34.25           C  
ATOM    523  CB  SER A  34      47.170  14.937  -5.339  1.00 34.25           C  
ATOM    524  HB2 SER A  34      47.776  14.036  -5.242  1.00 34.25           H  
ATOM    525  HB3 SER A  34      47.278  15.526  -4.428  1.00 34.25           H  
ATOM    526  O   SER A  34      44.490  14.489  -3.455  1.00 34.25           O  
ATOM    527  OG  SER A  34      47.627  15.694  -6.443  1.00 34.25           O  
ATOM    528  HG  SER A  34      47.262  16.572  -6.307  1.00 34.25           H  
ATOM    529  N   ASN A  35      45.318  12.521  -4.159  1.00 42.59           N  
ATOM    530  H   ASN A  35      45.904  12.042  -4.827  1.00 42.59           H  
ATOM    531  CA  ASN A  35      44.720  11.702  -3.091  1.00 42.59           C  
ATOM    532  HA  ASN A  35      44.708  12.287  -2.171  1.00 42.59           H  
ATOM    533  C   ASN A  35      45.511  10.383  -2.874  1.00 42.59           C  
ATOM    534  CB  ASN A  35      43.259  11.391  -3.476  1.00 42.59           C  
ATOM    535  HB2 ASN A  35      43.242  10.714  -4.331  1.00 42.59           H  
ATOM    536  HB3 ASN A  35      42.744  12.311  -3.751  1.00 42.59           H  
ATOM    537  O   ASN A  35      45.748   9.685  -3.864  1.00 42.59           O  
ATOM    538  CG  ASN A  35      42.488  10.777  -2.322  1.00 42.59           C  
ATOM    539  ND2 ASN A  35      41.591   9.857  -2.580  1.00 42.59           N  
ATOM    540 HD21 ASN A  35      41.151   9.446  -1.770  1.00 42.59           H  
ATOM    541 HD22 ASN A  35      41.437   9.519  -3.520  1.00 42.59           H  
ATOM    542  OD1 ASN A  35      42.674  11.124  -1.173  1.00 42.59           O  
ATOM    543  N   PRO A  36      45.939  10.026  -1.644  1.00 29.88           N  
ATOM    544  CA  PRO A  36      46.816   8.878  -1.388  1.00 29.88           C  
ATOM    545  HA  PRO A  36      47.385   8.630  -2.284  1.00 29.88           H  
ATOM    546  C   PRO A  36      46.099   7.594  -0.908  1.00 29.88           C  
ATOM    547  CB  PRO A  36      47.785   9.406  -0.322  1.00 29.88           C  
ATOM    548  HB2 PRO A  36      48.527  10.053  -0.789  1.00 29.88           H  
ATOM    549  HB3 PRO A  36      48.276   8.614   0.244  1.00 29.88           H  
ATOM    550  O   PRO A  36      44.901   7.568  -0.650  1.00 29.88           O  
ATOM    551  CG  PRO A  36      46.858  10.240   0.560  1.00 29.88           C  
ATOM    552  HG2 PRO A  36      46.310   9.587   1.240  1.00 29.88           H  
ATOM    553  HG3 PRO A  36      47.406  10.999   1.118  1.00 29.88           H  
ATOM    554  CD  PRO A  36      45.892  10.864  -0.448  1.00 29.88           C  
ATOM    555  HD2 PRO A  36      46.231  11.872  -0.685  1.00 29.88           H  
ATOM    556  HD3 PRO A  36      44.887  10.893  -0.026  1.00 29.88           H  
ATOM    557  N   ASN A  37      46.897   6.533  -0.750  1.00 31.04           N  
ATOM    558  H   ASN A  37      47.861   6.658  -1.025  1.00 31.04           H  
ATOM    559  CA  ASN A  37      46.610   5.307   0.011  1.00 31.04           C  
ATOM    560  HA  ASN A  37      45.600   4.971  -0.224  1.00 31.04           H  
ATOM    561  C   ASN A  37      46.642   5.582   1.551  1.00 31.04           C  
ATOM    562  CB  ASN A  37      47.630   4.262  -0.509  1.00 31.04           C  
ATOM    563  HB2 ASN A  37      48.551   4.747  -0.833  1.00 31.04           H  
ATOM    564  HB3 ASN A  37      47.924   3.562   0.273  1.00 31.04           H  
ATOM    565  O   ASN A  37      47.027   6.675   1.960  1.00 31.04           O  
ATOM    566  CG  ASN A  37      47.090   3.447  -1.668  1.00 31.04           C  
ATOM    567  ND2 ASN A  37      46.833   2.174  -1.470  1.00 31.04           N  
ATOM    568 HD21 ASN A  37      47.049   1.717  -0.595  1.00 31.04           H  
ATOM    569 HD22 ASN A  37      46.465   1.660  -2.257  1.00 31.04           H  
ATOM    570  OD1 ASN A  37      46.904   3.946  -2.763  1.00 31.04           O  
ATOM    571  N   ASN A  38      46.294   4.663   2.469  1.00 33.41           N  
ATOM    572  H   ASN A  38      46.160   5.023   3.403  1.00 33.41           H  
ATOM    573  CA  ASN A  38      46.346   3.197   2.372  1.00 33.41           C  
ATOM    574  HA  ASN A  38      46.061   2.890   1.366  1.00 33.41           H  
ATOM    575  C   ASN A  38      45.446   2.440   3.381  1.00 33.41           C  
ATOM    576  CB  ASN A  38      47.808   2.795   2.706  1.00 33.41           C  
ATOM    577  HB2 ASN A  38      47.922   2.728   3.788  1.00 33.41           H  
ATOM    578  HB3 ASN A  38      48.516   3.551   2.367  1.00 33.41           H  
ATOM    579  O   ASN A  38      45.153   2.987   4.437  1.00 33.41           O  
ATOM    580  CG  ASN A  38      48.213   1.474   2.085  1.00 33.41           C  
ATOM    581  ND2 ASN A  38      49.250   0.852   2.587  1.00 33.41           N  
ATOM    582 HD21 ASN A  38      49.404  -0.093   2.264  1.00 33.41           H  
ATOM    583 HD22 ASN A  38      49.690   1.190   3.431  1.00 33.41           H  
ATOM    584  OD1 ASN A  38      47.610   1.008   1.130  1.00 33.41           O  
ATOM    585  N   PHE A  39      45.246   1.134   3.116  1.00 31.28           N  
ATOM    586  H   PHE A  39      45.529   0.826   2.197  1.00 31.28           H  
ATOM    587  CA  PHE A  39      44.962   0.047   4.084  1.00 31.28           C  
ATOM    588  HA  PHE A  39      44.928  -0.869   3.495  1.00 31.28           H  
ATOM    589  C   PHE A  39      43.593   0.026   4.820  1.00 31.28           C  
ATOM    590  CB  PHE A  39      46.170  -0.068   5.048  1.00 31.28           C  
ATOM    591  HB2 PHE A  39      46.547   0.928   5.281  1.00 31.28           H  
ATOM    592  HB3 PHE A  39      45.813  -0.444   6.007  1.00 31.28           H  
ATOM    593  O   PHE A  39      43.048   1.066   5.159  1.00 31.28           O  
ATOM    594  CG  PHE A  39      47.362  -0.926   4.622  1.00 31.28           C  
ATOM    595  CD1 PHE A  39      48.417  -1.091   5.540  1.00 31.28           C  
ATOM    596  HD1 PHE A  39      48.360  -0.618   6.509  1.00 31.28           H  
ATOM    597  CD2 PHE A  39      47.445  -1.574   3.366  1.00 31.28           C  
ATOM    598  HD2 PHE A  39      46.667  -1.473   2.624  1.00 31.28           H  
ATOM    599  CE1 PHE A  39      49.534  -1.883   5.219  1.00 31.28           C  
ATOM    600  HE1 PHE A  39      50.326  -2.017   5.941  1.00 31.28           H  
ATOM    601  CE2 PHE A  39      48.561  -2.369   3.046  1.00 31.28           C  
ATOM    602  HE2 PHE A  39      48.604  -2.875   2.093  1.00 31.28           H  
ATOM    603  CZ  PHE A  39      49.606  -2.525   3.971  1.00 31.28           C  
ATOM    604  HZ  PHE A  39      50.452  -3.152   3.732  1.00 31.28           H  
ATOM    605  N   ILE A  40      42.997  -1.143   5.130  1.00 32.71           N  
ATOM    606  H   ILE A  40      42.124  -1.038   5.627  1.00 32.71           H  
ATOM    607  CA  ILE A  40      43.321  -2.545   4.752  1.00 32.71           C  
ATOM    608  HA  ILE A  40      43.638  -2.554   3.709  1.00 32.71           H  
ATOM    609  C   ILE A  40      42.077  -3.464   4.837  1.00 32.71           C  
ATOM    610  CB  ILE A  40      44.477  -3.123   5.619  1.00 32.71           C  
ATOM    611  HB  ILE A  40      45.322  -2.443   5.514  1.00 32.71           H  
ATOM    612  O   ILE A  40      41.111  -3.163   5.534  1.00 32.71           O  
ATOM    613  CG1 ILE A  40      45.012  -4.481   5.107  1.00 32.71           C  
ATOM    614 HG12 ILE A  40      44.345  -5.286   5.417  1.00 32.71           H  
ATOM    615 HG13 ILE A  40      45.048  -4.459   4.018  1.00 32.71           H  
ATOM    616  CG2 ILE A  40      44.131  -3.171   7.118  1.00 32.71           C  
ATOM    617 HG21 ILE A  40      45.007  -3.453   7.703  1.00 32.71           H  
ATOM    618 HG22 ILE A  40      43.339  -3.896   7.301  1.00 32.71           H  
ATOM    619 HG23 ILE A  40      43.794  -2.193   7.460  1.00 32.71           H  
ATOM    620  CD1 ILE A  40      46.424  -4.817   5.607  1.00 32.71           C  
ATOM    621 HD11 ILE A  40      47.116  -4.019   5.339  1.00 32.71           H  
ATOM    622 HD12 ILE A  40      46.758  -5.744   5.141  1.00 32.71           H  
ATOM    623 HD13 ILE A  40      46.422  -4.952   6.688  1.00 32.71           H  
ATOM    624  N   ASN A  41      42.150  -4.601   4.138  1.00 29.54           N  
ATOM    625  H   ASN A  41      42.933  -4.680   3.505  1.00 29.54           H  
ATOM    626  CA  ASN A  41      41.334  -5.821   4.247  1.00 29.54           C  
ATOM    627  HA  ASN A  41      40.356  -5.625   3.807  1.00 29.54           H  
ATOM    628  C   ASN A  41      41.115  -6.296   5.718  1.00 29.54           C  
ATOM    629  CB  ASN A  41      42.085  -6.888   3.412  1.00 29.54           C  
ATOM    630  HB2 ASN A  41      43.048  -7.100   3.877  1.00 29.54           H  
ATOM    631  HB3 ASN A  41      41.521  -7.820   3.387  1.00 29.54           H  
ATOM    632  O   ASN A  41      41.835  -5.891   6.623  1.00 29.54           O  
ATOM    633  CG  ASN A  41      42.346  -6.497   1.967  1.00 29.54           C  
ATOM    634  ND2 ASN A  41      41.724  -7.175   1.032  1.00 29.54           N  
ATOM    635 HD21 ASN A  41      41.957  -6.959   0.074  1.00 29.54           H  
ATOM    636 HD22 ASN A  41      41.153  -7.981   1.240  1.00 29.54           H  
ATOM    637  OD1 ASN A  41      43.116  -5.595   1.679  1.00 29.54           O  
ATOM    638  N   SER A  42      40.191  -7.213   6.036  1.00 25.02           N  
ATOM    639  H   SER A  42      40.023  -7.312   7.027  1.00 25.02           H  
ATOM    640  CA  SER A  42      39.608  -8.272   5.196  1.00 25.02           C  
ATOM    641  HA  SER A  42      39.509  -7.928   4.167  1.00 25.02           H  
ATOM    642  C   SER A  42      38.218  -8.748   5.656  1.00 25.02           C  
ATOM    643  CB  SER A  42      40.548  -9.499   5.245  1.00 25.02           C  
ATOM    644  HB2 SER A  42      41.568  -9.214   4.990  1.00 25.02           H  
ATOM    645  HB3 SER A  42      40.215 -10.245   4.523  1.00 25.02           H  
ATOM    646  O   SER A  42      37.713  -8.357   6.707  1.00 25.02           O  
ATOM    647  OG  SER A  42      40.558 -10.080   6.532  1.00 25.02           O  
ATOM    648  HG  SER A  42      41.187  -9.617   7.091  1.00 25.02           H  
ATOM    649  N   ASN A  43      37.646  -9.658   4.867  1.00 26.78           N  
ATOM    650  H   ASN A  43      38.074  -9.816   3.966  1.00 26.78           H  
ATOM    651  CA  ASN A  43      37.027 -10.884   5.372  1.00 26.78           C  
ATOM    652  HA  ASN A  43      37.377 -11.072   6.387  1.00 26.78           H  
ATOM    653  C   ASN A  43      37.499 -12.056   4.476  1.00 26.78           C  
ATOM    654  CB  ASN A  43      35.495 -10.724   5.382  1.00 26.78           C  
ATOM    655  HB2 ASN A  43      35.135 -10.689   4.353  1.00 26.78           H  
ATOM    656  HB3 ASN A  43      35.228  -9.793   5.882  1.00 26.78           H  
ATOM    657  O   ASN A  43      38.093 -11.784   3.432  1.00 26.78           O  
ATOM    658  CG  ASN A  43      34.809 -11.858   6.123  1.00 26.78           C  
ATOM    659  ND2 ASN A  43      33.619 -12.240   5.730  1.00 26.78           N  
ATOM    660 HD21 ASN A  43      33.221 -11.873   4.877  1.00 26.78           H  
ATOM    661 HD22 ASN A  43      33.262 -13.073   6.177  1.00 26.78           H  
ATOM    662  OD1 ASN A  43      35.342 -12.431   7.054  1.00 26.78           O  
ATOM    663  N   THR A  44      37.202 -13.304   4.861  1.00 26.70           N  
ATOM    664  H   THR A  44      36.728 -13.396   5.749  1.00 26.70           H  
ATOM    665  CA  THR A  44      37.330 -14.558   4.076  1.00 26.70           C  
ATOM    666  HA  THR A  44      37.146 -15.357   4.794  1.00 26.70           H  
ATOM    667  C   THR A  44      38.695 -14.862   3.420  1.00 26.70           C  
ATOM    668  CB  THR A  44      36.217 -14.701   3.016  1.00 26.70           C  
ATOM    669  HB  THR A  44      36.446 -15.560   2.385  1.00 26.70           H  
ATOM    670  O   THR A  44      39.070 -14.228   2.439  1.00 26.70           O  
ATOM    671  CG2 THR A  44      34.828 -14.911   3.630  1.00 26.70           C  
ATOM    672 HG21 THR A  44      34.357 -15.760   3.134  1.00 26.70           H  
ATOM    673 HG22 THR A  44      34.907 -15.146   4.692  1.00 26.70           H  
ATOM    674 HG23 THR A  44      34.205 -14.027   3.496  1.00 26.70           H  
ATOM    675  OG1 THR A  44      36.155 -13.547   2.202  1.00 26.70           O  
ATOM    676  HG1 THR A  44      37.069 -13.313   2.025  1.00 26.70           H  
ATOM    677  N   ASP A  45      39.472 -15.864   3.846  1.00 23.35           N  
ATOM    678  H   ASP A  45      40.308 -16.003   3.296  1.00 23.35           H  
ATOM    679  CA  ASP A  45      39.313 -16.794   4.979  1.00 23.35           C  
ATOM    680  HA  ASP A  45      38.753 -16.322   5.786  1.00 23.35           H  
ATOM    681  C   ASP A  45      40.692 -17.194   5.531  1.00 23.35           C  
ATOM    682  CB  ASP A  45      38.574 -18.075   4.542  1.00 23.35           C  
ATOM    683  HB2 ASP A  45      38.753 -18.856   5.280  1.00 23.35           H  
ATOM    684  HB3 ASP A  45      38.973 -18.419   3.588  1.00 23.35           H  
ATOM    685  O   ASP A  45      41.610 -17.496   4.765  1.00 23.35           O  
ATOM    686  CG  ASP A  45      37.066 -17.865   4.448  1.00 23.35           C  
ATOM    687  OD1 ASP A  45      36.480 -17.533   5.501  1.00 23.35           O  
ATOM    688  OD2 ASP A  45      36.527 -17.950   3.325  1.00 23.35           O  
ATOM    689  N   SER A  46      40.851 -17.188   6.858  1.00 29.69           N  
ATOM    690  H   SER A  46      40.064 -16.912   7.428  1.00 29.69           H  
ATOM    691  CA  SER A  46      42.026 -17.681   7.600  1.00 29.69           C  
ATOM    692  HA  SER A  46      42.280 -18.684   7.255  1.00 29.69           H  
ATOM    693  C   SER A  46      41.724 -17.738   9.102  1.00 29.69           C  
ATOM    694  CB  SER A  46      43.240 -16.758   7.413  1.00 29.69           C  
ATOM    695  HB2 SER A  46      43.988 -16.973   8.176  1.00 29.69           H  
ATOM    696  HB3 SER A  46      42.934 -15.717   7.524  1.00 29.69           H  
ATOM    697  O   SER A  46      40.914 -16.959   9.606  1.00 29.69           O  
ATOM    698  OG  SER A  46      43.813 -16.953   6.134  1.00 29.69           O  
ATOM    699  HG  SER A  46      43.092 -17.117   5.520  1.00 29.69           H  
ATOM    700  N   GLU A  47      42.413 -18.613   9.833  1.00 30.80           N  
ATOM    701  H   GLU A  47      43.086 -19.209   9.373  1.00 30.80           H  
ATOM    702  CA  GLU A  47      42.462 -18.568  11.300  1.00 30.80           C  
ATOM    703  HA  GLU A  47      41.501 -18.219  11.676  1.00 30.80           H  
ATOM    704  C   GLU A  47      43.547 -17.586  11.787  1.00 30.80           C  
ATOM    705  CB  GLU A  47      42.713 -19.971  11.877  1.00 30.80           C  
ATOM    706  HB2 GLU A  47      43.651 -20.363  11.484  1.00 30.80           H  
ATOM    707  HB3 GLU A  47      42.807 -19.879  12.959  1.00 30.80           H  
ATOM    708  O   GLU A  47      44.517 -17.345  11.074  1.00 30.80           O  
ATOM    709  CG  GLU A  47      41.578 -20.957  11.572  1.00 30.80           C  
ATOM    710  HG2 GLU A  47      41.546 -21.155  10.500  1.00 30.80           H  
ATOM    711  HG3 GLU A  47      40.628 -20.509  11.862  1.00 30.80           H  
ATOM    712  CD  GLU A  47      41.789 -22.264  12.345  1.00 30.80           C  
ATOM    713  OE1 GLU A  47      41.350 -22.309  13.517  1.00 30.80           O  
ATOM    714  OE2 GLU A  47      42.414 -23.183  11.773  1.00 30.80           O  
ATOM    715  N   LEU A  48      43.404 -17.076  13.022  1.00 29.46           N  
ATOM    716  H   LEU A  48      42.582 -17.371  13.528  1.00 29.46           H  
ATOM    717  CA  LEU A  48      44.395 -16.260  13.762  1.00 29.46           C  
ATOM    718  HA  LEU A  48      43.937 -15.958  14.704  1.00 29.46           H  
ATOM    719  C   LEU A  48      44.849 -14.965  13.030  1.00 29.46           C  
ATOM    720  CB  LEU A  48      45.586 -17.164  14.147  1.00 29.46           C  
ATOM    721  HB2 LEU A  48      46.352 -16.554  14.625  1.00 29.46           H  
ATOM    722  HB3 LEU A  48      46.030 -17.552  13.231  1.00 29.46           H  
ATOM    723  O   LEU A  48      45.786 -14.967  12.243  1.00 29.46           O  
ATOM    724  CG  LEU A  48      45.208 -18.339  15.078  1.00 29.46           C  
ATOM    725  HG  LEU A  48      44.126 -18.470  15.105  1.00 29.46           H  
ATOM    726  CD1 LEU A  48      45.823 -19.650  14.592  1.00 29.46           C  
ATOM    727 HD11 LEU A  48      46.910 -19.573  14.575  1.00 29.46           H  
ATOM    728 HD12 LEU A  48      45.521 -20.468  15.246  1.00 29.46           H  
ATOM    729 HD13 LEU A  48      45.465 -19.868  13.586  1.00 29.46           H  
ATOM    730  CD2 LEU A  48      45.683 -18.084  16.509  1.00 29.46           C  
ATOM    731 HD21 LEU A  48      45.222 -17.170  16.884  1.00 29.46           H  
ATOM    732 HD22 LEU A  48      45.388 -18.919  17.145  1.00 29.46           H  
ATOM    733 HD23 LEU A  48      46.768 -17.981  16.529  1.00 29.46           H  
ATOM    734  N   TYR A  49      44.294 -13.777  13.298  1.00 27.67           N  
ATOM    735  H   TYR A  49      44.602 -13.042  12.678  1.00 27.67           H  
ATOM    736  CA  TYR A  49      43.434 -13.347  14.409  1.00 27.67           C  
ATOM    737  HA  TYR A  49      42.883 -14.190  14.826  1.00 27.67           H  
ATOM    738  C   TYR A  49      42.424 -12.286  13.937  1.00 27.67           C  
ATOM    739  CB  TYR A  49      44.292 -12.688  15.507  1.00 27.67           C  
ATOM    740  HB2 TYR A  49      44.812 -11.835  15.070  1.00 27.67           H  
ATOM    741  HB3 TYR A  49      43.621 -12.284  16.265  1.00 27.67           H  
ATOM    742  O   TYR A  49      42.761 -11.413  13.140  1.00 27.67           O  
ATOM    743  CG  TYR A  49      45.329 -13.549  16.208  1.00 27.67           C  
ATOM    744  CD1 TYR A  49      45.072 -14.047  17.501  1.00 27.67           C  
ATOM    745  HD1 TYR A  49      44.118 -13.861  17.973  1.00 27.67           H  
ATOM    746  CD2 TYR A  49      46.582 -13.783  15.606  1.00 27.67           C  
ATOM    747  HD2 TYR A  49      46.790 -13.402  14.617  1.00 27.67           H  
ATOM    748  CE1 TYR A  49      46.060 -14.777  18.190  1.00 27.67           C  
ATOM    749  HE1 TYR A  49      45.860 -15.159  19.180  1.00 27.67           H  
ATOM    750  CE2 TYR A  49      47.570 -14.519  16.288  1.00 27.67           C  
ATOM    751  HE2 TYR A  49      48.527 -14.713  15.827  1.00 27.67           H  
ATOM    752  OH  TYR A  49      48.268 -15.722  18.238  1.00 27.67           O  
ATOM    753  HH  TYR A  49      47.959 -16.043  19.088  1.00 27.67           H  
ATOM    754  CZ  TYR A  49      47.312 -15.015  17.582  1.00 27.67           C  
ATOM    755  N   GLY A  50      41.208 -12.293  14.491  1.00 32.19           N  
ATOM    756  H   GLY A  50      40.979 -13.013  15.162  1.00 32.19           H  
ATOM    757  CA  GLY A  50      40.213 -11.246  14.238  1.00 32.19           C  
ATOM    758  HA2 GLY A  50      40.278 -10.924  13.198  1.00 32.19           H  
ATOM    759  HA3 GLY A  50      39.214 -11.653  14.396  1.00 32.19           H  
ATOM    760  C   GLY A  50      40.382 -10.029  15.155  1.00 32.19           C  
ATOM    761  O   GLY A  50      40.329 -10.165  16.380  1.00 32.19           O  
ATOM    762  N   ASN A  51      40.534  -8.828  14.586  1.00 30.55           N  
ATOM    763  H   ASN A  51      40.624  -8.762  13.582  1.00 30.55           H  
ATOM    764  CA  ASN A  51      40.408  -7.572  15.333  1.00 30.55           C  
ATOM    765  HA  ASN A  51      39.568  -7.696  16.017  1.00 30.55           H  
ATOM    766  C   ASN A  51      40.069  -6.357  14.444  1.00 30.55           C  
ATOM    767  CB  ASN A  51      41.681  -7.316  16.163  1.00 30.55           C  
ATOM    768  HB2 ASN A  51      42.246  -8.238  16.306  1.00 30.55           H  
ATOM    769  HB3 ASN A  51      42.331  -6.600  15.660  1.00 30.55           H  
ATOM    770  O   ASN A  51      40.214  -6.407  13.227  1.00 30.55           O  
ATOM    771  CG  ASN A  51      41.289  -6.778  17.522  1.00 30.55           C  
ATOM    772  ND2 ASN A  51      41.081  -7.648  18.479  1.00 30.55           N  
ATOM    773 HD21 ASN A  51      41.154  -8.635  18.275  1.00 30.55           H  
ATOM    774 HD22 ASN A  51      40.798  -7.290  19.380  1.00 30.55           H  
ATOM    775  OD1 ASN A  51      41.050  -5.596  17.701  1.00 30.55           O  
ATOM    776  N   TYR A  52      39.655  -5.261  15.088  1.00 28.74           N  
ATOM    777  H   TYR A  52      39.689  -5.298  16.097  1.00 28.74           H  
ATOM    778  CA  TYR A  52      39.337  -3.951  14.498  1.00 28.74           C  
ATOM    779  HA  TYR A  52      38.775  -3.431  15.275  1.00 28.74           H  
ATOM    780  C   TYR A  52      38.362  -3.956  13.290  1.00 28.74           C  
ATOM    781  CB  TYR A  52      40.639  -3.143  14.312  1.00 28.74           C  
ATOM    782  HB2 TYR A  52      40.967  -3.196  13.274  1.00 28.74           H  
ATOM    783  HB3 TYR A  52      41.432  -3.580  14.919  1.00 28.74           H  
ATOM    784  O   TYR A  52      37.520  -4.851  13.181  1.00 28.74           O  
ATOM    785  CG  TYR A  52      40.487  -1.698  14.756  1.00 28.74           C  
ATOM    786  CD1 TYR A  52      40.487  -0.649  13.818  1.00 28.74           C  
ATOM    787  HD1 TYR A  52      40.663  -0.846  12.771  1.00 28.74           H  
ATOM    788  CD2 TYR A  52      40.296  -1.414  16.125  1.00 28.74           C  
ATOM    789  HD2 TYR A  52      40.322  -2.214  16.849  1.00 28.74           H  
ATOM    790  CE1 TYR A  52      40.251   0.674  14.240  1.00 28.74           C  
ATOM    791  HE1 TYR A  52      40.232   1.480  13.522  1.00 28.74           H  
ATOM    792  CE2 TYR A  52      40.068  -0.091  16.551  1.00 28.74           C  
ATOM    793  HE2 TYR A  52      39.919   0.121  17.600  1.00 28.74           H  
ATOM    794  OH  TYR A  52      39.796   2.232  16.003  1.00 28.74           O  
ATOM    795  HH  TYR A  52      39.690   2.303  16.954  1.00 28.74           H  
ATOM    796  CZ  TYR A  52      40.035   0.956  15.604  1.00 28.74           C  
ATOM    797  N   LYS A  53      38.341  -2.866  12.498  1.00 31.99           N  
ATOM    798  H   LYS A  53      39.034  -2.157  12.688  1.00 31.99           H  
ATOM    799  CA  LYS A  53      37.373  -2.530  11.419  1.00 31.99           C  
ATOM    800  HA  LYS A  53      37.356  -3.334  10.683  1.00 31.99           H  
ATOM    801  C   LYS A  53      37.793  -1.221  10.697  1.00 31.99           C  
ATOM    802  CB  LYS A  53      35.989  -2.339  12.090  1.00 31.99           C  
ATOM    803  HB2 LYS A  53      35.516  -1.415  11.758  1.00 31.99           H  
ATOM    804  HB3 LYS A  53      36.123  -2.219  13.165  1.00 31.99           H  
ATOM    805  O   LYS A  53      38.641  -0.528  11.256  1.00 31.99           O  
ATOM    806  CG  LYS A  53      35.038  -3.519  11.814  1.00 31.99           C  
ATOM    807  HG2 LYS A  53      35.614  -4.418  11.594  1.00 31.99           H  
ATOM    808  HG3 LYS A  53      34.428  -3.296  10.938  1.00 31.99           H  
ATOM    809  CD  LYS A  53      34.133  -3.808  13.018  1.00 31.99           C  
ATOM    810  HD2 LYS A  53      34.757  -3.931  13.903  1.00 31.99           H  
ATOM    811  HD3 LYS A  53      33.448  -2.974  13.171  1.00 31.99           H  
ATOM    812  CE  LYS A  53      33.355  -5.105  12.773  1.00 31.99           C  
ATOM    813  HE2 LYS A  53      34.073  -5.882  12.509  1.00 31.99           H  
ATOM    814  HE3 LYS A  53      32.689  -4.965  11.922  1.00 31.99           H  
ATOM    815  NZ  LYS A  53      32.589  -5.520  13.975  1.00 31.99           N  
ATOM    816  HZ1 LYS A  53      32.107  -6.390  13.800  1.00 31.99           H  
ATOM    817  HZ2 LYS A  53      31.913  -4.816  14.231  1.00 31.99           H  
ATOM    818  HZ3 LYS A  53      33.220  -5.664  14.751  1.00 31.99           H  
ATOM    819  N   PRO A  54      37.166  -0.792   9.571  1.00 27.18           N  
ATOM    820  CA  PRO A  54      36.159  -1.479   8.743  1.00 27.18           C  
ATOM    821  HA  PRO A  54      36.017  -2.512   9.060  1.00 27.18           H  
ATOM    822  C   PRO A  54      36.391  -1.444   7.204  1.00 27.18           C  
ATOM    823  CB  PRO A  54      34.888  -0.661   9.013  1.00 27.18           C  
ATOM    824  HB2 PRO A  54      34.165  -0.739   8.200  1.00 27.18           H  
ATOM    825  HB3 PRO A  54      34.415  -0.980   9.942  1.00 27.18           H  
ATOM    826  O   PRO A  54      36.760  -0.422   6.635  1.00 27.18           O  
ATOM    827  CG  PRO A  54      35.410   0.777   9.158  1.00 27.18           C  
ATOM    828  HG2 PRO A  54      34.917   1.277   9.992  1.00 27.18           H  
ATOM    829  HG3 PRO A  54      35.247   1.337   8.237  1.00 27.18           H  
ATOM    830  CD  PRO A  54      36.917   0.640   9.418  1.00 27.18           C  
ATOM    831  HD2 PRO A  54      37.486   1.030   8.574  1.00 27.18           H  
ATOM    832  HD3 PRO A  54      37.182   1.199  10.316  1.00 27.18           H  
ATOM    833  N   SER A  55      35.881  -2.465   6.501  1.00 22.98           N  
ATOM    834  H   SER A  55      35.676  -3.318   7.001  1.00 22.98           H  
ATOM    835  CA  SER A  55      35.408  -2.389   5.094  1.00 22.98           C  
ATOM    836  HA  SER A  55      35.097  -3.400   4.828  1.00 22.98           H  
ATOM    837  C   SER A  55      36.443  -2.010   4.001  1.00 22.98           C  
ATOM    838  CB  SER A  55      34.124  -1.540   5.052  1.00 22.98           C  
ATOM    839  HB2 SER A  55      33.597  -1.717   4.115  1.00 22.98           H  
ATOM    840  HB3 SER A  55      33.466  -1.841   5.867  1.00 22.98           H  
ATOM    841  O   SER A  55      37.618  -2.330   4.122  1.00 22.98           O  
ATOM    842  OG  SER A  55      34.405  -0.159   5.168  1.00 22.98           O  
ATOM    843  HG  SER A  55      35.260  -0.043   5.589  1.00 22.98           H  
ATOM    844  N   SER A  56      35.992  -1.408   2.887  1.00 24.54           N  
ATOM    845  H   SER A  56      35.038  -1.079   2.913  1.00 24.54           H  
ATOM    846  CA  SER A  56      36.802  -0.975   1.723  1.00 24.54           C  
ATOM    847  HA  SER A  56      36.081  -0.746   0.939  1.00 24.54           H  
ATOM    848  C   SER A  56      37.708  -2.044   1.071  1.00 24.54           C  
ATOM    849  CB  SER A  56      37.511   0.368   1.980  1.00 24.54           C  
ATOM    850  HB2 SER A  56      38.305   0.521   1.249  1.00 24.54           H  
ATOM    851  HB3 SER A  56      36.785   1.171   1.852  1.00 24.54           H  
ATOM    852  O   SER A  56      38.925  -1.907   1.013  1.00 24.54           O  
ATOM    853  OG  SER A  56      38.036   0.474   3.285  1.00 24.54           O  
ATOM    854  HG  SER A  56      38.418  -0.371   3.534  1.00 24.54           H  
ATOM    855  N   SER A  57      37.058  -3.085   0.532  1.00 24.24           N  
ATOM    856  H   SER A  57      36.065  -3.095   0.716  1.00 24.24           H  
ATOM    857  CA  SER A  57      37.467  -3.943  -0.608  1.00 24.24           C  
ATOM    858  HA  SER A  57      37.468  -4.980  -0.272  1.00 24.24           H  
ATOM    859  C   SER A  57      38.824  -3.663  -1.287  1.00 24.24           C  
ATOM    860  CB  SER A  57      36.393  -3.801  -1.698  1.00 24.24           C  
ATOM    861  HB2 SER A  57      36.690  -4.352  -2.590  1.00 24.24           H  
ATOM    862  HB3 SER A  57      35.451  -4.209  -1.332  1.00 24.24           H  
ATOM    863  O   SER A  57      39.040  -2.573  -1.831  1.00 24.24           O  
ATOM    864  OG  SER A  57      36.210  -2.430  -2.017  1.00 24.24           O  
ATOM    865  HG  SER A  57      37.070  -2.091  -2.275  1.00 24.24           H  
ATOM    866  N   ASN A  58      39.697  -4.677  -1.371  1.00 26.24           N  
ATOM    867  H   ASN A  58      39.474  -5.568  -0.951  1.00 26.24           H  
ATOM    868  CA  ASN A  58      40.965  -4.572  -2.103  1.00 26.24           C  
ATOM    869  HA  ASN A  58      40.781  -4.015  -3.022  1.00 26.24           H  
ATOM    870  C   ASN A  58      41.551  -5.941  -2.520  1.00 26.24           C  
ATOM    871  CB  ASN A  58      41.957  -3.773  -1.212  1.00 26.24           C  
ATOM    872  HB2 ASN A  58      41.443  -3.342  -0.352  1.00 26.24           H  
ATOM    873  HB3 ASN A  58      42.745  -4.412  -0.815  1.00 26.24           H  
ATOM    874  O   ASN A  58      42.093  -6.640  -1.663  1.00 26.24           O  
ATOM    875  CG  ASN A  58      42.598  -2.629  -1.963  1.00 26.24           C  
ATOM    876  ND2 ASN A  58      41.815  -1.635  -2.302  1.00 26.24           N  
ATOM    877 HD21 ASN A  58      40.833  -1.691  -2.072  1.00 26.24           H  
ATOM    878 HD22 ASN A  58      42.222  -0.876  -2.829  1.00 26.24           H  
ATOM    879  OD1 ASN A  58      43.783  -2.616  -2.258  1.00 26.24           O  
ATOM    880  N   ASN A  59      41.601  -6.246  -3.824  1.00 29.33           N  
ATOM    881  H   ASN A  59      41.005  -5.740  -4.463  1.00 29.33           H  
ATOM    882  CA  ASN A  59      42.274  -7.424  -4.410  1.00 29.33           C  
ATOM    883  HA  ASN A  59      42.207  -7.283  -5.489  1.00 29.33           H  
ATOM    884  C   ASN A  59      41.522  -8.762  -4.136  1.00 29.33           C  
ATOM    885  CB  ASN A  59      43.785  -7.410  -4.049  1.00 29.33           C  
ATOM    886  HB2 ASN A  59      43.918  -7.833  -3.054  1.00 29.33           H  
ATOM    887  HB3 ASN A  59      44.349  -8.024  -4.751  1.00 29.33           H  
ATOM    888  O   ASN A  59      40.670  -8.823  -3.253  1.00 29.33           O  
ATOM    889  CG  ASN A  59      44.439  -6.041  -4.088  1.00 29.33           C  
ATOM    890  ND2 ASN A  59      44.530  -5.381  -2.957  1.00 29.33           N  
ATOM    891 HD21 ASN A  59      44.094  -5.779  -2.137  1.00 29.33           H  
ATOM    892 HD22 ASN A  59      44.789  -4.406  -2.997  1.00 29.33           H  
ATOM    893  OD1 ASN A  59      44.877  -5.568  -5.123  1.00 29.33           O  
ATOM    894  N   PHE A  60      41.790  -9.876  -4.841  1.00 27.55           N  
ATOM    895  H   PHE A  60      41.071 -10.581  -4.777  1.00 27.55           H  
ATOM    896  CA  PHE A  60      43.004 -10.248  -5.587  1.00 27.55           C  
ATOM    897  HA  PHE A  60      43.445  -9.363  -6.047  1.00 27.55           H  
ATOM    898  C   PHE A  60      42.787 -11.275  -6.728  1.00 27.55           C  
ATOM    899  CB  PHE A  60      43.984 -10.842  -4.548  1.00 27.55           C  
ATOM    900  HB2 PHE A  60      44.199 -10.104  -3.775  1.00 27.55           H  
ATOM    901  HB3 PHE A  60      43.483 -11.667  -4.041  1.00 27.55           H  
ATOM    902  O   PHE A  60      42.693 -12.472  -6.469  1.00 27.55           O  
ATOM    903  CG  PHE A  60      45.307 -11.349  -5.093  1.00 27.55           C  
ATOM    904  CD1 PHE A  60      45.556 -12.734  -5.150  1.00 27.55           C  
ATOM    905  HD1 PHE A  60      44.794 -13.432  -4.835  1.00 27.55           H  
ATOM    906  CD2 PHE A  60      46.299 -10.446  -5.520  1.00 27.55           C  
ATOM    907  HD2 PHE A  60      46.124  -9.382  -5.466  1.00 27.55           H  
ATOM    908  CE1 PHE A  60      46.782 -13.215  -5.640  1.00 27.55           C  
ATOM    909  HE1 PHE A  60      46.957 -14.280  -5.691  1.00 27.55           H  
ATOM    910  CE2 PHE A  60      47.528 -10.928  -6.007  1.00 27.55           C  
ATOM    911  HE2 PHE A  60      48.289 -10.232  -6.329  1.00 27.55           H  
ATOM    912  CZ  PHE A  60      47.769 -12.312  -6.068  1.00 27.55           C  
ATOM    913  HZ  PHE A  60      48.712 -12.682  -6.442  1.00 27.55           H  
ATOM    914  N   ILE A  61      42.772 -10.803  -7.990  1.00 31.25           N  
ATOM    915  H   ILE A  61      42.467  -9.844  -8.068  1.00 31.25           H  
ATOM    916  CA  ILE A  61      43.429 -11.340  -9.215  1.00 31.25           C  
ATOM    917  HA  ILE A  61      44.480 -11.056  -9.151  1.00 31.25           H  
ATOM    918  C   ILE A  61      42.857 -10.643 -10.470  1.00 31.25           C  
ATOM    919  CB  ILE A  61      43.368 -12.892  -9.363  1.00 31.25           C  
ATOM    920  HB  ILE A  61      42.471 -13.237  -8.849  1.00 31.25           H  
ATOM    921  O   ILE A  61      41.667 -10.740 -10.743  1.00 31.25           O  
ATOM    922  CG1 ILE A  61      44.590 -13.578  -8.701  1.00 31.25           C  
ATOM    923 HG12 ILE A  61      44.699 -13.211  -7.680  1.00 31.25           H  
ATOM    924 HG13 ILE A  61      44.388 -14.647  -8.635  1.00 31.25           H  
ATOM    925  CG2 ILE A  61      43.246 -13.433 -10.804  1.00 31.25           C  
ATOM    926 HG21 ILE A  61      44.031 -13.026 -11.441  1.00 31.25           H  
ATOM    927 HG22 ILE A  61      42.267 -13.181 -11.213  1.00 31.25           H  
ATOM    928 HG23 ILE A  61      43.313 -14.521 -10.790  1.00 31.25           H  
ATOM    929  CD1 ILE A  61      45.948 -13.397  -9.398  1.00 31.25           C  
ATOM    930 HD11 ILE A  61      45.938 -13.864 -10.383  1.00 31.25           H  
ATOM    931 HD12 ILE A  61      46.720 -13.880  -8.798  1.00 31.25           H  
ATOM    932 HD13 ILE A  61      46.196 -12.340  -9.496  1.00 31.25           H  
ATOM    933  N   ASN A  62      43.744 -10.008 -11.253  1.00 30.60           N  
ATOM    934  H   ASN A  62      44.695 -10.004 -10.912  1.00 30.60           H  
ATOM    935  CA  ASN A  62      43.536  -9.346 -12.561  1.00 30.60           C  
ATOM    936  HA  ASN A  62      44.483  -8.843 -12.753  1.00 30.60           H  
ATOM    937  C   ASN A  62      42.496  -8.202 -12.640  1.00 30.60           C  
ATOM    938  CB  ASN A  62      43.364 -10.406 -13.661  1.00 30.60           C  
ATOM    939  HB2 ASN A  62      43.027  -9.929 -14.582  1.00 30.60           H  
ATOM    940  HB3 ASN A  62      42.593 -11.116 -13.361  1.00 30.60           H  
ATOM    941  O   ASN A  62      41.311  -8.389 -12.423  1.00 30.60           O  
ATOM    942  CG  ASN A  62      44.666 -11.122 -13.958  1.00 30.60           C  
ATOM    943  ND2 ASN A  62      44.634 -12.422 -14.128  1.00 30.60           N  
ATOM    944 HD21 ASN A  62      43.758 -12.917 -14.036  1.00 30.60           H  
ATOM    945 HD22 ASN A  62      45.512 -12.888 -14.307  1.00 30.60           H  
ATOM    946  OD1 ASN A  62      45.731 -10.522 -14.034  1.00 30.60           O  
ATOM    947  N   ASN A  63      42.911  -6.959 -12.916  1.00 30.65           N  
ATOM    948  H   ASN A  63      42.323  -6.293 -12.436  1.00 30.65           H  
ATOM    949  CA  ASN A  63      43.372  -6.428 -14.219  1.00 30.65           C  
ATOM    950  HA  ASN A  63      43.568  -5.373 -14.027  1.00 30.65           H  
ATOM    951  C   ASN A  63      42.271  -6.502 -15.303  1.00 30.65           C  
ATOM    952  CB  ASN A  63      44.702  -7.037 -14.709  1.00 30.65           C  
ATOM    953  HB2 ASN A  63      44.950  -6.593 -15.673  1.00 30.65           H  
ATOM    954  HB3 ASN A  63      44.588  -8.107 -14.881  1.00 30.65           H  
ATOM    955  O   ASN A  63      42.005  -7.578 -15.823  1.00 30.65           O  
ATOM    956  CG  ASN A  63      45.877  -6.770 -13.791  1.00 30.65           C  
ATOM    957  ND2 ASN A  63      46.660  -7.774 -13.470  1.00 30.65           N  
ATOM    958 HD21 ASN A  63      47.433  -7.560 -12.856  1.00 30.65           H  
ATOM    959 HD22 ASN A  63      46.464  -8.710 -13.796  1.00 30.65           H  
ATOM    960  OD1 ASN A  63      46.118  -5.653 -13.370  1.00 30.65           O  
ATOM    961  N   HIS A  64      41.518  -5.435 -15.601  1.00 29.87           N  
ATOM    962  H   HIS A  64      40.605  -5.751 -15.898  1.00 29.87           H  
ATOM    963  CA  HIS A  64      41.885  -4.137 -16.221  1.00 29.87           C  
ATOM    964  HA  HIS A  64      41.044  -3.477 -16.006  1.00 29.87           H  
ATOM    965  C   HIS A  64      41.990  -4.135 -17.762  1.00 29.87           C  
ATOM    966  CB  HIS A  64      43.116  -3.418 -15.627  1.00 29.87           C  
ATOM    967  HB2 HIS A  64      43.981  -4.082 -15.631  1.00 29.87           H  
ATOM    968  HB3 HIS A  64      43.376  -2.604 -16.303  1.00 29.87           H  
ATOM    969  O   HIS A  64      43.074  -4.263 -18.321  1.00 29.87           O  
ATOM    970  CG  HIS A  64      42.953  -2.761 -14.282  1.00 29.87           C  
ATOM    971  CD2 HIS A  64      43.946  -2.604 -13.351  1.00 29.87           C  
ATOM    972  HD2 HIS A  64      44.946  -3.009 -13.412  1.00 29.87           H  
ATOM    973  ND1 HIS A  64      41.872  -2.020 -13.849  1.00 29.87           N  
ATOM    974  HD1 HIS A  64      40.973  -1.937 -14.299  1.00 29.87           H  
ATOM    975  CE1 HIS A  64      42.203  -1.451 -12.677  1.00 29.87           C  
ATOM    976  HE1 HIS A  64      41.551  -0.831 -12.079  1.00 29.87           H  
ATOM    977  NE2 HIS A  64      43.462  -1.765 -12.345  1.00 29.87           N  
ATOM    978  N   HIS A  65      40.884  -3.793 -18.429  1.00 29.95           N  
ATOM    979  H   HIS A  65      40.000  -4.022 -17.996  1.00 29.95           H  
ATOM    980  CA  HIS A  65      40.785  -2.603 -19.299  1.00 29.95           C  
ATOM    981  HA  HIS A  65      41.411  -1.832 -18.850  1.00 29.95           H  
ATOM    982  C   HIS A  65      39.311  -2.125 -19.251  1.00 29.95           C  
ATOM    983  CB  HIS A  65      41.292  -2.883 -20.729  1.00 29.95           C  
ATOM    984  HB2 HIS A  65      40.502  -2.654 -21.444  1.00 29.95           H  
ATOM    985  HB3 HIS A  65      41.529  -3.942 -20.838  1.00 29.95           H  
ATOM    986  O   HIS A  65      38.433  -2.955 -19.047  1.00 29.95           O  
ATOM    987  CG  HIS A  65      42.518  -2.073 -21.095  1.00 29.95           C  
ATOM    988  CD2 HIS A  65      43.818  -2.339 -20.748  1.00 29.95           C  
ATOM    989  HD2 HIS A  65      44.165  -3.194 -20.186  1.00 29.95           H  
ATOM    990  ND1 HIS A  65      42.537  -0.894 -21.809  1.00 29.95           N  
ATOM    991  HD1 HIS A  65      41.735  -0.383 -22.151  1.00 29.95           H  
ATOM    992  CE1 HIS A  65      43.803  -0.454 -21.871  1.00 29.95           C  
ATOM    993  HE1 HIS A  65      44.116   0.463 -22.347  1.00 29.95           H  
ATOM    994  NE2 HIS A  65      44.623  -1.299 -21.232  1.00 29.95           N  
ATOM    995  N   ASN A  66      38.921  -0.845 -19.301  1.00 28.16           N  
ATOM    996  H   ASN A  66      37.950  -0.760 -19.039  1.00 28.16           H  
ATOM    997  CA  ASN A  66      39.530   0.409 -19.782  1.00 28.16           C  
ATOM    998  HA  ASN A  66      38.870   1.178 -19.380  1.00 28.16           H  
ATOM    999  C   ASN A  66      39.426   0.643 -21.308  1.00 28.16           C  
ATOM   1000  CB  ASN A  66      40.901   0.754 -19.150  1.00 28.16           C  
ATOM   1001  HB2 ASN A  66      41.153   1.777 -19.427  1.00 28.16           H  
ATOM   1002  HB3 ASN A  66      41.682   0.120 -19.570  1.00 28.16           H  
ATOM   1003  O   ASN A  66      40.421   0.929 -21.970  1.00 28.16           O  
ATOM   1004  CG  ASN A  66      40.968   0.679 -17.633  1.00 28.16           C  
ATOM   1005  ND2 ASN A  66      42.158   0.664 -17.080  1.00 28.16           N  
ATOM   1006 HD21 ASN A  66      42.185   0.627 -16.071  1.00 28.16           H  
ATOM   1007 HD22 ASN A  66      42.993   0.693 -17.648  1.00 28.16           H  
ATOM   1008  OD1 ASN A  66      39.982   0.621 -16.924  1.00 28.16           O  
ATOM   1009  N   ASN A  67      38.211   0.550 -21.860  1.00 29.59           N  
ATOM   1010  H   ASN A  67      37.447   0.241 -21.277  1.00 29.59           H  
ATOM   1011  CA  ASN A  67      37.786   1.251 -23.085  1.00 29.59           C  
ATOM   1012  HA  ASN A  67      38.327   2.195 -23.142  1.00 29.59           H  
ATOM   1013  C   ASN A  67      36.276   1.589 -22.986  1.00 29.59           C  
ATOM   1014  CB  ASN A  67      38.124   0.413 -24.335  1.00 29.59           C  
ATOM   1015  HB2 ASN A  67      39.144   0.035 -24.263  1.00 29.59           H  
ATOM   1016  HB3 ASN A  67      37.443  -0.436 -24.398  1.00 29.59           H  
ATOM   1017  O   ASN A  67      35.626   1.125 -22.049  1.00 29.59           O  
ATOM   1018  CG  ASN A  67      38.034   1.238 -25.610  1.00 29.59           C  
ATOM   1019  ND2 ASN A  67      37.804   0.625 -26.744  1.00 29.59           N  
ATOM   1020 HD21 ASN A  67      37.622  -0.368 -26.772  1.00 29.59           H  
ATOM   1021 HD22 ASN A  67      37.632   1.222 -27.541  1.00 29.59           H  
ATOM   1022  OD1 ASN A  67      38.144   2.451 -25.598  1.00 29.59           O  
ATOM   1023  N   GLN A  68      35.713   2.397 -23.897  1.00 28.78           N  
ATOM   1024  H   GLN A  68      36.277   2.741 -24.661  1.00 28.78           H  
ATOM   1025  CA  GLN A  68      34.322   2.883 -23.813  1.00 28.78           C  
ATOM   1026  HA  GLN A  68      33.765   2.251 -23.121  1.00 28.78           H  
ATOM   1027  C   GLN A  68      33.577   2.844 -25.164  1.00 28.78           C  
ATOM   1028  CB  GLN A  68      34.311   4.318 -23.249  1.00 28.78           C  
ATOM   1029  HB2 GLN A  68      33.287   4.692 -23.278  1.00 28.78           H  
ATOM   1030  HB3 GLN A  68      34.924   4.957 -23.884  1.00 28.78           H  
ATOM   1031  O   GLN A  68      34.083   3.374 -26.149  1.00 28.78           O  
ATOM   1032  CG  GLN A  68      34.823   4.405 -21.800  1.00 28.78           C  
ATOM   1033  HG2 GLN A  68      35.850   4.042 -21.748  1.00 28.78           H  
ATOM   1034  HG3 GLN A  68      34.202   3.780 -21.159  1.00 28.78           H  
ATOM   1035  CD  GLN A  68      34.808   5.833 -21.269  1.00 28.78           C  
ATOM   1036  NE2 GLN A  68      33.655   6.392 -20.972  1.00 28.78           N  
ATOM   1037 HE21 GLN A  68      33.701   7.343 -20.637  1.00 28.78           H  
ATOM   1038 HE22 GLN A  68      32.787   5.896 -21.117  1.00 28.78           H  
ATOM   1039  OE1 GLN A  68      35.830   6.475 -21.103  1.00 28.78           O  
ATOM   1040  N   SER A  69      32.369   2.256 -25.149  1.00 23.36           N  
ATOM   1041  H   SER A  69      32.089   1.821 -24.281  1.00 23.36           H  
ATOM   1042  CA  SER A  69      31.348   2.227 -26.223  1.00 23.36           C  
ATOM   1043  HA  SER A  69      30.715   1.365 -26.017  1.00 23.36           H  
ATOM   1044  C   SER A  69      31.875   1.958 -27.651  1.00 23.36           C  
ATOM   1045  CB  SER A  69      30.404   3.439 -26.100  1.00 23.36           C  
ATOM   1046  HB2 SER A  69      29.611   3.366 -26.844  1.00 23.36           H  
ATOM   1047  HB3 SER A  69      29.929   3.411 -25.119  1.00 23.36           H  
ATOM   1048  O   SER A  69      32.852   1.227 -27.824  1.00 23.36           O  
ATOM   1049  OG  SER A  69      31.075   4.677 -26.240  1.00 23.36           O  
ATOM   1050  HG  SER A  69      30.458   5.301 -26.630  1.00 23.36           H  
ATOM   1051  N   SER A  70      31.193   2.455 -28.692  1.00 30.47           N  
ATOM   1052  H   SER A  70      30.307   2.886 -28.471  1.00 30.47           H  
ATOM   1053  CA  SER A  70      31.375   2.163 -30.131  1.00 30.47           C  
ATOM   1054  HA  SER A  70      30.624   2.785 -30.619  1.00 30.47           H  
ATOM   1055  C   SER A  70      30.994   0.747 -30.607  1.00 30.47           C  
ATOM   1056  CB  SER A  70      32.711   2.680 -30.680  1.00 30.47           C  
ATOM   1057  HB2 SER A  70      32.698   2.622 -31.769  1.00 30.47           H  
ATOM   1058  HB3 SER A  70      32.829   3.725 -30.393  1.00 30.47           H  
ATOM   1059  O   SER A  70      31.000   0.483 -31.805  1.00 30.47           O  
ATOM   1060  OG  SER A  70      33.815   1.944 -30.195  1.00 30.47           O  
ATOM   1061  HG  SER A  70      33.615   1.700 -29.289  1.00 30.47           H  
ATOM   1062  N   ASP A  71      30.520  -0.103 -29.692  1.00 24.50           N  
ATOM   1063  H   ASP A  71      30.679   0.182 -28.736  1.00 24.50           H  
ATOM   1064  CA  ASP A  71      29.245  -0.823 -29.858  1.00 24.50           C  
ATOM   1065  HA  ASP A  71      29.161  -1.456 -28.975  1.00 24.50           H  
ATOM   1066  C   ASP A  71      29.139  -1.813 -31.050  1.00 24.50           C  
ATOM   1067  CB  ASP A  71      28.083   0.195 -29.737  1.00 24.50           C  
ATOM   1068  HB2 ASP A  71      27.156  -0.341 -29.532  1.00 24.50           H  
ATOM   1069  HB3 ASP A  71      27.973   0.717 -30.687  1.00 24.50           H  
ATOM   1070  O   ASP A  71      28.107  -1.905 -31.716  1.00 24.50           O  
ATOM   1071  CG  ASP A  71      28.326   1.232 -28.622  1.00 24.50           C  
ATOM   1072  OD1 ASP A  71      28.710   0.822 -27.503  1.00 24.50           O  
ATOM   1073  OD2 ASP A  71      28.295   2.451 -28.910  1.00 24.50           O  
ATOM   1074  N   ILE A  72      30.194  -2.598 -31.307  1.00 27.58           N  
ATOM   1075  H   ILE A  72      31.007  -2.454 -30.725  1.00 27.58           H  
ATOM   1076  CA  ILE A  72      30.264  -3.685 -32.319  1.00 27.58           C  
ATOM   1077  HA  ILE A  72      29.516  -3.469 -33.082  1.00 27.58           H  
ATOM   1078  C   ILE A  72      29.925  -5.047 -31.658  1.00 27.58           C  
ATOM   1079  CB  ILE A  72      31.665  -3.646 -32.979  1.00 27.58           C  
ATOM   1080  HB  ILE A  72      32.408  -3.608 -32.182  1.00 27.58           H  
ATOM   1081  O   ILE A  72      30.361  -5.275 -30.535  1.00 27.58           O  
ATOM   1082  CG1 ILE A  72      31.804  -2.369 -33.845  1.00 27.58           C  
ATOM   1083 HG12 ILE A  72      31.462  -1.505 -33.275  1.00 27.58           H  
ATOM   1084 HG13 ILE A  72      31.163  -2.454 -34.723  1.00 27.58           H  
ATOM   1085  CG2 ILE A  72      31.972  -4.886 -33.836  1.00 27.58           C  
ATOM   1086 HG21 ILE A  72      32.992  -4.840 -34.217  1.00 27.58           H  
ATOM   1087 HG22 ILE A  72      31.898  -5.795 -33.240  1.00 27.58           H  
ATOM   1088 HG23 ILE A  72      31.283  -4.934 -34.680  1.00 27.58           H  
ATOM   1089  CD1 ILE A  72      33.236  -2.060 -34.298  1.00 27.58           C  
ATOM   1090 HD11 ILE A  72      33.901  -2.031 -33.435  1.00 27.58           H  
ATOM   1091 HD12 ILE A  72      33.253  -1.087 -34.789  1.00 27.58           H  
ATOM   1092 HD13 ILE A  72      33.586  -2.811 -35.007  1.00 27.58           H  
ATOM   1093  N   HIS A  73      29.145  -6.007 -32.191  1.00 30.89           N  
ATOM   1094  H   HIS A  73      28.909  -6.679 -31.475  1.00 30.89           H  
ATOM   1095  CA  HIS A  73      28.730  -6.423 -33.556  1.00 30.89           C  
ATOM   1096  HA  HIS A  73      27.909  -7.111 -33.353  1.00 30.89           H  
ATOM   1097  C   HIS A  73      29.689  -7.335 -34.369  1.00 30.89           C  
ATOM   1098  CB  HIS A  73      28.045  -5.329 -34.404  1.00 30.89           C  
ATOM   1099  HB2 HIS A  73      27.818  -5.759 -35.379  1.00 30.89           H  
ATOM   1100  HB3 HIS A  73      28.723  -4.499 -34.607  1.00 30.89           H  
ATOM   1101  O   HIS A  73      30.007  -7.030 -35.518  1.00 30.89           O  
ATOM   1102  CG  HIS A  73      26.729  -4.831 -33.860  1.00 30.89           C  
ATOM   1103  CD2 HIS A  73      25.498  -5.365 -34.136  1.00 30.89           C  
ATOM   1104  HD2 HIS A  73      25.304  -6.224 -34.761  1.00 30.89           H  
ATOM   1105  ND1 HIS A  73      26.514  -3.734 -33.057  1.00 30.89           N  
ATOM   1106  HD1 HIS A  73      27.205  -3.103 -32.677  1.00 30.89           H  
ATOM   1107  CE1 HIS A  73      25.194  -3.620 -32.847  1.00 30.89           C  
ATOM   1108  HE1 HIS A  73      24.730  -2.851 -32.247  1.00 30.89           H  
ATOM   1109  NE2 HIS A  73      24.530  -4.595 -33.487  1.00 30.89           N  
ATOM   1110  N   SER A  74      30.089  -8.508 -33.847  1.00 24.90           N  
ATOM   1111  H   SER A  74      29.925  -8.706 -32.870  1.00 24.90           H  
ATOM   1112  CA  SER A  74      30.711  -9.563 -34.678  1.00 24.90           C  
ATOM   1113  HA  SER A  74      30.240  -9.547 -35.661  1.00 24.90           H  
ATOM   1114  C   SER A  74      30.577 -11.002 -34.131  1.00 24.90           C  
ATOM   1115  CB  SER A  74      32.204  -9.255 -34.884  1.00 24.90           C  
ATOM   1116  HB2 SER A  74      32.340  -8.308 -35.406  1.00 24.90           H  
ATOM   1117  HB3 SER A  74      32.640 -10.049 -35.490  1.00 24.90           H  
ATOM   1118  O   SER A  74      31.249 -11.326 -33.158  1.00 24.90           O  
ATOM   1119  OG  SER A  74      32.868  -9.198 -33.635  1.00 24.90           O  
ATOM   1120  HG  SER A  74      32.495  -9.902 -33.099  1.00 24.90           H  
ATOM   1121  N   ILE A  75      29.833 -11.862 -34.856  1.00 27.22           N  
ATOM   1122  H   ILE A  75      29.280 -11.443 -35.589  1.00 27.22           H  
ATOM   1123  CA  ILE A  75      29.836 -13.357 -34.835  1.00 27.22           C  
ATOM   1124  HA  ILE A  75      29.108 -13.664 -35.587  1.00 27.22           H  
ATOM   1125  C   ILE A  75      29.375 -13.998 -33.494  1.00 27.22           C  
ATOM   1126  CB  ILE A  75      31.219 -13.889 -35.321  1.00 27.22           C  
ATOM   1127  HB  ILE A  75      31.964 -13.637 -34.566  1.00 27.22           H  
ATOM   1128  O   ILE A  75      29.878 -13.653 -32.437  1.00 27.22           O  
ATOM   1129  CG1 ILE A  75      31.653 -13.237 -36.662  1.00 27.22           C  
ATOM   1130 HG12 ILE A  75      31.703 -12.155 -36.541  1.00 27.22           H  
ATOM   1131 HG13 ILE A  75      30.906 -13.450 -37.426  1.00 27.22           H  
ATOM   1132  CG2 ILE A  75      31.202 -15.420 -35.468  1.00 27.22           C  
ATOM   1133 HG21 ILE A  75      30.506 -15.709 -36.256  1.00 27.22           H  
ATOM   1134 HG22 ILE A  75      30.920 -15.890 -34.526  1.00 27.22           H  
ATOM   1135 HG23 ILE A  75      32.196 -15.793 -35.714  1.00 27.22           H  
ATOM   1136  CD1 ILE A  75      33.032 -13.665 -37.185  1.00 27.22           C  
ATOM   1137 HD11 ILE A  75      33.022 -14.711 -37.491  1.00 27.22           H  
ATOM   1138 HD12 ILE A  75      33.786 -13.516 -36.411  1.00 27.22           H  
ATOM   1139 HD13 ILE A  75      33.292 -13.058 -38.053  1.00 27.22           H  
ATOM   1140  N   SER A  76      28.453 -14.970 -33.403  1.00 24.49           N  
ATOM   1141  H   SER A  76      28.202 -15.152 -32.441  1.00 24.49           H  
ATOM   1142  CA  SER A  76      27.655 -15.776 -34.364  1.00 24.49           C  
ATOM   1143  HA  SER A  76      27.651 -15.292 -35.340  1.00 24.49           H  
ATOM   1144  C   SER A  76      26.191 -15.874 -33.855  1.00 24.49           C  
ATOM   1145  CB  SER A  76      28.263 -17.185 -34.511  1.00 24.49           C  
ATOM   1146  HB2 SER A  76      29.086 -17.148 -35.225  1.00 24.49           H  
ATOM   1147  HB3 SER A  76      27.518 -17.877 -34.902  1.00 24.49           H  
ATOM   1148  O   SER A  76      25.958 -15.653 -32.667  1.00 24.49           O  
ATOM   1149  OG  SER A  76      28.753 -17.691 -33.285  1.00 24.49           O  
ATOM   1150  HG  SER A  76      29.289 -17.016 -32.861  1.00 24.49           H  
ATOM   1151  N   GLN A  77      25.127 -16.055 -34.654  1.00 28.35           N  
ATOM   1152  H   GLN A  77      24.277 -15.841 -34.152  1.00 28.35           H  
ATOM   1153  CA  GLN A  77      24.866 -16.877 -35.860  1.00 28.35           C  
ATOM   1154  HA  GLN A  77      23.893 -16.533 -36.210  1.00 28.35           H  
ATOM   1155  C   GLN A  77      24.654 -18.384 -35.590  1.00 28.35           C  
ATOM   1156  CB  GLN A  77      25.816 -16.621 -37.042  1.00 28.35           C  
ATOM   1157  HB2 GLN A  77      25.501 -17.255 -37.872  1.00 28.35           H  
ATOM   1158  HB3 GLN A  77      26.833 -16.918 -36.785  1.00 28.35           H  
ATOM   1159  O   GLN A  77      25.203 -18.932 -34.640  1.00 28.35           O  
ATOM   1160  CG  GLN A  77      25.812 -15.173 -37.543  1.00 28.35           C  
ATOM   1161  HG2 GLN A  77      26.073 -14.488 -36.736  1.00 28.35           H  
ATOM   1162  HG3 GLN A  77      24.815 -14.919 -37.903  1.00 28.35           H  
ATOM   1163  CD  GLN A  77      26.820 -15.014 -38.671  1.00 28.35           C  
ATOM   1164  NE2 GLN A  77      26.441 -15.308 -39.895  1.00 28.35           N  
ATOM   1165 HE21 GLN A  77      25.492 -15.607 -40.064  1.00 28.35           H  
ATOM   1166 HE22 GLN A  77      27.134 -15.210 -40.623  1.00 28.35           H  
ATOM   1167  OE1 GLN A  77      27.972 -14.665 -38.461  1.00 28.35           O  
ATOM   1168  N   SER A  78      23.885 -19.049 -36.462  1.00 26.65           N  
ATOM   1169  H   SER A  78      23.475 -18.473 -37.184  1.00 26.65           H  
ATOM   1170  CA  SER A  78      23.282 -20.396 -36.336  1.00 26.65           C  
ATOM   1171  HA  SER A  78      22.776 -20.557 -37.288  1.00 26.65           H  
ATOM   1172  C   SER A  78      22.141 -20.504 -35.301  1.00 26.65           C  
ATOM   1173  CB  SER A  78      24.340 -21.509 -36.278  1.00 26.65           C  
ATOM   1174  HB2 SER A  78      23.860 -22.470 -36.460  1.00 26.65           H  
ATOM   1175  HB3 SER A  78      25.073 -21.341 -37.068  1.00 26.65           H  
ATOM   1176  O   SER A  78      21.812 -19.523 -34.643  1.00 26.65           O  
ATOM   1177  OG  SER A  78      25.008 -21.571 -35.042  1.00 26.65           O  
ATOM   1178  HG  SER A  78      25.191 -20.673 -34.755  1.00 26.65           H  
ATOM   1179  N   THR A  79      21.438 -21.642 -35.257  1.00 27.73           N  
ATOM   1180  H   THR A  79      21.784 -22.430 -35.787  1.00 27.73           H  
ATOM   1181  CA  THR A  79      20.030 -21.744 -34.804  1.00 27.73           C  
ATOM   1182  HA  THR A  79      19.542 -20.801 -35.052  1.00 27.73           H  
ATOM   1183  C   THR A  79      19.850 -22.022 -33.293  1.00 27.73           C  
ATOM   1184  CB  THR A  79      19.327 -22.859 -35.600  1.00 27.73           C  
ATOM   1185  HB  THR A  79      19.693 -23.825 -35.251  1.00 27.73           H  
ATOM   1186  O   THR A  79      20.504 -22.932 -32.784  1.00 27.73           O  
ATOM   1187  CG2 THR A  79      17.803 -22.846 -35.491  1.00 27.73           C  
ATOM   1188 HG21 THR A  79      17.380 -23.641 -36.105  1.00 27.73           H  
ATOM   1189 HG22 THR A  79      17.413 -21.885 -35.827  1.00 27.73           H  
ATOM   1190 HG23 THR A  79      17.502 -23.017 -34.458  1.00 27.73           H  
ATOM   1191  OG1 THR A  79      19.622 -22.756 -36.981  1.00 27.73           O  
ATOM   1192  HG1 THR A  79      19.164 -23.480 -37.415  1.00 27.73           H  
ATOM   1193  N   PRO A  80      18.925 -21.340 -32.578  1.00 25.06           N  
ATOM   1194  CA  PRO A  80      18.725 -21.492 -31.134  1.00 25.06           C  
ATOM   1195  HA  PRO A  80      19.692 -21.509 -30.630  1.00 25.06           H  
ATOM   1196  C   PRO A  80      17.932 -22.738 -30.726  1.00 25.06           C  
ATOM   1197  CB  PRO A  80      17.944 -20.244 -30.686  1.00 25.06           C  
ATOM   1198  HB2 PRO A  80      17.288 -20.447 -29.840  1.00 25.06           H  
ATOM   1199  HB3 PRO A  80      18.619 -19.427 -30.431  1.00 25.06           H  
ATOM   1200  O   PRO A  80      16.835 -22.989 -31.235  1.00 25.06           O  
ATOM   1201  CG  PRO A  80      17.147 -19.861 -31.928  1.00 25.06           C  
ATOM   1202  HG2 PRO A  80      16.921 -18.795 -31.951  1.00 25.06           H  
ATOM   1203  HG3 PRO A  80      16.230 -20.448 -31.978  1.00 25.06           H  
ATOM   1204  CD  PRO A  80      18.079 -20.262 -33.067  1.00 25.06           C  
ATOM   1205  HD2 PRO A  80      18.703 -19.412 -33.344  1.00 25.06           H  
ATOM   1206  HD3 PRO A  80      17.478 -20.593 -33.914  1.00 25.06           H  
ATOM   1207  N   ASN A  81      18.395 -23.404 -29.664  1.00 23.81           N  
ATOM   1208  H   ASN A  81      19.357 -23.241 -29.401  1.00 23.81           H  
ATOM   1209  CA  ASN A  81      17.527 -23.830 -28.560  1.00 23.81           C  
ATOM   1210  HA  ASN A  81      16.876 -22.987 -28.328  1.00 23.81           H  
ATOM   1211  C   ASN A  81      18.320 -24.105 -27.270  1.00 23.81           C  
ATOM   1212  CB  ASN A  81      16.647 -25.034 -28.952  1.00 23.81           C  
ATOM   1213  HB2 ASN A  81      16.878 -25.901 -28.334  1.00 23.81           H  
ATOM   1214  HB3 ASN A  81      16.801 -25.314 -29.994  1.00 23.81           H  
ATOM   1215  O   ASN A  81      19.549 -24.179 -27.289  1.00 23.81           O  
ATOM   1216  CG  ASN A  81      15.195 -24.659 -28.746  1.00 23.81           C  
ATOM   1217  ND2 ASN A  81      14.614 -23.960 -29.690  1.00 23.81           N  
ATOM   1218 HD21 ASN A  81      15.170 -23.661 -30.478  1.00 23.81           H  
ATOM   1219 HD22 ASN A  81      13.662 -23.664 -29.528  1.00 23.81           H  
ATOM   1220  OD1 ASN A  81      14.611 -24.890 -27.704  1.00 23.81           O  
ATOM   1221  N   LEU A  82      17.611 -24.256 -26.148  1.00 25.69           N  
ATOM   1222  H   LEU A  82      16.603 -24.266 -26.211  1.00 25.69           H  
ATOM   1223  CA  LEU A  82      18.217 -24.587 -24.856  1.00 25.69           C  
ATOM   1224  HA  LEU A  82      19.051 -23.904 -24.693  1.00 25.69           H  
ATOM   1225  C   LEU A  82      18.766 -26.025 -24.860  1.00 25.69           C  
ATOM   1226  CB  LEU A  82      17.174 -24.359 -23.743  1.00 25.69           C  
ATOM   1227  HB2 LEU A  82      16.310 -24.990 -23.953  1.00 25.69           H  
ATOM   1228  HB3 LEU A  82      16.846 -23.320 -23.781  1.00 25.69           H  
ATOM   1229  O   LEU A  82      18.099 -26.955 -25.309  1.00 25.69           O  
ATOM   1230  CG  LEU A  82      17.658 -24.670 -22.312  1.00 25.69           C  
ATOM   1231  HG  LEU A  82      17.964 -25.715 -22.251  1.00 25.69           H  
ATOM   1232  CD1 LEU A  82      18.830 -23.788 -21.875  1.00 25.69           C  
ATOM   1233 HD11 LEU A  82      19.097 -24.021 -20.845  1.00 25.69           H  
ATOM   1234 HD12 LEU A  82      19.706 -23.967 -22.499  1.00 25.69           H  
ATOM   1235 HD13 LEU A  82      18.551 -22.736 -21.933  1.00 25.69           H  
ATOM   1236  CD2 LEU A  82      16.511 -24.452 -21.326  1.00 25.69           C  
ATOM   1237 HD21 LEU A  82      16.195 -23.409 -21.340  1.00 25.69           H  
ATOM   1238 HD22 LEU A  82      15.667 -25.089 -21.590  1.00 25.69           H  
ATOM   1239 HD23 LEU A  82      16.838 -24.707 -20.317  1.00 25.69           H  
ATOM   1240  N   SER A  83      19.971 -26.216 -24.321  1.00 23.96           N  
ATOM   1241  H   SER A  83      20.473 -25.420 -23.955  1.00 23.96           H  
ATOM   1242  CA  SER A  83      20.568 -27.534 -24.076  1.00 23.96           C  
ATOM   1243  HA  SER A  83      19.766 -28.237 -23.850  1.00 23.96           H  
ATOM   1244  C   SER A  83      21.492 -27.492 -22.853  1.00 23.96           C  
ATOM   1245  CB  SER A  83      21.291 -28.049 -25.327  1.00 23.96           C  
ATOM   1246  HB2 SER A  83      20.560 -28.208 -26.120  1.00 23.96           H  
ATOM   1247  HB3 SER A  83      21.768 -29.004 -25.102  1.00 23.96           H  
ATOM   1248  O   SER A  83      21.995 -26.433 -22.479  1.00 23.96           O  
ATOM   1249  OG  SER A  83      22.269 -27.137 -25.781  1.00 23.96           O  
ATOM   1250  HG  SER A  83      21.821 -26.336 -26.064  1.00 23.96           H  
ATOM   1251  N   THR A  84      21.665 -28.631 -22.179  1.00 26.22           N  
ATOM   1252  H   THR A  84      21.223 -29.469 -22.528  1.00 26.22           H  
ATOM   1253  CA  THR A  84      22.254 -28.697 -20.830  1.00 26.22           C  
ATOM   1254  HA  THR A  84      22.246 -27.698 -20.394  1.00 26.22           H  
ATOM   1255  C   THR A  84      23.700 -29.193 -20.847  1.00 26.22           C  
ATOM   1256  CB  THR A  84      21.404 -29.605 -19.926  1.00 26.22           C  
ATOM   1257  HB  THR A  84      21.506 -30.638 -20.261  1.00 26.22           H  
ATOM   1258  O   THR A  84      23.990 -30.242 -21.420  1.00 26.22           O  
ATOM   1259  CG2 THR A  84      21.795 -29.523 -18.452  1.00 26.22           C  
ATOM   1260 HG21 THR A  84      21.094 -30.108 -17.857  1.00 26.22           H  
ATOM   1261 HG22 THR A  84      21.781 -28.488 -18.112  1.00 26.22           H  
ATOM   1262 HG23 THR A  84      22.793 -29.939 -18.315  1.00 26.22           H  
ATOM   1263  OG1 THR A  84      20.043 -29.251 -20.011  1.00 26.22           O  
ATOM   1264  HG1 THR A  84      19.932 -28.372 -19.640  1.00 26.22           H  
ATOM   1265  N   LEU A  85      24.594 -28.493 -20.139  1.00 28.92           N  
ATOM   1266  H   LEU A  85      24.294 -27.636 -19.697  1.00 28.92           H  
ATOM   1267  CA  LEU A  85      25.978 -28.914 -19.897  1.00 28.92           C  
ATOM   1268  HA  LEU A  85      26.137 -29.883 -20.370  1.00 28.92           H  
ATOM   1269  C   LEU A  85      26.237 -29.073 -18.392  1.00 28.92           C  
ATOM   1270  CB  LEU A  85      26.936 -27.904 -20.558  1.00 28.92           C  
ATOM   1271  HB2 LEU A  85      26.721 -27.869 -21.626  1.00 28.92           H  
ATOM   1272  HB3 LEU A  85      26.736 -26.916 -20.144  1.00 28.92           H  
ATOM   1273  O   LEU A  85      26.102 -28.123 -17.628  1.00 28.92           O  
ATOM   1274  CG  LEU A  85      28.432 -28.218 -20.359  1.00 28.92           C  
ATOM   1275  HG  LEU A  85      28.668 -28.208 -19.294  1.00 28.92           H  
ATOM   1276  CD1 LEU A  85      28.837 -29.578 -20.936  1.00 28.92           C  
ATOM   1277 HD11 LEU A  85      28.335 -30.383 -20.400  1.00 28.92           H  
ATOM   1278 HD12 LEU A  85      29.913 -29.717 -20.825  1.00 28.92           H  
ATOM   1279 HD13 LEU A  85      28.574 -29.625 -21.992  1.00 28.92           H  
ATOM   1280  CD2 LEU A  85      29.279 -27.145 -21.043  1.00 28.92           C  
ATOM   1281 HD21 LEU A  85      29.085 -27.140 -22.116  1.00 28.92           H  
ATOM   1282 HD22 LEU A  85      30.337 -27.337 -20.865  1.00 28.92           H  
ATOM   1283 HD23 LEU A  85      29.028 -26.167 -20.632  1.00 28.92           H  
ATOM   1284  N   ILE A  86      26.628 -30.281 -17.978  1.00 30.72           N  
ATOM   1285  H   ILE A  86      26.750 -30.998 -18.679  1.00 30.72           H  
ATOM   1286  CA  ILE A  86      26.973 -30.665 -16.599  1.00 30.72           C  
ATOM   1287  HA  ILE A  86      27.189 -29.767 -16.020  1.00 30.72           H  
ATOM   1288  C   ILE A  86      28.263 -31.507 -16.638  1.00 30.72           C  
ATOM   1289  CB  ILE A  86      25.765 -31.392 -15.935  1.00 30.72           C  
ATOM   1290  HB  ILE A  86      25.401 -32.147 -16.631  1.00 30.72           H  
ATOM   1291  O   ILE A  86      28.580 -32.105 -17.669  1.00 30.72           O  
ATOM   1292  CG1 ILE A  86      24.622 -30.379 -15.670  1.00 30.72           C  
ATOM   1293 HG12 ILE A  86      24.380 -29.862 -16.599  1.00 30.72           H  
ATOM   1294 HG13 ILE A  86      24.960 -29.630 -14.954  1.00 30.72           H  
ATOM   1295  CG2 ILE A  86      26.132 -32.115 -14.623  1.00 30.72           C  
ATOM   1296 HG21 ILE A  86      26.524 -31.406 -13.894  1.00 30.72           H  
ATOM   1297 HG22 ILE A  86      25.256 -32.609 -14.202  1.00 30.72           H  
ATOM   1298 HG23 ILE A  86      26.861 -32.903 -14.811  1.00 30.72           H  
ATOM   1299  CD1 ILE A  86      23.307 -30.986 -15.163  1.00 30.72           C  
ATOM   1300 HD11 ILE A  86      22.533 -30.218 -15.169  1.00 30.72           H  
ATOM   1301 HD12 ILE A  86      23.418 -31.350 -14.141  1.00 30.72           H  
ATOM   1302 HD13 ILE A  86      22.998 -31.803 -15.815  1.00 30.72           H  
ATOM   1303  N   SER A  87      29.013 -31.541 -15.527  1.00 25.98           N  
ATOM   1304  H   SER A  87      28.707 -30.988 -14.739  1.00 25.98           H  
ATOM   1305  CA  SER A  87      30.227 -32.348 -15.307  1.00 25.98           C  
ATOM   1306  HA  SER A  87      31.081 -31.824 -15.735  1.00 25.98           H  
ATOM   1307  C   SER A  87      30.129 -33.746 -15.929  1.00 25.98           C  
ATOM   1308  CB  SER A  87      30.458 -32.499 -13.800  1.00 25.98           C  
ATOM   1309  HB2 SER A  87      29.622 -33.038 -13.354  1.00 25.98           H  
ATOM   1310  HB3 SER A  87      31.376 -33.060 -13.626  1.00 25.98           H  
ATOM   1311  O   SER A  87      29.331 -34.574 -15.495  1.00 25.98           O  
ATOM   1312  OG  SER A  87      30.563 -31.220 -13.203  1.00 25.98           O  
ATOM   1313  HG  SER A  87      30.628 -31.325 -12.251  1.00 25.98           H  
ATOM   1314  N   SER A  88      30.914 -33.998 -16.978  1.00 25.52           N  
ATOM   1315  H   SER A  88      31.580 -33.297 -17.269  1.00 25.52           H  
ATOM   1316  CA  SER A  88      30.569 -35.023 -17.964  1.00 25.52           C  
ATOM   1317  HA  SER A  88      29.492 -35.180 -17.897  1.00 25.52           H  
ATOM   1318  C   SER A  88      31.233 -36.386 -17.708  1.00 25.52           C  
ATOM   1319  CB  SER A  88      30.819 -34.466 -19.374  1.00 25.52           C  
ATOM   1320  HB2 SER A  88      30.265 -35.066 -20.095  1.00 25.52           H  
ATOM   1321  HB3 SER A  88      30.428 -33.450 -19.431  1.00 25.52           H  
ATOM   1322  O   SER A  88      32.431 -36.485 -17.434  1.00 25.52           O  
ATOM   1323  OG  SER A  88      32.195 -34.459 -19.714  1.00 25.52           O  
ATOM   1324  HG  SER A  88      32.292 -34.300 -20.656  1.00 25.52           H  
ATOM   1325  N   SER A  89      30.457 -37.470 -17.826  1.00 26.10           N  
ATOM   1326  H   SER A  89      29.463 -37.347 -17.955  1.00 26.10           H  
ATOM   1327  CA  SER A  89      30.932 -38.864 -17.816  1.00 26.10           C  
ATOM   1328  HA  SER A  89      31.874 -38.911 -18.362  1.00 26.10           H  
ATOM   1329  C   SER A  89      29.901 -39.802 -18.476  1.00 26.10           C  
ATOM   1330  CB  SER A  89      31.198 -39.316 -16.376  1.00 26.10           C  
ATOM   1331  HB2 SER A  89      31.205 -40.405 -16.314  1.00 26.10           H  
ATOM   1332  HB3 SER A  89      30.424 -38.933 -15.712  1.00 26.10           H  
ATOM   1333  O   SER A  89      28.707 -39.597 -18.296  1.00 26.10           O  
ATOM   1334  OG  SER A  89      32.469 -38.833 -15.986  1.00 26.10           O  
ATOM   1335  HG  SER A  89      32.534 -37.921 -16.279  1.00 26.10           H  
ATOM   1336  N   SER A  90      30.288 -40.821 -19.255  1.00 25.05           N  
ATOM   1337  H   SER A  90      29.538 -41.402 -19.602  1.00 25.05           H  
ATOM   1338  CA  SER A  90      31.634 -41.073 -19.793  1.00 25.05           C  
ATOM   1339  HA  SER A  90      32.097 -40.101 -19.966  1.00 25.05           H  
ATOM   1340  C   SER A  90      31.631 -41.764 -21.166  1.00 25.05           C  
ATOM   1341  CB  SER A  90      32.506 -41.848 -18.799  1.00 25.05           C  
ATOM   1342  HB2 SER A  90      32.365 -42.920 -18.937  1.00 25.05           H  
ATOM   1343  HB3 SER A  90      32.234 -41.586 -17.776  1.00 25.05           H  
ATOM   1344  O   SER A  90      30.616 -42.309 -21.606  1.00 25.05           O  
ATOM   1345  OG  SER A  90      33.863 -41.495 -19.004  1.00 25.05           O  
ATOM   1346  HG  SER A  90      34.399 -42.050 -18.432  1.00 25.05           H  
ATOM   1347  N   ASN A  91      32.780 -41.687 -21.840  1.00 25.32           N  
ATOM   1348  H   ASN A  91      33.570 -41.297 -21.345  1.00 25.32           H  
ATOM   1349  CA  ASN A  91      32.945 -41.794 -23.288  1.00 25.32           C  
ATOM   1350  HA  ASN A  91      31.997 -41.558 -23.772  1.00 25.32           H  
ATOM   1351  C   ASN A  91      33.405 -43.176 -23.781  1.00 25.32           C  
ATOM   1352  CB  ASN A  91      33.960 -40.704 -23.683  1.00 25.32           C  
ATOM   1353  HB2 ASN A  91      33.635 -39.750 -23.269  1.00 25.32           H  
ATOM   1354  HB3 ASN A  91      34.932 -40.940 -23.252  1.00 25.32           H  
ATOM   1355  O   ASN A  91      34.463 -43.663 -23.386  1.00 25.32           O  
ATOM   1356  CG  ASN A  91      34.151 -40.496 -25.174  1.00 25.32           C  
ATOM   1357  ND2 ASN A  91      34.927 -39.502 -25.530  1.00 25.32           N  
ATOM   1358 HD21 ASN A  91      35.031 -39.335 -26.521  1.00 25.32           H  
ATOM   1359 HD22 ASN A  91      35.341 -38.921 -24.816  1.00 25.32           H  
ATOM   1360  OD1 ASN A  91      33.635 -41.200 -26.027  1.00 25.32           O  
ATOM   1361  N   ASN A  92      32.663 -43.728 -24.741  1.00 25.82           N  
ATOM   1362  H   ASN A  92      31.785 -43.276 -24.954  1.00 25.82           H  
ATOM   1363  CA  ASN A  92      33.223 -44.477 -25.866  1.00 25.82           C  
ATOM   1364  HA  ASN A  92      34.197 -44.051 -26.105  1.00 25.82           H  
ATOM   1365  C   ASN A  92      32.308 -44.269 -27.090  1.00 25.82           C  
ATOM   1366  CB  ASN A  92      33.416 -45.961 -25.505  1.00 25.82           C  
ATOM   1367  HB2 ASN A  92      33.999 -46.042 -24.587  1.00 25.82           H  
ATOM   1368  HB3 ASN A  92      32.446 -46.428 -25.334  1.00 25.82           H  
ATOM   1369  O   ASN A  92      31.097 -44.085 -26.940  1.00 25.82           O  
ATOM   1370  CG  ASN A  92      34.139 -46.742 -26.586  1.00 25.82           C  
ATOM   1371  ND2 ASN A  92      33.999 -48.045 -26.591  1.00 25.82           N  
ATOM   1372 HD21 ASN A  92      33.411 -48.492 -25.902  1.00 25.82           H  
ATOM   1373 HD22 ASN A  92      34.474 -48.552 -27.324  1.00 25.82           H  
ATOM   1374  OD1 ASN A  92      34.820 -46.202 -27.444  1.00 25.82           O  
ATOM   1375  N   ASN A  93      32.862 -44.287 -28.302  1.00 23.60           N  
ATOM   1376  H   ASN A  93      33.829 -44.570 -28.376  1.00 23.60           H  
ATOM   1377  CA  ASN A  93      32.140 -43.894 -29.512  1.00 23.60           C  
ATOM   1378  HA  ASN A  93      31.429 -43.113 -29.242  1.00 23.60           H  
ATOM   1379  C   ASN A  93      31.312 -45.047 -30.116  1.00 23.60           C  
ATOM   1380  CB  ASN A  93      33.128 -43.264 -30.510  1.00 23.60           C  
ATOM   1381  HB2 ASN A  93      33.841 -44.021 -30.836  1.00 23.60           H  
ATOM   1382  HB3 ASN A  93      33.672 -42.458 -30.018  1.00 23.60           H  
ATOM   1383  O   ASN A  93      31.752 -45.720 -31.046  1.00 23.60           O  
ATOM   1384  CG  ASN A  93      32.435 -42.683 -31.736  1.00 23.60           C  
ATOM   1385  ND2 ASN A  93      33.192 -42.305 -32.739  1.00 23.60           N  
ATOM   1386 HD21 ASN A  93      32.710 -41.917 -33.538  1.00 23.60           H  
ATOM   1387 HD22 ASN A  93      34.194 -42.430 -32.700  1.00 23.60           H  
ATOM   1388  OD1 ASN A  93      31.227 -42.537 -31.816  1.00 23.60           O  
ATOM   1389  N   ASN A  94      30.089 -45.228 -29.617  1.00 25.70           N  
ATOM   1390  H   ASN A  94      30.007 -44.986 -28.640  1.00 25.70           H  
ATOM   1391  CA  ASN A  94      28.896 -44.799 -30.362  1.00 25.70           C  
ATOM   1392  HA  ASN A  94      29.225 -43.956 -30.970  1.00 25.70           H  
ATOM   1393  C   ASN A  94      27.837 -44.314 -29.333  1.00 25.70           C  
ATOM   1394  CB  ASN A  94      28.359 -45.896 -31.305  1.00 25.70           C  
ATOM   1395  HB2 ASN A  94      28.677 -46.881 -30.964  1.00 25.70           H  
ATOM   1396  HB3 ASN A  94      27.270 -45.872 -31.282  1.00 25.70           H  
ATOM   1397  O   ASN A  94      27.761 -44.912 -28.261  1.00 25.70           O  
ATOM   1398  CG  ASN A  94      28.761 -45.705 -32.763  1.00 25.70           C  
ATOM   1399  ND2 ASN A  94      29.980 -46.003 -33.131  1.00 25.70           N  
ATOM   1400 HD21 ASN A  94      30.669 -46.225 -32.427  1.00 25.70           H  
ATOM   1401 HD22 ASN A  94      30.212 -45.848 -34.102  1.00 25.70           H  
ATOM   1402  OD1 ASN A  94      28.001 -45.245 -33.597  1.00 25.70           O  
ATOM   1403  N   ASN A  95      27.068 -43.225 -29.488  1.00 28.68           N  
ATOM   1404  H   ASN A  95      26.562 -43.005 -28.642  1.00 28.68           H  
ATOM   1405  CA  ASN A  95      26.593 -42.455 -30.658  1.00 28.68           C  
ATOM   1406  HA  ASN A  95      26.343 -41.473 -30.257  1.00 28.68           H  
ATOM   1407  C   ASN A  95      25.263 -42.972 -31.267  1.00 28.68           C  
ATOM   1408  CB  ASN A  95      27.726 -42.193 -31.675  1.00 28.68           C  
ATOM   1409  HB2 ASN A  95      28.641 -41.945 -31.138  1.00 28.68           H  
ATOM   1410  HB3 ASN A  95      27.863 -43.092 -32.276  1.00 28.68           H  
ATOM   1411  O   ASN A  95      24.927 -44.149 -31.142  1.00 28.68           O  
ATOM   1412  CG  ASN A  95      27.517 -41.068 -32.658  1.00 28.68           C  
ATOM   1413  ND2 ASN A  95      28.311 -41.024 -33.700  1.00 28.68           N  
ATOM   1414 HD21 ASN A  95      28.092 -40.335 -34.405  1.00 28.68           H  
ATOM   1415 HD22 ASN A  95      28.971 -41.775 -33.841  1.00 28.68           H  
ATOM   1416  OD1 ASN A  95      26.674 -40.208 -32.496  1.00 28.68           O  
ATOM   1417  N   ASN A  96      24.560 -42.056 -31.947  1.00 34.75           N  
ATOM   1418  H   ASN A  96      24.983 -41.139 -31.963  1.00 34.75           H  
ATOM   1419  CA  ASN A  96      23.359 -42.187 -32.785  1.00 34.75           C  
ATOM   1420  HA  ASN A  96      23.317 -41.252 -33.344  1.00 34.75           H  
ATOM   1421  C   ASN A  96      21.935 -42.259 -32.154  1.00 34.75           C  
ATOM   1422  CB  ASN A  96      23.590 -43.288 -33.842  1.00 34.75           C  
ATOM   1423  HB2 ASN A  96      22.740 -43.299 -34.523  1.00 34.75           H  
ATOM   1424  HB3 ASN A  96      23.630 -44.255 -33.340  1.00 34.75           H  
ATOM   1425  O   ASN A  96      20.989 -42.261 -32.941  1.00 34.75           O  
ATOM   1426  CG  ASN A  96      24.829 -43.164 -34.707  1.00 34.75           C  
ATOM   1427  ND2 ASN A  96      25.043 -44.126 -35.570  1.00 34.75           N  
ATOM   1428 HD21 ASN A  96      24.356 -44.857 -35.688  1.00 34.75           H  
ATOM   1429 HD22 ASN A  96      25.903 -44.090 -36.099  1.00 34.75           H  
ATOM   1430  OD1 ASN A  96      25.562 -42.187 -34.699  1.00 34.75           O  
ATOM   1431  N   ASN A  97      21.715 -42.272 -30.829  1.00 40.33           N  
ATOM   1432  H   ASN A  97      22.501 -42.120 -30.212  1.00 40.33           H  
ATOM   1433  CA  ASN A  97      20.410 -42.671 -30.235  1.00 40.33           C  
ATOM   1434  HA  ASN A  97      19.760 -42.948 -31.064  1.00 40.33           H  
ATOM   1435  C   ASN A  97      19.601 -41.570 -29.473  1.00 40.33           C  
ATOM   1436  CB  ASN A  97      20.619 -43.978 -29.429  1.00 40.33           C  
ATOM   1437  HB2 ASN A  97      20.769 -43.750 -28.374  1.00 40.33           H  
ATOM   1438  HB3 ASN A  97      21.519 -44.481 -29.785  1.00 40.33           H  
ATOM   1439  O   ASN A  97      19.983 -40.403 -29.416  1.00 40.33           O  
ATOM   1440  CG  ASN A  97      19.463 -44.971 -29.566  1.00 40.33           C  
ATOM   1441  ND2 ASN A  97      19.719 -46.251 -29.509  1.00 40.33           N  
ATOM   1442 HD21 ASN A  97      18.942 -46.877 -29.667  1.00 40.33           H  
ATOM   1443 HD22 ASN A  97      20.678 -46.562 -29.564  1.00 40.33           H  
ATOM   1444  OD1 ASN A  97      18.299 -44.620 -29.703  1.00 40.33           O  
ATOM   1445  N   ASN A  98      18.439 -41.976 -28.936  1.00 31.11           N  
ATOM   1446  H   ASN A  98      18.282 -42.971 -29.003  1.00 31.11           H  
ATOM   1447  CA  ASN A  98      17.311 -41.229 -28.343  1.00 31.11           C  
ATOM   1448  HA  ASN A  98      17.138 -40.340 -28.949  1.00 31.11           H  
ATOM   1449  C   ASN A  98      17.571 -40.732 -26.881  1.00 31.11           C  
ATOM   1450  CB  ASN A  98      16.100 -42.183 -28.477  1.00 31.11           C  
ATOM   1451  HB2 ASN A  98      16.353 -43.174 -28.100  1.00 31.11           H  
ATOM   1452  HB3 ASN A  98      15.261 -41.816 -27.885  1.00 31.11           H  
ATOM   1453  O   ASN A  98      18.616 -41.050 -26.322  1.00 31.11           O  
ATOM   1454  CG  ASN A  98      15.537 -42.288 -29.878  1.00 31.11           C  
ATOM   1455  ND2 ASN A  98      16.031 -43.185 -30.698  1.00 31.11           N  
ATOM   1456 HD21 ASN A  98      15.616 -43.253 -31.616  1.00 31.11           H  
ATOM   1457 HD22 ASN A  98      16.783 -43.791 -30.399  1.00 31.11           H  
ATOM   1458  OD1 ASN A  98      14.617 -41.565 -30.233  1.00 31.11           O  
ATOM   1459  N   ASN A  99      16.767 -39.892 -26.188  1.00 30.77           N  
ATOM   1460  H   ASN A  99      17.235 -39.604 -25.341  1.00 30.77           H  
ATOM   1461  CA  ASN A  99      15.302 -39.616 -26.162  1.00 30.77           C  
ATOM   1462  HA  ASN A  99      15.172 -38.795 -25.457  1.00 30.77           H  
ATOM   1463  C   ASN A  99      14.490 -40.782 -25.502  1.00 30.77           C  
ATOM   1464  CB  ASN A  99      14.856 -39.033 -27.527  1.00 30.77           C  
ATOM   1465  HB2 ASN A  99      15.384 -38.093 -27.691  1.00 30.77           H  
ATOM   1466  HB3 ASN A  99      15.126 -39.690 -28.354  1.00 30.77           H  
ATOM   1467  O   ASN A  99      14.882 -41.936 -25.607  1.00 30.77           O  
ATOM   1468  CG  ASN A  99      13.379 -38.741 -27.643  1.00 30.77           C  
ATOM   1469  ND2 ASN A  99      12.657 -39.510 -28.421  1.00 30.77           N  
ATOM   1470 HD21 ASN A  99      11.660 -39.352 -28.391  1.00 30.77           H  
ATOM   1471 HD22 ASN A  99      13.090 -40.216 -28.999  1.00 30.77           H  
ATOM   1472  OD1 ASN A  99      12.866 -37.828 -27.026  1.00 30.77           O  
ATOM   1473  N   ASN A 100      13.405 -40.644 -24.724  1.00 32.59           N  
ATOM   1474  H   ASN A 100      13.220 -41.508 -24.235  1.00 32.59           H  
ATOM   1475  CA  ASN A 100      12.500 -39.548 -24.315  1.00 32.59           C  
ATOM   1476  HA  ASN A 100      12.684 -38.644 -24.896  1.00 32.59           H  
ATOM   1477  C   ASN A 100      12.762 -39.172 -22.815  1.00 32.59           C  
ATOM   1478  CB  ASN A 100      11.065 -40.063 -24.605  1.00 32.59           C  
ATOM   1479  HB2 ASN A 100      10.336 -39.284 -24.383  1.00 32.59           H  
ATOM   1480  HB3 ASN A 100      10.852 -40.910 -23.953  1.00 32.59           H  
ATOM   1481  O   ASN A 100      13.728 -39.676 -22.251  1.00 32.59           O  
ATOM   1482  CG  ASN A 100      10.766 -40.482 -26.038  1.00 32.59           C  
ATOM   1483  ND2 ASN A 100      11.160 -41.665 -26.455  1.00 32.59           N  
ATOM   1484 HD21 ASN A 100      10.945 -41.898 -27.414  1.00 32.59           H  
ATOM   1485 HD22 ASN A 100      11.730 -42.255 -25.866  1.00 32.59           H  
ATOM   1486  OD1 ASN A 100      10.137 -39.771 -26.803  1.00 32.59           O  
ATOM   1487  N   SER A 101      12.047 -38.300 -22.082  1.00 28.54           N  
ATOM   1488  H   SER A 101      12.466 -38.127 -21.179  1.00 28.54           H  
ATOM   1489  CA  SER A 101      10.750 -37.612 -22.275  1.00 28.54           C  
ATOM   1490  HA  SER A 101      10.521 -37.548 -23.338  1.00 28.54           H  
ATOM   1491  C   SER A 101      10.754 -36.181 -21.682  1.00 28.54           C  
ATOM   1492  CB  SER A 101       9.632 -38.368 -21.533  1.00 28.54           C  
ATOM   1493  HB2 SER A 101       9.868 -38.388 -20.469  1.00 28.54           H  
ATOM   1494  HB3 SER A 101       8.688 -37.839 -21.663  1.00 28.54           H  
ATOM   1495  O   SER A 101      11.533 -35.918 -20.766  1.00 28.54           O  
ATOM   1496  OG  SER A 101       9.475 -39.696 -21.990  1.00 28.54           O  
ATOM   1497  HG  SER A 101       8.855 -40.146 -21.412  1.00 28.54           H  
ATOM   1498  N   PRO A 102       9.884 -35.260 -22.153  1.00 26.81           N  
ATOM   1499  CA  PRO A 102       9.895 -33.843 -21.763  1.00 26.81           C  
ATOM   1500  HA  PRO A 102      10.891 -33.555 -21.427  1.00 26.81           H  
ATOM   1501  C   PRO A 102       8.873 -33.425 -20.678  1.00 26.81           C  
ATOM   1502  CB  PRO A 102       9.586 -33.119 -23.080  1.00 26.81           C  
ATOM   1503  HB2 PRO A 102       9.202 -32.110 -22.932  1.00 26.81           H  
ATOM   1504  HB3 PRO A 102      10.479 -33.096 -23.704  1.00 26.81           H  
ATOM   1505  O   PRO A 102       7.894 -34.115 -20.415  1.00 26.81           O  
ATOM   1506  CG  PRO A 102       8.539 -34.037 -23.713  1.00 26.81           C  
ATOM   1507  HG2 PRO A 102       8.487 -33.907 -24.794  1.00 26.81           H  
ATOM   1508  HG3 PRO A 102       7.565 -33.861 -23.257  1.00 26.81           H  
ATOM   1509  CD  PRO A 102       9.045 -35.429 -23.335  1.00 26.81           C  
ATOM   1510  HD2 PRO A 102       9.639 -35.817 -24.163  1.00 26.81           H  
ATOM   1511  HD3 PRO A 102       8.210 -36.097 -23.124  1.00 26.81           H  
ATOM   1512  N   ASN A 103       9.062 -32.190 -20.189  1.00 26.18           N  
ATOM   1513  H   ASN A 103       9.941 -31.761 -20.441  1.00 26.18           H  
ATOM   1514  CA  ASN A 103       8.088 -31.282 -19.552  1.00 26.18           C  
ATOM   1515  HA  ASN A 103       8.643 -30.366 -19.349  1.00 26.18           H  
ATOM   1516  C   ASN A 103       7.441 -31.660 -18.196  1.00 26.18           C  
ATOM   1517  CB  ASN A 103       7.018 -30.876 -20.584  1.00 26.18           C  
ATOM   1518  HB2 ASN A 103       6.442 -31.760 -20.859  1.00 26.18           H  
ATOM   1519  HB3 ASN A 103       7.491 -30.470 -21.479  1.00 26.18           H  
ATOM   1520  O   ASN A 103       6.409 -32.321 -18.140  1.00 26.18           O  
ATOM   1521  CG  ASN A 103       6.077 -29.823 -20.020  1.00 26.18           C  
ATOM   1522  ND2 ASN A 103       4.793 -29.937 -20.256  1.00 26.18           N  
ATOM   1523 HD21 ASN A 103       4.436 -30.766 -20.710  1.00 26.18           H  
ATOM   1524 HD22 ASN A 103       4.201 -29.243 -19.823  1.00 26.18           H  
ATOM   1525  OD1 ASN A 103       6.483 -28.888 -19.353  1.00 26.18           O  
ATOM   1526  N   TYR A 104       7.935 -31.009 -17.137  1.00 27.80           N  
ATOM   1527  H   TYR A 104       8.823 -30.546 -17.264  1.00 27.80           H  
ATOM   1528  CA  TYR A 104       7.125 -30.401 -16.068  1.00 27.80           C  
ATOM   1529  HA  TYR A 104       6.096 -30.295 -16.411  1.00 27.80           H  
ATOM   1530  C   TYR A 104       7.678 -28.984 -15.803  1.00 27.80           C  
ATOM   1531  CB  TYR A 104       7.137 -31.258 -14.788  1.00 27.80           C  
ATOM   1532  HB2 TYR A 104       7.175 -30.598 -13.922  1.00 27.80           H  
ATOM   1533  HB3 TYR A 104       8.045 -31.860 -14.759  1.00 27.80           H  
ATOM   1534  O   TYR A 104       8.861 -28.744 -16.043  1.00 27.80           O  
ATOM   1535  CG  TYR A 104       5.928 -32.164 -14.623  1.00 27.80           C  
ATOM   1536  CD1 TYR A 104       4.836 -31.749 -13.832  1.00 27.80           C  
ATOM   1537  HD1 TYR A 104       4.859 -30.787 -13.343  1.00 27.80           H  
ATOM   1538  CD2 TYR A 104       5.896 -33.422 -15.253  1.00 27.80           C  
ATOM   1539  HD2 TYR A 104       6.719 -33.733 -15.878  1.00 27.80           H  
ATOM   1540  CE1 TYR A 104       3.717 -32.591 -13.670  1.00 27.80           C  
ATOM   1541  HE1 TYR A 104       2.884 -32.271 -13.062  1.00 27.80           H  
ATOM   1542  CE2 TYR A 104       4.779 -34.266 -15.095  1.00 27.80           C  
ATOM   1543  HE2 TYR A 104       4.745 -35.227 -15.587  1.00 27.80           H  
ATOM   1544  OH  TYR A 104       2.614 -34.670 -14.154  1.00 27.80           O  
ATOM   1545  HH  TYR A 104       1.940 -34.279 -13.592  1.00 27.80           H  
ATOM   1546  CZ  TYR A 104       3.689 -33.853 -14.304  1.00 27.80           C  
ATOM   1547  N   SER A 105       6.854 -28.041 -15.324  1.00 24.71           N  
ATOM   1548  H   SER A 105       5.887 -28.282 -15.163  1.00 24.71           H  
ATOM   1549  CA  SER A 105       7.204 -26.606 -15.297  1.00 24.71           C  
ATOM   1550  HA  SER A 105       8.278 -26.493 -15.444  1.00 24.71           H  
ATOM   1551  C   SER A 105       6.836 -25.879 -13.995  1.00 24.71           C  
ATOM   1552  CB  SER A 105       6.511 -25.900 -16.470  1.00 24.71           C  
ATOM   1553  HB2 SER A 105       6.815 -26.365 -17.408  1.00 24.71           H  
ATOM   1554  HB3 SER A 105       6.807 -24.851 -16.487  1.00 24.71           H  
ATOM   1555  O   SER A 105       5.701 -25.986 -13.529  1.00 24.71           O  
ATOM   1556  OG  SER A 105       5.103 -25.994 -16.333  1.00 24.71           O  
ATOM   1557  HG  SER A 105       4.885 -25.855 -15.408  1.00 24.71           H  
ATOM   1558  N   MET A 106       7.754 -25.056 -13.478  1.00 28.64           N  
ATOM   1559  H   MET A 106       8.641 -24.998 -13.959  1.00 28.64           H  
ATOM   1560  CA  MET A 106       7.531 -24.044 -12.424  1.00 28.64           C  
ATOM   1561  HA  MET A 106       6.466 -23.815 -12.372  1.00 28.64           H  
ATOM   1562  C   MET A 106       8.229 -22.722 -12.818  1.00 28.64           C  
ATOM   1563  CB  MET A 106       7.958 -24.599 -11.051  1.00 28.64           C  
ATOM   1564  HB2 MET A 106       7.947 -23.797 -10.313  1.00 28.64           H  
ATOM   1565  HB3 MET A 106       8.965 -25.012 -11.104  1.00 28.64           H  
ATOM   1566  O   MET A 106       8.502 -22.533 -14.002  1.00 28.64           O  
ATOM   1567  CG  MET A 106       6.973 -25.674 -10.575  1.00 28.64           C  
ATOM   1568  HG2 MET A 106       5.960 -25.287 -10.682  1.00 28.64           H  
ATOM   1569  HG3 MET A 106       7.069 -26.555 -11.209  1.00 28.64           H  
ATOM   1570  SD  MET A 106       7.193 -26.180  -8.851  1.00 28.64           S  
ATOM   1571  CE  MET A 106       5.730 -27.235  -8.669  1.00 28.64           C  
ATOM   1572  HE1 MET A 106       4.829 -26.644  -8.831  1.00 28.64           H  
ATOM   1573  HE2 MET A 106       5.770 -28.045  -9.397  1.00 28.64           H  
ATOM   1574  HE3 MET A 106       5.710 -27.655  -7.663  1.00 28.64           H  
ATOM   1575  N   ASN A 107       8.436 -21.758 -11.909  1.00 26.80           N  
ATOM   1576  H   ASN A 107       8.227 -21.936 -10.937  1.00 26.80           H  
ATOM   1577  CA  ASN A 107       8.912 -20.407 -12.257  1.00 26.80           C  
ATOM   1578  HA  ASN A 107       9.528 -20.465 -13.155  1.00 26.80           H  
ATOM   1579  C   ASN A 107       9.788 -19.766 -11.159  1.00 26.80           C  
ATOM   1580  CB  ASN A 107       7.676 -19.519 -12.550  1.00 26.80           C  
ATOM   1581  HB2 ASN A 107       6.763 -20.000 -12.200  1.00 26.80           H  
ATOM   1582  HB3 ASN A 107       7.767 -18.577 -12.008  1.00 26.80           H  
ATOM   1583  O   ASN A 107       9.358 -19.669 -10.012  1.00 26.80           O  
ATOM   1584  CG  ASN A 107       7.506 -19.175 -14.018  1.00 26.80           C  
ATOM   1585  ND2 ASN A 107       7.290 -20.138 -14.877  1.00 26.80           N  
ATOM   1586 HD21 ASN A 107       7.260 -19.877 -15.852  1.00 26.80           H  
ATOM   1587 HD22 ASN A 107       7.466 -21.095 -14.605  1.00 26.80           H  
ATOM   1588  OD1 ASN A 107       7.606 -18.026 -14.419  1.00 26.80           O  
ATOM   1589  N   SER A 108      10.966 -19.253 -11.536  1.00 25.89           N  
ATOM   1590  H   SER A 108      11.247 -19.398 -12.495  1.00 25.89           H  
ATOM   1591  CA  SER A 108      11.784 -18.319 -10.742  1.00 25.89           C  
ATOM   1592  HA  SER A 108      11.131 -17.556 -10.318  1.00 25.89           H  
ATOM   1593  C   SER A 108      12.855 -17.619 -11.604  1.00 25.89           C  
ATOM   1594  CB  SER A 108      12.466 -19.055  -9.573  1.00 25.89           C  
ATOM   1595  HB2 SER A 108      11.706 -19.439  -8.893  1.00 25.89           H  
ATOM   1596  HB3 SER A 108      13.091 -18.351  -9.023  1.00 25.89           H  
ATOM   1597  O   SER A 108      13.883 -18.217 -11.910  1.00 25.89           O  
ATOM   1598  OG  SER A 108      13.267 -20.132 -10.021  1.00 25.89           O  
ATOM   1599  HG  SER A 108      13.830 -19.803 -10.726  1.00 25.89           H  
ATOM   1600  N   SER A 109      12.656 -16.352 -11.990  1.00 29.35           N  
ATOM   1601  H   SER A 109      11.784 -15.895 -11.762  1.00 29.35           H  
ATOM   1602  CA  SER A 109      13.699 -15.520 -12.628  1.00 29.35           C  
ATOM   1603  HA  SER A 109      14.663 -15.818 -12.216  1.00 29.35           H  
ATOM   1604  C   SER A 109      13.527 -14.026 -12.314  1.00 29.35           C  
ATOM   1605  CB  SER A 109      13.778 -15.756 -14.143  1.00 29.35           C  
ATOM   1606  HB2 SER A 109      14.530 -15.092 -14.569  1.00 29.35           H  
ATOM   1607  HB3 SER A 109      14.082 -16.785 -14.335  1.00 29.35           H  
ATOM   1608  O   SER A 109      12.412 -13.543 -12.095  1.00 29.35           O  
ATOM   1609  OG  SER A 109      12.536 -15.512 -14.766  1.00 29.35           O  
ATOM   1610  HG  SER A 109      12.014 -16.312 -14.670  1.00 29.35           H  
ATOM   1611  N   SER A 110      14.645 -13.299 -12.240  1.00 30.77           N  
ATOM   1612  H   SER A 110      15.520 -13.708 -12.534  1.00 30.77           H  
ATOM   1613  CA  SER A 110      14.733 -11.954 -11.653  1.00 30.77           C  
ATOM   1614  HA  SER A 110      14.151 -11.952 -10.732  1.00 30.77           H  
ATOM   1615  C   SER A 110      14.177 -10.833 -12.542  1.00 30.77           C  
ATOM   1616  CB  SER A 110      16.195 -11.673 -11.269  1.00 30.77           C  
ATOM   1617  HB2 SER A 110      16.270 -10.734 -10.720  1.00 30.77           H  
ATOM   1618  HB3 SER A 110      16.557 -12.478 -10.628  1.00 30.77           H  
ATOM   1619  O   SER A 110      13.769 -11.056 -13.678  1.00 30.77           O  
ATOM   1620  OG  SER A 110      17.004 -11.606 -12.419  1.00 30.77           O  
ATOM   1621  HG  SER A 110      17.183 -10.678 -12.588  1.00 30.77           H  
ATOM   1622  N   ASP A 111      14.170  -9.615 -11.995  1.00 31.45           N  
ATOM   1623  H   ASP A 111      14.575  -9.559 -11.071  1.00 31.45           H  
ATOM   1624  CA  ASP A 111      14.040  -8.324 -12.684  1.00 31.45           C  
ATOM   1625  HA  ASP A 111      14.256  -7.599 -11.899  1.00 31.45           H  
ATOM   1626  C   ASP A 111      12.674  -7.882 -13.246  1.00 31.45           C  
ATOM   1627  CB  ASP A 111      15.187  -8.125 -13.685  1.00 31.45           C  
ATOM   1628  HB2 ASP A 111      15.259  -8.968 -14.372  1.00 31.45           H  
ATOM   1629  HB3 ASP A 111      15.005  -7.225 -14.273  1.00 31.45           H  
ATOM   1630  O   ASP A 111      12.084  -8.491 -14.138  1.00 31.45           O  
ATOM   1631  CG  ASP A 111      16.482  -7.950 -12.904  1.00 31.45           C  
ATOM   1632  OD1 ASP A 111      16.692  -6.799 -12.459  1.00 31.45           O  
ATOM   1633  OD2 ASP A 111      17.150  -8.975 -12.642  1.00 31.45           O  
ATOM   1634  N   GLN A 112      12.221  -6.744 -12.699  1.00 35.47           N  
ATOM   1635  H   GLN A 112      12.617  -6.576 -11.785  1.00 35.47           H  
ATOM   1636  CA  GLN A 112      11.876  -5.462 -13.353  1.00 35.47           C  
ATOM   1637  HA  GLN A 112      11.348  -4.897 -12.585  1.00 35.47           H  
ATOM   1638  C   GLN A 112      10.884  -5.398 -14.540  1.00 35.47           C  
ATOM   1639  CB  GLN A 112      13.175  -4.663 -13.613  1.00 35.47           C  
ATOM   1640  HB2 GLN A 112      13.799  -5.199 -14.328  1.00 35.47           H  
ATOM   1641  HB3 GLN A 112      12.914  -3.698 -14.047  1.00 35.47           H  
ATOM   1642  O   GLN A 112      10.467  -4.301 -14.903  1.00 35.47           O  
ATOM   1643  CG  GLN A 112      13.972  -4.405 -12.316  1.00 35.47           C  
ATOM   1644  HG2 GLN A 112      14.320  -5.347 -11.892  1.00 35.47           H  
ATOM   1645  HG3 GLN A 112      13.323  -3.921 -11.587  1.00 35.47           H  
ATOM   1646  CD  GLN A 112      15.183  -3.507 -12.535  1.00 35.47           C  
ATOM   1647  NE2 GLN A 112      16.369  -4.052 -12.677  1.00 35.47           N  
ATOM   1648 HE21 GLN A 112      17.154  -3.431 -12.813  1.00 35.47           H  
ATOM   1649 HE22 GLN A 112      16.503  -5.050 -12.604  1.00 35.47           H  
ATOM   1650  OE1 GLN A 112      15.074  -2.293 -12.570  1.00 35.47           O  
ATOM   1651  N   ALA A 113      10.415  -6.517 -15.092  1.00 32.40           N  
ATOM   1652  H   ALA A 113      10.804  -7.392 -14.772  1.00 32.40           H  
ATOM   1653  CA  ALA A 113       9.233  -6.563 -15.955  1.00 32.40           C  
ATOM   1654  HA  ALA A 113       9.147  -5.616 -16.488  1.00 32.40           H  
ATOM   1655  C   ALA A 113       7.972  -6.796 -15.088  1.00 32.40           C  
ATOM   1656  CB  ALA A 113       9.430  -7.656 -17.014  1.00 32.40           C  
ATOM   1657  HB1 ALA A 113       8.563  -7.684 -17.673  1.00 32.40           H  
ATOM   1658  HB2 ALA A 113      10.321  -7.439 -17.604  1.00 32.40           H  
ATOM   1659  HB3 ALA A 113       9.544  -8.627 -16.531  1.00 32.40           H  
ATOM   1660  O   ALA A 113       7.899  -7.833 -14.422  1.00 32.40           O  
ATOM   1661  N   PRO A 114       6.993  -5.870 -15.052  1.00 26.93           N  
ATOM   1662  CA  PRO A 114       5.839  -5.972 -14.157  1.00 26.93           C  
ATOM   1663  HA  PRO A 114       6.177  -6.271 -13.164  1.00 26.93           H  
ATOM   1664  C   PRO A 114       4.789  -6.987 -14.640  1.00 26.93           C  
ATOM   1665  CB  PRO A 114       5.266  -4.554 -14.071  1.00 26.93           C  
ATOM   1666  HB2 PRO A 114       4.192  -4.551 -13.888  1.00 26.93           H  
ATOM   1667  HB3 PRO A 114       5.786  -3.998 -13.291  1.00 26.93           H  
ATOM   1668  O   PRO A 114       4.532  -7.097 -15.836  1.00 26.93           O  
ATOM   1669  CG  PRO A 114       5.614  -3.961 -15.437  1.00 26.93           C  
ATOM   1670  HG2 PRO A 114       4.878  -4.282 -16.174  1.00 26.93           H  
ATOM   1671  HG3 PRO A 114       5.674  -2.873 -15.403  1.00 26.93           H  
ATOM   1672  CD  PRO A 114       6.970  -4.593 -15.754  1.00 26.93           C  
ATOM   1673  HD2 PRO A 114       7.074  -4.733 -16.830  1.00 26.93           H  
ATOM   1674  HD3 PRO A 114       7.769  -3.957 -15.375  1.00 26.93           H  
ATOM   1675  N   ASN A 115       4.172  -7.681 -13.676  1.00 29.11           N  
ATOM   1676  H   ASN A 115       4.479  -7.485 -12.734  1.00 29.11           H  
ATOM   1677  CA  ASN A 115       2.973  -8.531 -13.775  1.00 29.11           C  
ATOM   1678  HA  ASN A 115       3.128  -9.358 -13.083  1.00 29.11           H  
ATOM   1679  C   ASN A 115       2.719  -9.221 -15.131  1.00 29.11           C  
ATOM   1680  CB  ASN A 115       1.754  -7.754 -13.247  1.00 29.11           C  
ATOM   1681  HB2 ASN A 115       0.851  -8.347 -13.389  1.00 29.11           H  
ATOM   1682  HB3 ASN A 115       1.643  -6.818 -13.795  1.00 29.11           H  
ATOM   1683  O   ASN A 115       1.778  -8.897 -15.856  1.00 29.11           O  
ATOM   1684  CG  ASN A 115       1.912  -7.459 -11.770  1.00 29.11           C  
ATOM   1685  ND2 ASN A 115       1.641  -8.425 -10.919  1.00 29.11           N  
ATOM   1686 HD21 ASN A 115       1.284  -9.315 -11.236  1.00 29.11           H  
ATOM   1687 HD22 ASN A 115       1.896  -8.298  -9.950  1.00 29.11           H  
ATOM   1688  OD1 ASN A 115       2.364  -6.394 -11.392  1.00 29.11           O  
ATOM   1689  N   LEU A 116       3.517 -10.254 -15.404  1.00 33.72           N  
ATOM   1690  H   LEU A 116       4.247 -10.463 -14.738  1.00 33.72           H  
ATOM   1691  CA  LEU A 116       3.185 -11.330 -16.340  1.00 33.72           C  
ATOM   1692  HA  LEU A 116       2.262 -11.066 -16.856  1.00 33.72           H  
ATOM   1693  C   LEU A 116       2.925 -12.620 -15.537  1.00 33.72           C  
ATOM   1694  CB  LEU A 116       4.319 -11.479 -17.379  1.00 33.72           C  
ATOM   1695  HB2 LEU A 116       4.866 -12.402 -17.186  1.00 33.72           H  
ATOM   1696  HB3 LEU A 116       5.025 -10.657 -17.256  1.00 33.72           H  
ATOM   1697  O   LEU A 116       3.515 -12.786 -14.473  1.00 33.72           O  
ATOM   1698  CG  LEU A 116       3.845 -11.463 -18.843  1.00 33.72           C  
ATOM   1699  HG  LEU A 116       3.338 -10.519 -19.044  1.00 33.72           H  
ATOM   1700  CD1 LEU A 116       5.055 -11.568 -19.773  1.00 33.72           C  
ATOM   1701 HD11 LEU A 116       5.569 -12.516 -19.615  1.00 33.72           H  
ATOM   1702 HD12 LEU A 116       4.728 -11.504 -20.811  1.00 33.72           H  
ATOM   1703 HD13 LEU A 116       5.744 -10.748 -19.571  1.00 33.72           H  
ATOM   1704  CD2 LEU A 116       2.887 -12.611 -19.176  1.00 33.72           C  
ATOM   1705 HD21 LEU A 116       1.930 -12.454 -18.678  1.00 33.72           H  
ATOM   1706 HD22 LEU A 116       3.323 -13.563 -18.872  1.00 33.72           H  
ATOM   1707 HD23 LEU A 116       2.702 -12.633 -20.250  1.00 33.72           H  
ATOM   1708  N   LEU A 117       2.099 -13.525 -16.083  1.00 32.31           N  
ATOM   1709  H   LEU A 117       1.733 -13.287 -16.994  1.00 32.31           H  
ATOM   1710  CA  LEU A 117       1.498 -14.707 -15.430  1.00 32.31           C  
ATOM   1711  HA  LEU A 117       0.987 -15.250 -16.225  1.00 32.31           H  
ATOM   1712  C   LEU A 117       0.418 -14.357 -14.366  1.00 32.31           C  
ATOM   1713  CB  LEU A 117       2.589 -15.668 -14.893  1.00 32.31           C  
ATOM   1714  HB2 LEU A 117       2.116 -16.534 -14.431  1.00 32.31           H  
ATOM   1715  HB3 LEU A 117       3.136 -15.174 -14.090  1.00 32.31           H  
ATOM   1716  O   LEU A 117       0.626 -13.483 -13.538  1.00 32.31           O  
ATOM   1717  CG  LEU A 117       3.602 -16.172 -15.938  1.00 32.31           C  
ATOM   1718  HG  LEU A 117       4.143 -15.329 -16.367  1.00 32.31           H  
ATOM   1719  CD1 LEU A 117       4.612 -17.099 -15.264  1.00 32.31           C  
ATOM   1720 HD11 LEU A 117       5.125 -16.563 -14.466  1.00 32.31           H  
ATOM   1721 HD12 LEU A 117       4.111 -17.971 -14.844  1.00 32.31           H  
ATOM   1722 HD13 LEU A 117       5.358 -17.427 -15.988  1.00 32.31           H  
ATOM   1723  CD2 LEU A 117       2.934 -16.958 -17.072  1.00 32.31           C  
ATOM   1724 HD21 LEU A 117       2.295 -16.300 -17.662  1.00 32.31           H  
ATOM   1725 HD22 LEU A 117       3.698 -17.367 -17.732  1.00 32.31           H  
ATOM   1726 HD23 LEU A 117       2.341 -17.776 -16.664  1.00 32.31           H  
ATOM   1727  N   ASN A 118      -0.763 -14.998 -14.332  1.00 28.98           N  
ATOM   1728  H   ASN A 118      -1.369 -14.722 -13.573  1.00 28.98           H  
ATOM   1729  CA  ASN A 118      -1.342 -15.927 -15.317  1.00 28.98           C  
ATOM   1730  HA  ASN A 118      -1.019 -15.618 -16.311  1.00 28.98           H  
ATOM   1731  C   ASN A 118      -2.893 -15.927 -15.335  1.00 28.98           C  
ATOM   1732  CB  ASN A 118      -0.845 -17.360 -15.030  1.00 28.98           C  
ATOM   1733  HB2 ASN A 118      -1.416 -17.779 -14.201  1.00 28.98           H  
ATOM   1734  HB3 ASN A 118       0.204 -17.357 -14.734  1.00 28.98           H  
ATOM   1735  O   ASN A 118      -3.515 -15.728 -14.297  1.00 28.98           O  
ATOM   1736  CG  ASN A 118      -0.965 -18.273 -16.235  1.00 28.98           C  
ATOM   1737  ND2 ASN A 118      -0.897 -19.567 -16.041  1.00 28.98           N  
ATOM   1738 HD21 ASN A 118      -1.004 -20.157 -16.853  1.00 28.98           H  
ATOM   1739 HD22 ASN A 118      -0.792 -19.946 -15.110  1.00 28.98           H  
ATOM   1740  OD1 ASN A 118      -1.119 -17.832 -17.361  1.00 28.98           O  
ATOM   1741  N   MET A 119      -3.461 -16.265 -16.505  1.00 25.92           N  
ATOM   1742  H   MET A 119      -2.800 -16.456 -17.245  1.00 25.92           H  
ATOM   1743  CA  MET A 119      -4.851 -16.686 -16.802  1.00 25.92           C  
ATOM   1744  HA  MET A 119      -4.893 -16.727 -17.890  1.00 25.92           H  
ATOM   1745  C   MET A 119      -6.033 -15.773 -16.362  1.00 25.92           C  
ATOM   1746  CB  MET A 119      -5.046 -18.142 -16.337  1.00 25.92           C  
ATOM   1747  HB2 MET A 119      -6.109 -18.369 -16.260  1.00 25.92           H  
ATOM   1748  HB3 MET A 119      -4.598 -18.282 -15.353  1.00 25.92           H  
ATOM   1749  O   MET A 119      -6.247 -15.544 -15.179  1.00 25.92           O  
ATOM   1750  CG  MET A 119      -4.417 -19.116 -17.344  1.00 25.92           C  
ATOM   1751  HG2 MET A 119      -3.410 -18.779 -17.588  1.00 25.92           H  
ATOM   1752  HG3 MET A 119      -5.004 -19.089 -18.261  1.00 25.92           H  
ATOM   1753  SD  MET A 119      -4.304 -20.836 -16.789  1.00 25.92           S  
ATOM   1754  CE  MET A 119      -3.683 -21.590 -18.318  1.00 25.92           C  
ATOM   1755  HE1 MET A 119      -3.539 -22.659 -18.162  1.00 25.92           H  
ATOM   1756  HE2 MET A 119      -2.734 -21.133 -18.596  1.00 25.92           H  
ATOM   1757  HE3 MET A 119      -4.406 -21.439 -19.119  1.00 25.92           H  
ATOM   1758  N   ASP A 120      -6.933 -15.323 -17.254  1.00 24.11           N  
ATOM   1759  H   ASP A 120      -7.680 -14.769 -16.861  1.00 24.11           H  
ATOM   1760  CA  ASP A 120      -7.049 -15.633 -18.694  1.00 24.11           C  
ATOM   1761  HA  ASP A 120      -6.056 -15.659 -19.142  1.00 24.11           H  
ATOM   1762  C   ASP A 120      -7.884 -14.624 -19.537  1.00 24.11           C  
ATOM   1763  CB  ASP A 120      -7.676 -17.034 -18.840  1.00 24.11           C  
ATOM   1764  HB2 ASP A 120      -8.635 -17.057 -18.323  1.00 24.11           H  
ATOM   1765  HB3 ASP A 120      -7.027 -17.785 -18.390  1.00 24.11           H  
ATOM   1766  O   ASP A 120      -9.050 -14.369 -19.246  1.00 24.11           O  
ATOM   1767  CG  ASP A 120      -7.886 -17.382 -20.310  1.00 24.11           C  
ATOM   1768  OD1 ASP A 120      -6.905 -17.251 -21.067  1.00 24.11           O  
ATOM   1769  OD2 ASP A 120      -9.057 -17.591 -20.718  1.00 24.11           O  
ATOM   1770  N   SER A 121      -7.296 -14.192 -20.664  1.00 28.40           N  
ATOM   1771  H   SER A 121      -6.345 -14.511 -20.783  1.00 28.40           H  
ATOM   1772  CA  SER A 121      -7.921 -13.697 -21.913  1.00 28.40           C  
ATOM   1773  HA  SER A 121      -7.109 -13.224 -22.466  1.00 28.40           H  
ATOM   1774  C   SER A 121      -9.011 -12.591 -21.852  1.00 28.40           C  
ATOM   1775  CB  SER A 121      -8.323 -14.910 -22.773  1.00 28.40           C  
ATOM   1776  HB2 SER A 121      -7.501 -15.623 -22.823  1.00 28.40           H  
ATOM   1777  HB3 SER A 121      -8.518 -14.578 -23.793  1.00 28.40           H  
ATOM   1778  O   SER A 121      -8.951 -11.668 -21.047  1.00 28.40           O  
ATOM   1779  OG  SER A 121      -9.474 -15.545 -22.267  1.00 28.40           O  
ATOM   1780  HG  SER A 121      -9.146 -16.255 -21.711  1.00 28.40           H  
ATOM   1781  N   LYS A 122      -9.949 -12.633 -22.819  1.00 31.49           N  
ATOM   1782  H   LYS A 122      -9.880 -13.452 -23.406  1.00 31.49           H  
ATOM   1783  CA  LYS A 122     -11.241 -11.916 -22.902  1.00 31.49           C  
ATOM   1784  HA  LYS A 122     -11.641 -12.130 -23.893  1.00 31.49           H  
ATOM   1785  C   LYS A 122     -11.215 -10.371 -22.893  1.00 31.49           C  
ATOM   1786  CB  LYS A 122     -12.236 -12.579 -21.924  1.00 31.49           C  
ATOM   1787  HB2 LYS A 122     -13.163 -12.008 -21.886  1.00 31.49           H  
ATOM   1788  HB3 LYS A 122     -11.795 -12.575 -20.927  1.00 31.49           H  
ATOM   1789  O   LYS A 122     -11.986  -9.737 -22.189  1.00 31.49           O  
ATOM   1790  CG  LYS A 122     -12.575 -14.023 -22.361  1.00 31.49           C  
ATOM   1791  HG2 LYS A 122     -13.352 -13.992 -23.125  1.00 31.49           H  
ATOM   1792  HG3 LYS A 122     -11.702 -14.497 -22.810  1.00 31.49           H  
ATOM   1793  CD  LYS A 122     -13.049 -14.899 -21.191  1.00 31.49           C  
ATOM   1794  HD2 LYS A 122     -14.053 -14.584 -20.909  1.00 31.49           H  
ATOM   1795  HD3 LYS A 122     -12.398 -14.749 -20.330  1.00 31.49           H  
ATOM   1796  CE  LYS A 122     -13.068 -16.397 -21.547  1.00 31.49           C  
ATOM   1797  HE2 LYS A 122     -13.743 -16.904 -20.858  1.00 31.49           H  
ATOM   1798  HE3 LYS A 122     -13.467 -16.513 -22.555  1.00 31.49           H  
ATOM   1799  NZ  LYS A 122     -11.717 -17.015 -21.448  1.00 31.49           N  
ATOM   1800  HZ1 LYS A 122     -11.045 -16.532 -22.026  1.00 31.49           H  
ATOM   1801  HZ2 LYS A 122     -11.311 -16.952 -20.525  1.00 31.49           H  
ATOM   1802  HZ3 LYS A 122     -11.694 -17.991 -21.708  1.00 31.49           H  
ATOM   1803  N   LEU A 123     -10.410  -9.822 -23.813  1.00 32.48           N  
ATOM   1804  H   LEU A 123      -9.719 -10.467 -24.169  1.00 32.48           H  
ATOM   1805  CA  LEU A 123     -10.655  -8.631 -24.664  1.00 32.48           C  
ATOM   1806  HA  LEU A 123      -9.694  -8.388 -25.118  1.00 32.48           H  
ATOM   1807  C   LEU A 123     -11.165  -7.303 -24.049  1.00 32.48           C  
ATOM   1808  CB  LEU A 123     -11.618  -9.016 -25.811  1.00 32.48           C  
ATOM   1809  HB2 LEU A 123     -11.837  -8.122 -26.394  1.00 32.48           H  
ATOM   1810  HB3 LEU A 123     -12.557  -9.340 -25.362  1.00 32.48           H  
ATOM   1811  O   LEU A 123     -12.216  -7.221 -23.424  1.00 32.48           O  
ATOM   1812  CG  LEU A 123     -11.138 -10.105 -26.786  1.00 32.48           C  
ATOM   1813  HG  LEU A 123     -10.883 -11.008 -26.232  1.00 32.48           H  
ATOM   1814  CD1 LEU A 123     -12.263 -10.440 -27.764  1.00 32.48           C  
ATOM   1815 HD11 LEU A 123     -13.138 -10.791 -27.217  1.00 32.48           H  
ATOM   1816 HD12 LEU A 123     -12.537  -9.556 -28.341  1.00 32.48           H  
ATOM   1817 HD13 LEU A 123     -11.942 -11.227 -28.446  1.00 32.48           H  
ATOM   1818  CD2 LEU A 123      -9.921  -9.654 -27.595  1.00 32.48           C  
ATOM   1819 HD21 LEU A 123     -10.143  -8.728 -28.125  1.00 32.48           H  
ATOM   1820 HD22 LEU A 123      -9.661 -10.424 -28.321  1.00 32.48           H  
ATOM   1821 HD23 LEU A 123      -9.063  -9.504 -26.939  1.00 32.48           H  
ATOM   1822  N   ARG A 124     -10.552  -6.191 -24.489  1.00 31.25           N  
ATOM   1823  H   ARG A 124      -9.723  -6.325 -25.049  1.00 31.25           H  
ATOM   1824  CA  ARG A 124     -11.307  -4.945 -24.725  1.00 31.25           C  
ATOM   1825  HA  ARG A 124     -12.082  -4.827 -23.968  1.00 31.25           H  
ATOM   1826  C   ARG A 124     -11.975  -5.014 -26.100  1.00 31.25           C  
ATOM   1827  CB  ARG A 124     -10.397  -3.705 -24.733  1.00 31.25           C  
ATOM   1828  HB2 ARG A 124      -9.630  -3.842 -25.495  1.00 31.25           H  
ATOM   1829  HB3 ARG A 124     -11.008  -2.852 -25.031  1.00 31.25           H  
ATOM   1830  O   ARG A 124     -11.285  -5.310 -27.071  1.00 31.25           O  
ATOM   1831  CG  ARG A 124      -9.713  -3.354 -23.408  1.00 31.25           C  
ATOM   1832  HG2 ARG A 124      -9.024  -4.151 -23.127  1.00 31.25           H  
ATOM   1833  HG3 ARG A 124     -10.461  -3.221 -22.626  1.00 31.25           H  
ATOM   1834  CD  ARG A 124      -8.942  -2.043 -23.629  1.00 31.25           C  
ATOM   1835  HD2 ARG A 124      -8.291  -2.168 -24.494  1.00 31.25           H  
ATOM   1836  HD3 ARG A 124      -9.658  -1.250 -23.844  1.00 31.25           H  
ATOM   1837  NE  ARG A 124      -8.123  -1.661 -22.464  1.00 31.25           N  
ATOM   1838  HE  ARG A 124      -8.230  -2.221 -21.630  1.00 31.25           H  
ATOM   1839  NH1 ARG A 124      -7.048   0.116 -23.452  1.00 31.25           N  
ATOM   1840 HH11 ARG A 124      -7.587  -0.038 -24.292  1.00 31.25           H  
ATOM   1841 HH12 ARG A 124      -6.363   0.857 -23.416  1.00 31.25           H  
ATOM   1842  NH2 ARG A 124      -6.542  -0.451 -21.356  1.00 31.25           N  
ATOM   1843 HH21 ARG A 124      -6.652  -1.048 -20.549  1.00 31.25           H  
ATOM   1844 HH22 ARG A 124      -5.861   0.295 -21.338  1.00 31.25           H  
ATOM   1845  CZ  ARG A 124      -7.247  -0.671 -22.429  1.00 31.25           C  
ATOM   1846  N   TRP A 125     -13.245  -4.631 -26.193  1.00 30.88           N  
ATOM   1847  H   TRP A 125     -13.776  -4.516 -25.341  1.00 30.88           H  
ATOM   1848  CA  TRP A 125     -13.841  -4.049 -27.403  1.00 30.88           C  
ATOM   1849  HA  TRP A 125     -13.115  -3.364 -27.841  1.00 30.88           H  
ATOM   1850  C   TRP A 125     -15.075  -3.226 -27.024  1.00 30.88           C  
ATOM   1851  CB  TRP A 125     -14.180  -5.116 -28.460  1.00 30.88           C  
ATOM   1852  HB2 TRP A 125     -14.004  -6.114 -28.057  1.00 30.88           H  
ATOM   1853  HB3 TRP A 125     -15.238  -5.061 -28.716  1.00 30.88           H  
ATOM   1854  O   TRP A 125     -15.804  -3.593 -26.104  1.00 30.88           O  
ATOM   1855  CG  TRP A 125     -13.387  -4.954 -29.722  1.00 30.88           C  
ATOM   1856  CD1 TRP A 125     -12.251  -5.622 -30.021  1.00 30.88           C  
ATOM   1857  HD1 TRP A 125     -11.795  -6.370 -29.389  1.00 30.88           H  
ATOM   1858  CD2 TRP A 125     -13.601  -4.020 -30.828  1.00 30.88           C  
ATOM   1859  CE2 TRP A 125     -12.528  -4.171 -31.759  1.00 30.88           C  
ATOM   1860  CE3 TRP A 125     -14.585  -3.053 -31.138  1.00 30.88           C  
ATOM   1861  HE3 TRP A 125     -15.436  -2.929 -30.485  1.00 30.88           H  
ATOM   1862  NE1 TRP A 125     -11.748  -5.174 -31.226  1.00 30.88           N  
ATOM   1863  HE1 TRP A 125     -10.909  -5.541 -31.652  1.00 30.88           H  
ATOM   1864  CH2 TRP A 125     -13.414  -2.440 -33.197  1.00 30.88           C  
ATOM   1865  HH2 TRP A 125     -13.366  -1.847 -34.098  1.00 30.88           H  
ATOM   1866  CZ2 TRP A 125     -12.422  -3.397 -32.923  1.00 30.88           C  
ATOM   1867  HZ2 TRP A 125     -11.599  -3.544 -33.607  1.00 30.88           H  
ATOM   1868  CZ3 TRP A 125     -14.491  -2.273 -32.308  1.00 30.88           C  
ATOM   1869  HZ3 TRP A 125     -15.263  -1.556 -32.544  1.00 30.88           H  
ATOM   1870  N   ASN A 126     -15.305  -2.102 -27.707  1.00 32.05           N  
ATOM   1871  H   ASN A 126     -14.683  -1.852 -28.463  1.00 32.05           H  
ATOM   1872  CA  ASN A 126     -16.400  -1.181 -27.401  1.00 32.05           C  
ATOM   1873  HA  ASN A 126     -17.213  -1.728 -26.922  1.00 32.05           H  
ATOM   1874  C   ASN A 126     -16.943  -0.561 -28.695  1.00 32.05           C  
ATOM   1875  CB  ASN A 126     -15.891  -0.094 -26.430  1.00 32.05           C  
ATOM   1876  HB2 ASN A 126     -15.056   0.438 -26.885  1.00 32.05           H  
ATOM   1877  HB3 ASN A 126     -16.689   0.627 -26.253  1.00 32.05           H  
ATOM   1878  O   ASN A 126     -16.270   0.256 -29.317  1.00 32.05           O  
ATOM   1879  CG  ASN A 126     -15.429  -0.641 -25.091  1.00 32.05           C  
ATOM   1880  ND2 ASN A 126     -16.340  -0.991 -24.214  1.00 32.05           N  
ATOM   1881 HD21 ASN A 126     -17.321  -0.975 -24.454  1.00 32.05           H  
ATOM   1882 HD22 ASN A 126     -15.997  -1.438 -23.376  1.00 32.05           H  
ATOM   1883  OD1 ASN A 126     -14.246  -0.767 -24.815  1.00 32.05           O  
ATOM   1884  N   GLN A 127     -18.163  -0.933 -29.087  1.00 33.47           N  
ATOM   1885  H   GLN A 127     -18.672  -1.622 -28.552  1.00 33.47           H  
ATOM   1886  CA  GLN A 127     -18.855  -0.389 -30.258  1.00 33.47           C  
ATOM   1887  HA  GLN A 127     -18.476   0.617 -30.441  1.00 33.47           H  
ATOM   1888  C   GLN A 127     -20.373  -0.339 -29.989  1.00 33.47           C  
ATOM   1889  CB  GLN A 127     -18.526  -1.260 -31.483  1.00 33.47           C  
ATOM   1890  HB2 GLN A 127     -17.454  -1.455 -31.501  1.00 33.47           H  
ATOM   1891  HB3 GLN A 127     -19.046  -2.215 -31.403  1.00 33.47           H  
ATOM   1892  O   GLN A 127     -20.889  -1.265 -29.364  1.00 33.47           O  
ATOM   1893  CG  GLN A 127     -18.907  -0.577 -32.804  1.00 33.47           C  
ATOM   1894  HG2 GLN A 127     -18.375   0.370 -32.889  1.00 33.47           H  
ATOM   1895  HG3 GLN A 127     -19.978  -0.374 -32.819  1.00 33.47           H  
ATOM   1896  CD  GLN A 127     -18.547  -1.434 -34.009  1.00 33.47           C  
ATOM   1897  NE2 GLN A 127     -19.516  -1.956 -34.727  1.00 33.47           N  
ATOM   1898 HE21 GLN A 127     -19.227  -2.551 -35.490  1.00 33.47           H  
ATOM   1899 HE22 GLN A 127     -20.477  -1.866 -34.428  1.00 33.47           H  
ATOM   1900  OE1 GLN A 127     -17.390  -1.645 -34.324  1.00 33.47           O  
ATOM   1901  N   PRO A 128     -21.091   0.720 -30.413  1.00 30.03           N  
ATOM   1902  CA  PRO A 128     -22.553   0.784 -30.363  1.00 30.03           C  
ATOM   1903  HA  PRO A 128     -22.942   0.225 -29.513  1.00 30.03           H  
ATOM   1904  C   PRO A 128     -23.170   0.203 -31.658  1.00 30.03           C  
ATOM   1905  CB  PRO A 128     -22.816   2.283 -30.151  1.00 30.03           C  
ATOM   1906  HB2 PRO A 128     -23.822   2.599 -30.427  1.00 30.03           H  
ATOM   1907  HB3 PRO A 128     -22.627   2.535 -29.107  1.00 30.03           H  
ATOM   1908  O   PRO A 128     -22.504  -0.537 -32.381  1.00 30.03           O  
ATOM   1909  CG  PRO A 128     -21.750   2.937 -31.027  1.00 30.03           C  
ATOM   1910  HG2 PRO A 128     -21.510   3.945 -30.689  1.00 30.03           H  
ATOM   1911  HG3 PRO A 128     -22.088   2.952 -32.063  1.00 30.03           H  
ATOM   1912  CD  PRO A 128     -20.555   1.992 -30.886  1.00 30.03           C  
ATOM   1913  HD2 PRO A 128     -20.054   1.879 -31.847  1.00 30.03           H  
ATOM   1914  HD3 PRO A 128     -19.863   2.395 -30.146  1.00 30.03           H  
ATOM   1915  N   PHE A 129     -24.403   0.625 -31.981  1.00 27.47           N  
ATOM   1916  H   PHE A 129     -24.861   1.214 -31.300  1.00 27.47           H  
ATOM   1917  CA  PHE A 129     -25.194   0.271 -33.177  1.00 27.47           C  
ATOM   1918  HA  PHE A 129     -25.998   1.006 -33.219  1.00 27.47           H  
ATOM   1919  C   PHE A 129     -25.869  -1.124 -33.103  1.00 27.47           C  
ATOM   1920  CB  PHE A 129     -24.356   0.474 -34.462  1.00 27.47           C  
ATOM   1921  HB2 PHE A 129     -25.010   0.482 -35.334  1.00 27.47           H  
ATOM   1922  HB3 PHE A 129     -23.708  -0.393 -34.589  1.00 27.47           H  
ATOM   1923  O   PHE A 129     -25.324  -2.042 -32.508  1.00 27.47           O  
ATOM   1924  CG  PHE A 129     -23.515   1.738 -34.542  1.00 27.47           C  
ATOM   1925  CD1 PHE A 129     -24.121   3.008 -34.490  1.00 27.47           C  
ATOM   1926  HD1 PHE A 129     -25.190   3.098 -34.366  1.00 27.47           H  
ATOM   1927  CD2 PHE A 129     -22.119   1.641 -34.707  1.00 27.47           C  
ATOM   1928  HD2 PHE A 129     -21.647   0.670 -34.746  1.00 27.47           H  
ATOM   1929  CE1 PHE A 129     -23.336   4.170 -34.604  1.00 27.47           C  
ATOM   1930  HE1 PHE A 129     -23.803   5.144 -34.569  1.00 27.47           H  
ATOM   1931  CE2 PHE A 129     -21.335   2.802 -34.822  1.00 27.47           C  
ATOM   1932  HE2 PHE A 129     -20.266   2.719 -34.955  1.00 27.47           H  
ATOM   1933  CZ  PHE A 129     -21.944   4.067 -34.772  1.00 27.47           C  
ATOM   1934  HZ  PHE A 129     -21.343   4.959 -34.867  1.00 27.47           H  
ATOM   1935  N   GLN A 130     -27.062  -1.353 -33.675  1.00 32.96           N  
ATOM   1936  H   GLN A 130     -27.393  -2.304 -33.589  1.00 32.96           H  
ATOM   1937  CA  GLN A 130     -28.006  -0.414 -34.308  1.00 32.96           C  
ATOM   1938  HA  GLN A 130     -27.997   0.528 -33.760  1.00 32.96           H  
ATOM   1939  C   GLN A 130     -29.452  -0.951 -34.294  1.00 32.96           C  
ATOM   1940  CB  GLN A 130     -27.620  -0.174 -35.785  1.00 32.96           C  
ATOM   1941  HB2 GLN A 130     -28.335  -0.669 -36.443  1.00 32.96           H  
ATOM   1942  HB3 GLN A 130     -26.656  -0.631 -36.011  1.00 32.96           H  
ATOM   1943  O   GLN A 130     -29.652  -2.143 -34.502  1.00 32.96           O  
ATOM   1944  CG  GLN A 130     -27.589   1.321 -36.137  1.00 32.96           C  
ATOM   1945  HG2 GLN A 130     -26.880   1.840 -35.493  1.00 32.96           H  
ATOM   1946  HG3 GLN A 130     -28.573   1.758 -35.967  1.00 32.96           H  
ATOM   1947  CD  GLN A 130     -27.203   1.546 -37.595  1.00 32.96           C  
ATOM   1948  NE2 GLN A 130     -25.938   1.732 -37.901  1.00 32.96           N  
ATOM   1949 HE21 GLN A 130     -25.213   1.739 -37.197  1.00 32.96           H  
ATOM   1950 HE22 GLN A 130     -25.742   1.858 -38.884  1.00 32.96           H  
ATOM   1951  OE1 GLN A 130     -28.031   1.534 -38.489  1.00 32.96           O  
ATOM   1952  N   ASN A 131     -30.426  -0.030 -34.237  1.00 36.22           N  
ATOM   1953  H   ASN A 131     -30.142   0.929 -34.093  1.00 36.22           H  
ATOM   1954  CA  ASN A 131     -31.839  -0.215 -34.620  1.00 36.22           C  
ATOM   1955  HA  ASN A 131     -32.320   0.750 -34.463  1.00 36.22           H  
ATOM   1956  C   ASN A 131     -32.658  -1.218 -33.764  1.00 36.22           C  
ATOM   1957  CB  ASN A 131     -31.881  -0.490 -36.141  1.00 36.22           C  
ATOM   1958  HB2 ASN A 131     -32.910  -0.511 -36.501  1.00 36.22           H  
ATOM   1959  HB3 ASN A 131     -31.437  -1.465 -36.340  1.00 36.22           H  
ATOM   1960  O   ASN A 131     -32.114  -1.968 -32.967  1.00 36.22           O  
ATOM   1961  CG  ASN A 131     -31.147   0.573 -36.940  1.00 36.22           C  
ATOM   1962  ND2 ASN A 131     -30.517   0.205 -38.028  1.00 36.22           N  
ATOM   1963 HD21 ASN A 131     -29.899   0.885 -38.447  1.00 36.22           H  
ATOM   1964 HD22 ASN A 131     -30.512  -0.760 -38.327  1.00 36.22           H  
ATOM   1965  OD1 ASN A 131     -31.101   1.733 -36.564  1.00 36.22           O  
ATOM   1966  N   GLN A 132     -33.994  -1.251 -33.836  1.00 29.06           N  
ATOM   1967  H   GLN A 132     -34.405  -1.907 -33.187  1.00 29.06           H  
ATOM   1968  CA  GLN A 132     -34.940  -0.327 -34.493  1.00 29.06           C  
ATOM   1969  HA  GLN A 132     -34.419   0.361 -35.160  1.00 29.06           H  
ATOM   1970  C   GLN A 132     -35.696   0.526 -33.453  1.00 29.06           C  
ATOM   1971  CB  GLN A 132     -35.969  -1.129 -35.320  1.00 29.06           C  
ATOM   1972  HB2 GLN A 132     -36.682  -0.426 -35.751  1.00 29.06           H  
ATOM   1973  HB3 GLN A 132     -36.520  -1.788 -34.649  1.00 29.06           H  
ATOM   1974  O   GLN A 132     -35.556   0.324 -32.250  1.00 29.06           O  
ATOM   1975  CG  GLN A 132     -35.403  -1.971 -36.475  1.00 29.06           C  
ATOM   1976  HG2 GLN A 132     -34.729  -2.729 -36.077  1.00 29.06           H  
ATOM   1977  HG3 GLN A 132     -34.848  -1.327 -37.158  1.00 29.06           H  
ATOM   1978  CD  GLN A 132     -36.505  -2.654 -37.286  1.00 29.06           C  
ATOM   1979  NE2 GLN A 132     -36.192  -3.691 -38.029  1.00 29.06           N  
ATOM   1980 HE21 GLN A 132     -35.254  -4.065 -38.039  1.00 29.06           H  
ATOM   1981 HE22 GLN A 132     -36.952  -4.121 -38.537  1.00 29.06           H  
ATOM   1982  OE1 GLN A 132     -37.661  -2.260 -37.286  1.00 29.06           O  
ATOM   1983  N   GLN A 133     -36.556   1.439 -33.915  1.00 34.29           N  
ATOM   1984  H   GLN A 133     -36.621   1.588 -34.912  1.00 34.29           H  
ATOM   1985  CA  GLN A 133     -37.646   1.998 -33.110  1.00 34.29           C  
ATOM   1986  HA  GLN A 133     -37.711   1.471 -32.158  1.00 34.29           H  
ATOM   1987  C   GLN A 133     -38.978   1.787 -33.840  1.00 34.29           C  
ATOM   1988  CB  GLN A 133     -37.403   3.485 -32.805  1.00 34.29           C  
ATOM   1989  HB2 GLN A 133     -38.314   3.900 -32.373  1.00 34.29           H  
ATOM   1990  HB3 GLN A 133     -37.185   4.022 -33.728  1.00 34.29           H  
ATOM   1991  O   GLN A 133     -39.213   2.384 -34.886  1.00 34.29           O  
ATOM   1992  CG  GLN A 133     -36.258   3.693 -31.800  1.00 34.29           C  
ATOM   1993  HG2 GLN A 133     -35.319   3.361 -32.243  1.00 34.29           H  
ATOM   1994  HG3 GLN A 133     -36.450   3.087 -30.915  1.00 34.29           H  
ATOM   1995  CD  GLN A 133     -36.098   5.147 -31.361  1.00 34.29           C  
ATOM   1996  NE2 GLN A 133     -35.312   5.408 -30.341  1.00 34.29           N  
ATOM   1997 HE21 GLN A 133     -34.841   4.662 -29.848  1.00 34.29           H  
ATOM   1998 HE22 GLN A 133     -35.249   6.381 -30.079  1.00 34.29           H  
ATOM   1999  OE1 GLN A 133     -36.662   6.077 -31.909  1.00 34.29           O  
ATOM   2000  N   GLN A 134     -39.838   0.932 -33.284  1.00 33.64           N  
ATOM   2001  H   GLN A 134     -39.569   0.478 -32.422  1.00 33.64           H  
ATOM   2002  CA  GLN A 134     -41.240   0.745 -33.680  1.00 33.64           C  
ATOM   2003  HA  GLN A 134     -41.589   1.651 -34.175  1.00 33.64           H  
ATOM   2004  C   GLN A 134     -42.096   0.562 -32.413  1.00 33.64           C  
ATOM   2005  CB  GLN A 134     -41.401  -0.427 -34.667  1.00 33.64           C  
ATOM   2006  HB2 GLN A 134     -40.990  -1.339 -34.235  1.00 33.64           H  
ATOM   2007  HB3 GLN A 134     -42.468  -0.580 -34.833  1.00 33.64           H  
ATOM   2008  O   GLN A 134     -41.576   0.222 -31.348  1.00 33.64           O  
ATOM   2009  CG  GLN A 134     -40.731  -0.151 -36.026  1.00 33.64           C  
ATOM   2010  HG2 GLN A 134     -39.651  -0.273 -35.932  1.00 33.64           H  
ATOM   2011  HG3 GLN A 134     -40.937   0.874 -36.333  1.00 33.64           H  
ATOM   2012  CD  GLN A 134     -41.257  -1.064 -37.128  1.00 33.64           C  
ATOM   2013  NE2 GLN A 134     -40.443  -1.902 -37.728  1.00 33.64           N  
ATOM   2014 HE21 GLN A 134     -39.464  -1.957 -37.485  1.00 33.64           H  
ATOM   2015 HE22 GLN A 134     -40.859  -2.482 -38.442  1.00 33.64           H  
ATOM   2016  OE1 GLN A 134     -42.424  -1.038 -37.475  1.00 33.64           O  
ATOM   2017  N   GLN A 135     -43.394   0.864 -32.490  1.00 33.37           N  
ATOM   2018  H   GLN A 135     -43.802   1.050 -33.395  1.00 33.37           H  
ATOM   2019  CA  GLN A 135     -44.183   1.230 -31.306  1.00 33.37           C  
ATOM   2020  HA  GLN A 135     -43.495   1.641 -30.566  1.00 33.37           H  
ATOM   2021  C   GLN A 135     -44.850   0.040 -30.591  1.00 33.37           C  
ATOM   2022  CB  GLN A 135     -45.138   2.388 -31.652  1.00 33.37           C  
ATOM   2023  HB2 GLN A 135     -45.789   2.577 -30.799  1.00 33.37           H  
ATOM   2024  HB3 GLN A 135     -45.754   2.119 -32.510  1.00 33.37           H  
ATOM   2025  O   GLN A 135     -46.046  -0.192 -30.705  1.00 33.37           O  
ATOM   2026  CG  GLN A 135     -44.338   3.673 -31.951  1.00 33.37           C  
ATOM   2027  HG2 GLN A 135     -43.694   3.513 -32.816  1.00 33.37           H  
ATOM   2028  HG3 GLN A 135     -43.704   3.901 -31.094  1.00 33.37           H  
ATOM   2029  CD  GLN A 135     -45.201   4.900 -32.236  1.00 33.37           C  
ATOM   2030  NE2 GLN A 135     -44.606   6.067 -32.348  1.00 33.37           N  
ATOM   2031 HE21 GLN A 135     -45.221   6.845 -32.537  1.00 33.37           H  
ATOM   2032 HE22 GLN A 135     -43.607   6.159 -32.230  1.00 33.37           H  
ATOM   2033  OE1 GLN A 135     -46.408   4.851 -32.379  1.00 33.37           O  
ATOM   2034  N   GLN A 136     -44.041  -0.654 -29.784  1.00 48.13           N  
ATOM   2035  H   GLN A 136     -43.054  -0.470 -29.894  1.00 48.13           H  
ATOM   2036  CA  GLN A 136     -44.445  -1.318 -28.529  1.00 48.13           C  
ATOM   2037  HA  GLN A 136     -43.593  -1.921 -28.214  1.00 48.13           H  
ATOM   2038  C   GLN A 136     -45.625  -2.333 -28.582  1.00 48.13           C  
ATOM   2039  CB  GLN A 136     -44.632  -0.235 -27.440  1.00 48.13           C  
ATOM   2040  HB2 GLN A 136     -44.892  -0.722 -26.500  1.00 48.13           H  
ATOM   2041  HB3 GLN A 136     -45.458   0.417 -27.725  1.00 48.13           H  
ATOM   2042  O   GLN A 136     -46.588  -2.181 -27.828  1.00 48.13           O  
ATOM   2043  CG  GLN A 136     -43.374   0.623 -27.204  1.00 48.13           C  
ATOM   2044  HG2 GLN A 136     -43.051   1.087 -28.135  1.00 48.13           H  
ATOM   2045  HG3 GLN A 136     -42.569  -0.016 -26.839  1.00 48.13           H  
ATOM   2046  CD  GLN A 136     -43.620   1.737 -26.194  1.00 48.13           C  
ATOM   2047  NE2 GLN A 136     -43.740   1.430 -24.921  1.00 48.13           N  
ATOM   2048 HE21 GLN A 136     -43.739   0.465 -24.624  1.00 48.13           H  
ATOM   2049 HE22 GLN A 136     -43.938   2.202 -24.301  1.00 48.13           H  
ATOM   2050  OE1 GLN A 136     -43.696   2.907 -26.527  1.00 48.13           O  
ATOM   2051  N   PRO A 137     -45.548  -3.403 -29.404  1.00 31.46           N  
ATOM   2052  CA  PRO A 137     -46.404  -4.592 -29.271  1.00 31.46           C  
ATOM   2053  HA  PRO A 137     -47.449  -4.299 -29.170  1.00 31.46           H  
ATOM   2054  C   PRO A 137     -46.015  -5.457 -28.048  1.00 31.46           C  
ATOM   2055  CB  PRO A 137     -46.209  -5.343 -30.592  1.00 31.46           C  
ATOM   2056  HB2 PRO A 137     -46.837  -4.895 -31.362  1.00 31.46           H  
ATOM   2057  HB3 PRO A 137     -46.417  -6.410 -30.509  1.00 31.46           H  
ATOM   2058  O   PRO A 137     -45.074  -5.129 -27.322  1.00 31.46           O  
ATOM   2059  CG  PRO A 137     -44.740  -5.074 -30.907  1.00 31.46           C  
ATOM   2060  HG2 PRO A 137     -44.109  -5.742 -30.320  1.00 31.46           H  
ATOM   2061  HG3 PRO A 137     -44.528  -5.182 -31.971  1.00 31.46           H  
ATOM   2062  CD  PRO A 137     -44.544  -3.633 -30.434  1.00 31.46           C  
ATOM   2063  HD2 PRO A 137     -43.535  -3.503 -30.044  1.00 31.46           H  
ATOM   2064  HD3 PRO A 137     -44.722  -2.950 -31.265  1.00 31.46           H  
ATOM   2065  N   THR A 138     -46.725  -6.569 -27.811  1.00 31.54           N  
ATOM   2066  H   THR A 138     -47.453  -6.850 -28.451  1.00 31.54           H  
ATOM   2067  CA  THR A 138     -46.529  -7.436 -26.633  1.00 31.54           C  
ATOM   2068  HA  THR A 138     -46.123  -6.816 -25.834  1.00 31.54           H  
ATOM   2069  C   THR A 138     -45.537  -8.591 -26.837  1.00 31.54           C  
ATOM   2070  CB  THR A 138     -47.861  -8.002 -26.105  1.00 31.54           C  
ATOM   2071  HB  THR A 138     -47.646  -8.607 -25.224  1.00 31.54           H  
ATOM   2072  O   THR A 138     -45.370  -9.120 -27.933  1.00 31.54           O  
ATOM   2073  CG2 THR A 138     -48.848  -6.908 -25.697  1.00 31.54           C  
ATOM   2074 HG21 THR A 138     -49.151  -6.328 -26.568  1.00 31.54           H  
ATOM   2075 HG22 THR A 138     -48.387  -6.248 -24.963  1.00 31.54           H  
ATOM   2076 HG23 THR A 138     -49.728  -7.375 -25.254  1.00 31.54           H  
ATOM   2077  OG1 THR A 138     -48.507  -8.802 -27.060  1.00 31.54           O  
ATOM   2078  HG1 THR A 138     -48.797  -9.581 -26.581  1.00 31.54           H  
ATOM   2079  N   SER A 139     -44.887  -8.981 -25.734  1.00 33.93           N  
ATOM   2080  H   SER A 139     -44.992  -8.396 -24.918  1.00 33.93           H  
ATOM   2081  CA  SER A 139     -44.241 -10.277 -25.468  1.00 33.93           C  
ATOM   2082  HA  SER A 139     -44.881 -11.084 -25.825  1.00 33.93           H  
ATOM   2083  C   SER A 139     -44.047 -10.329 -23.940  1.00 33.93           C  
ATOM   2084  CB  SER A 139     -42.884 -10.377 -26.179  1.00 33.93           C  
ATOM   2085  HB2 SER A 139     -42.115  -9.872 -25.595  1.00 33.93           H  
ATOM   2086  HB3 SER A 139     -42.952  -9.885 -27.150  1.00 33.93           H  
ATOM   2087  O   SER A 139     -43.470  -9.397 -23.387  1.00 33.93           O  
ATOM   2088  OG  SER A 139     -42.509 -11.723 -26.412  1.00 33.93           O  
ATOM   2089  HG  SER A 139     -42.617 -12.252 -25.618  1.00 33.93           H  
ATOM   2090  N   GLU A 140     -44.568 -11.258 -23.134  1.00 27.85           N  
ATOM   2091  H   GLU A 140     -44.384 -11.040 -22.165  1.00 27.85           H  
ATOM   2092  CA  GLU A 140     -45.169 -12.585 -23.374  1.00 27.85           C  
ATOM   2093  HA  GLU A 140     -45.483 -12.914 -22.384  1.00 27.85           H  
ATOM   2094  C   GLU A 140     -44.165 -13.667 -23.811  1.00 27.85           C  
ATOM   2095  CB  GLU A 140     -46.484 -12.555 -24.178  1.00 27.85           C  
ATOM   2096  HB2 GLU A 140     -46.977 -13.517 -24.041  1.00 27.85           H  
ATOM   2097  HB3 GLU A 140     -46.289 -12.441 -25.244  1.00 27.85           H  
ATOM   2098  O   GLU A 140     -43.107 -13.348 -24.348  1.00 27.85           O  
ATOM   2099  CG  GLU A 140     -47.434 -11.447 -23.698  1.00 27.85           C  
ATOM   2100  HG2 GLU A 140     -47.559 -11.531 -22.618  1.00 27.85           H  
ATOM   2101  HG3 GLU A 140     -46.995 -10.471 -23.906  1.00 27.85           H  
ATOM   2102  CD  GLU A 140     -48.799 -11.550 -24.381  1.00 27.85           C  
ATOM   2103  OE1 GLU A 140     -49.604 -12.381 -23.907  1.00 27.85           O  
ATOM   2104  OE2 GLU A 140     -49.019 -10.787 -25.351  1.00 27.85           O  
ATOM   2105  N   VAL A 141     -44.485 -14.932 -23.500  1.00 34.00           N  
ATOM   2106  H   VAL A 141     -45.412 -15.097 -23.134  1.00 34.00           H  
ATOM   2107  CA  VAL A 141     -43.562 -16.085 -23.383  1.00 34.00           C  
ATOM   2108  HA  VAL A 141     -44.151 -16.923 -23.012  1.00 34.00           H  
ATOM   2109  C   VAL A 141     -42.460 -15.825 -22.338  1.00 34.00           C  
ATOM   2110  CB  VAL A 141     -43.006 -16.542 -24.752  1.00 34.00           C  
ATOM   2111  HB  VAL A 141     -42.321 -15.793 -25.149  1.00 34.00           H  
ATOM   2112  O   VAL A 141     -41.351 -15.427 -22.670  1.00 34.00           O  
ATOM   2113  CG1 VAL A 141     -42.253 -17.875 -24.622  1.00 34.00           C  
ATOM   2114 HG11 VAL A 141     -42.905 -18.635 -24.189  1.00 34.00           H  
ATOM   2115 HG12 VAL A 141     -41.912 -18.207 -25.602  1.00 34.00           H  
ATOM   2116 HG13 VAL A 141     -41.379 -17.750 -23.983  1.00 34.00           H  
ATOM   2117  CG2 VAL A 141     -44.128 -16.759 -25.779  1.00 34.00           C  
ATOM   2118 HG21 VAL A 141     -43.708 -17.133 -26.713  1.00 34.00           H  
ATOM   2119 HG22 VAL A 141     -44.626 -15.813 -25.993  1.00 34.00           H  
ATOM   2120 HG23 VAL A 141     -44.855 -17.475 -25.396  1.00 34.00           H  
ATOM   2121  N   SER A 142     -42.680 -15.944 -21.022  1.00 25.05           N  
ATOM   2122  H   SER A 142     -41.853 -15.689 -20.502  1.00 25.05           H  
ATOM   2123  CA  SER A 142     -43.754 -16.579 -20.227  1.00 25.05           C  
ATOM   2124  HA  SER A 142     -43.410 -16.439 -19.202  1.00 25.05           H  
ATOM   2125  C   SER A 142     -43.890 -18.110 -20.350  1.00 25.05           C  
ATOM   2126  CB  SER A 142     -45.090 -15.812 -20.267  1.00 25.05           C  
ATOM   2127  HB2 SER A 142     -44.895 -14.747 -20.390  1.00 25.05           H  
ATOM   2128  HB3 SER A 142     -45.595 -15.955 -19.312  1.00 25.05           H  
ATOM   2129  O   SER A 142     -43.520 -18.707 -21.358  1.00 25.05           O  
ATOM   2130  OG  SER A 142     -45.960 -16.258 -21.288  1.00 25.05           O  
ATOM   2131  HG  SER A 142     -46.825 -15.857 -21.177  1.00 25.05           H  
ATOM   2132  N   THR A 143     -44.426 -18.742 -19.290  1.00 26.20           N  
ATOM   2133  H   THR A 143     -44.737 -18.151 -18.532  1.00 26.20           H  
ATOM   2134  CA  THR A 143     -44.347 -20.195 -18.981  1.00 26.20           C  
ATOM   2135  HA  THR A 143     -44.920 -20.334 -18.064  1.00 26.20           H  
ATOM   2136  C   THR A 143     -42.910 -20.665 -18.629  1.00 26.20           C  
ATOM   2137  CB  THR A 143     -45.061 -21.072 -20.034  1.00 26.20           C  
ATOM   2138  HB  THR A 143     -45.268 -22.045 -19.588  1.00 26.20           H  
ATOM   2139  O   THR A 143     -41.961 -19.913 -18.821  1.00 26.20           O  
ATOM   2140  CG2 THR A 143     -46.408 -20.519 -20.503  1.00 26.20           C  
ATOM   2141 HG21 THR A 143     -46.893 -21.256 -21.142  1.00 26.20           H  
ATOM   2142 HG22 THR A 143     -47.049 -20.324 -19.642  1.00 26.20           H  
ATOM   2143 HG23 THR A 143     -46.269 -19.601 -21.074  1.00 26.20           H  
ATOM   2144  OG1 THR A 143     -44.257 -21.280 -21.163  1.00 26.20           O  
ATOM   2145  HG1 THR A 143     -43.933 -20.418 -21.435  1.00 26.20           H  
ATOM   2146  N   ASN A 144     -42.663 -21.833 -18.018  1.00 26.93           N  
ATOM   2147  H   ASN A 144     -41.698 -21.962 -17.749  1.00 26.93           H  
ATOM   2148  CA  ASN A 144     -43.579 -22.920 -17.641  1.00 26.93           C  
ATOM   2149  HA  ASN A 144     -44.586 -22.514 -17.539  1.00 26.93           H  
ATOM   2150  C   ASN A 144     -43.232 -23.553 -16.263  1.00 26.93           C  
ATOM   2151  CB  ASN A 144     -43.573 -23.966 -18.785  1.00 26.93           C  
ATOM   2152  HB2 ASN A 144     -42.726 -24.640 -18.659  1.00 26.93           H  
ATOM   2153  HB3 ASN A 144     -43.454 -23.470 -19.748  1.00 26.93           H  
ATOM   2154  O   ASN A 144     -42.438 -23.013 -15.498  1.00 26.93           O  
ATOM   2155  CG  ASN A 144     -44.854 -24.785 -18.856  1.00 26.93           C  
ATOM   2156  ND2 ASN A 144     -44.945 -25.723 -19.764  1.00 26.93           N  
ATOM   2157 HD21 ASN A 144     -45.796 -26.267 -19.766  1.00 26.93           H  
ATOM   2158 HD22 ASN A 144     -44.188 -25.885 -20.413  1.00 26.93           H  
ATOM   2159  OD1 ASN A 144     -45.783 -24.600 -18.086  1.00 26.93           O  
ATOM   2160  N   SER A 145     -43.878 -24.676 -15.941  1.00 26.62           N  
ATOM   2161  H   SER A 145     -44.541 -25.019 -16.622  1.00 26.62           H  
ATOM   2162  CA  SER A 145     -43.783 -25.475 -14.712  1.00 26.62           C  
ATOM   2163  HA  SER A 145     -44.112 -24.863 -13.872  1.00 26.62           H  
ATOM   2164  C   SER A 145     -42.406 -26.073 -14.376  1.00 26.62           C  
ATOM   2165  CB  SER A 145     -44.743 -26.661 -14.879  1.00 26.62           C  
ATOM   2166  HB2 SER A 145     -45.762 -26.291 -14.991  1.00 26.62           H  
ATOM   2167  HB3 SER A 145     -44.701 -27.307 -14.002  1.00 26.62           H  
ATOM   2168  O   SER A 145     -41.631 -26.373 -15.279  1.00 26.62           O  
ATOM   2169  OG  SER A 145     -44.390 -27.404 -16.035  1.00 26.62           O  
ATOM   2170  HG  SER A 145     -43.433 -27.465 -16.082  1.00 26.62           H  
ATOM   2171  N   ALA A 146     -42.254 -26.445 -13.092  1.00 28.44           N  
ATOM   2172  H   ALA A 146     -42.979 -26.140 -12.458  1.00 28.44           H  
ATOM   2173  CA  ALA A 146     -41.185 -27.258 -12.484  1.00 28.44           C  
ATOM   2174  HA  ALA A 146     -41.535 -27.483 -11.477  1.00 28.44           H  
ATOM   2175  C   ALA A 146     -39.811 -26.560 -12.327  1.00 28.44           C  
ATOM   2176  CB  ALA A 146     -41.103 -28.620 -13.185  1.00 28.44           C  
ATOM   2177  HB1 ALA A 146     -40.716 -28.504 -14.197  1.00 28.44           H  
ATOM   2178  HB2 ALA A 146     -40.422 -29.270 -12.636  1.00 28.44           H  
ATOM   2179  HB3 ALA A 146     -42.087 -29.088 -13.224  1.00 28.44           H  
ATOM   2180  O   ALA A 146     -39.341 -25.877 -13.224  1.00 28.44           O  
ATOM   2181  N   ASN A 147     -39.096 -26.659 -11.197  1.00 25.43           N  
ATOM   2182  H   ASN A 147     -38.235 -26.135 -11.250  1.00 25.43           H  
ATOM   2183  CA  ASN A 147     -39.360 -27.340  -9.913  1.00 25.43           C  
ATOM   2184  HA  ASN A 147     -38.455 -27.154  -9.335  1.00 25.43           H  
ATOM   2185  C   ASN A 147     -39.438 -28.888  -9.943  1.00 25.43           C  
ATOM   2186  CB  ASN A 147     -40.478 -26.619  -9.122  1.00 25.43           C  
ATOM   2187  HB2 ASN A 147     -41.456 -27.021  -9.385  1.00 25.43           H  
ATOM   2188  HB3 ASN A 147     -40.466 -25.556  -9.363  1.00 25.43           H  
ATOM   2189  O   ASN A 147     -40.289 -29.486  -9.287  1.00 25.43           O  
ATOM   2190  CG  ASN A 147     -40.307 -26.734  -7.614  1.00 25.43           C  
ATOM   2191  ND2 ASN A 147     -40.559 -27.882  -7.035  1.00 25.43           N  
ATOM   2192 HD21 ASN A 147     -40.434 -27.927  -6.034  1.00 25.43           H  
ATOM   2193 HD22 ASN A 147     -40.777 -28.686  -7.606  1.00 25.43           H  
ATOM   2194  OD1 ASN A 147     -39.930 -25.794  -6.942  1.00 25.43           O  
ATOM   2195  N   THR A 148     -38.522 -29.537 -10.665  1.00 26.45           N  
ATOM   2196  H   THR A 148     -37.900 -28.998 -11.250  1.00 26.45           H  
ATOM   2197  CA  THR A 148     -38.215 -30.980 -10.555  1.00 26.45           C  
ATOM   2198  HA  THR A 148     -38.549 -31.348  -9.585  1.00 26.45           H  
ATOM   2199  C   THR A 148     -36.702 -31.183 -10.688  1.00 26.45           C  
ATOM   2200  CB  THR A 148     -38.894 -31.828 -11.647  1.00 26.45           C  
ATOM   2201  HB  THR A 148     -38.413 -32.806 -11.679  1.00 26.45           H  
ATOM   2202  O   THR A 148     -36.121 -30.628 -11.616  1.00 26.45           O  
ATOM   2203  CG2 THR A 148     -40.381 -32.056 -11.386  1.00 26.45           C  
ATOM   2204 HG21 THR A 148     -40.915 -31.106 -11.347  1.00 26.45           H  
ATOM   2205 HG22 THR A 148     -40.797 -32.667 -12.187  1.00 26.45           H  
ATOM   2206 HG23 THR A 148     -40.511 -32.579 -10.438  1.00 26.45           H  
ATOM   2207  OG1 THR A 148     -38.748 -31.228 -12.913  1.00 26.45           O  
ATOM   2208  HG1 THR A 148     -37.811 -31.075 -13.056  1.00 26.45           H  
ATOM   2209  N   SER A 149     -36.021 -31.959  -9.844  1.00 25.92           N  
ATOM   2210  H   SER A 149     -35.028 -32.020 -10.019  1.00 25.92           H  
ATOM   2211  CA  SER A 149     -36.463 -32.677  -8.632  1.00 25.92           C  
ATOM   2212  HA  SER A 149     -37.240 -32.101  -8.130  1.00 25.92           H  
ATOM   2213  C   SER A 149     -35.283 -32.769  -7.623  1.00 25.92           C  
ATOM   2214  CB  SER A 149     -37.085 -34.015  -9.057  1.00 25.92           C  
ATOM   2215  HB2 SER A 149     -37.585 -34.485  -8.209  1.00 25.92           H  
ATOM   2216  HB3 SER A 149     -37.855 -33.825  -9.804  1.00 25.92           H  
ATOM   2217  O   SER A 149     -34.226 -32.211  -7.904  1.00 25.92           O  
ATOM   2218  OG  SER A 149     -36.136 -34.891  -9.619  1.00 25.92           O  
ATOM   2219  HG  SER A 149     -35.824 -35.433  -8.891  1.00 25.92           H  
ATOM   2220  N   SER A 150     -35.499 -33.099  -6.341  1.00 28.71           N  
ATOM   2221  H   SER A 150     -35.059 -32.392  -5.769  1.00 28.71           H  
ATOM   2222  CA  SER A 150     -35.265 -34.421  -5.696  1.00 28.71           C  
ATOM   2223  HA  SER A 150     -35.375 -34.232  -4.628  1.00 28.71           H  
ATOM   2224  C   SER A 150     -33.845 -35.010  -5.859  1.00 28.71           C  
ATOM   2225  CB  SER A 150     -36.351 -35.445  -6.037  1.00 28.71           C  
ATOM   2226  HB2 SER A 150     -36.446 -36.157  -5.216  1.00 28.71           H  
ATOM   2227  HB3 SER A 150     -37.309 -34.939  -6.148  1.00 28.71           H  
ATOM   2228  O   SER A 150     -33.163 -34.740  -6.838  1.00 28.71           O  
ATOM   2229  OG  SER A 150     -36.029 -36.143  -7.222  1.00 28.71           O  
ATOM   2230  HG  SER A 150     -35.595 -36.960  -6.964  1.00 28.71           H  
ATOM   2231  N   GLU A 151     -33.312 -35.829  -4.949  1.00 33.46           N  
ATOM   2232  H   GLU A 151     -32.381 -36.120  -5.212  1.00 33.46           H  
ATOM   2233  CA  GLU A 151     -33.801 -36.375  -3.664  1.00 33.46           C  
ATOM   2234  HA  GLU A 151     -34.863 -36.163  -3.537  1.00 33.46           H  
ATOM   2235  C   GLU A 151     -33.067 -35.691  -2.469  1.00 33.46           C  
ATOM   2236  CB  GLU A 151     -33.618 -37.905  -3.728  1.00 33.46           C  
ATOM   2237  HB2 GLU A 151     -32.882 -38.178  -4.485  1.00 33.46           H  
ATOM   2238  HB3 GLU A 151     -33.198 -38.253  -2.784  1.00 33.46           H  
ATOM   2239  O   GLU A 151     -32.208 -34.845  -2.685  1.00 33.46           O  
ATOM   2240  CG  GLU A 151     -34.919 -38.689  -3.968  1.00 33.46           C  
ATOM   2241  HG2 GLU A 151     -35.681 -38.347  -3.268  1.00 33.46           H  
ATOM   2242  HG3 GLU A 151     -34.711 -39.738  -3.757  1.00 33.46           H  
ATOM   2243  CD  GLU A 151     -35.528 -38.565  -5.361  1.00 33.46           C  
ATOM   2244  OE1 GLU A 151     -36.753 -38.745  -5.472  1.00 33.46           O  
ATOM   2245  OE2 GLU A 151     -34.807 -38.253  -6.333  1.00 33.46           O  
ATOM   2246  N   ASN A 152     -33.372 -35.855  -1.173  1.00 29.90           N  
ATOM   2247  H   ASN A 152     -32.969 -35.101  -0.636  1.00 29.90           H  
ATOM   2248  CA  ASN A 152     -33.712 -37.029  -0.348  1.00 29.90           C  
ATOM   2249  HA  ASN A 152     -33.702 -36.626   0.665  1.00 29.90           H  
ATOM   2250  C   ASN A 152     -32.621 -38.121  -0.273  1.00 29.90           C  
ATOM   2251  CB  ASN A 152     -35.155 -37.538  -0.518  1.00 29.90           C  
ATOM   2252  HB2 ASN A 152     -35.827 -36.714  -0.755  1.00 29.90           H  
ATOM   2253  HB3 ASN A 152     -35.185 -38.287  -1.309  1.00 29.90           H  
ATOM   2254  O   ASN A 152     -32.877 -39.309  -0.485  1.00 29.90           O  
ATOM   2255  CG  ASN A 152     -35.657 -38.228   0.739  1.00 29.90           C  
ATOM   2256  ND2 ASN A 152     -35.214 -39.433   1.006  1.00 29.90           N  
ATOM   2257 HD21 ASN A 152     -35.452 -39.859   1.891  1.00 29.90           H  
ATOM   2258 HD22 ASN A 152     -34.491 -39.816   0.415  1.00 29.90           H  
ATOM   2259  OD1 ASN A 152     -36.425 -37.679   1.505  1.00 29.90           O  
ATOM   2260  N   THR A 153     -31.412 -37.727   0.125  1.00 25.88           N  
ATOM   2261  H   THR A 153     -31.234 -36.741   0.247  1.00 25.88           H  
ATOM   2262  CA  THR A 153     -30.549 -38.611   0.926  1.00 25.88           C  
ATOM   2263  HA  THR A 153     -30.300 -39.498   0.344  1.00 25.88           H  
ATOM   2264  C   THR A 153     -31.273 -39.064   2.204  1.00 25.88           C  
ATOM   2265  CB  THR A 153     -29.254 -37.888   1.312  1.00 25.88           C  
ATOM   2266  HB  THR A 153     -28.737 -38.461   2.082  1.00 25.88           H  
ATOM   2267  O   THR A 153     -32.290 -38.479   2.599  1.00 25.88           O  
ATOM   2268  CG2 THR A 153     -28.317 -37.716   0.119  1.00 25.88           C  
ATOM   2269 HG21 THR A 153     -27.404 -37.219   0.447  1.00 25.88           H  
ATOM   2270 HG22 THR A 153     -28.061 -38.691  -0.295  1.00 25.88           H  
ATOM   2271 HG23 THR A 153     -28.795 -37.112  -0.652  1.00 25.88           H  
ATOM   2272  OG1 THR A 153     -29.545 -36.599   1.798  1.00 25.88           O  
ATOM   2273  HG1 THR A 153     -28.956 -36.480   2.546  1.00 25.88           H  
ATOM   2274  N   THR A 154     -30.821 -40.154   2.833  1.00 23.54           N  
ATOM   2275  H   THR A 154     -29.968 -40.595   2.520  1.00 23.54           H  
ATOM   2276  CA  THR A 154     -31.412 -40.650   4.087  1.00 23.54           C  
ATOM   2277  HA  THR A 154     -31.694 -39.776   4.674  1.00 23.54           H  
ATOM   2278  C   THR A 154     -30.408 -41.435   4.943  1.00 23.54           C  
ATOM   2279  CB  THR A 154     -32.704 -41.447   3.792  1.00 23.54           C  
ATOM   2280  HB  THR A 154     -32.528 -42.102   2.939  1.00 23.54           H  
ATOM   2281  O   THR A 154     -29.583 -42.186   4.428  1.00 23.54           O  
ATOM   2282  CG2 THR A 154     -33.256 -42.292   4.939  1.00 23.54           C  
ATOM   2283 HG21 THR A 154     -34.217 -42.714   4.647  1.00 23.54           H  
ATOM   2284 HG22 THR A 154     -33.388 -41.678   5.829  1.00 23.54           H  
ATOM   2285 HG23 THR A 154     -32.575 -43.116   5.150  1.00 23.54           H  
ATOM   2286  OG1 THR A 154     -33.744 -40.541   3.477  1.00 23.54           O  
ATOM   2287  HG1 THR A 154     -33.314 -39.770   3.101  1.00 23.54           H  
ATOM   2288  N   CYS A 155     -30.552 -41.292   6.266  1.00 24.76           N  
ATOM   2289  H   CYS A 155     -31.266 -40.633   6.542  1.00 24.76           H  
ATOM   2290  CA  CYS A 155     -29.854 -41.980   7.364  1.00 24.76           C  
ATOM   2291  HA  CYS A 155     -30.362 -41.636   8.265  1.00 24.76           H  
ATOM   2292  C   CYS A 155     -28.359 -41.673   7.624  1.00 24.76           C  
ATOM   2293  CB  CYS A 155     -30.119 -43.494   7.312  1.00 24.76           C  
ATOM   2294  HB2 CYS A 155     -29.970 -43.867   6.299  1.00 24.76           H  
ATOM   2295  HB3 CYS A 155     -29.411 -44.005   7.964  1.00 24.76           H  
ATOM   2296  O   CYS A 155     -27.470 -42.229   6.990  1.00 24.76           O  
ATOM   2297  SG  CYS A 155     -31.803 -43.859   7.885  1.00 24.76           S  
ATOM   2298  HG  CYS A 155     -31.716 -43.223   9.057  1.00 24.76           H  
ATOM   2299  N   ASN A 156     -28.141 -40.955   8.737  1.00 25.40           N  
ATOM   2300  H   ASN A 156     -28.952 -40.434   9.041  1.00 25.40           H  
ATOM   2301  CA  ASN A 156     -27.235 -41.301   9.854  1.00 25.40           C  
ATOM   2302  HA  ASN A 156     -27.438 -40.551  10.618  1.00 25.40           H  
ATOM   2303  C   ASN A 156     -25.686 -41.267   9.690  1.00 25.40           C  
ATOM   2304  CB  ASN A 156     -27.699 -42.655  10.454  1.00 25.40           C  
ATOM   2305  HB2 ASN A 156     -27.509 -43.444   9.726  1.00 25.40           H  
ATOM   2306  HB3 ASN A 156     -27.110 -42.881  11.342  1.00 25.40           H  
ATOM   2307  O   ASN A 156     -25.125 -41.272   8.603  1.00 25.40           O  
ATOM   2308  CG  ASN A 156     -29.158 -42.734  10.879  1.00 25.40           C  
ATOM   2309  ND2 ASN A 156     -29.582 -43.872  11.375  1.00 25.40           N  
ATOM   2310 HD21 ASN A 156     -28.949 -44.652  11.484  1.00 25.40           H  
ATOM   2311 HD22 ASN A 156     -30.547 -43.902  11.670  1.00 25.40           H  
ATOM   2312  OD1 ASN A 156     -29.938 -41.805  10.777  1.00 25.40           O  
ATOM   2313  N   ASN A 157     -25.024 -41.344  10.858  1.00 29.28           N  
ATOM   2314  H   ASN A 157     -25.605 -41.307  11.683  1.00 29.28           H  
ATOM   2315  CA  ASN A 157     -23.639 -41.778  11.125  1.00 29.28           C  
ATOM   2316  HA  ASN A 157     -23.542 -41.743  12.210  1.00 29.28           H  
ATOM   2317  C   ASN A 157     -22.452 -40.895  10.660  1.00 29.28           C  
ATOM   2318  CB  ASN A 157     -23.506 -43.276  10.757  1.00 29.28           C  
ATOM   2319  HB2 ASN A 157     -22.469 -43.598  10.850  1.00 29.28           H  
ATOM   2320  HB3 ASN A 157     -23.800 -43.422   9.717  1.00 29.28           H  
ATOM   2321  O   ASN A 157     -22.594 -39.843  10.046  1.00 29.28           O  
ATOM   2322  CG  ASN A 157     -24.333 -44.198  11.641  1.00 29.28           C  
ATOM   2323  ND2 ASN A 157     -24.256 -45.487  11.418  1.00 29.28           N  
ATOM   2324 HD21 ASN A 157     -23.671 -45.844  10.676  1.00 29.28           H  
ATOM   2325 HD22 ASN A 157     -24.778 -46.085  12.044  1.00 29.28           H  
ATOM   2326  OD1 ASN A 157     -25.044 -43.793  12.546  1.00 29.28           O  
ATOM   2327  N   SER A 158     -21.256 -41.317  11.093  1.00 22.97           N  
ATOM   2328  H   SER A 158     -21.242 -42.188  11.605  1.00 22.97           H  
ATOM   2329  CA  SER A 158     -19.914 -40.745  10.883  1.00 22.97           C  
ATOM   2330  HA  SER A 158     -19.810 -40.394   9.857  1.00 22.97           H  
ATOM   2331  C   SER A 158     -18.875 -41.856  11.157  1.00 22.97           C  
ATOM   2332  CB  SER A 158     -19.722 -39.571  11.855  1.00 22.97           C  
ATOM   2333  HB2 SER A 158     -19.894 -39.922  12.873  1.00 22.97           H  
ATOM   2334  HB3 SER A 158     -20.456 -38.797  11.630  1.00 22.97           H  
ATOM   2335  O   SER A 158     -19.234 -42.859  11.786  1.00 22.97           O  
ATOM   2336  OG  SER A 158     -18.426 -39.010  11.786  1.00 22.97           O  
ATOM   2337  HG  SER A 158     -18.276 -38.650  10.908  1.00 22.97           H  
ATOM   2338  N   PRO A 159     -17.609 -41.719  10.717  1.00 25.41           N  
ATOM   2339  CA  PRO A 159     -16.572 -41.677  11.755  1.00 25.41           C  
ATOM   2340  HA  PRO A 159     -17.032 -41.437  12.713  1.00 25.41           H  
ATOM   2341  C   PRO A 159     -15.431 -40.661  11.538  1.00 25.41           C  
ATOM   2342  CB  PRO A 159     -16.023 -43.104  11.835  1.00 25.41           C  
ATOM   2343  HB2 PRO A 159     -16.721 -43.740  12.381  1.00 25.41           H  
ATOM   2344  HB3 PRO A 159     -15.032 -43.159  12.284  1.00 25.41           H  
ATOM   2345  O   PRO A 159     -15.209 -40.108  10.467  1.00 25.41           O  
ATOM   2346  CG  PRO A 159     -16.000 -43.507  10.367  1.00 25.41           C  
ATOM   2347  HG2 PRO A 159     -15.047 -43.222   9.923  1.00 25.41           H  
ATOM   2348  HG3 PRO A 159     -16.170 -44.578  10.249  1.00 25.41           H  
ATOM   2349  CD  PRO A 159     -17.128 -42.685   9.729  1.00 25.41           C  
ATOM   2350  HD2 PRO A 159     -16.748 -42.159   8.853  1.00 25.41           H  
ATOM   2351  HD3 PRO A 159     -17.935 -43.353   9.425  1.00 25.41           H  
ATOM   2352  N   VAL A 160     -14.715 -40.482  12.646  1.00 25.84           N  
ATOM   2353  H   VAL A 160     -15.030 -41.051  13.419  1.00 25.84           H  
ATOM   2354  CA  VAL A 160     -13.524 -39.677  12.961  1.00 25.84           C  
ATOM   2355  HA  VAL A 160     -13.823 -38.631  13.037  1.00 25.84           H  
ATOM   2356  C   VAL A 160     -12.342 -39.783  11.968  1.00 25.84           C  
ATOM   2357  CB  VAL A 160     -13.059 -40.174  14.358  1.00 25.84           C  
ATOM   2358  HB  VAL A 160     -12.783 -41.226  14.280  1.00 25.84           H  
ATOM   2359  O   VAL A 160     -11.959 -40.885  11.589  1.00 25.84           O  
ATOM   2360  CG1 VAL A 160     -11.852 -39.422  14.926  1.00 25.84           C  
ATOM   2361 HG11 VAL A 160     -12.038 -38.348  14.930  1.00 25.84           H  
ATOM   2362 HG12 VAL A 160     -11.635 -39.760  15.939  1.00 25.84           H  
ATOM   2363 HG13 VAL A 160     -10.972 -39.642  14.321  1.00 25.84           H  
ATOM   2364  CG2 VAL A 160     -14.174 -40.068  15.419  1.00 25.84           C  
ATOM   2365 HG21 VAL A 160     -14.513 -39.035  15.501  1.00 25.84           H  
ATOM   2366 HG22 VAL A 160     -13.792 -40.391  16.387  1.00 25.84           H  
ATOM   2367 HG23 VAL A 160     -15.021 -40.711  15.179  1.00 25.84           H  
ATOM   2368  N   SER A 161     -11.696 -38.628  11.709  1.00 26.42           N  
ATOM   2369  H   SER A 161     -12.167 -37.790  12.019  1.00 26.42           H  
ATOM   2370  CA  SER A 161     -10.333 -38.432  11.143  1.00 26.42           C  
ATOM   2371  HA  SER A 161     -10.246 -37.359  10.978  1.00 26.42           H  
ATOM   2372  C   SER A 161     -10.089 -39.028   9.728  1.00 26.42           C  
ATOM   2373  CB  SER A 161      -9.287 -38.733  12.237  1.00 26.42           C  
ATOM   2374  HB2 SER A 161      -9.600 -38.223  13.148  1.00 26.42           H  
ATOM   2375  HB3 SER A 161      -8.312 -38.320  11.980  1.00 26.42           H  
ATOM   2376  O   SER A 161     -11.016 -39.518   9.099  1.00 26.42           O  
ATOM   2377  OG  SER A 161      -9.132 -40.098  12.541  1.00 26.42           O  
ATOM   2378  HG  SER A 161      -8.569 -40.492  11.870  1.00 26.42           H  
ATOM   2379  N   SER A 162      -8.933 -38.914   9.054  1.00 28.76           N  
ATOM   2380  H   SER A 162      -9.039 -39.176   8.085  1.00 28.76           H  
ATOM   2381  CA  SER A 162      -7.559 -38.474   9.403  1.00 28.76           C  
ATOM   2382  HA  SER A 162      -7.571 -37.789  10.250  1.00 28.76           H  
ATOM   2383  C   SER A 162      -6.936 -37.692   8.217  1.00 28.76           C  
ATOM   2384  CB  SER A 162      -6.704 -39.712   9.738  1.00 28.76           C  
ATOM   2385  HB2 SER A 162      -5.836 -39.402  10.320  1.00 28.76           H  
ATOM   2386  HB3 SER A 162      -6.363 -40.174   8.811  1.00 28.76           H  
ATOM   2387  O   SER A 162      -7.507 -37.712   7.133  1.00 28.76           O  
ATOM   2388  OG  SER A 162      -7.423 -40.684  10.480  1.00 28.76           O  
ATOM   2389  HG  SER A 162      -7.969 -41.175   9.862  1.00 28.76           H  
ATOM   2390  N   SER A 163      -5.820 -36.955   8.307  1.00 27.98           N  
ATOM   2391  H   SER A 163      -5.660 -36.391   7.485  1.00 27.98           H  
ATOM   2392  CA  SER A 163      -4.719 -36.921   9.295  1.00 27.98           C  
ATOM   2393  HA  SER A 163      -5.043 -37.319  10.256  1.00 27.98           H  
ATOM   2394  C   SER A 163      -4.184 -35.485   9.517  1.00 27.98           C  
ATOM   2395  CB  SER A 163      -3.557 -37.779   8.754  1.00 27.98           C  
ATOM   2396  HB2 SER A 163      -3.254 -37.398   7.779  1.00 27.98           H  
ATOM   2397  HB3 SER A 163      -2.701 -37.726   9.427  1.00 27.98           H  
ATOM   2398  O   SER A 163      -4.748 -34.514   9.022  1.00 27.98           O  
ATOM   2399  OG  SER A 163      -3.932 -39.135   8.634  1.00 27.98           O  
ATOM   2400  HG  SER A 163      -3.261 -39.592   8.121  1.00 27.98           H  
ATOM   2401  N   THR A 164      -3.079 -35.348  10.259  1.00 24.99           N  
ATOM   2402  H   THR A 164      -2.661 -36.182  10.645  1.00 24.99           H  
ATOM   2403  CA  THR A 164      -2.212 -34.148  10.320  1.00 24.99           C  
ATOM   2404  HA  THR A 164      -2.840 -33.259  10.380  1.00 24.99           H  
ATOM   2405  C   THR A 164      -1.364 -34.013   9.022  1.00 24.99           C  
ATOM   2406  CB  THR A 164      -1.379 -34.243  11.618  1.00 24.99           C  
ATOM   2407  HB  THR A 164      -0.647 -33.439  11.677  1.00 24.99           H  
ATOM   2408  O   THR A 164      -1.434 -34.891   8.166  1.00 24.99           O  
ATOM   2409  CG2 THR A 164      -2.249 -34.140  12.871  1.00 24.99           C  
ATOM   2410 HG21 THR A 164      -2.948 -34.975  12.925  1.00 24.99           H  
ATOM   2411 HG22 THR A 164      -2.810 -33.206  12.848  1.00 24.99           H  
ATOM   2412 HG23 THR A 164      -1.616 -34.145  13.758  1.00 24.99           H  
ATOM   2413  OG1 THR A 164      -0.708 -35.479  11.689  1.00 24.99           O  
ATOM   2414  HG1 THR A 164      -0.240 -35.517  12.526  1.00 24.99           H  
ATOM   2415  N   ASN A 165      -0.566 -32.963   8.757  1.00 32.08           N  
ATOM   2416  H   ASN A 165      -0.227 -32.933   7.806  1.00 32.08           H  
ATOM   2417  CA  ASN A 165       0.057 -31.992   9.666  1.00 32.08           C  
ATOM   2418  HA  ASN A 165      -0.617 -31.784  10.498  1.00 32.08           H  
ATOM   2419  C   ASN A 165       0.404 -30.627   9.016  1.00 32.08           C  
ATOM   2420  CB  ASN A 165       1.371 -32.645  10.166  1.00 32.08           C  
ATOM   2421  HB2 ASN A 165       2.101 -32.620   9.356  1.00 32.08           H  
ATOM   2422  HB3 ASN A 165       1.207 -33.693  10.417  1.00 32.08           H  
ATOM   2423  O   ASN A 165       0.634 -30.546   7.815  1.00 32.08           O  
ATOM   2424  CG  ASN A 165       1.972 -31.974  11.387  1.00 32.08           C  
ATOM   2425  ND2 ASN A 165       3.237 -32.196  11.654  1.00 32.08           N  
ATOM   2426 HD21 ASN A 165       3.794 -32.781  11.048  1.00 32.08           H  
ATOM   2427 HD22 ASN A 165       3.616 -31.754  12.479  1.00 32.08           H  
ATOM   2428  OD1 ASN A 165       1.315 -31.254  12.120  1.00 32.08           O  
ATOM   2429  N   TYR A 166       0.596 -29.623   9.881  1.00 26.68           N  
ATOM   2430  H   TYR A 166       0.435 -29.853  10.851  1.00 26.68           H  
ATOM   2431  CA  TYR A 166       1.227 -28.312   9.649  1.00 26.68           C  
ATOM   2432  HA  TYR A 166       1.180 -27.837  10.629  1.00 26.68           H  
ATOM   2433  C   TYR A 166       0.517 -27.290   8.738  1.00 26.68           C  
ATOM   2434  CB  TYR A 166       2.731 -28.476   9.352  1.00 26.68           C  
ATOM   2435  HB2 TYR A 166       2.931 -28.208   8.315  1.00 26.68           H  
ATOM   2436  HB3 TYR A 166       3.026 -29.518   9.474  1.00 26.68           H  
ATOM   2437  O   TYR A 166      -0.475 -27.582   8.079  1.00 26.68           O  
ATOM   2438  CG  TYR A 166       3.587 -27.641  10.284  1.00 26.68           C  
ATOM   2439  CD1 TYR A 166       4.125 -26.410   9.860  1.00 26.68           C  
ATOM   2440  HD1 TYR A 166       3.976 -26.068   8.847  1.00 26.68           H  
ATOM   2441  CD2 TYR A 166       3.782 -28.075  11.611  1.00 26.68           C  
ATOM   2442  HD2 TYR A 166       3.357 -29.012  11.939  1.00 26.68           H  
ATOM   2443  CE1 TYR A 166       4.851 -25.609  10.764  1.00 26.68           C  
ATOM   2444  HE1 TYR A 166       5.248 -24.660  10.436  1.00 26.68           H  
ATOM   2445  CE2 TYR A 166       4.513 -27.280  12.514  1.00 26.68           C  
ATOM   2446  HE2 TYR A 166       4.668 -27.601  13.534  1.00 26.68           H  
ATOM   2447  OH  TYR A 166       5.737 -25.276  12.973  1.00 26.68           O  
ATOM   2448  HH  TYR A 166       6.058 -24.469  12.565  1.00 26.68           H  
ATOM   2449  CZ  TYR A 166       5.046 -26.045  12.093  1.00 26.68           C  
ATOM   2450  N   ILE A 167       0.988 -26.036   8.813  1.00 28.83           N  
ATOM   2451  H   ILE A 167       1.836 -25.887   9.341  1.00 28.83           H  
ATOM   2452  CA  ILE A 167       0.332 -24.813   8.306  1.00 28.83           C  
ATOM   2453  HA  ILE A 167      -0.144 -25.070   7.360  1.00 28.83           H  
ATOM   2454  C   ILE A 167       1.366 -23.694   8.003  1.00 28.83           C  
ATOM   2455  CB  ILE A 167      -0.758 -24.311   9.298  1.00 28.83           C  
ATOM   2456  HB  ILE A 167      -0.806 -23.224   9.224  1.00 28.83           H  
ATOM   2457  O   ILE A 167       2.480 -23.752   8.528  1.00 28.83           O  
ATOM   2458  CG1 ILE A 167      -0.463 -24.648  10.782  1.00 28.83           C  
ATOM   2459 HG12 ILE A 167       0.523 -24.259  11.034  1.00 28.83           H  
ATOM   2460 HG13 ILE A 167      -0.457 -25.728  10.933  1.00 28.83           H  
ATOM   2461  CG2 ILE A 167      -2.138 -24.839   8.869  1.00 28.83           C  
ATOM   2462 HG21 ILE A 167      -2.305 -24.641   7.810  1.00 28.83           H  
ATOM   2463 HG22 ILE A 167      -2.201 -25.913   9.039  1.00 28.83           H  
ATOM   2464 HG23 ILE A 167      -2.928 -24.342   9.432  1.00 28.83           H  
ATOM   2465  CD1 ILE A 167      -1.482 -24.056  11.758  1.00 28.83           C  
ATOM   2466 HD11 ILE A 167      -2.427 -24.595  11.693  1.00 28.83           H  
ATOM   2467 HD12 ILE A 167      -1.102 -24.139  12.777  1.00 28.83           H  
ATOM   2468 HD13 ILE A 167      -1.646 -23.006  11.515  1.00 28.83           H  
ATOM   2469  N   PRO A 168       1.040 -22.700   7.143  1.00 28.37           N  
ATOM   2470  CA  PRO A 168       2.003 -21.746   6.566  1.00 28.37           C  
ATOM   2471  HA  PRO A 168       2.966 -22.236   6.422  1.00 28.37           H  
ATOM   2472  C   PRO A 168       2.238 -20.465   7.397  1.00 28.37           C  
ATOM   2473  CB  PRO A 168       1.410 -21.409   5.192  1.00 28.37           C  
ATOM   2474  HB2 PRO A 168       1.751 -20.450   4.801  1.00 28.37           H  
ATOM   2475  HB3 PRO A 168       1.642 -22.206   4.486  1.00 28.37           H  
ATOM   2476  O   PRO A 168       1.566 -20.213   8.396  1.00 28.37           O  
ATOM   2477  CG  PRO A 168      -0.090 -21.401   5.478  1.00 28.37           C  
ATOM   2478  HG2 PRO A 168      -0.676 -21.555   4.572  1.00 28.37           H  
ATOM   2479  HG3 PRO A 168      -0.370 -20.466   5.964  1.00 28.37           H  
ATOM   2480  CD  PRO A 168      -0.244 -22.563   6.458  1.00 28.37           C  
ATOM   2481  HD2 PRO A 168      -0.462 -23.472   5.897  1.00 28.37           H  
ATOM   2482  HD3 PRO A 168      -1.051 -22.350   7.159  1.00 28.37           H  
ATOM   2483  N   ASN A 169       3.178 -19.621   6.943  1.00 26.92           N  
ATOM   2484  H   ASN A 169       3.682 -19.875   6.106  1.00 26.92           H  
ATOM   2485  CA  ASN A 169       3.506 -18.312   7.526  1.00 26.92           C  
ATOM   2486  HA  ASN A 169       2.625 -17.897   8.015  1.00 26.92           H  
ATOM   2487  C   ASN A 169       3.985 -17.313   6.444  1.00 26.92           C  
ATOM   2488  CB  ASN A 169       4.601 -18.540   8.589  1.00 26.92           C  
ATOM   2489  HB2 ASN A 169       4.209 -19.184   9.376  1.00 26.92           H  
ATOM   2490  HB3 ASN A 169       5.444 -19.048   8.120  1.00 26.92           H  
ATOM   2491  O   ASN A 169       4.995 -17.577   5.797  1.00 26.92           O  
ATOM   2492  CG  ASN A 169       5.120 -17.266   9.235  1.00 26.92           C  
ATOM   2493  ND2 ASN A 169       6.233 -17.339   9.925  1.00 26.92           N  
ATOM   2494 HD21 ASN A 169       6.564 -16.485  10.349  1.00 26.92           H  
ATOM   2495 HD22 ASN A 169       6.738 -18.212   9.985  1.00 26.92           H  
ATOM   2496  OD1 ASN A 169       4.548 -16.191   9.143  1.00 26.92           O  
ATOM   2497  N   ASN A 170       3.324 -16.147   6.339  1.00 29.22           N  
ATOM   2498  H   ASN A 170       2.525 -16.023   6.944  1.00 29.22           H  
ATOM   2499  CA  ASN A 170       3.668 -15.015   5.450  1.00 29.22           C  
ATOM   2500  HA  ASN A 170       2.864 -14.288   5.556  1.00 29.22           H  
ATOM   2501  C   ASN A 170       3.666 -15.330   3.927  1.00 29.22           C  
ATOM   2502  CB  ASN A 170       4.947 -14.336   5.991  1.00 29.22           C  
ATOM   2503  HB2 ASN A 170       5.523 -13.898   5.176  1.00 29.22           H  
ATOM   2504  HB3 ASN A 170       5.597 -15.060   6.483  1.00 29.22           H  
ATOM   2505  O   ASN A 170       3.485 -16.472   3.522  1.00 29.22           O  
ATOM   2506  CG  ASN A 170       4.603 -13.223   6.961  1.00 29.22           C  
ATOM   2507  ND2 ASN A 170       4.404 -13.521   8.221  1.00 29.22           N  
ATOM   2508 HD21 ASN A 170       4.488 -14.475   8.542  1.00 29.22           H  
ATOM   2509 HD22 ASN A 170       4.157 -12.760   8.836  1.00 29.22           H  
ATOM   2510  OD1 ASN A 170       4.446 -12.077   6.583  1.00 29.22           O  
ATOM   2511  N   SER A 171       3.759 -14.355   3.011  1.00 27.90           N  
ATOM   2512  H   SER A 171       3.620 -14.681   2.065  1.00 27.90           H  
ATOM   2513  CA  SER A 171       3.887 -12.889   3.170  1.00 27.90           C  
ATOM   2514  HA  SER A 171       3.774 -12.617   4.219  1.00 27.90           H  
ATOM   2515  C   SER A 171       2.793 -12.131   2.397  1.00 27.90           C  
ATOM   2516  CB  SER A 171       5.279 -12.438   2.714  1.00 27.90           C  
ATOM   2517  HB2 SER A 171       5.338 -12.471   1.626  1.00 27.90           H  
ATOM   2518  HB3 SER A 171       6.034 -13.105   3.128  1.00 27.90           H  
ATOM   2519  O   SER A 171       2.105 -12.717   1.565  1.00 27.90           O  
ATOM   2520  OG  SER A 171       5.526 -11.126   3.174  1.00 27.90           O  
ATOM   2521  HG  SER A 171       6.437 -10.892   2.983  1.00 27.90           H  
ATOM   2522  N   THR A 172       2.585 -10.842   2.686  1.00 25.20           N  
ATOM   2523  H   THR A 172       3.236 -10.381   3.305  1.00 25.20           H  
ATOM   2524  CA  THR A 172       1.347 -10.114   2.348  1.00 25.20           C  
ATOM   2525  HA  THR A 172       0.626 -10.837   1.967  1.00 25.20           H  
ATOM   2526  C   THR A 172       1.498  -9.039   1.263  1.00 25.20           C  
ATOM   2527  CB  THR A 172       0.711  -9.500   3.605  1.00 25.20           C  
ATOM   2528  HB  THR A 172      -0.140  -8.885   3.313  1.00 25.20           H  
ATOM   2529  O   THR A 172       2.403  -8.209   1.277  1.00 25.20           O  
ATOM   2530  CG2 THR A 172       0.223 -10.570   4.582  1.00 25.20           C  
ATOM   2531 HG21 THR A 172       1.065 -11.149   4.962  1.00 25.20           H  
ATOM   2532 HG22 THR A 172      -0.295 -10.099   5.417  1.00 25.20           H  
ATOM   2533 HG23 THR A 172      -0.470 -11.241   4.074  1.00 25.20           H  
ATOM   2534  OG1 THR A 172       1.640  -8.710   4.305  1.00 25.20           O  
ATOM   2535  HG1 THR A 172       1.279  -8.521   5.174  1.00 25.20           H  
ATOM   2536  N   SER A 173       0.552  -9.031   0.318  1.00 27.72           N  
ATOM   2537  H   SER A 173      -0.167  -9.738   0.374  1.00 27.72           H  
ATOM   2538  CA  SER A 173       0.330  -7.977  -0.685  1.00 27.72           C  
ATOM   2539  HA  SER A 173       0.312  -7.012  -0.179  1.00 27.72           H  
ATOM   2540  C   SER A 173      -1.051  -8.202  -1.340  1.00 27.72           C  
ATOM   2541  CB  SER A 173       1.470  -7.972  -1.709  1.00 27.72           C  
ATOM   2542  HB2 SER A 173       2.419  -8.224  -1.235  1.00 27.72           H  
ATOM   2543  HB3 SER A 173       1.264  -8.700  -2.494  1.00 27.72           H  
ATOM   2544  O   SER A 173      -1.967  -8.645  -0.649  1.00 27.72           O  
ATOM   2545  OG  SER A 173       1.579  -6.688  -2.273  1.00 27.72           O  
ATOM   2546  HG  SER A 173       2.213  -6.197  -1.745  1.00 27.72           H  
ATOM   2547  N   ASN A 174      -1.245  -7.932  -2.638  1.00 33.00           N  
ATOM   2548  H   ASN A 174      -0.485  -7.539  -3.175  1.00 33.00           H  
ATOM   2549  CA  ASN A 174      -2.479  -8.276  -3.367  1.00 33.00           C  
ATOM   2550  HA  ASN A 174      -2.979  -9.094  -2.847  1.00 33.00           H  
ATOM   2551  C   ASN A 174      -2.165  -8.803  -4.794  1.00 33.00           C  
ATOM   2552  CB  ASN A 174      -3.407  -7.044  -3.307  1.00 33.00           C  
ATOM   2553  HB2 ASN A 174      -3.201  -6.374  -4.141  1.00 33.00           H  
ATOM   2554  HB3 ASN A 174      -3.216  -6.488  -2.388  1.00 33.00           H  
ATOM   2555  O   ASN A 174      -1.090  -9.363  -4.978  1.00 33.00           O  
ATOM   2556  CG  ASN A 174      -4.873  -7.441  -3.311  1.00 33.00           C  
ATOM   2557  ND2 ASN A 174      -5.564  -7.304  -2.206  1.00 33.00           N  
ATOM   2558 HD21 ASN A 174      -5.110  -7.013  -1.352  1.00 33.00           H  
ATOM   2559 HD22 ASN A 174      -6.520  -7.630  -2.228  1.00 33.00           H  
ATOM   2560  OD1 ASN A 174      -5.407  -7.911  -4.298  1.00 33.00           O  
ATOM   2561  N   VAL A 175      -3.105  -8.665  -5.745  1.00 34.40           N  
ATOM   2562  H   VAL A 175      -4.010  -8.386  -5.394  1.00 34.40           H  
ATOM   2563  CA  VAL A 175      -2.946  -8.451  -7.209  1.00 34.40           C  
ATOM   2564  HA  VAL A 175      -3.905  -8.727  -7.647  1.00 34.40           H  
ATOM   2565  C   VAL A 175      -1.867  -9.273  -7.950  1.00 34.40           C  
ATOM   2566  CB  VAL A 175      -2.747  -6.927  -7.454  1.00 34.40           C  
ATOM   2567  HB  VAL A 175      -2.014  -6.562  -6.734  1.00 34.40           H  
ATOM   2568  O   VAL A 175      -0.684  -9.096  -7.703  1.00 34.40           O  
ATOM   2569  CG1 VAL A 175      -2.257  -6.477  -8.841  1.00 34.40           C  
ATOM   2570 HG11 VAL A 175      -2.995  -6.681  -9.617  1.00 34.40           H  
ATOM   2571 HG12 VAL A 175      -1.314  -6.961  -9.096  1.00 34.40           H  
ATOM   2572 HG13 VAL A 175      -2.068  -5.403  -8.826  1.00 34.40           H  
ATOM   2573  CG2 VAL A 175      -4.065  -6.175  -7.207  1.00 34.40           C  
ATOM   2574 HG21 VAL A 175      -4.435  -6.365  -6.199  1.00 34.40           H  
ATOM   2575 HG22 VAL A 175      -3.904  -5.103  -7.317  1.00 34.40           H  
ATOM   2576 HG23 VAL A 175      -4.818  -6.496  -7.927  1.00 34.40           H  
ATOM   2577  N   VAL A 176      -2.165 -10.069  -8.988  1.00 28.71           N  
ATOM   2578  H   VAL A 176      -1.339 -10.436  -9.438  1.00 28.71           H  
ATOM   2579  CA  VAL A 176      -3.427 -10.607  -9.565  1.00 28.71           C  
ATOM   2580  HA  VAL A 176      -4.009 -11.071  -8.769  1.00 28.71           H  
ATOM   2581  C   VAL A 176      -3.003 -11.702 -10.583  1.00 28.71           C  
ATOM   2582  CB  VAL A 176      -4.249  -9.475 -10.240  1.00 28.71           C  
ATOM   2583  HB  VAL A 176      -4.017  -8.548  -9.715  1.00 28.71           H  
ATOM   2584  O   VAL A 176      -1.906 -11.602 -11.122  1.00 28.71           O  
ATOM   2585  CG1 VAL A 176      -3.912  -9.180 -11.706  1.00 28.71           C  
ATOM   2586 HG11 VAL A 176      -4.163 -10.025 -12.347  1.00 28.71           H  
ATOM   2587 HG12 VAL A 176      -4.463  -8.303 -12.044  1.00 28.71           H  
ATOM   2588 HG13 VAL A 176      -2.845  -8.978 -11.797  1.00 28.71           H  
ATOM   2589  CG2 VAL A 176      -5.759  -9.626 -10.036  1.00 28.71           C  
ATOM   2590 HG21 VAL A 176      -5.978  -9.767  -8.978  1.00 28.71           H  
ATOM   2591 HG22 VAL A 176      -6.261  -8.719 -10.372  1.00 28.71           H  
ATOM   2592 HG23 VAL A 176      -6.158 -10.467 -10.604  1.00 28.71           H  
ATOM   2593  N   LEU A 177      -3.748 -12.759 -10.926  1.00 31.01           N  
ATOM   2594  H   LEU A 177      -3.249 -13.402 -11.524  1.00 31.01           H  
ATOM   2595  CA  LEU A 177      -5.114 -13.173 -10.589  1.00 31.01           C  
ATOM   2596  HA  LEU A 177      -5.606 -12.407  -9.991  1.00 31.01           H  
ATOM   2597  C   LEU A 177      -5.124 -14.481  -9.765  1.00 31.01           C  
ATOM   2598  CB  LEU A 177      -5.924 -13.415 -11.895  1.00 31.01           C  
ATOM   2599  HB2 LEU A 177      -5.556 -14.329 -12.361  1.00 31.01           H  
ATOM   2600  HB3 LEU A 177      -6.952 -13.613 -11.594  1.00 31.01           H  
ATOM   2601  O   LEU A 177      -4.096 -15.123  -9.585  1.00 31.01           O  
ATOM   2602  CG  LEU A 177      -5.972 -12.325 -12.987  1.00 31.01           C  
ATOM   2603  HG  LEU A 177      -5.971 -11.337 -12.526  1.00 31.01           H  
ATOM   2604  CD1 LEU A 177      -4.813 -12.409 -13.984  1.00 31.01           C  
ATOM   2605 HD11 LEU A 177      -4.914 -11.628 -14.738  1.00 31.01           H  
ATOM   2606 HD12 LEU A 177      -3.855 -12.277 -13.481  1.00 31.01           H  
ATOM   2607 HD13 LEU A 177      -4.820 -13.381 -14.476  1.00 31.01           H  
ATOM   2608  CD2 LEU A 177      -7.271 -12.442 -13.788  1.00 31.01           C  
ATOM   2609 HD21 LEU A 177      -7.335 -13.426 -14.252  1.00 31.01           H  
ATOM   2610 HD22 LEU A 177      -7.302 -11.677 -14.565  1.00 31.01           H  
ATOM   2611 HD23 LEU A 177      -8.130 -12.305 -13.131  1.00 31.01           H  
ATOM   2612  N   ASN A 178      -6.322 -14.913  -9.356  1.00 31.42           N  
ATOM   2613  H   ASN A 178      -7.113 -14.330  -9.588  1.00 31.42           H  
ATOM   2614  CA  ASN A 178      -6.671 -16.279  -8.932  1.00 31.42           C  
ATOM   2615  HA  ASN A 178      -7.715 -16.241  -8.623  1.00 31.42           H  
ATOM   2616  C   ASN A 178      -5.920 -16.822  -7.696  1.00 31.42           C  
ATOM   2617  CB  ASN A 178      -6.630 -17.219 -10.159  1.00 31.42           C  
ATOM   2618  HB2 ASN A 178      -7.084 -18.176  -9.902  1.00 31.42           H  
ATOM   2619  HB3 ASN A 178      -5.591 -17.401 -10.435  1.00 31.42           H  
ATOM   2620  O   ASN A 178      -6.495 -16.872  -6.613  1.00 31.42           O  
ATOM   2621  CG  ASN A 178      -7.362 -16.654 -11.370  1.00 31.42           C  
ATOM   2622  ND2 ASN A 178      -6.804 -16.813 -12.548  1.00 31.42           N  
ATOM   2623 HD21 ASN A 178      -7.192 -16.313 -13.336  1.00 31.42           H  
ATOM   2624 HD22 ASN A 178      -5.892 -17.235 -12.638  1.00 31.42           H  
ATOM   2625  OD1 ASN A 178      -8.394 -16.013 -11.256  1.00 31.42           O  
ATOM   2626  N   SER A 179      -4.650 -17.212  -7.827  1.00 29.13           N  
ATOM   2627  H   SER A 179      -4.185 -17.008  -8.700  1.00 29.13           H  
ATOM   2628  CA  SER A 179      -3.835 -17.846  -6.779  1.00 29.13           C  
ATOM   2629  HA  SER A 179      -4.505 -18.383  -6.107  1.00 29.13           H  
ATOM   2630  C   SER A 179      -3.080 -16.832  -5.906  1.00 29.13           C  
ATOM   2631  CB  SER A 179      -2.908 -18.895  -7.404  1.00 29.13           C  
ATOM   2632  HB2 SER A 179      -3.508 -19.635  -7.935  1.00 29.13           H  
ATOM   2633  HB3 SER A 179      -2.341 -19.400  -6.622  1.00 29.13           H  
ATOM   2634  O   SER A 179      -1.876 -16.954  -5.718  1.00 29.13           O  
ATOM   2635  OG  SER A 179      -2.019 -18.279  -8.313  1.00 29.13           O  
ATOM   2636  HG  SER A 179      -1.433 -17.726  -7.793  1.00 29.13           H  
ATOM   2637  N   SER A 180      -3.803 -15.814  -5.429  1.00 28.38           N  
ATOM   2638  H   SER A 180      -4.779 -15.855  -5.686  1.00 28.38           H  
ATOM   2639  CA  SER A 180      -3.468 -14.886  -4.330  1.00 28.38           C  
ATOM   2640  HA  SER A 180      -3.931 -13.931  -4.578  1.00 28.38           H  
ATOM   2641  C   SER A 180      -1.982 -14.592  -4.014  1.00 28.38           C  
ATOM   2642  CB  SER A 180      -4.156 -15.380  -3.046  1.00 28.38           C  
ATOM   2643  HB2 SER A 180      -5.234 -15.416  -3.201  1.00 28.38           H  
ATOM   2644  HB3 SER A 180      -3.945 -14.688  -2.230  1.00 28.38           H  
ATOM   2645  O   SER A 180      -1.346 -15.381  -3.318  1.00 28.38           O  
ATOM   2646  OG  SER A 180      -3.699 -16.670  -2.692  1.00 28.38           O  
ATOM   2647  HG  SER A 180      -2.742 -16.654  -2.776  1.00 28.38           H  
ATOM   2648  N   ILE A 181      -1.559 -13.343  -4.289  1.00 29.73           N  
ATOM   2649  H   ILE A 181      -2.120 -12.804  -4.933  1.00 29.73           H  
ATOM   2650  CA  ILE A 181      -0.416 -12.631  -3.658  1.00 29.73           C  
ATOM   2651  HA  ILE A 181      -0.517 -11.593  -3.975  1.00 29.73           H  
ATOM   2652  C   ILE A 181       0.987 -13.093  -4.152  1.00 29.73           C  
ATOM   2653  CB  ILE A 181      -0.608 -12.645  -2.105  1.00 29.73           C  
ATOM   2654  HB  ILE A 181      -0.638 -13.679  -1.760  1.00 29.73           H  
ATOM   2655  O   ILE A 181       1.167 -14.283  -4.385  1.00 29.73           O  
ATOM   2656  CG1 ILE A 181      -1.949 -11.973  -1.711  1.00 29.73           C  
ATOM   2657 HG12 ILE A 181      -2.772 -12.468  -2.228  1.00 29.73           H  
ATOM   2658 HG13 ILE A 181      -1.932 -10.934  -2.041  1.00 29.73           H  
ATOM   2659  CG2 ILE A 181       0.540 -11.998  -1.327  1.00 29.73           C  
ATOM   2660 HG21 ILE A 181       0.390 -12.134  -0.257  1.00 29.73           H  
ATOM   2661 HG22 ILE A 181       1.476 -12.503  -1.565  1.00 29.73           H  
ATOM   2662 HG23 ILE A 181       0.594 -10.934  -1.558  1.00 29.73           H  
ATOM   2663  CD1 ILE A 181      -2.294 -12.012  -0.216  1.00 29.73           C  
ATOM   2664 HD11 ILE A 181      -2.223 -13.035   0.154  1.00 29.73           H  
ATOM   2665 HD12 ILE A 181      -3.313 -11.654  -0.074  1.00 29.73           H  
ATOM   2666 HD13 ILE A 181      -1.623 -11.368   0.352  1.00 29.73           H  
ATOM   2667  N   PRO A 182       2.013 -12.209  -4.310  1.00 25.65           N  
ATOM   2668  CA  PRO A 182       2.062 -10.764  -4.039  1.00 25.65           C  
ATOM   2669  HA  PRO A 182       1.122 -10.412  -3.615  1.00 25.65           H  
ATOM   2670  C   PRO A 182       2.424  -9.849  -5.236  1.00 25.65           C  
ATOM   2671  CB  PRO A 182       3.196 -10.631  -3.002  1.00 25.65           C  
ATOM   2672  HB2 PRO A 182       3.722  -9.681  -3.094  1.00 25.65           H  
ATOM   2673  HB3 PRO A 182       2.816 -10.720  -1.985  1.00 25.65           H  
ATOM   2674  O   PRO A 182       3.503  -9.957  -5.817  1.00 25.65           O  
ATOM   2675  CG  PRO A 182       4.136 -11.808  -3.296  1.00 25.65           C  
ATOM   2676  HG2 PRO A 182       5.080 -11.457  -3.711  1.00 25.65           H  
ATOM   2677  HG3 PRO A 182       4.313 -12.378  -2.383  1.00 25.65           H  
ATOM   2678  CD  PRO A 182       3.398 -12.669  -4.324  1.00 25.65           C  
ATOM   2679  HD2 PRO A 182       3.823 -12.515  -5.316  1.00 25.65           H  
ATOM   2680  HD3 PRO A 182       3.490 -13.721  -4.052  1.00 25.65           H  
ATOM   2681  N   THR A 183       1.636  -8.800  -5.490  1.00 27.77           N  
ATOM   2682  H   THR A 183       0.675  -8.828  -5.180  1.00 27.77           H  
ATOM   2683  CA  THR A 183       2.117  -7.519  -6.058  1.00 27.77           C  
ATOM   2684  HA  THR A 183       3.135  -7.370  -5.698  1.00 27.77           H  
ATOM   2685  C   THR A 183       1.287  -6.323  -5.554  1.00 27.77           C  
ATOM   2686  CB  THR A 183       2.174  -7.519  -7.603  1.00 27.77           C  
ATOM   2687  HB  THR A 183       1.173  -7.380  -8.011  1.00 27.77           H  
ATOM   2688  O   THR A 183       0.167  -6.475  -5.059  1.00 27.77           O  
ATOM   2689  CG2 THR A 183       3.092  -6.414  -8.141  1.00 27.77           C  
ATOM   2690 HG21 THR A 183       2.554  -5.467  -8.190  1.00 27.77           H  
ATOM   2691 HG22 THR A 183       3.419  -6.658  -9.152  1.00 27.77           H  
ATOM   2692 HG23 THR A 183       3.980  -6.313  -7.518  1.00 27.77           H  
ATOM   2693  OG1 THR A 183       2.710  -8.711  -8.130  1.00 27.77           O  
ATOM   2694  HG1 THR A 183       3.013  -9.244  -7.391  1.00 27.77           H  
ATOM   2695  N   THR A 184       1.846  -5.110  -5.647  1.00 30.57           N  
ATOM   2696  H   THR A 184       2.766  -5.041  -6.058  1.00 30.57           H  
ATOM   2697  CA  THR A 184       1.265  -3.856  -5.137  1.00 30.57           C  
ATOM   2698  HA  THR A 184       0.421  -4.088  -4.488  1.00 30.57           H  
ATOM   2699  C   THR A 184       0.782  -2.912  -6.244  1.00 30.57           C  
ATOM   2700  CB  THR A 184       2.300  -3.076  -4.303  1.00 30.57           C  
ATOM   2701  HB  THR A 184       1.885  -2.099  -4.055  1.00 30.57           H  
ATOM   2702  O   THR A 184       1.609  -2.410  -7.004  1.00 30.57           O  
ATOM   2703  CG2 THR A 184       2.686  -3.769  -3.001  1.00 30.57           C  
ATOM   2704 HG21 THR A 184       3.372  -3.131  -2.445  1.00 30.57           H  
ATOM   2705 HG22 THR A 184       1.795  -3.943  -2.398  1.00 30.57           H  
ATOM   2706 HG23 THR A 184       3.181  -4.716  -3.218  1.00 30.57           H  
ATOM   2707  OG1 THR A 184       3.489  -2.889  -5.039  1.00 30.57           O  
ATOM   2708  HG1 THR A 184       3.231  -2.559  -5.903  1.00 30.57           H  
ATOM   2709  N   SER A 185      -0.503  -2.526  -6.198  1.00 27.03           N  
ATOM   2710  H   SER A 185      -1.104  -3.008  -5.545  1.00 27.03           H  
ATOM   2711  CA  SER A 185      -1.092  -1.375  -6.924  1.00 27.03           C  
ATOM   2712  HA  SER A 185      -2.134  -1.305  -6.612  1.00 27.03           H  
ATOM   2713  C   SER A 185      -1.113  -1.467  -8.469  1.00 27.03           C  
ATOM   2714  CB  SER A 185      -0.392  -0.086  -6.453  1.00 27.03           C  
ATOM   2715  HB2 SER A 185      -0.741   0.777  -7.020  1.00 27.03           H  
ATOM   2716  HB3 SER A 185       0.684  -0.166  -6.609  1.00 27.03           H  
ATOM   2717  O   SER A 185      -0.447  -2.321  -9.044  1.00 27.03           O  
ATOM   2718  OG  SER A 185      -0.658   0.132  -5.079  1.00 27.03           O  
ATOM   2719  HG  SER A 185       0.011   0.727  -4.733  1.00 27.03           H  
ATOM   2720  N   PRO A 186      -1.852  -0.581  -9.176  1.00 26.67           N  
ATOM   2721  CA  PRO A 186      -2.854   0.389  -8.711  1.00 26.67           C  
ATOM   2722  HA  PRO A 186      -2.708   0.672  -7.668  1.00 26.67           H  
ATOM   2723  C   PRO A 186      -4.304  -0.115  -8.867  1.00 26.67           C  
ATOM   2724  CB  PRO A 186      -2.596   1.606  -9.605  1.00 26.67           C  
ATOM   2725  HB2 PRO A 186      -1.709   2.134  -9.256  1.00 26.67           H  
ATOM   2726  HB3 PRO A 186      -3.447   2.285  -9.653  1.00 26.67           H  
ATOM   2727  O   PRO A 186      -4.559  -1.163  -9.451  1.00 26.67           O  
ATOM   2728  CG  PRO A 186      -2.309   0.957 -10.961  1.00 26.67           C  
ATOM   2729  HG2 PRO A 186      -1.673   1.590 -11.580  1.00 26.67           H  
ATOM   2730  HG3 PRO A 186      -3.246   0.742 -11.473  1.00 26.67           H  
ATOM   2731  CD  PRO A 186      -1.611  -0.357 -10.598  1.00 26.67           C  
ATOM   2732  HD2 PRO A 186      -0.540  -0.266 -10.778  1.00 26.67           H  
ATOM   2733  HD3 PRO A 186      -2.016  -1.180 -11.188  1.00 26.67           H  
ATOM   2734  N   ASN A 187      -5.272   0.660  -8.367  1.00 30.84           N  
ATOM   2735  H   ASN A 187      -5.016   1.527  -7.916  1.00 30.84           H  
ATOM   2736  CA  ASN A 187      -6.705   0.497  -8.644  1.00 30.84           C  
ATOM   2737  HA  ASN A 187      -6.824   0.182  -9.681  1.00 30.84           H  
ATOM   2738  C   ASN A 187      -7.425   1.859  -8.475  1.00 30.84           C  
ATOM   2739  CB  ASN A 187      -7.270  -0.607  -7.720  1.00 30.84           C  
ATOM   2740  HB2 ASN A 187      -6.561  -1.434  -7.679  1.00 30.84           H  
ATOM   2741  HB3 ASN A 187      -7.390  -0.214  -6.710  1.00 30.84           H  
ATOM   2742  O   ASN A 187      -6.830   2.792  -7.935  1.00 30.84           O  
ATOM   2743  CG  ASN A 187      -8.595  -1.195  -8.185  1.00 30.84           C  
ATOM   2744  ND2 ASN A 187      -9.097  -2.194  -7.501  1.00 30.84           N  
ATOM   2745 HD21 ASN A 187      -8.593  -2.593  -6.722  1.00 30.84           H  
ATOM   2746 HD22 ASN A 187      -9.957  -2.590  -7.852  1.00 30.84           H  
ATOM   2747  OD1 ASN A 187      -9.206  -0.770  -9.151  1.00 30.84           O  
ATOM   2748  N   VAL A 188      -8.701   1.942  -8.874  1.00 31.81           N  
ATOM   2749  H   VAL A 188      -9.095   1.089  -9.245  1.00 31.81           H  
ATOM   2750  CA  VAL A 188      -9.562   3.146  -8.926  1.00 31.81           C  
ATOM   2751  HA  VAL A 188     -10.550   2.784  -9.209  1.00 31.81           H  
ATOM   2752  C   VAL A 188      -9.156   4.140 -10.030  1.00 31.81           C  
ATOM   2753  CB  VAL A 188      -9.741   3.808  -7.533  1.00 31.81           C  
ATOM   2754  HB  VAL A 188      -8.797   4.245  -7.208  1.00 31.81           H  
ATOM   2755  O   VAL A 188      -7.992   4.254 -10.405  1.00 31.81           O  
ATOM   2756  CG1 VAL A 188     -10.794   4.927  -7.530  1.00 31.81           C  
ATOM   2757 HG11 VAL A 188     -10.946   5.289  -6.513  1.00 31.81           H  
ATOM   2758 HG12 VAL A 188     -11.742   4.561  -7.923  1.00 31.81           H  
ATOM   2759 HG13 VAL A 188     -10.449   5.775  -8.121  1.00 31.81           H  
ATOM   2760  CG2 VAL A 188     -10.191   2.781  -6.480  1.00 31.81           C  
ATOM   2761 HG21 VAL A 188     -10.348   3.275  -5.521  1.00 31.81           H  
ATOM   2762 HG22 VAL A 188      -9.422   2.022  -6.339  1.00 31.81           H  
ATOM   2763 HG23 VAL A 188     -11.119   2.302  -6.793  1.00 31.81           H  
ATOM   2764  N   LEU A 189     -10.143   4.856 -10.585  1.00 29.20           N  
ATOM   2765  H   LEU A 189     -11.075   4.753 -10.211  1.00 29.20           H  
ATOM   2766  CA  LEU A 189      -9.954   5.896 -11.599  1.00 29.20           C  
ATOM   2767  HA  LEU A 189      -8.888   6.052 -11.762  1.00 29.20           H  
ATOM   2768  C   LEU A 189     -10.543   7.232 -11.127  1.00 29.20           C  
ATOM   2769  CB  LEU A 189     -10.596   5.469 -12.935  1.00 29.20           C  
ATOM   2770  HB2 LEU A 189     -11.645   5.237 -12.749  1.00 29.20           H  
ATOM   2771  HB3 LEU A 189     -10.566   6.318 -13.618  1.00 29.20           H  
ATOM   2772  O   LEU A 189     -11.700   7.295 -10.719  1.00 29.20           O  
ATOM   2773  CG  LEU A 189      -9.941   4.265 -13.636  1.00 29.20           C  
ATOM   2774  HG  LEU A 189      -9.954   3.401 -12.971  1.00 29.20           H  
ATOM   2775  CD1 LEU A 189     -10.740   3.920 -14.894  1.00 29.20           C  
ATOM   2776 HD11 LEU A 189     -10.304   3.046 -15.378  1.00 29.20           H  
ATOM   2777 HD12 LEU A 189     -11.770   3.686 -14.622  1.00 29.20           H  
ATOM   2778 HD13 LEU A 189     -10.733   4.759 -15.590  1.00 29.20           H  
ATOM   2779  CD2 LEU A 189      -8.499   4.549 -14.062  1.00 29.20           C  
ATOM   2780 HD21 LEU A 189      -8.456   5.441 -14.688  1.00 29.20           H  
ATOM   2781 HD22 LEU A 189      -8.108   3.698 -14.619  1.00 29.20           H  
ATOM   2782 HD23 LEU A 189      -7.872   4.685 -13.181  1.00 29.20           H  
ATOM   2783  N   SER A 190      -9.761   8.303 -11.299  1.00 27.95           N  
ATOM   2784  H   SER A 190      -8.830   8.110 -11.642  1.00 27.95           H  
ATOM   2785  CA  SER A 190     -10.054   9.703 -10.945  1.00 27.95           C  
ATOM   2786  HA  SER A 190      -9.174  10.263 -11.264  1.00 27.95           H  
ATOM   2787  C   SER A 190     -10.220  10.010  -9.444  1.00 27.95           C  
ATOM   2788  CB  SER A 190     -11.214  10.264 -11.782  1.00 27.95           C  
ATOM   2789  HB2 SER A 190     -11.101   9.945 -12.818  1.00 27.95           H  
ATOM   2790  HB3 SER A 190     -11.185  11.353 -11.752  1.00 27.95           H  
ATOM   2791  O   SER A 190     -10.894   9.298  -8.705  1.00 27.95           O  
ATOM   2792  OG  SER A 190     -12.467   9.837 -11.295  1.00 27.95           O  
ATOM   2793  HG  SER A 190     -12.375   8.932 -10.988  1.00 27.95           H  
ATOM   2794  N   ALA A 191      -9.636  11.137  -9.009  1.00 30.87           N  
ATOM   2795  H   ALA A 191      -9.071  11.657  -9.666  1.00 30.87           H  
ATOM   2796  CA  ALA A 191      -9.667  11.613  -7.617  1.00 30.87           C  
ATOM   2797  HA  ALA A 191      -8.992  12.466  -7.559  1.00 30.87           H  
ATOM   2798  C   ALA A 191      -9.096  10.554  -6.615  1.00 30.87           C  
ATOM   2799  CB  ALA A 191     -11.094  12.150  -7.377  1.00 30.87           C  
ATOM   2800  HB1 ALA A 191     -11.482  12.606  -8.287  1.00 30.87           H  
ATOM   2801  HB2 ALA A 191     -11.756  11.332  -7.095  1.00 30.87           H  
ATOM   2802  HB3 ALA A 191     -11.096  12.924  -6.609  1.00 30.87           H  
ATOM   2803  O   ALA A 191      -8.368   9.669  -7.067  1.00 30.87           O  
ATOM   2804  N   PRO A 192      -9.301  10.630  -5.275  1.00 27.49           N  
ATOM   2805  CA  PRO A 192      -9.945  11.688  -4.483  1.00 27.49           C  
ATOM   2806  HA  PRO A 192     -10.983  11.813  -4.793  1.00 27.49           H  
ATOM   2807  C   PRO A 192      -9.218  13.043  -4.581  1.00 27.49           C  
ATOM   2808  CB  PRO A 192      -9.970  11.163  -3.041  1.00 27.49           C  
ATOM   2809  HB2 PRO A 192     -10.877  10.577  -2.886  1.00 27.49           H  
ATOM   2810  HB3 PRO A 192      -9.906  11.957  -2.298  1.00 27.49           H  
ATOM   2811  O   PRO A 192      -8.129  13.162  -5.138  1.00 27.49           O  
ATOM   2812  CG  PRO A 192      -8.760  10.238  -2.981  1.00 27.49           C  
ATOM   2813  HG2 PRO A 192      -8.860   9.485  -2.199  1.00 27.49           H  
ATOM   2814  HG3 PRO A 192      -7.851  10.823  -2.844  1.00 27.49           H  
ATOM   2815  CD  PRO A 192      -8.768   9.614  -4.372  1.00 27.49           C  
ATOM   2816  HD2 PRO A 192      -7.757   9.318  -4.651  1.00 27.49           H  
ATOM   2817  HD3 PRO A 192      -9.424   8.743  -4.386  1.00 27.49           H  
ATOM   2818  N   ASN A 193      -9.832  14.107  -4.056  1.00 28.29           N  
ATOM   2819  H   ASN A 193     -10.718  13.980  -3.587  1.00 28.29           H  
ATOM   2820  CA  ASN A 193      -9.264  15.457  -4.076  1.00 28.29           C  
ATOM   2821  HA  ASN A 193      -8.179  15.373  -4.013  1.00 28.29           H  
ATOM   2822  C   ASN A 193      -9.744  16.270  -2.855  1.00 28.29           C  
ATOM   2823  CB  ASN A 193      -9.640  16.101  -5.427  1.00 28.29           C  
ATOM   2824  HB2 ASN A 193      -9.462  15.386  -6.230  1.00 28.29           H  
ATOM   2825  HB3 ASN A 193     -10.702  16.348  -5.429  1.00 28.29           H  
ATOM   2826  O   ASN A 193     -10.878  16.103  -2.412  1.00 28.29           O  
ATOM   2827  CG  ASN A 193      -8.837  17.343  -5.745  1.00 28.29           C  
ATOM   2828  ND2 ASN A 193      -7.585  17.194  -6.104  1.00 28.29           N  
ATOM   2829 HD21 ASN A 193      -7.069  18.018  -6.380  1.00 28.29           H  
ATOM   2830 HD22 ASN A 193      -7.201  16.270  -6.234  1.00 28.29           H  
ATOM   2831  OD1 ASN A 193      -9.328  18.458  -5.659  1.00 28.29           O  
ATOM   2832  N   LYS A 194      -8.905  17.172  -2.324  1.00 29.65           N  
ATOM   2833  H   LYS A 194      -7.999  17.257  -2.763  1.00 29.65           H  
ATOM   2834  CA  LYS A 194      -9.071  17.818  -0.999  1.00 29.65           C  
ATOM   2835  HA  LYS A 194      -8.169  18.406  -0.828  1.00 29.65           H  
ATOM   2836  C   LYS A 194      -9.066  16.793   0.163  1.00 29.65           C  
ATOM   2837  CB  LYS A 194     -10.251  18.827  -0.975  1.00 29.65           C  
ATOM   2838  HB2 LYS A 194     -10.226  19.336  -0.011  1.00 29.65           H  
ATOM   2839  HB3 LYS A 194     -11.201  18.296  -1.033  1.00 29.65           H  
ATOM   2840  O   LYS A 194      -8.220  15.905   0.185  1.00 29.65           O  
ATOM   2841  CG  LYS A 194     -10.209  19.932  -2.049  1.00 29.65           C  
ATOM   2842  HG2 LYS A 194     -10.537  20.866  -1.593  1.00 29.65           H  
ATOM   2843  HG3 LYS A 194      -9.184  20.069  -2.392  1.00 29.65           H  
ATOM   2844  CD  LYS A 194     -11.127  19.645  -3.246  1.00 29.65           C  
ATOM   2845  HD2 LYS A 194     -10.855  18.681  -3.677  1.00 29.65           H  
ATOM   2846  HD3 LYS A 194     -12.163  19.588  -2.912  1.00 29.65           H  
ATOM   2847  CE  LYS A 194     -10.986  20.755  -4.299  1.00 29.65           C  
ATOM   2848  HE2 LYS A 194     -11.564  21.624  -3.984  1.00 29.65           H  
ATOM   2849  HE3 LYS A 194      -9.938  21.047  -4.350  1.00 29.65           H  
ATOM   2850  NZ  LYS A 194     -11.415  20.293  -5.643  1.00 29.65           N  
ATOM   2851  HZ1 LYS A 194     -10.794  19.550  -5.931  1.00 29.65           H  
ATOM   2852  HZ2 LYS A 194     -12.361  19.941  -5.632  1.00 29.65           H  
ATOM   2853  HZ3 LYS A 194     -11.337  21.034  -6.325  1.00 29.65           H  
ATOM   2854  N   LYS A 195      -9.923  16.972   1.179  1.00 32.18           N  
ATOM   2855  H   LYS A 195     -10.643  17.665   1.033  1.00 32.18           H  
ATOM   2856  CA  LYS A 195      -9.972  16.192   2.437  1.00 32.18           C  
ATOM   2857  HA  LYS A 195      -9.033  16.310   2.977  1.00 32.18           H  
ATOM   2858  C   LYS A 195     -10.206  14.695   2.151  1.00 32.18           C  
ATOM   2859  CB  LYS A 195     -11.109  16.750   3.309  1.00 32.18           C  
ATOM   2860  HB2 LYS A 195     -12.034  16.744   2.733  1.00 32.18           H  
ATOM   2861  HB3 LYS A 195     -11.245  16.089   4.165  1.00 32.18           H  
ATOM   2862  O   LYS A 195     -11.184  14.375   1.493  1.00 32.18           O  
ATOM   2863  CG  LYS A 195     -10.834  18.174   3.824  1.00 32.18           C  
ATOM   2864  HG2 LYS A 195      -9.971  18.144   4.489  1.00 32.18           H  
ATOM   2865  HG3 LYS A 195     -10.623  18.849   2.995  1.00 32.18           H  
ATOM   2866  CD  LYS A 195     -12.058  18.689   4.591  1.00 32.18           C  
ATOM   2867  HD2 LYS A 195     -12.875  18.877   3.895  1.00 32.18           H  
ATOM   2868  HD3 LYS A 195     -12.376  17.909   5.283  1.00 32.18           H  
ATOM   2869  CE  LYS A 195     -11.735  19.969   5.372  1.00 32.18           C  
ATOM   2870  HE2 LYS A 195     -10.725  19.882   5.771  1.00 32.18           H  
ATOM   2871  HE3 LYS A 195     -11.766  20.825   4.698  1.00 32.18           H  
ATOM   2872  NZ  LYS A 195     -12.685  20.138   6.498  1.00 32.18           N  
ATOM   2873  HZ1 LYS A 195     -12.614  19.326   7.095  1.00 32.18           H  
ATOM   2874  HZ2 LYS A 195     -12.462  20.958   7.044  1.00 32.18           H  
ATOM   2875  HZ3 LYS A 195     -13.637  20.204   6.167  1.00 32.18           H  
ATOM   2876  N   ARG A 196      -9.406  13.725   2.623  1.00 32.41           N  
ATOM   2877  H   ARG A 196      -9.655  12.828   2.230  1.00 32.41           H  
ATOM   2878  CA  ARG A 196      -8.294  13.733   3.608  1.00 32.41           C  
ATOM   2879  HA  ARG A 196      -8.008  12.687   3.721  1.00 32.41           H  
ATOM   2880  C   ARG A 196      -8.730  14.157   5.020  1.00 32.41           C  
ATOM   2881  CB  ARG A 196      -7.033  14.422   3.015  1.00 32.41           C  
ATOM   2882  HB2 ARG A 196      -6.961  14.108   1.973  1.00 32.41           H  
ATOM   2883  HB3 ARG A 196      -7.148  15.506   3.004  1.00 32.41           H  
ATOM   2884  O   ARG A 196      -8.223  15.137   5.557  1.00 32.41           O  
ATOM   2885  CG  ARG A 196      -5.665  14.092   3.654  1.00 32.41           C  
ATOM   2886  HG2 ARG A 196      -4.905  14.342   2.914  1.00 32.41           H  
ATOM   2887  HG3 ARG A 196      -5.595  13.021   3.848  1.00 32.41           H  
ATOM   2888  CD  ARG A 196      -5.339  14.876   4.938  1.00 32.41           C  
ATOM   2889  HD2 ARG A 196      -5.682  15.903   4.810  1.00 32.41           H  
ATOM   2890  HD3 ARG A 196      -5.873  14.426   5.775  1.00 32.41           H  
ATOM   2891  NE  ARG A 196      -3.890  14.885   5.237  1.00 32.41           N  
ATOM   2892  HE  ARG A 196      -3.309  14.269   4.686  1.00 32.41           H  
ATOM   2893  NH1 ARG A 196      -3.916  16.487   6.888  1.00 32.41           N  
ATOM   2894 HH11 ARG A 196      -4.921  16.542   6.804  1.00 32.41           H  
ATOM   2895 HH12 ARG A 196      -3.418  17.076   7.539  1.00 32.41           H  
ATOM   2896  NH2 ARG A 196      -1.973  15.606   6.244  1.00 32.41           N  
ATOM   2897 HH21 ARG A 196      -1.496  16.206   6.902  1.00 32.41           H  
ATOM   2898 HH22 ARG A 196      -1.423  14.991   5.662  1.00 32.41           H  
ATOM   2899  CZ  ARG A 196      -3.269  15.655   6.118  1.00 32.41           C  
ATOM   2900  N   GLN A 197      -9.681  13.424   5.618  1.00 31.09           N  
ATOM   2901  H   GLN A 197     -10.126  12.691   5.084  1.00 31.09           H  
ATOM   2902  CA  GLN A 197     -10.085  13.607   7.030  1.00 31.09           C  
ATOM   2903  HA  GLN A 197      -9.181  13.924   7.550  1.00 31.09           H  
ATOM   2904  C   GLN A 197     -10.493  12.299   7.774  1.00 31.09           C  
ATOM   2905  CB  GLN A 197     -11.082  14.791   7.152  1.00 31.09           C  
ATOM   2906  HB2 GLN A 197     -12.096  14.461   6.927  1.00 31.09           H  
ATOM   2907  HB3 GLN A 197     -10.806  15.556   6.426  1.00 31.09           H  
ATOM   2908  O   GLN A 197     -11.481  12.285   8.505  1.00 31.09           O  
ATOM   2909  CG  GLN A 197     -11.030  15.442   8.551  1.00 31.09           C  
ATOM   2910  HG2 GLN A 197      -9.988  15.543   8.855  1.00 31.09           H  
ATOM   2911  HG3 GLN A 197     -11.515  14.778   9.266  1.00 31.09           H  
ATOM   2912  CD  GLN A 197     -11.663  16.836   8.676  1.00 31.09           C  
ATOM   2913  NE2 GLN A 197     -11.895  17.277   9.892  1.00 31.09           N  
ATOM   2914 HE21 GLN A 197     -12.323  18.184  10.009  1.00 31.09           H  
ATOM   2915 HE22 GLN A 197     -11.697  16.688  10.689  1.00 31.09           H  
ATOM   2916  OE1 GLN A 197     -11.924  17.576   7.730  1.00 31.09           O  
ATOM   2917  N   ARG A 198      -9.693  11.234   7.571  1.00 37.88           N  
ATOM   2918  H   ARG A 198      -9.165  11.264   6.711  1.00 37.88           H  
ATOM   2919  CA  ARG A 198      -9.037  10.368   8.595  1.00 37.88           C  
ATOM   2920  HA  ARG A 198      -8.519   9.585   8.042  1.00 37.88           H  
ATOM   2921  C   ARG A 198      -9.865   9.592   9.650  1.00 37.88           C  
ATOM   2922  CB  ARG A 198      -7.968  11.242   9.293  1.00 37.88           C  
ATOM   2923  HB2 ARG A 198      -8.471  11.797  10.085  1.00 37.88           H  
ATOM   2924  HB3 ARG A 198      -7.587  11.971   8.578  1.00 37.88           H  
ATOM   2925  O   ARG A 198     -10.944  10.019  10.061  1.00 37.88           O  
ATOM   2926  CG  ARG A 198      -6.735  10.532   9.887  1.00 37.88           C  
ATOM   2927  HG2 ARG A 198      -7.020   9.727  10.563  1.00 37.88           H  
ATOM   2928  HG3 ARG A 198      -6.121  10.118   9.087  1.00 37.88           H  
ATOM   2929  CD  ARG A 198      -5.937  11.575  10.676  1.00 37.88           C  
ATOM   2930  HD2 ARG A 198      -6.616  12.075  11.367  1.00 37.88           H  
ATOM   2931  HD3 ARG A 198      -5.566  12.330   9.983  1.00 37.88           H  
ATOM   2932  NE  ARG A 198      -4.793  11.013  11.420  1.00 37.88           N  
ATOM   2933  HE  ARG A 198      -3.986  10.709  10.895  1.00 37.88           H  
ATOM   2934  NH1 ARG A 198      -5.646  11.261  13.548  1.00 37.88           N  
ATOM   2935 HH11 ARG A 198      -6.563  10.983  13.228  1.00 37.88           H  
ATOM   2936 HH12 ARG A 198      -5.472  11.342  14.540  1.00 37.88           H  
ATOM   2937  NH2 ARG A 198      -3.477  11.021  13.276  1.00 37.88           N  
ATOM   2938 HH21 ARG A 198      -2.639  11.025  12.711  1.00 37.88           H  
ATOM   2939 HH22 ARG A 198      -3.404  11.309  14.241  1.00 37.88           H  
ATOM   2940  CZ  ARG A 198      -4.655  11.075  12.734  1.00 37.88           C  
ATOM   2941  N   ASP A 199      -9.206   8.548  10.159  1.00 34.16           N  
ATOM   2942  H   ASP A 199      -8.518   8.138   9.543  1.00 34.16           H  
ATOM   2943  CA  ASP A 199      -9.481   7.712  11.337  1.00 34.16           C  
ATOM   2944  HA  ASP A 199      -8.616   7.056  11.439  1.00 34.16           H  
ATOM   2945  C   ASP A 199     -10.683   6.782  11.121  1.00 34.16           C  
ATOM   2946  CB  ASP A 199      -9.522   8.537  12.640  1.00 34.16           C  
ATOM   2947  HB2 ASP A 199      -9.683   7.857  13.476  1.00 34.16           H  
ATOM   2948  HB3 ASP A 199     -10.367   9.225  12.607  1.00 34.16           H  
ATOM   2949  O   ASP A 199     -11.791   7.251  10.873  1.00 34.16           O  
ATOM   2950  CG  ASP A 199      -8.231   9.333  12.899  1.00 34.16           C  
ATOM   2951  OD1 ASP A 199      -7.181   8.729  13.200  1.00 34.16           O  
ATOM   2952  OD2 ASP A 199      -8.242  10.584  12.802  1.00 34.16           O  
ATOM   2953  N   ASP A 200     -10.450   5.468  11.185  1.00 32.42           N  
ATOM   2954  H   ASP A 200      -9.537   5.157  11.483  1.00 32.42           H  
ATOM   2955  CA  ASP A 200     -11.244   4.427  10.506  1.00 32.42           C  
ATOM   2956  HA  ASP A 200     -12.278   4.758  10.405  1.00 32.42           H  
ATOM   2957  C   ASP A 200     -11.238   3.107  11.339  1.00 32.42           C  
ATOM   2958  CB  ASP A 200     -10.655   4.255   9.083  1.00 32.42           C  
ATOM   2959  HB2 ASP A 200      -9.668   3.800   9.164  1.00 32.42           H  
ATOM   2960  HB3 ASP A 200     -11.291   3.572   8.520  1.00 32.42           H  
ATOM   2961  O   ASP A 200     -10.602   3.077  12.396  1.00 32.42           O  
ATOM   2962  CG  ASP A 200     -10.529   5.588   8.304  1.00 32.42           C  
ATOM   2963  OD1 ASP A 200     -11.541   6.034   7.716  1.00 32.42           O  
ATOM   2964  OD2 ASP A 200      -9.435   6.210   8.339  1.00 32.42           O  
ATOM   2965  N   ILE A 201     -11.961   2.043  10.937  1.00 35.98           N  
ATOM   2966  H   ILE A 201     -12.405   2.062  10.029  1.00 35.98           H  
ATOM   2967  CA  ILE A 201     -12.108   0.776  11.708  1.00 35.98           C  
ATOM   2968  HA  ILE A 201     -11.160   0.597  12.216  1.00 35.98           H  
ATOM   2969  C   ILE A 201     -12.365  -0.460  10.807  1.00 35.98           C  
ATOM   2970  CB  ILE A 201     -13.202   0.953  12.797  1.00 35.98           C  
ATOM   2971  HB  ILE A 201     -13.057   1.942  13.230  1.00 35.98           H  
ATOM   2972  O   ILE A 201     -12.724  -0.300   9.643  1.00 35.98           O  
ATOM   2973  CG1 ILE A 201     -13.041  -0.058  13.957  1.00 35.98           C  
ATOM   2974 HG12 ILE A 201     -12.002  -0.047  14.288  1.00 35.98           H  
ATOM   2975 HG13 ILE A 201     -13.281  -1.064  13.613  1.00 35.98           H  
ATOM   2976  CG2 ILE A 201     -14.621   0.925  12.201  1.00 35.98           C  
ATOM   2977 HG21 ILE A 201     -14.679   1.597  11.344  1.00 35.98           H  
ATOM   2978 HG22 ILE A 201     -15.346   1.256  12.944  1.00 35.98           H  
ATOM   2979 HG23 ILE A 201     -14.877  -0.084  11.878  1.00 35.98           H  
ATOM   2980  CD1 ILE A 201     -13.924   0.232  15.178  1.00 35.98           C  
ATOM   2981 HD11 ILE A 201     -13.753   1.248  15.534  1.00 35.98           H  
ATOM   2982 HD12 ILE A 201     -14.976   0.107  14.923  1.00 35.98           H  
ATOM   2983 HD13 ILE A 201     -13.674  -0.468  15.975  1.00 35.98           H  
ATOM   2984  N   ASP A 202     -12.191  -1.674  11.352  1.00 35.62           N  
ATOM   2985  H   ASP A 202     -11.986  -1.711  12.340  1.00 35.62           H  
ATOM   2986  CA  ASP A 202     -12.248  -2.990  10.674  1.00 35.62           C  
ATOM   2987  HA  ASP A 202     -12.605  -2.854   9.653  1.00 35.62           H  
ATOM   2988  C   ASP A 202     -13.211  -3.980  11.397  1.00 35.62           C  
ATOM   2989  CB  ASP A 202     -10.802  -3.534  10.609  1.00 35.62           C  
ATOM   2990  HB2 ASP A 202     -10.113  -2.695  10.511  1.00 35.62           H  
ATOM   2991  HB3 ASP A 202     -10.563  -4.034  11.548  1.00 35.62           H  
ATOM   2992  O   ASP A 202     -13.851  -3.620  12.387  1.00 35.62           O  
ATOM   2993  CG  ASP A 202     -10.540  -4.491   9.437  1.00 35.62           C  
ATOM   2994  OD1 ASP A 202     -11.125  -5.601   9.441  1.00 35.62           O  
ATOM   2995  OD2 ASP A 202      -9.751  -4.108   8.551  1.00 35.62           O  
ATOM   2996  N   CYS A 203     -13.319  -5.230  10.926  1.00 33.38           N  
ATOM   2997  H   CYS A 203     -12.726  -5.458  10.141  1.00 33.38           H  
ATOM   2998  CA  CYS A 203     -14.059  -6.346  11.545  1.00 33.38           C  
ATOM   2999  HA  CYS A 203     -14.354  -6.060  12.555  1.00 33.38           H  
ATOM   3000  C   CYS A 203     -13.239  -7.654  11.713  1.00 33.38           C  
ATOM   3001  CB  CYS A 203     -15.337  -6.594  10.730  1.00 33.38           C  
ATOM   3002  HB2 CYS A 203     -15.796  -7.531  11.046  1.00 33.38           H  
ATOM   3003  HB3 CYS A 203     -15.088  -6.664   9.672  1.00 33.38           H  
ATOM   3004  O   CYS A 203     -13.569  -8.447  12.595  1.00 33.38           O  
ATOM   3005  SG  CYS A 203     -16.510  -5.234  11.011  1.00 33.38           S  
ATOM   3006  HG  CYS A 203     -15.582  -4.311  11.280  1.00 33.38           H  
ATOM   3007  N   GLY A 204     -12.162  -7.873  10.944  1.00 30.26           N  
ATOM   3008  H   GLY A 204     -11.917  -7.170  10.261  1.00 30.26           H  
ATOM   3009  CA  GLY A 204     -11.153  -8.922  11.186  1.00 30.26           C  
ATOM   3010  HA2 GLY A 204     -10.674  -8.702  12.141  1.00 30.26           H  
ATOM   3011  HA3 GLY A 204     -10.386  -8.837  10.417  1.00 30.26           H  
ATOM   3012  C   GLY A 204     -11.618 -10.397  11.208  1.00 30.26           C  
ATOM   3013  O   GLY A 204     -12.426 -10.828  10.392  1.00 30.26           O  
ATOM   3014  N   ASN A 205     -11.052 -11.168  12.152  1.00 27.27           N  
ATOM   3015  H   ASN A 205     -10.438 -10.691  12.798  1.00 27.27           H  
ATOM   3016  CA  ASN A 205     -11.252 -12.607  12.417  1.00 27.27           C  
ATOM   3017  HA  ASN A 205     -10.572 -12.859  13.231  1.00 27.27           H  
ATOM   3018  C   ASN A 205     -10.866 -13.609  11.300  1.00 27.27           C  
ATOM   3019  CB  ASN A 205     -12.672 -12.853  12.971  1.00 27.27           C  
ATOM   3020  HB2 ASN A 205     -13.404 -12.398  12.303  1.00 27.27           H  
ATOM   3021  HB3 ASN A 205     -12.865 -13.925  12.993  1.00 27.27           H  
ATOM   3022  O   ASN A 205     -11.724 -14.182  10.626  1.00 27.27           O  
ATOM   3023  CG  ASN A 205     -12.880 -12.343  14.383  1.00 27.27           C  
ATOM   3024  ND2 ASN A 205     -14.113 -12.130  14.774  1.00 27.27           N  
ATOM   3025 HD21 ASN A 205     -14.224 -11.738  15.698  1.00 27.27           H  
ATOM   3026 HD22 ASN A 205     -14.865 -12.203  14.104  1.00 27.27           H  
ATOM   3027  OD1 ASN A 205     -11.963 -12.163  15.168  1.00 27.27           O  
ATOM   3028  N   ASN A 206      -9.574 -13.952  11.221  1.00 30.71           N  
ATOM   3029  H   ASN A 206      -8.908 -13.411  11.754  1.00 30.71           H  
ATOM   3030  CA  ASN A 206      -9.107 -15.298  10.849  1.00 30.71           C  
ATOM   3031  HA  ASN A 206      -9.783 -16.015  11.316  1.00 30.71           H  
ATOM   3032  C   ASN A 206      -7.707 -15.558  11.441  1.00 30.71           C  
ATOM   3033  CB  ASN A 206      -9.148 -15.506   9.323  1.00 30.71           C  
ATOM   3034  HB2 ASN A 206      -9.533 -14.618   8.822  1.00 30.71           H  
ATOM   3035  HB3 ASN A 206      -8.147 -15.703   8.938  1.00 30.71           H  
ATOM   3036  O   ASN A 206      -6.866 -14.659  11.436  1.00 30.71           O  
ATOM   3037  CG  ASN A 206     -10.041 -16.681   8.977  1.00 30.71           C  
ATOM   3038  ND2 ASN A 206     -11.337 -16.494   9.019  1.00 30.71           N  
ATOM   3039 HD21 ASN A 206     -11.693 -15.606   9.341  1.00 30.71           H  
ATOM   3040 HD22 ASN A 206     -11.928 -17.280   8.789  1.00 30.71           H  
ATOM   3041  OD1 ASN A 206      -9.591 -17.788   8.742  1.00 30.71           O  
ATOM   3042  N   ASN A 207      -7.466 -16.752  12.003  1.00 31.70           N  
ATOM   3043  H   ASN A 207      -8.143 -17.491  11.884  1.00 31.70           H  
ATOM   3044  CA  ASN A 207      -6.449 -16.929  13.053  1.00 31.70           C  
ATOM   3045  HA  ASN A 207      -5.823 -16.038  13.108  1.00 31.70           H  
ATOM   3046  C   ASN A 207      -5.522 -18.141  12.824  1.00 31.70           C  
ATOM   3047  CB  ASN A 207      -7.148 -17.099  14.424  1.00 31.70           C  
ATOM   3048  HB2 ASN A 207      -6.379 -17.288  15.172  1.00 31.70           H  
ATOM   3049  HB3 ASN A 207      -7.785 -17.983  14.391  1.00 31.70           H  
ATOM   3050  O   ASN A 207      -5.995 -19.273  12.763  1.00 31.70           O  
ATOM   3051  CG  ASN A 207      -7.998 -15.938  14.926  1.00 31.70           C  
ATOM   3052  ND2 ASN A 207      -8.317 -15.940  16.198  1.00 31.70           N  
ATOM   3053 HD21 ASN A 207      -8.894 -15.172  16.509  1.00 31.70           H  
ATOM   3054 HD22 ASN A 207      -7.993 -16.678  16.807  1.00 31.70           H  
ATOM   3055  OD1 ASN A 207      -8.421 -15.039  14.221  1.00 31.70           O  
ATOM   3056  N   ASN A 208      -4.204 -17.911  12.805  1.00 33.11           N  
ATOM   3057  H   ASN A 208      -3.894 -16.952  12.725  1.00 33.11           H  
ATOM   3058  CA  ASN A 208      -3.137 -18.882  13.110  1.00 33.11           C  
ATOM   3059  HA  ASN A 208      -3.363 -19.345  14.071  1.00 33.11           H  
ATOM   3060  C   ASN A 208      -1.789 -18.131  13.248  1.00 33.11           C  
ATOM   3061  CB  ASN A 208      -3.074 -19.970  12.016  1.00 33.11           C  
ATOM   3062  HB2 ASN A 208      -3.654 -19.668  11.144  1.00 33.11           H  
ATOM   3063  HB3 ASN A 208      -2.046 -20.116  11.683  1.00 33.11           H  
ATOM   3064  O   ASN A 208      -1.629 -17.088  12.624  1.00 33.11           O  
ATOM   3065  CG  ASN A 208      -3.581 -21.302  12.541  1.00 33.11           C  
ATOM   3066  ND2 ASN A 208      -4.510 -21.933  11.866  1.00 33.11           N  
ATOM   3067 HD21 ASN A 208      -4.863 -22.784  12.280  1.00 33.11           H  
ATOM   3068 HD22 ASN A 208      -4.985 -21.459  11.111  1.00 33.11           H  
ATOM   3069  OD1 ASN A 208      -3.140 -21.791  13.568  1.00 33.11           O  
ATOM   3070  N   ILE A 209      -0.790 -18.548  14.036  1.00 32.65           N  
ATOM   3071  H   ILE A 209       0.006 -17.925  14.027  1.00 32.65           H  
ATOM   3072  CA  ILE A 209      -0.666 -19.686  14.972  1.00 32.65           C  
ATOM   3073  HA  ILE A 209      -1.595 -20.255  14.999  1.00 32.65           H  
ATOM   3074  C   ILE A 209      -0.333 -19.078  16.356  1.00 32.65           C  
ATOM   3075  CB  ILE A 209       0.476 -20.637  14.519  1.00 32.65           C  
ATOM   3076  HB  ILE A 209       1.426 -20.119  14.651  1.00 32.65           H  
ATOM   3077  O   ILE A 209       0.601 -18.290  16.439  1.00 32.65           O  
ATOM   3078  CG1 ILE A 209       0.376 -21.037  13.028  1.00 32.65           C  
ATOM   3079 HG12 ILE A 209       0.348 -20.139  12.411  1.00 32.65           H  
ATOM   3080 HG13 ILE A 209      -0.553 -21.586  12.873  1.00 32.65           H  
ATOM   3081  CG2 ILE A 209       0.483 -21.886  15.420  1.00 32.65           C  
ATOM   3082 HG21 ILE A 209      -0.461 -22.422  15.325  1.00 32.65           H  
ATOM   3083 HG22 ILE A 209       1.301 -22.552  15.143  1.00 32.65           H  
ATOM   3084 HG23 ILE A 209       0.645 -21.600  16.459  1.00 32.65           H  
ATOM   3085  CD1 ILE A 209       1.547 -21.880  12.504  1.00 32.65           C  
ATOM   3086 HD11 ILE A 209       2.492 -21.392  12.742  1.00 32.65           H  
ATOM   3087 HD12 ILE A 209       1.462 -21.975  11.422  1.00 32.65           H  
ATOM   3088 HD13 ILE A 209       1.528 -22.879  12.940  1.00 32.65           H  
ATOM   3089  N   ASN A 210      -1.031 -19.284  17.480  1.00 32.98           N  
ATOM   3090  H   ASN A 210      -0.712 -18.666  18.212  1.00 32.98           H  
ATOM   3091  CA  ASN A 210      -2.016 -20.292  17.915  1.00 32.98           C  
ATOM   3092  HA  ASN A 210      -2.463 -19.812  18.786  1.00 32.98           H  
ATOM   3093  C   ASN A 210      -1.452 -21.597  18.543  1.00 32.98           C  
ATOM   3094  CB  ASN A 210      -3.205 -20.433  16.938  1.00 32.98           C  
ATOM   3095  HB2 ASN A 210      -3.051 -21.291  16.283  1.00 32.98           H  
ATOM   3096  HB3 ASN A 210      -3.288 -19.532  16.332  1.00 32.98           H  
ATOM   3097  O   ASN A 210      -2.172 -22.585  18.648  1.00 32.98           O  
ATOM   3098  CG  ASN A 210      -4.547 -20.595  17.634  1.00 32.98           C  
ATOM   3099  ND2 ASN A 210      -4.792 -21.712  18.273  1.00 32.98           N  
ATOM   3100 HD21 ASN A 210      -5.698 -21.808  18.709  1.00 32.98           H  
ATOM   3101 HD22 ASN A 210      -4.064 -22.408  18.345  1.00 32.98           H  
ATOM   3102  OD1 ASN A 210      -5.377 -19.703  17.631  1.00 32.98           O  
ATOM   3103  N   ASN A 211      -0.204 -21.582  19.033  1.00 29.65           N  
ATOM   3104  H   ASN A 211       0.373 -20.781  18.820  1.00 29.65           H  
ATOM   3105  CA  ASN A 211       0.306 -22.423  20.139  1.00 29.65           C  
ATOM   3106  HA  ASN A 211      -0.503 -22.512  20.864  1.00 29.65           H  
ATOM   3107  C   ASN A 211       1.481 -21.681  20.831  1.00 29.65           C  
ATOM   3108  CB  ASN A 211       0.705 -23.826  19.631  1.00 29.65           C  
ATOM   3109  HB2 ASN A 211       1.535 -24.204  20.229  1.00 29.65           H  
ATOM   3110  HB3 ASN A 211       1.047 -23.757  18.599  1.00 29.65           H  
ATOM   3111  O   ASN A 211       2.142 -20.903  20.152  1.00 29.65           O  
ATOM   3112  CG  ASN A 211      -0.413 -24.860  19.736  1.00 29.65           C  
ATOM   3113  ND2 ASN A 211      -0.384 -25.880  18.912  1.00 29.65           N  
ATOM   3114 HD21 ASN A 211       0.332 -25.952  18.204  1.00 29.65           H  
ATOM   3115 HD22 ASN A 211      -1.135 -26.549  19.006  1.00 29.65           H  
ATOM   3116  OD1 ASN A 211      -1.289 -24.808  20.587  1.00 29.65           O  
ATOM   3117  N   ASN A 212       1.806 -21.747  22.134  1.00 30.66           N  
ATOM   3118  H   ASN A 212       2.530 -21.067  22.318  1.00 30.66           H  
ATOM   3119  CA  ASN A 212       1.501 -22.610  23.304  1.00 30.66           C  
ATOM   3120  HA  ASN A 212       1.348 -21.908  24.124  1.00 30.66           H  
ATOM   3121  C   ASN A 212       2.690 -23.474  23.795  1.00 30.66           C  
ATOM   3122  CB  ASN A 212       0.180 -23.399  23.252  1.00 30.66           C  
ATOM   3123  HB2 ASN A 212       0.185 -24.071  22.393  1.00 30.66           H  
ATOM   3124  HB3 ASN A 212       0.129 -24.041  24.131  1.00 30.66           H  
ATOM   3125  O   ASN A 212       2.724 -24.683  23.602  1.00 30.66           O  
ATOM   3126  CG  ASN A 212      -1.075 -22.547  23.292  1.00 30.66           C  
ATOM   3127  ND2 ASN A 212      -2.143 -23.000  22.683  1.00 30.66           N  
ATOM   3128 HD21 ASN A 212      -2.078 -23.827  22.108  1.00 30.66           H  
ATOM   3129 HD22 ASN A 212      -2.976 -22.429  22.722  1.00 30.66           H  
ATOM   3130  OD1 ASN A 212      -1.107 -21.467  23.855  1.00 30.66           O  
ATOM   3131  N   ASN A 213       3.624 -22.820  24.496  1.00 29.81           N  
ATOM   3132  H   ASN A 213       3.558 -21.813  24.464  1.00 29.81           H  
ATOM   3133  CA  ASN A 213       4.413 -23.332  25.633  1.00 29.81           C  
ATOM   3134  HA  ASN A 213       5.326 -22.737  25.664  1.00 29.81           H  
ATOM   3135  C   ASN A 213       4.898 -24.809  25.616  1.00 29.81           C  
ATOM   3136  CB  ASN A 213       3.630 -22.984  26.917  1.00 29.81           C  
ATOM   3137  HB2 ASN A 213       2.726 -23.590  26.970  1.00 29.81           H  
ATOM   3138  HB3 ASN A 213       3.335 -21.935  26.898  1.00 29.81           H  
ATOM   3139  O   ASN A 213       4.372 -25.644  26.350  1.00 29.81           O  
ATOM   3140  CG  ASN A 213       4.446 -23.199  28.182  1.00 29.81           C  
ATOM   3141  ND2 ASN A 213       4.351 -24.344  28.812  1.00 29.81           N  
ATOM   3142 HD21 ASN A 213       3.910 -25.111  28.325  1.00 29.81           H  
ATOM   3143 HD22 ASN A 213       4.925 -24.491  29.630  1.00 29.81           H  
ATOM   3144  OD1 ASN A 213       5.219 -22.352  28.593  1.00 29.81           O  
ATOM   3145  N   ILE A 214       6.009 -25.071  24.919  1.00 34.40           N  
ATOM   3146  H   ILE A 214       6.306 -24.393  24.233  1.00 34.40           H  
ATOM   3147  CA  ILE A 214       7.019 -26.090  25.283  1.00 34.40           C  
ATOM   3148  HA  ILE A 214       6.954 -26.309  26.348  1.00 34.40           H  
ATOM   3149  C   ILE A 214       8.391 -25.466  24.955  1.00 34.40           C  
ATOM   3150  CB  ILE A 214       6.821 -27.426  24.513  1.00 34.40           C  
ATOM   3151  HB  ILE A 214       6.969 -27.241  23.449  1.00 34.40           H  
ATOM   3152  O   ILE A 214       8.663 -25.223  23.786  1.00 34.40           O  
ATOM   3153  CG1 ILE A 214       5.403 -28.020  24.698  1.00 34.40           C  
ATOM   3154 HG12 ILE A 214       4.674 -27.313  24.302  1.00 34.40           H  
ATOM   3155 HG13 ILE A 214       5.206 -28.157  25.761  1.00 34.40           H  
ATOM   3156  CG2 ILE A 214       7.883 -28.442  24.982  1.00 34.40           C  
ATOM   3157 HG21 ILE A 214       7.849 -29.337  24.361  1.00 34.40           H  
ATOM   3158 HG22 ILE A 214       8.887 -28.030  24.890  1.00 34.40           H  
ATOM   3159 HG23 ILE A 214       7.695 -28.717  26.019  1.00 34.40           H  
ATOM   3160  CD1 ILE A 214       5.154 -29.353  23.980  1.00 34.40           C  
ATOM   3161 HD11 ILE A 214       5.726 -30.154  24.449  1.00 34.40           H  
ATOM   3162 HD12 ILE A 214       5.432 -29.268  22.930  1.00 34.40           H  
ATOM   3163 HD13 ILE A 214       4.095 -29.603  24.048  1.00 34.40           H  
ATOM   3164  N   ASN A 215       9.279 -25.080  25.878  1.00 27.79           N  
ATOM   3165  H   ASN A 215      10.102 -24.670  25.460  1.00 27.79           H  
ATOM   3166  CA  ASN A 215       9.295 -25.160  27.348  1.00 27.79           C  
ATOM   3167  HA  ASN A 215      10.225 -24.679  27.650  1.00 27.79           H  
ATOM   3168  C   ASN A 215       9.395 -26.587  27.933  1.00 27.79           C  
ATOM   3169  CB  ASN A 215       8.177 -24.276  27.948  1.00 27.79           C  
ATOM   3170  HB2 ASN A 215       7.207 -24.758  27.828  1.00 27.79           H  
ATOM   3171  HB3 ASN A 215       8.155 -23.315  27.434  1.00 27.79           H  
ATOM   3172  O   ASN A 215       8.382 -27.201  28.277  1.00 27.79           O  
ATOM   3173  CG  ASN A 215       8.376 -24.000  29.429  1.00 27.79           C  
ATOM   3174  ND2 ASN A 215       7.496 -23.244  30.039  1.00 27.79           N  
ATOM   3175 HD21 ASN A 215       7.683 -23.040  31.011  1.00 27.79           H  
ATOM   3176 HD22 ASN A 215       6.735 -22.818  29.529  1.00 27.79           H  
ATOM   3177  OD1 ASN A 215       9.328 -24.432  30.053  1.00 27.79           O  
ATOM   3178  N   ASN A 216      10.624 -27.119  28.037  1.00 32.63           N  
ATOM   3179  H   ASN A 216      11.424 -26.570  27.757  1.00 32.63           H  
ATOM   3180  CA  ASN A 216      10.926 -28.350  28.777  1.00 32.63           C  
ATOM   3181  HA  ASN A 216      10.403 -28.288  29.731  1.00 32.63           H  
ATOM   3182  C   ASN A 216      12.428 -28.523  29.117  1.00 32.63           C  
ATOM   3183  CB  ASN A 216      10.387 -29.564  27.988  1.00 32.63           C  
ATOM   3184  HB2 ASN A 216       9.629 -29.265  27.264  1.00 32.63           H  
ATOM   3185  HB3 ASN A 216      11.187 -30.059  27.437  1.00 32.63           H  
ATOM   3186  O   ASN A 216      13.220 -27.599  28.937  1.00 32.63           O  
ATOM   3187  CG  ASN A 216       9.754 -30.533  28.957  1.00 32.63           C  
ATOM   3188  ND2 ASN A 216       8.537 -30.260  29.362  1.00 32.63           N  
ATOM   3189 HD21 ASN A 216       8.087 -29.417  29.034  1.00 32.63           H  
ATOM   3190 HD22 ASN A 216       8.125 -30.882  30.043  1.00 32.63           H  
ATOM   3191  OD1 ASN A 216      10.376 -31.469  29.430  1.00 32.63           O  
ATOM   3192  N   ASN A 217      12.793 -29.718  29.598  1.00 35.42           N  
ATOM   3193  H   ASN A 217      12.061 -30.406  29.701  1.00 35.42           H  
ATOM   3194  CA  ASN A 217      14.157 -30.191  29.875  1.00 35.42           C  
ATOM   3195  HA  ASN A 217      14.546 -29.609  30.711  1.00 35.42           H  
ATOM   3196  C   ASN A 217      15.112 -30.020  28.668  1.00 35.42           C  
ATOM   3197  CB  ASN A 217      14.023 -31.669  30.286  1.00 35.42           C  
ATOM   3198  HB2 ASN A 217      13.408 -32.190  29.553  1.00 35.42           H  
ATOM   3199  HB3 ASN A 217      15.000 -32.153  30.288  1.00 35.42           H  
ATOM   3200  O   ASN A 217      14.673 -30.092  27.525  1.00 35.42           O  
ATOM   3201  CG  ASN A 217      13.424 -31.856  31.669  1.00 35.42           C  
ATOM   3202  ND2 ASN A 217      12.823 -32.993  31.927  1.00 35.42           N  
ATOM   3203 HD21 ASN A 217      12.404 -33.068  32.843  1.00 35.42           H  
ATOM   3204 HD22 ASN A 217      12.707 -33.684  31.199  1.00 35.42           H  
ATOM   3205  OD1 ASN A 217      13.473 -31.000  32.533  1.00 35.42           O  
ATOM   3206  N   ILE A 218      16.427 -29.790  28.804  1.00 28.53           N  
ATOM   3207  H   ILE A 218      16.842 -29.528  27.921  1.00 28.53           H  
ATOM   3208  CA  ILE A 218      17.388 -30.057  29.905  1.00 28.53           C  
ATOM   3209  HA  ILE A 218      18.331 -29.667  29.524  1.00 28.53           H  
ATOM   3210  C   ILE A 218      17.668 -31.562  30.116  1.00 28.53           C  
ATOM   3211  CB  ILE A 218      17.156 -29.240  31.208  1.00 28.53           C  
ATOM   3212  HB  ILE A 218      16.354 -29.702  31.784  1.00 28.53           H  
ATOM   3213  O   ILE A 218      17.299 -32.142  31.129  1.00 28.53           O  
ATOM   3214  CG1 ILE A 218      16.780 -27.766  30.914  1.00 28.53           C  
ATOM   3215 HG12 ILE A 218      17.586 -27.290  30.354  1.00 28.53           H  
ATOM   3216 HG13 ILE A 218      15.883 -27.735  30.296  1.00 28.53           H  
ATOM   3217  CG2 ILE A 218      18.436 -29.285  32.070  1.00 28.53           C  
ATOM   3218 HG21 ILE A 218      18.252 -28.829  33.042  1.00 28.53           H  
ATOM   3219 HG22 ILE A 218      18.740 -30.315  32.258  1.00 28.53           H  
ATOM   3220 HG23 ILE A 218      19.250 -28.756  31.574  1.00 28.53           H  
ATOM   3221  CD1 ILE A 218      16.481 -26.923  32.161  1.00 28.53           C  
ATOM   3222 HD11 ILE A 218      17.389 -26.757  32.741  1.00 28.53           H  
ATOM   3223 HD12 ILE A 218      16.088 -25.955  31.853  1.00 28.53           H  
ATOM   3224 HD13 ILE A 218      15.737 -27.426  32.778  1.00 28.53           H  
ATOM   3225  N   ASN A 219      18.304 -32.173  29.105  1.00 27.14           N  
ATOM   3226  H   ASN A 219      18.455 -31.601  28.286  1.00 27.14           H  
ATOM   3227  CA  ASN A 219      18.964 -33.494  29.070  1.00 27.14           C  
ATOM   3228  HA  ASN A 219      18.645 -33.988  28.152  1.00 27.14           H  
ATOM   3229  C   ASN A 219      18.669 -34.486  30.224  1.00 27.14           C  
ATOM   3230  CB  ASN A 219      20.484 -33.256  28.950  1.00 27.14           C  
ATOM   3231  HB2 ASN A 219      20.695 -32.616  28.093  1.00 27.14           H  
ATOM   3232  HB3 ASN A 219      20.835 -32.756  29.853  1.00 27.14           H  
ATOM   3233  O   ASN A 219      19.295 -34.429  31.282  1.00 27.14           O  
ATOM   3234  CG  ASN A 219      21.270 -34.548  28.773  1.00 27.14           C  
ATOM   3235  ND2 ASN A 219      22.539 -34.551  29.105  1.00 27.14           N  
ATOM   3236 HD21 ASN A 219      23.035 -35.420  28.969  1.00 27.14           H  
ATOM   3237 HD22 ASN A 219      22.965 -33.734  29.519  1.00 27.14           H  
ATOM   3238  OD1 ASN A 219      20.772 -35.562  28.315  1.00 27.14           O  
ATOM   3239  N   ASN A 220      17.825 -35.485  29.952  1.00 32.67           N  
ATOM   3240  H   ASN A 220      17.379 -35.505  29.046  1.00 32.67           H  
ATOM   3241  CA  ASN A 220      17.738 -36.728  30.722  1.00 32.67           C  
ATOM   3242  HA  ASN A 220      18.705 -36.913  31.191  1.00 32.67           H  
ATOM   3243  C   ASN A 220      17.444 -37.901  29.762  1.00 32.67           C  
ATOM   3244  CB  ASN A 220      16.680 -36.568  31.829  1.00 32.67           C  
ATOM   3245  HB2 ASN A 220      16.852 -35.628  32.353  1.00 32.67           H  
ATOM   3246  HB3 ASN A 220      15.688 -36.535  31.379  1.00 32.67           H  
ATOM   3247  O   ASN A 220      16.878 -37.682  28.693  1.00 32.67           O  
ATOM   3248  CG  ASN A 220      16.724 -37.681  32.863  1.00 32.67           C  
ATOM   3249  ND2 ASN A 220      15.773 -37.721  33.763  1.00 32.67           N  
ATOM   3250 HD21 ASN A 220      15.056 -37.010  33.786  1.00 32.67           H  
ATOM   3251 HD22 ASN A 220      15.838 -38.466  34.442  1.00 32.67           H  
ATOM   3252  OD1 ASN A 220      17.600 -38.528  32.882  1.00 32.67           O  
ATOM   3253  N   ASN A 221      17.831 -39.131  30.117  1.00 27.41           N  
ATOM   3254  H   ASN A 221      18.149 -39.272  31.065  1.00 27.41           H  
ATOM   3255  CA  ASN A 221      17.805 -40.296  29.222  1.00 27.41           C  
ATOM   3256  HA  ASN A 221      17.149 -40.102  28.373  1.00 27.41           H  
ATOM   3257  C   ASN A 221      17.318 -41.563  29.937  1.00 27.41           C  
ATOM   3258  CB  ASN A 221      19.229 -40.571  28.695  1.00 27.41           C  
ATOM   3259  HB2 ASN A 221      19.923 -40.661  29.530  1.00 27.41           H  
ATOM   3260  HB3 ASN A 221      19.232 -41.519  28.157  1.00 27.41           H  
ATOM   3261  O   ASN A 221      17.820 -41.858  31.020  1.00 27.41           O  
ATOM   3262  CG  ASN A 221      19.735 -39.519  27.732  1.00 27.41           C  
ATOM   3263  ND2 ASN A 221      20.365 -38.480  28.229  1.00 27.41           N  
ATOM   3264 HD21 ASN A 221      20.474 -38.371  29.227  1.00 27.41           H  
ATOM   3265 HD22 ASN A 221      20.577 -37.718  27.602  1.00 27.41           H  
ATOM   3266  OD1 ASN A 221      19.565 -39.631  26.534  1.00 27.41           O  
ATOM   3267  N   ASN A 222      16.441 -42.344  29.288  1.00 32.57           N  
ATOM   3268  H   ASN A 222      15.926 -41.909  28.536  1.00 32.57           H  
ATOM   3269  CA  ASN A 222      16.460 -43.821  29.222  1.00 32.57           C  
ATOM   3270  HA  ASN A 222      17.339 -44.126  28.655  1.00 32.57           H  
ATOM   3271  C   ASN A 222      15.221 -44.356  28.468  1.00 32.57           C  
ATOM   3272  CB  ASN A 222      16.516 -44.478  30.620  1.00 32.57           C  
ATOM   3273  HB2 ASN A 222      15.791 -45.290  30.682  1.00 32.57           H  
ATOM   3274  HB3 ASN A 222      16.258 -43.770  31.408  1.00 32.57           H  
ATOM   3275  O   ASN A 222      14.119 -43.894  28.748  1.00 32.57           O  
ATOM   3276  CG  ASN A 222      17.873 -45.099  30.885  1.00 32.57           C  
ATOM   3277  ND2 ASN A 222      18.780 -44.390  31.505  1.00 32.57           N  
ATOM   3278 HD21 ASN A 222      19.687 -44.814  31.640  1.00 32.57           H  
ATOM   3279 HD22 ASN A 222      18.582 -43.417  31.692  1.00 32.57           H  
ATOM   3280  OD1 ASN A 222      18.141 -46.218  30.494  1.00 32.57           O  
ATOM   3281  N   ASN A 223      15.394 -45.407  27.645  1.00 32.18           N  
ATOM   3282  H   ASN A 223      16.337 -45.752  27.535  1.00 32.18           H  
ATOM   3283  CA  ASN A 223      14.342 -46.152  26.913  1.00 32.18           C  
ATOM   3284  HA  ASN A 223      14.846 -46.959  26.381  1.00 32.18           H  
ATOM   3285  C   ASN A 223      13.566 -45.337  25.838  1.00 32.18           C  
ATOM   3286  CB  ASN A 223      13.392 -46.798  27.950  1.00 32.18           C  
ATOM   3287  HB2 ASN A 223      12.641 -47.414  27.454  1.00 32.18           H  
ATOM   3288  HB3 ASN A 223      12.838 -46.015  28.468  1.00 32.18           H  
ATOM   3289  O   ASN A 223      13.451 -44.123  25.942  1.00 32.18           O  
ATOM   3290  CG  ASN A 223      14.099 -47.672  28.969  1.00 32.18           C  
ATOM   3291  ND2 ASN A 223      14.135 -47.262  30.214  1.00 32.18           N  
ATOM   3292 HD21 ASN A 223      14.658 -47.839  30.857  1.00 32.18           H  
ATOM   3293 HD22 ASN A 223      13.741 -46.365  30.458  1.00 32.18           H  
ATOM   3294  OD1 ASN A 223      14.608 -48.736  28.672  1.00 32.18           O  
ATOM   3295  N   ASN A 224      12.945 -45.909  24.796  1.00 32.73           N  
ATOM   3296  H   ASN A 224      12.352 -45.253  24.307  1.00 32.73           H  
ATOM   3297  CA  ASN A 224      13.107 -47.190  24.076  1.00 32.73           C  
ATOM   3298  HA  ASN A 224      14.160 -47.373  23.861  1.00 32.73           H  
ATOM   3299  C   ASN A 224      12.348 -47.071  22.730  1.00 32.73           C  
ATOM   3300  CB  ASN A 224      12.470 -48.362  24.867  1.00 32.73           C  
ATOM   3301  HB2 ASN A 224      11.929 -49.018  24.184  1.00 32.73           H  
ATOM   3302  HB3 ASN A 224      11.722 -47.980  25.561  1.00 32.73           H  
ATOM   3303  O   ASN A 224      11.281 -46.468  22.709  1.00 32.73           O  
ATOM   3304  CG  ASN A 224      13.479 -49.236  25.589  1.00 32.73           C  
ATOM   3305  ND2 ASN A 224      13.050 -50.017  26.548  1.00 32.73           N  
ATOM   3306 HD21 ASN A 224      12.081 -50.013  26.831  1.00 32.73           H  
ATOM   3307 HD22 ASN A 224      13.780 -50.377  27.146  1.00 32.73           H  
ATOM   3308  OD1 ASN A 224      14.659 -49.233  25.300  1.00 32.73           O  
ATOM   3309  N   ASN A 225      12.741 -47.677  21.605  1.00 32.17           N  
ATOM   3310  H   ASN A 225      12.091 -47.549  20.843  1.00 32.17           H  
ATOM   3311  CA  ASN A 225      14.017 -48.278  21.171  1.00 32.17           C  
ATOM   3312  HA  ASN A 225      14.825 -47.586  21.407  1.00 32.17           H  
ATOM   3313  C   ASN A 225      13.944 -48.422  19.612  1.00 32.17           C  
ATOM   3314  CB  ASN A 225      14.213 -49.627  21.904  1.00 32.17           C  
ATOM   3315  HB2 ASN A 225      13.875 -50.441  21.264  1.00 32.17           H  
ATOM   3316  HB3 ASN A 225      13.593 -49.679  22.799  1.00 32.17           H  
ATOM   3317  O   ASN A 225      12.888 -48.141  19.048  1.00 32.17           O  
ATOM   3318  CG  ASN A 225      15.643 -49.871  22.363  1.00 32.17           C  
ATOM   3319  ND2 ASN A 225      15.962 -51.071  22.778  1.00 32.17           N  
ATOM   3320 HD21 ASN A 225      16.920 -51.175  23.083  1.00 32.17           H  
ATOM   3321 HD22 ASN A 225      15.262 -51.786  22.912  1.00 32.17           H  
ATOM   3322  OD1 ASN A 225      16.492 -49.000  22.339  1.00 32.17           O  
ATOM   3323  N   ASN A 226      14.937 -48.848  18.819  1.00 32.16           N  
ATOM   3324  H   ASN A 226      14.741 -48.726  17.836  1.00 32.16           H  
ATOM   3325  CA  ASN A 226      16.215 -49.525  19.074  1.00 32.16           C  
ATOM   3326  HA  ASN A 226      16.659 -49.179  20.007  1.00 32.16           H  
ATOM   3327  C   ASN A 226      17.220 -49.242  17.931  1.00 32.16           C  
ATOM   3328  CB  ASN A 226      15.928 -51.047  19.106  1.00 32.16           C  
ATOM   3329  HB2 ASN A 226      15.745 -51.391  18.088  1.00 32.16           H  
ATOM   3330  HB3 ASN A 226      15.021 -51.259  19.672  1.00 32.16           H  
ATOM   3331  O   ASN A 226      16.786 -48.949  16.821  1.00 32.16           O  
ATOM   3332  CG  ASN A 226      17.038 -51.896  19.703  1.00 32.16           C  
ATOM   3333  ND2 ASN A 226      16.883 -53.198  19.682  1.00 32.16           N  
ATOM   3334 HD21 ASN A 226      16.059 -53.614  19.271  1.00 32.16           H  
ATOM   3335 HD22 ASN A 226      17.636 -53.739  20.081  1.00 32.16           H  
ATOM   3336  OD1 ASN A 226      18.040 -51.418  20.202  1.00 32.16           O  
ATOM   3337  N   ASN A 227      18.513 -49.498  18.181  1.00 31.70           N  
ATOM   3338  H   ASN A 227      18.715 -49.820  19.117  1.00 31.70           H  
ATOM   3339  CA  ASN A 227      19.636 -49.563  17.224  1.00 31.70           C  
ATOM   3340  HA  ASN A 227      20.500 -49.850  17.822  1.00 31.70           H  
ATOM   3341  C   ASN A 227      20.048 -48.256  16.494  1.00 31.70           C  
ATOM   3342  CB  ASN A 227      19.375 -50.705  16.212  1.00 31.70           C  
ATOM   3343  HB2 ASN A 227      20.068 -50.625  15.375  1.00 31.70           H  
ATOM   3344  HB3 ASN A 227      18.379 -50.599  15.782  1.00 31.70           H  
ATOM   3345  O   ASN A 227      19.208 -47.470  16.084  1.00 31.70           O  
ATOM   3346  CG  ASN A 227      19.538 -52.089  16.805  1.00 31.70           C  
ATOM   3347  ND2 ASN A 227      18.577 -52.963  16.621  1.00 31.70           N  
ATOM   3348 HD21 ASN A 227      17.763 -52.711  16.079  1.00 31.70           H  
ATOM   3349 HD22 ASN A 227      18.730 -53.890  16.990  1.00 31.70           H  
ATOM   3350  OD1 ASN A 227      20.547 -52.415  17.410  1.00 31.70           O  
ATOM   3351  N   ASN A 228      21.336 -48.014  16.205  1.00 32.21           N  
ATOM   3352  H   ASN A 228      21.469 -47.244  15.564  1.00 32.21           H  
ATOM   3353  CA  ASN A 228      22.571 -48.442  16.890  1.00 32.21           C  
ATOM   3354  HA  ASN A 228      22.433 -48.308  17.962  1.00 32.21           H  
ATOM   3355  C   ASN A 228      23.759 -47.554  16.439  1.00 32.21           C  
ATOM   3356  CB  ASN A 228      22.924 -49.920  16.591  1.00 32.21           C  
ATOM   3357  HB2 ASN A 228      23.578 -49.978  15.721  1.00 32.21           H  
ATOM   3358  HB3 ASN A 228      22.034 -50.499  16.343  1.00 32.21           H  
ATOM   3359  O   ASN A 228      23.737 -47.058  15.319  1.00 32.21           O  
ATOM   3360  CG  ASN A 228      23.618 -50.592  17.765  1.00 32.21           C  
ATOM   3361  ND2 ASN A 228      23.214 -51.780  18.137  1.00 32.21           N  
ATOM   3362 HD21 ASN A 228      23.667 -52.181  18.946  1.00 32.21           H  
ATOM   3363 HD22 ASN A 228      22.375 -52.183  17.744  1.00 32.21           H  
ATOM   3364  OD1 ASN A 228      24.504 -50.040  18.393  1.00 32.21           O  
ATOM   3365  N   ASN A 229      24.824 -47.496  17.253  1.00 31.84           N  
ATOM   3366  H   ASN A 229      24.753 -48.056  18.090  1.00 31.84           H  
ATOM   3367  CA  ASN A 229      26.170 -46.963  16.967  1.00 31.84           C  
ATOM   3368  HA  ASN A 229      26.724 -47.112  17.894  1.00 31.84           H  
ATOM   3369  C   ASN A 229      26.322 -45.455  16.624  1.00 31.84           C  
ATOM   3370  CB  ASN A 229      26.837 -47.846  15.888  1.00 31.84           C  
ATOM   3371  HB2 ASN A 229      26.180 -47.929  15.023  1.00 31.84           H  
ATOM   3372  HB3 ASN A 229      27.752 -47.371  15.534  1.00 31.84           H  
ATOM   3373  O   ASN A 229      25.565 -44.903  15.842  1.00 31.84           O  
ATOM   3374  CG  ASN A 229      27.208 -49.222  16.400  1.00 31.84           C  
ATOM   3375  ND2 ASN A 229      26.695 -50.272  15.804  1.00 31.84           N  
ATOM   3376 HD21 ASN A 229      26.943 -51.174  16.185  1.00 31.84           H  
ATOM   3377 HD22 ASN A 229      26.077 -50.155  15.014  1.00 31.84           H  
ATOM   3378  OD1 ASN A 229      27.983 -49.364  17.332  1.00 31.84           O  
ATOM   3379  N   ASN A 230      27.367 -44.750  17.084  1.00 33.42           N  
ATOM   3380  H   ASN A 230      27.461 -43.843  16.649  1.00 33.42           H  
ATOM   3381  CA  ASN A 230      28.197 -44.920  18.293  1.00 33.42           C  
ATOM   3382  HA  ASN A 230      27.537 -45.089  19.144  1.00 33.42           H  
ATOM   3383  C   ASN A 230      29.013 -43.626  18.561  1.00 33.42           C  
ATOM   3384  CB  ASN A 230      29.184 -46.104  18.152  1.00 33.42           C  
ATOM   3385  HB2 ASN A 230      30.149 -45.745  17.791  1.00 33.42           H  
ATOM   3386  HB3 ASN A 230      28.837 -46.829  17.417  1.00 33.42           H  
ATOM   3387  O   ASN A 230      29.270 -42.883  17.618  1.00 33.42           O  
ATOM   3388  CG  ASN A 230      29.398 -46.816  19.477  1.00 33.42           C  
ATOM   3389  ND2 ASN A 230      29.281 -48.120  19.518  1.00 33.42           N  
ATOM   3390 HD21 ASN A 230      29.392 -48.560  20.420  1.00 33.42           H  
ATOM   3391 HD22 ASN A 230      28.978 -48.640  18.707  1.00 33.42           H  
ATOM   3392  OD1 ASN A 230      29.631 -46.203  20.504  1.00 33.42           O  
ATOM   3393  N   ASN A 231      29.541 -43.464  19.786  1.00 35.48           N  
ATOM   3394  H   ASN A 231      29.341 -44.197  20.452  1.00 35.48           H  
ATOM   3395  CA  ASN A 231      30.584 -42.495  20.188  1.00 35.48           C  
ATOM   3396  HA  ASN A 231      30.761 -42.671  21.249  1.00 35.48           H  
ATOM   3397  C   ASN A 231      30.244 -40.981  20.083  1.00 35.48           C  
ATOM   3398  CB  ASN A 231      31.879 -42.867  19.420  1.00 35.48           C  
ATOM   3399  HB2 ASN A 231      31.673 -42.949  18.353  1.00 35.48           H  
ATOM   3400  HB3 ASN A 231      32.625 -42.077  19.509  1.00 35.48           H  
ATOM   3401  O   ASN A 231      29.274 -40.594  19.447  1.00 35.48           O  
ATOM   3402  CG  ASN A 231      32.501 -44.155  19.925  1.00 35.48           C  
ATOM   3403  ND2 ASN A 231      32.707 -45.129  19.073  1.00 35.48           N  
ATOM   3404 HD21 ASN A 231      33.102 -45.980  19.448  1.00 35.48           H  
ATOM   3405 HD22 ASN A 231      32.470 -45.009  18.098  1.00 35.48           H  
ATOM   3406  OD1 ASN A 231      32.820 -44.293  21.095  1.00 35.48           O  
ATOM   3407  N   ASN A 232      31.061 -40.050  20.608  1.00 35.03           N  
ATOM   3408  H   ASN A 232      30.990 -39.177  20.104  1.00 35.03           H  
ATOM   3409  CA  ASN A 232      31.609 -39.849  21.977  1.00 35.03           C  
ATOM   3410  HA  ASN A 232      30.774 -39.762  22.672  1.00 35.03           H  
ATOM   3411  C   ASN A 232      32.370 -38.488  22.005  1.00 35.03           C  
ATOM   3412  CB  ASN A 232      32.550 -40.997  22.415  1.00 35.03           C  
ATOM   3413  HB2 ASN A 232      32.799 -41.654  21.582  1.00 35.03           H  
ATOM   3414  HB3 ASN A 232      33.511 -40.595  22.736  1.00 35.03           H  
ATOM   3415  O   ASN A 232      32.783 -38.025  20.948  1.00 35.03           O  
ATOM   3416  CG  ASN A 232      31.972 -41.814  23.561  1.00 35.03           C  
ATOM   3417  ND2 ASN A 232      32.117 -43.116  23.549  1.00 35.03           N  
ATOM   3418 HD21 ASN A 232      32.541 -43.584  22.760  1.00 35.03           H  
ATOM   3419 HD22 ASN A 232      31.702 -43.630  24.312  1.00 35.03           H  
ATOM   3420  OD1 ASN A 232      31.379 -41.289  24.486  1.00 35.03           O  
ATOM   3421  N   ASN A 233      32.643 -37.791  23.118  1.00 34.29           N  
ATOM   3422  H   ASN A 233      33.158 -36.943  22.927  1.00 34.29           H  
ATOM   3423  CA  ASN A 233      32.302 -37.979  24.537  1.00 34.29           C  
ATOM   3424  HA  ASN A 233      31.328 -38.455  24.649  1.00 34.29           H  
ATOM   3425  C   ASN A 233      32.299 -36.598  25.248  1.00 34.29           C  
ATOM   3426  CB  ASN A 233      33.396 -38.849  25.203  1.00 34.29           C  
ATOM   3427  HB2 ASN A 233      33.451 -39.832  24.735  1.00 34.29           H  
ATOM   3428  HB3 ASN A 233      34.364 -38.369  25.067  1.00 34.29           H  
ATOM   3429  O   ASN A 233      33.357 -35.975  25.320  1.00 34.29           O  
ATOM   3430  CG  ASN A 233      33.188 -39.081  26.690  1.00 34.29           C  
ATOM   3431  ND2 ASN A 233      34.167 -39.640  27.360  1.00 34.29           N  
ATOM   3432 HD21 ASN A 233      35.025 -39.892  26.891  1.00 34.29           H  
ATOM   3433 HD22 ASN A 233      34.008 -39.797  28.345  1.00 34.29           H  
ATOM   3434  OD1 ASN A 233      32.166 -38.771  27.279  1.00 34.29           O  
ATOM   3435  N   ASN A 234      31.177 -36.175  25.856  1.00 34.30           N  
ATOM   3436  H   ASN A 234      30.351 -36.750  25.773  1.00 34.30           H  
ATOM   3437  CA  ASN A 234      31.084 -34.954  26.691  1.00 34.30           C  
ATOM   3438  HA  ASN A 234      30.029 -34.801  26.918  1.00 34.30           H  
ATOM   3439  C   ASN A 234      31.476 -33.639  25.941  1.00 34.30           C  
ATOM   3440  CB  ASN A 234      31.776 -35.282  28.037  1.00 34.30           C  
ATOM   3441  HB2 ASN A 234      32.184 -34.394  28.520  1.00 34.30           H  
ATOM   3442  HB3 ASN A 234      32.614 -35.963  27.893  1.00 34.30           H  
ATOM   3443  O   ASN A 234      31.626 -33.663  24.725  1.00 34.30           O  
ATOM   3444  CG  ASN A 234      30.782 -35.894  29.003  1.00 34.30           C  
ATOM   3445  ND2 ASN A 234      30.678 -37.198  29.066  1.00 34.30           N  
ATOM   3446 HD21 ASN A 234      31.240 -37.785  28.467  1.00 34.30           H  
ATOM   3447 HD22 ASN A 234      29.987 -37.571  29.702  1.00 34.30           H  
ATOM   3448  OD1 ASN A 234      30.037 -35.198  29.668  1.00 34.30           O  
ATOM   3449  N   ASN A 235      31.530 -32.426  26.517  1.00 33.16           N  
ATOM   3450  H   ASN A 235      31.638 -31.686  25.838  1.00 33.16           H  
ATOM   3451  CA  ASN A 235      31.444 -31.957  27.912  1.00 33.16           C  
ATOM   3452  HA  ASN A 235      30.924 -32.692  28.526  1.00 33.16           H  
ATOM   3453  C   ASN A 235      30.647 -30.629  28.026  1.00 33.16           C  
ATOM   3454  CB  ASN A 235      32.896 -31.765  28.414  1.00 33.16           C  
ATOM   3455  HB2 ASN A 235      33.510 -32.622  28.138  1.00 33.16           H  
ATOM   3456  HB3 ASN A 235      33.321 -30.887  27.928  1.00 33.16           H  
ATOM   3457  O   ASN A 235      30.279 -30.041  27.012  1.00 33.16           O  
ATOM   3458  CG  ASN A 235      33.000 -31.591  29.920  1.00 33.16           C  
ATOM   3459  ND2 ASN A 235      34.075 -31.021  30.406  1.00 33.16           N  
ATOM   3460 HD21 ASN A 235      34.805 -30.685  29.795  1.00 33.16           H  
ATOM   3461 HD22 ASN A 235      34.073 -30.857  31.403  1.00 33.16           H  
ATOM   3462  OD1 ASN A 235      32.114 -31.945  30.675  1.00 33.16           O  
ATOM   3463  N   ASN A 236      30.390 -30.143  29.248  1.00 32.20           N  
ATOM   3464  H   ASN A 236      30.767 -30.642  30.041  1.00 32.20           H  
ATOM   3465  CA  ASN A 236      29.665 -28.894  29.538  1.00 32.20           C  
ATOM   3466  HA  ASN A 236      29.854 -28.174  28.742  1.00 32.20           H  
ATOM   3467  C   ASN A 236      30.127 -28.253  30.878  1.00 32.20           C  
ATOM   3468  CB  ASN A 236      28.158 -29.251  29.548  1.00 32.20           C  
ATOM   3469  HB2 ASN A 236      27.913 -29.793  28.634  1.00 32.20           H  
ATOM   3470  HB3 ASN A 236      27.955 -29.906  30.395  1.00 32.20           H  
ATOM   3471  O   ASN A 236      30.882 -28.871  31.631  1.00 32.20           O  
ATOM   3472  CG  ASN A 236      27.225 -28.053  29.610  1.00 32.20           C  
ATOM   3473  ND2 ASN A 236      26.022 -28.227  30.099  1.00 32.20           N  
ATOM   3474 HD21 ASN A 236      25.457 -27.394  30.188  1.00 32.20           H  
ATOM   3475 HD22 ASN A 236      25.738 -29.122  30.471  1.00 32.20           H  
ATOM   3476  OD1 ASN A 236      27.566 -26.938  29.258  1.00 32.20           O  
ATOM   3477  N   ASN A 237      29.559 -27.089  31.233  1.00 30.40           N  
ATOM   3478  H   ASN A 237      28.952 -26.672  30.541  1.00 30.40           H  
ATOM   3479  CA  ASN A 237      29.714 -26.337  32.497  1.00 30.40           C  
ATOM   3480  HA  ASN A 237      28.949 -25.562  32.468  1.00 30.40           H  
ATOM   3481  C   ASN A 237      31.067 -25.571  32.609  1.00 30.40           C  
ATOM   3482  CB  ASN A 237      29.356 -27.242  33.704  1.00 30.40           C  
ATOM   3483  HB2 ASN A 237      30.240 -27.812  33.990  1.00 30.40           H  
ATOM   3484  HB3 ASN A 237      29.057 -26.623  34.550  1.00 30.40           H  
ATOM   3485  O   ASN A 237      31.966 -25.792  31.807  1.00 30.40           O  
ATOM   3486  CG  ASN A 237      28.210 -28.215  33.479  1.00 30.40           C  
ATOM   3487  ND2 ASN A 237      28.507 -29.469  33.229  1.00 30.40           N  
ATOM   3488 HD21 ASN A 237      29.470 -29.714  33.050  1.00 30.40           H  
ATOM   3489 HD22 ASN A 237      27.739 -30.120  33.140  1.00 30.40           H  
ATOM   3490  OD1 ASN A 237      27.044 -27.871  33.530  1.00 30.40           O  
ATOM   3491  N   ASN A 238      31.288 -24.628  33.541  1.00 33.36           N  
ATOM   3492  H   ASN A 238      32.144 -24.110  33.408  1.00 33.36           H  
ATOM   3493  CA  ASN A 238      30.511 -24.254  34.735  1.00 33.36           C  
ATOM   3494  HA  ASN A 238      29.447 -24.386  34.536  1.00 33.36           H  
ATOM   3495  C   ASN A 238      30.735 -22.775  35.172  1.00 33.36           C  
ATOM   3496  CB  ASN A 238      30.970 -25.193  35.882  1.00 33.36           C  
ATOM   3497  HB2 ASN A 238      31.159 -26.199  35.506  1.00 33.36           H  
ATOM   3498  HB3 ASN A 238      31.912 -24.824  36.289  1.00 33.36           H  
ATOM   3499  O   ASN A 238      31.651 -22.121  34.686  1.00 33.36           O  
ATOM   3500  CG  ASN A 238      29.963 -25.312  37.014  1.00 33.36           C  
ATOM   3501  ND2 ASN A 238      30.318 -25.960  38.095  1.00 33.36           N  
ATOM   3502 HD21 ASN A 238      29.649 -25.944  38.851  1.00 33.36           H  
ATOM   3503 HD22 ASN A 238      31.239 -26.365  38.183  1.00 33.36           H  
ATOM   3504  OD1 ASN A 238      28.850 -24.825  36.941  1.00 33.36           O  
ATOM   3505  N   ASN A 239      29.993 -22.345  36.203  1.00 34.87           N  
ATOM   3506  H   ASN A 239      29.269 -22.983  36.500  1.00 34.87           H  
ATOM   3507  CA  ASN A 239      30.253 -21.236  37.142  1.00 34.87           C  
ATOM   3508  HA  ASN A 239      29.538 -21.412  37.946  1.00 34.87           H  
ATOM   3509  C   ASN A 239      29.992 -19.761  36.729  1.00 34.87           C  
ATOM   3510  CB  ASN A 239      31.635 -21.402  37.812  1.00 34.87           C  
ATOM   3511  HB2 ASN A 239      32.408 -21.443  37.045  1.00 34.87           H  
ATOM   3512  HB3 ASN A 239      31.842 -20.520  38.418  1.00 34.87           H  
ATOM   3513  O   ASN A 239      30.904 -19.030  36.358  1.00 34.87           O  
ATOM   3514  CG  ASN A 239      31.748 -22.599  38.736  1.00 34.87           C  
ATOM   3515  ND2 ASN A 239      32.895 -23.234  38.773  1.00 34.87           N  
ATOM   3516 HD21 ASN A 239      32.975 -23.979  39.451  1.00 34.87           H  
ATOM   3517 HD22 ASN A 239      33.659 -22.925  38.190  1.00 34.87           H  
ATOM   3518  OD1 ASN A 239      30.845 -22.957  39.470  1.00 34.87           O  
ATOM   3519  N   ASN A 240      28.809 -19.286  37.143  1.00 35.93           N  
ATOM   3520  H   ASN A 240      28.100 -19.989  37.296  1.00 35.93           H  
ATOM   3521  CA  ASN A 240      28.628 -18.097  38.005  1.00 35.93           C  
ATOM   3522  HA  ASN A 240      27.571 -18.100  38.271  1.00 35.93           H  
ATOM   3523  C   ASN A 240      28.832 -16.675  37.409  1.00 35.93           C  
ATOM   3524  CB  ASN A 240      29.381 -18.343  39.343  1.00 35.93           C  
ATOM   3525  HB2 ASN A 240      29.096 -17.597  40.085  1.00 35.93           H  
ATOM   3526  HB3 ASN A 240      30.452 -18.257  39.162  1.00 35.93           H  
ATOM   3527  O   ASN A 240      28.664 -16.432  36.219  1.00 35.93           O  
ATOM   3528  CG  ASN A 240      29.088 -19.692  39.977  1.00 35.93           C  
ATOM   3529  ND2 ASN A 240      30.012 -20.230  40.736  1.00 35.93           N  
ATOM   3530 HD21 ASN A 240      29.853 -21.191  41.002  1.00 35.93           H  
ATOM   3531 HD22 ASN A 240      30.882 -19.749  40.915  1.00 35.93           H  
ATOM   3532  OD1 ASN A 240      28.056 -20.303  39.764  1.00 35.93           O  
ATOM   3533  N   ASN A 241      29.006 -15.712  38.325  1.00 36.17           N  
ATOM   3534  H   ASN A 241      29.079 -16.038  39.278  1.00 36.17           H  
ATOM   3535  CA  ASN A 241      28.772 -14.268  38.208  1.00 36.17           C  
ATOM   3536  HA  ASN A 241      27.714 -14.130  37.984  1.00 36.17           H  
ATOM   3537  C   ASN A 241      29.617 -13.573  37.114  1.00 36.17           C  
ATOM   3538  CB  ASN A 241      29.093 -13.621  39.578  1.00 36.17           C  
ATOM   3539  HB2 ASN A 241      30.173 -13.641  39.722  1.00 36.17           H  
ATOM   3540  HB3 ASN A 241      28.788 -12.575  39.550  1.00 36.17           H  
ATOM   3541  O   ASN A 241      30.774 -13.926  36.921  1.00 36.17           O  
ATOM   3542  CG  ASN A 241      28.454 -14.240  40.813  1.00 36.17           C  
ATOM   3543  ND2 ASN A 241      28.713 -13.677  41.969  1.00 36.17           N  
ATOM   3544 HD21 ASN A 241      29.282 -12.843  42.011  1.00 36.17           H  
ATOM   3545 HD22 ASN A 241      28.273 -14.091  42.778  1.00 36.17           H  
ATOM   3546  OD1 ASN A 241      27.755 -15.237  40.787  1.00 36.17           O  
ATOM   3547  N   GLY A 242      29.148 -12.520  36.430  1.00 38.45           N  
ATOM   3548  H   GLY A 242      29.814 -12.157  35.763  1.00 38.45           H  
ATOM   3549  CA  GLY A 242      27.896 -11.757  36.595  1.00 38.45           C  
ATOM   3550  HA2 GLY A 242      27.126 -12.358  37.079  1.00 38.45           H  
ATOM   3551  HA3 GLY A 242      27.526 -11.502  35.602  1.00 38.45           H  
ATOM   3552  C   GLY A 242      28.065 -10.454  37.397  1.00 38.45           C  
ATOM   3553  O   GLY A 242      28.823 -10.411  38.363  1.00 38.45           O  
ATOM   3554  N   TYR A 243      27.365  -9.386  37.000  1.00 29.31           N  
ATOM   3555  H   TYR A 243      26.712  -9.477  36.234  1.00 29.31           H  
ATOM   3556  CA  TYR A 243      27.513  -8.031  37.557  1.00 29.31           C  
ATOM   3557  HA  TYR A 243      27.767  -8.105  38.614  1.00 29.31           H  
ATOM   3558  C   TYR A 243      26.208  -7.217  37.442  1.00 29.31           C  
ATOM   3559  CB  TYR A 243      28.672  -7.338  36.819  1.00 29.31           C  
ATOM   3560  HB2 TYR A 243      29.578  -7.926  36.965  1.00 29.31           H  
ATOM   3561  HB3 TYR A 243      28.451  -7.345  35.751  1.00 29.31           H  
ATOM   3562  O   TYR A 243      25.373  -7.511  36.587  1.00 29.31           O  
ATOM   3563  CG  TYR A 243      28.978  -5.914  37.246  1.00 29.31           C  
ATOM   3564  CD1 TYR A 243      28.996  -4.885  36.282  1.00 29.31           C  
ATOM   3565  HD1 TYR A 243      28.775  -5.097  35.247  1.00 29.31           H  
ATOM   3566  CD2 TYR A 243      29.266  -5.618  38.595  1.00 29.31           C  
ATOM   3567  HD2 TYR A 243      29.275  -6.404  39.336  1.00 29.31           H  
ATOM   3568  CE1 TYR A 243      29.324  -3.571  36.662  1.00 29.31           C  
ATOM   3569  HE1 TYR A 243      29.349  -2.768  35.940  1.00 29.31           H  
ATOM   3570  CE2 TYR A 243      29.553  -4.294  38.982  1.00 29.31           C  
ATOM   3571  HE2 TYR A 243      29.763  -4.056  40.014  1.00 29.31           H  
ATOM   3572  OH  TYR A 243      29.925  -2.000  38.344  1.00 29.31           O  
ATOM   3573  HH  TYR A 243      29.741  -1.762  39.255  1.00 29.31           H  
ATOM   3574  CZ  TYR A 243      29.598  -3.271  38.010  1.00 29.31           C  
ATOM   3575  N   ILE A 244      26.034  -6.213  38.311  1.00 33.15           N  
ATOM   3576  H   ILE A 244      26.806  -5.984  38.922  1.00 33.15           H  
ATOM   3577  CA  ILE A 244      24.924  -5.243  38.333  1.00 33.15           C  
ATOM   3578  HA  ILE A 244      24.520  -5.137  37.327  1.00 33.15           H  
ATOM   3579  C   ILE A 244      25.509  -3.891  38.777  1.00 33.15           C  
ATOM   3580  CB  ILE A 244      23.786  -5.683  39.297  1.00 33.15           C  
ATOM   3581  HB  ILE A 244      24.197  -5.728  40.306  1.00 33.15           H  
ATOM   3582  O   ILE A 244      26.273  -3.861  39.742  1.00 33.15           O  
ATOM   3583  CG1 ILE A 244      23.224  -7.084  38.950  1.00 33.15           C  
ATOM   3584 HG12 ILE A 244      22.797  -7.062  37.947  1.00 33.15           H  
ATOM   3585 HG13 ILE A 244      24.039  -7.807  38.955  1.00 33.15           H  
ATOM   3586  CG2 ILE A 244      22.649  -4.639  39.290  1.00 33.15           C  
ATOM   3587 HG21 ILE A 244      21.868  -4.912  40.000  1.00 33.15           H  
ATOM   3588 HG22 ILE A 244      22.218  -4.559  38.292  1.00 33.15           H  
ATOM   3589 HG23 ILE A 244      23.020  -3.662  39.598  1.00 33.15           H  
ATOM   3590  CD1 ILE A 244      22.170  -7.623  39.927  1.00 33.15           C  
ATOM   3591 HD11 ILE A 244      21.929  -8.652  39.659  1.00 33.15           H  
ATOM   3592 HD12 ILE A 244      22.564  -7.606  40.943  1.00 33.15           H  
ATOM   3593 HD13 ILE A 244      21.254  -7.034  39.875  1.00 33.15           H  
ATOM   3594  N   ASP A 245      25.140  -2.796  38.107  1.00 41.01           N  
ATOM   3595  H   ASP A 245      24.475  -2.879  37.352  1.00 41.01           H  
ATOM   3596  CA  ASP A 245      25.744  -1.466  38.288  1.00 41.01           C  
ATOM   3597  HA  ASP A 245      26.483  -1.526  39.087  1.00 41.01           H  
ATOM   3598  C   ASP A 245      24.675  -0.396  38.635  1.00 41.01           C  
ATOM   3599  CB  ASP A 245      26.512  -1.115  37.000  1.00 41.01           C  
ATOM   3600  HB2 ASP A 245      26.976  -2.021  36.611  1.00 41.01           H  
ATOM   3601  HB3 ASP A 245      25.813  -0.756  36.245  1.00 41.01           H  
ATOM   3602  O   ASP A 245      23.668  -0.313  37.920  1.00 41.01           O  
ATOM   3603  CG  ASP A 245      27.625  -0.081  37.201  1.00 41.01           C  
ATOM   3604  OD1 ASP A 245      27.816   0.365  38.356  1.00 41.01           O  
ATOM   3605  OD2 ASP A 245      28.295   0.216  36.188  1.00 41.01           O  
ATOM   3606  N   PRO A 246      24.803   0.377  39.738  1.00 33.95           N  
ATOM   3607  CA  PRO A 246      23.766   1.305  40.197  1.00 33.95           C  
ATOM   3608  HA  PRO A 246      22.811   1.065  39.729  1.00 33.95           H  
ATOM   3609  C   PRO A 246      24.068   2.799  39.944  1.00 33.95           C  
ATOM   3610  CB  PRO A 246      23.661   1.007  41.693  1.00 33.95           C  
ATOM   3611  HB2 PRO A 246      23.210   1.827  42.253  1.00 33.95           H  
ATOM   3612  HB3 PRO A 246      23.095   0.088  41.843  1.00 33.95           H  
ATOM   3613  O   PRO A 246      25.203   3.250  40.018  1.00 33.95           O  
ATOM   3614  CG  PRO A 246      25.123   0.777  42.082  1.00 33.95           C  
ATOM   3615  HG2 PRO A 246      25.613   1.732  42.270  1.00 33.95           H  
ATOM   3616  HG3 PRO A 246      25.208   0.129  42.955  1.00 33.95           H  
ATOM   3617  CD  PRO A 246      25.731   0.125  40.837  1.00 33.95           C  
ATOM   3618  HD2 PRO A 246      25.824  -0.947  41.011  1.00 33.95           H  
ATOM   3619  HD3 PRO A 246      26.708   0.558  40.624  1.00 33.95           H  
ATOM   3620  N   PHE A 247      22.993   3.589  39.817  1.00 34.70           N  
ATOM   3621  H   PHE A 247      22.103   3.114  39.784  1.00 34.70           H  
ATOM   3622  CA  PHE A 247      22.958   5.064  39.741  1.00 34.70           C  
ATOM   3623  HA  PHE A 247      21.902   5.333  39.710  1.00 34.70           H  
ATOM   3624  C   PHE A 247      23.593   5.737  38.505  1.00 34.70           C  
ATOM   3625  CB  PHE A 247      23.509   5.720  41.023  1.00 34.70           C  
ATOM   3626  HB2 PHE A 247      24.583   5.546  41.078  1.00 34.70           H  
ATOM   3627  HB3 PHE A 247      23.378   6.799  40.933  1.00 34.70           H  
ATOM   3628  O   PHE A 247      24.752   6.136  38.515  1.00 34.70           O  
ATOM   3629  CG  PHE A 247      22.884   5.291  42.332  1.00 34.70           C  
ATOM   3630  CD1 PHE A 247      21.632   5.803  42.721  1.00 34.70           C  
ATOM   3631  HD1 PHE A 247      21.100   6.480  42.069  1.00 34.70           H  
ATOM   3632  CD2 PHE A 247      23.586   4.428  43.192  1.00 34.70           C  
ATOM   3633  HD2 PHE A 247      24.552   4.047  42.895  1.00 34.70           H  
ATOM   3634  CE1 PHE A 247      21.082   5.446  43.965  1.00 34.70           C  
ATOM   3635  HE1 PHE A 247      20.122   5.841  44.263  1.00 34.70           H  
ATOM   3636  CE2 PHE A 247      23.036   4.068  44.434  1.00 34.70           C  
ATOM   3637  HE2 PHE A 247      23.580   3.403  45.090  1.00 34.70           H  
ATOM   3638  CZ  PHE A 247      21.784   4.578  44.821  1.00 34.70           C  
ATOM   3639  HZ  PHE A 247      21.363   4.303  45.777  1.00 34.70           H  
ATOM   3640  N   TYR A 248      22.743   6.104  37.542  1.00 34.52           N  
ATOM   3641  H   TYR A 248      21.840   5.653  37.497  1.00 34.52           H  
ATOM   3642  CA  TYR A 248      22.795   7.441  36.933  1.00 34.52           C  
ATOM   3643  HA  TYR A 248      23.198   8.125  37.681  1.00 34.52           H  
ATOM   3644  C   TYR A 248      21.376   7.928  36.611  1.00 34.52           C  
ATOM   3645  CB  TYR A 248      23.724   7.497  35.708  1.00 34.52           C  
ATOM   3646  HB2 TYR A 248      23.176   7.872  34.844  1.00 34.52           H  
ATOM   3647  HB3 TYR A 248      24.072   6.495  35.457  1.00 34.52           H  
ATOM   3648  O   TYR A 248      20.503   7.116  36.312  1.00 34.52           O  
ATOM   3649  CG  TYR A 248      24.920   8.401  35.950  1.00 34.52           C  
ATOM   3650  CD1 TYR A 248      24.771   9.802  35.899  1.00 34.52           C  
ATOM   3651  HD1 TYR A 248      23.826  10.241  35.616  1.00 34.52           H  
ATOM   3652  CD2 TYR A 248      26.160   7.841  36.312  1.00 34.52           C  
ATOM   3653  HD2 TYR A 248      26.262   6.768  36.390  1.00 34.52           H  
ATOM   3654  CE1 TYR A 248      25.857  10.636  36.230  1.00 34.52           C  
ATOM   3655  HE1 TYR A 248      25.753  11.711  36.210  1.00 34.52           H  
ATOM   3656  CE2 TYR A 248      27.253   8.672  36.622  1.00 34.52           C  
ATOM   3657  HE2 TYR A 248      28.194   8.228  36.909  1.00 34.52           H  
ATOM   3658  OH  TYR A 248      28.148  10.880  36.893  1.00 34.52           O  
ATOM   3659  HH  TYR A 248      28.924  10.364  37.122  1.00 34.52           H  
ATOM   3660  CZ  TYR A 248      27.100  10.073  36.585  1.00 34.52           C  
ATOM   3661  N   LEU A 249      21.135   9.239  36.716  1.00 32.57           N  
ATOM   3662  H   LEU A 249      21.899   9.853  36.961  1.00 32.57           H  
ATOM   3663  CA  LEU A 249      19.821   9.870  36.529  1.00 32.57           C  
ATOM   3664  HA  LEU A 249      19.199   9.250  35.883  1.00 32.57           H  
ATOM   3665  C   LEU A 249      19.970  11.251  35.870  1.00 32.57           C  
ATOM   3666  CB  LEU A 249      19.119  10.045  37.895  1.00 32.57           C  
ATOM   3667  HB2 LEU A 249      18.220  10.642  37.742  1.00 32.57           H  
ATOM   3668  HB3 LEU A 249      19.780  10.620  38.542  1.00 32.57           H  
ATOM   3669  O   LEU A 249      20.725  12.083  36.377  1.00 32.57           O  
ATOM   3670  CG  LEU A 249      18.712   8.755  38.633  1.00 32.57           C  
ATOM   3671  HG  LEU A 249      19.579   8.106  38.752  1.00 32.57           H  
ATOM   3672  CD1 LEU A 249      18.198   9.104  40.032  1.00 32.57           C  
ATOM   3673 HD11 LEU A 249      17.326   9.753  39.950  1.00 32.57           H  
ATOM   3674 HD12 LEU A 249      17.922   8.192  40.561  1.00 32.57           H  
ATOM   3675 HD13 LEU A 249      18.978   9.620  40.591  1.00 32.57           H  
ATOM   3676  CD2 LEU A 249      17.606   7.992  37.903  1.00 32.57           C  
ATOM   3677 HD21 LEU A 249      17.311   7.116  38.481  1.00 32.57           H  
ATOM   3678 HD22 LEU A 249      17.966   7.655  36.930  1.00 32.57           H  
ATOM   3679 HD23 LEU A 249      16.741   8.638  37.754  1.00 32.57           H  
ATOM   3680  N   ARG A 250      19.226  11.485  34.781  1.00 33.83           N  
ATOM   3681  H   ARG A 250      18.669  10.715  34.439  1.00 33.83           H  
ATOM   3682  CA  ARG A 250      18.822  12.802  34.253  1.00 33.83           C  
ATOM   3683  HA  ARG A 250      18.641  13.470  35.096  1.00 33.83           H  
ATOM   3684  C   ARG A 250      17.486  12.646  33.522  1.00 33.83           C  
ATOM   3685  CB  ARG A 250      19.864  13.430  33.303  1.00 33.83           C  
ATOM   3686  HB2 ARG A 250      19.394  14.279  32.806  1.00 33.83           H  
ATOM   3687  HB3 ARG A 250      20.156  12.709  32.540  1.00 33.83           H  
ATOM   3688  O   ARG A 250      17.299  11.662  32.808  1.00 33.83           O  
ATOM   3689  CG  ARG A 250      21.110  13.940  34.039  1.00 33.83           C  
ATOM   3690  HG2 ARG A 250      20.797  14.420  34.967  1.00 33.83           H  
ATOM   3691  HG3 ARG A 250      21.755  13.095  34.276  1.00 33.83           H  
ATOM   3692  CD  ARG A 250      21.920  14.956  33.227  1.00 33.83           C  
ATOM   3693  HD2 ARG A 250      21.273  15.785  32.940  1.00 33.83           H  
ATOM   3694  HD3 ARG A 250      22.294  14.475  32.323  1.00 33.83           H  
ATOM   3695  NE  ARG A 250      23.028  15.472  34.049  1.00 33.83           N  
ATOM   3696  HE  ARG A 250      22.868  15.492  35.046  1.00 33.83           H  
ATOM   3697  NH1 ARG A 250      24.632  15.831  32.413  1.00 33.83           N  
ATOM   3698 HH11 ARG A 250      24.166  15.235  31.744  1.00 33.83           H  
ATOM   3699 HH12 ARG A 250      25.608  16.050  32.274  1.00 33.83           H  
ATOM   3700  NH2 ARG A 250      25.127  16.198  34.518  1.00 33.83           N  
ATOM   3701 HH21 ARG A 250      24.976  16.104  35.512  1.00 33.83           H  
ATOM   3702 HH22 ARG A 250      26.069  16.269  34.161  1.00 33.83           H  
ATOM   3703  CZ  ARG A 250      24.235  15.832  33.649  1.00 33.83           C  
ATOM   3704  N   ASP A 251      16.606  13.625  33.697  1.00 29.98           N  
ATOM   3705  H   ASP A 251      16.860  14.358  34.343  1.00 29.98           H  
ATOM   3706  CA  ASP A 251      15.177  13.543  33.374  1.00 29.98           C  
ATOM   3707  HA  ASP A 251      14.950  12.562  32.958  1.00 29.98           H  
ATOM   3708  C   ASP A 251      14.794  14.592  32.296  1.00 29.98           C  
ATOM   3709  CB  ASP A 251      14.394  13.673  34.703  1.00 29.98           C  
ATOM   3710  HB2 ASP A 251      13.328  13.580  34.494  1.00 29.98           H  
ATOM   3711  HB3 ASP A 251      14.566  14.664  35.123  1.00 29.98           H  
ATOM   3712  O   ASP A 251      15.533  14.779  31.329  1.00 29.98           O  
ATOM   3713  CG  ASP A 251      14.780  12.616  35.753  1.00 29.98           C  
ATOM   3714  OD1 ASP A 251      13.982  11.672  35.946  1.00 29.98           O  
ATOM   3715  OD2 ASP A 251      15.867  12.761  36.364  1.00 29.98           O  
ATOM   3716  N   ASP A 252      13.649  15.273  32.448  1.00 32.61           N  
ATOM   3717  H   ASP A 252      13.132  15.104  33.299  1.00 32.61           H  
ATOM   3718  CA  ASP A 252      13.225  16.471  31.693  1.00 32.61           C  
ATOM   3719  HA  ASP A 252      12.163  16.588  31.911  1.00 32.61           H  
ATOM   3720  C   ASP A 252      13.248  16.371  30.150  1.00 32.61           C  
ATOM   3721  CB  ASP A 252      13.902  17.733  32.269  1.00 32.61           C  
ATOM   3722  HB2 ASP A 252      13.634  18.594  31.657  1.00 32.61           H  
ATOM   3723  HB3 ASP A 252      14.985  17.612  32.225  1.00 32.61           H  
ATOM   3724  O   ASP A 252      13.521  17.344  29.440  1.00 32.61           O  
ATOM   3725  CG  ASP A 252      13.469  18.050  33.708  1.00 32.61           C  
ATOM   3726  OD1 ASP A 252      12.360  17.617  34.104  1.00 32.61           O  
ATOM   3727  OD2 ASP A 252      14.236  18.761  34.396  1.00 32.61           O  
ATOM   3728  N   LYS A 253      12.892  15.199  29.608  1.00 38.44           N  
ATOM   3729  H   LYS A 253      12.702  14.432  30.238  1.00 38.44           H  
ATOM   3730  CA  LYS A 253      12.766  14.944  28.163  1.00 38.44           C  
ATOM   3731  HA  LYS A 253      12.514  15.885  27.675  1.00 38.44           H  
ATOM   3732  C   LYS A 253      11.671  13.924  27.820  1.00 38.44           C  
ATOM   3733  CB  LYS A 253      14.109  14.428  27.639  1.00 38.44           C  
ATOM   3734  HB2 LYS A 253      14.694  14.003  28.455  1.00 38.44           H  
ATOM   3735  HB3 LYS A 253      13.932  13.618  26.932  1.00 38.44           H  
ATOM   3736  O   LYS A 253      11.348  13.092  28.658  1.00 38.44           O  
ATOM   3737  CG  LYS A 253      14.915  15.537  26.953  1.00 38.44           C  
ATOM   3738  HG2 LYS A 253      15.349  16.197  27.705  1.00 38.44           H  
ATOM   3739  HG3 LYS A 253      14.287  16.113  26.274  1.00 38.44           H  
ATOM   3740  CD  LYS A 253      16.011  14.837  26.165  1.00 38.44           C  
ATOM   3741  HD2 LYS A 253      16.509  14.163  26.862  1.00 38.44           H  
ATOM   3742  HD3 LYS A 253      15.562  14.260  25.356  1.00 38.44           H  
ATOM   3743  CE  LYS A 253      17.040  15.795  25.584  1.00 38.44           C  
ATOM   3744  HE2 LYS A 253      17.452  16.391  26.399  1.00 38.44           H  
ATOM   3745  HE3 LYS A 253      16.542  16.457  24.876  1.00 38.44           H  
ATOM   3746  NZ  LYS A 253      18.103  15.006  24.922  1.00 38.44           N  
ATOM   3747  HZ1 LYS A 253      17.739  14.544  24.101  1.00 38.44           H  
ATOM   3748  HZ2 LYS A 253      18.400  14.259  25.534  1.00 38.44           H  
ATOM   3749  HZ3 LYS A 253      18.897  15.575  24.666  1.00 38.44           H  
ATOM   3750  N   ASP A 254      11.123  13.915  26.602  1.00 40.78           N  
ATOM   3751  H   ASP A 254      10.547  13.108  26.411  1.00 40.78           H  
ATOM   3752  CA  ASP A 254      11.189  14.921  25.522  1.00 40.78           C  
ATOM   3753  HA  ASP A 254      11.448  15.896  25.934  1.00 40.78           H  
ATOM   3754  C   ASP A 254       9.789  15.036  24.892  1.00 40.78           C  
ATOM   3755  CB  ASP A 254      12.256  14.557  24.466  1.00 40.78           C  
ATOM   3756  HB2 ASP A 254      11.872  13.798  23.785  1.00 40.78           H  
ATOM   3757  HB3 ASP A 254      13.128  14.129  24.961  1.00 40.78           H  
ATOM   3758  O   ASP A 254       9.334  14.161  24.163  1.00 40.78           O  
ATOM   3759  CG  ASP A 254      12.714  15.767  23.642  1.00 40.78           C  
ATOM   3760  OD1 ASP A 254      11.849  16.598  23.269  1.00 40.78           O  
ATOM   3761  OD2 ASP A 254      13.943  15.873  23.413  1.00 40.78           O  
ATOM   3762  N   PHE A 255       9.047  16.099  25.219  1.00 26.68           N  
ATOM   3763  H   PHE A 255       9.487  16.821  25.772  1.00 26.68           H  
ATOM   3764  CA  PHE A 255       7.587  16.174  25.019  1.00 26.68           C  
ATOM   3765  HA  PHE A 255       7.208  15.170  25.210  1.00 26.68           H  
ATOM   3766  C   PHE A 255       7.148  16.468  23.563  1.00 26.68           C  
ATOM   3767  CB  PHE A 255       6.978  17.093  26.101  1.00 26.68           C  
ATOM   3768  HB2 PHE A 255       7.771  17.621  26.630  1.00 26.68           H  
ATOM   3769  HB3 PHE A 255       6.357  17.866  25.647  1.00 26.68           H  
ATOM   3770  O   PHE A 255       6.217  17.236  23.301  1.00 26.68           O  
ATOM   3771  CG  PHE A 255       6.151  16.339  27.125  1.00 26.68           C  
ATOM   3772  CD1 PHE A 255       4.751  16.483  27.154  1.00 26.68           C  
ATOM   3773  HD1 PHE A 255       4.265  17.141  26.449  1.00 26.68           H  
ATOM   3774  CD2 PHE A 255       6.782  15.472  28.037  1.00 26.68           C  
ATOM   3775  HD2 PHE A 255       7.854  15.342  28.012  1.00 26.68           H  
ATOM   3776  CE1 PHE A 255       3.986  15.772  28.097  1.00 26.68           C  
ATOM   3777  HE1 PHE A 255       2.913  15.889  28.122  1.00 26.68           H  
ATOM   3778  CE2 PHE A 255       6.018  14.760  28.978  1.00 26.68           C  
ATOM   3779  HE2 PHE A 255       6.511  14.094  29.670  1.00 26.68           H  
ATOM   3780  CZ  PHE A 255       4.620  14.911  29.010  1.00 26.68           C  
ATOM   3781  HZ  PHE A 255       4.039  14.363  29.736  1.00 26.68           H  
ATOM   3782  N   ASN A 256       7.835  15.871  22.589  1.00 37.32           N  
ATOM   3783  H   ASN A 256       8.515  15.181  22.877  1.00 37.32           H  
ATOM   3784  CA  ASN A 256       7.805  16.244  21.183  1.00 37.32           C  
ATOM   3785  HA  ASN A 256       7.292  17.202  21.100  1.00 37.32           H  
ATOM   3786  C   ASN A 256       7.042  15.257  20.284  1.00 37.32           C  
ATOM   3787  CB  ASN A 256       9.256  16.458  20.709  1.00 37.32           C  
ATOM   3788  HB2 ASN A 256       9.952  15.896  21.332  1.00 37.32           H  
ATOM   3789  HB3 ASN A 256       9.377  16.102  19.686  1.00 37.32           H  
ATOM   3790  O   ASN A 256       7.481  14.137  20.033  1.00 37.32           O  
ATOM   3791  CG  ASN A 256       9.618  17.926  20.721  1.00 37.32           C  
ATOM   3792  ND2 ASN A 256      10.495  18.354  21.594  1.00 37.32           N  
ATOM   3793 HD21 ASN A 256      10.744  19.332  21.596  1.00 37.32           H  
ATOM   3794 HD22 ASN A 256      10.960  17.700  22.208  1.00 37.32           H  
ATOM   3795  OD1 ASN A 256       9.084  18.694  19.932  1.00 37.32           O  
ATOM   3796  N   ASN A 257       5.991  15.768  19.624  1.00 36.18           N  
ATOM   3797  H   ASN A 257       5.679  16.685  19.908  1.00 36.18           H  
ATOM   3798  CA  ASN A 257       5.337  15.129  18.469  1.00 36.18           C  
ATOM   3799  HA  ASN A 257       4.483  15.749  18.196  1.00 36.18           H  
ATOM   3800  C   ASN A 257       4.717  13.736  18.807  1.00 36.18           C  
ATOM   3801  CB  ASN A 257       6.346  15.227  17.295  1.00 36.18           C  
ATOM   3802  HB2 ASN A 257       7.333  14.871  17.592  1.00 36.18           H  
ATOM   3803  HB3 ASN A 257       6.038  14.628  16.437  1.00 36.18           H  
ATOM   3804  O   ASN A 257       4.499  13.410  19.966  1.00 36.18           O  
ATOM   3805  CG  ASN A 257       6.445  16.648  16.780  1.00 36.18           C  
ATOM   3806  ND2 ASN A 257       7.365  17.449  17.266  1.00 36.18           N  
ATOM   3807 HD21 ASN A 257       7.386  18.402  16.930  1.00 36.18           H  
ATOM   3808 HD22 ASN A 257       8.004  17.151  17.988  1.00 36.18           H  
ATOM   3809  OD1 ASN A 257       5.645  17.053  15.952  1.00 36.18           O  
ATOM   3810  N   ASN A 258       4.218  12.900  17.888  1.00 33.35           N  
ATOM   3811  H   ASN A 258       3.890  12.038  18.300  1.00 33.35           H  
ATOM   3812  CA  ASN A 258       3.962  13.046  16.452  1.00 33.35           C  
ATOM   3813  HA  ASN A 258       3.997  14.099  16.173  1.00 33.35           H  
ATOM   3814  C   ASN A 258       2.551  12.511  16.115  1.00 33.35           C  
ATOM   3815  CB  ASN A 258       5.054  12.259  15.691  1.00 33.35           C  
ATOM   3816  HB2 ASN A 258       6.027  12.442  16.147  1.00 33.35           H  
ATOM   3817  HB3 ASN A 258       4.862  11.190  15.779  1.00 33.35           H  
ATOM   3818  O   ASN A 258       2.088  11.569  16.750  1.00 33.35           O  
ATOM   3819  CG  ASN A 258       5.155  12.613  14.216  1.00 33.35           C  
ATOM   3820  ND2 ASN A 258       6.232  12.237  13.571  1.00 33.35           N  
ATOM   3821 HD21 ASN A 258       6.320  12.526  12.607  1.00 33.35           H  
ATOM   3822 HD22 ASN A 258       6.980  11.763  14.055  1.00 33.35           H  
ATOM   3823  OD1 ASN A 258       4.271  13.217  13.627  1.00 33.35           O  
ATOM   3824  N   ASN A 259       1.882  13.053  15.089  1.00 36.61           N  
ATOM   3825  H   ASN A 259       2.406  13.717  14.538  1.00 36.61           H  
ATOM   3826  CA  ASN A 259       0.680  12.466  14.469  1.00 36.61           C  
ATOM   3827  HA  ASN A 259       0.293  13.210  13.773  1.00 36.61           H  
ATOM   3828  C   ASN A 259      -0.491  12.158  15.448  1.00 36.61           C  
ATOM   3829  CB  ASN A 259       1.154  11.269  13.618  1.00 36.61           C  
ATOM   3830  HB2 ASN A 259       1.981  11.584  12.982  1.00 36.61           H  
ATOM   3831  HB3 ASN A 259       1.532  10.494  14.284  1.00 36.61           H  
ATOM   3832  O   ASN A 259      -0.957  11.013  15.558  1.00 36.61           O  
ATOM   3833  CG  ASN A 259       0.098  10.661  12.716  1.00 36.61           C  
ATOM   3834  ND2 ASN A 259       0.284   9.421  12.328  1.00 36.61           N  
ATOM   3835 HD21 ASN A 259      -0.331   9.040  11.624  1.00 36.61           H  
ATOM   3836 HD22 ASN A 259       1.125   8.941  12.615  1.00 36.61           H  
ATOM   3837  OD1 ASN A 259      -0.895  11.270  12.339  1.00 36.61           O  
ATOM   3838  N   ASN A 260      -0.980  13.197  16.153  1.00 39.32           N  
ATOM   3839  H   ASN A 260      -0.529  14.092  16.030  1.00 39.32           H  
ATOM   3840  CA  ASN A 260      -2.026  13.100  17.188  1.00 39.32           C  
ATOM   3841  HA  ASN A 260      -1.568  12.649  18.068  1.00 39.32           H  
ATOM   3842  C   ASN A 260      -3.226  12.218  16.786  1.00 39.32           C  
ATOM   3843  CB  ASN A 260      -2.517  14.491  17.640  1.00 39.32           C  
ATOM   3844  HB2 ASN A 260      -1.681  15.076  18.023  1.00 39.32           H  
ATOM   3845  HB3 ASN A 260      -2.959  15.021  16.796  1.00 39.32           H  
ATOM   3846  O   ASN A 260      -3.763  12.334  15.685  1.00 39.32           O  
ATOM   3847  CG  ASN A 260      -3.549  14.341  18.756  1.00 39.32           C  
ATOM   3848  ND2 ASN A 260      -4.814  14.573  18.490  1.00 39.32           N  
ATOM   3849 HD21 ASN A 260      -5.098  14.959  17.600  1.00 39.32           H  
ATOM   3850 HD22 ASN A 260      -5.502  14.360  19.197  1.00 39.32           H  
ATOM   3851  OD1 ASN A 260      -3.237  13.880  19.841  1.00 39.32           O  
ATOM   3852  N   VAL A 261      -3.689  11.373  17.706  1.00 34.85           N  
ATOM   3853  H   VAL A 261      -3.253  11.382  18.618  1.00 34.85           H  
ATOM   3854  CA  VAL A 261      -4.951  10.632  17.604  1.00 34.85           C  
ATOM   3855  HA  VAL A 261      -5.438  10.908  16.669  1.00 34.85           H  
ATOM   3856  C   VAL A 261      -5.890  11.047  18.736  1.00 34.85           C  
ATOM   3857  CB  VAL A 261      -4.709   9.109  17.546  1.00 34.85           C  
ATOM   3858  HB  VAL A 261      -3.871   8.933  16.871  1.00 34.85           H  
ATOM   3859  O   VAL A 261      -5.434  11.325  19.851  1.00 34.85           O  
ATOM   3860  CG1 VAL A 261      -4.352   8.506  18.907  1.00 34.85           C  
ATOM   3861 HG11 VAL A 261      -3.526   9.055  19.359  1.00 34.85           H  
ATOM   3862 HG12 VAL A 261      -4.056   7.464  18.786  1.00 34.85           H  
ATOM   3863 HG13 VAL A 261      -5.209   8.536  19.580  1.00 34.85           H  
ATOM   3864  CG2 VAL A 261      -5.915   8.364  16.968  1.00 34.85           C  
ATOM   3865 HG21 VAL A 261      -5.674   7.307  16.856  1.00 34.85           H  
ATOM   3866 HG22 VAL A 261      -6.172   8.755  15.984  1.00 34.85           H  
ATOM   3867 HG23 VAL A 261      -6.777   8.444  17.631  1.00 34.85           H  
ATOM   3868  N   GLN A 262      -7.185  11.060  18.412  1.00 30.96           N  
ATOM   3869  H   GLN A 262      -7.425  10.774  17.474  1.00 30.96           H  
ATOM   3870  CA  GLN A 262      -8.309  11.400  19.284  1.00 30.96           C  
ATOM   3871  HA  GLN A 262      -9.187  11.391  18.637  1.00 30.96           H  
ATOM   3872  C   GLN A 262      -8.293  12.811  19.914  1.00 30.96           C  
ATOM   3873  CB  GLN A 262      -8.516  10.284  20.335  1.00 30.96           C  
ATOM   3874  HB2 GLN A 262      -7.792   9.482  20.193  1.00 30.96           H  
ATOM   3875  HB3 GLN A 262      -8.352  10.694  21.331  1.00 30.96           H  
ATOM   3876  O   GLN A 262      -7.297  13.542  19.910  1.00 30.96           O  
ATOM   3877  CG  GLN A 262      -9.922   9.671  20.261  1.00 30.96           C  
ATOM   3878  HG2 GLN A 262     -10.674  10.461  20.269  1.00 30.96           H  
ATOM   3879  HG3 GLN A 262     -10.021   9.106  19.334  1.00 30.96           H  
ATOM   3880  CD  GLN A 262     -10.187   8.739  21.438  1.00 30.96           C  
ATOM   3881  NE2 GLN A 262     -10.643   9.265  22.554  1.00 30.96           N  
ATOM   3882 HE21 GLN A 262     -10.807   8.659  23.345  1.00 30.96           H  
ATOM   3883 HE22 GLN A 262     -10.820  10.256  22.638  1.00 30.96           H  
ATOM   3884  OE1 GLN A 262      -9.960   7.543  21.370  1.00 30.96           O  
ATOM   3885  N   LEU A 263      -9.458  13.158  20.458  1.00 33.99           N  
ATOM   3886  H   LEU A 263     -10.201  12.479  20.386  1.00 33.99           H  
ATOM   3887  CA  LEU A 263      -9.676  14.102  21.552  1.00 33.99           C  
ATOM   3888  HA  LEU A 263      -8.724  14.434  21.968  1.00 33.99           H  
ATOM   3889  C   LEU A 263     -10.441  13.335  22.653  1.00 33.99           C  
ATOM   3890  CB  LEU A 263     -10.485  15.330  21.075  1.00 33.99           C  
ATOM   3891  HB2 LEU A 263     -10.777  15.886  21.967  1.00 33.99           H  
ATOM   3892  HB3 LEU A 263     -11.408  14.997  20.599  1.00 33.99           H  
ATOM   3893  O   LEU A 263     -10.850  12.191  22.430  1.00 33.99           O  
ATOM   3894  CG  LEU A 263      -9.751  16.319  20.146  1.00 33.99           C  
ATOM   3895  HG  LEU A 263      -8.716  16.425  20.472  1.00 33.99           H  
ATOM   3896  CD1 LEU A 263      -9.778  15.903  18.671  1.00 33.99           C  
ATOM   3897 HD11 LEU A 263      -9.312  16.680  18.064  1.00 33.99           H  
ATOM   3898 HD12 LEU A 263     -10.808  15.760  18.343  1.00 33.99           H  
ATOM   3899 HD13 LEU A 263      -9.218  14.979  18.529  1.00 33.99           H  
ATOM   3900  CD2 LEU A 263     -10.424  17.691  20.225  1.00 33.99           C  
ATOM   3901 HD21 LEU A 263     -10.385  18.062  21.249  1.00 33.99           H  
ATOM   3902 HD22 LEU A 263     -11.468  17.619  19.918  1.00 33.99           H  
ATOM   3903 HD23 LEU A 263      -9.904  18.403  19.584  1.00 33.99           H  
ATOM   3904  N   ASP A 264     -10.674  13.972  23.798  1.00 31.38           N  
ATOM   3905  H   ASP A 264     -10.361  14.927  23.892  1.00 31.38           H  
ATOM   3906  CA  ASP A 264     -11.747  13.584  24.722  1.00 31.38           C  
ATOM   3907  HA  ASP A 264     -12.434  12.928  24.187  1.00 31.38           H  
ATOM   3908  C   ASP A 264     -12.581  14.830  25.102  1.00 31.38           C  
ATOM   3909  CB  ASP A 264     -11.192  12.768  25.903  1.00 31.38           C  
ATOM   3910  HB2 ASP A 264     -10.966  13.425  26.743  1.00 31.38           H  
ATOM   3911  HB3 ASP A 264     -10.271  12.268  25.605  1.00 31.38           H  
ATOM   3912  O   ASP A 264     -12.482  15.858  24.427  1.00 31.38           O  
ATOM   3913  CG  ASP A 264     -12.214  11.700  26.310  1.00 31.38           C  
ATOM   3914  OD1 ASP A 264     -13.214  12.081  26.963  1.00 31.38           O  
ATOM   3915  OD2 ASP A 264     -12.060  10.540  25.870  1.00 31.38           O  
ATOM   3916  N   ASN A 265     -13.479  14.721  26.081  1.00 35.44           N  
ATOM   3917  H   ASN A 265     -13.455  13.882  26.643  1.00 35.44           H  
ATOM   3918  CA  ASN A 265     -14.695  15.535  26.136  1.00 35.44           C  
ATOM   3919  HA  ASN A 265     -14.996  15.705  25.103  1.00 35.44           H  
ATOM   3920  C   ASN A 265     -14.545  16.950  26.737  1.00 35.44           C  
ATOM   3921  CB  ASN A 265     -15.816  14.700  26.779  1.00 35.44           C  
ATOM   3922  HB2 ASN A 265     -16.668  15.341  27.005  1.00 35.44           H  
ATOM   3923  HB3 ASN A 265     -15.466  14.257  27.711  1.00 35.44           H  
ATOM   3924  O   ASN A 265     -13.720  17.221  27.605  1.00 35.44           O  
ATOM   3925  CG  ASN A 265     -16.293  13.612  25.833  1.00 35.44           C  
ATOM   3926  ND2 ASN A 265     -15.706  12.440  25.853  1.00 35.44           N  
ATOM   3927 HD21 ASN A 265     -15.988  11.763  25.158  1.00 35.44           H  
ATOM   3928 HD22 ASN A 265     -14.895  12.277  26.433  1.00 35.44           H  
ATOM   3929  OD1 ASN A 265     -17.180  13.817  25.019  1.00 35.44           O  
ATOM   3930  N   THR A 266     -15.397  17.849  26.233  1.00 33.65           N  
ATOM   3931  H   THR A 266     -16.022  17.524  25.509  1.00 33.65           H  
ATOM   3932  CA  THR A 266     -15.426  19.304  26.463  1.00 33.65           C  
ATOM   3933  HA  THR A 266     -14.495  19.728  26.086  1.00 33.65           H  
ATOM   3934  C   THR A 266     -15.591  19.719  27.930  1.00 33.65           C  
ATOM   3935  CB  THR A 266     -16.600  19.892  25.659  1.00 33.65           C  
ATOM   3936  HB  THR A 266     -17.536  19.527  26.081  1.00 33.65           H  
ATOM   3937  O   THR A 266     -16.351  19.107  28.675  1.00 33.65           O  
ATOM   3938  CG2 THR A 266     -16.652  21.419  25.615  1.00 33.65           C  
ATOM   3939 HG21 THR A 266     -17.441  21.747  24.939  1.00 33.65           H  
ATOM   3940 HG22 THR A 266     -15.695  21.815  25.274  1.00 33.65           H  
ATOM   3941 HG23 THR A 266     -16.875  21.815  26.606  1.00 33.65           H  
ATOM   3942  OG1 THR A 266     -16.526  19.464  24.316  1.00 33.65           O  
ATOM   3943  HG1 THR A 266     -17.222  19.916  23.834  1.00 33.65           H  
ATOM   3944  N   ASN A 267     -14.959  20.838  28.304  1.00 32.06           N  
ATOM   3945  H   ASN A 267     -14.313  21.247  27.644  1.00 32.06           H  
ATOM   3946  CA  ASN A 267     -15.003  21.478  29.625  1.00 32.06           C  
ATOM   3947  HA  ASN A 267     -14.642  20.763  30.365  1.00 32.06           H  
ATOM   3948  C   ASN A 267     -16.420  21.924  30.065  1.00 32.06           C  
ATOM   3949  CB  ASN A 267     -14.046  22.692  29.602  1.00 32.06           C  
ATOM   3950  HB2 ASN A 267     -14.428  23.440  28.907  1.00 32.06           H  
ATOM   3951  HB3 ASN A 267     -14.026  23.145  30.593  1.00 32.06           H  
ATOM   3952  O   ASN A 267     -16.778  23.094  29.931  1.00 32.06           O  
ATOM   3953  CG  ASN A 267     -12.632  22.361  29.172  1.00 32.06           C  
ATOM   3954  ND2 ASN A 267     -11.693  22.306  30.087  1.00 32.06           N  
ATOM   3955 HD21 ASN A 267     -11.911  22.462  31.061  1.00 32.06           H  
ATOM   3956 HD22 ASN A 267     -10.769  22.059  29.763  1.00 32.06           H  
ATOM   3957  OD1 ASN A 267     -12.360  22.144  28.004  1.00 32.06           O  
ATOM   3958  N   ILE A 268     -17.213  21.007  30.622  1.00 34.05           N  
ATOM   3959  H   ILE A 268     -16.911  20.044  30.597  1.00 34.05           H  
ATOM   3960  CA  ILE A 268     -18.456  21.296  31.355  1.00 34.05           C  
ATOM   3961  HA  ILE A 268     -18.429  22.334  31.687  1.00 34.05           H  
ATOM   3962  C   ILE A 268     -18.503  20.361  32.576  1.00 34.05           C  
ATOM   3963  CB  ILE A 268     -19.713  21.091  30.467  1.00 34.05           C  
ATOM   3964  HB  ILE A 268     -19.786  20.032  30.221  1.00 34.05           H  
ATOM   3965  O   ILE A 268     -18.397  19.151  32.407  1.00 34.05           O  
ATOM   3966  CG1 ILE A 268     -19.640  21.879  29.136  1.00 34.05           C  
ATOM   3967 HG12 ILE A 268     -18.755  21.561  28.584  1.00 34.05           H  
ATOM   3968 HG13 ILE A 268     -19.542  22.944  29.349  1.00 34.05           H  
ATOM   3969  CG2 ILE A 268     -20.976  21.491  31.259  1.00 34.05           C  
ATOM   3970 HG21 ILE A 268     -21.043  20.925  32.189  1.00 34.05           H  
ATOM   3971 HG22 ILE A 268     -21.874  21.264  30.685  1.00 34.05           H  
ATOM   3972 HG23 ILE A 268     -20.954  22.557  31.487  1.00 34.05           H  
ATOM   3973  CD1 ILE A 268     -20.836  21.671  28.196  1.00 34.05           C  
ATOM   3974 HD11 ILE A 268     -20.621  22.137  27.235  1.00 34.05           H  
ATOM   3975 HD12 ILE A 268     -21.007  20.606  28.044  1.00 34.05           H  
ATOM   3976 HD13 ILE A 268     -21.733  22.134  28.608  1.00 34.05           H  
ATOM   3977  N   SER A 269     -18.698  20.825  33.811  1.00 29.46           N  
ATOM   3978  H   SER A 269     -18.680  20.115  34.529  1.00 29.46           H  
ATOM   3979  CA  SER A 269     -18.788  22.206  34.324  1.00 29.46           C  
ATOM   3980  HA  SER A 269     -19.208  22.863  33.562  1.00 29.46           H  
ATOM   3981  C   SER A 269     -17.373  22.746  34.686  1.00 29.46           C  
ATOM   3982  CB  SER A 269     -19.812  22.130  35.459  1.00 29.46           C  
ATOM   3983  HB2 SER A 269     -20.136  23.125  35.765  1.00 29.46           H  
ATOM   3984  HB3 SER A 269     -20.700  21.615  35.092  1.00 29.46           H  
ATOM   3985  O   SER A 269     -16.388  22.102  34.338  1.00 29.46           O  
ATOM   3986  OG  SER A 269     -19.303  21.404  36.556  1.00 29.46           O  
ATOM   3987  HG  SER A 269     -19.136  22.037  37.258  1.00 29.46           H  
ATOM   3988  N   GLN A 270     -17.079  23.936  35.234  1.00 31.33           N  
ATOM   3989  H   GLN A 270     -16.075  24.045  35.251  1.00 31.33           H  
ATOM   3990  CA  GLN A 270     -17.793  25.006  35.958  1.00 31.33           C  
ATOM   3991  HA  GLN A 270     -17.038  25.787  36.051  1.00 31.33           H  
ATOM   3992  C   GLN A 270     -18.190  24.697  37.424  1.00 31.33           C  
ATOM   3993  CB  GLN A 270     -18.885  25.670  35.096  1.00 31.33           C  
ATOM   3994  HB2 GLN A 270     -18.444  25.977  34.148  1.00 31.33           H  
ATOM   3995  HB3 GLN A 270     -19.688  24.964  34.883  1.00 31.33           H  
ATOM   3996  O   GLN A 270     -19.025  23.841  37.676  1.00 31.33           O  
ATOM   3997  CG  GLN A 270     -19.483  26.906  35.789  1.00 31.33           C  
ATOM   3998  HG2 GLN A 270     -19.944  26.598  36.727  1.00 31.33           H  
ATOM   3999  HG3 GLN A 270     -18.687  27.617  36.014  1.00 31.33           H  
ATOM   4000  CD  GLN A 270     -20.550  27.624  34.968  1.00 31.33           C  
ATOM   4001  NE2 GLN A 270     -21.154  28.655  35.515  1.00 31.33           N  
ATOM   4002 HE21 GLN A 270     -20.937  28.930  36.462  1.00 31.33           H  
ATOM   4003 HE22 GLN A 270     -21.852  29.112  34.945  1.00 31.33           H  
ATOM   4004  OE1 GLN A 270     -20.865  27.287  33.841  1.00 31.33           O  
ATOM   4005  N   PHE A 271     -17.653  25.482  38.371  1.00 31.08           N  
ATOM   4006  H   PHE A 271     -17.000  26.188  38.064  1.00 31.08           H  
ATOM   4007  CA  PHE A 271     -17.853  25.393  39.834  1.00 31.08           C  
ATOM   4008  HA  PHE A 271     -17.262  26.205  40.256  1.00 31.08           H  
ATOM   4009  C   PHE A 271     -17.361  24.085  40.512  1.00 31.08           C  
ATOM   4010  CB  PHE A 271     -19.319  25.699  40.205  1.00 31.08           C  
ATOM   4011  HB2 PHE A 271     -19.431  25.649  41.288  1.00 31.08           H  
ATOM   4012  HB3 PHE A 271     -19.951  24.906  39.805  1.00 31.08           H  
ATOM   4013  O   PHE A 271     -17.627  22.990  40.035  1.00 31.08           O  
ATOM   4014  CG  PHE A 271     -19.865  27.044  39.750  1.00 31.08           C  
ATOM   4015  CD1 PHE A 271     -19.164  28.237  40.017  1.00 31.08           C  
ATOM   4016  HD1 PHE A 271     -18.223  28.214  40.547  1.00 31.08           H  
ATOM   4017  CD2 PHE A 271     -21.114  27.108  39.101  1.00 31.08           C  
ATOM   4018  HD2 PHE A 271     -21.670  26.201  38.915  1.00 31.08           H  
ATOM   4019  CE1 PHE A 271     -19.697  29.476  39.619  1.00 31.08           C  
ATOM   4020  HE1 PHE A 271     -19.158  30.386  39.840  1.00 31.08           H  
ATOM   4021  CE2 PHE A 271     -21.651  28.348  38.711  1.00 31.08           C  
ATOM   4022  HE2 PHE A 271     -22.620  28.388  38.235  1.00 31.08           H  
ATOM   4023  CZ  PHE A 271     -20.940  29.534  38.966  1.00 31.08           C  
ATOM   4024  HZ  PHE A 271     -21.359  30.490  38.688  1.00 31.08           H  
ATOM   4025  N   ASN A 272     -16.678  24.125  41.664  1.00 30.97           N  
ATOM   4026  H   ASN A 272     -16.474  23.218  42.058  1.00 30.97           H  
ATOM   4027  CA  ASN A 272     -15.936  25.258  42.239  1.00 30.97           C  
ATOM   4028  HA  ASN A 272     -15.532  25.849  41.417  1.00 30.97           H  
ATOM   4029  C   ASN A 272     -14.694  24.765  43.007  1.00 30.97           C  
ATOM   4030  CB  ASN A 272     -16.853  26.177  43.080  1.00 30.97           C  
ATOM   4031  HB2 ASN A 272     -17.065  25.754  44.062  1.00 30.97           H  
ATOM   4032  HB3 ASN A 272     -17.810  26.326  42.580  1.00 30.97           H  
ATOM   4033  O   ASN A 272     -13.623  24.639  42.418  1.00 30.97           O  
ATOM   4034  CG  ASN A 272     -16.226  27.549  43.226  1.00 30.97           C  
ATOM   4035  ND2 ASN A 272     -15.700  27.902  44.372  1.00 30.97           N  
ATOM   4036 HD21 ASN A 272     -15.695  27.286  45.172  1.00 30.97           H  
ATOM   4037 HD22 ASN A 272     -15.238  28.798  44.427  1.00 30.97           H  
ATOM   4038  OD1 ASN A 272     -16.190  28.307  42.269  1.00 30.97           O  
ATOM   4039  N   ASP A 273     -14.841  24.461  44.295  1.00 32.77           N  
ATOM   4040  H   ASP A 273     -15.736  24.618  44.736  1.00 32.77           H  
ATOM   4041  CA  ASP A 273     -13.769  23.999  45.176  1.00 32.77           C  
ATOM   4042  HA  ASP A 273     -12.892  24.611  44.967  1.00 32.77           H  
ATOM   4043  C   ASP A 273     -13.453  22.517  44.899  1.00 32.77           C  
ATOM   4044  CB  ASP A 273     -14.174  24.287  46.626  1.00 32.77           C  
ATOM   4045  HB2 ASP A 273     -15.088  23.745  46.871  1.00 32.77           H  
ATOM   4046  HB3 ASP A 273     -13.384  23.963  47.304  1.00 32.77           H  
ATOM   4047  O   ASP A 273     -14.371  21.709  44.781  1.00 32.77           O  
ATOM   4048  CG  ASP A 273     -14.395  25.789  46.786  1.00 32.77           C  
ATOM   4049  OD1 ASP A 273     -13.383  26.497  46.980  1.00 32.77           O  
ATOM   4050  OD2 ASP A 273     -15.550  26.232  46.575  1.00 32.77           O  
ATOM   4051  N   SER A 274     -12.213  22.072  44.668  1.00 27.49           N  
ATOM   4052  H   SER A 274     -12.229  21.093  44.420  1.00 27.49           H  
ATOM   4053  CA  SER A 274     -10.875  22.604  45.004  1.00 27.49           C  
ATOM   4054  HA  SER A 274     -10.207  21.925  44.474  1.00 27.49           H  
ATOM   4055  C   SER A 274     -10.466  22.444  46.476  1.00 27.49           C  
ATOM   4056  CB  SER A 274     -10.547  23.982  44.393  1.00 27.49           C  
ATOM   4057  HB2 SER A 274     -11.294  24.264  43.651  1.00 27.49           H  
ATOM   4058  HB3 SER A 274      -9.594  23.897  43.871  1.00 27.49           H  
ATOM   4059  O   SER A 274     -11.312  22.430  47.362  1.00 27.49           O  
ATOM   4060  OG  SER A 274     -10.402  24.999  45.373  1.00 27.49           O  
ATOM   4061  HG  SER A 274     -11.260  25.269  45.707  1.00 27.49           H  
ATOM   4062  N   LYS A 275      -9.143  22.326  46.699  1.00 33.52           N  
ATOM   4063  H   LYS A 275      -8.557  22.452  45.886  1.00 33.52           H  
ATOM   4064  CA  LYS A 275      -8.466  21.895  47.943  1.00 33.52           C  
ATOM   4065  HA  LYS A 275      -7.395  21.970  47.757  1.00 33.52           H  
ATOM   4066  C   LYS A 275      -8.737  20.426  48.326  1.00 33.52           C  
ATOM   4067  CB  LYS A 275      -8.789  22.858  49.104  1.00 33.52           C  
ATOM   4068  HB2 LYS A 275      -9.860  22.857  49.307  1.00 33.52           H  
ATOM   4069  HB3 LYS A 275      -8.295  22.511  50.011  1.00 33.52           H  
ATOM   4070  O   LYS A 275      -9.823  19.908  48.124  1.00 33.52           O  
ATOM   4071  CG  LYS A 275      -8.321  24.289  48.821  1.00 33.52           C  
ATOM   4072  HG2 LYS A 275      -8.729  24.646  47.876  1.00 33.52           H  
ATOM   4073  HG3 LYS A 275      -7.233  24.284  48.747  1.00 33.52           H  
ATOM   4074  CD  LYS A 275      -8.776  25.248  49.929  1.00 33.52           C  
ATOM   4075  HD2 LYS A 275      -9.826  25.495  49.768  1.00 33.52           H  
ATOM   4076  HD3 LYS A 275      -8.676  24.776  50.906  1.00 33.52           H  
ATOM   4077  CE  LYS A 275      -7.930  26.521  49.875  1.00 33.52           C  
ATOM   4078  HE2 LYS A 275      -8.456  27.326  50.388  1.00 33.52           H  
ATOM   4079  HE3 LYS A 275      -7.802  26.804  48.830  1.00 33.52           H  
ATOM   4080  NZ  LYS A 275      -6.618  26.277  50.517  1.00 33.52           N  
ATOM   4081  HZ1 LYS A 275      -6.687  26.272  51.524  1.00 33.52           H  
ATOM   4082  HZ2 LYS A 275      -5.875  26.900  50.235  1.00 33.52           H  
ATOM   4083  HZ3 LYS A 275      -6.288  25.341  50.332  1.00 33.52           H  
ATOM   4084  N   GLU A 276      -7.784  19.677  48.878  1.00 41.23           N  
ATOM   4085  H   GLU A 276      -8.104  18.752  49.128  1.00 41.23           H  
ATOM   4086  CA  GLU A 276      -6.320  19.846  48.946  1.00 41.23           C  
ATOM   4087  HA  GLU A 276      -5.954  20.276  48.014  1.00 41.23           H  
ATOM   4088  C   GLU A 276      -5.671  18.450  49.094  1.00 41.23           C  
ATOM   4089  CB  GLU A 276      -5.909  20.743  50.137  1.00 41.23           C  
ATOM   4090  HB2 GLU A 276      -5.291  20.153  50.814  1.00 41.23           H  
ATOM   4091  HB3 GLU A 276      -6.789  21.062  50.694  1.00 41.23           H  
ATOM   4092  O   GLU A 276      -6.367  17.463  49.331  1.00 41.23           O  
ATOM   4093  CG  GLU A 276      -5.086  21.971  49.714  1.00 41.23           C  
ATOM   4094  HG2 GLU A 276      -5.589  22.476  48.889  1.00 41.23           H  
ATOM   4095  HG3 GLU A 276      -4.117  21.635  49.347  1.00 41.23           H  
ATOM   4096  CD  GLU A 276      -4.900  22.972  50.866  1.00 41.23           C  
ATOM   4097  OE1 GLU A 276      -3.858  22.939  51.552  1.00 41.23           O  
ATOM   4098  OE2 GLU A 276      -5.798  23.825  51.066  1.00 41.23           O  
ATOM   4099  N   LEU A 277      -4.341  18.359  48.997  1.00 31.78           N  
ATOM   4100  H   LEU A 277      -3.803  19.205  48.870  1.00 31.78           H  
ATOM   4101  CA  LEU A 277      -3.576  17.148  49.319  1.00 31.78           C  
ATOM   4102  HA  LEU A 277      -4.232  16.456  49.848  1.00 31.78           H  
ATOM   4103  C   LEU A 277      -2.426  17.512  50.268  1.00 31.78           C  
ATOM   4104  CB  LEU A 277      -3.105  16.477  48.015  1.00 31.78           C  
ATOM   4105  HB2 LEU A 277      -3.975  16.308  47.381  1.00 31.78           H  
ATOM   4106  HB3 LEU A 277      -2.441  17.168  47.495  1.00 31.78           H  
ATOM   4107  O   LEU A 277      -1.859  18.598  50.157  1.00 31.78           O  
ATOM   4108  CG  LEU A 277      -2.368  15.135  48.198  1.00 31.78           C  
ATOM   4109  HG  LEU A 277      -1.478  15.290  48.809  1.00 31.78           H  
ATOM   4110  CD1 LEU A 277      -3.241  14.065  48.859  1.00 31.78           C  
ATOM   4111 HD11 LEU A 277      -3.504  14.355  49.877  1.00 31.78           H  
ATOM   4112 HD12 LEU A 277      -4.155  13.924  48.282  1.00 31.78           H  
ATOM   4113 HD13 LEU A 277      -2.698  13.121  48.902  1.00 31.78           H  
ATOM   4114  CD2 LEU A 277      -1.925  14.601  46.836  1.00 31.78           C  
ATOM   4115 HD21 LEU A 277      -2.794  14.418  46.203  1.00 31.78           H  
ATOM   4116 HD22 LEU A 277      -1.276  15.330  46.350  1.00 31.78           H  
ATOM   4117 HD23 LEU A 277      -1.370  13.672  46.964  1.00 31.78           H  
ATOM   4118  N   ASN A 278      -2.104  16.633  51.222  1.00 41.05           N  
ATOM   4119  H   ASN A 278      -2.574  15.739  51.245  1.00 41.05           H  
ATOM   4120  CA  ASN A 278      -1.190  16.979  52.312  1.00 41.05           C  
ATOM   4121  HA  ASN A 278      -1.527  17.940  52.701  1.00 41.05           H  
ATOM   4122  C   ASN A 278       0.255  17.198  51.823  1.00 41.05           C  
ATOM   4123  CB  ASN A 278      -1.313  15.961  53.459  1.00 41.05           C  
ATOM   4124  HB2 ASN A 278      -2.364  15.716  53.616  1.00 41.05           H  
ATOM   4125  HB3 ASN A 278      -0.775  15.049  53.198  1.00 41.05           H  
ATOM   4126  O   ASN A 278       0.775  16.445  50.998  1.00 41.05           O  
ATOM   4127  CG  ASN A 278      -0.773  16.504  54.773  1.00 41.05           C  
ATOM   4128  ND2 ASN A 278      -0.805  15.723  55.825  1.00 41.05           N  
ATOM   4129 HD21 ASN A 278      -0.472  16.134  56.685  1.00 41.05           H  
ATOM   4130 HD22 ASN A 278      -1.195  14.792  55.773  1.00 41.05           H  
ATOM   4131  OD1 ASN A 278      -0.337  17.635  54.886  1.00 41.05           O  
ATOM   4132  N   ILE A 279       0.896  18.248  52.334  1.00 35.20           N  
ATOM   4133  H   ILE A 279       0.471  18.714  53.123  1.00 35.20           H  
ATOM   4134  CA  ILE A 279       2.102  18.839  51.751  1.00 35.20           C  
ATOM   4135  HA  ILE A 279       2.144  18.540  50.703  1.00 35.20           H  
ATOM   4136  C   ILE A 279       3.350  18.287  52.451  1.00 35.20           C  
ATOM   4137  CB  ILE A 279       2.016  20.386  51.773  1.00 35.20           C  
ATOM   4138  HB  ILE A 279       2.044  20.715  52.812  1.00 35.20           H  
ATOM   4139  O   ILE A 279       3.464  18.305  53.676  1.00 35.20           O  
ATOM   4140  CG1 ILE A 279       0.693  20.889  51.138  1.00 35.20           C  
ATOM   4141 HG12 ILE A 279      -0.156  20.439  51.653  1.00 35.20           H  
ATOM   4142 HG13 ILE A 279       0.649  20.580  50.094  1.00 35.20           H  
ATOM   4143  CG2 ILE A 279       3.224  20.994  51.030  1.00 35.20           C  
ATOM   4144 HG21 ILE A 279       3.231  22.077  51.151  1.00 35.20           H  
ATOM   4145 HG22 ILE A 279       3.168  20.757  49.967  1.00 35.20           H  
ATOM   4146 HG23 ILE A 279       4.165  20.619  51.432  1.00 35.20           H  
ATOM   4147  CD1 ILE A 279       0.480  22.405  51.216  1.00 35.20           C  
ATOM   4148 HD11 ILE A 279      -0.520  22.645  50.856  1.00 35.20           H  
ATOM   4149 HD12 ILE A 279       1.206  22.930  50.595  1.00 35.20           H  
ATOM   4150 HD13 ILE A 279       0.567  22.733  52.252  1.00 35.20           H  
ATOM   4151  N   LYS A 280       4.329  17.823  51.666  1.00 30.91           N  
ATOM   4152  H   LYS A 280       4.159  17.845  50.671  1.00 30.91           H  
ATOM   4153  CA  LYS A 280       5.586  17.212  52.140  1.00 30.91           C  
ATOM   4154  HA  LYS A 280       5.346  16.594  53.006  1.00 30.91           H  
ATOM   4155  C   LYS A 280       6.597  18.270  52.629  1.00 30.91           C  
ATOM   4156  CB  LYS A 280       6.116  16.289  51.024  1.00 30.91           C  
ATOM   4157  HB2 LYS A 280       6.490  16.904  50.205  1.00 30.91           H  
ATOM   4158  HB3 LYS A 280       5.285  15.695  50.642  1.00 30.91           H  
ATOM   4159  O   LYS A 280       7.690  18.394  52.081  1.00 30.91           O  
ATOM   4160  CG  LYS A 280       7.217  15.315  51.480  1.00 30.91           C  
ATOM   4161  HG2 LYS A 280       6.816  14.649  52.243  1.00 30.91           H  
ATOM   4162  HG3 LYS A 280       8.057  15.868  51.902  1.00 30.91           H  
ATOM   4163  CD  LYS A 280       7.717  14.488  50.286  1.00 30.91           C  
ATOM   4164  HD2 LYS A 280       8.080  15.167  49.515  1.00 30.91           H  
ATOM   4165  HD3 LYS A 280       6.888  13.907  49.882  1.00 30.91           H  
ATOM   4166  CE  LYS A 280       8.852  13.545  50.705  1.00 30.91           C  
ATOM   4167  HE2 LYS A 280       9.648  14.141  51.152  1.00 30.91           H  
ATOM   4168  HE3 LYS A 280       8.475  12.864  51.469  1.00 30.91           H  
ATOM   4169  NZ  LYS A 280       9.380  12.777  49.546  1.00 30.91           N  
ATOM   4170  HZ1 LYS A 280       9.738  13.403  48.839  1.00 30.91           H  
ATOM   4171  HZ2 LYS A 280      10.129  12.164  49.832  1.00 30.91           H  
ATOM   4172  HZ3 LYS A 280       8.652  12.215  49.128  1.00 30.91           H  
ATOM   4173  N   ILE A 281       6.220  19.067  53.632  1.00 33.67           N  
ATOM   4174  H   ILE A 281       5.301  18.914  54.022  1.00 33.67           H  
ATOM   4175  CA  ILE A 281       6.998  20.227  54.103  1.00 33.67           C  
ATOM   4176  HA  ILE A 281       7.335  20.774  53.222  1.00 33.67           H  
ATOM   4177  C   ILE A 281       8.263  19.784  54.861  1.00 33.67           C  
ATOM   4178  CB  ILE A 281       6.129  21.219  54.925  1.00 33.67           C  
ATOM   4179  HB  ILE A 281       5.801  20.724  55.839  1.00 33.67           H  
ATOM   4180  O   ILE A 281       8.268  19.629  56.082  1.00 33.67           O  
ATOM   4181  CG1 ILE A 281       4.875  21.660  54.132  1.00 33.67           C  
ATOM   4182 HG12 ILE A 281       4.295  20.774  53.872  1.00 33.67           H  
ATOM   4183 HG13 ILE A 281       5.185  22.146  53.207  1.00 33.67           H  
ATOM   4184  CG2 ILE A 281       6.961  22.463  55.308  1.00 33.67           C  
ATOM   4185 HG21 ILE A 281       6.374  23.136  55.933  1.00 33.67           H  
ATOM   4186 HG22 ILE A 281       7.840  22.181  55.888  1.00 33.67           H  
ATOM   4187 HG23 ILE A 281       7.283  22.993  54.412  1.00 33.67           H  
ATOM   4188  CD1 ILE A 281       3.918  22.596  54.881  1.00 33.67           C  
ATOM   4189 HD11 ILE A 281       3.662  22.170  55.850  1.00 33.67           H  
ATOM   4190 HD12 ILE A 281       3.005  22.717  54.297  1.00 33.67           H  
ATOM   4191 HD13 ILE A 281       4.369  23.580  55.016  1.00 33.67           H  
ATOM   4192  N   LYS A 282       9.381  19.668  54.137  1.00 31.93           N  
ATOM   4193  H   LYS A 282       9.274  19.718  53.133  1.00 31.93           H  
ATOM   4194  CA  LYS A 282      10.712  19.948  54.697  1.00 31.93           C  
ATOM   4195  HA  LYS A 282      10.805  19.449  55.662  1.00 31.93           H  
ATOM   4196  C   LYS A 282      10.802  21.462  54.910  1.00 31.93           C  
ATOM   4197  CB  LYS A 282      11.793  19.417  53.739  1.00 31.93           C  
ATOM   4198  HB2 LYS A 282      11.631  18.348  53.608  1.00 31.93           H  
ATOM   4199  HB3 LYS A 282      11.675  19.899  52.768  1.00 31.93           H  
ATOM   4200  O   LYS A 282      10.409  22.219  54.026  1.00 31.93           O  
ATOM   4201  CG  LYS A 282      13.236  19.643  54.228  1.00 31.93           C  
ATOM   4202  HG2 LYS A 282      13.453  20.711  54.238  1.00 31.93           H  
ATOM   4203  HG3 LYS A 282      13.346  19.247  55.237  1.00 31.93           H  
ATOM   4204  CD  LYS A 282      14.218  18.920  53.291  1.00 31.93           C  
ATOM   4205  HD2 LYS A 282      14.014  17.850  53.343  1.00 31.93           H  
ATOM   4206  HD3 LYS A 282      14.041  19.242  52.265  1.00 31.93           H  
ATOM   4207  CE  LYS A 282      15.699  19.137  53.635  1.00 31.93           C  
ATOM   4208  HE2 LYS A 282      15.855  18.993  54.704  1.00 31.93           H  
ATOM   4209  HE3 LYS A 282      16.276  18.381  53.102  1.00 31.93           H  
ATOM   4210  NZ  LYS A 282      16.171  20.476  53.214  1.00 31.93           N  
ATOM   4211  HZ1 LYS A 282      17.175  20.573  53.163  1.00 31.93           H  
ATOM   4212  HZ2 LYS A 282      15.754  20.758  52.339  1.00 31.93           H  
ATOM   4213  HZ3 LYS A 282      15.807  21.228  53.783  1.00 31.93           H  
ATOM   4214  N   LYS A 283      11.288  21.919  56.070  1.00 32.19           N  
ATOM   4215  H   LYS A 283      11.585  21.243  56.759  1.00 32.19           H  
ATOM   4216  CA  LYS A 283      11.273  23.348  56.442  1.00 32.19           C  
ATOM   4217  HA  LYS A 283      10.367  23.766  56.004  1.00 32.19           H  
ATOM   4218  C   LYS A 283      12.415  24.152  55.799  1.00 32.19           C  
ATOM   4219  CB  LYS A 283      11.148  23.517  57.969  1.00 32.19           C  
ATOM   4220  HB2 LYS A 283      10.461  22.760  58.349  1.00 32.19           H  
ATOM   4221  HB3 LYS A 283      12.117  23.353  58.441  1.00 32.19           H  
ATOM   4222  O   LYS A 283      13.193  24.809  56.492  1.00 32.19           O  
ATOM   4223  CG  LYS A 283      10.574  24.899  58.345  1.00 32.19           C  
ATOM   4224  HG2 LYS A 283       9.624  24.753  58.860  1.00 32.19           H  
ATOM   4225  HG3 LYS A 283      10.372  25.478  57.443  1.00 32.19           H  
ATOM   4226  CD  LYS A 283      11.503  25.721  59.245  1.00 32.19           C  
ATOM   4227  HD2 LYS A 283      11.689  25.188  60.178  1.00 32.19           H  
ATOM   4228  HD3 LYS A 283      12.448  25.869  58.723  1.00 32.19           H  
ATOM   4229  CE  LYS A 283      10.850  27.078  59.537  1.00 32.19           C  
ATOM   4230  HE2 LYS A 283      10.277  27.376  58.658  1.00 32.19           H  
ATOM   4231  HE3 LYS A 283      10.158  26.971  60.372  1.00 32.19           H  
ATOM   4232  NZ  LYS A 283      11.868  28.118  59.809  1.00 32.19           N  
ATOM   4233  HZ1 LYS A 283      12.376  28.276  58.951  1.00 32.19           H  
ATOM   4234  HZ2 LYS A 283      11.431  28.995  60.057  1.00 32.19           H  
ATOM   4235  HZ3 LYS A 283      12.514  27.830  60.530  1.00 32.19           H  
ATOM   4236  N   ASP A 284      12.493  24.092  54.474  1.00 32.35           N  
ATOM   4237  H   ASP A 284      11.775  23.564  53.999  1.00 32.35           H  
ATOM   4238  CA  ASP A 284      13.306  24.980  53.644  1.00 32.35           C  
ATOM   4239  HA  ASP A 284      14.219  25.228  54.186  1.00 32.35           H  
ATOM   4240  C   ASP A 284      12.526  26.285  53.400  1.00 32.35           C  
ATOM   4241  CB  ASP A 284      13.722  24.258  52.354  1.00 32.35           C  
ATOM   4242  HB2 ASP A 284      14.324  24.935  51.748  1.00 32.35           H  
ATOM   4243  HB3 ASP A 284      12.829  23.991  51.788  1.00 32.35           H  
ATOM   4244  O   ASP A 284      11.298  26.283  53.356  1.00 32.35           O  
ATOM   4245  CG  ASP A 284      14.541  22.994  52.644  1.00 32.35           C  
ATOM   4246  OD1 ASP A 284      15.284  22.951  53.653  1.00 32.35           O  
ATOM   4247  OD2 ASP A 284      14.450  22.005  51.884  1.00 32.35           O  
ATOM   4248  N   ASN A 285      13.214  27.429  53.359  1.00 34.41           N  
ATOM   4249  H   ASN A 285      14.219  27.392  53.256  1.00 34.41           H  
ATOM   4250  CA  ASN A 285      12.605  28.698  53.782  1.00 34.41           C  
ATOM   4251  HA  ASN A 285      11.582  28.511  54.111  1.00 34.41           H  
ATOM   4252  C   ASN A 285      12.492  29.715  52.634  1.00 34.41           C  
ATOM   4253  CB  ASN A 285      13.358  29.248  55.017  1.00 34.41           C  
ATOM   4254  HB2 ASN A 285      14.387  29.480  54.744  1.00 34.41           H  
ATOM   4255  HB3 ASN A 285      12.882  30.175  55.334  1.00 34.41           H  
ATOM   4256  O   ASN A 285      13.354  30.582  52.479  1.00 34.41           O  
ATOM   4257  CG  ASN A 285      13.355  28.288  56.198  1.00 34.41           C  
ATOM   4258  ND2 ASN A 285      14.297  27.376  56.245  1.00 34.41           N  
ATOM   4259 HD21 ASN A 285      15.011  27.356  55.532  1.00 34.41           H  
ATOM   4260 HD22 ASN A 285      14.093  26.533  56.764  1.00 34.41           H  
ATOM   4261  OD1 ASN A 285      12.518  28.340  57.093  1.00 34.41           O  
ATOM   4262  N   ASN A 286      11.404  29.646  51.860  1.00 39.05           N  
ATOM   4263  H   ASN A 286      10.747  28.893  52.002  1.00 39.05           H  
ATOM   4264  CA  ASN A 286      10.937  30.787  51.066  1.00 39.05           C  
ATOM   4265  HA  ASN A 286      11.099  31.676  51.675  1.00 39.05           H  
ATOM   4266  C   ASN A 286       9.418  30.758  50.797  1.00 39.05           C  
ATOM   4267  CB  ASN A 286      11.775  30.939  49.779  1.00 39.05           C  
ATOM   4268  HB2 ASN A 286      12.709  30.382  49.854  1.00 39.05           H  
ATOM   4269  HB3 ASN A 286      11.232  30.563  48.911  1.00 39.05           H  
ATOM   4270  O   ASN A 286       8.689  29.951  51.368  1.00 39.05           O  
ATOM   4271  CG  ASN A 286      12.102  32.406  49.584  1.00 39.05           C  
ATOM   4272  ND2 ASN A 286      13.209  32.854  50.124  1.00 39.05           N  
ATOM   4273 HD21 ASN A 286      13.785  32.225  50.665  1.00 39.05           H  
ATOM   4274 HD22 ASN A 286      13.428  33.832  50.000  1.00 39.05           H  
ATOM   4275  OD1 ASN A 286      11.311  33.182  49.069  1.00 39.05           O  
ATOM   4276  N   ASN A 287       8.955  31.698  49.974  1.00 39.09           N  
ATOM   4277  H   ASN A 287       9.640  32.257  49.487  1.00 39.09           H  
ATOM   4278  CA  ASN A 287       7.552  32.003  49.698  1.00 39.09           C  
ATOM   4279  HA  ASN A 287       6.964  31.748  50.580  1.00 39.09           H  
ATOM   4280  C   ASN A 287       7.017  31.156  48.511  1.00 39.09           C  
ATOM   4281  CB  ASN A 287       7.470  33.528  49.476  1.00 39.09           C  
ATOM   4282  HB2 ASN A 287       7.984  33.792  48.552  1.00 39.09           H  
ATOM   4283  HB3 ASN A 287       6.427  33.836  49.395  1.00 39.09           H  
ATOM   4284  O   ASN A 287       7.804  30.616  47.742  1.00 39.09           O  
ATOM   4285  CG  ASN A 287       8.057  34.333  50.623  1.00 39.09           C  
ATOM   4286  ND2 ASN A 287       9.314  34.712  50.561  1.00 39.09           N  
ATOM   4287 HD21 ASN A 287       9.911  34.429  49.796  1.00 39.09           H  
ATOM   4288 HD22 ASN A 287       9.649  35.264  51.337  1.00 39.09           H  
ATOM   4289  OD1 ASN A 287       7.396  34.620  51.604  1.00 39.09           O  
ATOM   4290  N   ASN A 288       5.707  31.009  48.281  1.00 39.33           N  
ATOM   4291  H   ASN A 288       5.480  30.336  47.562  1.00 39.33           H  
ATOM   4292  CA  ASN A 288       4.568  31.706  48.893  1.00 39.33           C  
ATOM   4293  HA  ASN A 288       4.830  32.011  49.906  1.00 39.33           H  
ATOM   4294  C   ASN A 288       3.307  30.807  48.986  1.00 39.33           C  
ATOM   4295  CB  ASN A 288       4.270  32.958  48.027  1.00 39.33           C  
ATOM   4296  HB2 ASN A 288       5.191  33.356  47.601  1.00 39.33           H  
ATOM   4297  HB3 ASN A 288       3.625  32.681  47.193  1.00 39.33           H  
ATOM   4298  O   ASN A 288       3.305  29.676  48.510  1.00 39.33           O  
ATOM   4299  CG  ASN A 288       3.603  34.077  48.810  1.00 39.33           C  
ATOM   4300  ND2 ASN A 288       3.354  35.204  48.191  1.00 39.33           N  
ATOM   4301 HD21 ASN A 288       3.555  35.315  47.207  1.00 39.33           H  
ATOM   4302 HD22 ASN A 288       2.847  35.893  48.728  1.00 39.33           H  
ATOM   4303  OD1 ASN A 288       3.312  33.953  49.987  1.00 39.33           O  
ATOM   4304  N   ASN A 289       2.210  31.347  49.528  1.00 40.76           N  
ATOM   4305  H   ASN A 289       2.306  32.287  49.887  1.00 40.76           H  
ATOM   4306  CA  ASN A 289       0.826  30.862  49.377  1.00 40.76           C  
ATOM   4307  HA  ASN A 289       0.219  31.509  50.010  1.00 40.76           H  
ATOM   4308  C   ASN A 289       0.496  29.441  49.897  1.00 40.76           C  
ATOM   4309  CB  ASN A 289       0.339  31.108  47.929  1.00 40.76           C  
ATOM   4310  HB2 ASN A 289       0.988  30.577  47.233  1.00 40.76           H  
ATOM   4311  HB3 ASN A 289      -0.666  30.700  47.816  1.00 40.76           H  
ATOM   4312  O   ASN A 289      -0.560  28.906  49.562  1.00 40.76           O  
ATOM   4313  CG  ASN A 289       0.262  32.569  47.522  1.00 40.76           C  
ATOM   4314  ND2 ASN A 289      -0.139  32.841  46.303  1.00 40.76           N  
ATOM   4315 HD21 ASN A 289      -0.221  33.819  46.067  1.00 40.76           H  
ATOM   4316 HD22 ASN A 289      -0.397  32.096  45.672  1.00 40.76           H  
ATOM   4317  OD1 ASN A 289       0.547  33.487  48.269  1.00 40.76           O  
ATOM   4318  N   ILE A 290       1.324  28.837  50.756  1.00 31.71           N  
ATOM   4319  H   ILE A 290       2.202  29.287  50.973  1.00 31.71           H  
ATOM   4320  CA  ILE A 290       0.991  27.563  51.424  1.00 31.71           C  
ATOM   4321  HA  ILE A 290       0.657  26.856  50.664  1.00 31.71           H  
ATOM   4322  C   ILE A 290      -0.176  27.782  52.404  1.00 31.71           C  
ATOM   4323  CB  ILE A 290       2.235  26.948  52.114  1.00 31.71           C  
ATOM   4324  HB  ILE A 290       2.639  27.675  52.819  1.00 31.71           H  
ATOM   4325  O   ILE A 290       0.001  28.385  53.463  1.00 31.71           O  
ATOM   4326  CG1 ILE A 290       3.323  26.623  51.062  1.00 31.71           C  
ATOM   4327 HG12 ILE A 290       2.925  25.911  50.338  1.00 31.71           H  
ATOM   4328 HG13 ILE A 290       3.583  27.534  50.523  1.00 31.71           H  
ATOM   4329  CG2 ILE A 290       1.851  25.677  52.898  1.00 31.71           C  
ATOM   4330 HG21 ILE A 290       1.106  25.899  53.662  1.00 31.71           H  
ATOM   4331 HG22 ILE A 290       2.719  25.269  53.417  1.00 31.71           H  
ATOM   4332 HG23 ILE A 290       1.453  24.927  52.215  1.00 31.71           H  
ATOM   4333  CD1 ILE A 290       4.627  26.055  51.639  1.00 31.71           C  
ATOM   4334 HD11 ILE A 290       5.376  26.003  50.849  1.00 31.71           H  
ATOM   4335 HD12 ILE A 290       4.997  26.704  52.433  1.00 31.71           H  
ATOM   4336 HD13 ILE A 290       4.471  25.048  52.027  1.00 31.71           H  
ATOM   4337  N   ASN A 291      -1.376  27.315  52.045  1.00 39.90           N  
ATOM   4338  H   ASN A 291      -1.466  26.926  51.117  1.00 39.90           H  
ATOM   4339  CA  ASN A 291      -2.605  27.393  52.845  1.00 39.90           C  
ATOM   4340  HA  ASN A 291      -2.374  27.118  53.874  1.00 39.90           H  
ATOM   4341  C   ASN A 291      -3.657  26.412  52.270  1.00 39.90           C  
ATOM   4342  CB  ASN A 291      -3.138  28.852  52.778  1.00 39.90           C  
ATOM   4343  HB2 ASN A 291      -2.514  29.458  52.121  1.00 39.90           H  
ATOM   4344  HB3 ASN A 291      -4.144  28.864  52.359  1.00 39.90           H  
ATOM   4345  O   ASN A 291      -3.935  26.502  51.075  1.00 39.90           O  
ATOM   4346  CG  ASN A 291      -3.200  29.543  54.126  1.00 39.90           C  
ATOM   4347  ND2 ASN A 291      -2.077  29.770  54.761  1.00 39.90           N  
ATOM   4348 HD21 ASN A 291      -1.208  29.440  54.366  1.00 39.90           H  
ATOM   4349 HD22 ASN A 291      -2.134  30.230  55.658  1.00 39.90           H  
ATOM   4350  OD1 ASN A 291      -4.260  29.857  54.638  1.00 39.90           O  
ATOM   4351  N   ASN A 292      -4.346  25.546  53.029  1.00 40.45           N  
ATOM   4352  H   ASN A 292      -4.843  24.856  52.485  1.00 40.45           H  
ATOM   4353  CA  ASN A 292      -4.244  25.252  54.471  1.00 40.45           C  
ATOM   4354  HA  ASN A 292      -3.197  25.091  54.727  1.00 40.45           H  
ATOM   4355  C   ASN A 292      -4.992  23.943  54.836  1.00 40.45           C  
ATOM   4356  CB  ASN A 292      -4.794  26.430  55.307  1.00 40.45           C  
ATOM   4357  HB2 ASN A 292      -5.867  26.524  55.135  1.00 40.45           H  
ATOM   4358  HB3 ASN A 292      -4.324  27.363  54.998  1.00 40.45           H  
ATOM   4359  O   ASN A 292      -5.930  23.953  55.638  1.00 40.45           O  
ATOM   4360  CG  ASN A 292      -4.555  26.295  56.808  1.00 40.45           C  
ATOM   4361  ND2 ASN A 292      -5.101  27.202  57.582  1.00 40.45           N  
ATOM   4362 HD21 ASN A 292      -4.947  27.101  58.575  1.00 40.45           H  
ATOM   4363 HD22 ASN A 292      -5.653  27.946  57.178  1.00 40.45           H  
ATOM   4364  OD1 ASN A 292      -3.856  25.430  57.313  1.00 40.45           O  
ATOM   4365  N   ILE A 293      -4.614  22.810  54.244  1.00 31.11           N  
ATOM   4366  H   ILE A 293      -3.990  22.848  53.451  1.00 31.11           H  
ATOM   4367  CA  ILE A 293      -5.034  21.493  54.741  1.00 31.11           C  
ATOM   4368  HA  ILE A 293      -6.124  21.491  54.746  1.00 31.11           H  
ATOM   4369  C   ILE A 293      -4.565  21.293  56.188  1.00 31.11           C  
ATOM   4370  CB  ILE A 293      -4.581  20.369  53.792  1.00 31.11           C  
ATOM   4371  HB  ILE A 293      -5.010  20.626  52.824  1.00 31.11           H  
ATOM   4372  O   ILE A 293      -3.426  21.604  56.537  1.00 31.11           O  
ATOM   4373  CG1 ILE A 293      -5.189  19.017  54.224  1.00 31.11           C  
ATOM   4374 HG12 ILE A 293      -6.257  19.151  54.397  1.00 31.11           H  
ATOM   4375 HG13 ILE A 293      -4.732  18.691  55.159  1.00 31.11           H  
ATOM   4376  CG2 ILE A 293      -3.054  20.288  53.613  1.00 31.11           C  
ATOM   4377 HG21 ILE A 293      -2.824  19.676  52.741  1.00 31.11           H  
ATOM   4378 HG22 ILE A 293      -2.583  19.872  54.503  1.00 31.11           H  
ATOM   4379 HG23 ILE A 293      -2.639  21.278  53.424  1.00 31.11           H  
ATOM   4380  CD1 ILE A 293      -5.022  17.899  53.187  1.00 31.11           C  
ATOM   4381 HD11 ILE A 293      -5.448  18.207  52.232  1.00 31.11           H  
ATOM   4382 HD12 ILE A 293      -3.967  17.660  53.060  1.00 31.11           H  
ATOM   4383 HD13 ILE A 293      -5.543  17.006  53.534  1.00 31.11           H  
ATOM   4384  N   ASN A 294      -5.467  20.820  57.049  1.00 38.88           N  
ATOM   4385  H   ASN A 294      -6.373  20.530  56.708  1.00 38.88           H  
ATOM   4386  CA  ASN A 294      -5.256  20.827  58.494  1.00 38.88           C  
ATOM   4387  HA  ASN A 294      -4.184  20.751  58.677  1.00 38.88           H  
ATOM   4388  C   ASN A 294      -5.884  19.607  59.198  1.00 38.88           C  
ATOM   4389  CB  ASN A 294      -5.740  22.187  59.042  1.00 38.88           C  
ATOM   4390  HB2 ASN A 294      -6.730  22.093  59.487  1.00 38.88           H  
ATOM   4391  HB3 ASN A 294      -5.805  22.921  58.239  1.00 38.88           H  
ATOM   4392  O   ASN A 294      -6.370  18.680  58.552  1.00 38.88           O  
ATOM   4393  CG  ASN A 294      -4.767  22.713  60.077  1.00 38.88           C  
ATOM   4394  ND2 ASN A 294      -3.928  23.656  59.718  1.00 38.88           N  
ATOM   4395 HD21 ASN A 294      -3.243  23.956  60.398  1.00 38.88           H  
ATOM   4396 HD22 ASN A 294      -3.932  24.019  58.775  1.00 38.88           H  
ATOM   4397  OD1 ASN A 294      -4.719  22.233  61.201  1.00 38.88           O  
ATOM   4398  N   ASN A 295      -5.804  19.577  60.529  1.00 38.46           N  
ATOM   4399  H   ASN A 295      -5.439  20.400  60.989  1.00 38.46           H  
ATOM   4400  CA  ASN A 295      -5.983  18.371  61.337  1.00 38.46           C  
ATOM   4401  HA  ASN A 295      -5.268  17.628  60.985  1.00 38.46           H  
ATOM   4402  C   ASN A 295      -7.381  17.727  61.260  1.00 38.46           C  
ATOM   4403  CB  ASN A 295      -5.629  18.698  62.798  1.00 38.46           C  
ATOM   4404  HB2 ASN A 295      -6.212  19.553  63.140  1.00 38.46           H  
ATOM   4405  HB3 ASN A 295      -5.887  17.847  63.428  1.00 38.46           H  
ATOM   4406  O   ASN A 295      -8.362  18.276  61.756  1.00 38.46           O  
ATOM   4407  CG  ASN A 295      -4.151  18.963  62.986  1.00 38.46           C  
ATOM   4408  ND2 ASN A 295      -3.747  20.199  63.160  1.00 38.46           N  
ATOM   4409 HD21 ASN A 295      -2.750  20.333  63.249  1.00 38.46           H  
ATOM   4410 HD22 ASN A 295      -4.378  20.975  63.025  1.00 38.46           H  
ATOM   4411  OD1 ASN A 295      -3.335  18.060  62.938  1.00 38.46           O  
ATOM   4412  N   ILE A 296      -7.415  16.476  60.794  1.00 29.10           N  
ATOM   4413  H   ILE A 296      -6.602  16.141  60.298  1.00 29.10           H  
ATOM   4414  CA  ILE A 296      -8.361  15.447  61.247  1.00 29.10           C  
ATOM   4415  HA  ILE A 296      -8.996  15.854  62.034  1.00 29.10           H  
ATOM   4416  C   ILE A 296      -7.496  14.335  61.850  1.00 29.10           C  
ATOM   4417  CB  ILE A 296      -9.279  14.961  60.099  1.00 29.10           C  
ATOM   4418  HB  ILE A 296      -8.657  14.559  59.299  1.00 29.10           H  
ATOM   4419  O   ILE A 296      -6.846  13.586  61.123  1.00 29.10           O  
ATOM   4420  CG1 ILE A 296     -10.108  16.138  59.531  1.00 29.10           C  
ATOM   4421 HG12 ILE A 296     -10.719  16.566  60.326  1.00 29.10           H  
ATOM   4422 HG13 ILE A 296      -9.429  16.914  59.177  1.00 29.10           H  
ATOM   4423  CG2 ILE A 296     -10.203  13.837  60.612  1.00 29.10           C  
ATOM   4424 HG21 ILE A 296     -10.803  13.438  59.794  1.00 29.10           H  
ATOM   4425 HG22 ILE A 296      -9.616  13.010  61.010  1.00 29.10           H  
ATOM   4426 HG23 ILE A 296     -10.863  14.219  61.391  1.00 29.10           H  
ATOM   4427  CD1 ILE A 296     -11.020  15.769  58.353  1.00 29.10           C  
ATOM   4428 HD11 ILE A 296     -10.441  15.265  57.579  1.00 29.10           H  
ATOM   4429 HD12 ILE A 296     -11.451  16.679  57.936  1.00 29.10           H  
ATOM   4430 HD13 ILE A 296     -11.833  15.123  58.685  1.00 29.10           H  
ATOM   4431  N   ASN A 297      -7.384  14.311  63.179  1.00 33.82           N  
ATOM   4432  H   ASN A 297      -7.976  14.916  63.730  1.00 33.82           H  
ATOM   4433  CA  ASN A 297      -6.468  13.443  63.927  1.00 33.82           C  
ATOM   4434  HA  ASN A 297      -6.442  12.466  63.445  1.00 33.82           H  
ATOM   4435  C   ASN A 297      -6.986  13.238  65.370  1.00 33.82           C  
ATOM   4436  CB  ASN A 297      -5.054  14.070  63.865  1.00 33.82           C  
ATOM   4437  HB2 ASN A 297      -4.968  14.859  64.613  1.00 33.82           H  
ATOM   4438  HB3 ASN A 297      -4.908  14.524  62.885  1.00 33.82           H  
ATOM   4439  O   ASN A 297      -8.052  13.738  65.727  1.00 33.82           O  
ATOM   4440  CG  ASN A 297      -3.915  13.079  64.057  1.00 33.82           C  
ATOM   4441  ND2 ASN A 297      -2.707  13.478  63.742  1.00 33.82           N  
ATOM   4442 HD21 ASN A 297      -1.962  12.809  63.873  1.00 33.82           H  
ATOM   4443 HD22 ASN A 297      -2.556  14.416  63.400  1.00 33.82           H  
ATOM   4444  OD1 ASN A 297      -4.073  11.953  64.498  1.00 33.82           O  
ATOM   4445  N   ASN A 298      -6.255  12.482  66.187  1.00 33.03           N  
ATOM   4446  H   ASN A 298      -5.391  12.110  65.820  1.00 33.03           H  
ATOM   4447  CA  ASN A 298      -6.718  11.974  67.478  1.00 33.03           C  
ATOM   4448  HA  ASN A 298      -7.718  11.566  67.333  1.00 33.03           H  
ATOM   4449  C   ASN A 298      -6.802  13.023  68.607  1.00 33.03           C  
ATOM   4450  CB  ASN A 298      -5.788  10.821  67.903  1.00 33.03           C  
ATOM   4451  HB2 ASN A 298      -4.772  11.204  67.997  1.00 33.03           H  
ATOM   4452  HB3 ASN A 298      -6.100  10.445  68.877  1.00 33.03           H  
ATOM   4453  O   ASN A 298      -5.868  13.792  68.827  1.00 33.03           O  
ATOM   4454  CG  ASN A 298      -5.806   9.649  66.940  1.00 33.03           C  
ATOM   4455  ND2 ASN A 298      -4.673   9.041  66.680  1.00 33.03           N  
ATOM   4456 HD21 ASN A 298      -4.725   8.295  66.001  1.00 33.03           H  
ATOM   4457 HD22 ASN A 298      -3.802   9.392  67.052  1.00 33.03           H  
ATOM   4458  OD1 ASN A 298      -6.829   9.256  66.414  1.00 33.03           O  
ATOM   4459  N   ASN A 299      -7.837  12.854  69.440  1.00 27.30           N  
ATOM   4460  H   ASN A 299      -8.537  12.190  69.143  1.00 27.30           H  
ATOM   4461  CA  ASN A 299      -7.971  13.334  70.825  1.00 27.30           C  
ATOM   4462  HA  ASN A 299      -8.895  12.892  71.197  1.00 27.30           H  
ATOM   4463  C   ASN A 299      -8.156  14.854  71.056  1.00 27.30           C  
ATOM   4464  CB  ASN A 299      -6.828  12.724  71.680  1.00 27.30           C  
ATOM   4465  HB2 ASN A 299      -5.873  13.113  71.327  1.00 27.30           H  
ATOM   4466  HB3 ASN A 299      -6.931  13.020  72.724  1.00 27.30           H  
ATOM   4467  O   ASN A 299      -8.125  15.677  70.152  1.00 27.30           O  
ATOM   4468  CG  ASN A 299      -6.779  11.207  71.659  1.00 27.30           C  
ATOM   4469  ND2 ASN A 299      -5.683  10.624  72.081  1.00 27.30           N  
ATOM   4470 HD21 ASN A 299      -4.899  11.177  72.396  1.00 27.30           H  
ATOM   4471 HD22 ASN A 299      -5.688   9.614  72.078  1.00 27.30           H  
ATOM   4472  OD1 ASN A 299      -7.715  10.521  71.291  1.00 27.30           O  
ATOM   4473  N   ASN A 300      -8.340  15.171  72.343  1.00 34.67           N  
ATOM   4474  H   ASN A 300      -8.311  14.386  72.978  1.00 34.67           H  
ATOM   4475  CA  ASN A 300      -8.380  16.479  73.003  1.00 34.67           C  
ATOM   4476  HA  ASN A 300      -8.434  16.219  74.060  1.00 34.67           H  
ATOM   4477  C   ASN A 300      -9.617  17.385  72.801  1.00 34.67           C  
ATOM   4478  CB  ASN A 300      -7.021  17.189  72.901  1.00 34.67           C  
ATOM   4479  HB2 ASN A 300      -7.121  18.199  73.300  1.00 34.67           H  
ATOM   4480  HB3 ASN A 300      -6.725  17.271  71.855  1.00 34.67           H  
ATOM   4481  O   ASN A 300      -9.822  18.059  71.800  1.00 34.67           O  
ATOM   4482  CG  ASN A 300      -5.932  16.475  73.690  1.00 34.67           C  
ATOM   4483  ND2 ASN A 300      -4.731  16.999  73.683  1.00 34.67           N  
ATOM   4484 HD21 ASN A 300      -4.549  17.829  73.137  1.00 34.67           H  
ATOM   4485 HD22 ASN A 300      -4.021  16.514  74.212  1.00 34.67           H  
ATOM   4486  OD1 ASN A 300      -6.134  15.459  74.340  1.00 34.67           O  
ATOM   4487  N   ASN A 301     -10.378  17.422  73.899  1.00 32.81           N  
ATOM   4488  H   ASN A 301     -10.118  16.742  74.599  1.00 32.81           H  
ATOM   4489  CA  ASN A 301     -11.295  18.451  74.398  1.00 32.81           C  
ATOM   4490  HA  ASN A 301     -12.257  18.366  73.893  1.00 32.81           H  
ATOM   4491  C   ASN A 301     -10.787  19.915  74.259  1.00 32.81           C  
ATOM   4492  CB  ASN A 301     -11.429  18.049  75.888  1.00 32.81           C  
ATOM   4493  HB2 ASN A 301     -11.827  17.037  75.956  1.00 32.81           H  
ATOM   4494  HB3 ASN A 301     -10.433  18.052  76.331  1.00 32.81           H  
ATOM   4495  O   ASN A 301      -9.587  20.139  74.132  1.00 32.81           O  
ATOM   4496  CG  ASN A 301     -12.312  18.927  76.749  1.00 32.81           C  
ATOM   4497  ND2 ASN A 301     -11.984  19.070  78.012  1.00 32.81           N  
ATOM   4498 HD21 ASN A 301     -12.595  19.647  78.572  1.00 32.81           H  
ATOM   4499 HD22 ASN A 301     -11.161  18.622  78.388  1.00 32.81           H  
ATOM   4500  OD1 ASN A 301     -13.304  19.482  76.313  1.00 32.81           O  
ATOM   4501  N   ILE A 302     -11.702  20.883  74.467  1.00 34.57           N  
ATOM   4502  H   ILE A 302     -12.621  20.547  74.716  1.00 34.57           H  
ATOM   4503  CA  ILE A 302     -11.568  22.359  74.367  1.00 34.57           C  
ATOM   4504  HA  ILE A 302     -12.430  22.771  74.891  1.00 34.57           H  
ATOM   4505  C   ILE A 302     -11.640  22.844  72.902  1.00 34.57           C  
ATOM   4506  CB  ILE A 302     -10.351  22.907  75.161  1.00 34.57           C  
ATOM   4507  HB  ILE A 302      -9.430  22.571  74.683  1.00 34.57           H  
ATOM   4508  O   ILE A 302     -10.720  22.590  72.138  1.00 34.57           O  
ATOM   4509  CG1 ILE A 302     -10.367  22.403  76.628  1.00 34.57           C  
ATOM   4510 HG12 ILE A 302     -11.271  22.758  77.123  1.00 34.57           H  
ATOM   4511 HG13 ILE A 302     -10.386  21.314  76.639  1.00 34.57           H  
ATOM   4512  CG2 ILE A 302     -10.349  24.446  75.132  1.00 34.57           C  
ATOM   4513 HG21 ILE A 302      -9.456  24.837  75.620  1.00 34.57           H  
ATOM   4514 HG22 ILE A 302     -10.324  24.803  74.102  1.00 34.57           H  
ATOM   4515 HG23 ILE A 302     -11.237  24.840  75.625  1.00 34.57           H  
ATOM   4516  CD1 ILE A 302      -9.149  22.821  77.462  1.00 34.57           C  
ATOM   4517 HD11 ILE A 302      -9.181  22.308  78.424  1.00 34.57           H  
ATOM   4518 HD12 ILE A 302      -8.232  22.543  76.943  1.00 34.57           H  
ATOM   4519 HD13 ILE A 302      -9.157  23.896  77.645  1.00 34.57           H  
ATOM   4520  N   ASN A 303     -12.705  23.472  72.371  1.00 28.09           N  
ATOM   4521  H   ASN A 303     -12.547  23.601  71.382  1.00 28.09           H  
ATOM   4522  CA  ASN A 303     -13.879  24.227  72.880  1.00 28.09           C  
ATOM   4523  HA  ASN A 303     -14.539  24.240  72.012  1.00 28.09           H  
ATOM   4524  C   ASN A 303     -13.661  25.732  73.190  1.00 28.09           C  
ATOM   4525  CB  ASN A 303     -14.688  23.483  73.972  1.00 28.09           C  
ATOM   4526  HB2 ASN A 303     -14.711  22.414  73.762  1.00 28.09           H  
ATOM   4527  HB3 ASN A 303     -14.220  23.659  74.941  1.00 28.09           H  
ATOM   4528  O   ASN A 303     -12.599  26.135  73.650  1.00 28.09           O  
ATOM   4529  CG  ASN A 303     -16.124  23.972  74.095  1.00 28.09           C  
ATOM   4530  ND2 ASN A 303     -16.720  23.863  75.258  1.00 28.09           N  
ATOM   4531 HD21 ASN A 303     -16.248  23.455  76.051  1.00 28.09           H  
ATOM   4532 HD22 ASN A 303     -17.633  24.291  75.325  1.00 28.09           H  
ATOM   4533  OD1 ASN A 303     -16.717  24.483  73.162  1.00 28.09           O  
ATOM   4534  N   ASN A 304     -14.737  26.518  73.020  1.00 32.64           N  
ATOM   4535  H   ASN A 304     -15.575  26.029  72.741  1.00 32.64           H  
ATOM   4536  CA  ASN A 304     -14.901  27.973  73.197  1.00 32.64           C  
ATOM   4537  HA  ASN A 304     -15.977  28.138  73.144  1.00 32.64           H  
ATOM   4538  C   ASN A 304     -14.289  28.888  72.108  1.00 32.64           C  
ATOM   4539  CB  ASN A 304     -14.490  28.415  74.616  1.00 32.64           C  
ATOM   4540  HB2 ASN A 304     -13.410  28.310  74.718  1.00 32.64           H  
ATOM   4541  HB3 ASN A 304     -14.730  29.470  74.747  1.00 32.64           H  
ATOM   4542  O   ASN A 304     -13.110  28.790  71.788  1.00 32.64           O  
ATOM   4543  CG  ASN A 304     -15.183  27.646  75.725  1.00 32.64           C  
ATOM   4544  ND2 ASN A 304     -14.484  27.345  76.794  1.00 32.64           N  
ATOM   4545 HD21 ASN A 304     -13.500  27.568  76.830  1.00 32.64           H  
ATOM   4546 HD22 ASN A 304     -14.976  26.862  77.532  1.00 32.64           H  
ATOM   4547  OD1 ASN A 304     -16.355  27.320  75.663  1.00 32.64           O  
ATOM   4548  N   ASN A 305     -15.094  29.869  71.662  1.00 31.19           N  
ATOM   4549  H   ASN A 305     -16.022  29.892  72.062  1.00 31.19           H  
ATOM   4550  CA  ASN A 305     -14.790  30.977  70.728  1.00 31.19           C  
ATOM   4551  HA  ASN A 305     -15.730  31.521  70.635  1.00 31.19           H  
ATOM   4552  C   ASN A 305     -14.413  30.565  69.279  1.00 31.19           C  
ATOM   4553  CB  ASN A 305     -13.803  31.945  71.404  1.00 31.19           C  
ATOM   4554  HB2 ASN A 305     -12.883  31.411  71.644  1.00 31.19           H  
ATOM   4555  HB3 ASN A 305     -13.546  32.752  70.717  1.00 31.19           H  
ATOM   4556  O   ASN A 305     -13.834  29.514  69.055  1.00 31.19           O  
ATOM   4557  CG  ASN A 305     -14.371  32.570  72.669  1.00 31.19           C  
ATOM   4558  ND2 ASN A 305     -13.531  33.086  73.533  1.00 31.19           N  
ATOM   4559 HD21 ASN A 305     -13.941  33.484  74.366  1.00 31.19           H  
ATOM   4560 HD22 ASN A 305     -12.536  33.026  73.374  1.00 31.19           H  
ATOM   4561  OD1 ASN A 305     -15.567  32.604  72.909  1.00 31.19           O  
ATOM   4562  N   ILE A 306     -14.765  31.267  68.188  1.00 28.88           N  
ATOM   4563  H   ILE A 306     -14.487  30.759  67.361  1.00 28.88           H  
ATOM   4564  CA  ILE A 306     -15.358  32.603  67.921  1.00 28.88           C  
ATOM   4565  HA  ILE A 306     -15.596  32.563  66.858  1.00 28.88           H  
ATOM   4566  C   ILE A 306     -14.395  33.801  68.044  1.00 28.88           C  
ATOM   4567  CB  ILE A 306     -16.737  32.871  68.590  1.00 28.88           C  
ATOM   4568  HB  ILE A 306     -16.581  33.120  69.639  1.00 28.88           H  
ATOM   4569  O   ILE A 306     -14.364  34.469  69.070  1.00 28.88           O  
ATOM   4570  CG1 ILE A 306     -17.693  31.655  68.506  1.00 28.88           C  
ATOM   4571 HG12 ILE A 306     -17.928  31.448  67.463  1.00 28.88           H  
ATOM   4572 HG13 ILE A 306     -17.202  30.773  68.918  1.00 28.88           H  
ATOM   4573  CG2 ILE A 306     -17.399  34.100  67.928  1.00 28.88           C  
ATOM   4574 HG21 ILE A 306     -17.629  33.892  66.883  1.00 28.88           H  
ATOM   4575 HG22 ILE A 306     -16.748  34.972  67.990  1.00 28.88           H  
ATOM   4576 HG23 ILE A 306     -18.319  34.360  68.451  1.00 28.88           H  
ATOM   4577  CD1 ILE A 306     -19.001  31.831  69.290  1.00 28.88           C  
ATOM   4578 HD11 ILE A 306     -18.784  32.121  70.318  1.00 28.88           H  
ATOM   4579 HD12 ILE A 306     -19.634  32.584  68.821  1.00 28.88           H  
ATOM   4580 HD13 ILE A 306     -19.543  30.885  69.298  1.00 28.88           H  
ATOM   4581  N   ASN A 307     -13.674  34.119  66.956  1.00 37.25           N  
ATOM   4582  H   ASN A 307     -13.606  33.422  66.228  1.00 37.25           H  
ATOM   4583  CA  ASN A 307     -13.235  35.474  66.557  1.00 37.25           C  
ATOM   4584  HA  ASN A 307     -14.126  36.095  66.463  1.00 37.25           H  
ATOM   4585  C   ASN A 307     -12.534  35.439  65.171  1.00 37.25           C  
ATOM   4586  CB  ASN A 307     -12.269  36.068  67.617  1.00 37.25           C  
ATOM   4587  HB2 ASN A 307     -11.760  35.258  68.141  1.00 37.25           H  
ATOM   4588  HB3 ASN A 307     -11.502  36.669  67.129  1.00 37.25           H  
ATOM   4589  O   ASN A 307     -12.051  34.388  64.773  1.00 37.25           O  
ATOM   4590  CG  ASN A 307     -12.951  36.977  68.633  1.00 37.25           C  
ATOM   4591  ND2 ASN A 307     -12.367  37.155  69.793  1.00 37.25           N  
ATOM   4592 HD21 ASN A 307     -11.554  36.611  70.045  1.00 37.25           H  
ATOM   4593 HD22 ASN A 307     -12.870  37.719  70.462  1.00 37.25           H  
ATOM   4594  OD1 ASN A 307     -13.974  37.594  68.378  1.00 37.25           O  
ATOM   4595  N   ASN A 308     -12.326  36.531  64.416  1.00 29.28           N  
ATOM   4596  H   ASN A 308     -11.630  36.315  63.716  1.00 29.28           H  
ATOM   4597  CA  ASN A 308     -13.296  37.560  63.976  1.00 29.28           C  
ATOM   4598  HA  ASN A 308     -14.129  37.025  63.519  1.00 29.28           H  
ATOM   4599  C   ASN A 308     -12.758  38.503  62.863  1.00 29.28           C  
ATOM   4600  CB  ASN A 308     -13.844  38.422  65.135  1.00 29.28           C  
ATOM   4601  HB2 ASN A 308     -13.386  38.144  66.084  1.00 29.28           H  
ATOM   4602  HB3 ASN A 308     -13.585  39.471  64.989  1.00 29.28           H  
ATOM   4603  O   ASN A 308     -13.525  39.328  62.369  1.00 29.28           O  
ATOM   4604  CG  ASN A 308     -15.363  38.342  65.211  1.00 29.28           C  
ATOM   4605  ND2 ASN A 308     -15.919  38.034  66.358  1.00 29.28           N  
ATOM   4606 HD21 ASN A 308     -15.351  37.909  67.183  1.00 29.28           H  
ATOM   4607 HD22 ASN A 308     -16.927  37.994  66.398  1.00 29.28           H  
ATOM   4608  OD1 ASN A 308     -16.057  38.552  64.226  1.00 29.28           O  
ATOM   4609  N   ASN A 309     -11.481  38.417  62.462  1.00 37.06           N  
ATOM   4610  H   ASN A 309     -10.889  37.711  62.876  1.00 37.06           H  
ATOM   4611  CA  ASN A 309     -10.886  39.203  61.362  1.00 37.06           C  
ATOM   4612  HA  ASN A 309     -11.583  40.000  61.102  1.00 37.06           H  
ATOM   4613  C   ASN A 309     -10.698  38.334  60.100  1.00 37.06           C  
ATOM   4614  CB  ASN A 309      -9.579  39.854  61.852  1.00 37.06           C  
ATOM   4615  HB2 ASN A 309      -8.948  40.096  60.997  1.00 37.06           H  
ATOM   4616  HB3 ASN A 309      -9.025  39.152  62.477  1.00 37.06           H  
ATOM   4617  O   ASN A 309     -10.459  37.141  60.244  1.00 37.06           O  
ATOM   4618  CG  ASN A 309      -9.809  41.146  62.621  1.00 37.06           C  
ATOM   4619  ND2 ASN A 309      -8.791  41.662  63.267  1.00 37.06           N  
ATOM   4620 HD21 ASN A 309      -7.876  41.238  63.216  1.00 37.06           H  
ATOM   4621 HD22 ASN A 309      -8.964  42.535  63.744  1.00 37.06           H  
ATOM   4622  OD1 ASN A 309     -10.893  41.704  62.665  1.00 37.06           O  
ATOM   4623  N   LYS A 310     -10.846  38.797  58.846  1.00 32.68           N  
ATOM   4624  H   LYS A 310     -10.783  38.034  58.187  1.00 32.68           H  
ATOM   4625  CA  LYS A 310     -10.886  40.152  58.229  1.00 32.68           C  
ATOM   4626  HA  LYS A 310     -11.197  39.990  57.197  1.00 32.68           H  
ATOM   4627  C   LYS A 310      -9.526  40.869  58.121  1.00 32.68           C  
ATOM   4628  CB  LYS A 310     -11.958  41.106  58.812  1.00 32.68           C  
ATOM   4629  HB2 LYS A 310     -11.578  41.537  59.738  1.00 32.68           H  
ATOM   4630  HB3 LYS A 310     -12.067  41.944  58.124  1.00 32.68           H  
ATOM   4631  O   LYS A 310      -9.168  41.623  59.017  1.00 32.68           O  
ATOM   4632  CG  LYS A 310     -13.360  40.527  59.073  1.00 32.68           C  
ATOM   4633  HG2 LYS A 310     -13.283  39.577  59.602  1.00 32.68           H  
ATOM   4634  HG3 LYS A 310     -13.870  40.356  58.124  1.00 32.68           H  
ATOM   4635  CD  LYS A 310     -14.172  41.507  59.939  1.00 32.68           C  
ATOM   4636  HD2 LYS A 310     -14.356  42.421  59.375  1.00 32.68           H  
ATOM   4637  HD3 LYS A 310     -13.584  41.766  60.820  1.00 32.68           H  
ATOM   4638  CE  LYS A 310     -15.516  40.899  60.376  1.00 32.68           C  
ATOM   4639  HE2 LYS A 310     -15.552  39.865  60.033  1.00 32.68           H  
ATOM   4640  HE3 LYS A 310     -16.327  41.440  59.889  1.00 32.68           H  
ATOM   4641  NZ  LYS A 310     -15.682  40.926  61.853  1.00 32.68           N  
ATOM   4642  HZ1 LYS A 310     -14.917  40.415  62.271  1.00 32.68           H  
ATOM   4643  HZ2 LYS A 310     -16.523  40.451  62.150  1.00 32.68           H  
ATOM   4644  HZ3 LYS A 310     -15.666  41.867  62.218  1.00 32.68           H  
ATOM   4645  N   ASN A 311      -8.810  40.662  57.009  1.00 42.09           N  
ATOM   4646  H   ASN A 311      -9.061  39.864  56.443  1.00 42.09           H  
ATOM   4647  CA  ASN A 311      -7.934  41.644  56.335  1.00 42.09           C  
ATOM   4648  HA  ASN A 311      -8.550  42.481  56.005  1.00 42.09           H  
ATOM   4649  C   ASN A 311      -7.293  41.015  55.074  1.00 42.09           C  
ATOM   4650  CB  ASN A 311      -6.818  42.157  57.282  1.00 42.09           C  
ATOM   4651  HB2 ASN A 311      -5.889  42.279  56.725  1.00 42.09           H  
ATOM   4652  HB3 ASN A 311      -6.628  41.427  58.068  1.00 42.09           H  
ATOM   4653  O   ASN A 311      -6.927  39.847  55.113  1.00 42.09           O  
ATOM   4654  CG  ASN A 311      -7.134  43.511  57.908  1.00 42.09           C  
ATOM   4655  ND2 ASN A 311      -6.383  43.922  58.901  1.00 42.09           N  
ATOM   4656 HD21 ASN A 311      -5.642  43.340  59.264  1.00 42.09           H  
ATOM   4657 HD22 ASN A 311      -6.620  44.824  59.288  1.00 42.09           H  
ATOM   4658  OD1 ASN A 311      -8.013  44.242  57.485  1.00 42.09           O  
ATOM   4659  N   LEU A 312      -7.097  41.716  53.950  1.00 33.28           N  
ATOM   4660  H   LEU A 312      -6.545  41.233  53.255  1.00 33.28           H  
ATOM   4661  CA  LEU A 312      -7.725  42.973  53.510  1.00 33.28           C  
ATOM   4662  HA  LEU A 312      -8.769  42.981  53.824  1.00 33.28           H  
ATOM   4663  C   LEU A 312      -7.674  43.053  51.968  1.00 33.28           C  
ATOM   4664  CB  LEU A 312      -7.001  44.187  54.143  1.00 33.28           C  
ATOM   4665  HB2 LEU A 312      -6.071  44.383  53.610  1.00 33.28           H  
ATOM   4666  HB3 LEU A 312      -6.718  43.937  55.165  1.00 33.28           H  
ATOM   4667  O   LEU A 312      -6.608  43.286  51.402  1.00 33.28           O  
ATOM   4668  CG  LEU A 312      -7.835  45.485  54.209  1.00 33.28           C  
ATOM   4669  HG  LEU A 312      -8.733  45.296  54.796  1.00 33.28           H  
ATOM   4670  CD1 LEU A 312      -7.019  46.571  54.911  1.00 33.28           C  
ATOM   4671 HD11 LEU A 312      -6.119  46.797  54.338  1.00 33.28           H  
ATOM   4672 HD12 LEU A 312      -7.618  47.476  55.015  1.00 33.28           H  
ATOM   4673 HD13 LEU A 312      -6.739  46.231  55.908  1.00 33.28           H  
ATOM   4674  CD2 LEU A 312      -8.258  46.030  52.842  1.00 33.28           C  
ATOM   4675 HD21 LEU A 312      -8.688  47.025  52.959  1.00 33.28           H  
ATOM   4676 HD22 LEU A 312      -7.394  46.092  52.180  1.00 33.28           H  
ATOM   4677 HD23 LEU A 312      -9.023  45.391  52.401  1.00 33.28           H  
ATOM   4678  N   GLN A 313      -8.818  42.898  51.296  1.00 38.07           N  
ATOM   4679  H   GLN A 313      -9.657  42.675  51.813  1.00 38.07           H  
ATOM   4680  CA  GLN A 313      -9.045  43.285  49.892  1.00 38.07           C  
ATOM   4681  HA  GLN A 313      -8.381  44.117  49.659  1.00 38.07           H  
ATOM   4682  C   GLN A 313     -10.498  43.784  49.713  1.00 38.07           C  
ATOM   4683  CB  GLN A 313      -8.759  42.118  48.921  1.00 38.07           C  
ATOM   4684  HB2 GLN A 313      -9.270  42.315  47.978  1.00 38.07           H  
ATOM   4685  HB3 GLN A 313      -9.180  41.199  49.328  1.00 38.07           H  
ATOM   4686  O   GLN A 313     -11.354  43.417  50.522  1.00 38.07           O  
ATOM   4687  CG  GLN A 313      -7.274  41.892  48.591  1.00 38.07           C  
ATOM   4688  HG2 GLN A 313      -7.200  41.078  47.870  1.00 38.07           H  
ATOM   4689  HG3 GLN A 313      -6.738  41.582  49.488  1.00 38.07           H  
ATOM   4690  CD  GLN A 313      -6.604  43.124  47.984  1.00 38.07           C  
ATOM   4691  NE2 GLN A 313      -5.884  43.904  48.757  1.00 38.07           N  
ATOM   4692 HE21 GLN A 313      -5.824  43.706  49.746  1.00 38.07           H  
ATOM   4693 HE22 GLN A 313      -5.437  44.694  48.315  1.00 38.07           H  
ATOM   4694  OE1 GLN A 313      -6.753  43.439  46.818  1.00 38.07           O  
ATOM   4695  N   PRO A 314     -10.785  44.636  48.708  1.00 26.68           N  
ATOM   4696  CA  PRO A 314     -12.111  45.218  48.481  1.00 26.68           C  
ATOM   4697  HA  PRO A 314     -12.671  45.280  49.414  1.00 26.68           H  
ATOM   4698  C   PRO A 314     -12.955  44.448  47.442  1.00 26.68           C  
ATOM   4699  CB  PRO A 314     -11.788  46.632  47.985  1.00 26.68           C  
ATOM   4700  HB2 PRO A 314     -12.611  47.086  47.434  1.00 26.68           H  
ATOM   4701  HB3 PRO A 314     -11.507  47.261  48.830  1.00 26.68           H  
ATOM   4702  O   PRO A 314     -12.419  43.653  46.680  1.00 26.68           O  
ATOM   4703  CG  PRO A 314     -10.565  46.393  47.096  1.00 26.68           C  
ATOM   4704  HG2 PRO A 314      -9.959  47.293  46.994  1.00 26.68           H  
ATOM   4705  HG3 PRO A 314     -10.883  46.034  46.117  1.00 26.68           H  
ATOM   4706  CD  PRO A 314      -9.811  45.284  47.832  1.00 26.68           C  
ATOM   4707  HD2 PRO A 314      -9.016  45.735  48.426  1.00 26.68           H  
ATOM   4708  HD3 PRO A 314      -9.391  44.576  47.118  1.00 26.68           H  
ATOM   4709  N   GLN A 315     -14.240  44.828  47.337  1.00 32.85           N  
ATOM   4710  H   GLN A 315     -14.564  45.479  48.038  1.00 32.85           H  
ATOM   4711  CA  GLN A 315     -15.207  44.485  46.269  1.00 32.85           C  
ATOM   4712  HA  GLN A 315     -16.093  45.088  46.469  1.00 32.85           H  
ATOM   4713  C   GLN A 315     -15.702  43.021  46.176  1.00 32.85           C  
ATOM   4714  CB  GLN A 315     -14.670  44.949  44.899  1.00 32.85           C  
ATOM   4715  HB2 GLN A 315     -13.705  44.488  44.686  1.00 32.85           H  
ATOM   4716  HB3 GLN A 315     -15.344  44.596  44.119  1.00 32.85           H  
ATOM   4717  O   GLN A 315     -14.915  42.089  46.232  1.00 32.85           O  
ATOM   4718  CG  GLN A 315     -14.535  46.474  44.788  1.00 32.85           C  
ATOM   4719  HG2 GLN A 315     -15.357  46.958  45.313  1.00 32.85           H  
ATOM   4720  HG3 GLN A 315     -13.595  46.794  45.238  1.00 32.85           H  
ATOM   4721  CD  GLN A 315     -14.584  46.912  43.332  1.00 32.85           C  
ATOM   4722  NE2 GLN A 315     -13.500  46.823  42.595  1.00 32.85           N  
ATOM   4723 HE21 GLN A 315     -12.645  46.439  42.972  1.00 32.85           H  
ATOM   4724 HE22 GLN A 315     -13.593  47.101  41.628  1.00 32.85           H  
ATOM   4725  OE1 GLN A 315     -15.624  47.307  42.830  1.00 32.85           O  
ATOM   4726  N   GLN A 316     -16.995  42.736  45.956  1.00 36.66           N  
ATOM   4727  H   GLN A 316     -17.149  41.755  45.771  1.00 36.66           H  
ATOM   4728  CA  GLN A 316     -18.225  43.454  46.357  1.00 36.66           C  
ATOM   4729  HA  GLN A 316     -17.953  44.247  47.054  1.00 36.66           H  
ATOM   4730  C   GLN A 316     -19.124  42.434  47.103  1.00 36.66           C  
ATOM   4731  CB  GLN A 316     -18.976  44.077  45.159  1.00 36.66           C  
ATOM   4732  HB2 GLN A 316     -19.167  43.309  44.409  1.00 36.66           H  
ATOM   4733  HB3 GLN A 316     -19.941  44.433  45.519  1.00 36.66           H  
ATOM   4734  O   GLN A 316     -19.116  41.263  46.748  1.00 36.66           O  
ATOM   4735  CG  GLN A 316     -18.233  45.254  44.499  1.00 36.66           C  
ATOM   4736  HG2 GLN A 316     -17.411  44.846  43.911  1.00 36.66           H  
ATOM   4737  HG3 GLN A 316     -17.836  45.917  45.268  1.00 36.66           H  
ATOM   4738  CD  GLN A 316     -19.083  46.103  43.554  1.00 36.66           C  
ATOM   4739  NE2 GLN A 316     -18.479  46.978  42.779  1.00 36.66           N  
ATOM   4740 HE21 GLN A 316     -17.474  47.081  42.771  1.00 36.66           H  
ATOM   4741 HE22 GLN A 316     -19.078  47.519  42.172  1.00 36.66           H  
ATOM   4742  OE1 GLN A 316     -20.296  46.023  43.508  1.00 36.66           O  
ATOM   4743  N   ILE A 317     -19.832  42.722  48.203  1.00 31.31           N  
ATOM   4744  H   ILE A 317     -20.090  41.871  48.681  1.00 31.31           H  
ATOM   4745  CA  ILE A 317     -20.670  43.887  48.589  1.00 31.31           C  
ATOM   4746  HA  ILE A 317     -20.833  43.730  49.655  1.00 31.31           H  
ATOM   4747  C   ILE A 317     -22.131  43.788  48.059  1.00 31.31           C  
ATOM   4748  CB  ILE A 317     -19.930  45.263  48.563  1.00 31.31           C  
ATOM   4749  HB  ILE A 317     -19.661  45.500  47.533  1.00 31.31           H  
ATOM   4750  O   ILE A 317     -22.935  44.694  48.241  1.00 31.31           O  
ATOM   4751  CG1 ILE A 317     -18.641  45.194  49.430  1.00 31.31           C  
ATOM   4752 HG12 ILE A 317     -18.112  44.257  49.254  1.00 31.31           H  
ATOM   4753 HG13 ILE A 317     -18.912  45.208  50.486  1.00 31.31           H  
ATOM   4754  CG2 ILE A 317     -20.775  46.443  49.082  1.00 31.31           C  
ATOM   4755 HG21 ILE A 317     -20.177  47.349  49.184  1.00 31.31           H  
ATOM   4756 HG22 ILE A 317     -21.222  46.198  50.045  1.00 31.31           H  
ATOM   4757 HG23 ILE A 317     -21.567  46.679  48.371  1.00 31.31           H  
ATOM   4758  CD1 ILE A 317     -17.630  46.319  49.161  1.00 31.31           C  
ATOM   4759 HD11 ILE A 317     -18.004  47.273  49.533  1.00 31.31           H  
ATOM   4760 HD12 ILE A 317     -17.433  46.398  48.091  1.00 31.31           H  
ATOM   4761 HD13 ILE A 317     -16.697  46.092  49.675  1.00 31.31           H  
ATOM   4762  N   GLN A 318     -22.540  42.611  47.564  1.00 32.44           N  
ATOM   4763  H   GLN A 318     -21.850  41.902  47.358  1.00 32.44           H  
ATOM   4764  CA  GLN A 318     -23.941  42.148  47.592  1.00 32.44           C  
ATOM   4765  HA  GLN A 318     -24.484  42.729  48.337  1.00 32.44           H  
ATOM   4766  C   GLN A 318     -24.011  40.661  47.986  1.00 32.44           C  
ATOM   4767  CB  GLN A 318     -24.617  42.322  46.219  1.00 32.44           C  
ATOM   4768  HB2 GLN A 318     -25.518  41.708  46.209  1.00 32.44           H  
ATOM   4769  HB3 GLN A 318     -23.959  41.956  45.431  1.00 32.44           H  
ATOM   4770  O   GLN A 318     -23.158  39.895  47.551  1.00 32.44           O  
ATOM   4771  CG  GLN A 318     -25.028  43.770  45.918  1.00 32.44           C  
ATOM   4772  HG2 GLN A 318     -24.140  44.358  45.686  1.00 32.44           H  
ATOM   4773  HG3 GLN A 318     -25.499  44.201  46.801  1.00 32.44           H  
ATOM   4774  CD  GLN A 318     -26.017  43.884  44.758  1.00 32.44           C  
ATOM   4775  NE2 GLN A 318     -26.519  45.067  44.484  1.00 32.44           N  
ATOM   4776 HE21 GLN A 318     -27.168  45.098  43.711  1.00 32.44           H  
ATOM   4777 HE22 GLN A 318     -26.253  45.874  45.030  1.00 32.44           H  
ATOM   4778  OE1 GLN A 318     -26.366  42.938  44.071  1.00 32.44           O  
ATOM   4779  N   GLN A 319     -24.934  40.129  48.801  1.00 31.23           N  
ATOM   4780  H   GLN A 319     -24.864  39.122  48.812  1.00 31.23           H  
ATOM   4781  CA  GLN A 319     -25.892  40.699  49.775  1.00 31.23           C  
ATOM   4782  HA  GLN A 319     -26.387  39.820  50.189  1.00 31.23           H  
ATOM   4783  C   GLN A 319     -27.026  41.639  49.285  1.00 31.23           C  
ATOM   4784  CB  GLN A 319     -25.126  41.351  50.946  1.00 31.23           C  
ATOM   4785  HB2 GLN A 319     -25.851  41.737  51.663  1.00 31.23           H  
ATOM   4786  HB3 GLN A 319     -24.548  42.196  50.573  1.00 31.23           H  
ATOM   4787  O   GLN A 319     -26.807  42.437  48.383  1.00 31.23           O  
ATOM   4788  CG  GLN A 319     -24.185  40.386  51.689  1.00 31.23           C  
ATOM   4789  HG2 GLN A 319     -23.407  40.036  51.009  1.00 31.23           H  
ATOM   4790  HG3 GLN A 319     -24.755  39.522  52.030  1.00 31.23           H  
ATOM   4791  CD  GLN A 319     -23.503  41.021  52.900  1.00 31.23           C  
ATOM   4792  NE2 GLN A 319     -22.669  40.289  53.603  1.00 31.23           N  
ATOM   4793 HE21 GLN A 319     -22.472  39.332  53.347  1.00 31.23           H  
ATOM   4794 HE22 GLN A 319     -22.248  40.752  54.396  1.00 31.23           H  
ATOM   4795  OE1 GLN A 319     -23.698  42.171  53.251  1.00 31.23           O  
ATOM   4796  N   PRO A 320     -28.202  41.684  49.955  1.00 30.70           N  
ATOM   4797  CA  PRO A 320     -28.791  40.719  50.892  1.00 30.70           C  
ATOM   4798  HA  PRO A 320     -28.152  39.854  51.074  1.00 30.70           H  
ATOM   4799  C   PRO A 320     -30.188  40.213  50.460  1.00 30.70           C  
ATOM   4800  CB  PRO A 320     -28.920  41.532  52.183  1.00 30.70           C  
ATOM   4801  HB2 PRO A 320     -29.655  41.114  52.871  1.00 30.70           H  
ATOM   4802  HB3 PRO A 320     -27.949  41.606  52.673  1.00 30.70           H  
ATOM   4803  O   PRO A 320     -30.934  40.894  49.762  1.00 30.70           O  
ATOM   4804  CG  PRO A 320     -29.346  42.913  51.669  1.00 30.70           C  
ATOM   4805  HG2 PRO A 320     -28.922  43.705  52.286  1.00 30.70           H  
ATOM   4806  HG3 PRO A 320     -30.434  42.986  51.657  1.00 30.70           H  
ATOM   4807  CD  PRO A 320     -28.813  42.983  50.230  1.00 30.70           C  
ATOM   4808  HD2 PRO A 320     -29.627  43.172  49.531  1.00 30.70           H  
ATOM   4809  HD3 PRO A 320     -28.075  43.781  50.155  1.00 30.70           H  
ATOM   4810  N   GLN A 321     -30.609  39.072  51.009  1.00 34.37           N  
ATOM   4811  H   GLN A 321     -29.949  38.550  51.567  1.00 34.37           H  
ATOM   4812  CA  GLN A 321     -32.016  38.880  51.390  1.00 34.37           C  
ATOM   4813  HA  GLN A 321     -32.655  39.569  50.837  1.00 34.37           H  
ATOM   4814  C   GLN A 321     -32.145  39.221  52.882  1.00 34.37           C  
ATOM   4815  CB  GLN A 321     -32.486  37.448  51.087  1.00 34.37           C  
ATOM   4816  HB2 GLN A 321     -33.444  37.284  51.579  1.00 34.37           H  
ATOM   4817  HB3 GLN A 321     -31.766  36.736  51.492  1.00 34.37           H  
ATOM   4818  O   GLN A 321     -31.213  38.960  53.645  1.00 34.37           O  
ATOM   4819  CG  GLN A 321     -32.672  37.204  49.579  1.00 34.37           C  
ATOM   4820  HG2 GLN A 321     -31.722  37.343  49.063  1.00 34.37           H  
ATOM   4821  HG3 GLN A 321     -33.382  37.933  49.188  1.00 34.37           H  
ATOM   4822  CD  GLN A 321     -33.192  35.801  49.261  1.00 34.37           C  
ATOM   4823  NE2 GLN A 321     -33.712  35.575  48.075  1.00 34.37           N  
ATOM   4824 HE21 GLN A 321     -33.780  36.308  47.384  1.00 34.37           H  
ATOM   4825 HE22 GLN A 321     -34.047  34.635  47.920  1.00 34.37           H  
ATOM   4826  OE1 GLN A 321     -33.136  34.881  50.056  1.00 34.37           O  
ATOM   4827  N   GLN A 322     -33.258  39.828  53.305  1.00 37.49           N  
ATOM   4828  H   GLN A 322     -34.023  39.958  52.659  1.00 37.49           H  
ATOM   4829  CA  GLN A 322     -33.481  40.217  54.705  1.00 37.49           C  
ATOM   4830  HA  GLN A 322     -32.541  40.098  55.243  1.00 37.49           H  
ATOM   4831  C   GLN A 322     -34.522  39.299  55.380  1.00 37.49           C  
ATOM   4832  CB  GLN A 322     -33.854  41.704  54.816  1.00 37.49           C  
ATOM   4833  HB2 GLN A 322     -34.758  41.904  54.241  1.00 37.49           H  
ATOM   4834  HB3 GLN A 322     -34.057  41.921  55.864  1.00 37.49           H  
ATOM   4835  O   GLN A 322     -35.477  38.888  54.720  1.00 37.49           O  
ATOM   4836  CG  GLN A 322     -32.716  42.624  54.328  1.00 37.49           C  
ATOM   4837  HG2 GLN A 322     -31.776  42.304  54.776  1.00 37.49           H  
ATOM   4838  HG3 GLN A 322     -32.624  42.539  53.245  1.00 37.49           H  
ATOM   4839  CD  GLN A 322     -32.927  44.095  54.689  1.00 37.49           C  
ATOM   4840  NE2 GLN A 322     -32.122  44.994  54.167  1.00 37.49           N  
ATOM   4841 HE21 GLN A 322     -31.402  44.737  53.506  1.00 37.49           H  
ATOM   4842 HE22 GLN A 322     -32.315  45.949  54.432  1.00 37.49           H  
ATOM   4843  OE1 GLN A 322     -33.792  44.471  55.458  1.00 37.49           O  
ATOM   4844  N   PRO A 323     -34.355  38.940  56.669  1.00 31.85           N  
ATOM   4845  CA  PRO A 323     -35.106  37.842  57.277  1.00 31.85           C  
ATOM   4846  HA  PRO A 323     -35.217  37.035  56.552  1.00 31.85           H  
ATOM   4847  C   PRO A 323     -36.510  38.236  57.771  1.00 31.85           C  
ATOM   4848  CB  PRO A 323     -34.208  37.334  58.412  1.00 31.85           C  
ATOM   4849  HB2 PRO A 323     -33.499  36.608  58.015  1.00 31.85           H  
ATOM   4850  HB3 PRO A 323     -34.779  36.893  59.229  1.00 31.85           H  
ATOM   4851  O   PRO A 323     -36.675  38.884  58.807  1.00 31.85           O  
ATOM   4852  CG  PRO A 323     -33.455  38.589  58.854  1.00 31.85           C  
ATOM   4853  HG2 PRO A 323     -32.505  38.345  59.328  1.00 31.85           H  
ATOM   4854  HG3 PRO A 323     -34.078  39.180  59.525  1.00 31.85           H  
ATOM   4855  CD  PRO A 323     -33.255  39.341  57.540  1.00 31.85           C  
ATOM   4856  HD2 PRO A 323     -33.259  40.416  57.715  1.00 31.85           H  
ATOM   4857  HD3 PRO A 323     -32.307  39.032  57.098  1.00 31.85           H  
ATOM   4858  N   GLN A 324     -37.540  37.753  57.080  1.00 38.76           N  
ATOM   4859  H   GLN A 324     -37.333  37.291  56.206  1.00 38.76           H  
ATOM   4860  CA  GLN A 324     -38.865  37.454  57.645  1.00 38.76           C  
ATOM   4861  HA  GLN A 324     -38.863  37.711  58.704  1.00 38.76           H  
ATOM   4862  C   GLN A 324     -39.066  35.920  57.556  1.00 38.76           C  
ATOM   4863  CB  GLN A 324     -39.951  38.292  56.940  1.00 38.76           C  
ATOM   4864  HB2 GLN A 324     -39.700  38.441  55.889  1.00 38.76           H  
ATOM   4865  HB3 GLN A 324     -40.880  37.722  56.966  1.00 38.76           H  
ATOM   4866  O   GLN A 324     -38.544  35.306  56.632  1.00 38.76           O  
ATOM   4867  CG  GLN A 324     -40.226  39.652  57.622  1.00 38.76           C  
ATOM   4868  HG2 GLN A 324     -41.267  39.911  57.428  1.00 38.76           H  
ATOM   4869  HG3 GLN A 324     -40.117  39.560  58.702  1.00 38.76           H  
ATOM   4870  CD  GLN A 324     -39.378  40.827  57.134  1.00 38.76           C  
ATOM   4871  NE2 GLN A 324     -38.143  40.976  57.558  1.00 38.76           N  
ATOM   4872 HE21 GLN A 324     -37.697  40.286  58.146  1.00 38.76           H  
ATOM   4873 HE22 GLN A 324     -37.658  41.784  57.195  1.00 38.76           H  
ATOM   4874  OE1 GLN A 324     -39.830  41.674  56.389  1.00 38.76           O  
ATOM   4875  N   GLN A 325     -39.577  35.195  58.563  1.00 38.89           N  
ATOM   4876  H   GLN A 325     -39.299  34.233  58.431  1.00 38.89           H  
ATOM   4877  CA  GLN A 325     -40.863  35.285  59.292  1.00 38.89           C  
ATOM   4878  HA  GLN A 325     -40.763  34.565  60.104  1.00 38.89           H  
ATOM   4879  C   GLN A 325     -42.062  34.761  58.460  1.00 38.89           C  
ATOM   4880  CB  GLN A 325     -41.117  36.642  59.976  1.00 38.89           C  
ATOM   4881  HB2 GLN A 325     -42.118  36.627  60.408  1.00 38.89           H  
ATOM   4882  HB3 GLN A 325     -41.114  37.450  59.244  1.00 38.89           H  
ATOM   4883  O   GLN A 325     -42.060  34.901  57.246  1.00 38.89           O  
ATOM   4884  CG  GLN A 325     -40.148  36.957  61.124  1.00 38.89           C  
ATOM   4885  HG2 GLN A 325     -40.151  36.132  61.836  1.00 38.89           H  
ATOM   4886  HG3 GLN A 325     -39.132  37.080  60.749  1.00 38.89           H  
ATOM   4887  CD  GLN A 325     -40.592  38.218  61.856  1.00 38.89           C  
ATOM   4888  NE2 GLN A 325     -39.947  39.345  61.652  1.00 38.89           N  
ATOM   4889 HE21 GLN A 325     -40.304  40.151  62.145  1.00 38.89           H  
ATOM   4890 HE22 GLN A 325     -39.138  39.390  61.048  1.00 38.89           H  
ATOM   4891  OE1 GLN A 325     -41.549  38.206  62.609  1.00 38.89           O  
ATOM   4892  N   ILE A 326     -43.088  34.122  59.047  1.00 39.17           N  
ATOM   4893  H   ILE A 326     -43.755  33.721  58.403  1.00 39.17           H  
ATOM   4894  CA  ILE A 326     -43.509  34.152  60.463  1.00 39.17           C  
ATOM   4895  HA  ILE A 326     -42.673  34.502  61.069  1.00 39.17           H  
ATOM   4896  C   ILE A 326     -43.913  32.771  61.053  1.00 39.17           C  
ATOM   4897  CB  ILE A 326     -44.629  35.227  60.607  1.00 39.17           C  
ATOM   4898  HB  ILE A 326     -44.227  36.156  60.203  1.00 39.17           H  
ATOM   4899  O   ILE A 326     -44.990  32.264  60.777  1.00 39.17           O  
ATOM   4900  CG1 ILE A 326     -44.944  35.497  62.093  1.00 39.17           C  
ATOM   4901 HG12 ILE A 326     -44.004  35.673  62.617  1.00 39.17           H  
ATOM   4902 HG13 ILE A 326     -45.431  34.623  62.525  1.00 39.17           H  
ATOM   4903  CG2 ILE A 326     -45.910  34.950  59.793  1.00 39.17           C  
ATOM   4904 HG21 ILE A 326     -46.505  34.165  60.261  1.00 39.17           H  
ATOM   4905 HG22 ILE A 326     -46.518  35.853  59.734  1.00 39.17           H  
ATOM   4906 HG23 ILE A 326     -45.666  34.647  58.775  1.00 39.17           H  
ATOM   4907  CD1 ILE A 326     -45.837  36.719  62.335  1.00 39.17           C  
ATOM   4908 HD11 ILE A 326     -45.924  36.893  63.408  1.00 39.17           H  
ATOM   4909 HD12 ILE A 326     -45.399  37.600  61.868  1.00 39.17           H  
ATOM   4910 HD13 ILE A 326     -46.835  36.548  61.931  1.00 39.17           H  
ATOM   4911  N   GLN A 327     -43.090  32.249  61.981  1.00 38.34           N  
ATOM   4912  H   GLN A 327     -42.185  32.686  62.083  1.00 38.34           H  
ATOM   4913  CA  GLN A 327     -43.428  31.208  62.985  1.00 38.34           C  
ATOM   4914  HA  GLN A 327     -42.515  30.980  63.537  1.00 38.34           H  
ATOM   4915  C   GLN A 327     -43.948  29.833  62.465  1.00 38.34           C  
ATOM   4916  CB  GLN A 327     -44.421  31.816  64.001  1.00 38.34           C  
ATOM   4917  HB2 GLN A 327     -44.591  31.101  64.806  1.00 38.34           H  
ATOM   4918  HB3 GLN A 327     -45.369  31.979  63.486  1.00 38.34           H  
ATOM   4919  O   GLN A 327     -43.877  29.533  61.282  1.00 38.34           O  
ATOM   4920  CG  GLN A 327     -44.007  33.119  64.701  1.00 38.34           C  
ATOM   4921  HG2 GLN A 327     -43.659  33.852  63.972  1.00 38.34           H  
ATOM   4922  HG3 GLN A 327     -43.190  32.915  65.392  1.00 38.34           H  
ATOM   4923  CD  GLN A 327     -45.178  33.720  65.481  1.00 38.34           C  
ATOM   4924  NE2 GLN A 327     -45.083  34.960  65.906  1.00 38.34           N  
ATOM   4925 HE21 GLN A 327     -44.270  35.525  65.708  1.00 38.34           H  
ATOM   4926 HE22 GLN A 327     -45.890  35.317  66.398  1.00 38.34           H  
ATOM   4927  OE1 GLN A 327     -46.202  33.097  65.719  1.00 38.34           O  
ATOM   4928  N   GLN A 328     -44.423  29.007  63.415  1.00 43.21           N  
ATOM   4929  H   GLN A 328     -44.211  29.291  64.360  1.00 43.21           H  
ATOM   4930  CA  GLN A 328     -45.467  27.965  63.344  1.00 43.21           C  
ATOM   4931  HA  GLN A 328     -45.477  27.495  64.327  1.00 43.21           H  
ATOM   4932  C   GLN A 328     -45.290  26.814  62.323  1.00 43.21           C  
ATOM   4933  CB  GLN A 328     -46.840  28.658  63.221  1.00 43.21           C  
ATOM   4934  HB2 GLN A 328     -47.598  27.923  62.951  1.00 43.21           H  
ATOM   4935  HB3 GLN A 328     -46.801  29.403  62.426  1.00 43.21           H  
ATOM   4936  O   GLN A 328     -45.420  27.007  61.124  1.00 43.21           O  
ATOM   4937  CG  GLN A 328     -47.264  29.330  64.543  1.00 43.21           C  
ATOM   4938  HG2 GLN A 328     -46.451  29.942  64.934  1.00 43.21           H
[truncated: 807,174 more chars]
