# Supplementary material for: A glutamine-based single α-helix scaffold to target globular proteins
Source: Nat Commun. 2022 Nov 18;13:7073. doi: 10.1038/s41467-022-34793-6 (PMC9674830; doi:10.1038/s41467-022-34793-6)
Supplement: Supplementary file 7 — Supplementary Data 4 [file 41467_2022_34793_MOESM7_ESM.zip › ColabFold_p37n/p37n_with_MSAs/P12252.pdb]

ATOM      1  N   MET A   1      36.235   1.678  88.133  1.00 33.49           N  
ATOM      2  H   MET A   1      36.218   1.746  87.126  1.00 33.49           H  
ATOM      3  H2  MET A   1      36.054   2.585  88.540  1.00 33.49           H  
ATOM      4  H3  MET A   1      35.512   1.027  88.406  1.00 33.49           H  
ATOM      5  CA  MET A   1      37.540   1.146  88.581  1.00 33.49           C  
ATOM      6  HA  MET A   1      38.354   1.767  88.207  1.00 33.49           H  
ATOM      7  C   MET A   1      37.685  -0.249  87.999  1.00 33.49           C  
ATOM      8  CB  MET A   1      37.635   1.072  90.116  1.00 33.49           C  
ATOM      9  HB2 MET A   1      38.472   0.430  90.391  1.00 33.49           H  
ATOM     10  HB3 MET A   1      36.727   0.625  90.519  1.00 33.49           H  
ATOM     11  O   MET A   1      36.726  -0.997  88.117  1.00 33.49           O  
ATOM     12  CG  MET A   1      37.857   2.443  90.764  1.00 33.49           C  
ATOM     13  HG2 MET A   1      38.757   2.892  90.345  1.00 33.49           H  
ATOM     14  HG3 MET A   1      37.009   3.091  90.540  1.00 33.49           H  
ATOM     15  SD  MET A   1      38.050   2.347  92.563  1.00 33.49           S  
ATOM     16  CE  MET A   1      38.417   4.080  92.951  1.00 33.49           C  
ATOM     17  HE1 MET A   1      38.567   4.185  94.025  1.00 33.49           H  
ATOM     18  HE2 MET A   1      37.584   4.712  92.641  1.00 33.49           H  
ATOM     19  HE3 MET A   1      39.323   4.390  92.431  1.00 33.49           H  
ATOM     20  N   SER A   2      38.787  -0.621  87.350  1.00 37.83           N  
ATOM     21  H   SER A   2      38.775  -1.550  86.955  1.00 37.83           H  
ATOM     22  CA  SER A   2      39.968   0.188  86.994  1.00 37.83           C  
ATOM     23  HA  SER A   2      39.666   1.195  86.706  1.00 37.83           H  
ATOM     24  C   SER A   2      40.691  -0.406  85.775  1.00 37.83           C  
ATOM     25  CB  SER A   2      40.937   0.284  88.185  1.00 37.83           C  
ATOM     26  HB2 SER A   2      40.920  -0.641  88.762  1.00 37.83           H  
ATOM     27  HB3 SER A   2      41.958   0.456  87.845  1.00 37.83           H  
ATOM     28  O   SER A   2      40.254  -1.409  85.224  1.00 37.83           O  
ATOM     29  OG  SER A   2      40.557   1.383  88.991  1.00 37.83           O  
ATOM     30  HG  SER A   2      41.279   1.552  89.601  1.00 37.83           H  
ATOM     31  N   GLN A   3      41.764   0.266  85.359  1.00 38.36           N  
ATOM     32  H   GLN A   3      42.026   1.088  85.883  1.00 38.36           H  
ATOM     33  CA  GLN A   3      42.719  -0.125  84.321  1.00 38.36           C  
ATOM     34  HA  GLN A   3      42.312   0.104  83.336  1.00 38.36           H  
ATOM     35  C   GLN A   3      43.171  -1.605  84.350  1.00 38.36           C  
ATOM     36  CB  GLN A   3      43.986   0.718  84.573  1.00 38.36           C  
ATOM     37  HB2 GLN A   3      44.306   0.549  85.601  1.00 38.36           H  
ATOM     38  HB3 GLN A   3      44.790   0.369  83.924  1.00 38.36           H  
ATOM     39  O   GLN A   3      43.407  -2.151  85.425  1.00 38.36           O  
ATOM     40  CG  GLN A   3      43.880   2.226  84.328  1.00 38.36           C  
ATOM     41  HG2 GLN A   3      43.989   2.430  83.263  1.00 38.36           H  
ATOM     42  HG3 GLN A   3      42.910   2.596  84.659  1.00 38.36           H  
ATOM     43  CD  GLN A   3      44.968   2.965  85.102  1.00 38.36           C  
ATOM     44  NE2 GLN A   3      46.236   2.757  84.820  1.00 38.36           N  
ATOM     45 HE21 GLN A   3      46.547   2.065  84.154  1.00 38.36           H  
ATOM     46 HE22 GLN A   3      46.925   3.250  85.370  1.00 38.36           H  
ATOM     47  OE1 GLN A   3      44.672   3.722  86.014  1.00 38.36           O  
ATOM     48  N   GLU A   4      43.522  -2.097  83.152  1.00 45.09           N  
ATOM     49  H   GLU A   4      43.147  -1.615  82.347  1.00 45.09           H  
ATOM     50  CA  GLU A   4      44.731  -2.907  82.880  1.00 45.09           C  
ATOM     51  HA  GLU A   4      44.797  -2.973  81.794  1.00 45.09           H  
ATOM     52  C   GLU A   4      44.800  -4.396  83.315  1.00 45.09           C  
ATOM     53  CB  GLU A   4      45.946  -2.086  83.342  1.00 45.09           C  
ATOM     54  HB2 GLU A   4      45.746  -1.564  84.278  1.00 45.09           H  
ATOM     55  HB3 GLU A   4      46.781  -2.742  83.585  1.00 45.09           H  
ATOM     56  O   GLU A   4      43.946  -4.894  84.038  1.00 45.09           O  
ATOM     57  CG  GLU A   4      46.402  -1.097  82.268  1.00 45.09           C  
ATOM     58  HG2 GLU A   4      46.644  -1.637  81.352  1.00 45.09           H  
ATOM     59  HG3 GLU A   4      45.610  -0.384  82.037  1.00 45.09           H  
ATOM     60  CD  GLU A   4      47.644  -0.397  82.794  1.00 45.09           C  
ATOM     61  OE1 GLU A   4      47.499   0.759  83.260  1.00 45.09           O  
ATOM     62  OE2 GLU A   4      48.696  -1.083  82.779  1.00 45.09           O  
ATOM     63  N   SER A   5      45.778  -5.195  82.841  1.00 42.86           N  
ATOM     64  H   SER A   5      45.657  -6.171  83.072  1.00 42.86           H  
ATOM     65  CA  SER A   5      46.955  -4.855  81.999  1.00 42.86           C  
ATOM     66  HA  SER A   5      46.779  -3.896  81.513  1.00 42.86           H  
ATOM     67  C   SER A   5      47.218  -5.843  80.839  1.00 42.86           C  
ATOM     68  CB  SER A   5      48.226  -4.700  82.870  1.00 42.86           C  
ATOM     69  HB2 SER A   5      47.981  -4.360  83.876  1.00 42.86           H  
ATOM     70  HB3 SER A   5      48.710  -5.671  82.975  1.00 42.86           H  
ATOM     71  O   SER A   5      46.350  -6.606  80.427  1.00 42.86           O  
ATOM     72  OG  SER A   5      49.127  -3.776  82.258  1.00 42.86           O  
ATOM     73  HG  SER A   5      48.953  -2.881  82.559  1.00 42.86           H  
ATOM     74  N   ASN A   6      48.425  -5.756  80.278  1.00 41.52           N  
ATOM     75  H   ASN A   6      49.054  -5.114  80.740  1.00 41.52           H  
ATOM     76  CA  ASN A   6      48.918  -6.372  79.045  1.00 41.52           C  
ATOM     77  HA  ASN A   6      48.220  -6.139  78.241  1.00 41.52           H  
ATOM     78  C   ASN A   6      49.065  -7.911  79.105  1.00 41.52           C  
ATOM     79  CB  ASN A   6      50.278  -5.713  78.732  1.00 41.52           C  
ATOM     80  HB2 ASN A   6      50.717  -6.197  77.860  1.00 41.52           H  
ATOM     81  HB3 ASN A   6      50.958  -5.857  79.572  1.00 41.52           H  
ATOM     82  O   ASN A   6      49.289  -8.488  80.167  1.00 41.52           O  
ATOM     83  CG  ASN A   6      50.182  -4.228  78.419  1.00 41.52           C  
ATOM     84  ND2 ASN A   6      50.154  -3.352  79.400  1.00 41.52           N  
ATOM     85 HD21 ASN A   6      50.156  -3.613  80.375  1.00 41.52           H  
ATOM     86 HD22 ASN A   6      50.070  -2.383  79.127  1.00 41.52           H  
ATOM     87  OD1 ASN A   6      50.128  -3.837  77.269  1.00 41.52           O  
ATOM     88  N   GLY A   7      49.040  -8.565  77.934  1.00 36.37           N  
ATOM     89  H   GLY A   7      48.893  -8.035  77.087  1.00 36.37           H  
ATOM     90  CA  GLY A   7      49.262 -10.009  77.766  1.00 36.37           C  
ATOM     91  HA2 GLY A   7      48.365 -10.547  78.073  1.00 36.37           H  
ATOM     92  HA3 GLY A   7      50.083 -10.324  78.410  1.00 36.37           H  
ATOM     93  C   GLY A   7      49.600 -10.404  76.318  1.00 36.37           C  
ATOM     94  O   GLY A   7      49.549  -9.571  75.416  1.00 36.37           O  
ATOM     95  N   GLY A   8      49.970 -11.671  76.092  1.00 40.43           N  
ATOM     96  H   GLY A   8      50.019 -12.308  76.874  1.00 40.43           H  
ATOM     97  CA  GLY A   8      50.411 -12.210  74.793  1.00 40.43           C  
ATOM     98  HA2 GLY A   8      50.951 -11.427  74.261  1.00 40.43           H  
ATOM     99  HA3 GLY A   8      49.544 -12.502  74.200  1.00 40.43           H  
ATOM    100  C   GLY A   8      51.335 -13.433  74.961  1.00 40.43           C  
ATOM    101  O   GLY A   8      51.345 -13.995  76.058  1.00 40.43           O  
ATOM    102  N   PRO A   9      52.156 -13.820  73.954  1.00 45.19           N  
ATOM    103  CA  PRO A   9      52.325 -13.177  72.643  1.00 45.19           C  
ATOM    104  HA  PRO A   9      51.593 -12.386  72.475  1.00 45.19           H  
ATOM    105  C   PRO A   9      52.312 -14.125  71.410  1.00 45.19           C  
ATOM    106  CB  PRO A   9      53.723 -12.569  72.788  1.00 45.19           C  
ATOM    107  HB2 PRO A   9      54.174 -12.304  71.832  1.00 45.19           H  
ATOM    108  HB3 PRO A   9      53.675 -11.693  73.436  1.00 45.19           H  
ATOM    109  O   PRO A   9      52.501 -15.327  71.527  1.00 45.19           O  
ATOM    110  CG  PRO A   9      54.499 -13.691  73.493  1.00 45.19           C  
ATOM    111  HG2 PRO A   9      54.964 -14.346  72.757  1.00 45.19           H  
ATOM    112  HG3 PRO A   9      55.253 -13.280  74.164  1.00 45.19           H  
ATOM    113  CD  PRO A   9      53.427 -14.470  74.269  1.00 45.19           C  
ATOM    114  HD2 PRO A   9      53.648 -14.423  75.336  1.00 45.19           H  
ATOM    115  HD3 PRO A   9      53.407 -15.512  73.949  1.00 45.19           H  
ATOM    116  N   ALA A  10      52.224 -13.504  70.226  1.00 36.59           N  
ATOM    117  H   ALA A  10      51.954 -12.532  70.277  1.00 36.59           H  
ATOM    118  CA  ALA A  10      52.817 -13.899  68.933  1.00 36.59           C  
ATOM    119  HA  ALA A  10      52.457 -13.141  68.236  1.00 36.59           H  
ATOM    120  C   ALA A  10      52.501 -15.259  68.241  1.00 36.59           C  
ATOM    121  CB  ALA A  10      54.334 -13.673  69.016  1.00 36.59           C  
ATOM    122  HB1 ALA A  10      54.551 -12.659  69.350  1.00 36.59           H  
ATOM    123  HB2 ALA A  10      54.770 -14.387  69.715  1.00 36.59           H  
ATOM    124  HB3 ALA A  10      54.784 -13.827  68.035  1.00 36.59           H  
ATOM    125  O   ALA A  10      52.784 -16.338  68.746  1.00 36.59           O  
ATOM    126  N   ALA A  11      52.176 -15.129  66.944  1.00 37.74           N  
ATOM    127  H   ALA A  11      51.917 -14.201  66.644  1.00 37.74           H  
ATOM    128  CA  ALA A  11      52.352 -16.109  65.856  1.00 37.74           C  
ATOM    129  HA  ALA A  11      52.083 -15.568  64.949  1.00 37.74           H  
ATOM    130  C   ALA A  11      51.448 -17.368  65.814  1.00 37.74           C  
ATOM    131  CB  ALA A  11      53.853 -16.419  65.707  1.00 37.74           C  
ATOM    132  HB1 ALA A  11      54.427 -15.493  65.683  1.00 37.74           H  
ATOM    133  HB2 ALA A  11      54.038 -16.966  64.783  1.00 37.74           H  
ATOM    134  HB3 ALA A  11      54.189 -17.026  66.548  1.00 37.74           H  
ATOM    135  O   ALA A  11      50.650 -17.648  66.702  1.00 37.74           O  
ATOM    136  N   GLY A  12      51.541 -18.078  64.681  1.00 33.57           N  
ATOM    137  H   GLY A  12      52.187 -17.746  63.979  1.00 33.57           H  
ATOM    138  CA  GLY A  12      50.728 -19.228  64.265  1.00 33.57           C  
ATOM    139  HA2 GLY A  12      49.689 -19.069  64.552  1.00 33.57           H  
ATOM    140  HA3 GLY A  12      51.092 -20.130  64.757  1.00 33.57           H  
ATOM    141  C   GLY A  12      50.805 -19.418  62.738  1.00 33.57           C  
ATOM    142  O   GLY A  12      51.449 -18.617  62.060  1.00 33.57           O  
ATOM    143  N   GLY A  13      50.162 -20.450  62.178  1.00 32.05           N  
ATOM    144  H   GLY A  13      49.685 -21.122  62.762  1.00 32.05           H  
ATOM    145  CA  GLY A  13      50.094 -20.649  60.720  1.00 32.05           C  
ATOM    146  HA2 GLY A  13      51.102 -20.622  60.306  1.00 32.05           H  
ATOM    147  HA3 GLY A  13      49.535 -19.822  60.283  1.00 32.05           H  
ATOM    148  C   GLY A  13      49.439 -21.966  60.280  1.00 32.05           C  
ATOM    149  O   GLY A  13      49.403 -22.930  61.040  1.00 32.05           O  
ATOM    150  N   GLY A  14      48.924 -21.998  59.046  1.00 27.32           N  
ATOM    151  H   GLY A  14      48.932 -21.148  58.501  1.00 27.32           H  
ATOM    152  CA  GLY A  14      48.264 -23.151  58.412  1.00 27.32           C  
ATOM    153  HA2 GLY A  14      49.013 -23.903  58.164  1.00 27.32           H  
ATOM    154  HA3 GLY A  14      47.548 -23.593  59.105  1.00 27.32           H  
ATOM    155  C   GLY A  14      47.519 -22.744  57.130  1.00 27.32           C  
ATOM    156  O   GLY A  14      47.281 -21.555  56.922  1.00 27.32           O  
ATOM    157  N   ALA A  15      47.172 -23.700  56.259  1.00 25.51           N  
ATOM    158  H   ALA A  15      47.377 -24.667  56.469  1.00 25.51           H  
ATOM    159  CA  ALA A  15      46.453 -23.449  55.000  1.00 25.51           C  
ATOM    160  HA  ALA A  15      45.700 -22.680  55.174  1.00 25.51           H  
ATOM    161  C   ALA A  15      45.740 -24.709  54.457  1.00 25.51           C  
ATOM    162  CB  ALA A  15      47.457 -22.928  53.957  1.00 25.51           C  
ATOM    163  HB1 ALA A  15      46.943 -22.708  53.022  1.00 25.51           H  
ATOM    164  HB2 ALA A  15      47.930 -22.014  54.316  1.00 25.51           H  
ATOM    165  HB3 ALA A  15      48.223 -23.680  53.772  1.00 25.51           H  
ATOM    166  O   ALA A  15      46.147 -25.818  54.784  1.00 25.51           O  
ATOM    167  N   ALA A  16      44.741 -24.493  53.585  1.00 27.17           N  
ATOM    168  H   ALA A  16      44.506 -23.524  53.429  1.00 27.17           H  
ATOM    169  CA  ALA A  16      44.062 -25.452  52.689  1.00 27.17           C  
ATOM    170  HA  ALA A  16      43.220 -24.909  52.260  1.00 27.17           H  
ATOM    171  C   ALA A  16      43.453 -26.742  53.303  1.00 27.17           C  
ATOM    172  CB  ALA A  16      44.997 -25.758  51.509  1.00 27.17           C  
ATOM    173  HB1 ALA A  16      45.316 -24.832  51.030  1.00 27.17           H  
ATOM    174  HB2 ALA A  16      45.872 -26.301  51.866  1.00 27.17           H  
ATOM    175  HB3 ALA A  16      44.475 -26.375  50.778  1.00 27.17           H  
ATOM    176  O   ALA A  16      44.161 -27.669  53.685  1.00 27.17           O  
ATOM    177  N   ALA A  17      42.116 -26.853  53.284  1.00 26.97           N  
ATOM    178  H   ALA A  17      41.564 -26.093  52.913  1.00 26.97           H  
ATOM    179  CA  ALA A  17      41.366 -28.061  53.661  1.00 26.97           C  
ATOM    180  HA  ALA A  17      41.966 -28.937  53.415  1.00 26.97           H  
ATOM    181  C   ALA A  17      40.025 -28.180  52.897  1.00 26.97           C  
ATOM    182  CB  ALA A  17      41.138 -28.045  55.179  1.00 26.97           C  
ATOM    183  HB1 ALA A  17      40.538 -27.179  55.457  1.00 26.97           H  
ATOM    184  HB2 ALA A  17      42.097 -28.000  55.696  1.00 26.97           H  
ATOM    185  HB3 ALA A  17      40.618 -28.953  55.485  1.00 26.97           H  
ATOM    186  O   ALA A  17      39.504 -27.181  52.404  1.00 26.97           O  
ATOM    187  N   ALA A  18      39.485 -29.402  52.799  1.00 27.63           N  
ATOM    188  H   ALA A  18      39.963 -30.164  53.260  1.00 27.63           H  
ATOM    189  CA  ALA A  18      38.229 -29.792  52.129  1.00 27.63           C  
ATOM    190  HA  ALA A  18      37.434 -29.094  52.393  1.00 27.63           H  
ATOM    191  C   ALA A  18      37.828 -31.228  52.589  1.00 27.63           C  
ATOM    192  CB  ALA A  18      38.498 -29.737  50.612  1.00 27.63           C  
ATOM    193  HB1 ALA A  18      38.843 -28.742  50.331  1.00 27.63           H  
ATOM    194  HB2 ALA A  18      37.593 -29.944  50.041  1.00 27.63           H  
ATOM    195  HB3 ALA A  18      39.263 -30.466  50.344  1.00 27.63           H  
ATOM    196  O   ALA A  18      38.679 -31.874  53.211  1.00 27.63           O  
ATOM    197  N   PRO A  19      36.636 -31.798  52.270  1.00 35.04           N  
ATOM    198  CA  PRO A  19      35.541 -31.291  51.428  1.00 35.04           C  
ATOM    199  HA  PRO A  19      35.749 -30.279  51.079  1.00 35.04           H  
ATOM    200  C   PRO A  19      34.198 -31.205  52.251  1.00 35.04           C  
ATOM    201  CB  PRO A  19      35.696 -32.258  50.250  1.00 35.04           C  
ATOM    202  HB2 PRO A  19      34.948 -32.164  49.463  1.00 35.04           H  
ATOM    203  HB3 PRO A  19      36.657 -32.074  49.769  1.00 35.04           H  
ATOM    204  O   PRO A  19      34.313 -30.653  53.342  1.00 35.04           O  
ATOM    205  CG  PRO A  19      35.776 -33.614  50.961  1.00 35.04           C  
ATOM    206  HG2 PRO A  19      34.781 -34.009  51.165  1.00 35.04           H  
ATOM    207  HG3 PRO A  19      36.361 -34.327  50.380  1.00 35.04           H  
ATOM    208  CD  PRO A  19      36.475 -33.254  52.281  1.00 35.04           C  
ATOM    209  HD2 PRO A  19      35.860 -33.556  53.129  1.00 35.04           H  
ATOM    210  HD3 PRO A  19      37.437 -33.763  52.327  1.00 35.04           H  
ATOM    211  N   PRO A  20      32.946 -31.575  51.826  1.00 37.50           N  
ATOM    212  CA  PRO A  20      31.746 -30.788  52.195  1.00 37.50           C  
ATOM    213  HA  PRO A  20      32.055 -29.977  52.855  1.00 37.50           H  
ATOM    214  C   PRO A  20      30.610 -31.513  53.016  1.00 37.50           C  
ATOM    215  CB  PRO A  20      31.378 -30.107  50.867  1.00 37.50           C  
ATOM    216  HB2 PRO A  20      30.323 -29.846  50.789  1.00 37.50           H  
ATOM    217  HB3 PRO A  20      31.958 -29.189  50.776  1.00 37.50           H  
ATOM    218  O   PRO A  20      30.790 -31.578  54.229  1.00 37.50           O  
ATOM    219  CG  PRO A  20      31.862 -31.094  49.787  1.00 37.50           C  
ATOM    220  HG2 PRO A  20      32.620 -30.616  49.166  1.00 37.50           H  
ATOM    221  HG3 PRO A  20      31.045 -31.460  49.165  1.00 37.50           H  
ATOM    222  CD  PRO A  20      32.496 -32.222  50.607  1.00 37.50           C  
ATOM    223  HD2 PRO A  20      33.238 -32.789  50.045  1.00 37.50           H  
ATOM    224  HD3 PRO A  20      31.739 -32.956  50.883  1.00 37.50           H  
ATOM    225  N   PRO A  21      29.431 -31.988  52.505  1.00 45.24           N  
ATOM    226  CA  PRO A  21      28.302 -32.460  53.360  1.00 45.24           C  
ATOM    227  HA  PRO A  21      28.076 -31.709  54.116  1.00 45.24           H  
ATOM    228  C   PRO A  21      28.604 -33.791  54.089  1.00 45.24           C  
ATOM    229  CB  PRO A  21      27.107 -32.593  52.405  1.00 45.24           C  
ATOM    230  HB2 PRO A  21      26.625 -31.623  52.283  1.00 45.24           H  
ATOM    231  HB3 PRO A  21      26.379 -33.342  52.717  1.00 45.24           H  
ATOM    232  O   PRO A  21      29.436 -34.549  53.581  1.00 45.24           O  
ATOM    233  CG  PRO A  21      27.768 -33.007  51.100  1.00 45.24           C  
ATOM    234  HG2 PRO A  21      28.033 -34.064  51.131  1.00 45.24           H  
ATOM    235  HG3 PRO A  21      27.136 -32.790  50.238  1.00 45.24           H  
ATOM    236  CD  PRO A  21      29.028 -32.153  51.107  1.00 45.24           C  
ATOM    237  HD2 PRO A  21      29.786 -32.666  50.514  1.00 45.24           H  
ATOM    238  HD3 PRO A  21      28.774 -31.187  50.671  1.00 45.24           H  
ATOM    239  N   PRO A  22      27.965 -34.121  55.246  1.00 40.55           N  
ATOM    240  CA  PRO A  22      26.497 -34.174  55.508  1.00 40.55           C  
ATOM    241  HA  PRO A  22      25.909 -33.806  54.668  1.00 40.55           H  
ATOM    242  C   PRO A  22      26.073 -33.362  56.781  1.00 40.55           C  
ATOM    243  CB  PRO A  22      26.324 -35.700  55.619  1.00 40.55           C  
ATOM    244  HB2 PRO A  22      26.424 -36.135  54.625  1.00 40.55           H  
ATOM    245  HB3 PRO A  22      25.388 -36.046  56.057  1.00 40.55           H  
ATOM    246  O   PRO A  22      26.914 -32.589  57.238  1.00 40.55           O  
ATOM    247  CG  PRO A  22      27.509 -36.139  56.474  1.00 40.55           C  
ATOM    248  HG2 PRO A  22      27.252 -36.087  57.532  1.00 40.55           H  
ATOM    249  HG3 PRO A  22      27.834 -37.144  56.204  1.00 40.55           H  
ATOM    250  CD  PRO A  22      28.578 -35.099  56.150  1.00 40.55           C  
ATOM    251  HD2 PRO A  22      29.441 -35.593  55.703  1.00 40.55           H  
ATOM    252  HD3 PRO A  22      28.895 -34.597  57.064  1.00 40.55           H  
ATOM    253  N   PRO A  23      24.858 -33.469  57.408  1.00 39.54           N  
ATOM    254  CA  PRO A  23      23.697 -34.358  57.194  1.00 39.54           C  
ATOM    255  HA  PRO A  23      23.765 -34.912  56.258  1.00 39.54           H  
ATOM    256  C   PRO A  23      22.315 -33.625  57.155  1.00 39.54           C  
ATOM    257  CB  PRO A  23      23.839 -35.296  58.405  1.00 39.54           C  
ATOM    258  HB2 PRO A  23      22.957 -35.904  58.606  1.00 39.54           H  
ATOM    259  HB3 PRO A  23      24.696 -35.955  58.262  1.00 39.54           H  
ATOM    260  O   PRO A  23      22.164 -32.646  56.433  1.00 39.54           O  
ATOM    261  CG  PRO A  23      24.148 -34.311  59.539  1.00 39.54           C  
ATOM    262  HG2 PRO A  23      23.235 -34.027  60.062  1.00 39.54           H  
ATOM    263  HG3 PRO A  23      24.864 -34.746  60.238  1.00 39.54           H  
ATOM    264  CD  PRO A  23      24.741 -33.091  58.820  1.00 39.54           C  
ATOM    265  HD2 PRO A  23      24.071 -32.237  58.919  1.00 39.54           H  
ATOM    266  HD3 PRO A  23      25.704 -32.844  59.267  1.00 39.54           H  
ATOM    267  N   GLN A  24      21.290 -34.131  57.867  1.00 33.51           N  
ATOM    268  H   GLN A  24      21.495 -34.897  58.494  1.00 33.51           H  
ATOM    269  CA  GLN A  24      19.888 -33.660  57.931  1.00 33.51           C  
ATOM    270  HA  GLN A  24      19.840 -32.608  57.653  1.00 33.51           H  
ATOM    271  C   GLN A  24      19.308 -33.812  59.363  1.00 33.51           C  
ATOM    272  CB  GLN A  24      19.022 -34.489  56.961  1.00 33.51           C  
ATOM    273  HB2 GLN A  24      17.972 -34.243  57.120  1.00 33.51           H  
ATOM    274  HB3 GLN A  24      19.154 -35.546  57.191  1.00 33.51           H  
ATOM    275  O   GLN A  24      19.917 -34.483  60.195  1.00 33.51           O  
ATOM    276  CG  GLN A  24      19.326 -34.252  55.475  1.00 33.51           C  
ATOM    277  HG2 GLN A  24      20.361 -34.514  55.258  1.00 33.51           H  
ATOM    278  HG3 GLN A  24      19.184 -33.194  55.251  1.00 33.51           H  
ATOM    279  CD  GLN A  24      18.424 -35.084  54.563  1.00 33.51           C  
ATOM    280  NE2 GLN A  24      18.103 -34.608  53.381  1.00 33.51           N  
ATOM    281 HE21 GLN A  24      17.495 -35.192  52.825  1.00 33.51           H  
ATOM    282 HE22 GLN A  24      18.426 -33.698  53.083  1.00 33.51           H  
ATOM    283  OE1 GLN A  24      17.999 -36.182  54.880  1.00 33.51           O  
ATOM    284  N   TYR A  25      18.120 -33.242  59.633  1.00 34.97           N  
ATOM    285  H   TYR A  25      17.633 -32.779  58.880  1.00 34.97           H  
ATOM    286  CA  TYR A  25      17.396 -33.308  60.923  1.00 34.97           C  
ATOM    287  HA  TYR A  25      17.763 -34.163  61.490  1.00 34.97           H  
ATOM    288  C   TYR A  25      15.872 -33.513  60.746  1.00 34.97           C  
ATOM    289  CB  TYR A  25      17.690 -32.041  61.745  1.00 34.97           C  
ATOM    290  HB2 TYR A  25      17.015 -32.003  62.599  1.00 34.97           H  
ATOM    291  HB3 TYR A  25      17.487 -31.162  61.132  1.00 34.97           H  
ATOM    292  O   TYR A  25      15.351 -33.352  59.644  1.00 34.97           O  
ATOM    293  CG  TYR A  25      19.108 -31.975  62.283  1.00 34.97           C  
ATOM    294  CD1 TYR A  25      19.441 -32.681  63.457  1.00 34.97           C  
ATOM    295  HD1 TYR A  25      18.686 -33.251  63.977  1.00 34.97           H  
ATOM    296  CD2 TYR A  25      20.093 -31.229  61.607  1.00 34.97           C  
ATOM    297  HD2 TYR A  25      19.839 -30.685  60.709  1.00 34.97           H  
ATOM    298  CE1 TYR A  25      20.759 -32.651  63.951  1.00 34.97           C  
ATOM    299  HE1 TYR A  25      21.013 -33.197  64.848  1.00 34.97           H  
ATOM    300  CE2 TYR A  25      21.413 -31.199  62.096  1.00 34.97           C  
ATOM    301  HE2 TYR A  25      22.179 -30.636  61.584  1.00 34.97           H  
ATOM    302  OH  TYR A  25      23.023 -31.885  63.731  1.00 34.97           O  
ATOM    303  HH  TYR A  25      23.114 -32.395  64.540  1.00 34.97           H  
ATOM    304  CZ  TYR A  25      21.748 -31.912  63.265  1.00 34.97           C  
ATOM    305  N   ILE A  26      15.164 -33.895  61.824  1.00 30.29           N  
ATOM    306  H   ILE A  26      15.639 -33.912  62.715  1.00 30.29           H  
ATOM    307  CA  ILE A  26      13.735 -34.296  61.853  1.00 30.29           C  
ATOM    308  HA  ILE A  26      13.245 -33.900  60.964  1.00 30.29           H  
ATOM    309  C   ILE A  26      13.022 -33.664  63.079  1.00 30.29           C  
ATOM    310  CB  ILE A  26      13.623 -35.851  61.808  1.00 30.29           C  
ATOM    311  HB  ILE A  26      14.184 -36.256  62.650  1.00 30.29           H  
ATOM    312  O   ILE A  26      13.681 -33.280  64.044  1.00 30.29           O  
ATOM    313  CG1 ILE A  26      14.254 -36.402  60.500  1.00 30.29           C  
ATOM    314 HG12 ILE A  26      15.307 -36.121  60.467  1.00 30.29           H  
ATOM    315 HG13 ILE A  26      13.759 -35.947  59.642  1.00 30.29           H  
ATOM    316  CG2 ILE A  26      12.169 -36.352  61.938  1.00 30.29           C  
ATOM    317 HG21 ILE A  26      11.550 -35.938  61.142  1.00 30.29           H  
ATOM    318 HG22 ILE A  26      11.755 -36.089  62.911  1.00 30.29           H  
ATOM    319 HG23 ILE A  26      12.129 -37.440  61.891  1.00 30.29           H  
ATOM    320  CD1 ILE A  26      14.223 -37.927  60.329  1.00 30.29           C  
ATOM    321 HD11 ILE A  26      14.855 -38.205  59.485  1.00 30.29           H  
ATOM    322 HD12 ILE A  26      13.209 -38.270  60.121  1.00 30.29           H  
ATOM    323 HD13 ILE A  26      14.601 -38.411  61.229  1.00 30.29           H  
ATOM    324  N   ILE A  27      11.688 -33.528  63.034  1.00 29.19           N  
ATOM    325  H   ILE A  27      11.213 -33.940  62.243  1.00 29.19           H  
ATOM    326  CA  ILE A  27      10.833 -32.815  64.010  1.00 29.19           C  
ATOM    327  HA  ILE A  27      11.441 -32.081  64.538  1.00 29.19           H  
ATOM    328  C   ILE A  27      10.216 -33.772  65.054  1.00 29.19           C  
ATOM    329  CB  ILE A  27       9.702 -32.059  63.256  1.00 29.19           C  
ATOM    330  HB  ILE A  27       9.063 -32.806  62.785  1.00 29.19           H  
ATOM    331  O   ILE A  27       9.714 -34.835  64.692  1.00 29.19           O  
ATOM    332  CG1 ILE A  27      10.246 -31.136  62.135  1.00 29.19           C  
ATOM    333 HG12 ILE A  27      10.797 -30.307  62.579  1.00 29.19           H  
ATOM    334 HG13 ILE A  27      10.937 -31.689  61.498  1.00 29.19           H  
ATOM    335  CG2 ILE A  27       8.832 -31.245  64.236  1.00 29.19           C  
ATOM    336 HG21 ILE A  27       8.348 -31.898  64.964  1.00 29.19           H  
ATOM    337 HG22 ILE A  27       8.030 -30.731  63.706  1.00 29.19           H  
ATOM    338 HG23 ILE A  27       9.438 -30.507  64.760  1.00 29.19           H  
ATOM    339  CD1 ILE A  27       9.160 -30.581  61.202  1.00 29.19           C  
ATOM    340 HD11 ILE A  27       8.530 -29.863  61.727  1.00 29.19           H  
ATOM    341 HD12 ILE A  27       8.547 -31.395  60.817  1.00 29.19           H  
ATOM    342 HD13 ILE A  27       9.634 -30.069  60.364  1.00 29.19           H  
ATOM    343  N   THR A  28      10.168 -33.381  66.337  1.00 27.61           N  
ATOM    344  H   THR A  28      10.643 -32.528  66.597  1.00 27.61           H  
ATOM    345  CA  THR A  28       9.329 -34.004  67.394  1.00 27.61           C  
ATOM    346  HA  THR A  28       8.370 -34.288  66.960  1.00 27.61           H  
ATOM    347  C   THR A  28       9.067 -33.008  68.540  1.00 27.61           C  
ATOM    348  CB  THR A  28       9.996 -35.262  67.989  1.00 27.61           C  
ATOM    349  HB  THR A  28      10.862 -34.968  68.581  1.00 27.61           H  
ATOM    350  O   THR A  28       9.990 -32.291  68.920  1.00 27.61           O  
ATOM    351  CG2 THR A  28       9.033 -36.059  68.870  1.00 27.61           C  
ATOM    352 HG21 THR A  28       9.369 -37.092  68.953  1.00 27.61           H  
ATOM    353 HG22 THR A  28       8.029 -36.048  68.445  1.00 27.61           H  
ATOM    354 HG23 THR A  28       9.005 -35.626  69.870  1.00 27.61           H  
ATOM    355  OG1 THR A  28      10.440 -36.146  66.986  1.00 27.61           O  
ATOM    356  HG1 THR A  28      10.123 -35.815  66.142  1.00 27.61           H  
ATOM    357  N   THR A  29       7.848 -32.958  69.104  1.00 39.34           N  
ATOM    358  H   THR A  29       7.110 -33.539  68.732  1.00 39.34           H  
ATOM    359  CA  THR A  29       7.448 -31.999  70.166  1.00 39.34           C  
ATOM    360  HA  THR A  29       8.319 -31.728  70.762  1.00 39.34           H  
ATOM    361  C   THR A  29       6.348 -32.549  71.102  1.00 39.34           C  
ATOM    362  CB  THR A  29       6.888 -30.694  69.560  1.00 39.34           C  
ATOM    363  HB  THR A  29       6.431 -30.109  70.358  1.00 39.34           H  
ATOM    364  O   THR A  29       5.254 -32.813  70.606  1.00 39.34           O  
ATOM    365  CG2 THR A  29       7.948 -29.822  68.890  1.00 39.34           C  
ATOM    366 HG21 THR A  29       8.763 -29.630  69.588  1.00 39.34           H  
ATOM    367 HG22 THR A  29       7.497 -28.874  68.598  1.00 39.34           H  
ATOM    368 HG23 THR A  29       8.338 -30.316  68.000  1.00 39.34           H  
ATOM    369  OG1 THR A  29       5.910 -30.983  68.586  1.00 39.34           O  
ATOM    370  HG1 THR A  29       5.224 -31.478  69.040  1.00 39.34           H  
ATOM    371  N   PRO A  30       6.607 -32.684  72.420  1.00 42.49           N  
ATOM    372  CA  PRO A  30       5.618 -32.928  73.491  1.00 42.49           C  
ATOM    373  HA  PRO A  30       4.636 -33.171  73.087  1.00 42.49           H  
ATOM    374  C   PRO A  30       5.478 -31.672  74.415  1.00 42.49           C  
ATOM    375  CB  PRO A  30       6.219 -34.173  74.147  1.00 42.49           C  
ATOM    376  HB2 PRO A  30       6.075 -35.027  73.485  1.00 42.49           H  
ATOM    377  HB3 PRO A  30       5.799 -34.415  75.124  1.00 42.49           H  
ATOM    378  O   PRO A  30       6.076 -30.640  74.102  1.00 42.49           O  
ATOM    379  CG  PRO A  30       7.709 -33.825  74.209  1.00 42.49           C  
ATOM    380  HG2 PRO A  30       7.916 -33.217  75.089  1.00 42.49           H  
ATOM    381  HG3 PRO A  30       8.326 -34.723  74.211  1.00 42.49           H  
ATOM    382  CD  PRO A  30       7.934 -32.987  72.946  1.00 42.49           C  
ATOM    383  HD2 PRO A  30       8.465 -32.068  73.194  1.00 42.49           H  
ATOM    384  HD3 PRO A  30       8.503 -33.570  72.223  1.00 42.49           H  
ATOM    385  N   SER A  31       4.740 -31.622  75.538  1.00 31.46           N  
ATOM    386  H   SER A  31       4.644 -30.694  75.925  1.00 31.46           H  
ATOM    387  CA  SER A  31       4.091 -32.682  76.340  1.00 31.46           C  
ATOM    388  HA  SER A  31       3.896 -33.555  75.717  1.00 31.46           H  
ATOM    389  C   SER A  31       2.755 -32.251  76.977  1.00 31.46           C  
ATOM    390  CB  SER A  31       4.961 -33.077  77.551  1.00 31.46           C  
ATOM    391  HB2 SER A  31       4.900 -32.280  78.292  1.00 31.46           H  
ATOM    392  HB3 SER A  31       4.545 -33.979  77.998  1.00 31.46           H  
ATOM    393  O   SER A  31       2.513 -31.069  77.221  1.00 31.46           O  
ATOM    394  OG  SER A  31       6.332 -33.296  77.269  1.00 31.46           O  
ATOM    395  HG  SER A  31       6.752 -33.555  78.093  1.00 31.46           H  
ATOM    396  N   GLU A  32       1.954 -33.253  77.346  1.00 32.51           N  
ATOM    397  H   GLU A  32       2.209 -34.161  76.984  1.00 32.51           H  
ATOM    398  CA  GLU A  32       0.601 -33.205  77.929  1.00 32.51           C  
ATOM    399  HA  GLU A  32       0.286 -32.166  78.030  1.00 32.51           H  
ATOM    400  C   GLU A  32       0.611 -33.841  79.368  1.00 32.51           C  
ATOM    401  CB  GLU A  32      -0.318 -33.892  76.894  1.00 32.51           C  
ATOM    402  HB2 GLU A  32      -0.127 -34.965  76.917  1.00 32.51           H  
ATOM    403  HB3 GLU A  32      -1.350 -33.709  77.193  1.00 32.51           H  
ATOM    404  O   GLU A  32       1.702 -34.015  79.912  1.00 32.51           O  
ATOM    405  CG  GLU A  32      -0.187 -33.429  75.422  1.00 32.51           C  
ATOM    406  HG2 GLU A  32      -0.247 -32.341  75.398  1.00 32.51           H  
ATOM    407  HG3 GLU A  32      -1.049 -33.811  74.875  1.00 32.51           H  
ATOM    408  CD  GLU A  32       1.093 -33.903  74.690  1.00 32.51           C  
ATOM    409  OE1 GLU A  32       1.525 -33.194  73.755  1.00 32.51           O  
ATOM    410  OE2 GLU A  32       1.685 -34.931  75.098  1.00 32.51           O  
ATOM    411  N   VAL A  33      -0.455 -34.205  80.116  1.00 32.20           N  
ATOM    412  H   VAL A  33      -0.175 -34.521  81.033  1.00 32.20           H  
ATOM    413  CA  VAL A  33      -1.926 -34.327  79.925  1.00 32.20           C  
ATOM    414  HA  VAL A  33      -2.297 -33.466  79.369  1.00 32.20           H  
ATOM    415  C   VAL A  33      -2.651 -34.388  81.309  1.00 32.20           C  
ATOM    416  CB  VAL A  33      -2.220 -35.633  79.137  1.00 32.20           C  
ATOM    417  HB  VAL A  33      -1.520 -35.687  78.303  1.00 32.20           H  
ATOM    418  O   VAL A  33      -2.021 -34.828  82.269  1.00 32.20           O  
ATOM    419  CG1 VAL A  33      -1.981 -36.941  79.901  1.00 32.20           C  
ATOM    420 HG11 VAL A  33      -0.980 -36.940  80.333  1.00 32.20           H  
ATOM    421 HG12 VAL A  33      -2.070 -37.786  79.218  1.00 32.20           H  
ATOM    422 HG13 VAL A  33      -2.712 -37.063  80.701  1.00 32.20           H  
ATOM    423  CG2 VAL A  33      -3.603 -35.639  78.488  1.00 32.20           C  
ATOM    424 HG21 VAL A  33      -3.764 -34.716  77.930  1.00 32.20           H  
ATOM    425 HG22 VAL A  33      -3.685 -36.485  77.805  1.00 32.20           H  
ATOM    426 HG23 VAL A  33      -4.376 -35.741  79.250  1.00 32.20           H  
ATOM    427  N   ASP A  34      -3.955 -34.044  81.393  1.00 30.14           N  
ATOM    428  H   ASP A  34      -4.404 -33.752  80.537  1.00 30.14           H  
ATOM    429  CA  ASP A  34      -4.930 -34.424  82.469  1.00 30.14           C  
ATOM    430  HA  ASP A  34      -5.848 -33.873  82.268  1.00 30.14           H  
ATOM    431  C   ASP A  34      -4.605 -33.998  83.946  1.00 30.14           C  
ATOM    432  CB  ASP A  34      -5.263 -35.916  82.210  1.00 30.14           C  
ATOM    433  HB2 ASP A  34      -5.662 -36.415  83.093  1.00 30.14           H  
ATOM    434  HB3 ASP A  34      -4.345 -36.461  81.991  1.00 30.14           H  
ATOM    435  O   ASP A  34      -3.640 -33.248  84.129  1.00 30.14           O  
ATOM    436  CG  ASP A  34      -6.253 -36.111  81.046  1.00 30.14           C  
ATOM    437  OD1 ASP A  34      -6.582 -35.113  80.358  1.00 30.14           O  
ATOM    438  OD2 ASP A  34      -6.655 -37.273  80.825  1.00 30.14           O  
ATOM    439  N   PRO A  35      -5.383 -34.333  85.025  1.00 38.49           N  
ATOM    440  CA  PRO A  35      -6.610 -35.152  85.169  1.00 38.49           C  
ATOM    441  HA  PRO A  35      -6.999 -35.499  84.212  1.00 38.49           H  
ATOM    442  C   PRO A  35      -7.816 -34.444  85.867  1.00 38.49           C  
ATOM    443  CB  PRO A  35      -6.069 -36.332  85.991  1.00 38.49           C  
ATOM    444  HB2 PRO A  35      -6.841 -36.967  86.425  1.00 38.49           H  
ATOM    445  HB3 PRO A  35      -5.411 -36.942  85.371  1.00 38.49           H  
ATOM    446  O   PRO A  35      -7.997 -33.236  85.724  1.00 38.49           O  
ATOM    447  CG  PRO A  35      -5.237 -35.613  87.056  1.00 38.49           C  
ATOM    448  HG2 PRO A  35      -4.379 -36.218  87.349  1.00 38.49           H  
ATOM    449  HG3 PRO A  35      -5.855 -35.385  87.924  1.00 38.49           H  
ATOM    450  CD  PRO A  35      -4.801 -34.311  86.369  1.00 38.49           C  
ATOM    451  HD2 PRO A  35      -3.712 -34.276  86.331  1.00 38.49           H  
ATOM    452  HD3 PRO A  35      -5.177 -33.449  86.920  1.00 38.49           H  
ATOM    453  N   ASP A  36      -8.679 -35.201  86.571  1.00 28.10           N  
ATOM    454  H   ASP A  36      -8.413 -36.160  86.748  1.00 28.10           H  
ATOM    455  CA  ASP A  36     -10.036 -34.839  87.046  1.00 28.10           C  
ATOM    456  HA  ASP A  36     -10.152 -33.755  87.016  1.00 28.10           H  
ATOM    457  C   ASP A  36     -10.309 -35.308  88.507  1.00 28.10           C  
ATOM    458  CB  ASP A  36     -11.038 -35.464  86.042  1.00 28.10           C  
ATOM    459  HB2 ASP A  36     -10.887 -36.544  86.036  1.00 28.10           H  
ATOM    460  HB3 ASP A  36     -10.800 -35.096  85.044  1.00 28.10           H  
ATOM    461  O   ASP A  36      -9.670 -36.236  88.997  1.00 28.10           O  
ATOM    462  CG  ASP A  36     -12.530 -35.188  86.294  1.00 28.10           C  
ATOM    463  OD1 ASP A  36     -12.862 -34.207  87.001  1.00 28.10           O  
ATOM    464  OD2 ASP A  36     -13.372 -35.984  85.815  1.00 28.10           O  
ATOM    465  N   GLU A  37     -11.284 -34.707  89.208  1.00 36.10           N  
ATOM    466  H   GLU A  37     -11.820 -34.015  88.704  1.00 36.10           H  
ATOM    467  CA  GLU A  37     -11.816 -35.183  90.515  1.00 36.10           C  
ATOM    468  HA  GLU A  37     -11.139 -35.955  90.879  1.00 36.10           H  
ATOM    469  C   GLU A  37     -13.204 -35.873  90.388  1.00 36.10           C  
ATOM    470  CB  GLU A  37     -11.792 -34.047  91.563  1.00 36.10           C  
ATOM    471  HB2 GLU A  37     -12.709 -33.463  91.484  1.00 36.10           H  
ATOM    472  HB3 GLU A  37     -10.944 -33.393  91.359  1.00 36.10           H  
ATOM    473  O   GLU A  37     -13.650 -36.614  91.269  1.00 36.10           O  
ATOM    474  CG  GLU A  37     -11.635 -34.599  92.996  1.00 36.10           C  
ATOM    475  HG2 GLU A  37     -10.688 -35.136  93.057  1.00 36.10           H  
ATOM    476  HG3 GLU A  37     -12.432 -35.319  93.182  1.00 36.10           H  
ATOM    477  CD  GLU A  37     -11.673 -33.537  94.112  1.00 36.10           C  
ATOM    478  OE1 GLU A  37     -11.896 -33.945  95.278  1.00 36.10           O  
ATOM    479  OE2 GLU A  37     -11.483 -32.333  93.824  1.00 36.10           O  
ATOM    480  N   VAL A  38     -13.814 -35.766  89.201  1.00 33.51           N  
ATOM    481  H   VAL A  38     -13.383 -35.139  88.537  1.00 33.51           H  
ATOM    482  CA  VAL A  38     -14.844 -36.647  88.632  1.00 33.51           C  
ATOM    483  HA  VAL A  38     -14.910 -36.325  87.593  1.00 33.51           H  
ATOM    484  C   VAL A  38     -16.272 -36.488  89.205  1.00 33.51           C  
ATOM    485  CB  VAL A  38     -14.346 -38.118  88.564  1.00 33.51           C  
ATOM    486  HB  VAL A  38     -14.530 -38.591  89.528  1.00 33.51           H  
ATOM    487  O   VAL A  38     -16.602 -36.944  90.304  1.00 33.51           O  
ATOM    488  CG1 VAL A  38     -15.106 -38.902  87.484  1.00 33.51           C  
ATOM    489 HG11 VAL A  38     -16.179 -38.868  87.672  1.00 33.51           H  
ATOM    490 HG12 VAL A  38     -14.772 -39.939  87.465  1.00 33.51           H  
ATOM    491 HG13 VAL A  38     -14.901 -38.452  86.513  1.00 33.51           H  
ATOM    492  CG2 VAL A  38     -12.855 -38.342  88.259  1.00 33.51           C  
ATOM    493 HG21 VAL A  38     -12.626 -39.407  88.206  1.00 33.51           H  
ATOM    494 HG22 VAL A  38     -12.223 -37.912  89.036  1.00 33.51           H  
ATOM    495 HG23 VAL A  38     -12.591 -37.884  87.306  1.00 33.51           H  
ATOM    496  N   ARG A  39     -17.195 -36.009  88.347  1.00 35.56           N  
ATOM    497  H   ARG A  39     -16.800 -35.656  87.487  1.00 35.56           H  
ATOM    498  CA  ARG A  39     -18.639 -35.703  88.597  1.00 35.56           C  
ATOM    499  HA  ARG A  39     -19.090 -35.538  87.618  1.00 35.56           H  
ATOM    500  C   ARG A  39     -18.845 -34.362  89.342  1.00 35.56           C  
ATOM    501  CB  ARG A  39     -19.411 -36.883  89.237  1.00 35.56           C  
ATOM    502  HB2 ARG A  39     -20.474 -36.736  89.048  1.00 35.56           H  
ATOM    503  HB3 ARG A  39     -19.266 -36.812  90.315  1.00 35.56           H  
ATOM    504  O   ARG A  39     -17.917 -33.804  89.902  1.00 35.56           O  
ATOM    505  CG  ARG A  39     -19.071 -38.310  88.752  1.00 35.56           C  
ATOM    506  HG2 ARG A  39     -19.887 -38.680  88.131  1.00 35.56           H  
ATOM    507  HG3 ARG A  39     -18.185 -38.297  88.117  1.00 35.56           H  
ATOM    508  CD  ARG A  39     -18.855 -39.285  89.927  1.00 35.56           C  
ATOM    509  HD2 ARG A  39     -18.619 -38.726  90.833  1.00 35.56           H  
ATOM    510  HD3 ARG A  39     -19.787 -39.818  90.116  1.00 35.56           H  
ATOM    511  NE  ARG A  39     -17.771 -40.259  89.665  1.00 35.56           N  
ATOM    512  HE  ARG A  39     -17.921 -40.921  88.917  1.00 35.56           H  
ATOM    513  NH1 ARG A  39     -16.235 -39.480  91.213  1.00 35.56           N  
ATOM    514 HH11 ARG A  39     -15.283 -39.467  91.552  1.00 35.56           H  
ATOM    515 HH12 ARG A  39     -16.651 -38.560  91.185  1.00 35.56           H  
ATOM    516  NH2 ARG A  39     -15.741 -41.252  89.982  1.00 35.56           N  
ATOM    517 HH21 ARG A  39     -15.899 -41.860  89.191  1.00 35.56           H  
ATOM    518 HH22 ARG A  39     -14.819 -41.202  90.392  1.00 35.56           H  
ATOM    519  CZ  ARG A  39     -16.602 -40.324  90.292  1.00 35.56           C  
ATOM    520  N   SER A  40     -20.025 -33.739  89.311  1.00 31.77           N  
ATOM    521  H   SER A  40     -19.912 -32.739  89.397  1.00 31.77           H  
ATOM    522  CA  SER A  40     -21.260 -34.195  89.976  1.00 31.77           C  
ATOM    523  HA  SER A  40     -21.128 -35.206  90.361  1.00 31.77           H  
ATOM    524  C   SER A  40     -22.492 -34.224  89.037  1.00 31.77           C  
ATOM    525  CB  SER A  40     -21.453 -33.301  91.214  1.00 31.77           C  
ATOM    526  HB2 SER A  40     -20.560 -33.356  91.836  1.00 31.77           H  
ATOM    527  HB3 SER A  40     -22.303 -33.649  91.801  1.00 31.77           H  
ATOM    528  O   SER A  40     -22.377 -34.645  87.889  1.00 31.77           O  
ATOM    529  OG  SER A  40     -21.661 -31.960  90.817  1.00 31.77           O  
ATOM    530  HG  SER A  40     -21.606 -31.387  91.585  1.00 31.77           H  
ATOM    531  N   MET A  41     -23.679 -33.846  89.535  1.00 28.92           N  
ATOM    532  H   MET A  41     -23.674 -33.439  90.459  1.00 28.92           H  
ATOM    533  CA  MET A  41     -24.941 -33.639  88.801  1.00 28.92           C  
ATOM    534  HA  MET A  41     -24.704 -33.485  87.749  1.00 28.92           H  
ATOM    535  C   MET A  41     -25.605 -32.360  89.363  1.00 28.92           C  
ATOM    536  CB  MET A  41     -25.860 -34.866  88.953  1.00 28.92           C  
ATOM    537  HB2 MET A  41     -26.849 -34.628  88.562  1.00 28.92           H  
ATOM    538  HB3 MET A  41     -25.962 -35.115  90.009  1.00 28.92           H  
ATOM    539  O   MET A  41     -25.403 -32.065  90.539  1.00 28.92           O  
ATOM    540  CG  MET A  41     -25.324 -36.084  88.190  1.00 28.92           C  
ATOM    541  HG2 MET A  41     -25.271 -35.830  87.132  1.00 28.92           H  
ATOM    542  HG3 MET A  41     -24.314 -36.306  88.537  1.00 28.92           H  
ATOM    543  SD  MET A  41     -26.314 -37.593  88.376  1.00 28.92           S  
ATOM    544  CE  MET A  41     -25.441 -38.658  87.200  1.00 28.92           C  
ATOM    545  HE1 MET A  41     -25.912 -39.640  87.182  1.00 28.92           H  
ATOM    546  HE2 MET A  41     -25.489 -38.215  86.205  1.00 28.92           H  
ATOM    547  HE3 MET A  41     -24.398 -38.758  87.502  1.00 28.92           H  
ATOM    548  N   ALA A  42     -26.305 -31.490  88.623  1.00 26.96           N  
ATOM    549  H   ALA A  42     -26.493 -30.649  89.150  1.00 26.96           H  
ATOM    550  CA  ALA A  42     -27.152 -31.631  87.424  1.00 26.96           C  
ATOM    551  HA  ALA A  42     -27.291 -30.610  87.068  1.00 26.96           H  
ATOM    552  C   ALA A  42     -28.585 -32.122  87.733  1.00 26.96           C  
ATOM    553  CB  ALA A  42     -26.454 -32.336  86.250  1.00 26.96           C  
ATOM    554  HB1 ALA A  42     -25.443 -31.949  86.122  1.00 26.96           H  
ATOM    555  HB2 ALA A  42     -26.429 -33.414  86.411  1.00 26.96           H  
ATOM    556  HB3 ALA A  42     -27.020 -32.151  85.338  1.00 26.96           H  
ATOM    557  O   ALA A  42     -28.909 -33.290  87.538  1.00 26.96           O  
ATOM    558  N   ASP A  43     -29.425 -31.190  88.200  1.00 32.87           N  
ATOM    559  H   ASP A  43     -29.092 -30.239  88.265  1.00 32.87           H  
ATOM    560  CA  ASP A  43     -30.875 -31.329  88.440  1.00 32.87           C  
ATOM    561  HA  ASP A  43     -31.271 -32.086  87.763  1.00 32.87           H  
ATOM    562  C   ASP A  43     -31.584 -29.981  88.110  1.00 32.87           C  
ATOM    563  CB  ASP A  43     -31.109 -31.815  89.888  1.00 32.87           C  
ATOM    564  HB2 ASP A  43     -30.274 -32.450  90.185  1.00 32.87           H  
ATOM    565  HB3 ASP A  43     -31.127 -30.958  90.561  1.00 32.87           H  
ATOM    566  O   ASP A  43     -30.940 -29.078  87.564  1.00 32.87           O  
ATOM    567  CG  ASP A  43     -32.398 -32.635  90.058  1.00 32.87           C  
ATOM    568  OD1 ASP A  43     -33.341 -32.422  89.262  1.00 32.87           O  
ATOM    569  OD2 ASP A  43     -32.432 -33.469  90.989  1.00 32.87           O  
ATOM    570  N   LEU A  44     -32.892 -29.838  88.365  1.00 26.61           N  
ATOM    571  H   LEU A  44     -33.340 -30.614  88.830  1.00 26.61           H  
ATOM    572  CA  LEU A  44     -33.775 -28.901  87.644  1.00 26.61           C  
ATOM    573  HA  LEU A  44     -33.184 -28.479  86.831  1.00 26.61           H  
ATOM    574  C   LEU A  44     -34.341 -27.668  88.401  1.00 26.61           C  
ATOM    575  CB  LEU A  44     -34.923 -29.728  87.010  1.00 26.61           C  
ATOM    576  HB2 LEU A  44     -34.866 -30.767  87.335  1.00 26.61           H  
ATOM    577  HB3 LEU A  44     -35.876 -29.346  87.376  1.00 26.61           H  
ATOM    578  O   LEU A  44     -34.533 -27.658  89.610  1.00 26.61           O  
ATOM    579  CG  LEU A  44     -34.941 -29.694  85.473  1.00 26.61           C  
ATOM    580  HG  LEU A  44     -34.938 -28.656  85.138  1.00 26.61           H  
ATOM    581  CD1 LEU A  44     -33.733 -30.413  84.865  1.00 26.61           C  
ATOM    582 HD11 LEU A  44     -32.808 -29.924  85.173  1.00 26.61           H  
ATOM    583 HD12 LEU A  44     -33.795 -30.391  83.777  1.00 26.61           H  
ATOM    584 HD13 LEU A  44     -33.710 -31.447  85.209  1.00 26.61           H  
ATOM    585  CD2 LEU A  44     -36.205 -30.371  84.943  1.00 26.61           C  
ATOM    586 HD21 LEU A  44     -36.236 -31.410  85.270  1.00 26.61           H  
ATOM    587 HD22 LEU A  44     -36.223 -30.328  83.854  1.00 26.61           H  
ATOM    588 HD23 LEU A  44     -37.086 -29.853  85.322  1.00 26.61           H  
ATOM    589  N   GLU A  45     -34.730 -26.685  87.574  1.00 27.47           N  
ATOM    590  H   GLU A  45     -34.450 -26.838  86.616  1.00 27.47           H  
ATOM    591  CA  GLU A  45     -35.764 -25.638  87.748  1.00 27.47           C  
ATOM    592  HA  GLU A  45     -35.760 -25.161  86.768  1.00 27.47           H  
ATOM    593  C   GLU A  45     -35.606 -24.413  88.698  1.00 27.47           C  
ATOM    594  CB  GLU A  45     -37.174 -26.265  87.843  1.00 27.47           C  
ATOM    595  HB2 GLU A  45     -37.853 -25.528  88.271  1.00 27.47           H  
ATOM    596  HB3 GLU A  45     -37.161 -27.132  88.503  1.00 27.47           H  
ATOM    597  O   GLU A  45     -35.337 -24.484  89.891  1.00 27.47           O  
ATOM    598  CG  GLU A  45     -37.692 -26.670  86.449  1.00 27.47           C  
ATOM    599  HG2 GLU A  45     -37.597 -25.815  85.779  1.00 27.47           H  
ATOM    600  HG3 GLU A  45     -37.054 -27.462  86.058  1.00 27.47           H  
ATOM    601  CD  GLU A  45     -39.161 -27.124  86.427  1.00 27.47           C  
ATOM    602  OE1 GLU A  45     -39.483 -27.961  85.553  1.00 27.47           O  
ATOM    603  OE2 GLU A  45     -39.965 -26.583  87.219  1.00 27.47           O  
ATOM    604  N   LEU A  46     -35.932 -23.246  88.110  1.00 27.83           N  
ATOM    605  H   LEU A  46     -35.990 -23.304  87.104  1.00 27.83           H  
ATOM    606  CA  LEU A  46     -36.669 -22.083  88.659  1.00 27.83           C  
ATOM    607  HA  LEU A  46     -36.576 -21.309  87.898  1.00 27.83           H  
ATOM    608  C   LEU A  46     -36.183 -21.328  89.925  1.00 27.83           C  
ATOM    609  CB  LEU A  46     -38.173 -22.442  88.724  1.00 27.83           C  
ATOM    610  HB2 LEU A  46     -38.723 -21.593  89.130  1.00 27.83           H  
ATOM    611  HB3 LEU A  46     -38.295 -23.271  89.421  1.00 27.83           H  
ATOM    612  O   LEU A  46     -36.818 -20.340  90.304  1.00 27.83           O  
ATOM    613  CG  LEU A  46     -38.827 -22.825  87.377  1.00 27.83           C  
ATOM    614  HG  LEU A  46     -38.300 -23.671  86.935  1.00 27.83           H  
ATOM    615  CD1 LEU A  46     -40.283 -23.227  87.603  1.00 27.83           C  
ATOM    616 HD11 LEU A  46     -40.853 -22.397  88.020  1.00 27.83           H  
ATOM    617 HD12 LEU A  46     -40.318 -24.077  88.284  1.00 27.83           H  
ATOM    618 HD13 LEU A  46     -40.726 -23.551  86.661  1.00 27.83           H  
ATOM    619  CD2 LEU A  46     -38.811 -21.674  86.366  1.00 27.83           C  
ATOM    620 HD21 LEU A  46     -39.285 -20.793  86.798  1.00 27.83           H  
ATOM    621 HD22 LEU A  46     -39.355 -21.974  85.470  1.00 27.83           H  
ATOM    622 HD23 LEU A  46     -37.786 -21.438  86.078  1.00 27.83           H  
ATOM    623  N   GLY A  47     -35.065 -21.693  90.554  1.00 25.79           N  
ATOM    624  H   GLY A  47     -34.650 -22.572  90.278  1.00 25.79           H  
ATOM    625  CA  GLY A  47     -34.553 -21.009  91.756  1.00 25.79           C  
ATOM    626  HA2 GLY A  47     -35.282 -21.134  92.557  1.00 25.79           H  
ATOM    627  HA3 GLY A  47     -33.632 -21.500  92.071  1.00 25.79           H  
ATOM    628  C   GLY A  47     -34.250 -19.503  91.591  1.00 25.79           C  
ATOM    629  O   GLY A  47     -33.411 -19.112  90.781  1.00 25.79           O  
ATOM    630  N   SER A  48     -34.903 -18.646  92.390  1.00 30.50           N  
ATOM    631  H   SER A  48     -35.601 -19.024  93.015  1.00 30.50           H  
ATOM    632  CA  SER A  48     -34.682 -17.184  92.494  1.00 30.50           C  
ATOM    633  HA  SER A  48     -33.613 -16.990  92.584  1.00 30.50           H  
ATOM    634  C   SER A  48     -35.401 -16.610  93.745  1.00 30.50           C  
ATOM    635  CB  SER A  48     -35.206 -16.511  91.212  1.00 30.50           C  
ATOM    636  HB2 SER A  48     -34.710 -16.944  90.344  1.00 30.50           H  
ATOM    637  HB3 SER A  48     -34.967 -15.448  91.228  1.00 30.50           H  
ATOM    638  O   SER A  48     -36.210 -17.347  94.317  1.00 30.50           O  
ATOM    639  OG  SER A  48     -36.603 -16.669  91.069  1.00 30.50           O  
ATOM    640  HG  SER A  48     -36.781 -17.605  90.954  1.00 30.50           H  
ATOM    641  N   PRO A  49     -35.199 -15.340  94.187  1.00 44.44           N  
ATOM    642  CA  PRO A  49     -34.299 -14.288  93.681  1.00 44.44           C  
ATOM    643  HA  PRO A  49     -33.667 -14.648  92.870  1.00 44.44           H  
ATOM    644  C   PRO A  49     -33.400 -13.606  94.764  1.00 44.44           C  
ATOM    645  CB  PRO A  49     -35.320 -13.269  93.155  1.00 44.44           C  
ATOM    646  HB2 PRO A  49     -34.896 -12.279  92.983  1.00 44.44           H  
ATOM    647  HB3 PRO A  49     -35.775 -13.636  92.235  1.00 44.44           H  
ATOM    648  O   PRO A  49     -33.487 -13.904  95.947  1.00 44.44           O  
ATOM    649  CG  PRO A  49     -36.375 -13.255  94.269  1.00 44.44           C  
ATOM    650  HG2 PRO A  49     -36.123 -12.508  95.022  1.00 44.44           H  
ATOM    651  HG3 PRO A  49     -37.368 -13.066  93.863  1.00 44.44           H  
ATOM    652  CD  PRO A  49     -36.282 -14.653  94.891  1.00 44.44           C  
ATOM    653  HD2 PRO A  49     -36.053 -14.582  95.955  1.00 44.44           H  
ATOM    654  HD3 PRO A  49     -37.233 -15.168  94.756  1.00 44.44           H  
ATOM    655  N   GLU A  50     -32.639 -12.586  94.333  1.00 30.60           N  
ATOM    656  H   GLU A  50     -32.606 -12.479  93.329  1.00 30.60           H  
ATOM    657  CA  GLU A  50     -32.084 -11.447  95.113  1.00 30.60           C  
ATOM    658  HA  GLU A  50     -31.699 -10.780  94.340  1.00 30.60           H  
ATOM    659  C   GLU A  50     -30.880 -11.586  96.097  1.00 30.60           C  
ATOM    660  CB  GLU A  50     -33.210 -10.637  95.792  1.00 30.60           C  
ATOM    661  HB2 GLU A  50     -32.733  -9.909  96.449  1.00 30.60           H  
ATOM    662  HB3 GLU A  50     -33.815 -11.283  96.428  1.00 30.60           H  
ATOM    663  O   GLU A  50     -30.840 -12.411  96.997  1.00 30.60           O  
ATOM    664  CG  GLU A  50     -34.124  -9.863  94.828  1.00 30.60           C  
ATOM    665  HG2 GLU A  50     -35.009 -10.457  94.600  1.00 30.60           H  
ATOM    666  HG3 GLU A  50     -33.592  -9.678  93.895  1.00 30.60           H  
ATOM    667  CD  GLU A  50     -34.533  -8.520  95.446  1.00 30.60           C  
ATOM    668  OE1 GLU A  50     -34.084  -7.464  94.947  1.00 30.60           O  
ATOM    669  OE2 GLU A  50     -35.169  -8.482  96.523  1.00 30.60           O  
ATOM    670  N   LYS A  51     -29.986 -10.577  95.991  1.00 31.58           N  
ATOM    671  H   LYS A  51     -30.067 -10.066  95.124  1.00 31.58           H  
ATOM    672  CA  LYS A  51     -29.222  -9.852  97.047  1.00 31.58           C  
ATOM    673  HA  LYS A  51     -28.631  -9.108  96.512  1.00 31.58           H  
ATOM    674  C   LYS A  51     -28.198 -10.566  97.973  1.00 31.58           C  
ATOM    675  CB  LYS A  51     -30.217  -9.041  97.909  1.00 31.58           C  
ATOM    676  HB2 LYS A  51     -30.993  -9.717  98.269  1.00 31.58           H  
ATOM    677  HB3 LYS A  51     -29.700  -8.648  98.785  1.00 31.58           H  
ATOM    678  O   LYS A  51     -28.548 -11.071  99.030  1.00 31.58           O  
ATOM    679  CG  LYS A  51     -30.858  -7.851  97.176  1.00 31.58           C  
ATOM    680  HG2 LYS A  51     -31.189  -8.158  96.184  1.00 31.58           H  
ATOM    681  HG3 LYS A  51     -30.118  -7.058  97.063  1.00 31.58           H  
ATOM    682  CD  LYS A  51     -32.070  -7.321  97.957  1.00 31.58           C  
ATOM    683  HD2 LYS A  51     -32.794  -8.130  98.051  1.00 31.58           H  
ATOM    684  HD3 LYS A  51     -31.766  -7.007  98.955  1.00 31.58           H  
ATOM    685  CE  LYS A  51     -32.707  -6.143  97.210  1.00 31.58           C  
ATOM    686  HE2 LYS A  51     -32.510  -6.277  96.146  1.00 31.58           H  
ATOM    687  HE3 LYS A  51     -32.247  -5.208  97.530  1.00 31.58           H  
ATOM    688  NZ  LYS A  51     -34.177  -6.117  97.389  1.00 31.58           N  
ATOM    689  HZ1 LYS A  51     -34.541  -6.986  97.025  1.00 31.58           H  
ATOM    690  HZ2 LYS A  51     -34.610  -5.430  96.789  1.00 31.58           H  
ATOM    691  HZ3 LYS A  51     -34.471  -6.047  98.353  1.00 31.58           H  
ATOM    692  N   GLN A  52     -26.922 -10.196  97.744  1.00 27.25           N  
ATOM    693  H   GLN A  52     -26.708  -9.902  96.802  1.00 27.25           H  
ATOM    694  CA  GLN A  52     -25.868  -9.957  98.772  1.00 27.25           C  
ATOM    695  HA  GLN A  52     -24.994  -9.588  98.235  1.00 27.25           H  
ATOM    696  C   GLN A  52     -25.337 -11.240  99.487  1.00 27.25           C  
ATOM    697  CB  GLN A  52     -26.343  -8.780  99.661  1.00 27.25           C  
ATOM    698  HB2 GLN A  52     -25.587  -8.538 100.408  1.00 27.25           H  
ATOM    699  HB3 GLN A  52     -27.256  -9.056 100.189  1.00 27.25           H  
ATOM    700  O   GLN A  52     -25.747 -12.331  99.122  1.00 27.25           O  
ATOM    701  CG  GLN A  52     -26.588  -7.492  98.844  1.00 27.25           C  
ATOM    702  HG2 GLN A  52     -25.687  -7.256  98.278  1.00 27.25           H  
ATOM    703  HG3 GLN A  52     -27.404  -7.645  98.138  1.00 27.25           H  
ATOM    704  CD  GLN A  52     -26.940  -6.275  99.697  1.00 27.25           C  
ATOM    705  NE2 GLN A  52     -27.170  -5.133  99.087  1.00 27.25           N  
ATOM    706 HE21 GLN A  52     -27.099  -5.049  98.083  1.00 27.25           H  
ATOM    707 HE22 GLN A  52     -27.372  -4.354  99.698  1.00 27.25           H  
ATOM    708  OE1 GLN A  52     -27.004  -6.302 100.911  1.00 27.25           O  
ATOM    709  N   VAL A  53     -24.331 -11.261 100.386  1.00 28.71           N  
ATOM    710  H   VAL A  53     -24.036 -12.209 100.571  1.00 28.71           H  
ATOM    711  CA  VAL A  53     -23.613 -10.243 101.206  1.00 28.71           C  
ATOM    712  HA  VAL A  53     -23.763  -9.249 100.786  1.00 28.71           H  
ATOM    713  C   VAL A  53     -22.078 -10.489 101.186  1.00 28.71           C  
ATOM    714  CB  VAL A  53     -24.143 -10.270 102.672  1.00 28.71           C  
ATOM    715  HB  VAL A  53     -23.723 -11.144 103.170  1.00 28.71           H  
ATOM    716  O   VAL A  53     -21.619 -11.520 100.707  1.00 28.71           O  
ATOM    717  CG1 VAL A  53     -23.747  -9.020 103.478  1.00 28.71           C  
ATOM    718 HG11 VAL A  53     -24.013  -8.116 102.931  1.00 28.71           H  
ATOM    719 HG12 VAL A  53     -22.683  -9.027 103.713  1.00 28.71           H  
ATOM    720 HG13 VAL A  53     -24.270  -9.013 104.435  1.00 28.71           H  
ATOM    721  CG2 VAL A  53     -25.674 -10.371 102.802  1.00 28.71           C  
ATOM    722 HG21 VAL A  53     -26.160  -9.486 102.392  1.00 28.71           H  
ATOM    723 HG22 VAL A  53     -26.051 -11.263 102.301  1.00 28.71           H  
ATOM    724 HG23 VAL A  53     -25.948 -10.459 103.853  1.00 28.71           H  
ATOM    725  N   GLN A  54     -21.266  -9.534 101.665  1.00 25.91           N  
ATOM    726  H   GLN A  54     -21.696  -8.744 102.124  1.00 25.91           H  
ATOM    727  CA  GLN A  54     -19.786  -9.570 101.662  1.00 25.91           C  
ATOM    728  HA  GLN A  54     -19.449 -10.143 100.798  1.00 25.91           H  
ATOM    729  C   GLN A  54     -19.156 -10.209 102.924  1.00 25.91           C  
ATOM    730  CB  GLN A  54     -19.245  -8.133 101.541  1.00 25.91           C  
ATOM    731  HB2 GLN A  54     -18.156  -8.168 101.587  1.00 25.91           H  
ATOM    732  HB3 GLN A  54     -19.598  -7.557 102.396  1.00 25.91           H  
ATOM    733  O   GLN A  54     -19.716 -10.102 104.014  1.00 25.91           O  
ATOM    734  CG  GLN A  54     -19.640  -7.399 100.250  1.00 25.91           C  
ATOM    735  HG2 GLN A  54     -19.260  -7.955  99.393  1.00 25.91           H  
ATOM    736  HG3 GLN A  54     -20.726  -7.346 100.171  1.00 25.91           H  
ATOM    737  CD  GLN A  54     -19.090  -5.972 100.195  1.00 25.91           C  
ATOM    738  NE2 GLN A  54     -19.263  -5.274  99.094  1.00 25.91           N  
ATOM    739 HE21 GLN A  54     -19.714  -5.678  98.286  1.00 25.91           H  
ATOM    740 HE22 GLN A  54     -18.874  -4.342  99.104  1.00 25.91           H  
ATOM    741  OE1 GLN A  54     -18.504  -5.446 101.125  1.00 25.91           O  
ATOM    742  N   VAL A  55     -17.941 -10.773 102.799  1.00 28.57           N  
ATOM    743  H   VAL A  55     -17.530 -10.819 101.877  1.00 28.57           H  
ATOM    744  CA  VAL A  55     -17.071 -11.235 103.911  1.00 28.57           C  
ATOM    745  HA  VAL A  55     -17.186 -10.528 104.732  1.00 28.57           H  
ATOM    746  C   VAL A  55     -15.574 -11.224 103.499  1.00 28.57           C  
ATOM    747  CB  VAL A  55     -17.555 -12.616 104.416  1.00 28.57           C  
ATOM    748  HB  VAL A  55     -18.643 -12.588 104.463  1.00 28.57           H  
ATOM    749  O   VAL A  55     -15.270 -10.996 102.330  1.00 28.57           O  
ATOM    750  CG1 VAL A  55     -17.172 -13.773 103.487  1.00 28.57           C  
ATOM    751 HG11 VAL A  55     -17.530 -13.571 102.478  1.00 28.57           H  
ATOM    752 HG12 VAL A  55     -17.637 -14.693 103.840  1.00 28.57           H  
ATOM    753 HG13 VAL A  55     -16.091 -13.913 103.465  1.00 28.57           H  
ATOM    754  CG2 VAL A  55     -17.080 -12.928 105.841  1.00 28.57           C  
ATOM    755 HG21 VAL A  55     -17.288 -12.083 106.499  1.00 28.57           H  
ATOM    756 HG22 VAL A  55     -16.017 -13.167 105.862  1.00 28.57           H  
ATOM    757 HG23 VAL A  55     -17.625 -13.794 106.215  1.00 28.57           H  
ATOM    758  N   GLN A  56     -14.634 -11.413 104.441  1.00 26.49           N  
ATOM    759  H   GLN A  56     -14.952 -11.676 105.363  1.00 26.49           H  
ATOM    760  CA  GLN A  56     -13.158 -11.422 104.255  1.00 26.49           C  
ATOM    761  HA  GLN A  56     -12.929 -11.755 103.243  1.00 26.49           H  
ATOM    762  C   GLN A  56     -12.495 -12.428 105.257  1.00 26.49           C  
ATOM    763  CB  GLN A  56     -12.618  -9.989 104.437  1.00 26.49           C  
ATOM    764  HB2 GLN A  56     -11.584  -9.987 104.092  1.00 26.49           H  
ATOM    765  HB3 GLN A  56     -12.644  -9.736 105.497  1.00 26.49           H  
ATOM    766  O   GLN A  56     -13.234 -13.054 106.009  1.00 26.49           O  
ATOM    767  CG  GLN A  56     -13.324  -8.865 103.660  1.00 26.49           C  
ATOM    768  HG2 GLN A  56     -13.351  -9.118 102.601  1.00 26.49           H  
ATOM    769  HG3 GLN A  56     -14.347  -8.754 104.020  1.00 26.49           H  
ATOM    770  CD  GLN A  56     -12.619  -7.519 103.817  1.00 26.49           C  
ATOM    771  NE2 GLN A  56     -13.215  -6.443 103.356  1.00 26.49           N  
ATOM    772 HE21 GLN A  56     -14.117  -6.503 102.906  1.00 26.49           H  
ATOM    773 HE22 GLN A  56     -12.716  -5.573 103.478  1.00 26.49           H  
ATOM    774  OE1 GLN A  56     -11.524  -7.402 104.345  1.00 26.49           O  
ATOM    775  N   SER A  57     -11.170 -12.665 105.391  1.00 33.06           N  
ATOM    776  H   SER A  57     -10.982 -13.422 106.032  1.00 33.06           H  
ATOM    777  CA  SER A  57      -9.946 -12.034 104.838  1.00 33.06           C  
ATOM    778  HA  SER A  57     -10.115 -11.757 103.798  1.00 33.06           H  
ATOM    779  C   SER A  57      -8.700 -12.959 104.928  1.00 33.06           C  
ATOM    780  CB  SER A  57      -9.598 -10.772 105.669  1.00 33.06           C  
ATOM    781  HB2 SER A  57     -10.509 -10.254 105.970  1.00 33.06           H  
ATOM    782  HB3 SER A  57      -9.015 -10.090 105.050  1.00 33.06           H  
ATOM    783  O   SER A  57      -8.626 -13.731 105.879  1.00 33.06           O  
ATOM    784  OG  SER A  57      -8.857 -11.054 106.847  1.00 33.06           O  
ATOM    785  HG  SER A  57      -9.047 -11.958 107.108  1.00 33.06           H  
ATOM    786  N   GLN A  58      -7.670 -12.708 104.093  1.00 27.50           N  
ATOM    787  H   GLN A  58      -7.877 -12.101 103.312  1.00 27.50           H  
ATOM    788  CA  GLN A  58      -6.223 -13.030 104.289  1.00 27.50           C  
ATOM    789  HA  GLN A  58      -5.736 -12.592 103.417  1.00 27.50           H  
ATOM    790  C   GLN A  58      -5.785 -14.527 104.289  1.00 27.50           C  
ATOM    791  CB  GLN A  58      -5.709 -12.256 105.516  1.00 27.50           C  
ATOM    792  HB2 GLN A  58      -4.698 -12.582 105.760  1.00 27.50           H  
ATOM    793  HB3 GLN A  58      -6.335 -12.482 106.380  1.00 27.50           H  
ATOM    794  O   GLN A  58      -6.603 -15.388 104.573  1.00 27.50           O  
ATOM    795  CG  GLN A  58      -5.687 -10.738 105.272  1.00 27.50           C  
ATOM    796  HG2 GLN A  58      -4.969 -10.511 104.483  1.00 27.50           H  
ATOM    797  HG3 GLN A  58      -6.671 -10.393 104.954  1.00 27.50           H  
ATOM    798  CD  GLN A  58      -5.298  -9.968 106.525  1.00 27.50           C  
ATOM    799  NE2 GLN A  58      -6.202  -9.812 107.467  1.00 27.50           N  
ATOM    800 HE21 GLN A  58      -5.922  -9.304 108.294  1.00 27.50           H  
ATOM    801 HE22 GLN A  58      -7.129 -10.195 107.354  1.00 27.50           H  
ATOM    802  OE1 GLN A  58      -4.184  -9.486 106.661  1.00 27.50           O  
ATOM    803  N   LYS A  59      -4.566 -14.995 103.919  1.00 36.30           N  
ATOM    804  H   LYS A  59      -4.611 -16.003 103.957  1.00 36.30           H  
ATOM    805  CA  LYS A  59      -3.204 -14.479 103.543  1.00 36.30           C  
ATOM    806  HA  LYS A  59      -2.729 -15.349 103.092  1.00 36.30           H  
ATOM    807  C   LYS A  59      -2.202 -14.096 104.664  1.00 36.30           C  
ATOM    808  CB  LYS A  59      -3.255 -13.468 102.365  1.00 36.30           C  
ATOM    809  HB2 LYS A  59      -3.629 -13.998 101.490  1.00 36.30           H  
ATOM    810  HB3 LYS A  59      -3.956 -12.661 102.578  1.00 36.30           H  
ATOM    811  O   LYS A  59      -2.394 -13.077 105.308  1.00 36.30           O  
ATOM    812  CG  LYS A  59      -1.909 -12.806 101.991  1.00 36.30           C  
ATOM    813  HG2 LYS A  59      -1.866 -12.682 100.909  1.00 36.30           H  
ATOM    814  HG3 LYS A  59      -1.085 -13.459 102.276  1.00 36.30           H  
ATOM    815  CD  LYS A  59      -1.749 -11.411 102.633  1.00 36.30           C  
ATOM    816  HD2 LYS A  59      -2.204 -11.401 103.624  1.00 36.30           H  
ATOM    817  HD3 LYS A  59      -2.282 -10.678 102.028  1.00 36.30           H  
ATOM    818  CE  LYS A  59      -0.277 -11.006 102.756  1.00 36.30           C  
ATOM    819  HE2 LYS A  59       0.299 -11.881 103.058  1.00 36.30           H  
ATOM    820  HE3 LYS A  59       0.088 -10.687 101.780  1.00 36.30           H  
ATOM    821  NZ  LYS A  59      -0.108  -9.936 103.767  1.00 36.30           N  
ATOM    822  HZ1 LYS A  59       0.865  -9.688 103.877  1.00 36.30           H  
ATOM    823  HZ2 LYS A  59      -0.640  -9.112 103.524  1.00 36.30           H  
ATOM    824  HZ3 LYS A  59      -0.424 -10.254 104.672  1.00 36.30           H  
ATOM    825  N   PHE A  60      -1.050 -14.795 104.766  1.00 30.17           N  
ATOM    826  H   PHE A  60      -0.999 -15.660 104.247  1.00 30.17           H  
ATOM    827  CA  PHE A  60       0.275 -14.241 105.176  1.00 30.17           C  
ATOM    828  HA  PHE A  60       0.423 -13.375 104.530  1.00 30.17           H  
ATOM    829  C   PHE A  60       1.490 -15.150 104.781  1.00 30.17           C  
ATOM    830  CB  PHE A  60       0.272 -13.664 106.615  1.00 30.17           C  
ATOM    831  HB2 PHE A  60      -0.648 -13.951 107.125  1.00 30.17           H  
ATOM    832  HB3 PHE A  60       1.084 -14.079 107.213  1.00 30.17           H  
ATOM    833  O   PHE A  60       1.521 -15.555 103.623  1.00 30.17           O  
ATOM    834  CG  PHE A  60       0.404 -12.139 106.635  1.00 30.17           C  
ATOM    835  CD1 PHE A  60       1.621 -11.531 106.270  1.00 30.17           C  
ATOM    836  HD1 PHE A  60       2.468 -12.147 106.004  1.00 30.17           H  
ATOM    837  CD2 PHE A  60      -0.679 -11.317 107.007  1.00 30.17           C  
ATOM    838  HD2 PHE A  60      -1.618 -11.761 107.305  1.00 30.17           H  
ATOM    839  CE1 PHE A  60       1.766 -10.131 106.301  1.00 30.17           C  
ATOM    840  HE1 PHE A  60       2.726  -9.688 106.078  1.00 30.17           H  
ATOM    841  CE2 PHE A  60      -0.546  -9.916 107.019  1.00 30.17           C  
ATOM    842  HE2 PHE A  60      -1.381  -9.308 107.334  1.00 30.17           H  
ATOM    843  CZ  PHE A  60       0.683  -9.321 106.684  1.00 30.17           C  
ATOM    844  HZ  PHE A  60       0.800  -8.249 106.751  1.00 30.17           H  
ATOM    845  N   SER A  61       2.524 -15.380 105.619  1.00 30.01           N  
ATOM    846  H   SER A  61       2.437 -15.081 106.580  1.00 30.01           H  
ATOM    847  CA  SER A  61       3.916 -15.747 105.209  1.00 30.01           C  
ATOM    848  HA  SER A  61       3.891 -16.491 104.412  1.00 30.01           H  
ATOM    849  C   SER A  61       4.798 -16.275 106.384  1.00 30.01           C  
ATOM    850  CB  SER A  61       4.547 -14.440 104.688  1.00 30.01           C  
ATOM    851  HB2 SER A  61       3.988 -14.098 103.817  1.00 30.01           H  
ATOM    852  HB3 SER A  61       5.582 -14.589 104.379  1.00 30.01           H  
ATOM    853  O   SER A  61       4.462 -15.941 107.516  1.00 30.01           O  
ATOM    854  OG  SER A  61       4.519 -13.424 105.678  1.00 30.01           O  
ATOM    855  HG  SER A  61       5.045 -13.721 106.425  1.00 30.01           H  
ATOM    856  N   SER A  62       5.961 -16.961 106.263  1.00 30.84           N  
ATOM    857  H   SER A  62       6.435 -17.059 107.150  1.00 30.84           H  
ATOM    858  CA  SER A  62       6.656 -17.705 105.170  1.00 30.84           C  
ATOM    859  HA  SER A  62       6.021 -18.524 104.831  1.00 30.84           H  
ATOM    860  C   SER A  62       8.031 -18.305 105.629  1.00 30.84           C  
ATOM    861  CB  SER A  62       6.959 -16.781 103.976  1.00 30.84           C  
ATOM    862  HB2 SER A  62       7.488 -17.331 103.198  1.00 30.84           H  
ATOM    863  HB3 SER A  62       6.019 -16.457 103.530  1.00 30.84           H  
ATOM    864  O   SER A  62       8.478 -18.044 106.742  1.00 30.84           O  
ATOM    865  OG  SER A  62       7.722 -15.650 104.358  1.00 30.84           O  
ATOM    866  HG  SER A  62       8.610 -15.914 104.608  1.00 30.84           H  
ATOM    867  N   THR A  63       8.762 -18.962 104.700  1.00 32.48           N  
ATOM    868  H   THR A  63       8.238 -19.261 103.890  1.00 32.48           H  
ATOM    869  CA  THR A  63      10.252 -18.970 104.495  1.00 32.48           C  
ATOM    870  HA  THR A  63      10.357 -19.449 103.521  1.00 32.48           H  
ATOM    871  C   THR A  63      11.263 -19.762 105.376  1.00 32.48           C  
ATOM    872  CB  THR A  63      10.828 -17.545 104.263  1.00 32.48           C  
ATOM    873  HB  THR A  63      11.901 -17.553 104.454  1.00 32.48           H  
ATOM    874  O   THR A  63      11.733 -19.260 106.393  1.00 32.48           O  
ATOM    875  CG2 THR A  63      10.637 -17.061 102.827  1.00 32.48           C  
ATOM    876 HG21 THR A  63      11.186 -17.708 102.143  1.00 32.48           H  
ATOM    877 HG22 THR A  63       9.582 -17.065 102.554  1.00 32.48           H  
ATOM    878 HG23 THR A  63      11.026 -16.047 102.731  1.00 32.48           H  
ATOM    879  OG1 THR A  63      10.245 -16.571 105.098  1.00 32.48           O  
ATOM    880  HG1 THR A  63      10.263 -16.927 105.990  1.00 32.48           H  
ATOM    881  N   SER A  64      11.877 -20.786 104.740  1.00 34.22           N  
ATOM    882  H   SER A  64      11.306 -21.292 104.079  1.00 34.22           H  
ATOM    883  CA  SER A  64      13.348 -20.966 104.514  1.00 34.22           C  
ATOM    884  HA  SER A  64      13.402 -21.584 103.618  1.00 34.22           H  
ATOM    885  C   SER A  64      14.279 -21.703 105.519  1.00 34.22           C  
ATOM    886  CB  SER A  64      13.975 -19.621 104.105  1.00 34.22           C  
ATOM    887  HB2 SER A  64      13.318 -19.105 103.405  1.00 34.22           H  
ATOM    888  HB3 SER A  64      14.925 -19.794 103.600  1.00 34.22           H  
ATOM    889  O   SER A  64      13.917 -21.954 106.664  1.00 34.22           O  
ATOM    890  OG  SER A  64      14.202 -18.810 105.241  1.00 34.22           O  
ATOM    891  HG  SER A  64      13.474 -18.928 105.856  1.00 34.22           H  
ATOM    892  N   SER A  65      15.530 -21.945 105.053  1.00 33.38           N  
ATOM    893  H   SER A  65      15.643 -21.779 104.063  1.00 33.38           H  
ATOM    894  CA  SER A  65      16.780 -22.378 105.748  1.00 33.38           C  
ATOM    895  HA  SER A  65      17.577 -21.950 105.139  1.00 33.38           H  
ATOM    896  C   SER A  65      17.098 -23.899 105.796  1.00 33.38           C  
ATOM    897  CB  SER A  65      16.897 -21.690 107.123  1.00 33.38           C  
ATOM    898  HB2 SER A  65      17.934 -21.666 107.456  1.00 33.38           H  
ATOM    899  HB3 SER A  65      16.557 -20.657 107.042  1.00 33.38           H  
ATOM    900  O   SER A  65      16.191 -24.693 105.995  1.00 33.38           O  
ATOM    901  OG  SER A  65      16.136 -22.355 108.103  1.00 33.38           O  
ATOM    902  HG  SER A  65      15.237 -22.402 107.772  1.00 33.38           H  
ATOM    903  N   THR A  66      18.345 -24.410 105.639  1.00 30.05           N  
ATOM    904  H   THR A  66      18.351 -25.413 105.761  1.00 30.05           H  
ATOM    905  CA  THR A  66      19.627 -23.825 105.130  1.00 30.05           C  
ATOM    906  HA  THR A  66      19.414 -23.250 104.228  1.00 30.05           H  
ATOM    907  C   THR A  66      20.713 -24.884 104.778  1.00 30.05           C  
ATOM    908  CB  THR A  66      20.351 -22.911 106.159  1.00 30.05           C  
ATOM    909  HB  THR A  66      21.404 -23.187 106.202  1.00 30.05           H  
ATOM    910  O   THR A  66      21.119 -25.642 105.657  1.00 30.05           O  
ATOM    911  CG2 THR A  66      20.342 -21.428 105.789  1.00 30.05           C  
ATOM    912 HG21 THR A  66      20.973 -20.885 106.493  1.00 30.05           H  
ATOM    913 HG22 THR A  66      19.337 -21.009 105.837  1.00 30.05           H  
ATOM    914 HG23 THR A  66      20.739 -21.290 104.783  1.00 30.05           H  
ATOM    915  OG1 THR A  66      19.871 -23.050 107.470  1.00 30.05           O  
ATOM    916  HG1 THR A  66      19.532 -23.943 107.572  1.00 30.05           H  
ATOM    917  N   THR A  67      21.388 -24.747 103.618  1.00 28.80           N  
ATOM    918  H   THR A  67      20.946 -24.191 102.900  1.00 28.80           H  
ATOM    919  CA  THR A  67      22.781 -25.230 103.320  1.00 28.80           C  
ATOM    920  HA  THR A  67      22.993 -24.901 102.302  1.00 28.80           H  
ATOM    921  C   THR A  67      22.998 -26.780 103.237  1.00 28.80           C  
ATOM    922  CB  THR A  67      23.787 -24.460 104.205  1.00 28.80           C  
ATOM    923  HB  THR A  67      24.799 -24.683 103.867  1.00 28.80           H  
ATOM    924  O   THR A  67      22.026 -27.506 103.368  1.00 28.80           O  
ATOM    925  CG2 THR A  67      23.675 -22.940 104.081  1.00 28.80           C  
ATOM    926 HG21 THR A  67      24.472 -22.471 104.660  1.00 28.80           H  
ATOM    927 HG22 THR A  67      22.715 -22.585 104.456  1.00 28.80           H  
ATOM    928 HG23 THR A  67      23.781 -22.647 103.036  1.00 28.80           H  
ATOM    929  OG1 THR A  67      23.698 -24.786 105.573  1.00 28.80           O  
ATOM    930  HG1 THR A  67      22.835 -25.184 105.714  1.00 28.80           H  
ATOM    931  N   LYS A  68      24.180 -27.392 102.956  1.00 29.98           N  
ATOM    932  H   LYS A  68      24.063 -28.383 102.800  1.00 29.98           H  
ATOM    933  CA  LYS A  68      25.598 -26.942 103.039  1.00 29.98           C  
ATOM    934  HA  LYS A  68      25.687 -25.935 102.630  1.00 29.98           H  
ATOM    935  C   LYS A  68      26.630 -27.832 102.293  1.00 29.98           C  
ATOM    936  CB  LYS A  68      25.976 -26.999 104.540  1.00 29.98           C  
ATOM    937  HB2 LYS A  68      26.333 -27.998 104.789  1.00 29.98           H  
ATOM    938  HB3 LYS A  68      25.071 -26.864 105.134  1.00 29.98           H  
ATOM    939  O   LYS A  68      26.512 -29.046 102.331  1.00 29.98           O  
ATOM    940  CG  LYS A  68      27.012 -25.968 105.017  1.00 29.98           C  
ATOM    941  HG2 LYS A  68      26.754 -24.976 104.646  1.00 29.98           H  
ATOM    942  HG3 LYS A  68      28.005 -26.228 104.653  1.00 29.98           H  
ATOM    943  CD  LYS A  68      27.004 -25.945 106.552  1.00 29.98           C  
ATOM    944  HD2 LYS A  68      27.338 -26.912 106.929  1.00 29.98           H  
ATOM    945  HD3 LYS A  68      25.983 -25.774 106.891  1.00 29.98           H  
ATOM    946  CE  LYS A  68      27.895 -24.832 107.106  1.00 29.98           C  
ATOM    947  HE2 LYS A  68      27.641 -23.902 106.598  1.00 29.98           H  
ATOM    948  HE3 LYS A  68      28.935 -25.069 106.885  1.00 29.98           H  
ATOM    949  NZ  LYS A  68      27.688 -24.680 108.568  1.00 29.98           N  
ATOM    950  HZ1 LYS A  68      28.279 -23.952 108.943  1.00 29.98           H  
ATOM    951  HZ2 LYS A  68      26.725 -24.439 108.753  1.00 29.98           H  
ATOM    952  HZ3 LYS A  68      27.890 -25.547 109.045  1.00 29.98           H  
ATOM    953  N   VAL A  69      27.737 -27.194 101.865  1.00 25.62           N  
ATOM    954  H   VAL A  69      27.644 -26.192 101.784  1.00 25.62           H  
ATOM    955  CA  VAL A  69      29.109 -27.731 101.614  1.00 25.62           C  
ATOM    956  HA  VAL A  69      29.693 -26.831 101.420  1.00 25.62           H  
ATOM    957  C   VAL A  69      29.377 -28.595 100.357  1.00 25.62           C  
ATOM    958  CB  VAL A  69      29.708 -28.337 102.916  1.00 25.62           C  
ATOM    959  HB  VAL A  69      29.141 -27.947 103.761  1.00 25.62           H  
ATOM    960  O   VAL A  69      28.459 -29.141  99.768  1.00 25.62           O  
ATOM    961  CG1 VAL A  69      29.662 -29.866 103.023  1.00 25.62           C  
ATOM    962 HG11 VAL A  69      28.651 -30.228 102.837  1.00 25.62           H  
ATOM    963 HG12 VAL A  69      29.960 -30.178 104.024  1.00 25.62           H  
ATOM    964 HG13 VAL A  69      30.331 -30.329 102.298  1.00 25.62           H  
ATOM    965  CG2 VAL A  69      31.158 -27.889 103.150  1.00 25.62           C  
ATOM    966 HG21 VAL A  69      31.230 -26.802 103.101  1.00 25.62           H  
ATOM    967 HG22 VAL A  69      31.479 -28.212 104.140  1.00 25.62           H  
ATOM    968 HG23 VAL A  69      31.827 -28.335 102.415  1.00 25.62           H  
ATOM    969  N   ALA A  70      30.678 -28.708 100.021  1.00 24.01           N  
ATOM    970  H   ALA A  70      31.315 -28.170 100.591  1.00 24.01           H  
ATOM    971  CA  ALA A  70      31.346 -29.591  99.039  1.00 24.01           C  
ATOM    972  HA  ALA A  70      32.411 -29.444  99.215  1.00 24.01           H  
ATOM    973  C   ALA A  70      31.135 -29.320  97.523  1.00 24.01           C  
ATOM    974  CB  ALA A  70      31.048 -31.055  99.412  1.00 24.01           C  
ATOM    975  HB1 ALA A  70      31.518 -31.730  98.697  1.00 24.01           H  
ATOM    976  HB2 ALA A  70      31.427 -31.275 100.410  1.00 24.01           H  
ATOM    977  HB3 ALA A  70      29.974 -31.238  99.380  1.00 24.01           H  
ATOM    978  O   ALA A  70      30.012 -29.122  97.086  1.00 24.01           O  
ATOM    979  N   THR A  71      32.153 -29.350  96.640  1.00 29.91           N  
ATOM    980  H   THR A  71      31.833 -29.377  95.682  1.00 29.91           H  
ATOM    981  CA  THR A  71      33.601 -29.028  96.780  1.00 29.91           C  
ATOM    982  HA  THR A  71      33.714 -28.198  97.477  1.00 29.91           H  
ATOM    983  C   THR A  71      34.158 -28.613  95.399  1.00 29.91           C  
ATOM    984  CB  THR A  71      34.501 -30.205  97.234  1.00 29.91           C  
ATOM    985  HB  THR A  71      34.757 -30.826  96.376  1.00 29.91           H  
ATOM    986  O   THR A  71      33.858 -29.293  94.425  1.00 29.91           O  
ATOM    987  CG2 THR A  71      35.783 -29.697  97.899  1.00 29.91           C  
ATOM    988 HG21 THR A  71      35.542 -29.171  98.822  1.00 29.91           H  
ATOM    989 HG22 THR A  71      36.433 -30.541  98.129  1.00 29.91           H  
ATOM    990 HG23 THR A  71      36.323 -29.021  97.235  1.00 29.91           H  
ATOM    991  OG1 THR A  71      33.925 -31.030  98.209  1.00 29.91           O  
ATOM    992  HG1 THR A  71      34.073 -31.939  97.938  1.00 29.91           H  
ATOM    993  N   HIS A  72      35.038 -27.597  95.332  1.00 31.31           N  
ATOM    994  H   HIS A  72      35.256 -27.123  96.198  1.00 31.31           H  
ATOM    995  CA  HIS A  72      35.734 -27.088  94.119  1.00 31.31           C  
ATOM    996  HA  HIS A  72      36.355 -26.268  94.479  1.00 31.31           H  
ATOM    997  C   HIS A  72      34.814 -26.444  93.041  1.00 31.31           C  
ATOM    998  CB  HIS A  72      36.699 -28.169  93.592  1.00 31.31           C  
ATOM    999  HB2 HIS A  72      36.148 -29.074  93.338  1.00 31.31           H  
ATOM   1000  HB3 HIS A  72      37.174 -27.822  92.674  1.00 31.31           H  
ATOM   1001  O   HIS A  72      33.633 -26.754  92.988  1.00 31.31           O  
ATOM   1002  CG  HIS A  72      37.792 -28.499  94.579  1.00 31.31           C  
ATOM   1003  CD2 HIS A  72      37.994 -29.689  95.224  1.00 31.31           C  
ATOM   1004  HD2 HIS A  72      37.403 -30.584  95.101  1.00 31.31           H  
ATOM   1005  ND1 HIS A  72      38.756 -27.626  95.029  1.00 31.31           N  
ATOM   1006  HD1 HIS A  72      38.889 -26.685  94.687  1.00 31.31           H  
ATOM   1007  CE1 HIS A  72      39.515 -28.268  95.931  1.00 31.31           C  
ATOM   1008  HE1 HIS A  72      40.364 -27.844  96.446  1.00 31.31           H  
ATOM   1009  NE2 HIS A  72      39.078 -29.525  96.097  1.00 31.31           N  
ATOM   1010  N   SER A  73      35.167 -25.427  92.229  1.00 26.98           N  
ATOM   1011  H   SER A  73      34.354 -25.161  91.691  1.00 26.98           H  
ATOM   1012  CA  SER A  73      36.411 -24.742  91.775  1.00 26.98           C  
ATOM   1013  HA  SER A  73      36.034 -23.786  91.410  1.00 26.98           H  
ATOM   1014  C   SER A  73      37.134 -25.374  90.569  1.00 26.98           C  
ATOM   1015  CB  SER A  73      37.387 -24.360  92.896  1.00 26.98           C  
ATOM   1016  HB2 SER A  73      37.982 -23.510  92.563  1.00 26.98           H  
ATOM   1017  HB3 SER A  73      36.833 -24.056  93.785  1.00 26.98           H  
ATOM   1018  O   SER A  73      37.401 -26.566  90.597  1.00 26.98           O  
ATOM   1019  OG  SER A  73      38.266 -25.424  93.210  1.00 26.98           O  
ATOM   1020  HG  SER A  73      38.339 -25.987  92.436  1.00 26.98           H  
ATOM   1021  N   PHE A  74      37.557 -24.647  89.525  1.00 27.61           N  
ATOM   1022  H   PHE A  74      37.884 -25.203  88.748  1.00 27.61           H  
ATOM   1023  CA  PHE A  74      37.699 -23.185  89.343  1.00 27.61           C  
ATOM   1024  HA  PHE A  74      37.271 -22.643  90.187  1.00 27.61           H  
ATOM   1025  C   PHE A  74      37.006 -22.659  88.068  1.00 27.61           C  
ATOM   1026  CB  PHE A  74      39.199 -22.842  89.263  1.00 27.61           C  
ATOM   1027  HB2 PHE A  74      39.724 -23.620  88.709  1.00 27.61           H  
ATOM   1028  HB3 PHE A  74      39.328 -21.923  88.691  1.00 27.61           H  
ATOM   1029  O   PHE A  74      36.772 -23.414  87.130  1.00 27.61           O  
ATOM   1030  CG  PHE A  74      39.873 -22.630  90.601  1.00 27.61           C  
ATOM   1031  CD1 PHE A  74      39.920 -21.337  91.158  1.00 27.61           C  
ATOM   1032  HD1 PHE A  74      39.482 -20.502  90.632  1.00 27.61           H  
ATOM   1033  CD2 PHE A  74      40.470 -23.708  91.281  1.00 27.61           C  
ATOM   1034  HD2 PHE A  74      40.450 -24.698  90.852  1.00 27.61           H  
ATOM   1035  CE1 PHE A  74      40.555 -21.123  92.393  1.00 27.61           C  
ATOM   1036  HE1 PHE A  74      40.601 -20.129  92.812  1.00 27.61           H  
ATOM   1037  CE2 PHE A  74      41.102 -23.493  92.520  1.00 27.61           C  
ATOM   1038  HE2 PHE A  74      41.562 -24.320  93.039  1.00 27.61           H  
ATOM   1039  CZ  PHE A  74      41.145 -22.202  93.075  1.00 27.61           C  
ATOM   1040  HZ  PHE A  74      41.641 -22.037  94.020  1.00 27.61           H  
ATOM   1041  N   SER A  75      36.726 -21.349  88.022  1.00 25.56           N  
ATOM   1042  H   SER A  75      36.930 -20.775  88.828  1.00 25.56           H  
ATOM   1043  CA  SER A  75      36.117 -20.659  86.871  1.00 25.56           C  
ATOM   1044  HA  SER A  75      36.541 -21.056  85.948  1.00 25.56           H  
ATOM   1045  C   SER A  75      36.346 -19.136  86.910  1.00 25.56           C  
ATOM   1046  CB  SER A  75      34.603 -20.920  86.862  1.00 25.56           C  
ATOM   1047  HB2 SER A  75      34.418 -21.984  86.714  1.00 25.56           H  
ATOM   1048  HB3 SER A  75      34.143 -20.371  86.040  1.00 25.56           H  
ATOM   1049  O   SER A  75      36.181 -18.536  87.971  1.00 25.56           O  
ATOM   1050  OG  SER A  75      34.024 -20.512  88.090  1.00 25.56           O  
ATOM   1051  HG  SER A  75      34.353 -19.634  88.295  1.00 25.56           H  
ATOM   1052  N   MET A  76      36.651 -18.522  85.759  1.00 28.30           N  
ATOM   1053  H   MET A  76      36.796 -19.104  84.946  1.00 28.30           H  
ATOM   1054  CA  MET A  76      36.768 -17.071  85.484  1.00 28.30           C  
ATOM   1055  HA  MET A  76      36.038 -16.504  86.063  1.00 28.30           H  
ATOM   1056  C   MET A  76      36.517 -16.865  83.971  1.00 28.30           C  
ATOM   1057  CB  MET A  76      38.190 -16.586  85.838  1.00 28.30           C  
ATOM   1058  HB2 MET A  76      38.474 -15.770  85.174  1.00 28.30           H  
ATOM   1059  HB3 MET A  76      38.907 -17.393  85.688  1.00 28.30           H  
ATOM   1060  O   MET A  76      37.016 -17.670  83.192  1.00 28.30           O  
ATOM   1061  CG  MET A  76      38.287 -16.071  87.277  1.00 28.30           C  
ATOM   1062  HG2 MET A  76      37.982 -16.859  87.965  1.00 28.30           H  
ATOM   1063  HG3 MET A  76      37.598 -15.233  87.386  1.00 28.30           H  
ATOM   1064  SD  MET A  76      39.945 -15.518  87.757  1.00 28.30           S  
ATOM   1065  CE  MET A  76      39.552 -14.749  89.349  1.00 28.30           C  
ATOM   1066  HE1 MET A  76      40.464 -14.350  89.792  1.00 28.30           H  
ATOM   1067  HE2 MET A  76      39.116 -15.491  90.017  1.00 28.30           H  
ATOM   1068  HE3 MET A  76      38.842 -13.936  89.193  1.00 28.30           H  
ATOM   1069  N   SER A  77      35.727 -15.917  83.442  1.00 34.44           N  
ATOM   1070  H   SER A  77      35.714 -15.973  82.434  1.00 34.44           H  
ATOM   1071  CA  SER A  77      34.957 -14.791  84.021  1.00 34.44           C  
ATOM   1072  HA  SER A  77      34.394 -14.398  83.175  1.00 34.44           H  
ATOM   1073  C   SER A  77      35.790 -13.589  84.528  1.00 34.44           C  
ATOM   1074  CB  SER A  77      33.882 -15.308  85.005  1.00 34.44           C  
ATOM   1075  HB2 SER A  77      34.034 -16.371  85.190  1.00 34.44           H  
ATOM   1076  HB3 SER A  77      32.899 -15.212  84.544  1.00 34.44           H  
ATOM   1077  O   SER A  77      36.844 -13.789  85.115  1.00 34.44           O  
ATOM   1078  OG  SER A  77      33.873 -14.642  86.252  1.00 34.44           O  
ATOM   1079  HG  SER A  77      33.537 -13.750  86.139  1.00 34.44           H  
ATOM   1080  N   SER A  78      35.367 -12.321  84.369  1.00 31.21           N  
ATOM   1081  H   SER A  78      35.973 -11.635  84.795  1.00 31.21           H  
ATOM   1082  CA  SER A  78      34.220 -11.748  83.613  1.00 31.21           C  
ATOM   1083  HA  SER A  78      34.254 -12.081  82.576  1.00 31.21           H  
ATOM   1084  C   SER A  78      34.227 -10.203  83.636  1.00 31.21           C  
ATOM   1085  CB  SER A  78      32.873 -12.141  84.245  1.00 31.21           C  
ATOM   1086  HB2 SER A  78      32.614 -13.159  83.956  1.00 31.21           H  
ATOM   1087  HB3 SER A  78      32.083 -11.488  83.874  1.00 31.21           H  
ATOM   1088  O   SER A  78      34.655  -9.650  84.644  1.00 31.21           O  
ATOM   1089  OG  SER A  78      32.934 -12.049  85.657  1.00 31.21           O  
ATOM   1090  HG  SER A  78      33.321 -11.196  85.868  1.00 31.21           H  
ATOM   1091  N   SER A  79      33.615  -9.567  82.615  1.00 37.22           N  
ATOM   1092  H   SER A  79      33.352 -10.136  81.823  1.00 37.22           H  
ATOM   1093  CA  SER A  79      33.273  -8.120  82.504  1.00 37.22           C  
ATOM   1094  HA  SER A  79      32.913  -7.982  81.485  1.00 37.22           H  
ATOM   1095  C   SER A  79      34.478  -7.144  82.597  1.00 37.22           C  
ATOM   1096  CB  SER A  79      32.055  -7.798  83.393  1.00 37.22           C  
ATOM   1097  HB2 SER A  79      31.642  -6.827  83.123  1.00 37.22           H  
ATOM   1098  HB3 SER A  79      31.280  -8.538  83.195  1.00 37.22           H  
ATOM   1099  O   SER A  79      35.613  -7.600  82.672  1.00 37.22           O  
ATOM   1100  OG  SER A  79      32.338  -7.809  84.776  1.00 37.22           O  
ATOM   1101  HG  SER A  79      31.600  -7.423  85.252  1.00 37.22           H  
ATOM   1102  N   ALA A  80      34.375  -5.811  82.456  1.00 32.22           N  
ATOM   1103  H   ALA A  80      35.280  -5.366  82.409  1.00 32.22           H  
ATOM   1104  CA  ALA A  80      33.253  -4.862  82.303  1.00 32.22           C  
ATOM   1105  HA  ALA A  80      32.390  -5.348  81.849  1.00 32.22           H  
ATOM   1106  C   ALA A  80      33.676  -3.677  81.385  1.00 32.22           C  
ATOM   1107  CB  ALA A  80      32.906  -4.343  83.711  1.00 32.22           C  
ATOM   1108  HB1 ALA A  80      33.756  -3.790  84.112  1.00 32.22           H  
ATOM   1109  HB2 ALA A  80      32.684  -5.171  84.384  1.00 32.22           H  
ATOM   1110  HB3 ALA A  80      32.045  -3.675  83.680  1.00 32.22           H  
ATOM   1111  O   ALA A  80      34.859  -3.548  81.087  1.00 32.22           O  
ATOM   1112  N   GLY A  81      32.814  -2.765  80.916  1.00 30.81           N  
ATOM   1113  H   GLY A  81      33.269  -2.034  80.388  1.00 30.81           H  
ATOM   1114  CA  GLY A  81      31.364  -2.584  81.118  1.00 30.81           C  
ATOM   1115  HA2 GLY A  81      30.852  -2.755  80.170  1.00 30.81           H  
ATOM   1116  HA3 GLY A  81      30.965  -3.295  81.841  1.00 30.81           H  
ATOM   1117  C   GLY A  81      31.046  -1.157  81.604  1.00 30.81           C  
ATOM   1118  O   GLY A  81      31.511  -0.766  82.676  1.00 30.81           O  
ATOM   1119  N   THR A  82      30.263  -0.384  80.833  1.00 38.92           N  
ATOM   1120  H   THR A  82      29.777  -0.829  80.067  1.00 38.92           H  
ATOM   1121  CA  THR A  82      30.140   1.099  80.914  1.00 38.92           C  
ATOM   1122  HA  THR A  82      29.514   1.402  80.075  1.00 38.92           H  
ATOM   1123  C   THR A  82      31.497   1.838  80.735  1.00 38.92           C  
ATOM   1124  CB  THR A  82      29.392   1.542  82.184  1.00 38.92           C  
ATOM   1125  HB  THR A  82      29.041   2.561  82.021  1.00 38.92           H  
ATOM   1126  O   THR A  82      32.529   1.191  80.594  1.00 38.92           O  
ATOM   1127  CG2 THR A  82      28.169   0.714  82.565  1.00 38.92           C  
ATOM   1128 HG21 THR A  82      27.460   0.708  81.737  1.00 38.92           H  
ATOM   1129 HG22 THR A  82      28.444  -0.315  82.796  1.00 38.92           H  
ATOM   1130 HG23 THR A  82      27.682   1.152  83.437  1.00 38.92           H  
ATOM   1131  OG1 THR A  82      30.268   1.553  83.281  1.00 38.92           O  
ATOM   1132  HG1 THR A  82      30.711   0.702  83.261  1.00 38.92           H  
ATOM   1133  N   THR A  83      31.629   3.172  80.680  1.00 37.75           N  
ATOM   1134  H   THR A  83      32.590   3.451  80.546  1.00 37.75           H  
ATOM   1135  CA  THR A  83      30.686   4.317  80.675  1.00 37.75           C  
ATOM   1136  HA  THR A  83      29.716   4.013  80.280  1.00 37.75           H  
ATOM   1137  C   THR A  83      31.282   5.422  79.778  1.00 37.75           C  
ATOM   1138  CB  THR A  83      30.525   4.985  82.068  1.00 37.75           C  
ATOM   1139  HB  THR A  83      31.133   5.890  82.085  1.00 37.75           H  
ATOM   1140  O   THR A  83      32.505   5.511  79.686  1.00 37.75           O  
ATOM   1141  CG2 THR A  83      29.086   5.433  82.327  1.00 37.75           C  
ATOM   1142 HG21 THR A  83      29.030   5.925  83.298  1.00 37.75           H  
ATOM   1143 HG22 THR A  83      28.405   4.582  82.322  1.00 37.75           H  
ATOM   1144 HG23 THR A  83      28.776   6.145  81.561  1.00 37.75           H  
ATOM   1145  OG1 THR A  83      30.968   4.229  83.173  1.00 37.75           O  
ATOM   1146  HG1 THR A  83      30.677   3.316  83.108  1.00 37.75           H  
ATOM   1147  N   GLY A  84      30.487   6.333  79.194  1.00 31.72           N  
ATOM   1148  H   GLY A  84      29.482   6.236  79.213  1.00 31.72           H  
ATOM   1149  CA  GLY A  84      31.068   7.524  78.549  1.00 31.72           C  
ATOM   1150  HA2 GLY A  84      31.632   8.075  79.302  1.00 31.72           H  
ATOM   1151  HA3 GLY A  84      31.783   7.197  77.794  1.00 31.72           H  
ATOM   1152  C   GLY A  84      30.100   8.499  77.865  1.00 31.72           C  
ATOM   1153  O   GLY A  84      29.020   8.116  77.424  1.00 31.72           O  
ATOM   1154  N   GLN A  85      30.530   9.762  77.760  1.00 30.34           N  
ATOM   1155  H   GLN A  85      31.415   9.980  78.195  1.00 30.34           H  
ATOM   1156  CA  GLN A  85      30.055  10.809  76.841  1.00 30.34           C  
ATOM   1157  HA  GLN A  85      29.774  10.359  75.888  1.00 30.34           H  
ATOM   1158  C   GLN A  85      31.208  11.803  76.600  1.00 30.34           C  
ATOM   1159  CB  GLN A  85      28.864  11.607  77.409  1.00 30.34           C  
ATOM   1160  HB2 GLN A  85      28.749  12.500  76.793  1.00 30.34           H  
ATOM   1161  HB3 GLN A  85      29.089  11.931  78.425  1.00 30.34           H  
ATOM   1162  O   GLN A  85      32.020  11.997  77.503  1.00 30.34           O  
ATOM   1163  CG  GLN A  85      27.520  10.866  77.394  1.00 30.34           C  
ATOM   1164  HG2 GLN A  85      27.389  10.379  76.427  1.00 30.34           H  
ATOM   1165  HG3 GLN A  85      27.518  10.101  78.170  1.00 30.34           H  
ATOM   1166  CD  GLN A  85      26.326  11.792  77.626  1.00 30.34           C  
ATOM   1167  NE2 GLN A  85      25.117  11.282  77.549  1.00 30.34           N  
ATOM   1168 HE21 GLN A  85      24.353  11.925  77.697  1.00 30.34           H  
ATOM   1169 HE22 GLN A  85      24.985  10.302  77.342  1.00 30.34           H  
ATOM   1170  OE1 GLN A  85      26.442  12.983  77.868  1.00 30.34           O  
ATOM   1171  N   GLN A  86      31.217  12.488  75.444  1.00 33.34           N  
ATOM   1172  H   GLN A  86      30.503  12.253  74.768  1.00 33.34           H  
ATOM   1173  CA  GLN A  86      32.288  13.406  74.991  1.00 33.34           C  
ATOM   1174  HA  GLN A  86      31.976  13.792  74.020  1.00 33.34           H  
ATOM   1175  C   GLN A  86      33.637  12.687  74.725  1.00 33.34           C  
ATOM   1176  CB  GLN A  86      32.391  14.626  75.941  1.00 33.34           C  
ATOM   1177  HB2 GLN A  86      32.694  14.308  76.939  1.00 33.34           H  
ATOM   1178  HB3 GLN A  86      33.163  15.310  75.588  1.00 33.34           H  
ATOM   1179  O   GLN A  86      33.828  11.549  75.138  1.00 33.34           O  
ATOM   1180  CG  GLN A  86      31.068  15.403  76.039  1.00 33.34           C  
ATOM   1181  HG2 GLN A  86      30.299  14.767  76.478  1.00 33.34           H  
ATOM   1182  HG3 GLN A  86      30.743  15.698  75.042  1.00 33.34           H  
ATOM   1183  CD  GLN A  86      31.217  16.660  76.886  1.00 33.34           C  
ATOM   1184  NE2 GLN A  86      30.625  16.716  78.058  1.00 33.34           N  
ATOM   1185 HE21 GLN A  86      30.766  17.567  78.584  1.00 33.34           H  
ATOM   1186 HE22 GLN A  86      30.094  15.931  78.407  1.00 33.34           H  
ATOM   1187  OE1 GLN A  86      31.869  17.616  76.504  1.00 33.34           O  
ATOM   1188  N   SER A  87      34.598  13.255  73.988  1.00 37.11           N  
ATOM   1189  H   SER A  87      35.416  12.674  73.874  1.00 37.11           H  
ATOM   1190  CA  SER A  87      34.688  14.583  73.351  1.00 37.11           C  
ATOM   1191  HA  SER A  87      33.834  15.203  73.623  1.00 37.11           H  
ATOM   1192  C   SER A  87      34.682  14.506  71.810  1.00 37.11           C  
ATOM   1193  CB  SER A  87      35.959  15.268  73.896  1.00 37.11           C  
ATOM   1194  HB2 SER A  87      35.886  15.317  74.982  1.00 37.11           H  
ATOM   1195  HB3 SER A  87      36.039  16.288  73.520  1.00 37.11           H  
ATOM   1196  O   SER A  87      34.163  13.559  71.225  1.00 37.11           O  
ATOM   1197  OG  SER A  87      37.122  14.537  73.555  1.00 37.11           O  
ATOM   1198  HG  SER A  87      37.489  14.835  72.719  1.00 37.11           H  
ATOM   1199  N   LYS A  88      35.226  15.530  71.137  1.00 41.46           N  
ATOM   1200  H   LYS A  88      35.605  16.278  71.700  1.00 41.46           H  
ATOM   1201  CA  LYS A  88      35.823  15.405  69.793  1.00 41.46           C  
ATOM   1202  HA  LYS A  88      35.538  14.446  69.360  1.00 41.46           H  
ATOM   1203  C   LYS A  88      37.356  15.366  69.928  1.00 41.46           C  
ATOM   1204  CB  LYS A  88      35.321  16.537  68.876  1.00 41.46           C  
ATOM   1205  HB2 LYS A  88      35.508  17.503  69.345  1.00 41.46           H  
ATOM   1206  HB3 LYS A  88      35.871  16.501  67.936  1.00 41.46           H  
ATOM   1207  O   LYS A  88      37.847  15.528  71.046  1.00 41.46           O  
ATOM   1208  CG  LYS A  88      33.822  16.389  68.563  1.00 41.46           C  
ATOM   1209  HG2 LYS A  88      33.636  15.378  68.200  1.00 41.46           H  
ATOM   1210  HG3 LYS A  88      33.242  16.545  69.473  1.00 41.46           H  
ATOM   1211  CD  LYS A  88      33.365  17.391  67.493  1.00 41.46           C  
ATOM   1212  HD2 LYS A  88      33.504  18.406  67.866  1.00 41.46           H  
ATOM   1213  HD3 LYS A  88      33.970  17.252  66.597  1.00 41.46           H  
ATOM   1214  CE  LYS A  88      31.887  17.151  67.157  1.00 41.46           C  
ATOM   1215  HE2 LYS A  88      31.760  16.102  66.890  1.00 41.46           H  
ATOM   1216  HE3 LYS A  88      31.293  17.335  68.053  1.00 41.46           H  
ATOM   1217  NZ  LYS A  88      31.421  18.015  66.042  1.00 41.46           N  
ATOM   1218  HZ1 LYS A  88      30.447  17.837  65.841  1.00 41.46           H  
ATOM   1219  HZ2 LYS A  88      31.526  18.991  66.277  1.00 41.46           H  
ATOM   1220  HZ3 LYS A  88      31.950  17.826  65.203  1.00 41.46           H  
ATOM   1221  N   GLN A  89      38.069  15.182  68.807  1.00 40.26           N  
ATOM   1222  H   GLN A  89      37.538  15.067  67.955  1.00 40.26           H  
ATOM   1223  CA  GLN A  89      39.498  14.797  68.738  1.00 40.26           C  
ATOM   1224  HA  GLN A  89      39.764  14.741  67.682  1.00 40.26           H  
ATOM   1225  C   GLN A  89      39.715  13.357  69.272  1.00 40.26           C  
ATOM   1226  CB  GLN A  89      40.385  15.915  69.342  1.00 40.26           C  
ATOM   1227  HB2 GLN A  89      41.423  15.593  69.425  1.00 40.26           H  
ATOM   1228  HB3 GLN A  89      40.067  16.147  70.359  1.00 40.26           H  
ATOM   1229  O   GLN A  89      38.849  12.813  69.946  1.00 40.26           O  
ATOM   1230  CG  GLN A  89      40.341  17.193  68.480  1.00 40.26           C  
ATOM   1231  HG2 GLN A  89      41.159  17.165  67.761  1.00 40.26           H  
ATOM   1232  HG3 GLN A  89      39.407  17.247  67.920  1.00 40.26           H  
ATOM   1233  CD  GLN A  89      40.444  18.461  69.315  1.00 40.26           C  
ATOM   1234  NE2 GLN A  89      41.600  18.768  69.861  1.00 40.26           N  
ATOM   1235 HE21 GLN A  89      42.396  18.157  69.751  1.00 40.26           H  
ATOM   1236 HE22 GLN A  89      41.627  19.607  70.422  1.00 40.26           H  
ATOM   1237  OE1 GLN A  89      39.483  19.195  69.485  1.00 40.26           O  
ATOM   1238  N   ASP A  90      40.764  12.614  68.911  1.00 40.05           N  
ATOM   1239  H   ASP A  90      40.736  11.686  69.310  1.00 40.05           H  
ATOM   1240  CA  ASP A  90      42.088  13.045  68.423  1.00 40.05           C  
ATOM   1241  HA  ASP A  90      42.082  14.105  68.167  1.00 40.05           H  
ATOM   1242  C   ASP A  90      42.609  12.321  67.157  1.00 40.05           C  
ATOM   1243  CB  ASP A  90      43.038  12.841  69.612  1.00 40.05           C  
ATOM   1244  HB2 ASP A  90      42.608  13.306  70.499  1.00 40.05           H  
ATOM   1245  HB3 ASP A  90      43.142  11.774  69.806  1.00 40.05           H  
ATOM   1246  O   ASP A  90      43.616  12.720  66.576  1.00 40.05           O  
ATOM   1247  CG  ASP A  90      44.407  13.462  69.377  1.00 40.05           C  
ATOM   1248  OD1 ASP A  90      44.447  14.671  69.060  1.00 40.05           O  
ATOM   1249  OD2 ASP A  90      45.411  12.739  69.524  1.00 40.05           O  
ATOM   1250  N   SER A  91      41.903  11.299  66.661  1.00 42.31           N  
ATOM   1251  H   SER A  91      41.024  11.070  67.103  1.00 42.31           H  
ATOM   1252  CA  SER A  91      42.380  10.374  65.607  1.00 42.31           C  
ATOM   1253  HA  SER A  91      43.259   9.860  65.996  1.00 42.31           H  
ATOM   1254  C   SER A  91      42.815  11.007  64.272  1.00 42.31           C  
ATOM   1255  CB  SER A  91      41.309   9.312  65.336  1.00 42.31           C  
ATOM   1256  HB2 SER A  91      41.194   8.688  66.222  1.00 42.31           H  
ATOM   1257  HB3 SER A  91      41.624   8.680  64.505  1.00 42.31           H  
ATOM   1258  O   SER A  91      43.513  10.359  63.491  1.00 42.31           O  
ATOM   1259  OG  SER A  91      40.065   9.923  65.034  1.00 42.31           O  
ATOM   1260  HG  SER A  91      39.463   9.240  64.731  1.00 42.31           H  
ATOM   1261  N   ALA A  92      42.484  12.276  64.015  1.00 43.32           N  
ATOM   1262  H   ALA A  92      41.979  12.772  64.735  1.00 43.32           H  
ATOM   1263  CA  ALA A  92      42.987  13.034  62.869  1.00 43.32           C  
ATOM   1264  HA  ALA A  92      42.626  12.561  61.956  1.00 43.32           H  
ATOM   1265  C   ALA A  92      44.530  13.061  62.791  1.00 43.32           C  
ATOM   1266  CB  ALA A  92      42.410  14.453  62.945  1.00 43.32           C  
ATOM   1267  HB1 ALA A  92      41.321  14.412  62.940  1.00 43.32           H  
ATOM   1268  HB2 ALA A  92      42.753  14.947  63.854  1.00 43.32           H  
ATOM   1269  HB3 ALA A  92      42.746  15.027  62.082  1.00 43.32           H  
ATOM   1270  O   ALA A  92      45.074  12.993  61.687  1.00 43.32           O  
ATOM   1271  N   GLN A  93      45.235  13.070  63.934  1.00 50.94           N  
ATOM   1272  H   GLN A  93      44.740  13.091  64.814  1.00 50.94           H  
ATOM   1273  CA  GLN A  93      46.707  13.039  63.970  1.00 50.94           C  
ATOM   1274  HA  GLN A  93      47.092  13.920  63.456  1.00 50.94           H  
ATOM   1275  C   GLN A  93      47.299  11.806  63.262  1.00 50.94           C  
ATOM   1276  CB  GLN A  93      47.210  13.062  65.425  1.00 50.94           C  
ATOM   1277  HB2 GLN A  93      48.289  12.910  65.398  1.00 50.94           H  
ATOM   1278  HB3 GLN A  93      46.771  12.235  65.984  1.00 50.94           H  
ATOM   1279  O   GLN A  93      48.374  11.883  62.669  1.00 50.94           O  
ATOM   1280  CG  GLN A  93      46.934  14.377  66.168  1.00 50.94           C  
ATOM   1281  HG2 GLN A  93      47.087  15.218  65.491  1.00 50.94           H  
ATOM   1282  HG3 GLN A  93      45.901  14.396  66.517  1.00 50.94           H  
ATOM   1283  CD  GLN A  93      47.886  14.551  67.350  1.00 50.94           C  
ATOM   1284  NE2 GLN A  93      47.458  14.369  68.574  1.00 50.94           N  
ATOM   1285 HE21 GLN A  93      48.132  14.436  69.323  1.00 50.94           H  
ATOM   1286 HE22 GLN A  93      46.519  14.047  68.764  1.00 50.94           H  
ATOM   1287  OE1 GLN A  93      49.062  14.836  67.186  1.00 50.94           O  
ATOM   1288  N   GLN A  94      46.596  10.668  63.283  1.00 48.41           N  
ATOM   1289  H   GLN A  94      45.692  10.667  63.732  1.00 48.41           H  
ATOM   1290  CA  GLN A  94      47.064   9.421  62.672  1.00 48.41           C  
ATOM   1291  HA  GLN A  94      48.107   9.271  62.950  1.00 48.41           H  
ATOM   1292  C   GLN A  94      46.999   9.467  61.135  1.00 48.41           C  
ATOM   1293  CB  GLN A  94      46.236   8.268  63.258  1.00 48.41           C  
ATOM   1294  HB2 GLN A  94      45.223   8.307  62.859  1.00 48.41           H  
ATOM   1295  HB3 GLN A  94      46.186   8.389  64.340  1.00 48.41           H  
ATOM   1296  O   GLN A  94      47.859   8.906  60.458  1.00 48.41           O  
ATOM   1297  CG  GLN A  94      46.848   6.891  62.962  1.00 48.41           C  
ATOM   1298  HG2 GLN A  94      46.844   6.711  61.887  1.00 48.41           H  
ATOM   1299  HG3 GLN A  94      47.882   6.879  63.306  1.00 48.41           H  
ATOM   1300  CD  GLN A  94      46.097   5.750  63.646  1.00 48.41           C  
ATOM   1301  NE2 GLN A  94      46.619   4.545  63.599  1.00 48.41           N  
ATOM   1302 HE21 GLN A  94      47.495   4.380  63.123  1.00 48.41           H  
ATOM   1303 HE22 GLN A  94      46.089   3.819  64.059  1.00 48.41           H  
ATOM   1304  OE1 GLN A  94      45.039   5.903  64.233  1.00 48.41           O  
ATOM   1305  N   ILE A  95      46.027  10.191  60.568  1.00 56.83           N  
ATOM   1306  H   ILE A  95      45.383  10.675  61.177  1.00 56.83           H  
ATOM   1307  CA  ILE A  95      45.861  10.343  59.111  1.00 56.83           C  
ATOM   1308  HA  ILE A  95      45.899   9.354  58.654  1.00 56.83           H  
ATOM   1309  C   ILE A  95      47.021  11.162  58.519  1.00 56.83           C  
ATOM   1310  CB  ILE A  95      44.482  10.973  58.791  1.00 56.83           C  
ATOM   1311  HB  ILE A  95      44.447  11.970  59.230  1.00 56.83           H  
ATOM   1312  O   ILE A  95      47.535  10.842  57.446  1.00 56.83           O  
ATOM   1313  CG1 ILE A  95      43.335  10.129  59.407  1.00 56.83           C  
ATOM   1314 HG12 ILE A  95      43.355   9.126  58.981  1.00 56.83           H  
ATOM   1315 HG13 ILE A  95      43.488  10.040  60.482  1.00 56.83           H  
ATOM   1316  CG2 ILE A  95      44.293  11.116  57.267  1.00 56.83           C  
ATOM   1317 HG21 ILE A  95      45.078  11.738  56.837  1.00 56.83           H  
ATOM   1318 HG22 ILE A  95      44.316  10.135  56.792  1.00 56.83           H  
ATOM   1319 HG23 ILE A  95      43.344  11.602  57.042  1.00 56.83           H  
ATOM   1320  CD1 ILE A  95      41.932  10.719  59.216  1.00 56.83           C  
ATOM   1321 HD11 ILE A  95      41.632  10.665  58.170  1.00 56.83           H  
ATOM   1322 HD12 ILE A  95      41.916  11.756  59.551  1.00 56.83           H  
ATOM   1323 HD13 ILE A  95      41.219  10.145  59.807  1.00 56.83           H  
ATOM   1324  N   GLN A  96      47.491  12.180  59.246  1.00 55.17           N  
ATOM   1325  H   GLN A  96      47.044  12.380  60.129  1.00 55.17           H  
ATOM   1326  CA  GLN A  96      48.591  13.050  58.810  1.00 55.17           C  
ATOM   1327  HA  GLN A  96      48.344  13.457  57.830  1.00 55.17           H  
ATOM   1328  C   GLN A  96      49.926  12.296  58.659  1.00 55.17           C  
ATOM   1329  CB  GLN A  96      48.733  14.220  59.797  1.00 55.17           C  
ATOM   1330  HB2 GLN A  96      49.565  14.848  59.479  1.00 55.17           H  
ATOM   1331  HB3 GLN A  96      48.956  13.832  60.791  1.00 55.17           H  
ATOM   1332  O   GLN A  96      50.759  12.677  57.838  1.00 55.17           O  
ATOM   1333  CG  GLN A  96      47.463  15.084  59.862  1.00 55.17           C  
ATOM   1334  HG2 GLN A  96      47.235  15.464  58.867  1.00 55.17           H  
ATOM   1335  HG3 GLN A  96      46.616  14.486  60.200  1.00 55.17           H  
ATOM   1336  CD  GLN A  96      47.626  16.250  60.827  1.00 55.17           C  
ATOM   1337  NE2 GLN A  96      47.938  17.433  60.346  1.00 55.17           N  
ATOM   1338 HE21 GLN A  96      48.049  17.571  59.351  1.00 55.17           H  
ATOM   1339 HE22 GLN A  96      48.040  18.168  61.031  1.00 55.17           H  
ATOM   1340  OE1 GLN A  96      47.492  16.124  62.031  1.00 55.17           O  
ATOM   1341  N   GLN A  97      50.120  11.196  59.395  1.00 60.43           N  
ATOM   1342  H   GLN A  97      49.393  10.918  60.039  1.00 60.43           H  
ATOM   1343  CA  GLN A  97      51.317  10.350  59.295  1.00 60.43           C  
ATOM   1344  HA  GLN A  97      52.204  10.979  59.364  1.00 60.43           H  
ATOM   1345  C   GLN A  97      51.375   9.620  57.942  1.00 60.43           C  
ATOM   1346  CB  GLN A  97      51.338   9.349  60.464  1.00 60.43           C  
ATOM   1347  HB2 GLN A  97      52.218   8.713  60.370  1.00 60.43           H  
ATOM   1348  HB3 GLN A  97      50.454   8.713  60.406  1.00 60.43           H  
ATOM   1349  O   GLN A  97      52.430   9.561  57.312  1.00 60.43           O  
ATOM   1350  CG  GLN A  97      51.376  10.045  61.837  1.00 60.43           C  
ATOM   1351  HG2 GLN A  97      50.587  10.796  61.893  1.00 60.43           H  
ATOM   1352  HG3 GLN A  97      52.331  10.557  61.954  1.00 60.43           H  
ATOM   1353  CD  GLN A  97      51.184   9.094  63.016  1.00 60.43           C  
ATOM   1354  NE2 GLN A  97      50.880   9.614  64.185  1.00 60.43           N  
ATOM   1355 HE21 GLN A  97      50.763   8.963  64.948  1.00 60.43           H  
ATOM   1356 HE22 GLN A  97      50.726  10.608  64.276  1.00 60.43           H  
ATOM   1357  OE1 GLN A  97      51.291   7.883  62.926  1.00 60.43           O  
ATOM   1358  N   LEU A  98      50.230   9.136  57.443  1.00 62.32           N  
ATOM   1359  H   LEU A  98      49.387   9.254  57.986  1.00 62.32           H  
ATOM   1360  CA  LEU A  98      50.128   8.491  56.126  1.00 62.32           C  
ATOM   1361  HA  LEU A  98      50.866   7.692  56.062  1.00 62.32           H  
ATOM   1362  C   LEU A  98      50.443   9.477  54.990  1.00 62.32           C  
ATOM   1363  CB  LEU A  98      48.719   7.890  55.951  1.00 62.32           C  
ATOM   1364  HB2 LEU A  98      47.990   8.699  55.980  1.00 62.32           H  
ATOM   1365  HB3 LEU A  98      48.662   7.436  54.962  1.00 62.32           H  
ATOM   1366  O   LEU A  98      51.166   9.138  54.054  1.00 62.32           O  
ATOM   1367  CG  LEU A  98      48.320   6.834  56.999  1.00 62.32           C  
ATOM   1368  HG  LEU A  98      48.386   7.265  57.998  1.00 62.32           H  
ATOM   1369  CD1 LEU A  98      46.872   6.402  56.766  1.00 62.32           C  
ATOM   1370 HD11 LEU A  98      46.769   5.947  55.780  1.00 62.32           H  
ATOM   1371 HD12 LEU A  98      46.215   7.269  56.833  1.00 62.32           H  
ATOM   1372 HD13 LEU A  98      46.575   5.680  57.527  1.00 62.32           H  
ATOM   1373  CD2 LEU A  98      49.209   5.590  56.936  1.00 62.32           C  
ATOM   1374 HD21 LEU A  98      49.193   5.168  55.931  1.00 62.32           H  
ATOM   1375 HD22 LEU A  98      50.233   5.850  57.206  1.00 62.32           H  
ATOM   1376 HD23 LEU A  98      48.849   4.845  57.645  1.00 62.32           H  
ATOM   1377  N   GLN A  99      49.962  10.719  55.108  1.00 64.56           N  
ATOM   1378  H   GLN A  99      49.375  10.921  55.906  1.00 64.56           H  
ATOM   1379  CA  GLN A  99      50.217  11.788  54.135  1.00 64.56           C  
ATOM   1380  HA  GLN A  99      49.905  11.448  53.148  1.00 64.56           H  
ATOM   1381  C   GLN A  99      51.712  12.142  54.038  1.00 64.56           C  
ATOM   1382  CB  GLN A  99      49.388  13.026  54.518  1.00 64.56           C  
ATOM   1383  HB2 GLN A  99      49.662  13.852  53.861  1.00 64.56           H  
ATOM   1384  HB3 GLN A  99      49.625  13.313  55.542  1.00 64.56           H  
ATOM   1385  O   GLN A  99      52.221  12.368  52.941  1.00 64.56           O  
ATOM   1386  CG  GLN A  99      47.875  12.783  54.386  1.00 64.56           C  
ATOM   1387  HG2 GLN A  99      47.645  12.584  53.339  1.00 64.56           H  
ATOM   1388  HG3 GLN A  99      47.580  11.909  54.966  1.00 64.56           H  
ATOM   1389  CD  GLN A  99      47.031  13.962  54.868  1.00 64.56           C  
ATOM   1390  NE2 GLN A  99      45.848  14.145  54.325  1.00 64.56           N  
ATOM   1391 HE21 GLN A  99      45.514  13.528  53.598  1.00 64.56           H  
ATOM   1392 HE22 GLN A  99      45.317  14.933  54.667  1.00 64.56           H  
ATOM   1393  OE1 GLN A  99      47.396  14.729  55.746  1.00 64.56           O  
ATOM   1394  N   GLN A 100      52.434  12.141  55.164  1.00 62.21           N  
ATOM   1395  H   GLN A 100      51.961  11.965  56.039  1.00 62.21           H  
ATOM   1396  CA  GLN A 100      53.885  12.371  55.189  1.00 62.21           C  
ATOM   1397  HA  GLN A 100      54.113  13.268  54.614  1.00 62.21           H  
ATOM   1398  C   GLN A 100      54.662  11.215  54.537  1.00 62.21           C  
ATOM   1399  CB  GLN A 100      54.343  12.592  56.640  1.00 62.21           C  
ATOM   1400  HB2 GLN A 100      53.982  11.772  57.260  1.00 62.21           H  
ATOM   1401  HB3 GLN A 100      55.433  12.593  56.675  1.00 62.21           H  
ATOM   1402  O   GLN A 100      55.571  11.456  53.743  1.00 62.21           O  
ATOM   1403  CG  GLN A 100      53.837  13.928  57.209  1.00 62.21           C  
ATOM   1404  HG2 GLN A 100      52.768  14.030  57.019  1.00 62.21           H  
ATOM   1405  HG3 GLN A 100      54.342  14.749  56.700  1.00 62.21           H  
ATOM   1406  CD  GLN A 100      54.069  14.069  58.711  1.00 62.21           C  
ATOM   1407  NE2 GLN A 100      53.373  14.971  59.368  1.00 62.21           N  
ATOM   1408 HE21 GLN A 100      52.663  15.509  58.893  1.00 62.21           H  
ATOM   1409 HE22 GLN A 100      53.544  15.018  60.362  1.00 62.21           H  
ATOM   1410  OE1 GLN A 100      54.875  13.396  59.331  1.00 62.21           O  
ATOM   1411  N   LEU A 101      54.277   9.961  54.810  1.00 66.89           N  
ATOM   1412  H   LEU A 101      53.530   9.824  55.475  1.00 66.89           H  
ATOM   1413  CA  LEU A 101      54.896   8.778  54.195  1.00 66.89           C  
ATOM   1414  HA  LEU A 101      55.968   8.801  54.390  1.00 66.89           H  
ATOM   1415  C   LEU A 101      54.736   8.767  52.665  1.00 66.89           C  
ATOM   1416  CB  LEU A 101      54.292   7.505  54.820  1.00 66.89           C  
ATOM   1417  HB2 LEU A 101      53.205   7.578  54.770  1.00 66.89           H  
ATOM   1418  HB3 LEU A 101      54.588   6.644  54.221  1.00 66.89           H  
ATOM   1419  O   LEU A 101      55.696   8.478  51.949  1.00 66.89           O  
ATOM   1420  CG  LEU A 101      54.712   7.249  56.280  1.00 66.89           C  
ATOM   1421  HG  LEU A 101      54.572   8.152  56.873  1.00 66.89           H  
ATOM   1422  CD1 LEU A 101      53.848   6.137  56.878  1.00 66.89           C  
ATOM   1423 HD11 LEU A 101      52.802   6.443  56.862  1.00 66.89           H  
ATOM   1424 HD12 LEU A 101      53.967   5.217  56.305  1.00 66.89           H  
ATOM   1425 HD13 LEU A 101      54.139   5.961  57.914  1.00 66.89           H  
ATOM   1426  CD2 LEU A 101      56.178   6.820  56.388  1.00 66.89           C  
ATOM   1427 HD21 LEU A 101      56.354   5.930  55.785  1.00 66.89           H  
ATOM   1428 HD22 LEU A 101      56.419   6.605  57.429  1.00 66.89           H  
ATOM   1429 HD23 LEU A 101      56.829   7.625  56.047  1.00 66.89           H  
ATOM   1430  N   GLN A 102      53.555   9.135  52.159  1.00 66.22           N  
ATOM   1431  H   GLN A 102      52.803   9.332  52.804  1.00 66.22           H  
ATOM   1432  CA  GLN A 102      53.255   9.156  50.723  1.00 66.22           C  
ATOM   1433  HA  GLN A 102      53.433   8.158  50.322  1.00 66.22           H  
ATOM   1434  C   GLN A 102      54.149  10.137  49.939  1.00 66.22           C  
ATOM   1435  CB  GLN A 102      51.764   9.493  50.562  1.00 66.22           C  
ATOM   1436  HB2 GLN A 102      51.185   8.849  51.223  1.00 66.22           H  
ATOM   1437  HB3 GLN A 102      51.595  10.528  50.860  1.00 66.22           H  
ATOM   1438  O   GLN A 102      54.603   9.822  48.838  1.00 66.22           O  
ATOM   1439  CG  GLN A 102      51.253   9.284  49.129  1.00 66.22           C  
ATOM   1440  HG2 GLN A 102      51.439   8.251  48.835  1.00 66.22           H  
ATOM   1441  HG3 GLN A 102      51.791   9.938  48.443  1.00 66.22           H  
ATOM   1442  CD  GLN A 102      49.758   9.571  48.987  1.00 66.22           C  
ATOM   1443  NE2 GLN A 102      49.132   9.122  47.922  1.00 66.22           N  
ATOM   1444 HE21 GLN A 102      48.145   9.329  47.870  1.00 66.22           H  
ATOM   1445 HE22 GLN A 102      49.620   8.584  47.220  1.00 66.22           H  
ATOM   1446  OE1 GLN A 102      49.123  10.207  49.812  1.00 66.22           O  
ATOM   1447  N   GLN A 103      54.451  11.307  50.512  1.00 59.13           N  
ATOM   1448  H   GLN A 103      54.061  11.507  51.422  1.00 59.13           H  
ATOM   1449  CA  GLN A 103      55.288  12.332  49.870  1.00 59.13           C  
ATOM   1450  HA  GLN A 103      54.902  12.529  48.869  1.00 59.13           H  
ATOM   1451  C   GLN A 103      56.749  11.879  49.704  1.00 59.13           C  
ATOM   1452  CB  GLN A 103      55.209  13.629  50.691  1.00 59.13           C  
ATOM   1453  HB2 GLN A 103      55.952  14.335  50.319  1.00 59.13           H  
ATOM   1454  HB3 GLN A 103      55.437  13.408  51.734  1.00 59.13           H  
ATOM   1455  O   GLN A 103      57.370  12.130  48.668  1.00 59.13           O  
ATOM   1456  CG  GLN A 103      53.822  14.286  50.593  1.00 59.13           C  
ATOM   1457  HG2 GLN A 103      53.047  13.553  50.818  1.00 59.13           H  
ATOM   1458  HG3 GLN A 103      53.664  14.630  49.571  1.00 59.13           H  
ATOM   1459  CD  GLN A 103      53.636  15.472  51.537  1.00 59.13           C  
ATOM   1460  NE2 GLN A 103      52.448  16.030  51.602  1.00 59.13           N  
ATOM   1461 HE21 GLN A 103      51.677  15.649  51.071  1.00 59.13           H  
ATOM   1462 HE22 GLN A 103      52.361  16.811  52.236  1.00 59.13           H  
ATOM   1463  OE1 GLN A 103      54.533  15.936  52.222  1.00 59.13           O  
ATOM   1464  N   LEU A 104      57.296  11.158  50.690  1.00 68.73           N  
ATOM   1465  H   LEU A 104      56.729  10.959  51.502  1.00 68.73           H  
ATOM   1466  CA  LEU A 104      58.678  10.662  50.660  1.00 68.73           C  
ATOM   1467  HA  LEU A 104      59.351  11.503  50.492  1.00 68.73           H  
ATOM   1468  C   LEU A 104      58.928   9.672  49.508  1.00 68.73           C  
ATOM   1469  CB  LEU A 104      59.006  10.011  52.017  1.00 68.73           C  
ATOM   1470  HB2 LEU A 104      59.977   9.521  51.945  1.00 68.73           H  
ATOM   1471  HB3 LEU A 104      58.263   9.238  52.215  1.00 68.73           H  
ATOM   1472  O   LEU A 104      60.022   9.652  48.940  1.00 68.73           O  
ATOM   1473  CG  LEU A 104      59.040  10.988  53.208  1.00 68.73           C  
ATOM   1474  HG  LEU A 104      58.121  11.572  53.236  1.00 68.73           H  
ATOM   1475  CD1 LEU A 104      59.152  10.202  54.515  1.00 68.73           C  
ATOM   1476 HD11 LEU A 104      58.293   9.538  54.612  1.00 68.73           H  
ATOM   1477 HD12 LEU A 104      60.070   9.613  54.526  1.00 68.73           H  
ATOM   1478 HD13 LEU A 104      59.149  10.891  55.359  1.00 68.73           H  
ATOM   1479  CD2 LEU A 104      60.228  11.951  53.129  1.00 68.73           C  
ATOM   1480 HD21 LEU A 104      61.162  11.393  53.070  1.00 68.73           H  
ATOM   1481 HD22 LEU A 104      60.240  12.586  54.015  1.00 68.73           H  
ATOM   1482 HD23 LEU A 104      60.129  12.594  52.254  1.00 68.73           H  
ATOM   1483  N   GLN A 105      57.919   8.880  49.132  1.00 65.03           N  
ATOM   1484  H   GLN A 105      57.044   8.953  49.631  1.00 65.03           H  
ATOM   1485  CA  GLN A 105      58.040   7.864  48.084  1.00 65.03           C  
ATOM   1486  HA  GLN A 105      58.904   7.242  48.316  1.00 65.03           H  
ATOM   1487  C   GLN A 105      58.276   8.474  46.690  1.00 65.03           C  
ATOM   1488  CB  GLN A 105      56.785   6.977  48.121  1.00 65.03           C  
ATOM   1489  HB2 GLN A 105      55.922   7.552  47.783  1.00 65.03           H  
ATOM   1490  HB3 GLN A 105      56.608   6.665  49.151  1.00 65.03           H  
ATOM   1491  O   GLN A 105      59.102   7.968  45.931  1.00 65.03           O  
ATOM   1492  CG  GLN A 105      56.934   5.718  47.253  1.00 65.03           C  
ATOM   1493  HG2 GLN A 105      57.826   5.175  47.564  1.00 65.03           H  
ATOM   1494  HG3 GLN A 105      57.054   6.005  46.208  1.00 65.03           H  
ATOM   1495  CD  GLN A 105      55.736   4.775  47.354  1.00 65.03           C  
ATOM   1496  NE2 GLN A 105      55.814   3.600  46.769  1.00 65.03           N  
ATOM   1497 HE21 GLN A 105      54.994   3.017  46.858  1.00 65.03           H  
ATOM   1498 HE22 GLN A 105      56.643   3.323  46.265  1.00 65.03           H  
ATOM   1499  OE1 GLN A 105      54.711   5.059  47.948  1.00 65.03           O  
ATOM   1500  N   GLN A 106      57.611   9.587  46.364  1.00 59.17           N  
ATOM   1501  H   GLN A 106      56.965   9.974  47.037  1.00 59.17           H  
ATOM   1502  CA  GLN A 106      57.791  10.281  45.080  1.00 59.17           C  
ATOM   1503  HA  GLN A 106      57.780   9.550  44.272  1.00 59.17           H  
ATOM   1504  C   GLN A 106      59.145  11.009  45.008  1.00 59.17           C  
ATOM   1505  CB  GLN A 106      56.628  11.260  44.861  1.00 59.17           C  
ATOM   1506  HB2 GLN A 106      56.551  11.930  45.718  1.00 59.17           H  
ATOM   1507  HB3 GLN A 106      56.837  11.858  43.974  1.00 59.17           H  
ATOM   1508  O   GLN A 106      59.839  10.953  43.989  1.00 59.17           O  
ATOM   1509  CG  GLN A 106      55.288  10.533  44.650  1.00 59.17           C  
ATOM   1510  HG2 GLN A 106      55.043   9.941  45.532  1.00 59.17           H  
ATOM   1511  HG3 GLN A 106      55.385   9.858  43.800  1.00 59.17           H  
ATOM   1512  CD  GLN A 106      54.127  11.489  44.386  1.00 59.17           C  
ATOM   1513  NE2 GLN A 106      53.035  11.014  43.829  1.00 59.17           N  
ATOM   1514 HE21 GLN A 106      52.302  11.687  43.657  1.00 59.17           H  
ATOM   1515 HE22 GLN A 106      52.973  10.045  43.551  1.00 59.17           H  
ATOM   1516  OE1 GLN A 106      54.165  12.673  44.676  1.00 59.17           O  
ATOM   1517  N   LEU A 107      59.578  11.626  46.113  1.00 66.28           N  
ATOM   1518  H   LEU A 107      58.969  11.642  46.918  1.00 66.28           H  
ATOM   1519  CA  LEU A 107      60.878  12.304  46.204  1.00 66.28           C  
ATOM   1520  HA  LEU A 107      60.942  13.046  45.408  1.00 66.28           H  
ATOM   1521  C   LEU A 107      62.064  11.343  45.990  1.00 66.28           C  
ATOM   1522  CB  LEU A 107      60.974  13.016  47.566  1.00 66.28           C  
ATOM   1523  HB2 LEU A 107      60.791  12.283  48.351  1.00 66.28           H  
ATOM   1524  HB3 LEU A 107      61.989  13.392  47.696  1.00 66.28           H  
ATOM   1525  O   LEU A 107      63.087  11.746  45.437  1.00 66.28           O  
ATOM   1526  CG  LEU A 107      59.992  14.193  47.742  1.00 66.28           C  
ATOM   1527  HG  LEU A 107      58.978  13.870  47.507  1.00 66.28           H  
ATOM   1528  CD1 LEU A 107      60.021  14.673  49.193  1.00 66.28           C  
ATOM   1529 HD11 LEU A 107      61.024  15.001  49.464  1.00 66.28           H  
ATOM   1530 HD12 LEU A 107      59.711  13.861  49.851  1.00 66.28           H  
ATOM   1531 HD13 LEU A 107      59.322  15.500  49.320  1.00 66.28           H  
ATOM   1532  CD2 LEU A 107      60.345  15.380  46.841  1.00 66.28           C  
ATOM   1533 HD21 LEU A 107      60.247  15.101  45.792  1.00 66.28           H  
ATOM   1534 HD22 LEU A 107      59.655  16.202  47.033  1.00 66.28           H  
ATOM   1535 HD23 LEU A 107      61.364  15.715  47.033  1.00 66.28           H  
ATOM   1536  N   GLN A 108      61.916  10.066  46.362  1.00 63.08           N  
ATOM   1537  H   GLN A 108      61.069   9.812  46.849  1.00 63.08           H  
ATOM   1538  CA  GLN A 108      62.922   9.020  46.135  1.00 63.08           C  
ATOM   1539  HA  GLN A 108      63.887   9.399  46.473  1.00 63.08           H  
ATOM   1540  C   GLN A 108      63.082   8.631  44.649  1.00 63.08           C  
ATOM   1541  CB  GLN A 108      62.545   7.807  47.002  1.00 63.08           C  
ATOM   1542  HB2 GLN A 108      62.356   8.150  48.019  1.00 63.08           H  
ATOM   1543  HB3 GLN A 108      61.629   7.358  46.617  1.00 63.08           H  
ATOM   1544  O   GLN A 108      64.150   8.165  44.244  1.00 63.08           O  
ATOM   1545  CG  GLN A 108      63.645   6.736  47.050  1.00 63.08           C  
ATOM   1546  HG2 GLN A 108      63.815   6.332  46.052  1.00 63.08           H  
ATOM   1547  HG3 GLN A 108      64.572   7.182  47.409  1.00 63.08           H  
ATOM   1548  CD  GLN A 108      63.261   5.580  47.965  1.00 63.08           C  
ATOM   1549  NE2 GLN A 108      63.350   5.740  49.267  1.00 63.08           N  
ATOM   1550 HE21 GLN A 108      63.060   4.948  49.823  1.00 63.08           H  
ATOM   1551 HE22 GLN A 108      63.635   6.625  49.662  1.00 63.08           H  
ATOM   1552  OE1 GLN A 108      62.868   4.513  47.530  1.00 63.08           O  
ATOM   1553  N   GLN A 109      62.053   8.832  43.819  1.00 57.08           N  
ATOM   1554  H   GLN A 109      61.201   9.223  44.196  1.00 57.08           H  
ATOM   1555  CA  GLN A 109      62.119   8.588  42.372  1.00 57.08           C  
ATOM   1556  HA  GLN A 109      62.723   7.702  42.178  1.00 57.08           H  
ATOM   1557  C   GLN A 109      62.776   9.762  41.633  1.00 57.08           C  
ATOM   1558  CB  GLN A 109      60.705   8.335  41.823  1.00 57.08           C  
ATOM   1559  HB2 GLN A 109      60.763   8.238  40.739  1.00 57.08           H  
ATOM   1560  HB3 GLN A 109      60.073   9.194  42.050  1.00 57.08           H  
ATOM   1561  O   GLN A 109      63.640   9.558  40.782  1.00 57.08           O  
ATOM   1562  CG  GLN A 109      60.057   7.061  42.388  1.00 57.08           C  
ATOM   1563  HG2 GLN A 109      60.666   6.202  42.105  1.00 57.08           H  
ATOM   1564  HG3 GLN A 109      60.018   7.108  43.476  1.00 57.08           H  
ATOM   1565  CD  GLN A 109      58.631   6.858  41.878  1.00 57.08           C  
ATOM   1566  NE2 GLN A 109      58.191   5.633  41.695  1.00 57.08           N  
ATOM   1567 HE21 GLN A 109      58.783   4.834  41.870  1.00 57.08           H  
ATOM   1568 HE22 GLN A 109      57.248   5.560  41.341  1.00 57.08           H  
ATOM   1569  OE1 GLN A 109      57.878   7.786  41.642  1.00 57.08           O  
ATOM   1570  N   GLN A 110      62.405  10.995  41.995  1.00 49.06           N  
ATOM   1571  H   GLN A 110      61.701  11.068  42.716  1.00 49.06           H  
ATOM   1572  CA  GLN A 110      62.753  12.228  41.272  1.00 49.06           C  
ATOM   1573  HA  GLN A 110      62.353  12.150  40.261  1.00 49.06           H  
ATOM   1574  C   GLN A 110      64.268  12.497  41.137  1.00 49.06           C  
ATOM   1575  CB  GLN A 110      62.033  13.382  41.995  1.00 49.06           C  
ATOM   1576  HB2 GLN A 110      62.466  13.510  42.987  1.00 49.06           H  
ATOM   1577  HB3 GLN A 110      60.984  13.113  42.117  1.00 49.06           H  
ATOM   1578  O   GLN A 110      64.688  13.213  40.230  1.00 49.06           O  
ATOM   1579  CG  GLN A 110      62.095  14.721  41.246  1.00 49.06           C  
ATOM   1580  HG2 GLN A 110      63.126  15.071  41.192  1.00 49.06           H  
ATOM   1581  HG3 GLN A 110      61.718  14.591  40.232  1.00 49.06           H  
ATOM   1582  CD  GLN A 110      61.270  15.785  41.959  1.00 49.06           C  
ATOM   1583  NE2 GLN A 110      59.996  15.915  41.657  1.00 49.06           N  
ATOM   1584 HE21 GLN A 110      59.492  16.627  42.167  1.00 49.06           H  
ATOM   1585 HE22 GLN A 110      59.561  15.330  40.958  1.00 49.06           H  
ATOM   1586  OE1 GLN A 110      61.749  16.500  42.821  1.00 49.06           O  
ATOM   1587  N   GLN A 111      65.095  11.923  42.014  1.00 55.83           N  
ATOM   1588  H   GLN A 111      64.686  11.337  42.728  1.00 55.83           H  
ATOM   1589  CA  GLN A 111      66.548  12.148  42.049  1.00 55.83           C  
ATOM   1590  HA  GLN A 111      66.752  13.150  41.672  1.00 55.83           H  
ATOM   1591  C   GLN A 111      67.360  11.184  41.158  1.00 55.83           C  
ATOM   1592  CB  GLN A 111      67.028  12.097  43.512  1.00 55.83           C  
ATOM   1593  HB2 GLN A 111      66.831  11.107  43.923  1.00 55.83           H  
ATOM   1594  HB3 GLN A 111      68.103  12.273  43.535  1.00 55.83           H  
ATOM   1595  O   GLN A 111      68.582  11.312  41.077  1.00 55.83           O  
ATOM   1596  CG  GLN A 111      66.339  13.158  44.390  1.00 55.83           C  
ATOM   1597  HG2 GLN A 111      65.264  12.976  44.407  1.00 55.83           H  
ATOM   1598  HG3 GLN A 111      66.507  14.146  43.962  1.00 55.83           H  
ATOM   1599  CD  GLN A 111      66.834  13.174  45.834  1.00 55.83           C  
ATOM   1600  NE2 GLN A 111      66.094  13.784  46.733  1.00 55.83           N  
ATOM   1601 HE21 GLN A 111      66.442  13.761  47.681  1.00 55.83           H  
ATOM   1602 HE22 GLN A 111      65.192  14.159  46.476  1.00 55.83           H  
ATOM   1603  OE1 GLN A 111      67.883  12.664  46.191  1.00 55.83           O  
ATOM   1604  N   GLN A 112      66.726  10.200  40.510  1.00 44.83           N  
ATOM   1605  H   GLN A 112      65.717  10.165  40.544  1.00 44.83           H  
ATOM   1606  CA  GLN A 112      67.430   9.106  39.830  1.00 44.83           C  
ATOM   1607  HA  GLN A 112      68.426   9.027  40.265  1.00 44.83           H  
ATOM   1608  C   GLN A 112      67.634   9.337  38.324  1.00 44.83           C  
ATOM   1609  CB  GLN A 112      66.730   7.768  40.113  1.00 44.83           C  
ATOM   1610  HB2 GLN A 112      67.287   6.977  39.610  1.00 44.83           H  
ATOM   1611  HB3 GLN A 112      65.717   7.788  39.713  1.00 44.83           H  
ATOM   1612  O   GLN A 112      66.858  10.020  37.664  1.00 44.83           O  
ATOM   1613  CG  GLN A 112      66.682   7.461  41.620  1.00 44.83           C  
ATOM   1614  HG2 GLN A 112      67.675   7.580  42.052  1.00 44.83           H  
ATOM   1615  HG3 GLN A 112      66.011   8.167  42.109  1.00 44.83           H  
ATOM   1616  CD  GLN A 112      66.210   6.043  41.917  1.00 44.83           C  
ATOM   1617  NE2 GLN A 112      65.362   5.862  42.904  1.00 44.83           N  
ATOM   1618 HE21 GLN A 112      65.007   6.654  43.421  1.00 44.83           H  
ATOM   1619 HE22 GLN A 112      65.074   4.912  43.091  1.00 44.83           H  
ATOM   1620  OE1 GLN A 112      66.609   5.079  41.282  1.00 44.83           O  
ATOM   1621  N   GLN A 113      68.699   8.734  37.779  1.00 41.71           N  
ATOM   1622  H   GLN A 113      69.282   8.213  38.418  1.00 41.71           H  
ATOM   1623  CA  GLN A 113      69.063   8.634  36.349  1.00 41.71           C  
ATOM   1624  HA  GLN A 113      70.072   8.223  36.335  1.00 41.71           H  
ATOM   1625  C   GLN A 113      69.201   9.938  35.528  1.00 41.71           C  
ATOM   1626  CB  GLN A 113      68.187   7.586  35.635  1.00 41.71           C  
ATOM   1627  HB2 GLN A 113      67.150   7.922  35.616  1.00 41.71           H  
ATOM   1628  HB3 GLN A 113      68.536   7.497  34.606  1.00 41.71           H  
ATOM   1629  O   GLN A 113      69.700   9.886  34.405  1.00 41.71           O  
ATOM   1630  CG  GLN A 113      68.266   6.200  36.306  1.00 41.71           C  
ATOM   1631  HG2 GLN A 113      69.309   5.948  36.500  1.00 41.71           H  
ATOM   1632  HG3 GLN A 113      67.739   6.234  37.259  1.00 41.71           H  
ATOM   1633  CD  GLN A 113      67.675   5.081  35.453  1.00 41.71           C  
ATOM   1634  NE2 GLN A 113      67.005   4.116  36.045  1.00 41.71           N  
ATOM   1635 HE21 GLN A 113      66.848   4.120  37.042  1.00 41.71           H  
ATOM   1636 HE22 GLN A 113      66.630   3.407  35.432  1.00 41.71           H  
ATOM   1637  OE1 GLN A 113      67.828   5.027  34.246  1.00 41.71           O  
ATOM   1638  N   GLN A 114      68.900  11.115  36.087  1.00 41.41           N  
ATOM   1639  H   GLN A 114      68.393  11.072  36.960  1.00 41.41           H  
ATOM   1640  CA  GLN A 114      69.056  12.449  35.476  1.00 41.41           C  
ATOM   1641  HA  GLN A 114      68.624  12.397  34.476  1.00 41.41           H  
ATOM   1642  C   GLN A 114      70.538  12.890  35.312  1.00 41.41           C  
ATOM   1643  CB  GLN A 114      68.224  13.449  36.307  1.00 41.41           C  
ATOM   1644  HB2 GLN A 114      68.805  13.759  37.175  1.00 41.41           H  
ATOM   1645  HB3 GLN A 114      67.324  12.954  36.670  1.00 41.41           H  
ATOM   1646  O   GLN A 114      70.893  14.050  35.503  1.00 41.41           O  
ATOM   1647  CG  GLN A 114      67.780  14.688  35.510  1.00 41.41           C  
ATOM   1648  HG2 GLN A 114      68.617  15.083  34.934  1.00 41.41           H  
ATOM   1649  HG3 GLN A 114      66.990  14.402  34.815  1.00 41.41           H  
ATOM   1650  CD  GLN A 114      67.263  15.800  36.418  1.00 41.41           C  
ATOM   1651  NE2 GLN A 114      66.215  15.576  37.181  1.00 41.41           N  
ATOM   1652 HE21 GLN A 114      65.928  16.340  37.777  1.00 41.41           H  
ATOM   1653 HE22 GLN A 114      65.772  14.669  37.218  1.00 41.41           H  
ATOM   1654  OE1 GLN A 114      67.795  16.896  36.460  1.00 41.41           O  
ATOM   1655  N   GLN A 115      71.443  11.947  35.037  1.00 37.59           N  
ATOM   1656  H   GLN A 115      71.084  11.026  34.828  1.00 37.59           H  
ATOM   1657  CA  GLN A 115      72.894  12.111  35.153  1.00 37.59           C  
ATOM   1658  HA  GLN A 115      73.142  13.130  34.853  1.00 37.59           H  
ATOM   1659  C   GLN A 115      73.641  11.158  34.197  1.00 37.59           C  
ATOM   1660  CB  GLN A 115      73.276  11.931  36.638  1.00 37.59           C  
ATOM   1661  HB2 GLN A 115      73.332  10.871  36.888  1.00 37.59           H  
ATOM   1662  HB3 GLN A 115      72.496  12.374  37.257  1.00 37.59           H  
ATOM   1663  O   GLN A 115      74.491  10.369  34.606  1.00 37.59           O  
ATOM   1664  CG  GLN A 115      74.597  12.627  36.994  1.00 37.59           C  
ATOM   1665  HG2 GLN A 115      75.413  12.172  36.433  1.00 37.59           H  
ATOM   1666  HG3 GLN A 115      74.530  13.681  36.724  1.00 37.59           H  
ATOM   1667  CD  GLN A 115      74.910  12.531  38.484  1.00 37.59           C  
ATOM   1668  NE2 GLN A 115      74.106  13.117  39.346  1.00 37.59           N  
ATOM   1669 HE21 GLN A 115      74.342  12.997  40.321  1.00 37.59           H  
ATOM   1670 HE22 GLN A 115      73.270  13.592  39.039  1.00 37.59           H  
ATOM   1671  OE1 GLN A 115      75.889  11.942  38.903  1.00 37.59           O  
ATOM   1672  N   SER A 116      73.281  11.159  32.909  1.00 40.20           N  
ATOM   1673  H   SER A 116      72.565  11.805  32.605  1.00 40.20           H  
ATOM   1674  CA  SER A 116      73.858  10.257  31.896  1.00 40.20           C  
ATOM   1675  HA  SER A 116      74.911  10.101  32.131  1.00 40.20           H  
ATOM   1676  C   SER A 116      73.837  10.837  30.475  1.00 40.20           C  
ATOM   1677  CB  SER A 116      73.156   8.895  31.968  1.00 40.20           C  
ATOM   1678  HB2 SER A 116      73.188   8.387  31.004  1.00 40.20           H  
ATOM   1679  HB3 SER A 116      72.115   9.014  32.269  1.00 40.20           H  
ATOM   1680  O   SER A 116      73.308  11.920  30.247  1.00 40.20           O  
ATOM   1681  OG  SER A 116      73.860   8.114  32.911  1.00 40.20           O  
ATOM   1682  HG  SER A 116      74.010   8.647  33.695  1.00 40.20           H  
ATOM   1683  N   GLN A 117      74.498  10.135  29.546  1.00 33.25           N  
ATOM   1684  H   GLN A 117      74.834   9.227  29.833  1.00 33.25           H  
ATOM   1685  CA  GLN A 117      74.774  10.518  28.149  1.00 33.25           C  
ATOM   1686  HA  GLN A 117      75.381  11.424  28.133  1.00 33.25           H  
ATOM   1687  C   GLN A 117      73.469  10.743  27.347  1.00 33.25           C  
ATOM   1688  CB  GLN A 117      75.598   9.385  27.498  1.00 33.25           C  
ATOM   1689  HB2 GLN A 117      75.876   9.689  26.489  1.00 33.25           H  
ATOM   1690  HB3 GLN A 117      74.972   8.496  27.421  1.00 33.25           H  
ATOM   1691  O   GLN A 117      72.648   9.836  27.300  1.00 33.25           O  
ATOM   1692  CG  GLN A 117      76.878   9.014  28.275  1.00 33.25           C  
ATOM   1693  HG2 GLN A 117      77.546   9.875  28.293  1.00 33.25           H  
ATOM   1694  HG3 GLN A 117      76.638   8.742  29.302  1.00 33.25           H  
ATOM   1695  CD  GLN A 117      77.613   7.831  27.654  1.00 33.25           C  
ATOM   1696  NE2 GLN A 117      77.111   6.621  27.783  1.00 33.25           N  
ATOM   1697 HE21 GLN A 117      76.234   6.457  28.256  1.00 33.25           H  
ATOM   1698 HE22 GLN A 117      77.636   5.879  27.343  1.00 33.25           H  
ATOM   1699  OE1 GLN A 117      78.661   7.977  27.052  1.00 33.25           O  
ATOM   1700  N   ARG A 118      73.187  11.881  26.686  1.00 34.02           N  
ATOM   1701  H   ARG A 118      72.269  11.836  26.267  1.00 34.02           H  
ATOM   1702  CA  ARG A 118      73.941  13.142  26.477  1.00 34.02           C  
ATOM   1703  HA  ARG A 118      73.301  13.769  25.856  1.00 34.02           H  
ATOM   1704  C   ARG A 118      75.226  13.003  25.641  1.00 34.02           C  
ATOM   1705  CB  ARG A 118      74.057  13.913  27.816  1.00 34.02           C  
ATOM   1706  HB2 ARG A 118      73.050  14.196  28.123  1.00 34.02           H  
ATOM   1707  HB3 ARG A 118      74.428  13.233  28.583  1.00 34.02           H  
ATOM   1708  O   ARG A 118      76.330  13.073  26.180  1.00 34.02           O  
ATOM   1709  CG  ARG A 118      74.941  15.176  27.852  1.00 34.02           C  
ATOM   1710  HG2 ARG A 118      74.367  15.999  28.277  1.00 34.02           H  
ATOM   1711  HG3 ARG A 118      75.254  15.458  26.847  1.00 34.02           H  
ATOM   1712  CD  ARG A 118      76.170  14.919  28.744  1.00 34.02           C  
ATOM   1713  HD2 ARG A 118      75.824  14.721  29.758  1.00 34.02           H  
ATOM   1714  HD3 ARG A 118      76.673  14.020  28.386  1.00 34.02           H  
ATOM   1715  NE  ARG A 118      77.109  16.058  28.772  1.00 34.02           N  
ATOM   1716  HE  ARG A 118      76.694  16.979  28.780  1.00 34.02           H  
ATOM   1717  NH1 ARG A 118      79.063  14.843  28.856  1.00 34.02           N  
ATOM   1718 HH11 ARG A 118      80.069  14.797  28.939  1.00 34.02           H  
ATOM   1719 HH12 ARG A 118      78.529  14.001  28.697  1.00 34.02           H  
ATOM   1720  NH2 ARG A 118      79.139  17.066  29.005  1.00 34.02           N  
ATOM   1721 HH21 ARG A 118      80.143  17.000  29.097  1.00 34.02           H  
ATOM   1722 HH22 ARG A 118      78.685  17.967  29.044  1.00 34.02           H  
ATOM   1723  CZ  ARG A 118      78.426  15.982  28.876  1.00 34.02           C  
ATOM   1724  N   ILE A 119      75.070  12.871  24.317  1.00 32.10           N  
ATOM   1725  H   ILE A 119      74.138  12.736  23.952  1.00 32.10           H  
ATOM   1726  CA  ILE A 119      76.147  12.989  23.313  1.00 32.10           C  
ATOM   1727  HA  ILE A 119      76.782  13.824  23.609  1.00 32.10           H  
ATOM   1728  C   ILE A 119      75.593  13.303  21.898  1.00 32.10           C  
ATOM   1729  CB  ILE A 119      77.028  11.707  23.328  1.00 32.10           C  
ATOM   1730  HB  ILE A 119      77.432  11.608  24.336  1.00 32.10           H  
ATOM   1731  O   ILE A 119      74.699  12.605  21.444  1.00 32.10           O  
ATOM   1732  CG1 ILE A 119      78.235  11.863  22.380  1.00 32.10           C  
ATOM   1733 HG12 ILE A 119      77.892  11.790  21.348  1.00 32.10           H  
ATOM   1734 HG13 ILE A 119      78.678  12.848  22.531  1.00 32.10           H  
ATOM   1735  CG2 ILE A 119      76.248  10.411  23.031  1.00 32.10           C  
ATOM   1736 HG21 ILE A 119      75.372  10.330  23.675  1.00 32.10           H  
ATOM   1737 HG22 ILE A 119      76.876   9.540  23.218  1.00 32.10           H  
ATOM   1738 HG23 ILE A 119      75.920  10.389  21.992  1.00 32.10           H  
ATOM   1739  CD1 ILE A 119      79.339  10.820  22.597  1.00 32.10           C  
ATOM   1740 HD11 ILE A 119      79.676  10.843  23.633  1.00 32.10           H  
ATOM   1741 HD12 ILE A 119      80.182  11.049  21.944  1.00 32.10           H  
ATOM   1742 HD13 ILE A 119      78.975   9.822  22.353  1.00 32.10           H  
ATOM   1743  N   ILE A 120      76.187  14.297  21.205  1.00 33.20           N  
ATOM   1744  H   ILE A 120      76.877  14.832  21.714  1.00 33.20           H  
ATOM   1745  CA  ILE A 120      76.085  14.607  19.747  1.00 33.20           C  
ATOM   1746  HA  ILE A 120      76.667  15.518  19.608  1.00 33.20           H  
ATOM   1747  C   ILE A 120      74.689  14.994  19.174  1.00 33.20           C  
ATOM   1748  CB  ILE A 120      76.841  13.504  18.947  1.00 33.20           C  
ATOM   1749  HB  ILE A 120      76.556  12.534  19.356  1.00 33.20           H  
ATOM   1750  O   ILE A 120      73.654  14.573  19.669  1.00 33.20           O  
ATOM   1751  CG1 ILE A 120      78.366  13.700  19.156  1.00 33.20           C  
ATOM   1752 HG12 ILE A 120      78.685  14.611  18.648  1.00 33.20           H  
ATOM   1753 HG13 ILE A 120      78.574  13.831  20.218  1.00 33.20           H  
ATOM   1754  CG2 ILE A 120      76.533  13.452  17.439  1.00 33.20           C  
ATOM   1755 HG21 ILE A 120      75.470  13.270  17.280  1.00 33.20           H  
ATOM   1756 HG22 ILE A 120      77.057  12.617  16.974  1.00 33.20           H  
ATOM   1757 HG23 ILE A 120      76.833  14.377  16.946  1.00 33.20           H  
ATOM   1758  CD1 ILE A 120      79.239  12.537  18.667  1.00 33.20           C  
ATOM   1759 HD11 ILE A 120      80.268  12.700  18.988  1.00 33.20           H  
ATOM   1760 HD12 ILE A 120      78.882  11.597  19.088  1.00 33.20           H  
ATOM   1761 HD13 ILE A 120      79.224  12.478  17.579  1.00 33.20           H  
ATOM   1762  N   SER A 121      74.691  15.782  18.079  1.00 27.24           N  
ATOM   1763  H   SER A 121      75.601  16.066  17.746  1.00 27.24           H  
ATOM   1764  CA  SER A 121      73.548  16.245  17.243  1.00 27.24           C  
ATOM   1765  HA  SER A 121      73.992  16.841  16.445  1.00 27.24           H  
ATOM   1766  C   SER A 121      72.509  17.153  17.938  1.00 27.24           C  
ATOM   1767  CB  SER A 121      72.889  15.074  16.502  1.00 27.24           C  
ATOM   1768  HB2 SER A 121      73.648  14.549  15.923  1.00 27.24           H  
ATOM   1769  HB3 SER A 121      72.141  15.459  15.808  1.00 27.24           H  
ATOM   1770  O   SER A 121      72.083  16.872  19.049  1.00 27.24           O  
ATOM   1771  OG  SER A 121      72.267  14.159  17.376  1.00 27.24           O  
ATOM   1772  HG  SER A 121      72.602  14.288  18.266  1.00 27.24           H  
ATOM   1773  N   SER A 122      72.017  18.290  17.424  1.00 28.53           N  
ATOM   1774  H   SER A 122      71.307  18.646  18.048  1.00 28.53           H  
ATOM   1775  CA  SER A 122      72.301  19.169  16.263  1.00 28.53           C  
ATOM   1776  HA  SER A 122      71.553  19.950  16.398  1.00 28.53           H  
ATOM   1777  C   SER A 122      72.090  18.658  14.822  1.00 28.53           C  
ATOM   1778  CB  SER A 122      73.661  19.881  16.399  1.00 28.53           C  
ATOM   1779  HB2 SER A 122      73.699  20.723  15.707  1.00 28.53           H  
ATOM   1780  HB3 SER A 122      73.766  20.269  17.412  1.00 28.53           H  
ATOM   1781  O   SER A 122      72.658  17.635  14.465  1.00 28.53           O  
ATOM   1782  OG  SER A 122      74.755  19.037  16.108  1.00 28.53           O  
ATOM   1783  HG  SER A 122      74.602  18.631  15.252  1.00 28.53           H  
ATOM   1784  N   SER A 123      71.428  19.396  13.909  1.00 27.47           N  
ATOM   1785  H   SER A 123      71.465  19.018  12.973  1.00 27.47           H  
ATOM   1786  CA  SER A 123      70.589  20.619  14.044  1.00 27.47           C  
ATOM   1787  HA  SER A 123      69.801  20.439  14.775  1.00 27.47           H  
ATOM   1788  C   SER A 123      69.930  21.025  12.703  1.00 27.47           C  
ATOM   1789  CB  SER A 123      71.427  21.843  14.479  1.00 27.47           C  
ATOM   1790  HB2 SER A 123      71.791  21.718  15.499  1.00 27.47           H  
ATOM   1791  HB3 SER A 123      70.794  22.731  14.505  1.00 27.47           H  
ATOM   1792  O   SER A 123      70.376  20.582  11.649  1.00 27.47           O  
ATOM   1793  OG  SER A 123      72.534  22.082  13.635  1.00 27.47           O  
ATOM   1794  HG  SER A 123      72.231  22.372  12.771  1.00 27.47           H  
ATOM   1795  N   THR A 124      69.044  22.043  12.747  1.00 29.04           N  
ATOM   1796  H   THR A 124      68.669  22.263  13.658  1.00 29.04           H  
ATOM   1797  CA  THR A 124      68.759  23.041  11.668  1.00 29.04           C  
ATOM   1798  HA  THR A 124      68.022  23.714  12.105  1.00 29.04           H  
ATOM   1799  C   THR A 124      68.101  22.557  10.352  1.00 29.04           C  
ATOM   1800  CB  THR A 124      70.025  23.884  11.342  1.00 29.04           C  
ATOM   1801  HB  THR A 124      69.900  24.364  10.372  1.00 29.04           H  
ATOM   1802  O   THR A 124      68.088  21.371  10.073  1.00 29.04           O  
ATOM   1803  CG2 THR A 124      70.300  24.974  12.383  1.00 29.04           C  
ATOM   1804 HG21 THR A 124      70.598  24.528  13.332  1.00 29.04           H  
ATOM   1805 HG22 THR A 124      71.113  25.607  12.027  1.00 29.04           H  
ATOM   1806 HG23 THR A 124      69.417  25.592  12.548  1.00 29.04           H  
ATOM   1807  OG1 THR A 124      71.215  23.133  11.280  1.00 29.04           O  
ATOM   1808  HG1 THR A 124      70.999  22.278  10.899  1.00 29.04           H  
ATOM   1809  N   ARG A 125      67.589  23.413   9.441  1.00 29.05           N  
ATOM   1810  H   ARG A 125      67.519  22.956   8.543  1.00 29.05           H  
ATOM   1811  CA  ARG A 125      66.804  24.685   9.517  1.00 29.05           C  
ATOM   1812  HA  ARG A 125      65.845  24.484   9.993  1.00 29.05           H  
ATOM   1813  C   ARG A 125      66.534  25.192   8.080  1.00 29.05           C  
ATOM   1814  CB  ARG A 125      67.540  25.816  10.279  1.00 29.05           C  
ATOM   1815  HB2 ARG A 125      68.554  25.899   9.888  1.00 29.05           H  
ATOM   1816  HB3 ARG A 125      67.567  25.562  11.338  1.00 29.05           H  
ATOM   1817  O   ARG A 125      67.481  25.276   7.315  1.00 29.05           O  
ATOM   1818  CG  ARG A 125      66.908  27.216  10.188  1.00 29.05           C  
ATOM   1819  HG2 ARG A 125      65.885  27.189  10.563  1.00 29.05           H  
ATOM   1820  HG3 ARG A 125      66.904  27.541   9.148  1.00 29.05           H  
ATOM   1821  CD  ARG A 125      67.721  28.249  10.976  1.00 29.05           C  
ATOM   1822  HD2 ARG A 125      67.628  28.040  12.042  1.00 29.05           H  
ATOM   1823  HD3 ARG A 125      68.768  28.162  10.685  1.00 29.05           H  
ATOM   1824  NE  ARG A 125      67.250  29.615  10.680  1.00 29.05           N  
ATOM   1825  HE  ARG A 125      66.480  29.688  10.030  1.00 29.05           H  
ATOM   1826  NH1 ARG A 125      68.799  30.765  11.931  1.00 29.05           N  
ATOM   1827 HH11 ARG A 125      69.210  29.887  12.212  1.00 29.05           H  
ATOM   1828 HH12 ARG A 125      69.180  31.640  12.261  1.00 29.05           H  
ATOM   1829  NH2 ARG A 125      67.259  31.888  10.770  1.00 29.05           N  
ATOM   1830 HH21 ARG A 125      67.648  32.755  11.115  1.00 29.05           H  
ATOM   1831 HH22 ARG A 125      66.465  31.909  10.147  1.00 29.05           H  
ATOM   1832  CZ  ARG A 125      67.770  30.745  11.128  1.00 29.05           C  
ATOM   1833  N   SER A 126      65.320  25.699   7.814  1.00 25.35           N  
ATOM   1834  H   SER A 126      64.607  25.556   8.515  1.00 25.35           H  
ATOM   1835  CA  SER A 126      64.940  26.558   6.661  1.00 25.35           C  
ATOM   1836  HA  SER A 126      63.902  26.850   6.826  1.00 25.35           H  
ATOM   1837  C   SER A 126      65.005  25.985   5.228  1.00 25.35           C  
ATOM   1838  CB  SER A 126      65.761  27.863   6.654  1.00 25.35           C  
ATOM   1839  HB2 SER A 126      65.799  28.250   5.636  1.00 25.35           H  
ATOM   1840  HB3 SER A 126      66.795  27.669   6.941  1.00 25.35           H  
ATOM   1841  O   SER A 126      66.078  25.649   4.756  1.00 25.35           O  
ATOM   1842  OG  SER A 126      65.205  28.874   7.479  1.00 25.35           O  
ATOM   1843  HG  SER A 126      65.044  29.615   6.890  1.00 25.35           H  
ATOM   1844  N   GLN A 127      63.896  26.183   4.487  1.00 24.00           N  
ATOM   1845  H   GLN A 127      63.040  26.321   5.005  1.00 24.00           H  
ATOM   1846  CA  GLN A 127      63.844  26.612   3.063  1.00 24.00           C  
ATOM   1847  HA  GLN A 127      62.790  26.783   2.846  1.00 24.00           H  
ATOM   1848  C   GLN A 127      64.328  25.627   1.957  1.00 24.00           C  
ATOM   1849  CB  GLN A 127      64.562  27.982   2.974  1.00 24.00           C  
ATOM   1850  HB2 GLN A 127      65.561  27.893   3.402  1.00 24.00           H  
ATOM   1851  HB3 GLN A 127      64.715  28.265   1.932  1.00 24.00           H  
ATOM   1852  O   GLN A 127      65.206  24.813   2.184  1.00 24.00           O  
ATOM   1853  CG  GLN A 127      63.796  29.116   3.685  1.00 24.00           C  
ATOM   1854  HG2 GLN A 127      62.992  29.469   3.040  1.00 24.00           H  
ATOM   1855  HG3 GLN A 127      63.349  28.748   4.609  1.00 24.00           H  
ATOM   1856  CD  GLN A 127      64.696  30.293   4.048  1.00 24.00           C  
ATOM   1857  NE2 GLN A 127      65.213  31.019   3.082  1.00 24.00           N  
ATOM   1858 HE21 GLN A 127      65.046  30.777   2.116  1.00 24.00           H  
ATOM   1859 HE22 GLN A 127      65.817  31.781   3.355  1.00 24.00           H  
ATOM   1860  OE1 GLN A 127      64.950  30.568   5.215  1.00 24.00           O  
ATOM   1861  N   SER A 128      63.848  25.674   0.700  1.00 26.14           N  
ATOM   1862  H   SER A 128      64.358  25.067   0.074  1.00 26.14           H  
ATOM   1863  CA  SER A 128      62.618  26.258   0.101  1.00 26.14           C  
ATOM   1864  HA  SER A 128      61.740  25.861   0.611  1.00 26.14           H  
ATOM   1865  C   SER A 128      62.511  25.924  -1.409  1.00 26.14           C  
ATOM   1866  CB  SER A 128      62.609  27.794   0.171  1.00 26.14           C  
ATOM   1867  HB2 SER A 128      62.511  28.125   1.205  1.00 26.14           H  
ATOM   1868  HB3 SER A 128      61.739  28.179  -0.360  1.00 26.14           H  
ATOM   1869  O   SER A 128      63.540  25.672  -2.023  1.00 26.14           O  
ATOM   1870  OG  SER A 128      63.781  28.348  -0.396  1.00 26.14           O  
ATOM   1871  HG  SER A 128      64.143  27.720  -1.026  1.00 26.14           H  
ATOM   1872  N   LEU A 129      61.321  26.148  -2.000  1.00 23.48           N  
ATOM   1873  H   LEU A 129      60.537  26.268  -1.375  1.00 23.48           H  
ATOM   1874  CA  LEU A 129      61.010  26.338  -3.442  1.00 23.48           C  
ATOM   1875  HA  LEU A 129      60.033  26.823  -3.444  1.00 23.48           H  
ATOM   1876  C   LEU A 129      60.831  25.107  -4.367  1.00 23.48           C  
ATOM   1877  CB  LEU A 129      61.978  27.346  -4.116  1.00 23.48           C  
ATOM   1878  HB2 LEU A 129      61.751  27.387  -5.181  1.00 23.48           H  
ATOM   1879  HB3 LEU A 129      62.991  26.950  -4.053  1.00 23.48           H  
ATOM   1880  O   LEU A 129      61.717  24.276  -4.503  1.00 23.48           O  
ATOM   1881  CG  LEU A 129      61.970  28.787  -3.583  1.00 23.48           C  
ATOM   1882  HG  LEU A 129      62.061  28.782  -2.497  1.00 23.48           H  
ATOM   1883  CD1 LEU A 129      63.152  29.563  -4.163  1.00 23.48           C  
ATOM   1884 HD11 LEU A 129      63.091  29.586  -5.251  1.00 23.48           H  
ATOM   1885 HD12 LEU A 129      63.155  30.582  -3.775  1.00 23.48           H  
ATOM   1886 HD13 LEU A 129      64.083  29.078  -3.870  1.00 23.48           H  
ATOM   1887  CD2 LEU A 129      60.685  29.526  -3.965  1.00 23.48           C  
ATOM   1888 HD21 LEU A 129      60.734  30.552  -3.603  1.00 23.48           H  
ATOM   1889 HD22 LEU A 129      59.822  29.042  -3.507  1.00 23.48           H  
ATOM   1890 HD23 LEU A 129      60.567  29.535  -5.049  1.00 23.48           H  
ATOM   1891  N   GLN A 130      59.743  25.186  -5.157  1.00 23.72           N  
ATOM   1892  H   GLN A 130      59.039  25.849  -4.867  1.00 23.72           H  
ATOM   1893  CA  GLN A 130      59.523  24.591  -6.496  1.00 23.72           C  
ATOM   1894  HA  GLN A 130      58.532  24.926  -6.802  1.00 23.72           H  
ATOM   1895  C   GLN A 130      59.404  23.050  -6.600  1.00 23.72           C  
ATOM   1896  CB  GLN A 130      60.505  25.237  -7.501  1.00 23.72           C  
ATOM   1897  HB2 GLN A 130      61.525  25.122  -7.136  1.00 23.72           H  
ATOM   1898  HB3 GLN A 130      60.435  24.738  -8.468  1.00 23.72           H  
ATOM   1899  O   GLN A 130      59.601  22.334  -5.624  1.00 23.72           O  
ATOM   1900  CG  GLN A 130      60.186  26.734  -7.710  1.00 23.72           C  
ATOM   1901  HG2 GLN A 130      60.077  27.232  -6.747  1.00 23.72           H  
ATOM   1902  HG3 GLN A 130      59.234  26.821  -8.235  1.00 23.72           H  
ATOM   1903  CD  GLN A 130      61.244  27.499  -8.503  1.00 23.72           C  
ATOM   1904  NE2 GLN A 130      61.113  28.802  -8.620  1.00 23.72           N  
ATOM   1905 HE21 GLN A 130      61.839  29.254  -9.158  1.00 23.72           H  
ATOM   1906 HE22 GLN A 130      60.326  29.290  -8.218  1.00 23.72           H  
ATOM   1907  OE1 GLN A 130      62.200  26.969  -9.034  1.00 23.72           O  
ATOM   1908  N   SER A 131      59.026  22.561  -7.798  1.00 24.18           N  
ATOM   1909  H   SER A 131      59.010  23.211  -8.571  1.00 24.18           H  
ATOM   1910  CA  SER A 131      58.410  21.233  -8.078  1.00 24.18           C  
ATOM   1911  HA  SER A 131      58.397  21.099  -9.160  1.00 24.18           H  
ATOM   1912  C   SER A 131      56.949  21.155  -7.572  1.00 24.18           C  
ATOM   1913  CB  SER A 131      59.266  20.075  -7.525  1.00 24.18           C  
ATOM   1914  HB2 SER A 131      59.012  19.907  -6.479  1.00 24.18           H  
ATOM   1915  HB3 SER A 131      59.061  19.157  -8.076  1.00 24.18           H  
ATOM   1916  O   SER A 131      56.678  21.597  -6.462  1.00 24.18           O  
ATOM   1917  OG  SER A 131      60.650  20.361  -7.612  1.00 24.18           O  
ATOM   1918  HG  SER A 131      60.839  20.941  -6.870  1.00 24.18           H  
ATOM   1919  N   SER A 132      55.896  20.708  -8.277  1.00 25.97           N  
ATOM   1920  H   SER A 132      55.069  20.713  -7.696  1.00 25.97           H  
ATOM   1921  CA  SER A 132      55.670  20.213  -9.658  1.00 25.97           C  
ATOM   1922  HA  SER A 132      54.596  20.026  -9.674  1.00 25.97           H  
ATOM   1923  C   SER A 132      56.272  18.834 -10.021  1.00 25.97           C  
ATOM   1924  CB  SER A 132      55.861  21.340 -10.686  1.00 25.97           C  
ATOM   1925  HB2 SER A 132      55.147  21.202 -11.498  1.00 25.97           H  
ATOM   1926  HB3 SER A 132      55.634  22.296 -10.213  1.00 25.97           H  
ATOM   1927  O   SER A 132      57.262  18.430  -9.435  1.00 25.97           O  
ATOM   1928  OG  SER A 132      57.155  21.398 -11.238  1.00 25.97           O  
ATOM   1929  HG  SER A 132      57.178  20.783 -11.975  1.00 25.97           H  
ATOM   1930  N   THR A 133      55.714  18.030 -10.944  1.00 24.38           N  
ATOM   1931  H   THR A 133      56.106  17.100 -10.969  1.00 24.38           H  
ATOM   1932  CA  THR A 133      54.670  18.301 -11.964  1.00 24.38           C  
ATOM   1933  HA  THR A 133      53.972  19.052 -11.593  1.00 24.38           H  
ATOM   1934  C   THR A 133      53.878  17.025 -12.328  1.00 24.38           C  
ATOM   1935  CB  THR A 133      55.308  18.788 -13.291  1.00 24.38           C  
ATOM   1936  HB  THR A 133      55.490  17.931 -13.940  1.00 24.38           H  
ATOM   1937  O   THR A 133      54.474  15.957 -12.353  1.00 24.38           O  
ATOM   1938  CG2 THR A 133      54.418  19.782 -14.040  1.00 24.38           C  
ATOM   1939 HG21 THR A 133      54.903  20.062 -14.975  1.00 24.38           H  
ATOM   1940 HG22 THR A 133      54.260  20.680 -13.442  1.00 24.38           H  
ATOM   1941 HG23 THR A 133      53.452  19.333 -14.272  1.00 24.38           H  
ATOM   1942  OG1 THR A 133      56.551  19.431 -13.099  1.00 24.38           O  
ATOM   1943  HG1 THR A 133      57.193  18.735 -12.942  1.00 24.38           H  
ATOM   1944  N   ILE A 134      52.610  17.175 -12.758  1.00 30.81           N  
ATOM   1945  H   ILE A 134      52.214  18.101 -12.678  1.00 30.81           H  
ATOM   1946  CA  ILE A 134      51.705  16.135 -13.324  1.00 30.81           C  
ATOM   1947  HA  ILE A 134      50.826  16.680 -13.668  1.00 30.81           H  
ATOM   1948  C   ILE A 134      51.155  15.109 -12.304  1.00 30.81           C  
ATOM   1949  CB  ILE A 134      52.297  15.468 -14.605  1.00 30.81           C  
ATOM   1950  HB  ILE A 134      53.192  14.913 -14.326  1.00 30.81           H  
ATOM   1951  O   ILE A 134      51.857  14.664 -11.407  1.00 30.81           O  
ATOM   1952  CG1 ILE A 134      52.695  16.540 -15.651  1.00 30.81           C  
ATOM   1953 HG12 ILE A 134      51.819  17.131 -15.917  1.00 30.81           H  
ATOM   1954 HG13 ILE A 134      53.433  17.208 -15.206  1.00 30.81           H  
ATOM   1955  CG2 ILE A 134      51.313  14.459 -15.234  1.00 30.81           C  
ATOM   1956 HG21 ILE A 134      51.107  13.644 -14.541  1.00 30.81           H  
ATOM   1957 HG22 ILE A 134      50.380  14.948 -15.514  1.00 30.81           H  
ATOM   1958 HG23 ILE A 134      51.752  13.991 -16.115  1.00 30.81           H  
ATOM   1959  CD1 ILE A 134      53.335  16.002 -16.938  1.00 30.81           C  
ATOM   1960 HD11 ILE A 134      54.149  15.321 -16.692  1.00 30.81           H  
ATOM   1961 HD12 ILE A 134      53.734  16.835 -17.516  1.00 30.81           H  
ATOM   1962 HD13 ILE A 134      52.594  15.486 -17.549  1.00 30.81           H  
ATOM   1963  N   VAL A 135      49.872  14.745 -12.466  1.00 24.75           N  
ATOM   1964  H   VAL A 135      49.363  15.157 -13.235  1.00 24.75           H  
ATOM   1965  CA  VAL A 135      49.142  13.656 -11.777  1.00 24.75           C  
ATOM   1966  HA  VAL A 135      49.835  12.853 -11.527  1.00 24.75           H  
ATOM   1967  C   VAL A 135      48.059  13.124 -12.735  1.00 24.75           C  
ATOM   1968  CB  VAL A 135      48.445  14.154 -10.484  1.00 24.75           C  
ATOM   1969  HB  VAL A 135      47.671  14.872 -10.757  1.00 24.75           H  
ATOM   1970  O   VAL A 135      47.452  13.934 -13.440  1.00 24.75           O  
ATOM   1971  CG1 VAL A 135      47.780  13.005  -9.712  1.00 24.75           C  
ATOM   1972 HG11 VAL A 135      48.514  12.235  -9.477  1.00 24.75           H  
ATOM   1973 HG12 VAL A 135      47.350  13.377  -8.782  1.00 24.75           H  
ATOM   1974 HG13 VAL A 135      46.967  12.568 -10.294  1.00 24.75           H  
ATOM   1975  CG2 VAL A 135      49.393  14.854  -9.500  1.00 24.75           C  
ATOM   1976 HG21 VAL A 135      49.793  15.766  -9.943  1.00 24.75           H  
ATOM   1977 HG22 VAL A 135      50.217  14.188  -9.243  1.00 24.75           H  
ATOM   1978 HG23 VAL A 135      48.857  15.128  -8.591  1.00 24.75           H  
ATOM   1979  N   GLY A 136      47.774  11.815 -12.747  1.00 25.13           N  
ATOM   1980  H   GLY A 136      48.357  11.169 -12.234  1.00 25.13           H  
ATOM   1981  CA  GLY A 136      46.595  11.248 -13.423  1.00 25.13           C  
ATOM   1982  HA2 GLY A 136      45.707  11.512 -12.848  1.00 25.13           H  
ATOM   1983  HA3 GLY A 136      46.496  11.693 -14.413  1.00 25.13           H  
ATOM   1984  C   GLY A 136      46.621   9.723 -13.610  1.00 25.13           C  
ATOM   1985  O   GLY A 136      47.700   9.156 -13.713  1.00 25.13           O  
ATOM   1986  N   GLU A 137      45.417   9.135 -13.711  1.00 25.89           N  
ATOM   1987  H   GLU A 137      44.626   9.751 -13.586  1.00 25.89           H  
ATOM   1988  CA  GLU A 137      45.076   7.788 -14.237  1.00 25.89           C  
ATOM   1989  HA  GLU A 137      43.993   7.711 -14.143  1.00 25.89           H  
ATOM   1990  C   GLU A 137      45.626   6.539 -13.483  1.00 25.89           C  
ATOM   1991  CB  GLU A 137      45.361   7.768 -15.760  1.00 25.89           C  
ATOM   1992  HB2 GLU A 137      45.256   6.752 -16.141  1.00 25.89           H  
ATOM   1993  HB3 GLU A 137      46.387   8.089 -15.940  1.00 25.89           H  
ATOM   1994  O   GLU A 137      46.790   6.483 -13.115  1.00 25.89           O  
ATOM   1995  CG  GLU A 137      44.387   8.689 -16.529  1.00 25.89           C  
ATOM   1996  HG2 GLU A 137      44.215   9.599 -15.954  1.00 25.89           H  
ATOM   1997  HG3 GLU A 137      43.424   8.187 -16.610  1.00 25.89           H  
ATOM   1998  CD  GLU A 137      44.881   9.092 -17.930  1.00 25.89           C  
ATOM   1999  OE1 GLU A 137      45.124  10.307 -18.130  1.00 25.89           O  
ATOM   2000  OE2 GLU A 137      44.950   8.209 -18.814  1.00 25.89           O  
ATOM   2001  N   ALA A 138      44.854   5.463 -13.236  1.00 25.25           N  
ATOM   2002  H   ALA A 138      45.362   4.689 -12.832  1.00 25.25           H  
ATOM   2003  CA  ALA A 138      43.395   5.262 -13.316  1.00 25.25           C  
ATOM   2004  HA  ALA A 138      42.886   6.121 -12.880  1.00 25.25           H  
ATOM   2005  C   ALA A 138      42.936   3.985 -12.555  1.00 25.25           C  
ATOM   2006  CB  ALA A 138      42.975   5.106 -14.789  1.00 25.25           C  
ATOM   2007  HB1 ALA A 138      43.157   6.021 -15.353  1.00 25.25           H  
ATOM   2008  HB2 ALA A 138      41.912   4.874 -14.851  1.00 25.25           H  
ATOM   2009  HB3 ALA A 138      43.535   4.289 -15.245  1.00 25.25           H  
ATOM   2010  O   ALA A 138      43.678   3.005 -12.504  1.00 25.25           O  
ATOM   2011  N   THR A 139      41.660   3.947 -12.121  1.00 28.84           N  
ATOM   2012  H   THR A 139      41.134   4.807 -12.195  1.00 28.84           H  
ATOM   2013  CA  THR A 139      40.891   2.737 -11.692  1.00 28.84           C  
ATOM   2014  HA  THR A 139      39.928   3.105 -11.337  1.00 28.84           H  
ATOM   2015  C   THR A 139      41.442   1.973 -10.453  1.00 28.84           C  
ATOM   2016  CB  THR A 139      40.562   1.858 -12.922  1.00 28.84           C  
ATOM   2017  HB  THR A 139      40.160   0.899 -12.597  1.00 28.84           H  
ATOM   2018  O   THR A 139      42.472   2.360  -9.919  1.00 28.84           O  
ATOM   2019  CG2 THR A 139      39.485   2.511 -13.789  1.00 28.84           C  
ATOM   2020 HG21 THR A 139      38.576   2.662 -13.205  1.00 28.84           H  
ATOM   2021 HG22 THR A 139      39.837   3.467 -14.176  1.00 28.84           H  
ATOM   2022 HG23 THR A 139      39.256   1.853 -14.628  1.00 28.84           H  
ATOM   2023  OG1 THR A 139      41.655   1.632 -13.778  1.00 28.84           O  
ATOM   2024  HG1 THR A 139      42.462   1.731 -13.267  1.00 28.84           H  
ATOM   2025  N   THR A 140      40.783   0.978  -9.829  1.00 28.50           N  
ATOM   2026  H   THR A 140      41.216   0.717  -8.954  1.00 28.50           H  
ATOM   2027  CA  THR A 140      39.564   0.183 -10.150  1.00 28.50           C  
ATOM   2028  HA  THR A 140      38.879   0.774 -10.757  1.00 28.50           H  
ATOM   2029  C   THR A 140      38.834  -0.258  -8.858  1.00 28.50           C  
ATOM   2030  CB  THR A 140      39.927  -1.136 -10.886  1.00 28.50           C  
ATOM   2031  HB  THR A 140      40.040  -1.938 -10.156  1.00 28.50           H  
ATOM   2032  O   THR A 140      39.483  -0.318  -7.822  1.00 28.50           O  
ATOM   2033  CG2 THR A 140      38.864  -1.546 -11.910  1.00 28.50           C  
ATOM   2034 HG21 THR A 140      39.152  -2.497 -12.357  1.00 28.50           H  
ATOM   2035 HG22 THR A 140      38.785  -0.800 -12.701  1.00 28.50           H  
ATOM   2036 HG23 THR A 140      37.889  -1.671 -11.437  1.00 28.50           H  
ATOM   2037  OG1 THR A 140      41.135  -1.055 -11.602  1.00 28.50           O  
ATOM   2038  HG1 THR A 140      41.860  -1.068 -10.973  1.00 28.50           H  
ATOM   2039  N   ILE A 141      37.557  -0.682  -8.961  1.00 28.23           N  
ATOM   2040  H   ILE A 141      37.120  -0.582  -9.866  1.00 28.23           H  
ATOM   2041  CA  ILE A 141      36.739  -1.405  -7.942  1.00 28.23           C  
ATOM   2042  HA  ILE A 141      35.817  -1.666  -8.462  1.00 28.23           H  
ATOM   2043  C   ILE A 141      36.321  -0.534  -6.722  1.00 28.23           C  
ATOM   2044  CB  ILE A 141      37.414  -2.767  -7.597  1.00 28.23           C  
ATOM   2045  HB  ILE A 141      38.430  -2.574  -7.254  1.00 28.23           H  
ATOM   2046  O   ILE A 141      37.189  -0.005  -6.043  1.00 28.23           O  
ATOM   2047  CG1 ILE A 141      37.481  -3.661  -8.865  1.00 28.23           C  
ATOM   2048 HG12 ILE A 141      38.027  -3.133  -9.647  1.00 28.23           H  
ATOM   2049 HG13 ILE A 141      36.471  -3.846  -9.230  1.00 28.23           H  
ATOM   2050  CG2 ILE A 141      36.712  -3.545  -6.476  1.00 28.23           C  
ATOM   2051 HG21 ILE A 141      37.342  -4.369  -6.142  1.00 28.23           H  
ATOM   2052 HG22 ILE A 141      36.541  -2.906  -5.610  1.00 28.23           H  
ATOM   2053 HG23 ILE A 141      35.765  -3.949  -6.835  1.00 28.23           H  
ATOM   2054  CD1 ILE A 141      38.187  -5.012  -8.684  1.00 28.23           C  
ATOM   2055 HD11 ILE A 141      39.178  -4.857  -8.255  1.00 28.23           H  
ATOM   2056 HD12 ILE A 141      37.605  -5.666  -8.035  1.00 28.23           H  
ATOM   2057 HD13 ILE A 141      38.295  -5.495  -9.655  1.00 28.23           H  
ATOM   2058  N   THR A 142      35.057  -0.208  -6.372  1.00 32.34           N  
ATOM   2059  H   THR A 142      35.120   0.461  -5.618  1.00 32.34           H  
ATOM   2060  CA  THR A 142      33.654  -0.701  -6.572  1.00 32.34           C  
ATOM   2061  HA  THR A 142      33.043   0.142  -6.249  1.00 32.34           H  
ATOM   2062  C   THR A 142      33.203  -1.871  -5.686  1.00 32.34           C  
ATOM   2063  CB  THR A 142      33.191  -0.970  -8.020  1.00 32.34           C  
ATOM   2064  HB  THR A 142      32.103  -1.035  -8.011  1.00 32.34           H  
ATOM   2065  O   THR A 142      33.874  -2.890  -5.668  1.00 32.34           O  
ATOM   2066  CG2 THR A 142      33.560   0.135  -9.008  1.00 32.34           C  
ATOM   2067 HG21 THR A 142      33.159  -0.115  -9.990  1.00 32.34           H  
ATOM   2068 HG22 THR A 142      33.126   1.079  -8.678  1.00 32.34           H  
ATOM   2069 HG23 THR A 142      34.642   0.242  -9.081  1.00 32.34           H  
ATOM   2070  OG1 THR A 142      33.638  -2.209  -8.516  1.00 32.34           O  
ATOM   2071  HG1 THR A 142      33.592  -2.845  -7.798  1.00 32.34           H  
ATOM   2072  N   SER A 143      32.031  -1.883  -5.041  1.00 33.37           N  
ATOM   2073  H   SER A 143      31.853  -2.764  -4.580  1.00 33.37           H  
ATOM   2074  CA  SER A 143      30.988  -0.873  -4.722  1.00 33.37           C  
ATOM   2075  HA  SER A 143      31.454   0.015  -4.294  1.00 33.37           H  
ATOM   2076  C   SER A 143      30.072  -1.506  -3.630  1.00 33.37           C  
ATOM   2077  CB  SER A 143      30.212  -0.466  -5.987  1.00 33.37           C  
ATOM   2078  HB2 SER A 143      29.470   0.297  -5.751  1.00 33.37           H  
ATOM   2079  HB3 SER A 143      30.898  -0.001  -6.694  1.00 33.37           H  
ATOM   2080  O   SER A 143      30.367  -2.612  -3.191  1.00 33.37           O  
ATOM   2081  OG  SER A 143      29.580  -1.558  -6.616  1.00 33.37           O  
ATOM   2082  HG  SER A 143      28.685  -1.606  -6.272  1.00 33.37           H  
ATOM   2083  N   GLY A 144      28.999  -0.925  -3.074  1.00 30.10           N  
ATOM   2084  H   GLY A 144      28.603  -1.509  -2.352  1.00 30.10           H  
ATOM   2085  CA  GLY A 144      28.202   0.260  -3.425  1.00 30.10           C  
ATOM   2086  HA2 GLY A 144      28.824   1.028  -3.883  1.00 30.10           H  
ATOM   2087  HA3 GLY A 144      27.804   0.678  -2.500  1.00 30.10           H  
ATOM   2088  C   GLY A 144      27.032  -0.084  -4.374  1.00 30.10           C  
ATOM   2089  O   GLY A 144      27.242  -0.813  -5.340  1.00 30.10           O  
ATOM   2090  N   ALA A 145      25.803   0.411  -4.190  1.00 27.75           N  
ATOM   2091  H   ALA A 145      25.109   0.082  -4.847  1.00 27.75           H  
ATOM   2092  CA  ALA A 145      25.254   1.229  -3.098  1.00 27.75           C  
ATOM   2093  HA  ALA A 145      25.696   0.925  -2.149  1.00 27.75           H  
ATOM   2094  C   ALA A 145      23.722   1.018  -2.977  1.00 27.75           C  
ATOM   2095  CB  ALA A 145      25.590   2.703  -3.365  1.00 27.75           C  
ATOM   2096  HB1 ALA A 145      25.124   3.025  -4.296  1.00 27.75           H  
ATOM   2097  HB2 ALA A 145      25.212   3.323  -2.552  1.00 27.75           H  
ATOM   2098  HB3 ALA A 145      26.669   2.840  -3.437  1.00 27.75           H  
ATOM   2099  O   ALA A 145      23.109   0.460  -3.887  1.00 27.75           O  
ATOM   2100  N   ALA A 146      23.123   1.454  -1.862  1.00 28.41           N  
ATOM   2101  H   ALA A 146      23.673   1.966  -1.188  1.00 28.41           H  
ATOM   2102  CA  ALA A 146      21.731   1.168  -1.484  1.00 28.41           C  
ATOM   2103  HA  ALA A 146      21.394   0.290  -2.037  1.00 28.41           H  
ATOM   2104  C   ALA A 146      20.728   2.308  -1.806  1.00 28.41           C  
ATOM   2105  CB  ALA A 146      21.738   0.783   0.005  1.00 28.41           C  
ATOM   2106  HB1 ALA A 146      20.757   0.414   0.306  1.00 28.41           H  
ATOM   2107  HB2 ALA A 146      22.459  -0.017   0.178  1.00 28.41           H  
ATOM   2108  HB3 ALA A 146      21.998   1.647   0.616  1.00 28.41           H  
ATOM   2109  O   ALA A 146      21.063   3.301  -2.453  1.00 28.41           O  
ATOM   2110  N   GLN A 147      19.479   2.134  -1.359  1.00 28.80           N  
ATOM   2111  H   GLN A 147      19.313   1.309  -0.800  1.00 28.80           H  
ATOM   2112  CA  GLN A 147      18.342   3.063  -1.501  1.00 28.80           C  
ATOM   2113  HA  GLN A 147      18.432   3.587  -2.452  1.00 28.80           H  
ATOM   2114  C   GLN A 147      18.346   4.146  -0.383  1.00 28.80           C  
ATOM   2115  CB  GLN A 147      17.069   2.194  -1.544  1.00 28.80           C  
ATOM   2116  HB2 GLN A 147      16.188   2.822  -1.678  1.00 28.80           H  
ATOM   2117  HB3 GLN A 147      16.964   1.651  -0.605  1.00 28.80           H  
ATOM   2118  O   GLN A 147      19.198   4.103   0.498  1.00 28.80           O  
ATOM   2119  CG  GLN A 147      17.080   1.200  -2.715  1.00 28.80           C  
ATOM   2120  HG2 GLN A 147      17.283   1.734  -3.644  1.00 28.80           H  
ATOM   2121  HG3 GLN A 147      17.859   0.452  -2.567  1.00 28.80           H  
ATOM   2122  CD  GLN A 147      15.746   0.484  -2.850  1.00 28.80           C  
ATOM   2123  NE2 GLN A 147      15.504  -0.504  -2.022  1.00 28.80           N  
ATOM   2124 HE21 GLN A 147      14.706  -1.103  -2.178  1.00 28.80           H  
ATOM   2125 HE22 GLN A 147      16.186  -0.776  -1.329  1.00 28.80           H  
ATOM   2126  OE1 GLN A 147      14.924   0.826  -3.684  1.00 28.80           O  
ATOM   2127  N   ILE A 148      17.471   5.163  -0.331  1.00 28.84           N  
ATOM   2128  H   ILE A 148      17.713   5.851   0.368  1.00 28.84           H  
ATOM   2129  CA  ILE A 148      16.189   5.416  -1.027  1.00 28.84           C  
ATOM   2130  HA  ILE A 148      16.211   4.921  -1.998  1.00 28.84           H  
ATOM   2131  C   ILE A 148      15.983   6.926  -1.308  1.00 28.84           C  
ATOM   2132  CB  ILE A 148      15.047   4.807  -0.163  1.00 28.84           C  
ATOM   2133  HB  ILE A 148      15.406   3.847   0.209  1.00 28.84           H  
ATOM   2134  O   ILE A 148      16.832   7.742  -0.958  1.00 28.84           O  
ATOM   2135  CG1 ILE A 148      13.776   4.506  -0.990  1.00 28.84           C  
ATOM   2136 HG12 ILE A 148      13.218   5.424  -1.173  1.00 28.84           H  
ATOM   2137 HG13 ILE A 148      14.067   4.082  -1.952  1.00 28.84           H  
ATOM   2138  CG2 ILE A 148      14.730   5.663   1.078  1.00 28.84           C  
ATOM   2139 HG21 ILE A 148      15.647   5.893   1.619  1.00 28.84           H  
ATOM   2140 HG22 ILE A 148      14.239   6.594   0.795  1.00 28.84           H  
ATOM   2141 HG23 ILE A 148      14.075   5.113   1.753  1.00 28.84           H  
ATOM   2142  CD1 ILE A 148      12.837   3.503  -0.309  1.00 28.84           C  
ATOM   2143 HD11 ILE A 148      11.997   3.290  -0.971  1.00 28.84           H  
ATOM   2144 HD12 ILE A 148      13.368   2.574  -0.105  1.00 28.84           H  
ATOM   2145 HD13 ILE A 148      12.450   3.915   0.623  1.00 28.84           H  
ATOM   2146  N   LEU A 149      14.874   7.316  -1.957  1.00 26.45           N  
ATOM   2147  H   LEU A 149      14.177   6.617  -2.171  1.00 26.45           H  
ATOM   2148  CA  LEU A 149      14.558   8.706  -2.323  1.00 26.45           C  
ATOM   2149  HA  LEU A 149      15.372   9.356  -2.003  1.00 26.45           H  
ATOM   2150  C   LEU A 149      13.274   9.217  -1.643  1.00 26.45           C  
ATOM   2151  CB  LEU A 149      14.407   8.852  -3.851  1.00 26.45           C  
ATOM   2152  HB2 LEU A 149      13.650   8.154  -4.208  1.00 26.45           H  
ATOM   2153  HB3 LEU A 149      14.023   9.857  -4.028  1.00 26.45           H  
ATOM   2154  O   LEU A 149      12.254   8.530  -1.639  1.00 26.45           O  
ATOM   2155  CG  LEU A 149      15.690   8.693  -4.692  1.00 26.45           C  
ATOM   2156  HG  LEU A 149      16.517   9.202  -4.197  1.00 26.45           H  
ATOM   2157  CD1 LEU A 149      16.073   7.233  -4.957  1.00 26.45           C  
ATOM   2158 HD11 LEU A 149      16.393   6.755  -4.032  1.00 26.45           H  
ATOM   2159 HD12 LEU A 149      16.913   7.190  -5.651  1.00 26.45           H  
ATOM   2160 HD13 LEU A 149      15.228   6.687  -5.377  1.00 26.45           H  
ATOM   2161  CD2 LEU A 149      15.473   9.347  -6.061  1.00 26.45           C  
ATOM   2162 HD21 LEU A 149      14.647   8.861  -6.579  1.00 26.45           H  
ATOM   2163 HD22 LEU A 149      16.381   9.258  -6.658  1.00 26.45           H  
ATOM   2164 HD23 LEU A 149      15.249  10.406  -5.930  1.00 26.45           H  
ATOM   2165  N   SER A 150      13.298  10.463  -1.163  1.00 32.48           N  
ATOM   2166  H   SER A 150      14.173  10.967  -1.168  1.00 32.48           H  
ATOM   2167  CA  SER A 150      12.127  11.229  -0.701  1.00 32.48           C  
ATOM   2168  HA  SER A 150      11.290  11.007  -1.362  1.00 32.48           H  
ATOM   2169  C   SER A 150      12.421  12.746  -0.744  1.00 32.48           C  
ATOM   2170  CB  SER A 150      11.752  10.789   0.724  1.00 32.48           C  
ATOM   2171  HB2 SER A 150      11.668   9.703   0.759  1.00 32.48           H  
ATOM   2172  HB3 SER A 150      10.787  11.217   0.996  1.00 32.48           H  
ATOM   2173  O   SER A 150      13.493  13.161  -1.179  1.00 32.48           O  
ATOM   2174  OG  SER A 150      12.726  11.220   1.653  1.00 32.48           O  
ATOM   2175  HG  SER A 150      12.618  10.740   2.478  1.00 32.48           H  
ATOM   2176  N   ALA A 151      11.547  13.627  -0.249  1.00 26.91           N  
ATOM   2177  H   ALA A 151      12.042  14.388   0.193  1.00 26.91           H  
ATOM   2178  CA  ALA A 151      10.331  14.098  -0.935  1.00 26.91           C  
ATOM   2179  HA  ALA A 151      10.584  14.404  -1.950  1.00 26.91           H  
ATOM   2180  C   ALA A 151       9.728  15.327  -0.214  1.00 26.91           C  
ATOM   2181  CB  ALA A 151       9.266  12.991  -0.996  1.00 26.91           C  
ATOM   2182  HB1 ALA A 151       8.331  13.409  -1.368  1.00 26.91           H  
ATOM   2183  HB2 ALA A 151       9.572  12.201  -1.682  1.00 26.91           H  
ATOM   2184  HB3 ALA A 151       9.091  12.577  -0.002  1.00 26.91           H  
ATOM   2185  O   ALA A 151       9.180  16.226  -0.853  1.00 26.91           O  
ATOM   2186  N   SER A 152       9.832  15.364   1.117  1.00 33.42           N  
ATOM   2187  H   SER A 152      10.248  14.570   1.581  1.00 33.42           H  
ATOM   2188  CA  SER A 152       9.198  16.361   1.990  1.00 33.42           C  
ATOM   2189  HA  SER A 152       8.172  16.520   1.658  1.00 33.42           H  
ATOM   2190  C   SER A 152       9.933  17.708   1.968  1.00 33.42           C  
ATOM   2191  CB  SER A 152       9.142  15.811   3.422  1.00 33.42           C  
ATOM   2192  HB2 SER A 152      10.154  15.676   3.805  1.00 33.42           H  
ATOM   2193  HB3 SER A 152       8.615  16.517   4.064  1.00 33.42           H  
ATOM   2194  O   SER A 152      10.916  17.891   2.678  1.00 33.42           O  
ATOM   2195  OG  SER A 152       8.472  14.563   3.437  1.00 33.42           O  
ATOM   2196  HG  SER A 152       8.505  14.226   4.335  1.00 33.42           H  
ATOM   2197  N   ALA A 153       9.462  18.658   1.153  1.00 24.87           N  
ATOM   2198  H   ALA A 153       8.746  18.389   0.493  1.00 24.87           H  
ATOM   2199  CA  ALA A 153      10.082  19.987   1.013  1.00 24.87           C  
ATOM   2200  HA  ALA A 153      10.602  20.221   1.941  1.00 24.87           H  
ATOM   2201  C   ALA A 153       9.078  21.146   0.792  1.00 24.87           C  
ATOM   2202  CB  ALA A 153      11.135  19.904  -0.103  1.00 24.87           C  
ATOM   2203  HB1 ALA A 153      11.680  20.845  -0.168  1.00 24.87           H  
ATOM   2204  HB2 ALA A 153      11.844  19.106   0.117  1.00 24.87           H  
ATOM   2205  HB3 ALA A 153      10.650  19.702  -1.059  1.00 24.87           H  
ATOM   2206  O   ALA A 153       9.450  22.208   0.290  1.00 24.87           O  
ATOM   2207  N   ALA A 154       7.797  20.951   1.125  1.00 29.51           N  
ATOM   2208  H   ALA A 154       7.558  20.108   1.628  1.00 29.51           H  
ATOM   2209  CA  ALA A 154       6.737  21.946   0.941  1.00 29.51           C  
ATOM   2210  HA  ALA A 154       7.116  22.765   0.330  1.00 29.51           H  
ATOM   2211  C   ALA A 154       6.284  22.537   2.288  1.00 29.51           C  
ATOM   2212  CB  ALA A 154       5.581  21.301   0.167  1.00 29.51           C  
ATOM   2213  HB1 ALA A 154       5.166  20.473   0.742  1.00 29.51           H  
ATOM   2214  HB2 ALA A 154       4.798  22.038  -0.008  1.00 29.51           H  
ATOM   2215  HB3 ALA A 154       5.940  20.928  -0.792  1.00 29.51           H  
ATOM   2216  O   ALA A 154       5.950  21.786   3.200  1.00 29.51           O  
ATOM   2217  N   ALA A 155       6.228  23.876   2.375  1.00 32.60           N  
ATOM   2218  H   ALA A 155       6.519  24.392   1.556  1.00 32.60           H  
ATOM   2219  CA  ALA A 155       6.066  24.641   3.625  1.00 32.60           C  
ATOM   2220  HA  ALA A 155       6.118  25.696   3.356  1.00 32.60           H  
ATOM   2221  C   ALA A 155       7.230  24.396   4.632  1.00 32.60           C  
ATOM   2222  CB  ALA A 155       4.645  24.399   4.169  1.00 32.60           C  
ATOM   2223  HB1 ALA A 155       3.921  24.436   3.355  1.00 32.60           H  
ATOM   2224  HB2 ALA A 155       4.590  23.421   4.648  1.00 32.60           H  
ATOM   2225  HB3 ALA A 155       4.369  25.157   4.901  1.00 32.60           H  
ATOM   2226  O   ALA A 155       8.135  23.614   4.370  1.00 32.60           O  
ATOM   2227  N   SER A 156       7.382  25.111   5.751  1.00 31.70           N  
ATOM   2228  H   SER A 156       8.111  24.747   6.348  1.00 31.70           H  
ATOM   2229  CA  SER A 156       6.637  26.282   6.257  1.00 31.70           C  
ATOM   2230  HA  SER A 156       5.847  26.550   5.555  1.00 31.70           H  
ATOM   2231  C   SER A 156       7.516  27.537   6.388  1.00 31.70           C  
ATOM   2232  CB  SER A 156       5.967  25.951   7.599  1.00 31.70           C  
ATOM   2233  HB2 SER A 156       5.417  26.819   7.963  1.00 31.70           H  
ATOM   2234  HB3 SER A 156       6.731  25.684   8.329  1.00 31.70           H  
ATOM   2235  O   SER A 156       7.139  28.493   7.057  1.00 31.70           O  
ATOM   2236  OG  SER A 156       5.069  24.874   7.436  1.00 31.70           O  
ATOM   2237  HG  SER A 156       4.821  24.533   8.298  1.00 31.70           H  
ATOM   2238  N   LEU A 157       8.687  27.567   5.734  1.00 26.14           N  
ATOM   2239  H   LEU A 157       8.960  26.735   5.231  1.00 26.14           H  
ATOM   2240  CA  LEU A 157       9.659  28.674   5.821  1.00 26.14           C  
ATOM   2241  HA  LEU A 157       9.908  28.801   6.875  1.00 26.14           H  
ATOM   2242  C   LEU A 157       9.111  30.036   5.336  1.00 26.14           C  
ATOM   2243  CB  LEU A 157      10.933  28.241   5.065  1.00 26.14           C  
ATOM   2244  HB2 LEU A 157      10.672  28.064   4.022  1.00 26.14           H  
ATOM   2245  HB3 LEU A 157      11.273  27.295   5.487  1.00 26.14           H  
ATOM   2246  O   LEU A 157       9.672  31.079   5.664  1.00 26.14           O  
ATOM   2247  CG  LEU A 157      12.113  29.234   5.104  1.00 26.14           C  
ATOM   2248  HG  LEU A 157      11.829  30.154   4.593  1.00 26.14           H  
ATOM   2249  CD1 LEU A 157      12.569  29.574   6.526  1.00 26.14           C  
ATOM   2250 HD11 LEU A 157      11.770  30.084   7.065  1.00 26.14           H  
ATOM   2251 HD12 LEU A 157      12.830  28.661   7.061  1.00 26.14           H  
ATOM   2252 HD13 LEU A 157      13.440  30.229   6.492  1.00 26.14           H  
ATOM   2253  CD2 LEU A 157      13.307  28.643   4.355  1.00 26.14           C  
ATOM   2254 HD21 LEU A 157      13.020  28.408   3.330  1.00 26.14           H  
ATOM   2255 HD22 LEU A 157      14.127  29.361   4.335  1.00 26.14           H  
ATOM   2256 HD23 LEU A 157      13.643  27.731   4.848  1.00 26.14           H  
ATOM   2257  N   ALA A 158       8.002  30.045   4.592  1.00 45.11           N  
ATOM   2258  H   ALA A 158       7.573  29.150   4.404  1.00 45.11           H  
ATOM   2259  CA  ALA A 158       7.161  31.222   4.398  1.00 45.11           C  
ATOM   2260  HA  ALA A 158       7.756  32.124   4.539  1.00 45.11           H  
ATOM   2261  C   ALA A 158       6.009  31.193   5.432  1.00 45.11           C  
ATOM   2262  CB  ALA A 158       6.667  31.233   2.945  1.00 45.11           C  
ATOM   2263  HB1 ALA A 158       6.095  30.329   2.737  1.00 45.11           H  
ATOM   2264  HB2 ALA A 158       7.518  31.283   2.266  1.00 45.11           H  
ATOM   2265  HB3 ALA A 158       6.027  32.100   2.782  1.00 45.11           H  
ATOM   2266  O   ALA A 158       5.031  30.482   5.225  1.00 45.11           O  
ATOM   2267  N   GLN A 159       6.056  31.942   6.539  1.00 30.07           N  
ATOM   2268  H   GLN A 159       5.338  31.739   7.220  1.00 30.07           H  
ATOM   2269  CA  GLN A 159       7.052  32.945   6.949  1.00 30.07           C  
ATOM   2270  HA  GLN A 159       8.024  32.722   6.509  1.00 30.07           H  
ATOM   2271  C   GLN A 159       7.219  32.972   8.484  1.00 30.07           C  
ATOM   2272  CB  GLN A 159       6.582  34.343   6.523  1.00 30.07           C  
ATOM   2273  HB2 GLN A 159       5.727  34.615   7.144  1.00 30.07           H  
ATOM   2274  HB3 GLN A 159       7.395  35.035   6.742  1.00 30.07           H  
ATOM   2275  O   GLN A 159       6.314  32.547   9.192  1.00 30.07           O  
ATOM   2276  CG  GLN A 159       6.176  34.564   5.062  1.00 30.07           C  
ATOM   2277  HG2 GLN A 159       7.003  34.302   4.401  1.00 30.07           H  
ATOM   2278  HG3 GLN A 159       5.318  33.936   4.822  1.00 30.07           H  
ATOM   2279  CD  GLN A 159       5.800  36.025   4.817  1.00 30.07           C  
ATOM   2280  NE2 GLN A 159       5.004  36.309   3.811  1.00 30.07           N  
ATOM   2281 HE21 GLN A 159       4.615  35.574   3.238  1.00 30.07           H  
ATOM   2282 HE22 GLN A 159       4.761  37.283   3.696  1.00 30.07           H  
ATOM   2283  OE1 GLN A 159       6.217  36.939   5.517  1.00 30.07           O  
ATOM   2284  N   GLN A 160       8.287  33.537   9.061  1.00 30.74           N  
ATOM   2285  H   GLN A 160       8.276  33.479  10.069  1.00 30.74           H  
ATOM   2286  CA  GLN A 160       9.523  34.085   8.466  1.00 30.74           C  
ATOM   2287  HA  GLN A 160       9.370  34.247   7.399  1.00 30.74           H  
ATOM   2288  C   GLN A 160      10.685  33.068   8.608  1.00 30.74           C  
ATOM   2289  CB  GLN A 160       9.831  35.449   9.117  1.00 30.74           C  
ATOM   2290  HB2 GLN A 160      10.858  35.721   8.874  1.00 30.74           H  
ATOM   2291  HB3 GLN A 160       9.776  35.364  10.203  1.00 30.74           H  
ATOM   2292  O   GLN A 160      10.633  32.221   9.489  1.00 30.74           O  
ATOM   2293  CG  GLN A 160       8.942  36.610   8.626  1.00 30.74           C  
ATOM   2294  HG2 GLN A 160       9.427  37.548   8.897  1.00 30.74           H  
ATOM   2295  HG3 GLN A 160       8.878  36.586   7.538  1.00 30.74           H  
ATOM   2296  CD  GLN A 160       7.540  36.646   9.233  1.00 30.74           C  
ATOM   2297  NE2 GLN A 160       6.511  36.957   8.474  1.00 30.74           N  
ATOM   2298 HE21 GLN A 160       6.596  37.108   7.479  1.00 30.74           H  
ATOM   2299 HE22 GLN A 160       5.616  36.939   8.941  1.00 30.74           H  
ATOM   2300  OE1 GLN A 160       7.342  36.437  10.415  1.00 30.74           O  
ATOM   2301  N   LEU A 161      11.713  32.981   7.751  1.00 42.28           N  
ATOM   2302  H   LEU A 161      12.197  32.110   7.916  1.00 42.28           H  
ATOM   2303  CA  LEU A 161      12.498  33.948   6.953  1.00 42.28           C  
ATOM   2304  HA  LEU A 161      13.079  33.311   6.286  1.00 42.28           H  
ATOM   2305  C   LEU A 161      13.566  34.745   7.743  1.00 42.28           C  
ATOM   2306  CB  LEU A 161      11.672  34.860   6.013  1.00 42.28           C  
ATOM   2307  HB2 LEU A 161      12.373  35.488   5.464  1.00 42.28           H  
ATOM   2308  HB3 LEU A 161      11.069  35.539   6.617  1.00 42.28           H  
ATOM   2309  O   LEU A 161      13.287  35.336   8.779  1.00 42.28           O  
ATOM   2310  CG  LEU A 161      10.763  34.171   4.979  1.00 42.28           C  
ATOM   2311  HG  LEU A 161      10.048  33.527   5.490  1.00 42.28           H  
ATOM   2312  CD1 LEU A 161       9.969  35.231   4.212  1.00 42.28           C  
ATOM   2313 HD11 LEU A 161      10.646  35.898   3.678  1.00 42.28           H  
ATOM   2314 HD12 LEU A 161       9.311  34.743   3.493  1.00 42.28           H  
ATOM   2315 HD13 LEU A 161       9.360  35.810   4.905  1.00 42.28           H  
ATOM   2316  CD2 LEU A 161      11.556  33.346   3.965  1.00 42.28           C  
ATOM   2317 HD21 LEU A 161      10.871  32.909   3.238  1.00 42.28           H  
ATOM   2318 HD22 LEU A 161      12.060  32.524   4.474  1.00 42.28           H  
ATOM   2319 HD23 LEU A 161      12.286  33.969   3.449  1.00 42.28           H  
ATOM   2320  N   LYS A 162      14.762  34.853   7.131  1.00 27.53           N  
ATOM   2321  H   LYS A 162      14.851  34.309   6.284  1.00 27.53           H  
ATOM   2322  CA  LYS A 162      15.962  35.626   7.540  1.00 27.53           C  
ATOM   2323  HA  LYS A 162      16.666  35.503   6.717  1.00 27.53           H  
ATOM   2324  C   LYS A 162      16.736  35.105   8.778  1.00 27.53           C  
ATOM   2325  CB  LYS A 162      15.623  37.144   7.546  1.00 27.53           C  
ATOM   2326  HB2 LYS A 162      15.575  37.463   6.505  1.00 27.53           H  
ATOM   2327  HB3 LYS A 162      14.626  37.303   7.957  1.00 27.53           H  
ATOM   2328  O   LYS A 162      16.186  34.974   9.860  1.00 27.53           O  
ATOM   2329  CG  LYS A 162      16.589  38.093   8.286  1.00 27.53           C  
ATOM   2330  HG2 LYS A 162      17.608  37.711   8.227  1.00 27.53           H  
ATOM   2331  HG3 LYS A 162      16.569  39.063   7.788  1.00 27.53           H  
ATOM   2332  CD  LYS A 162      16.174  38.309   9.753  1.00 27.53           C  
ATOM   2333  HD2 LYS A 162      16.007  37.343  10.230  1.00 27.53           H  
ATOM   2334  HD3 LYS A 162      15.229  38.852   9.781  1.00 27.53           H  
ATOM   2335  CE  LYS A 162      17.233  39.079  10.548  1.00 27.53           C  
ATOM   2336  HE2 LYS A 162      18.215  38.684  10.289  1.00 27.53           H  
ATOM   2337  HE3 LYS A 162      17.204  40.129  10.257  1.00 27.53           H  
ATOM   2338  NZ  LYS A 162      17.005  38.924  12.007  1.00 27.53           N  
ATOM   2339  HZ1 LYS A 162      17.018  37.945  12.253  1.00 27.53           H  
ATOM   2340  HZ2 LYS A 162      17.720  39.393  12.544  1.00 27.53           H  
ATOM   2341  HZ3 LYS A 162      16.099  39.286  12.270  1.00 27.53           H  
ATOM   2342  N   ALA A 163      18.067  35.018   8.600  1.00 25.62           N  
ATOM   2343  H   ALA A 163      18.383  35.122   7.646  1.00 25.62           H  
ATOM   2344  CA  ALA A 163      19.142  34.804   9.594  1.00 25.62           C  
ATOM   2345  HA  ALA A 163      20.067  34.939   9.033  1.00 25.62           H  
ATOM   2346  C   ALA A 163      19.265  33.403  10.257  1.00 25.62           C  
ATOM   2347  CB  ALA A 163      19.085  35.942  10.635  1.00 25.62           C  
ATOM   2348  HB1 ALA A 163      19.809  35.772  11.431  1.00 25.62           H  
ATOM   2349  HB2 ALA A 163      18.104  35.970  11.110  1.00 25.62           H  
ATOM   2350  HB3 ALA A 163      19.300  36.894  10.149  1.00 25.62           H  
ATOM   2351  O   ALA A 163      18.253  32.779  10.536  1.00 25.62           O  
ATOM   2352  N   GLN A 164      20.466  32.891  10.593  1.00 28.50           N  
ATOM   2353  H   GLN A 164      20.405  32.092  11.208  1.00 28.50           H  
ATOM   2354  CA  GLN A 164      21.815  33.113  10.011  1.00 28.50           C  
ATOM   2355  HA  GLN A 164      21.742  33.030   8.927  1.00 28.50           H  
ATOM   2356  C   GLN A 164      22.842  32.071  10.533  1.00 28.50           C  
ATOM   2357  CB  GLN A 164      22.396  34.496  10.390  1.00 28.50           C  
ATOM   2358  HB2 GLN A 164      21.618  35.254  10.473  1.00 28.50           H  
ATOM   2359  HB3 GLN A 164      22.875  34.437  11.367  1.00 28.50           H  
ATOM   2360  O   GLN A 164      22.868  31.847  11.732  1.00 28.50           O  
ATOM   2361  CG  GLN A 164      23.397  35.023   9.354  1.00 28.50           C  
ATOM   2362  HG2 GLN A 164      24.137  34.261   9.112  1.00 28.50           H  
ATOM   2363  HG3 GLN A 164      22.867  35.288   8.439  1.00 28.50           H  
ATOM   2364  CD  GLN A 164      24.115  36.254   9.887  1.00 28.50           C  
ATOM   2365  NE2 GLN A 164      25.152  36.075  10.673  1.00 28.50           N  
ATOM   2366 HE21 GLN A 164      25.608  36.895  11.048  1.00 28.50           H  
ATOM   2367 HE22 GLN A 164      25.434  35.139  10.926  1.00 28.50           H  
ATOM   2368  OE1 GLN A 164      23.727  37.382   9.626  1.00 28.50           O  
ATOM   2369  N   SER A 165      23.741  31.583   9.657  1.00 29.78           N  
ATOM   2370  H   SER A 165      23.519  31.738   8.684  1.00 29.78           H  
ATOM   2371  CA  SER A 165      25.151  31.141   9.894  1.00 29.78           C  
ATOM   2372  HA  SER A 165      25.446  30.664   8.959  1.00 29.78           H  
ATOM   2373  C   SER A 165      25.535  30.138  11.012  1.00 29.78           C  
ATOM   2374  CB  SER A 165      26.048  32.379  10.080  1.00 29.78           C  
ATOM   2375  HB2 SER A 165      26.071  32.956   9.155  1.00 29.78           H  
ATOM   2376  HB3 SER A 165      27.066  32.070  10.316  1.00 29.78           H  
ATOM   2377  O   SER A 165      25.172  30.352  12.160  1.00 29.78           O  
ATOM   2378  OG  SER A 165      25.568  33.199  11.133  1.00 29.78           O  
ATOM   2379  HG  SER A 165      25.323  32.605  11.846  1.00 29.78           H  
ATOM   2380  N   SER A 166      26.448  29.172  10.803  1.00 30.33           N  
ATOM   2381  H   SER A 166      26.702  28.671  11.643  1.00 30.33           H  
ATOM   2382  CA  SER A 166      27.119  28.652   9.578  1.00 30.33           C  
ATOM   2383  HA  SER A 166      26.376  28.261   8.884  1.00 30.33           H  
ATOM   2384  C   SER A 166      28.118  27.526   9.923  1.00 30.33           C  
ATOM   2385  CB  SER A 166      27.992  29.716   8.878  1.00 30.33           C  
ATOM   2386  HB2 SER A 166      28.607  29.240   8.115  1.00 30.33           H  
ATOM   2387  HB3 SER A 166      27.367  30.447   8.365  1.00 30.33           H  
ATOM   2388  O   SER A 166      28.640  27.534  11.036  1.00 30.33           O  
ATOM   2389  OG  SER A 166      28.836  30.396   9.784  1.00 30.33           O  
ATOM   2390  HG  SER A 166      29.337  29.740  10.274  1.00 30.33           H  
ATOM   2391  N   THR A 167      28.536  26.736   8.912  1.00 29.21           N  
ATOM   2392  H   THR A 167      27.913  26.680   8.119  1.00 29.21           H  
ATOM   2393  CA  THR A 167      29.686  25.775   8.932  1.00 29.21           C  
ATOM   2394  HA  THR A 167      29.689  25.295   7.954  1.00 29.21           H  
ATOM   2395  C   THR A 167      29.456  24.566   9.879  1.00 29.21           C  
ATOM   2396  CB  THR A 167      31.046  26.530   9.020  1.00 29.21           C  
ATOM   2397  HB  THR A 167      31.843  25.884   9.388  1.00 29.21           H  
ATOM   2398  O   THR A 167      28.413  24.573  10.512  1.00 29.21           O  
ATOM   2399  CG2 THR A 167      31.453  27.018   7.628  1.00 29.21           C  
ATOM   2400 HG21 THR A 167      30.700  27.703   7.238  1.00 29.21           H  
ATOM   2401 HG22 THR A 167      31.562  26.169   6.953  1.00 29.21           H  
ATOM   2402 HG23 THR A 167      32.409  27.538   7.697  1.00 29.21           H  
ATOM   2403  OG1 THR A 167      31.032  27.693   9.812  1.00 29.21           O  
ATOM   2404  HG1 THR A 167      30.612  27.433  10.636  1.00 29.21           H  
ATOM   2405  N   SER A 168      30.224  23.453   9.906  1.00 26.74           N  
ATOM   2406  H   SER A 168      29.847  22.775  10.552  1.00 26.74           H  
ATOM   2407  CA  SER A 168      31.661  23.277   9.575  1.00 26.74           C  
ATOM   2408  HA  SER A 168      31.925  23.999   8.802  1.00 26.74           H  
ATOM   2409  C   SER A 168      32.142  21.904   9.016  1.00 26.74           C  
ATOM   2410  CB  SER A 168      32.524  23.598  10.817  1.00 26.74           C  
ATOM   2411  HB2 SER A 168      33.551  23.779  10.501  1.00 26.74           H  
ATOM   2412  HB3 SER A 168      32.522  22.746  11.498  1.00 26.74           H  
ATOM   2413  O   SER A 168      32.865  21.169   9.672  1.00 26.74           O  
ATOM   2414  OG  SER A 168      32.046  24.719  11.532  1.00 26.74           O  
ATOM   2415  HG  SER A 168      31.432  24.339  12.165  1.00 26.74           H  
ATOM   2416  N   ILE A 169      31.995  21.718   7.694  1.00 28.12           N  
ATOM   2417  H   ILE A 169      31.231  22.227   7.272  1.00 28.12           H  
ATOM   2418  CA  ILE A 169      33.102  21.306   6.780  1.00 28.12           C  
ATOM   2419  HA  ILE A 169      32.696  21.393   5.772  1.00 28.12           H  
ATOM   2420  C   ILE A 169      33.665  19.849   6.862  1.00 28.12           C  
ATOM   2421  CB  ILE A 169      34.230  22.388   6.869  1.00 28.12           C  
ATOM   2422  HB  ILE A 169      34.538  22.465   7.912  1.00 28.12           H  
ATOM   2423  O   ILE A 169      34.492  19.538   7.707  1.00 28.12           O  
ATOM   2424  CG1 ILE A 169      33.729  23.780   6.399  1.00 28.12           C  
ATOM   2425 HG12 ILE A 169      33.747  23.826   5.310  1.00 28.12           H  
ATOM   2426 HG13 ILE A 169      32.694  23.940   6.703  1.00 28.12           H  
ATOM   2427  CG2 ILE A 169      35.495  22.060   6.055  1.00 28.12           C  
ATOM   2428 HG21 ILE A 169      35.240  21.931   5.004  1.00 28.12           H  
ATOM   2429 HG22 ILE A 169      35.968  21.160   6.448  1.00 28.12           H  
ATOM   2430 HG23 ILE A 169      36.232  22.858   6.149  1.00 28.12           H  
ATOM   2431  CD1 ILE A 169      34.546  24.950   6.967  1.00 28.12           C  
ATOM   2432 HD11 ILE A 169      34.506  24.933   8.056  1.00 28.12           H  
ATOM   2433 HD12 ILE A 169      35.585  24.900   6.641  1.00 28.12           H  
ATOM   2434 HD13 ILE A 169      34.121  25.890   6.614  1.00 28.12           H  
ATOM   2435  N   ILE A 170      33.404  19.070   5.789  1.00 29.62           N  
ATOM   2436  H   ILE A 170      32.592  19.339   5.252  1.00 29.62           H  
ATOM   2437  CA  ILE A 170      34.230  17.971   5.196  1.00 29.62           C  
ATOM   2438  HA  ILE A 170      33.682  17.633   4.316  1.00 29.62           H  
ATOM   2439  C   ILE A 170      34.396  16.683   6.046  1.00 29.62           C  
ATOM   2440  CB  ILE A 170      35.568  18.571   4.660  1.00 29.62           C  
ATOM   2441  HB  ILE A 170      36.016  19.158   5.462  1.00 29.62           H  
ATOM   2442  O   ILE A 170      35.013  16.687   7.101  1.00 29.62           O  
ATOM   2443  CG1 ILE A 170      35.275  19.500   3.453  1.00 29.62           C  
ATOM   2444 HG12 ILE A 170      34.505  20.221   3.727  1.00 29.62           H  
ATOM   2445 HG13 ILE A 170      34.876  18.902   2.635  1.00 29.62           H  
ATOM   2446  CG2 ILE A 170      36.637  17.554   4.228  1.00 29.62           C  
ATOM   2447 HG21 ILE A 170      36.847  16.863   5.045  1.00 29.62           H  
ATOM   2448 HG22 ILE A 170      37.580  18.062   4.025  1.00 29.62           H  
ATOM   2449 HG23 ILE A 170      36.318  17.017   3.334  1.00 29.62           H  
ATOM   2450  CD1 ILE A 170      36.484  20.291   2.927  1.00 29.62           C  
ATOM   2451 HD11 ILE A 170      37.203  19.624   2.453  1.00 29.62           H  
ATOM   2452 HD12 ILE A 170      36.144  21.008   2.180  1.00 29.62           H  
ATOM   2453 HD13 ILE A 170      36.969  20.828   3.742  1.00 29.62           H  
ATOM   2454  N   THR A 171      33.995  15.504   5.533  1.00 29.70           N  
ATOM   2455  H   THR A 171      33.388  14.993   6.158  1.00 29.70           H  
ATOM   2456  CA  THR A 171      34.906  14.605   4.768  1.00 29.70           C  
ATOM   2457  HA  THR A 171      35.536  15.202   4.109  1.00 29.70           H  
ATOM   2458  C   THR A 171      34.184  13.564   3.882  1.00 29.70           C  
ATOM   2459  CB  THR A 171      35.848  13.841   5.735  1.00 29.70           C  
ATOM   2460  HB  THR A 171      35.259  13.312   6.484  1.00 29.70           H  
ATOM   2461  O   THR A 171      33.323  12.844   4.371  1.00 29.70           O  
ATOM   2462  CG2 THR A 171      36.798  12.851   5.052  1.00 29.70           C  
ATOM   2463 HG21 THR A 171      36.245  11.969   4.728  1.00 29.70           H  
ATOM   2464 HG22 THR A 171      37.551  12.519   5.767  1.00 29.70           H  
ATOM   2465 HG23 THR A 171      37.294  13.323   4.204  1.00 29.70           H  
ATOM   2466  OG1 THR A 171      36.720  14.737   6.377  1.00 29.70           O  
ATOM   2467  HG1 THR A 171      36.188  15.334   6.909  1.00 29.70           H  
ATOM   2468  N   SER A 172      34.665  13.380   2.632  1.00 29.08           N  
ATOM   2469  H   SER A 172      35.366  14.044   2.337  1.00 29.08           H  
ATOM   2470  CA  SER A 172      34.430  12.236   1.696  1.00 29.08           C  
ATOM   2471  HA  SER A 172      35.027  12.460   0.812  1.00 29.08           H  
ATOM   2472  C   SER A 172      32.995  11.976   1.162  1.00 29.08           C  
ATOM   2473  CB  SER A 172      35.032  10.952   2.297  1.00 29.08           C  
ATOM   2474  HB2 SER A 172      36.080  11.128   2.539  1.00 29.08           H  
ATOM   2475  HB3 SER A 172      34.995  10.140   1.570  1.00 29.08           H  
ATOM   2476  O   SER A 172      32.029  12.409   1.771  1.00 29.08           O  
ATOM   2477  OG  SER A 172      34.357  10.523   3.461  1.00 29.08           O  
ATOM   2478  HG  SER A 172      33.807  11.234   3.798  1.00 29.08           H  
ATOM   2479  N   SER A 173      32.757  11.267   0.040  1.00 35.85           N  
ATOM   2480  H   SER A 173      31.799  10.953  -0.014  1.00 35.85           H  
ATOM   2481  CA  SER A 173      33.498  11.150  -1.247  1.00 35.85           C  
ATOM   2482  HA  SER A 173      33.735  12.150  -1.612  1.00 35.85           H  
ATOM   2483  C   SER A 173      32.654  10.423  -2.325  1.00 35.85           C  
ATOM   2484  CB  SER A 173      34.800  10.341  -1.142  1.00 35.85           C  
ATOM   2485  HB2 SER A 173      35.530  10.869  -0.529  1.00 35.85           H  
ATOM   2486  HB3 SER A 173      35.228  10.229  -2.138  1.00 35.85           H  
ATOM   2487  O   SER A 173      32.123   9.358  -2.029  1.00 35.85           O  
ATOM   2488  OG  SER A 173      34.572   9.058  -0.600  1.00 35.85           O  
ATOM   2489  HG  SER A 173      33.726   8.742  -0.927  1.00 35.85           H  
ATOM   2490  N   GLU A 174      32.663  10.910  -3.577  1.00 31.46           N  
ATOM   2491  H   GLU A 174      33.212  11.740  -3.749  1.00 31.46           H  
ATOM   2492  CA  GLU A 174      32.114  10.279  -4.808  1.00 31.46           C  
ATOM   2493  HA  GLU A 174      32.244  11.052  -5.566  1.00 31.46           H  
ATOM   2494  C   GLU A 174      30.580  10.018  -4.875  1.00 31.46           C  
ATOM   2495  CB  GLU A 174      33.021   9.108  -5.247  1.00 31.46           C  
ATOM   2496  HB2 GLU A 174      32.988   8.322  -4.493  1.00 31.46           H  
ATOM   2497  HB3 GLU A 174      32.643   8.685  -6.177  1.00 31.46           H  
ATOM   2498  O   GLU A 174      29.911   9.991  -3.852  1.00 31.46           O  
ATOM   2499  CG  GLU A 174      34.492   9.529  -5.470  1.00 31.46           C  
ATOM   2500  HG2 GLU A 174      34.953   9.752  -4.508  1.00 31.46           H  
ATOM   2501  HG3 GLU A 174      35.033   8.685  -5.898  1.00 31.46           H  
ATOM   2502  CD  GLU A 174      34.626  10.753  -6.393  1.00 31.46           C  
ATOM   2503  OE1 GLU A 174      34.440  11.895  -5.905  1.00 31.46           O  
ATOM   2504  OE2 GLU A 174      34.800  10.582  -7.618  1.00 31.46           O  
ATOM   2505  N   GLN A 175      29.853   9.992  -6.014  1.00 34.92           N  
ATOM   2506  H   GLN A 175      28.881   9.889  -5.758  1.00 34.92           H  
ATOM   2507  CA  GLN A 175      30.099   9.836  -7.476  1.00 34.92           C  
ATOM   2508  HA  GLN A 175      29.212  10.274  -7.935  1.00 34.92           H  
ATOM   2509  C   GLN A 175      30.111   8.369  -8.006  1.00 34.92           C  
ATOM   2510  CB  GLN A 175      31.270  10.691  -8.001  1.00 34.92           C  
ATOM   2511  HB2 GLN A 175      31.355  10.534  -9.076  1.00 34.92           H  
ATOM   2512  HB3 GLN A 175      32.214  10.335  -7.587  1.00 34.92           H  
ATOM   2513  O   GLN A 175      30.594   7.481  -7.319  1.00 34.92           O  
ATOM   2514  CG  GLN A 175      31.138  12.207  -7.793  1.00 34.92           C  
ATOM   2515  HG2 GLN A 175      31.257  12.474  -6.742  1.00 34.92           H  
ATOM   2516  HG3 GLN A 175      30.147  12.528  -8.112  1.00 34.92           H  
ATOM   2517  CD  GLN A 175      32.176  12.945  -8.631  1.00 34.92           C  
ATOM   2518  NE2 GLN A 175      33.375  13.168  -8.154  1.00 34.92           N  
ATOM   2519 HE21 GLN A 175      34.096  13.468  -8.794  1.00 34.92           H  
ATOM   2520 HE22 GLN A 175      33.686  12.698  -7.316  1.00 34.92           H  
ATOM   2521  OE1 GLN A 175      31.911  13.317  -9.768  1.00 34.92           O  
ATOM   2522  N   ARG A 176      29.598   8.024  -9.213  1.00 40.89           N  
ATOM   2523  H   ARG A 176      29.614   7.025  -9.362  1.00 40.89           H  
ATOM   2524  CA  ARG A 176      28.961   8.825 -10.300  1.00 40.89           C  
ATOM   2525  HA  ARG A 176      28.384   9.623  -9.833  1.00 40.89           H  
ATOM   2526  C   ARG A 176      27.935   8.032 -11.171  1.00 40.89           C  
ATOM   2527  CB  ARG A 176      30.061   9.437 -11.204  1.00 40.89           C  
ATOM   2528  HB2 ARG A 176      30.126   8.884 -12.141  1.00 40.89           H  
ATOM   2529  HB3 ARG A 176      31.047   9.349 -10.746  1.00 40.89           H  
ATOM   2530  O   ARG A 176      27.531   6.930 -10.830  1.00 40.89           O  
ATOM   2531  CG  ARG A 176      29.744  10.915 -11.494  1.00 40.89           C  
ATOM   2532  HG2 ARG A 176      28.740  10.982 -11.912  1.00 40.89           H  
ATOM   2533  HG3 ARG A 176      29.754  11.489 -10.567  1.00 40.89           H  
ATOM   2534  CD  ARG A 176      30.726  11.550 -12.484  1.00 40.89           C  
ATOM   2535  HD2 ARG A 176      31.027  10.798 -13.213  1.00 40.89           H  
ATOM   2536  HD3 ARG A 176      31.621  11.880 -11.957  1.00 40.89           H  
ATOM   2537  NE  ARG A 176      30.077  12.660 -13.211  1.00 40.89           N  
ATOM   2538  HE  ARG A 176      29.478  12.379 -13.974  1.00 40.89           H  
ATOM   2539  NH1 ARG A 176      30.840  14.462 -11.981  1.00 40.89           N  
ATOM   2540 HH11 ARG A 176      31.314  13.849 -11.332  1.00 40.89           H  
ATOM   2541 HH12 ARG A 176      30.821  15.446 -11.755  1.00 40.89           H  
ATOM   2542  NH2 ARG A 176      29.426  14.788 -13.655  1.00 40.89           N  
ATOM   2543 HH21 ARG A 176      29.430  15.770 -13.418  1.00 40.89           H  
ATOM   2544 HH22 ARG A 176      28.815  14.436 -14.378  1.00 40.89           H  
ATOM   2545  CZ  ARG A 176      30.127  13.953 -12.941  1.00 40.89           C  
ATOM   2546  N   THR A 177      27.510   8.635 -12.291  1.00 33.01           N  
ATOM   2547  H   THR A 177      27.955   9.515 -12.511  1.00 33.01           H  
ATOM   2548  CA  THR A 177      26.417   8.303 -13.243  1.00 33.01           C  
ATOM   2549  HA  THR A 177      25.796   7.498 -12.848  1.00 33.01           H  
ATOM   2550  C   THR A 177      26.939   7.900 -14.650  1.00 33.01           C  
ATOM   2551  CB  THR A 177      25.587   9.599 -13.393  1.00 33.01           C  
ATOM   2552  HB  THR A 177      24.891   9.503 -14.227  1.00 33.01           H  
ATOM   2553  O   THR A 177      28.091   8.216 -14.942  1.00 33.01           O  
ATOM   2554  CG2 THR A 177      24.779   9.940 -12.143  1.00 33.01           C  
ATOM   2555 HG21 THR A 177      24.135   9.100 -11.882  1.00 33.01           H  
ATOM   2556 HG22 THR A 177      24.152  10.811 -12.337  1.00 33.01           H  
ATOM   2557 HG23 THR A 177      25.442  10.155 -11.305  1.00 33.01           H  
ATOM   2558  OG1 THR A 177      26.405  10.727 -13.659  1.00 33.01           O  
ATOM   2559  HG1 THR A 177      25.836  11.335 -14.137  1.00 33.01           H  
ATOM   2560  N   SER A 178      26.204   7.317 -15.626  1.00 35.18           N  
ATOM   2561  H   SER A 178      26.702   7.308 -16.505  1.00 35.18           H  
ATOM   2562  CA  SER A 178      24.914   6.564 -15.722  1.00 35.18           C  
ATOM   2563  HA  SER A 178      24.968   5.663 -15.111  1.00 35.18           H  
ATOM   2564  C   SER A 178      24.627   6.151 -17.205  1.00 35.18           C  
ATOM   2565  CB  SER A 178      23.720   7.418 -15.262  1.00 35.18           C  
ATOM   2566  HB2 SER A 178      22.800   6.839 -15.341  1.00 35.18           H  
ATOM   2567  HB3 SER A 178      23.838   7.657 -14.205  1.00 35.18           H  
ATOM   2568  O   SER A 178      25.346   6.609 -18.089  1.00 35.18           O  
ATOM   2569  OG  SER A 178      23.604   8.617 -16.013  1.00 35.18           O  
ATOM   2570  HG  SER A 178      23.309   8.435 -16.908  1.00 35.18           H  
ATOM   2571  N   THR A 179      23.499   5.453 -17.493  1.00 32.60           N  
ATOM   2572  H   THR A 179      23.019   5.057 -16.698  1.00 32.60           H  
ATOM   2573  CA  THR A 179      22.680   5.485 -18.766  1.00 32.60           C  
ATOM   2574  HA  THR A 179      21.819   4.842 -18.584  1.00 32.60           H  
ATOM   2575  C   THR A 179      23.263   4.959 -20.106  1.00 32.60           C  
ATOM   2576  CB  THR A 179      22.121   6.907 -18.988  1.00 32.60           C  
ATOM   2577  HB  THR A 179      21.675   6.977 -19.980  1.00 32.60           H  
ATOM   2578  O   THR A 179      24.471   4.985 -20.282  1.00 32.60           O  
ATOM   2579  CG2 THR A 179      21.050   7.207 -17.957  1.00 32.60           C  
ATOM   2580 HG21 THR A 179      20.667   8.216 -18.106  1.00 32.60           H  
ATOM   2581 HG22 THR A 179      20.240   6.487 -18.082  1.00 32.60           H  
ATOM   2582 HG23 THR A 179      21.433   7.130 -16.940  1.00 32.60           H  
ATOM   2583  OG1 THR A 179      23.081   7.932 -18.847  1.00 32.60           O  
ATOM   2584  HG1 THR A 179      23.936   7.547 -19.047  1.00 32.60           H  
ATOM   2585  N   SER A 180      22.512   4.536 -21.153  1.00 41.05           N  
ATOM   2586  H   SER A 180      23.105   4.356 -21.951  1.00 41.05           H  
ATOM   2587  CA  SER A 180      21.129   3.992 -21.363  1.00 41.05           C  
ATOM   2588  HA  SER A 180      20.951   3.270 -20.566  1.00 41.05           H  
ATOM   2589  C   SER A 180      21.111   3.128 -22.683  1.00 41.05           C  
ATOM   2590  CB  SER A 180      20.029   5.054 -21.205  1.00 41.05           C  
ATOM   2591  HB2 SER A 180      19.052   4.609 -21.395  1.00 41.05           H  
ATOM   2592  HB3 SER A 180      20.022   5.363 -20.160  1.00 41.05           H  
ATOM   2593  O   SER A 180      22.092   2.412 -22.859  1.00 41.05           O  
ATOM   2594  OG  SER A 180      20.201   6.209 -21.996  1.00 41.05           O  
ATOM   2595  HG  SER A 180      19.811   6.936 -21.505  1.00 41.05           H  
ATOM   2596  N   THR A 181      20.170   2.999 -23.651  1.00 40.96           N  
ATOM   2597  H   THR A 181      20.437   2.255 -24.280  1.00 40.96           H  
ATOM   2598  CA  THR A 181      18.947   3.727 -24.116  1.00 40.96           C  
ATOM   2599  HA  THR A 181      18.407   4.111 -23.250  1.00 40.96           H  
ATOM   2600  C   THR A 181      17.938   2.756 -24.832  1.00 40.96           C  
ATOM   2601  CB  THR A 181      19.321   4.939 -25.006  1.00 40.96           C  
ATOM   2602  HB  THR A 181      19.422   4.616 -26.042  1.00 40.96           H  
ATOM   2603  O   THR A 181      17.521   1.804 -24.177  1.00 40.96           O  
ATOM   2604  CG2 THR A 181      18.317   6.080 -24.948  1.00 40.96           C  
ATOM   2605 HG21 THR A 181      17.363   5.766 -25.371  1.00 40.96           H  
ATOM   2606 HG22 THR A 181      18.175   6.406 -23.918  1.00 40.96           H  
ATOM   2607 HG23 THR A 181      18.696   6.919 -25.533  1.00 40.96           H  
ATOM   2608  OG1 THR A 181      20.543   5.520 -24.622  1.00 40.96           O  
ATOM   2609  HG1 THR A 181      20.439   5.856 -23.728  1.00 40.96           H  
ATOM   2610  N   SER A 182      17.498   2.951 -26.102  1.00 42.10           N  
ATOM   2611  H   SER A 182      17.840   3.752 -26.613  1.00 42.10           H  
ATOM   2612  CA  SER A 182      16.242   2.362 -26.679  1.00 42.10           C  
ATOM   2613  HA  SER A 182      16.064   1.380 -26.241  1.00 42.10           H  
ATOM   2614  C   SER A 182      16.160   2.204 -28.239  1.00 42.10           C  
ATOM   2615  CB  SER A 182      15.104   3.304 -26.244  1.00 42.10           C  
ATOM   2616  HB2 SER A 182      14.153   2.994 -26.675  1.00 42.10           H  
ATOM   2617  HB3 SER A 182      15.011   3.269 -25.158  1.00 42.10           H  
ATOM   2618  O   SER A 182      17.122   2.544 -28.929  1.00 42.10           O  
ATOM   2619  OG  SER A 182      15.409   4.633 -26.631  1.00 42.10           O  
ATOM   2620  HG  SER A 182      14.748   4.953 -27.249  1.00 42.10           H  
ATOM   2621  N   SER A 183      14.973   1.791 -28.766  1.00 42.63           N  
ATOM   2622  H   SER A 183      14.318   1.443 -28.081  1.00 42.63           H  
ATOM   2623  CA  SER A 183      14.339   1.980 -30.129  1.00 42.63           C  
ATOM   2624  HA  SER A 183      13.301   1.686 -29.971  1.00 42.63           H  
ATOM   2625  C   SER A 183      14.758   1.157 -31.387  1.00 42.63           C  
ATOM   2626  CB  SER A 183      14.277   3.476 -30.485  1.00 42.63           C  
ATOM   2627  HB2 SER A 183      13.943   3.603 -31.514  1.00 42.63           H  
ATOM   2628  HB3 SER A 183      13.539   3.951 -29.838  1.00 42.63           H  
ATOM   2629  O   SER A 183      15.921   0.780 -31.481  1.00 42.63           O  
ATOM   2630  OG  SER A 183      15.524   4.127 -30.344  1.00 42.63           O  
ATOM   2631  HG  SER A 183      16.155   3.504 -29.976  1.00 42.63           H  
ATOM   2632  N   SER A 184      13.920   0.905 -32.438  1.00 41.63           N  
ATOM   2633  H   SER A 184      14.425   0.559 -33.241  1.00 41.63           H  
ATOM   2634  CA  SER A 184      12.422   0.827 -32.625  1.00 41.63           C  
ATOM   2635  HA  SER A 184      12.030   0.093 -31.922  1.00 41.63           H  
ATOM   2636  C   SER A 184      11.966   0.387 -34.075  1.00 41.63           C  
ATOM   2637  CB  SER A 184      11.723   2.175 -32.340  1.00 41.63           C  
ATOM   2638  HB2 SER A 184      11.928   2.507 -31.322  1.00 41.63           H  
ATOM   2639  HB3 SER A 184      10.643   2.047 -32.413  1.00 41.63           H  
ATOM   2640  O   SER A 184      12.791   0.324 -34.988  1.00 41.63           O  
ATOM   2641  OG  SER A 184      12.121   3.173 -33.255  1.00 41.63           O  
ATOM   2642  HG  SER A 184      11.753   4.010 -32.962  1.00 41.63           H  
ATOM   2643  N   SER A 185      10.637   0.202 -34.315  1.00 40.47           N  
ATOM   2644  H   SER A 185      10.068   0.161 -33.482  1.00 40.47           H  
ATOM   2645  CA  SER A 185       9.848   0.410 -35.591  1.00 40.47           C  
ATOM   2646  HA  SER A 185       8.846   0.645 -35.233  1.00 40.47           H  
ATOM   2647  C   SER A 185       9.602  -0.694 -36.687  1.00 40.47           C  
ATOM   2648  CB  SER A 185      10.325   1.704 -36.274  1.00 40.47           C  
ATOM   2649  HB2 SER A 185      10.565   2.462 -35.528  1.00 40.47           H  
ATOM   2650  HB3 SER A 185       9.535   2.094 -36.915  1.00 40.47           H  
ATOM   2651  O   SER A 185      10.300  -1.699 -36.754  1.00 40.47           O  
ATOM   2652  OG  SER A 185      11.463   1.421 -37.064  1.00 40.47           O  
ATOM   2653  HG  SER A 185      12.134   1.101 -36.458  1.00 40.47           H  
ATOM   2654  N   SER A 186       8.631  -0.428 -37.614  1.00 37.83           N  
ATOM   2655  H   SER A 186       8.030   0.341 -37.353  1.00 37.83           H  
ATOM   2656  CA  SER A 186       8.701  -0.658 -39.104  1.00 37.83           C  
ATOM   2657  HA  SER A 186       8.381   0.332 -39.428  1.00 37.83           H  
ATOM   2658  C   SER A 186       7.679  -1.463 -40.009  1.00 37.83           C  
ATOM   2659  CB  SER A 186      10.153  -0.657 -39.639  1.00 37.83           C  
ATOM   2660  HB2 SER A 186      10.792  -1.335 -39.074  1.00 37.83           H  
ATOM   2661  HB3 SER A 186      10.180  -0.983 -40.679  1.00 37.83           H  
ATOM   2662  O   SER A 186       8.008  -1.724 -41.165  1.00 37.83           O  
ATOM   2663  OG  SER A 186      10.664   0.665 -39.603  1.00 37.83           O  
ATOM   2664  HG  SER A 186      11.023   0.848 -38.732  1.00 37.83           H  
ATOM   2665  N   THR A 187       6.377  -1.625 -39.675  1.00 35.51           N  
ATOM   2666  H   THR A 187       6.169  -1.515 -38.693  1.00 35.51           H  
ATOM   2667  CA  THR A 187       5.177  -1.575 -40.621  1.00 35.51           C  
ATOM   2668  HA  THR A 187       4.307  -1.571 -39.964  1.00 35.51           H  
ATOM   2669  C   THR A 187       4.835  -2.646 -41.729  1.00 35.51           C  
ATOM   2670  CB  THR A 187       5.156  -0.220 -41.367  1.00 35.51           C  
ATOM   2671  HB  THR A 187       4.211  -0.134 -41.905  1.00 35.51           H  
ATOM   2672  O   THR A 187       5.733  -3.237 -42.316  1.00 35.51           O  
ATOM   2673  CG2 THR A 187       5.276   1.017 -40.480  1.00 35.51           C  
ATOM   2674 HG21 THR A 187       4.515   0.989 -39.701  1.00 35.51           H  
ATOM   2675 HG22 THR A 187       5.124   1.912 -41.083  1.00 35.51           H  
ATOM   2676 HG23 THR A 187       6.262   1.074 -40.017  1.00 35.51           H  
ATOM   2677  OG1 THR A 187       6.205  -0.173 -42.314  1.00 35.51           O  
ATOM   2678  HG1 THR A 187       6.837  -0.829 -42.009  1.00 35.51           H  
ATOM   2679  N   ARG A 188       3.528  -2.701 -42.149  1.00 34.38           N  
ATOM   2680  H   ARG A 188       2.869  -2.503 -41.409  1.00 34.38           H  
ATOM   2681  CA  ARG A 188       2.916  -2.593 -43.543  1.00 34.38           C  
ATOM   2682  HA  ARG A 188       2.218  -1.766 -43.411  1.00 34.38           H  
ATOM   2683  C   ARG A 188       1.985  -3.700 -44.175  1.00 34.38           C  
ATOM   2684  CB  ARG A 188       3.927  -2.100 -44.617  1.00 34.38           C  
ATOM   2685  HB2 ARG A 188       4.947  -2.089 -44.231  1.00 34.38           H  
ATOM   2686  HB3 ARG A 188       3.937  -2.797 -45.455  1.00 34.38           H  
ATOM   2687  O   ARG A 188       2.295  -4.878 -44.166  1.00 34.38           O  
ATOM   2688  CG  ARG A 188       3.608  -0.694 -45.154  1.00 34.38           C  
ATOM   2689  HG2 ARG A 188       2.714  -0.746 -45.775  1.00 34.38           H  
ATOM   2690  HG3 ARG A 188       3.412  -0.018 -44.322  1.00 34.38           H  
ATOM   2691  CD  ARG A 188       4.771  -0.127 -45.984  1.00 34.38           C  
ATOM   2692  HD2 ARG A 188       4.434   0.780 -46.485  1.00 34.38           H  
ATOM   2693  HD3 ARG A 188       5.063  -0.861 -46.735  1.00 34.38           H  
ATOM   2694  NE  ARG A 188       5.922   0.184 -45.122  1.00 34.38           N  
ATOM   2695  HE  ARG A 188       5.818  -0.018 -44.138  1.00 34.38           H  
ATOM   2696  NH1 ARG A 188       7.434   0.914 -46.688  1.00 34.38           N  
ATOM   2697 HH11 ARG A 188       6.740   0.774 -47.408  1.00 34.38           H  
ATOM   2698 HH12 ARG A 188       8.365   1.239 -46.905  1.00 34.38           H  
ATOM   2699  NH2 ARG A 188       8.007   0.783 -44.523  1.00 34.38           N  
ATOM   2700 HH21 ARG A 188       7.747   0.545 -43.576  1.00 34.38           H  
ATOM   2701 HH22 ARG A 188       8.948   1.092 -44.719  1.00 34.38           H  
ATOM   2702  CZ  ARG A 188       7.115   0.626 -45.457  1.00 34.38           C  
ATOM   2703  N   TYR A 189       0.934  -3.211 -44.882  1.00 27.61           N  
ATOM   2704  H   TYR A 189       0.778  -2.229 -44.706  1.00 27.61           H  
ATOM   2705  CA  TYR A 189       0.149  -3.720 -46.063  1.00 27.61           C  
ATOM   2706  HA  TYR A 189      -0.445  -2.844 -46.326  1.00 27.61           H  
ATOM   2707  C   TYR A 189      -0.954  -4.844 -46.045  1.00 27.61           C  
ATOM   2708  CB  TYR A 189       1.069  -3.915 -47.286  1.00 27.61           C  
ATOM   2709  HB2 TYR A 189       0.471  -4.326 -48.100  1.00 27.61           H  
ATOM   2710  HB3 TYR A 189       1.809  -4.673 -47.032  1.00 27.61           H  
ATOM   2711  O   TYR A 189      -0.664  -6.019 -46.218  1.00 27.61           O  
ATOM   2712  CG  TYR A 189       1.775  -2.687 -47.852  1.00 27.61           C  
ATOM   2713  CD1 TYR A 189       1.088  -1.470 -48.054  1.00 27.61           C  
ATOM   2714  HD1 TYR A 189       0.047  -1.377 -47.783  1.00 27.61           H  
ATOM   2715  CD2 TYR A 189       3.115  -2.802 -48.275  1.00 27.61           C  
ATOM   2716  HD2 TYR A 189       3.635  -3.740 -48.156  1.00 27.61           H  
ATOM   2717  CE1 TYR A 189       1.743  -0.369 -48.641  1.00 27.61           C  
ATOM   2718  HE1 TYR A 189       1.210   0.559 -48.789  1.00 27.61           H  
ATOM   2719  CE2 TYR A 189       3.768  -1.709 -48.876  1.00 27.61           C  
ATOM   2720  HE2 TYR A 189       4.789  -1.804 -49.215  1.00 27.61           H  
ATOM   2721  OH  TYR A 189       3.736   0.574 -49.595  1.00 27.61           O  
ATOM   2722  HH  TYR A 189       3.148   1.320 -49.735  1.00 27.61           H  
ATOM   2723  CZ  TYR A 189       3.088  -0.488 -49.051  1.00 27.61           C  
ATOM   2724  N   ILE A 190      -2.234  -4.403 -46.103  1.00 37.75           N  
ATOM   2725  H   ILE A 190      -2.361  -3.514 -45.639  1.00 37.75           H  
ATOM   2726  CA  ILE A 190      -3.338  -4.680 -47.096  1.00 37.75           C  
ATOM   2727  HA  ILE A 190      -4.217  -4.212 -46.654  1.00 37.75           H  
ATOM   2728  C   ILE A 190      -3.824  -6.126 -47.445  1.00 37.75           C  
ATOM   2729  CB  ILE A 190      -3.068  -3.877 -48.407  1.00 37.75           C  
ATOM   2730  HB  ILE A 190      -2.109  -4.207 -48.806  1.00 37.75           H  
ATOM   2731  O   ILE A 190      -3.100  -6.905 -48.055  1.00 37.75           O  
ATOM   2732  CG1 ILE A 190      -2.987  -2.352 -48.133  1.00 37.75           C  
ATOM   2733 HG12 ILE A 190      -3.972  -1.983 -47.848  1.00 37.75           H  
ATOM   2734 HG13 ILE A 190      -2.314  -2.158 -47.297  1.00 37.75           H  
ATOM   2735  CG2 ILE A 190      -4.140  -4.120 -49.495  1.00 37.75           C  
ATOM   2736 HG21 ILE A 190      -5.128  -3.849 -49.123  1.00 37.75           H  
ATOM   2737 HG22 ILE A 190      -3.921  -3.541 -50.392  1.00 37.75           H  
ATOM   2738 HG23 ILE A 190      -4.143  -5.165 -49.806  1.00 37.75           H  
ATOM   2739  CD1 ILE A 190      -2.467  -1.516 -49.313  1.00 37.75           C  
ATOM   2740 HD11 ILE A 190      -3.207  -1.474 -50.113  1.00 37.75           H  
ATOM   2741 HD12 ILE A 190      -2.275  -0.498 -48.975  1.00 37.75           H  
ATOM   2742 HD13 ILE A 190      -1.540  -1.944 -49.695  1.00 37.75           H  
ATOM   2743  N   ALA A 191      -5.147  -6.376 -47.286  1.00 29.44           N  
ATOM   2744  H   ALA A 191      -5.677  -5.716 -46.735  1.00 29.44           H  
ATOM   2745  CA  ALA A 191      -5.988  -7.383 -47.996  1.00 29.44           C  
ATOM   2746  HA  ALA A 191      -5.712  -7.395 -49.050  1.00 29.44           H  
ATOM   2747  C   ALA A 191      -7.514  -7.046 -47.889  1.00 29.44           C  
ATOM   2748  CB  ALA A 191      -5.714  -8.771 -47.401  1.00 29.44           C  
ATOM   2749  HB1 ALA A 191      -4.658  -9.021 -47.510  1.00 29.44           H  
ATOM   2750  HB2 ALA A 191      -5.972  -8.779 -46.342  1.00 29.44           H  
ATOM   2751  HB3 ALA A 191      -6.306  -9.525 -47.920  1.00 29.44           H  
ATOM   2752  O   ALA A 191      -7.868  -6.241 -47.026  1.00 29.44           O  
ATOM   2753  N   SER A 192      -8.435  -7.618 -48.707  1.00 35.24           N  
ATOM   2754  H   SER A 192      -8.132  -8.244 -49.439  1.00 35.24           H  
ATOM   2755  CA  SER A 192      -9.908  -7.377 -48.578  1.00 35.24           C  
ATOM   2756  HA  SER A 192     -10.155  -7.463 -47.520  1.00 35.24           H  
ATOM   2757  C   SER A 192     -10.887  -8.317 -49.349  1.00 35.24           C  
ATOM   2758  CB  SER A 192     -10.233  -5.931 -49.005  1.00 35.24           C  
ATOM   2759  HB2 SER A 192      -9.673  -5.231 -48.385  1.00 35.24           H  
ATOM   2760  HB3 SER A 192     -11.294  -5.737 -48.848  1.00 35.24           H  
ATOM   2761  O   SER A 192     -10.551  -8.858 -50.399  1.00 35.24           O  
ATOM   2762  OG  SER A 192      -9.916  -5.696 -50.363  1.00 35.24           O  
ATOM   2763  HG  SER A 192      -9.901  -4.749 -50.520  1.00 35.24           H  
ATOM   2764  N   GLY A 193     -12.148  -8.409 -48.866  1.00 28.12           N  
ATOM   2765  H   GLY A 193     -12.291  -8.047 -47.934  1.00 28.12           H  
ATOM   2766  CA  GLY A 193     -13.384  -8.726 -49.637  1.00 28.12           C  
ATOM   2767  HA2 GLY A 193     -14.182  -8.104 -49.231  1.00 28.12           H  
ATOM   2768  HA3 GLY A 193     -13.224  -8.416 -50.670  1.00 28.12           H  
ATOM   2769  C   GLY A 193     -13.911 -10.187 -49.682  1.00 28.12           C  
ATOM   2770  O   GLY A 193     -13.169 -11.113 -49.391  1.00 28.12           O  
ATOM   2771  N   SER A 194     -15.174 -10.485 -50.072  1.00 38.15           N  
ATOM   2772  H   SER A 194     -15.328 -11.479 -50.168  1.00 38.15           H  
ATOM   2773  CA  SER A 194     -16.415  -9.661 -50.138  1.00 38.15           C  
ATOM   2774  HA  SER A 194     -16.560  -9.177 -49.172  1.00 38.15           H  
ATOM   2775  C   SER A 194     -17.706 -10.479 -50.467  1.00 38.15           C  
ATOM   2776  CB  SER A 194     -16.302  -8.570 -51.220  1.00 38.15           C  
ATOM   2777  HB2 SER A 194     -17.180  -7.926 -51.173  1.00 38.15           H  
ATOM   2778  HB3 SER A 194     -15.428  -7.943 -51.046  1.00 38.15           H  
ATOM   2779  O   SER A 194     -17.620 -11.532 -51.095  1.00 38.15           O  
ATOM   2780  OG  SER A 194     -16.224  -9.126 -52.514  1.00 38.15           O  
ATOM   2781  HG  SER A 194     -15.581  -9.839 -52.514  1.00 38.15           H  
ATOM   2782  N   SER A 195     -18.894  -9.895 -50.200  1.00 36.70           N  
ATOM   2783  H   SER A 195     -18.859  -9.092 -49.588  1.00 36.70           H  
ATOM   2784  CA  SER A 195     -20.215 -10.122 -50.868  1.00 36.70           C  
ATOM   2785  HA  SER A 195     -20.815  -9.259 -50.579  1.00 36.70           H  
ATOM   2786  C   SER A 195     -21.115 -11.345 -50.529  1.00 36.70           C  
ATOM   2787  CB  SER A 195     -20.049 -10.003 -52.393  1.00 36.70           C  
ATOM   2788  HB2 SER A 195     -19.339  -9.210 -52.629  1.00 36.70           H  
ATOM   2789  HB3 SER A 195     -21.008  -9.751 -52.846  1.00 36.70           H  
ATOM   2790  O   SER A 195     -20.637 -12.365 -50.051  1.00 36.70           O  
ATOM   2791  OG  SER A 195     -19.597 -11.228 -52.934  1.00 36.70           O  
ATOM   2792  HG  SER A 195     -18.846 -11.513 -52.408  1.00 36.70           H  
ATOM   2793  N   ASN A 196     -22.411 -11.220 -50.907  1.00 30.65           N  
ATOM   2794  H   ASN A 196     -22.666 -10.312 -51.267  1.00 30.65           H  
ATOM   2795  CA  ASN A 196     -23.482 -12.249 -51.028  1.00 30.65           C  
ATOM   2796  HA  ASN A 196     -24.353 -11.734 -51.433  1.00 30.65           H  
ATOM   2797  C   ASN A 196     -24.011 -12.921 -49.728  1.00 30.65           C  
ATOM   2798  CB  ASN A 196     -23.048 -13.269 -52.103  1.00 30.65           C  
ATOM   2799  HB2 ASN A 196     -22.028 -13.604 -51.917  1.00 30.65           H  
ATOM   2800  HB3 ASN A 196     -23.679 -14.157 -52.055  1.00 30.65           H  
ATOM   2801  O   ASN A 196     -23.268 -13.084 -48.772  1.00 30.65           O  
ATOM   2802  CG  ASN A 196     -23.155 -12.697 -53.504  1.00 30.65           C  
ATOM   2803  ND2 ASN A 196     -22.083 -12.216 -54.085  1.00 30.65           N  
ATOM   2804 HD21 ASN A 196     -22.195 -11.869 -55.027  1.00 30.65           H  
ATOM   2805 HD22 ASN A 196     -21.190 -12.199 -53.615  1.00 30.65           H  
ATOM   2806  OD1 ASN A 196     -24.226 -12.624 -54.081  1.00 30.65           O  
ATOM   2807  N   LEU A 197     -25.275 -13.378 -49.607  1.00 32.85           N  
ATOM   2808  H   LEU A 197     -25.398 -13.918 -48.762  1.00 32.85           H  
ATOM   2809  CA  LEU A 197     -26.562 -13.102 -50.302  1.00 32.85           C  
ATOM   2810  HA  LEU A 197     -26.658 -12.027 -50.457  1.00 32.85           H  
ATOM   2811  C   LEU A 197     -27.729 -13.582 -49.385  1.00 32.85           C  
ATOM   2812  CB  LEU A 197     -26.614 -13.836 -51.660  1.00 32.85           C  
ATOM   2813  HB2 LEU A 197     -25.772 -13.498 -52.265  1.00 32.85           H  
ATOM   2814  HB3 LEU A 197     -26.489 -14.904 -51.481  1.00 32.85           H  
ATOM   2815  O   LEU A 197     -27.502 -14.457 -48.553  1.00 32.85           O  
ATOM   2816  CG  LEU A 197     -27.881 -13.628 -52.515  1.00 32.85           C  
ATOM   2817  HG  LEU A 197     -28.751 -14.015 -51.984  1.00 32.85           H  
ATOM   2818  CD1 LEU A 197     -28.117 -12.153 -52.856  1.00 32.85           C  
ATOM   2819 HD11 LEU A 197     -28.991 -12.065 -53.501  1.00 32.85           H  
ATOM   2820 HD12 LEU A 197     -27.249 -11.752 -53.379  1.00 32.85           H  
ATOM   2821 HD13 LEU A 197     -28.300 -11.570 -51.953  1.00 32.85           H  
ATOM   2822  CD2 LEU A 197     -27.747 -14.398 -53.828  1.00 32.85           C  
ATOM   2823 HD21 LEU A 197     -26.894 -14.025 -54.395  1.00 32.85           H  
ATOM   2824 HD22 LEU A 197     -27.602 -15.458 -53.620  1.00 32.85           H  
ATOM   2825 HD23 LEU A 197     -28.654 -14.278 -54.422  1.00 32.85           H  
ATOM   2826  N   ALA A 198     -28.962 -13.051 -49.500  1.00 32.79           N  
ATOM   2827  H   ALA A 198     -29.151 -12.367 -50.217  1.00 32.79           H  
ATOM   2828  CA  ALA A 198     -30.082 -13.426 -48.609  1.00 32.79           C  
ATOM   2829  HA  ALA A 198     -29.978 -14.479 -48.348  1.00 32.79           H  
ATOM   2830  C   ALA A 198     -31.504 -13.246 -49.202  1.00 32.79           C  
ATOM   2831  CB  ALA A 198     -29.953 -12.600 -47.319  1.00 32.79           C  
ATOM   2832  HB1 ALA A 198     -30.730 -12.888 -46.611  1.00 32.79           H  
ATOM   2833  HB2 ALA A 198     -28.982 -12.780 -46.858  1.00 32.79           H  
ATOM   2834  HB3 ALA A 198     -30.051 -11.538 -47.546  1.00 32.79           H  
ATOM   2835  O   ALA A 198     -31.709 -12.472 -50.135  1.00 32.79           O  
ATOM   2836  N   GLY A 199     -32.491 -13.923 -48.594  1.00 30.72           N  
ATOM   2837  H   GLY A 199     -32.224 -14.598 -47.892  1.00 30.72           H  
ATOM   2838  CA  GLY A 199     -33.945 -13.799 -48.816  1.00 30.72           C  
ATOM   2839  HA2 GLY A 199     -34.281 -12.820 -48.474  1.00 30.72           H  
ATOM   2840  HA3 GLY A 199     -34.167 -13.895 -49.878  1.00 30.72           H  
ATOM   2841  C   GLY A 199     -34.710 -14.898 -48.046  1.00 30.72           C  
ATOM   2842  O   GLY A 199     -34.099 -15.888 -47.659  1.00 30.72           O  
ATOM   2843  N   GLY A 200     -36.013 -14.806 -47.758  1.00 30.39           N  
ATOM   2844  H   GLY A 200     -36.393 -15.628 -47.312  1.00 30.39           H  
ATOM   2845  CA  GLY A 200     -36.985 -13.719 -47.956  1.00 30.39           C  
ATOM   2846  HA2 GLY A 200     -37.033 -13.449 -49.010  1.00 30.39           H  
ATOM   2847  HA3 GLY A 200     -36.680 -12.847 -47.378  1.00 30.39           H  
ATOM   2848  C   GLY A 200     -38.395 -14.156 -47.492  1.00 30.39           C  
ATOM   2849  O   GLY A 200     -38.608 -15.349 -47.293  1.00 30.39           O  
ATOM   2850  N   ASN A 201     -39.353 -13.217 -47.371  1.00 29.70           N  
ATOM   2851  H   ASN A 201     -39.102 -12.265 -47.597  1.00 29.70           H  
ATOM   2852  CA  ASN A 201     -40.765 -13.448 -46.964  1.00 29.70           C  
ATOM   2853  HA  ASN A 201     -41.253 -12.474 -46.929  1.00 29.70           H  
ATOM   2854  C   ASN A 201     -40.975 -14.037 -45.536  1.00 29.70           C  
ATOM   2855  CB  ASN A 201     -41.445 -14.274 -48.088  1.00 29.70           C  
ATOM   2856  HB2 ASN A 201     -40.779 -15.055 -48.455  1.00 29.70           H  
ATOM   2857  HB3 ASN A 201     -42.314 -14.803 -47.697  1.00 29.70           H  
ATOM   2858  O   ASN A 201     -40.026 -14.458 -44.885  1.00 29.70           O  
ATOM   2859  CG  ASN A 201     -41.895 -13.440 -49.275  1.00 29.70           C  
ATOM   2860  ND2 ASN A 201     -42.456 -14.063 -50.282  1.00 29.70           N  
ATOM   2861 HD21 ASN A 201     -42.589 -15.064 -50.252  1.00 29.70           H  
ATOM   2862 HD22 ASN A 201     -42.754 -13.489 -51.058  1.00 29.70           H  
ATOM   2863  OD1 ASN A 201     -41.767 -12.228 -49.312  1.00 29.70           O  
ATOM   2864  N   SER A 202     -42.182 -14.109 -44.947  1.00 35.88           N  
ATOM   2865  H   SER A 202     -42.176 -14.763 -44.177  1.00 35.88           H  
ATOM   2866  CA  SER A 202     -43.403 -13.256 -44.970  1.00 35.88           C  
ATOM   2867  HA  SER A 202     -43.140 -12.225 -44.732  1.00 35.88           H  
ATOM   2868  C   SER A 202     -44.381 -13.804 -43.900  1.00 35.88           C  
ATOM   2869  CB  SER A 202     -44.139 -13.304 -46.319  1.00 35.88           C  
ATOM   2870  HB2 SER A 202     -45.028 -12.674 -46.280  1.00 35.88           H  
ATOM   2871  HB3 SER A 202     -43.506 -12.897 -47.107  1.00 35.88           H  
ATOM   2872  O   SER A 202     -44.459 -15.020 -43.773  1.00 35.88           O  
ATOM   2873  OG  SER A 202     -44.545 -14.617 -46.650  1.00 35.88           O  
ATOM   2874  HG  SER A 202     -44.636 -15.129 -45.843  1.00 35.88           H  
ATOM   2875  N   ASN A 203     -45.192 -13.053 -43.146  1.00 30.61           N  
ATOM   2876  H   ASN A 203     -45.720 -13.590 -42.473  1.00 30.61           H  
ATOM   2877  CA  ASN A 203     -45.399 -11.603 -43.022  1.00 30.61           C  
ATOM   2878  HA  ASN A 203     -44.457 -11.073 -43.163  1.00 30.61           H  
ATOM   2879  C   ASN A 203     -45.948 -11.283 -41.603  1.00 30.61           C  
ATOM   2880  CB  ASN A 203     -46.439 -11.160 -44.079  1.00 30.61           C  
ATOM   2881  HB2 ASN A 203     -47.432 -11.469 -43.753  1.00 30.61           H  
ATOM   2882  HB3 ASN A 203     -46.249 -11.648 -45.035  1.00 30.61           H  
ATOM   2883  O   ASN A 203     -46.365 -12.196 -40.897  1.00 30.61           O  
ATOM   2884  CG  ASN A 203     -46.457  -9.663 -44.342  1.00 30.61           C  
ATOM   2885  ND2 ASN A 203     -47.373  -9.189 -45.150  1.00 30.61           N  
ATOM   2886 HD21 ASN A 203     -47.345  -8.194 -45.319  1.00 30.61           H  
ATOM   2887 HD22 ASN A 203     -48.044  -9.800 -45.594  1.00 30.61           H  
ATOM   2888  OD1 ASN A 203     -45.651  -8.904 -43.835  1.00 30.61           O  
ATOM   2889  N   SER A 204     -46.051  -9.996 -41.255  1.00 29.31           N  
ATOM   2890  H   SER A 204     -45.680  -9.322 -41.910  1.00 29.31           H  
ATOM   2891  CA  SER A 204     -46.697  -9.451 -40.045  1.00 29.31           C  
ATOM   2892  HA  SER A 204     -46.476  -8.384 -40.065  1.00 29.31           H  
ATOM   2893  C   SER A 204     -46.094  -9.902 -38.696  1.00 29.31           C  
ATOM   2894  CB  SER A 204     -48.234  -9.525 -40.157  1.00 29.31           C  
ATOM   2895  HB2 SER A 204     -48.663  -8.751 -39.520  1.00 29.31           H  
ATOM   2896  HB3 SER A 204     -48.529  -9.313 -41.185  1.00 29.31           H  
ATOM   2897  O   SER A 204     -44.875 -10.038 -38.593  1.00 29.31           O  
ATOM   2898  OG  SER A 204     -48.772 -10.769 -39.756  1.00 29.31           O  
ATOM   2899  HG  SER A 204     -49.363 -11.104 -40.435  1.00 29.31           H  
ATOM   2900  N   ALA A 205     -46.922 -10.011 -37.646  1.00 25.58           N  
ATOM   2901  H   ALA A 205     -47.907 -10.047 -37.868  1.00 25.58           H  
ATOM   2902  CA  ALA A 205     -46.554  -9.875 -36.229  1.00 25.58           C  
ATOM   2903  HA  ALA A 205     -47.484  -9.860 -35.661  1.00 25.58           H  
ATOM   2904  C   ALA A 205     -45.848  -8.532 -35.903  1.00 25.58           C  
ATOM   2905  CB  ALA A 205     -45.791 -11.130 -35.773  1.00 25.58           C  
ATOM   2906  HB1 ALA A 205     -45.675 -11.130 -34.690  1.00 25.58           H  
ATOM   2907  HB2 ALA A 205     -46.344 -12.023 -36.065  1.00 25.58           H  
ATOM   2908  HB3 ALA A 205     -44.804 -11.157 -36.235  1.00 25.58           H  
ATOM   2909  O   ALA A 205     -45.805  -7.619 -36.731  1.00 25.58           O  
ATOM   2910  N   SER A 206     -45.362  -8.362 -34.667  1.00 29.53           N  
ATOM   2911  H   SER A 206     -45.445  -9.112 -33.995  1.00 29.53           H  
ATOM   2912  CA  SER A 206     -44.666  -7.146 -34.214  1.00 29.53           C  
ATOM   2913  HA  SER A 206     -44.035  -6.793 -35.030  1.00 29.53           H  
ATOM   2914  C   SER A 206     -43.755  -7.400 -33.002  1.00 29.53           C  
ATOM   2915  CB  SER A 206     -45.686  -6.039 -33.896  1.00 29.53           C  
ATOM   2916  HB2 SER A 206     -45.156  -5.129 -33.614  1.00 29.53           H  
ATOM   2917  HB3 SER A 206     -46.277  -5.830 -34.788  1.00 29.53           H  
ATOM   2918  O   SER A 206     -43.937  -8.364 -32.258  1.00 29.53           O  
ATOM   2919  OG  SER A 206     -46.551  -6.420 -32.845  1.00 29.53           O  
ATOM   2920  HG  SER A 206     -47.242  -5.761 -32.747  1.00 29.53           H  
ATOM   2921  N   SER A 207     -42.787  -6.502 -32.772  1.00 31.86           N  
ATOM   2922  H   SER A 207     -42.680  -5.762 -33.451  1.00 31.86           H  
ATOM   2923  CA  SER A 207     -41.770  -6.564 -31.700  1.00 31.86           C  
ATOM   2924  HA  SER A 207     -41.119  -5.705 -31.863  1.00 31.86           H  
ATOM   2925  C   SER A 207     -40.812  -7.778 -31.791  1.00 31.86           C  
ATOM   2926  CB  SER A 207     -42.411  -6.312 -30.322  1.00 31.86           C  
ATOM   2927  HB2 SER A 207     -43.094  -5.465 -30.390  1.00 31.86           H  
ATOM   2928  HB3 SER A 207     -41.631  -6.059 -29.604  1.00 31.86           H  
ATOM   2929  O   SER A 207     -40.240  -7.999 -32.852  1.00 31.86           O  
ATOM   2930  OG  SER A 207     -43.113  -7.442 -29.847  1.00 31.86           O  
ATOM   2931  HG  SER A 207     -43.617  -7.816 -30.574  1.00 31.86           H  
ATOM   2932  N   ALA A 208     -40.602  -8.520 -30.696  1.00 31.95           N  
ATOM   2933  H   ALA A 208     -41.204  -8.308 -29.913  1.00 31.95           H  
ATOM   2934  CA  ALA A 208     -39.812  -9.759 -30.593  1.00 31.95           C  
ATOM   2935  HA  ALA A 208     -39.796 -10.007 -29.532  1.00 31.95           H  
ATOM   2936  C   ALA A 208     -38.312  -9.704 -31.000  1.00 31.95           C  
ATOM   2937  CB  ALA A 208     -40.593 -10.902 -31.254  1.00 31.95           C  
ATOM   2938  HB1 ALA A 208     -40.600 -10.769 -32.336  1.00 31.95           H  
ATOM   2939  HB2 ALA A 208     -40.116 -11.853 -31.019  1.00 31.95           H  
ATOM   2940  HB3 ALA A 208     -41.620 -10.919 -30.889  1.00 31.95           H  
ATOM   2941  O   ALA A 208     -37.886 -10.276 -32.002  1.00 31.95           O  
ATOM   2942  N   SER A 209     -37.493  -9.087 -30.135  1.00 42.10           N  
ATOM   2943  H   SER A 209     -37.965  -8.557 -29.417  1.00 42.10           H  
ATOM   2944  CA  SER A 209     -36.129  -9.551 -29.774  1.00 42.10           C  
ATOM   2945  HA  SER A 209     -35.585  -8.663 -29.451  1.00 42.10           H  
ATOM   2946  C   SER A 209     -35.250 -10.175 -30.887  1.00 42.10           C  
ATOM   2947  CB  SER A 209     -36.214 -10.466 -28.535  1.00 42.10           C  
ATOM   2948  HB2 SER A 209     -36.486  -9.858 -27.672  1.00 42.10           H  
ATOM   2949  HB3 SER A 209     -35.241 -10.916 -28.341  1.00 42.10           H  
ATOM   2950  O   SER A 209     -34.934 -11.368 -30.872  1.00 42.10           O  
ATOM   2951  OG  SER A 209     -37.191 -11.479 -28.689  1.00 42.10           O  
ATOM   2952  HG  SER A 209     -37.160 -12.075 -27.937  1.00 42.10           H  
ATOM   2953  N   SER A 210     -34.727  -9.342 -31.795  1.00 35.78           N  
ATOM   2954  H   SER A 210     -35.074  -8.393 -31.815  1.00 35.78           H  
ATOM   2955  CA  SER A 210     -33.923  -9.737 -32.973  1.00 35.78           C  
ATOM   2956  HA  SER A 210     -34.590 -10.231 -33.679  1.00 35.78           H  
ATOM   2957  C   SER A 210     -32.740 -10.690 -32.710  1.00 35.78           C  
ATOM   2958  CB  SER A 210     -33.361  -8.479 -33.653  1.00 35.78           C  
ATOM   2959  HB2 SER A 210     -33.034  -8.731 -34.661  1.00 35.78           H  
ATOM   2960  HB3 SER A 210     -32.504  -8.113 -33.087  1.00 35.78           H  
ATOM   2961  O   SER A 210     -32.387 -11.474 -33.590  1.00 35.78           O  
ATOM   2962  OG  SER A 210     -34.337  -7.454 -33.706  1.00 35.78           O  
ATOM   2963  HG  SER A 210     -34.010  -6.732 -34.248  1.00 35.78           H  
ATOM   2964  N   LYS A 211     -32.142 -10.662 -31.505  1.00 44.89           N  
ATOM   2965  H   LYS A 211     -32.511 -10.002 -30.835  1.00 44.89           H  
ATOM   2966  CA  LYS A 211     -31.040 -11.554 -31.071  1.00 44.89           C  
ATOM   2967  HA  LYS A 211     -30.167 -11.366 -31.695  1.00 44.89           H  
ATOM   2968  C   LYS A 211     -31.374 -13.047 -31.236  1.00 44.89           C  
ATOM   2969  CB  LYS A 211     -30.689 -11.225 -29.600  1.00 44.89           C  
ATOM   2970  HB2 LYS A 211     -30.415 -10.172 -29.535  1.00 44.89           H  
ATOM   2971  HB3 LYS A 211     -31.572 -11.386 -28.983  1.00 44.89           H  
ATOM   2972  O   LYS A 211     -30.481 -13.854 -31.489  1.00 44.89           O  
ATOM   2973  CG  LYS A 211     -29.529 -12.069 -29.031  1.00 44.89           C  
ATOM   2974  HG2 LYS A 211     -28.642 -11.914 -29.644  1.00 44.89           H  
ATOM   2975  HG3 LYS A 211     -29.800 -13.124 -29.071  1.00 44.89           H  
ATOM   2976  CD  LYS A 211     -29.200 -11.728 -27.568  1.00 44.89           C  
ATOM   2977  HD2 LYS A 211     -30.101 -11.838 -26.965  1.00 44.89           H  
ATOM   2978  HD3 LYS A 211     -28.848 -10.698 -27.505  1.00 44.89           H  
ATOM   2979  CE  LYS A 211     -28.115 -12.687 -27.048  1.00 44.89           C  
ATOM   2980  HE2 LYS A 211     -27.216 -12.556 -27.650  1.00 44.89           H  
ATOM   2981  HE3 LYS A 211     -28.463 -13.709 -27.195  1.00 44.89           H  
ATOM   2982  NZ  LYS A 211     -27.801 -12.474 -25.611  1.00 44.89           N  
ATOM   2983  HZ1 LYS A 211     -27.463 -11.536 -25.444  1.00 44.89           H  
ATOM   2984  HZ2 LYS A 211     -27.087 -13.121 -25.309  1.00 44.89           H  
ATOM   2985  HZ3 LYS A 211     -28.616 -12.638 -25.038  1.00 44.89           H  
ATOM   2986  N   THR A 212     -32.654 -13.405 -31.112  1.00 47.95           N  
ATOM   2987  H   THR A 212     -33.335 -12.671 -30.983  1.00 47.95           H  
ATOM   2988  CA  THR A 212     -33.157 -14.789 -31.154  1.00 47.95           C  
ATOM   2989  HA  THR A 212     -32.809 -15.320 -30.268  1.00 47.95           H  
ATOM   2990  C   THR A 212     -32.674 -15.590 -32.362  1.00 47.95           C  
ATOM   2991  CB  THR A 212     -34.694 -14.812 -31.156  1.00 47.95           C  
ATOM   2992  HB  THR A 212     -35.033 -15.812 -31.428  1.00 47.95           H  
ATOM   2993  O   THR A 212     -32.295 -16.743 -32.190  1.00 47.95           O  
ATOM   2994  CG2 THR A 212     -35.277 -14.467 -29.787  1.00 47.95           C  
ATOM   2995 HG21 THR A 212     -34.901 -13.508 -29.433  1.00 47.95           H  
ATOM   2996 HG22 THR A 212     -35.001 -15.242 -29.072  1.00 47.95           H  
ATOM   2997 HG23 THR A 212     -36.365 -14.426 -29.855  1.00 47.95           H  
ATOM   2998  OG1 THR A 212     -35.199 -13.889 -32.098  1.00 47.95           O  
ATOM   2999  HG1 THR A 212     -35.393 -13.071 -31.635  1.00 47.95           H  
ATOM   3000  N   ARG A 213     -32.622 -15.002 -33.567  1.00 45.46           N  
ATOM   3001  H   ARG A 213     -32.924 -14.040 -33.624  1.00 45.46           H  
ATOM   3002  CA  ARG A 213     -32.361 -15.752 -34.813  1.00 45.46           C  
ATOM   3003  HA  ARG A 213     -33.004 -16.632 -34.817  1.00 45.46           H  
ATOM   3004  C   ARG A 213     -30.949 -16.332 -34.944  1.00 45.46           C  
ATOM   3005  CB  ARG A 213     -32.711 -14.894 -36.037  1.00 45.46           C  
ATOM   3006  HB2 ARG A 213     -32.333 -15.393 -36.929  1.00 45.46           H  
ATOM   3007  HB3 ARG A 213     -32.229 -13.919 -35.957  1.00 45.46           H  
ATOM   3008  O   ARG A 213     -30.783 -17.344 -35.617  1.00 45.46           O  
ATOM   3009  CG  ARG A 213     -34.229 -14.721 -36.188  1.00 45.46           C  
ATOM   3010  HG2 ARG A 213     -34.622 -14.143 -35.351  1.00 45.46           H  
ATOM   3011  HG3 ARG A 213     -34.699 -15.704 -36.190  1.00 45.46           H  
ATOM   3012  CD  ARG A 213     -34.558 -14.009 -37.505  1.00 45.46           C  
ATOM   3013  HD2 ARG A 213     -34.055 -14.534 -38.317  1.00 45.46           H  
ATOM   3014  HD3 ARG A 213     -34.164 -12.993 -37.463  1.00 45.46           H  
ATOM   3015  NE  ARG A 213     -36.017 -13.958 -37.734  1.00 45.46           N  
ATOM   3016  HE  ARG A 213     -36.569 -13.584 -36.976  1.00 45.46           H  
ATOM   3017  NH1 ARG A 213     -36.095 -14.876 -39.851  1.00 45.46           N  
ATOM   3018 HH11 ARG A 213     -35.092 -14.994 -39.840  1.00 45.46           H  
ATOM   3019 HH12 ARG A 213     -36.634 -15.195 -40.644  1.00 45.46           H  
ATOM   3020  NH2 ARG A 213     -37.981 -14.263 -38.843  1.00 45.46           N  
ATOM   3021 HH21 ARG A 213     -38.486 -13.887 -38.053  1.00 45.46           H  
ATOM   3022 HH22 ARG A 213     -38.492 -14.581 -39.654  1.00 45.46           H  
ATOM   3023  CZ  ARG A 213     -36.683 -14.364 -38.805  1.00 45.46           C  
ATOM   3024  N   PHE A 214     -29.942 -15.729 -34.308  1.00 46.67           N  
ATOM   3025  H   PHE A 214     -30.145 -14.910 -33.752  1.00 46.67           H  
ATOM   3026  CA  PHE A 214     -28.598 -16.322 -34.248  1.00 46.67           C  
ATOM   3027  HA  PHE A 214     -28.376 -16.811 -35.197  1.00 46.67           H  
ATOM   3028  C   PHE A 214     -28.522 -17.402 -33.161  1.00 46.67           C  
ATOM   3029  CB  PHE A 214     -27.551 -15.221 -34.032  1.00 46.67           C  
ATOM   3030  HB2 PHE A 214     -27.725 -14.742 -33.069  1.00 46.67           H  
ATOM   3031  HB3 PHE A 214     -27.673 -14.463 -34.805  1.00 46.67           H  
ATOM   3032  O   PHE A 214     -27.958 -18.471 -33.374  1.00 46.67           O  
ATOM   3033  CG  PHE A 214     -26.123 -15.735 -34.089  1.00 46.67           C  
ATOM   3034  CD1 PHE A 214     -25.402 -15.974 -32.903  1.00 46.67           C  
ATOM   3035  HD1 PHE A 214     -25.855 -15.784 -31.941  1.00 46.67           H  
ATOM   3036  CD2 PHE A 214     -25.524 -16.007 -35.335  1.00 46.67           C  
ATOM   3037  HD2 PHE A 214     -26.073 -15.838 -36.249  1.00 46.67           H  
ATOM   3038  CE1 PHE A 214     -24.088 -16.473 -32.964  1.00 46.67           C  
ATOM   3039  HE1 PHE A 214     -23.537 -16.661 -32.054  1.00 46.67           H  
ATOM   3040  CE2 PHE A 214     -24.212 -16.510 -35.394  1.00 46.67           C  
ATOM   3041  HE2 PHE A 214     -23.757 -16.724 -36.350  1.00 46.67           H  
ATOM   3042  CZ  PHE A 214     -23.494 -16.743 -34.209  1.00 46.67           C  
ATOM   3043  HZ  PHE A 214     -22.488 -17.134 -34.254  1.00 46.67           H  
ATOM   3044  N   GLN A 215     -29.166 -17.152 -32.018  1.00 50.77           N  
ATOM   3045  H   GLN A 215     -29.658 -16.276 -31.920  1.00 50.77           H  
ATOM   3046  CA  GLN A 215     -29.240 -18.107 -30.915  1.00 50.77           C  
ATOM   3047  HA  GLN A 215     -28.225 -18.371 -30.619  1.00 50.77           H  
ATOM   3048  C   GLN A 215     -29.956 -19.403 -31.332  1.00 50.77           C  
ATOM   3049  CB  GLN A 215     -29.940 -17.419 -29.735  1.00 50.77           C  
ATOM   3050  HB2 GLN A 215     -31.012 -17.371 -29.927  1.00 50.77           H  
ATOM   3051  HB3 GLN A 215     -29.564 -16.400 -29.634  1.00 50.77           H  
ATOM   3052  O   GLN A 215     -29.457 -20.489 -31.057  1.00 50.77           O  
ATOM   3053  CG  GLN A 215     -29.696 -18.147 -28.411  1.00 50.77           C  
ATOM   3054  HG2 GLN A 215     -28.650 -18.050 -28.123  1.00 50.77           H  
ATOM   3055  HG3 GLN A 215     -29.918 -19.208 -28.527  1.00 50.77           H  
ATOM   3056  CD  GLN A 215     -30.571 -17.563 -27.311  1.00 50.77           C  
ATOM   3057  NE2 GLN A 215     -31.540 -18.310 -26.833  1.00 50.77           N  
ATOM   3058 HE21 GLN A 215     -32.093 -17.944 -26.071  1.00 50.77           H  
ATOM   3059 HE22 GLN A 215     -31.687 -19.235 -27.210  1.00 50.77           H  
ATOM   3060  OE1 GLN A 215     -30.421 -16.415 -26.909  1.00 50.77           O  
ATOM   3061  N   SER A 216     -31.069 -19.309 -32.069  1.00 51.97           N  
ATOM   3062  H   SER A 216     -31.446 -18.393 -32.267  1.00 51.97           H  
ATOM   3063  CA  SER A 216     -31.836 -20.472 -32.531  1.00 51.97           C  
ATOM   3064  HA  SER A 216     -32.087 -21.075 -31.658  1.00 51.97           H  
ATOM   3065  C   SER A 216     -31.056 -21.375 -33.490  1.00 51.97           C  
ATOM   3066  CB  SER A 216     -33.157 -20.030 -33.173  1.00 51.97           C  
ATOM   3067  HB2 SER A 216     -33.759 -19.523 -32.420  1.00 51.97           H  
ATOM   3068  HB3 SER A 216     -33.703 -20.909 -33.515  1.00 51.97           H  
ATOM   3069  O   SER A 216     -31.232 -22.586 -33.444  1.00 51.97           O  
ATOM   3070  OG  SER A 216     -32.953 -19.145 -34.262  1.00 51.97           O  
ATOM   3071  HG  SER A 216     -32.509 -19.615 -34.972  1.00 51.97           H  
ATOM   3072  N   PHE A 217     -30.159 -20.818 -34.313  1.00 54.68           N  
ATOM   3073  H   PHE A 217     -30.016 -19.819 -34.275  1.00 54.68           H  
ATOM   3074  CA  PHE A 217     -29.277 -21.613 -35.179  1.00 54.68           C  
ATOM   3075  HA  PHE A 217     -29.881 -22.305 -35.766  1.00 54.68           H  
ATOM   3076  C   PHE A 217     -28.292 -22.467 -34.362  1.00 54.68           C  
ATOM   3077  CB  PHE A 217     -28.541 -20.672 -36.144  1.00 54.68           C  
ATOM   3078  HB2 PHE A 217     -29.267 -20.225 -36.824  1.00 54.68           H  
ATOM   3079  HB3 PHE A 217     -28.082 -19.863 -35.576  1.00 54.68           H  
ATOM   3080  O   PHE A 217     -28.069 -23.630 -34.686  1.00 54.68           O  
ATOM   3081  CG  PHE A 217     -27.463 -21.360 -36.959  1.00 54.68           C  
ATOM   3082  CD1 PHE A 217     -26.109 -21.219 -36.597  1.00 54.68           C  
ATOM   3083  HD1 PHE A 217     -25.834 -20.602 -35.755  1.00 54.68           H  
ATOM   3084  CD2 PHE A 217     -27.814 -22.189 -38.041  1.00 54.68           C  
ATOM   3085  HD2 PHE A 217     -28.852 -22.321 -38.307  1.00 54.68           H  
ATOM   3086  CE1 PHE A 217     -25.112 -21.906 -37.311  1.00 54.68           C  
ATOM   3087  HE1 PHE A 217     -24.078 -21.815 -37.015  1.00 54.68           H  
ATOM   3088  CE2 PHE A 217     -26.815 -22.870 -38.761  1.00 54.68           C  
ATOM   3089  HE2 PHE A 217     -27.088 -23.519 -39.580  1.00 54.68           H  
ATOM   3090  CZ  PHE A 217     -25.465 -22.731 -38.393  1.00 54.68           C  
ATOM   3091  HZ  PHE A 217     -24.699 -23.275 -38.928  1.00 54.68           H  
ATOM   3092  N   LEU A 218     -27.763 -21.923 -33.261  1.00 49.25           N  
ATOM   3093  H   LEU A 218     -28.002 -20.968 -33.034  1.00 49.25           H  
ATOM   3094  CA  LEU A 218     -26.907 -22.658 -32.321  1.00 49.25           C  
ATOM   3095  HA  LEU A 218     -26.269 -23.334 -32.889  1.00 49.25           H  
ATOM   3096  C   LEU A 218     -27.697 -23.569 -31.359  1.00 49.25           C  
ATOM   3097  CB  LEU A 218     -26.006 -21.661 -31.568  1.00 49.25           C  
ATOM   3098  HB2 LEU A 218     -26.642 -20.969 -31.016  1.00 49.25           H  
ATOM   3099  HB3 LEU A 218     -25.411 -22.216 -30.843  1.00 49.25           H  
ATOM   3100  O   LEU A 218     -27.096 -24.380 -30.664  1.00 49.25           O  
ATOM   3101  CG  LEU A 218     -25.049 -20.853 -32.467  1.00 49.25           C  
ATOM   3102  HG  LEU A 218     -25.624 -20.271 -33.187  1.00 49.25           H  
ATOM   3103  CD1 LEU A 218     -24.246 -19.878 -31.606  1.00 49.25           C  
ATOM   3104 HD11 LEU A 218     -23.659 -20.427 -30.869  1.00 49.25           H  
ATOM   3105 HD12 LEU A 218     -24.927 -19.197 -31.095  1.00 49.25           H  
ATOM   3106 HD13 LEU A 218     -23.576 -19.297 -32.239  1.00 49.25           H  
ATOM   3107  CD2 LEU A 218     -24.059 -21.739 -33.232  1.00 49.25           C  
ATOM   3108 HD21 LEU A 218     -23.512 -22.374 -32.536  1.00 49.25           H  
ATOM   3109 HD22 LEU A 218     -23.352 -21.117 -33.782  1.00 49.25           H  
ATOM   3110 HD23 LEU A 218     -24.592 -22.363 -33.950  1.00 49.25           H  
ATOM   3111  N   GLN A 219     -29.031 -23.476 -31.342  1.00 54.23           N  
ATOM   3112  H   GLN A 219     -29.455 -22.735 -31.883  1.00 54.23           H  
ATOM   3113  CA  GLN A 219     -29.923 -24.429 -30.670  1.00 54.23           C  
ATOM   3114  HA  GLN A 219     -29.368 -24.925 -29.874  1.00 54.23           H  
ATOM   3115  C   GLN A 219     -30.403 -25.562 -31.602  1.00 54.23           C  
ATOM   3116  CB  GLN A 219     -31.099 -23.681 -30.015  1.00 54.23           C  
ATOM   3117  HB2 GLN A 219     -31.822 -24.413 -29.657  1.00 54.23           H  
ATOM   3118  HB3 GLN A 219     -31.592 -23.054 -30.757  1.00 54.23           H  
ATOM   3119  O   GLN A 219     -31.034 -26.506 -31.131  1.00 54.23           O  
ATOM   3120  CG  GLN A 219     -30.654 -22.820 -28.818  1.00 54.23           C  
ATOM   3121  HG2 GLN A 219     -29.904 -22.095 -29.135  1.00 54.23           H  
ATOM   3122  HG3 GLN A 219     -30.199 -23.467 -28.068  1.00 54.23           H  
ATOM   3123  CD  GLN A 219     -31.817 -22.071 -28.172  1.00 54.23           C  
ATOM   3124  NE2 GLN A 219     -32.729 -22.766 -27.529  1.00 54.23           N  
ATOM   3125 HE21 GLN A 219     -33.480 -22.254 -27.088  1.00 54.23           H  
ATOM   3126 HE22 GLN A 219     -32.648 -23.771 -27.463  1.00 54.23           H  
ATOM   3127  OE1 GLN A 219     -31.927 -20.851 -28.215  1.00 54.23           O  
ATOM   3128  N   GLN A 220     -30.087 -25.518 -32.903  1.00 59.36           N  
ATOM   3129  H   GLN A 220     -29.560 -24.727 -33.244  1.00 59.36           H  
ATOM   3130  CA  GLN A 220     -30.207 -26.678 -33.791  1.00 59.36           C  
ATOM   3131  HA  GLN A 220     -31.042 -27.293 -33.458  1.00 59.36           H  
ATOM   3132  C   GLN A 220     -28.903 -27.494 -33.726  1.00 59.36           C  
ATOM   3133  CB  GLN A 220     -30.491 -26.235 -35.236  1.00 59.36           C  
ATOM   3134  HB2 GLN A 220     -29.745 -25.506 -35.551  1.00 59.36           H  
ATOM   3135  HB3 GLN A 220     -30.406 -27.107 -35.885  1.00 59.36           H  
ATOM   3136  O   GLN A 220     -27.844 -26.934 -34.016  1.00 59.36           O  
ATOM   3137  CG  GLN A 220     -31.893 -25.634 -35.411  1.00 59.36           C  
ATOM   3138  HG2 GLN A 220     -32.641 -26.374 -35.127  1.00 59.36           H  
ATOM   3139  HG3 GLN A 220     -32.003 -24.764 -34.765  1.00 59.36           H  
ATOM   3140  CD  GLN A 220     -32.142 -25.205 -36.853  1.00 59.36           C  
ATOM   3141  NE2 GLN A 220     -32.312 -26.133 -37.772  1.00 59.36           N  
ATOM   3142 HE21 GLN A 220     -32.250 -27.116 -37.547  1.00 59.36           H  
ATOM   3143 HE22 GLN A 220     -32.446 -25.810 -38.720  1.00 59.36           H  
ATOM   3144  OE1 GLN A 220     -32.180 -24.031 -37.187  1.00 59.36           O  
ATOM   3145  N   PRO A 221     -28.933 -28.805 -33.414  1.00 53.31           N  
ATOM   3146  CA  PRO A 221     -27.709 -29.593 -33.244  1.00 53.31           C  
ATOM   3147  HA  PRO A 221     -27.082 -29.133 -32.480  1.00 53.31           H  
ATOM   3148  C   PRO A 221     -26.884 -29.682 -34.535  1.00 53.31           C  
ATOM   3149  CB  PRO A 221     -28.169 -30.967 -32.742  1.00 53.31           C  
ATOM   3150  HB2 PRO A 221     -27.550 -31.777 -33.127  1.00 53.31           H  
ATOM   3151  HB3 PRO A 221     -28.160 -30.973 -31.652  1.00 53.31           H  
ATOM   3152  O   PRO A 221     -25.661 -29.613 -34.486  1.00 53.31           O  
ATOM   3153  CG  PRO A 221     -29.612 -31.074 -33.235  1.00 53.31           C  
ATOM   3154  HG2 PRO A 221     -29.623 -31.416 -34.270  1.00 53.31           H  
ATOM   3155  HG3 PRO A 221     -30.208 -31.735 -32.606  1.00 53.31           H  
ATOM   3156  CD  PRO A 221     -30.106 -29.629 -33.166  1.00 53.31           C  
ATOM   3157  HD2 PRO A 221     -30.494 -29.417 -32.169  1.00 53.31           H  
ATOM   3158  HD3 PRO A 221     -30.880 -29.466 -33.916  1.00 53.31           H  
ATOM   3159  N   GLU A 222     -27.533 -29.739 -35.701  1.00 61.02           N  
ATOM   3160  H   GLU A 222     -28.537 -29.846 -35.690  1.00 61.02           H  
ATOM   3161  CA  GLU A 222     -26.865 -29.696 -37.010  1.00 61.02           C  
ATOM   3162  HA  GLU A 222     -26.093 -30.465 -37.053  1.00 61.02           H  
ATOM   3163  C   GLU A 222     -26.193 -28.339 -37.283  1.00 61.02           C  
ATOM   3164  CB  GLU A 222     -27.894 -29.967 -38.115  1.00 61.02           C  
ATOM   3165  HB2 GLU A 222     -27.397 -29.897 -39.082  1.00 61.02           H  
ATOM   3166  HB3 GLU A 222     -28.658 -29.190 -38.069  1.00 61.02           H  
ATOM   3167  O   GLU A 222     -25.102 -28.292 -37.852  1.00 61.02           O  
ATOM   3168  CG  GLU A 222     -28.565 -31.342 -38.008  1.00 61.02           C  
ATOM   3169  HG2 GLU A 222     -27.811 -32.118 -38.138  1.00 61.02           H  
ATOM   3170  HG3 GLU A 222     -29.012 -31.463 -37.022  1.00 61.02           H  
ATOM   3171  CD  GLU A 222     -29.661 -31.462 -39.070  1.00 61.02           C  
ATOM   3172  OE1 GLU A 222     -29.457 -32.231 -40.035  1.00 61.02           O  
ATOM   3173  OE2 GLU A 222     -30.676 -30.745 -38.911  1.00 61.02           O  
ATOM   3174  N   GLY A 223     -26.812 -27.235 -36.847  1.00 57.13           N  
ATOM   3175  H   GLY A 223     -27.652 -27.350 -36.299  1.00 57.13           H  
ATOM   3176  CA  GLY A 223     -26.265 -25.882 -36.981  1.00 57.13           C  
ATOM   3177  HA2 GLY A 223     -27.032 -25.157 -36.707  1.00 57.13           H  
ATOM   3178  HA3 GLY A 223     -25.963 -25.706 -38.013  1.00 57.13           H  
ATOM   3179  C   GLY A 223     -25.058 -25.666 -36.070  1.00 57.13           C  
ATOM   3180  O   GLY A 223     -23.995 -25.247 -36.533  1.00 57.13           O  
ATOM   3181  N   ALA A 224     -25.186 -26.049 -34.798  1.00 54.84           N  
ATOM   3182  H   ALA A 224     -26.093 -26.370 -34.488  1.00 54.84           H  
ATOM   3183  CA  ALA A 224     -24.100 -26.034 -33.824  1.00 54.84           C  
ATOM   3184  HA  ALA A 224     -23.713 -25.017 -33.750  1.00 54.84           H  
ATOM   3185  C   ALA A 224     -22.934 -26.946 -34.246  1.00 54.84           C  
ATOM   3186  CB  ALA A 224     -24.671 -26.434 -32.460  1.00 54.84           C  
ATOM   3187  HB1 ALA A 224     -23.887 -26.390 -31.703  1.00 54.84           H  
ATOM   3188  HB2 ALA A 224     -25.470 -25.748 -32.179  1.00 54.84           H  
ATOM   3189  HB3 ALA A 224     -25.073 -27.446 -32.498  1.00 54.84           H  
ATOM   3190  O   ALA A 224     -21.793 -26.490 -34.310  1.00 54.84           O  
ATOM   3191  N   HIS A 225     -23.199 -28.206 -34.610  1.00 55.66           N  
ATOM   3192  H   HIS A 225     -24.146 -28.550 -34.537  1.00 55.66           H  
ATOM   3193  CA  HIS A 225     -22.158 -29.136 -35.050  1.00 55.66           C  
ATOM   3194  HA  HIS A 225     -21.360 -29.125 -34.308  1.00 55.66           H  
ATOM   3195  C   HIS A 225     -21.534 -28.720 -36.391  1.00 55.66           C  
ATOM   3196  CB  HIS A 225     -22.710 -30.565 -35.110  1.00 55.66           C  
ATOM   3197  HB2 HIS A 225     -23.500 -30.621 -35.860  1.00 55.66           H  
ATOM   3198  HB3 HIS A 225     -23.138 -30.827 -34.142  1.00 55.66           H  
ATOM   3199  O   HIS A 225     -20.323 -28.849 -36.567  1.00 55.66           O  
ATOM   3200  CG  HIS A 225     -21.633 -31.565 -35.446  1.00 55.66           C  
ATOM   3201  CD2 HIS A 225     -20.663 -32.029 -34.598  1.00 55.66           C  
ATOM   3202  HD2 HIS A 225     -20.565 -31.786 -33.551  1.00 55.66           H  
ATOM   3203  ND1 HIS A 225     -21.366 -32.086 -36.692  1.00 55.66           N  
ATOM   3204  HD1 HIS A 225     -21.912 -31.944 -37.529  1.00 55.66           H  
ATOM   3205  CE1 HIS A 225     -20.257 -32.840 -36.597  1.00 55.66           C  
ATOM   3206  HE1 HIS A 225     -19.794 -33.373 -37.414  1.00 55.66           H  
ATOM   3207  NE2 HIS A 225     -19.789 -32.829 -35.341  1.00 55.66           N  
ATOM   3208  N   GLY A 226     -22.310 -28.162 -37.326  1.00 66.85           N  
ATOM   3209  H   GLY A 226     -23.307 -28.121 -37.170  1.00 66.85           H  
ATOM   3210  CA  GLY A 226     -21.796 -27.595 -38.575  1.00 66.85           C  
ATOM   3211  HA2 GLY A 226     -21.253 -28.362 -39.128  1.00 66.85           H  
ATOM   3212  HA3 GLY A 226     -22.641 -27.258 -39.177  1.00 66.85           H  
ATOM   3213  C   GLY A 226     -20.866 -26.401 -38.338  1.00 66.85           C  
ATOM   3214  O   GLY A 226     -19.775 -26.341 -38.911  1.00 66.85           O  
ATOM   3215  N   PHE A 227     -21.243 -25.495 -37.431  1.00 62.10           N  
ATOM   3216  H   PHE A 227     -22.154 -25.590 -37.007  1.00 62.10           H  
ATOM   3217  CA  PHE A 227     -20.406 -24.373 -36.999  1.00 62.10           C  
ATOM   3218  HA  PHE A 227     -20.101 -23.806 -37.879  1.00 62.10           H  
ATOM   3219  C   PHE A 227     -19.122 -24.851 -36.302  1.00 62.10           C  
ATOM   3220  CB  PHE A 227     -21.237 -23.448 -36.099  1.00 62.10           C  
ATOM   3221  HB2 PHE A 227     -21.627 -24.018 -35.256  1.00 62.10           H  
ATOM   3222  HB3 PHE A 227     -22.093 -23.085 -36.668  1.00 62.10           H  
ATOM   3223  O   PHE A 227     -18.030 -24.426 -36.676  1.00 62.10           O  
ATOM   3224  CG  PHE A 227     -20.468 -22.254 -35.569  1.00 62.10           C  
ATOM   3225  CD1 PHE A 227     -19.946 -22.273 -34.261  1.00 62.10           C  
ATOM   3226  HD1 PHE A 227     -20.108 -23.131 -33.625  1.00 62.10           H  
ATOM   3227  CD2 PHE A 227     -20.256 -21.130 -36.389  1.00 62.10           C  
ATOM   3228  HD2 PHE A 227     -20.655 -21.110 -37.392  1.00 62.10           H  
ATOM   3229  CE1 PHE A 227     -19.213 -21.175 -33.778  1.00 62.10           C  
ATOM   3230  HE1 PHE A 227     -18.817 -21.191 -32.773  1.00 62.10           H  
ATOM   3231  CE2 PHE A 227     -19.523 -20.031 -35.905  1.00 62.10           C  
ATOM   3232  HE2 PHE A 227     -19.359 -19.169 -36.535  1.00 62.10           H  
ATOM   3233  CZ  PHE A 227     -19.000 -20.054 -34.600  1.00 62.10           C  
ATOM   3234  HZ  PHE A 227     -18.438 -19.211 -34.227  1.00 62.10           H  
ATOM   3235  N   LEU A 228     -19.222 -25.793 -35.358  1.00 62.79           N  
ATOM   3236  H   LEU A 228     -20.147 -26.090 -35.080  1.00 62.79           H  
ATOM   3237  CA  LEU A 228     -18.069 -26.395 -34.679  1.00 62.79           C  
ATOM   3238  HA  LEU A 228     -17.463 -25.597 -34.249  1.00 62.79           H  
ATOM   3239  C   LEU A 228     -17.156 -27.156 -35.652  1.00 62.79           C  
ATOM   3240  CB  LEU A 228     -18.564 -27.317 -33.549  1.00 62.79           C  
ATOM   3241  HB2 LEU A 228     -17.730 -27.925 -33.197  1.00 62.79           H  
ATOM   3242  HB3 LEU A 228     -19.310 -27.997 -33.961  1.00 62.79           H  
ATOM   3243  O   LEU A 228     -15.936 -27.048 -35.552  1.00 62.79           O  
ATOM   3244  CG  LEU A 228     -19.167 -26.579 -32.337  1.00 62.79           C  
ATOM   3245  HG  LEU A 228     -19.909 -25.853 -32.672  1.00 62.79           H  
ATOM   3246  CD1 LEU A 228     -19.852 -27.583 -31.412  1.00 62.79           C  
ATOM   3247 HD11 LEU A 228     -19.137 -28.322 -31.051  1.00 62.79           H  
ATOM   3248 HD12 LEU A 228     -20.656 -28.091 -31.947  1.00 62.79           H  
ATOM   3249 HD13 LEU A 228     -20.286 -27.066 -30.556  1.00 62.79           H  
ATOM   3250  CD2 LEU A 228     -18.099 -25.834 -31.531  1.00 62.79           C  
ATOM   3251 HD21 LEU A 228     -17.648 -25.045 -32.134  1.00 62.79           H  
ATOM   3252 HD22 LEU A 228     -17.330 -26.528 -31.192  1.00 62.79           H  
ATOM   3253 HD23 LEU A 228     -18.562 -25.371 -30.660  1.00 62.79           H  
ATOM   3254  N   THR A 229     -17.717 -27.854 -36.643  1.00 65.33           N  
ATOM   3255  H   THR A 229     -18.722 -27.945 -36.640  1.00 65.33           H  
ATOM   3256  CA  THR A 229     -16.959 -28.523 -37.715  1.00 65.33           C  
ATOM   3257  HA  THR A 229     -16.234 -29.200 -37.263  1.00 65.33           H  
ATOM   3258  C   THR A 229     -16.191 -27.504 -38.555  1.00 65.33           C  
ATOM   3259  CB  THR A 229     -17.888 -29.355 -38.616  1.00 65.33           C  
ATOM   3260  HB  THR A 229     -18.674 -28.721 -39.027  1.00 65.33           H  
ATOM   3261  O   THR A 229     -14.997 -27.683 -38.804  1.00 65.33           O  
ATOM   3262  CG2 THR A 229     -17.152 -30.042 -39.769  1.00 65.33           C  
ATOM   3263 HG21 THR A 229     -17.845 -30.699 -40.295  1.00 65.33           H  
ATOM   3264 HG22 THR A 229     -16.326 -30.636 -39.379  1.00 65.33           H  
ATOM   3265 HG23 THR A 229     -16.775 -29.302 -40.474  1.00 65.33           H  
ATOM   3266  OG1 THR A 229     -18.475 -30.390 -37.873  1.00 65.33           O  
ATOM   3267  HG1 THR A 229     -19.118 -30.003 -37.274  1.00 65.33           H  
ATOM   3268  N   ALA A 230     -16.831 -26.400 -38.953  1.00 62.79           N  
ATOM   3269  H   ALA A 230     -17.811 -26.297 -38.727  1.00 62.79           H  
ATOM   3270  CA  ALA A 230     -16.170 -25.314 -39.669  1.00 62.79           C  
ATOM   3271  HA  ALA A 230     -15.691 -25.730 -40.555  1.00 62.79           H  
ATOM   3272  C   ALA A 230     -15.071 -24.652 -38.817  1.00 62.79           C  
ATOM   3273  CB  ALA A 230     -17.232 -24.307 -40.129  1.00 62.79           C  
ATOM   3274  HB1 ALA A 230     -17.973 -24.809 -40.753  1.00 62.79           H  
ATOM   3275  HB2 ALA A 230     -16.760 -23.509 -40.703  1.00 62.79           H  
ATOM   3276  HB3 ALA A 230     -17.736 -23.872 -39.267  1.00 62.79           H  
ATOM   3277  O   ALA A 230     -13.965 -24.428 -39.310  1.00 62.79           O  
ATOM   3278  N   HIS A 231     -15.322 -24.408 -37.531  1.00 57.48           N  
ATOM   3279  H   HIS A 231     -16.254 -24.578 -37.181  1.00 57.48           H  
ATOM   3280  CA  HIS A 231     -14.351 -23.789 -36.633  1.00 57.48           C  
ATOM   3281  HA  HIS A 231     -13.966 -22.894 -37.123  1.00 57.48           H  
ATOM   3282  C   HIS A 231     -13.152 -24.711 -36.349  1.00 57.48           C  
ATOM   3283  CB  HIS A 231     -15.065 -23.345 -35.350  1.00 57.48           C  
ATOM   3284  HB2 HIS A 231     -16.030 -22.912 -35.616  1.00 57.48           H  
ATOM   3285  HB3 HIS A 231     -15.250 -24.207 -34.710  1.00 57.48           H  
ATOM   3286  O   HIS A 231     -12.005 -24.264 -36.420  1.00 57.48           O  
ATOM   3287  CG  HIS A 231     -14.303 -22.300 -34.576  1.00 57.48           C  
ATOM   3288  CD2 HIS A 231     -14.852 -21.254 -33.885  1.00 57.48           C  
ATOM   3289  HD2 HIS A 231     -15.906 -21.044 -33.780  1.00 57.48           H  
ATOM   3290  ND1 HIS A 231     -12.933 -22.177 -34.473  1.00 57.48           N  
ATOM   3291  HD1 HIS A 231     -12.246 -22.777 -34.907  1.00 57.48           H  
ATOM   3292  CE1 HIS A 231     -12.667 -21.086 -33.736  1.00 57.48           C  
ATOM   3293  HE1 HIS A 231     -11.681 -20.723 -33.489  1.00 57.48           H  
ATOM   3294  NE2 HIS A 231     -13.807 -20.491 -33.358  1.00 57.48           N  
ATOM   3295  N   GLN A 232     -13.377 -26.008 -36.105  1.00 61.76           N  
ATOM   3296  H   GLN A 232     -14.333 -26.323 -36.022  1.00 61.76           H  
ATOM   3297  CA  GLN A 232     -12.303 -26.993 -35.941  1.00 61.76           C  
ATOM   3298  HA  GLN A 232     -11.601 -26.624 -35.194  1.00 61.76           H  
ATOM   3299  C   GLN A 232     -11.507 -27.198 -37.239  1.00 61.76           C  
ATOM   3300  CB  GLN A 232     -12.857 -28.343 -35.460  1.00 61.76           C  
ATOM   3301  HB2 GLN A 232     -12.063 -29.074 -35.614  1.00 61.76           H  
ATOM   3302  HB3 GLN A 232     -13.707 -28.640 -36.073  1.00 61.76           H  
ATOM   3303  O   GLN A 232     -10.283 -27.311 -37.186  1.00 61.76           O  
ATOM   3304  CG  GLN A 232     -13.249 -28.379 -33.971  1.00 61.76           C  
ATOM   3305  HG2 GLN A 232     -14.154 -27.791 -33.819  1.00 61.76           H  
ATOM   3306  HG3 GLN A 232     -12.455 -27.932 -33.373  1.00 61.76           H  
ATOM   3307  CD  GLN A 232     -13.470 -29.806 -33.458  1.00 61.76           C  
ATOM   3308  NE2 GLN A 232     -14.414 -30.028 -32.573  1.00 61.76           N  
ATOM   3309 HE21 GLN A 232     -14.542 -30.976 -32.248  1.00 61.76           H  
ATOM   3310 HE22 GLN A 232     -15.007 -29.283 -32.237  1.00 61.76           H  
ATOM   3311  OE1 GLN A 232     -12.769 -30.743 -33.827  1.00 61.76           O  
ATOM   3312  N   LYS A 233     -12.166 -27.198 -38.410  1.00 66.63           N  
ATOM   3313  H   LYS A 233     -13.175 -27.167 -38.384  1.00 66.63           H  
ATOM   3314  CA  LYS A 233     -11.501 -27.198 -39.725  1.00 66.63           C  
ATOM   3315  HA  LYS A 233     -10.893 -28.098 -39.821  1.00 66.63           H  
ATOM   3316  C   LYS A 233     -10.547 -26.011 -39.850  1.00 66.63           C  
ATOM   3317  CB  LYS A 233     -12.567 -27.191 -40.839  1.00 66.63           C  
ATOM   3318  HB2 LYS A 233     -13.098 -28.143 -40.828  1.00 66.63           H  
ATOM   3319  HB3 LYS A 233     -13.292 -26.406 -40.624  1.00 66.63           H  
ATOM   3320  O   LYS A 233      -9.385 -26.202 -40.194  1.00 66.63           O  
ATOM   3321  CG  LYS A 233     -12.004 -26.946 -42.251  1.00 66.63           C  
ATOM   3322  HG2 LYS A 233     -11.425 -27.815 -42.565  1.00 66.63           H  
ATOM   3323  HG3 LYS A 233     -11.352 -26.072 -42.251  1.00 66.63           H  
ATOM   3324  CD  LYS A 233     -13.128 -26.678 -43.260  1.00 66.63           C  
ATOM   3325  HD2 LYS A 233     -13.732 -27.580 -43.362  1.00 66.63           H  
ATOM   3326  HD3 LYS A 233     -13.767 -25.874 -42.896  1.00 66.63           H  
ATOM   3327  CE  LYS A 233     -12.520 -26.314 -44.623  1.00 66.63           C  
ATOM   3328  HE2 LYS A 233     -11.451 -26.524 -44.591  1.00 66.63           H  
ATOM   3329  HE3 LYS A 233     -12.958 -26.960 -45.383  1.00 66.63           H  
ATOM   3330  NZ  LYS A 233     -12.730 -24.891 -44.977  1.00 66.63           N  
ATOM   3331  HZ1 LYS A 233     -12.280 -24.306 -44.288  1.00 66.63           H  
ATOM   3332  HZ2 LYS A 233     -12.285 -24.694 -45.863  1.00 66.63           H  
ATOM   3333  HZ3 LYS A 233     -13.715 -24.676 -45.042  1.00 66.63           H  
ATOM   3334  N   HIS A 234     -11.019 -24.796 -39.571  1.00 58.96           N  
ATOM   3335  H   HIS A 234     -11.982 -24.703 -39.278  1.00 58.96           H  
ATOM   3336  CA  HIS A 234     -10.208 -23.587 -39.733  1.00 58.96           C  
ATOM   3337  HA  HIS A 234      -9.705 -23.630 -40.700  1.00 58.96           H  
ATOM   3338  C   HIS A 234      -9.073 -23.500 -38.703  1.00 58.96           C  
ATOM   3339  CB  HIS A 234     -11.112 -22.349 -39.769  1.00 58.96           C  
ATOM   3340  HB2 HIS A 234     -10.505 -21.471 -39.548  1.00 58.96           H  
ATOM   3341  HB3 HIS A 234     -11.880 -22.422 -39.000  1.00 58.96           H  
ATOM   3342  O   HIS A 234      -7.971 -23.115 -39.078  1.00 58.96           O  
ATOM   3343  CG  HIS A 234     -11.761 -22.122 -41.120  1.00 58.96           C  
ATOM   3344  CD2 HIS A 234     -12.661 -22.932 -41.757  1.00 58.96           C  
ATOM   3345  HD2 HIS A 234     -13.050 -23.862 -41.370  1.00 58.96           H  
ATOM   3346  ND1 HIS A 234     -11.592 -20.978 -41.892  1.00 58.96           N  
ATOM   3347  HD1 HIS A 234     -12.416 -21.089 -42.937  1.00 58.96           H  
ATOM   3348  CE1 HIS A 234     -12.583 -20.302 -43.658  1.00 58.96           C  
ATOM   3349  HE1 HIS A 234     -13.083 -22.255 -42.884  1.00 58.96           H  
ATOM   3350  NE2 HIS A 234     -13.942 -22.418 -43.389  1.00 58.96           N  
ATOM   3351  N   VAL A 235      -9.258 -23.985 -37.469  1.00 52.84           N  
ATOM   3352  H   VAL A 235     -10.193 -24.244 -37.188  1.00 52.84           H  
ATOM   3353  CA  VAL A 235      -8.157 -24.137 -36.492  1.00 52.84           C  
ATOM   3354  HA  VAL A 235      -7.631 -23.185 -36.415  1.00 52.84           H  
ATOM   3355  C   VAL A 235      -7.118 -25.165 -36.962  1.00 52.84           C  
ATOM   3356  CB  VAL A 235      -8.707 -24.478 -35.090  1.00 52.84           C  
ATOM   3357  HB  VAL A 235      -9.415 -25.302 -35.179  1.00 52.84           H  
ATOM   3358  O   VAL A 235      -5.922 -24.875 -36.951  1.00 52.84           O  
ATOM   3359  CG1 VAL A 235      -7.617 -24.887 -34.090  1.00 52.84           C  
ATOM   3360 HG11 VAL A 235      -8.055 -25.026 -33.101  1.00 52.84           H  
ATOM   3361 HG12 VAL A 235      -6.851 -24.114 -34.032  1.00 52.84           H  
ATOM   3362 HG13 VAL A 235      -7.155 -25.829 -34.388  1.00 52.84           H  
ATOM   3363  CG2 VAL A 235      -9.431 -23.262 -34.499  1.00 52.84           C  
ATOM   3364 HG21 VAL A 235     -10.185 -22.890 -35.193  1.00 52.84           H  
ATOM   3365 HG22 VAL A 235      -8.719 -22.461 -34.303  1.00 52.84           H  
ATOM   3366 HG23 VAL A 235      -9.918 -23.539 -33.564  1.00 52.84           H  
ATOM   3367  N   ARG A 236      -7.539 -26.343 -37.449  1.00 57.97           N  
ATOM   3368  H   ARG A 236      -8.530 -26.538 -37.442  1.00 57.97           H  
ATOM   3369  CA  ARG A 236      -6.615 -27.368 -37.980  1.00 57.97           C  
ATOM   3370  HA  ARG A 236      -5.777 -27.455 -37.288  1.00 57.97           H  
ATOM   3371  C   ARG A 236      -5.957 -26.967 -39.312  1.00 57.97           C  
ATOM   3372  CB  ARG A 236      -7.305 -28.744 -38.056  1.00 57.97           C  
ATOM   3373  HB2 ARG A 236      -6.645 -29.433 -38.583  1.00 57.97           H  
ATOM   3374  HB3 ARG A 236      -8.232 -28.658 -38.624  1.00 57.97           H  
ATOM   3375  O   ARG A 236      -4.925 -27.536 -39.659  1.00 57.97           O  
ATOM   3376  CG  ARG A 236      -7.598 -29.331 -36.661  1.00 57.97           C  
ATOM   3377  HG2 ARG A 236      -6.679 -29.333 -36.074  1.00 57.97           H  
ATOM   3378  HG3 ARG A 236      -8.331 -28.708 -36.148  1.00 57.97           H  
ATOM   3379  CD  ARG A 236      -8.128 -30.771 -36.747  1.00 57.97           C  
ATOM   3380  HD2 ARG A 236      -7.352 -31.404 -37.179  1.00 57.97           H  
ATOM   3381  HD3 ARG A 236      -8.985 -30.791 -37.420  1.00 57.97           H  
ATOM   3382  NE  ARG A 236      -8.492 -31.304 -35.413  1.00 57.97           N  
ATOM   3383  HE  ARG A 236      -7.733 -31.509 -34.779  1.00 57.97           H  
ATOM   3384  NH1 ARG A 236     -10.781 -31.320 -35.643  1.00 57.97           N  
ATOM   3385 HH11 ARG A 236     -10.712 -31.078 -36.621  1.00 57.97           H  
ATOM   3386 HH12 ARG A 236     -11.672 -31.346 -35.168  1.00 57.97           H  
ATOM   3387  NH2 ARG A 236      -9.905 -31.824 -33.686  1.00 57.97           N  
ATOM   3388 HH21 ARG A 236      -9.136 -32.045 -33.070  1.00 57.97           H  
ATOM   3389 HH22 ARG A 236     -10.855 -31.879 -33.349  1.00 57.97           H  
ATOM   3390  CZ  ARG A 236      -9.710 -31.484 -34.926  1.00 57.97           C  
ATOM   3391  N   GLN A 237      -6.496 -25.972 -40.023  1.00 59.82           N  
ATOM   3392  H   GLN A 237      -7.398 -25.623 -39.731  1.00 59.82           H  
ATOM   3393  CA  GLN A 237      -5.798 -25.276 -41.110  1.00 59.82           C  
ATOM   3394  HA  GLN A 237      -5.206 -25.999 -41.670  1.00 59.82           H  
ATOM   3395  C   GLN A 237      -4.802 -24.233 -40.575  1.00 59.82           C  
ATOM   3396  CB  GLN A 237      -6.798 -24.631 -42.087  1.00 59.82           C  
ATOM   3397  HB2 GLN A 237      -6.250 -23.916 -42.701  1.00 59.82           H  
ATOM   3398  HB3 GLN A 237      -7.560 -24.082 -41.533  1.00 59.82           H  
ATOM   3399  O   GLN A 237      -3.656 -24.243 -41.006  1.00 59.82           O  
ATOM   3400  CG  GLN A 237      -7.474 -25.649 -43.025  1.00 59.82           C  
ATOM   3401  HG2 GLN A 237      -8.080 -26.342 -42.442  1.00 59.82           H  
ATOM   3402  HG3 GLN A 237      -6.703 -26.219 -43.542  1.00 59.82           H  
ATOM   3403  CD  GLN A 237      -8.357 -24.973 -44.077  1.00 59.82           C  
ATOM   3404  NE2 GLN A 237      -7.781 -24.177 -44.953  1.00 59.82           N  
ATOM   3405 HE21 GLN A 237      -6.790 -23.990 -44.895  1.00 59.82           H  
ATOM   3406 HE22 GLN A 237      -8.369 -23.708 -45.626  1.00 59.82           H  
ATOM   3407  OE1 GLN A 237      -9.570 -25.154 -44.151  1.00 59.82           O  
ATOM   3408  N   PHE A 238      -5.191 -23.385 -39.616  1.00 49.85           N  
ATOM   3409  H   PHE A 238      -6.153 -23.409 -39.308  1.00 49.85           H  
ATOM   3410  CA  PHE A 238      -4.337 -22.327 -39.055  1.00 49.85           C  
ATOM   3411  HA  PHE A 238      -4.046 -21.654 -39.861  1.00 49.85           H  
ATOM   3412  C   PHE A 238      -3.047 -22.877 -38.427  1.00 49.85           C  
ATOM   3413  CB  PHE A 238      -5.143 -21.516 -38.030  1.00 49.85           C  
ATOM   3414  HB2 PHE A 238      -5.994 -21.058 -38.533  1.00 49.85           H  
ATOM   3415  HB3 PHE A 238      -5.536 -22.189 -37.268  1.00 49.85           H  
ATOM   3416  O   PHE A 238      -1.954 -22.402 -38.735  1.00 49.85           O  
ATOM   3417  CG  PHE A 238      -4.336 -20.425 -37.352  1.00 49.85           C  
ATOM   3418  CD1 PHE A 238      -3.817 -20.626 -36.057  1.00 49.85           C  
ATOM   3419  HD1 PHE A 238      -4.004 -21.551 -35.533  1.00 49.85           H  
ATOM   3420  CD2 PHE A 238      -4.073 -19.220 -38.029  1.00 49.85           C  
ATOM   3421  HD2 PHE A 238      -4.455 -19.062 -39.027  1.00 49.85           H  
ATOM   3422  CE1 PHE A 238      -3.047 -19.623 -35.442  1.00 49.85           C  
ATOM   3423  HE1 PHE A 238      -2.650 -19.774 -34.449  1.00 49.85           H  
ATOM   3424  CE2 PHE A 238      -3.303 -18.217 -37.413  1.00 49.85           C  
ATOM   3425  HE2 PHE A 238      -3.101 -17.293 -37.934  1.00 49.85           H  
ATOM   3426  CZ  PHE A 238      -2.791 -18.418 -36.120  1.00 49.85           C  
ATOM   3427  HZ  PHE A 238      -2.199 -17.647 -35.649  1.00 49.85           H  
ATOM   3428  N   VAL A 239      -3.151 -23.950 -37.634  1.00 51.95           N  
ATOM   3429  H   VAL A 239      -4.078 -24.279 -37.402  1.00 51.95           H  
ATOM   3430  CA  VAL A 239      -1.986 -24.647 -37.051  1.00 51.95           C  
ATOM   3431  HA  VAL A 239      -1.385 -23.917 -36.508  1.00 51.95           H  
ATOM   3432  C   VAL A 239      -1.069 -25.239 -38.137  1.00 51.95           C  
ATOM   3433  CB  VAL A 239      -2.455 -25.717 -36.041  1.00 51.95           C  
ATOM   3434  HB  VAL A 239      -3.148 -26.394 -36.541  1.00 51.95           H  
ATOM   3435  O   VAL A 239       0.134 -25.351 -37.934  1.00 51.95           O  
ATOM   3436  CG1 VAL A 239      -1.309 -26.551 -35.454  1.00 51.95           C  
ATOM   3437 HG11 VAL A 239      -1.687 -27.227 -34.687  1.00 51.95           H  
ATOM   3438 HG12 VAL A 239      -0.558 -25.895 -35.013  1.00 51.95           H  
ATOM   3439 HG13 VAL A 239      -0.837 -27.151 -36.232  1.00 51.95           H  
ATOM   3440  CG2 VAL A 239      -3.179 -25.063 -34.854  1.00 51.95           C  
ATOM   3441 HG21 VAL A 239      -3.531 -25.830 -34.164  1.00 51.95           H  
ATOM   3442 HG22 VAL A 239      -2.497 -24.396 -34.326  1.00 51.95           H  
ATOM   3443 HG23 VAL A 239      -4.041 -24.488 -35.194  1.00 51.95           H  
ATOM   3444  N   ARG A 240      -1.609 -25.547 -39.325  1.00 51.21           N  
ATOM   3445  H   ARG A 240      -2.589 -25.342 -39.458  1.00 51.21           H  
ATOM   3446  CA  ARG A 240      -0.848 -25.988 -40.510  1.00 51.21           C  
ATOM   3447  HA  ARG A 240       0.081 -26.444 -40.166  1.00 51.21           H  
ATOM   3448  C   ARG A 240      -0.362 -24.844 -41.413  1.00 51.21           C  
ATOM   3449  CB  ARG A 240      -1.634 -27.063 -41.274  1.00 51.21           C  
ATOM   3450  HB2 ARG A 240      -2.656 -26.727 -41.452  1.00 51.21           H  
ATOM   3451  HB3 ARG A 240      -1.155 -27.244 -42.236  1.00 51.21           H  
ATOM   3452  O   ARG A 240       0.228 -25.106 -42.456  1.00 51.21           O  
ATOM   3453  CG  ARG A 240      -1.639 -28.378 -40.486  1.00 51.21           C  
ATOM   3454  HG2 ARG A 240      -0.608 -28.666 -40.282  1.00 51.21           H  
ATOM   3455  HG3 ARG A 240      -2.163 -28.247 -39.539  1.00 51.21           H  
ATOM   3456  CD  ARG A 240      -2.313 -29.490 -41.294  1.00 51.21           C  
ATOM   3457  HD2 ARG A 240      -1.895 -29.476 -42.300  1.00 51.21           H  
ATOM   3458  HD3 ARG A 240      -3.383 -29.288 -41.352  1.00 51.21           H  
ATOM   3459  NE  ARG A 240      -2.079 -30.805 -40.665  1.00 51.21           N  
ATOM   3460  HE  ARG A 240      -1.924 -30.794 -39.667  1.00 51.21           H  
ATOM   3461  NH1 ARG A 240      -2.116 -32.100 -42.565  1.00 51.21           N  
ATOM   3462 HH11 ARG A 240      -2.310 -31.274 -43.112  1.00 51.21           H  
ATOM   3463 HH12 ARG A 240      -1.966 -32.993 -43.012  1.00 51.21           H  
ATOM   3464  NH2 ARG A 240      -1.647 -33.039 -40.599  1.00 51.21           N  
ATOM   3465 HH21 ARG A 240      -1.504 -33.922 -41.067  1.00 51.21           H  
ATOM   3466 HH22 ARG A 240      -1.453 -32.970 -39.610  1.00 51.21           H  
ATOM   3467  CZ  ARG A 240      -1.952 -31.969 -41.278  1.00 51.21           C  
ATOM   3468  N   SER A 241      -0.576 -23.591 -41.006  1.00 47.69           N  
ATOM   3469  H   SER A 241      -1.170 -23.463 -40.200  1.00 47.69           H  
ATOM   3470  CA  SER A 241       0.104 -22.406 -41.551  1.00 47.69           C  
ATOM   3471  HA  SER A 241       0.689 -22.709 -42.420  1.00 47.69           H  
ATOM   3472  C   SER A 241       1.121 -21.794 -40.580  1.00 47.69           C  
ATOM   3473  CB  SER A 241      -0.897 -21.358 -42.054  1.00 47.69           C  
ATOM   3474  HB2 SER A 241      -0.360 -20.444 -42.306  1.00 47.69           H  
ATOM   3475  HB3 SER A 241      -1.363 -21.734 -42.965  1.00 47.69           H  
ATOM   3476  O   SER A 241       2.024 -21.096 -41.028  1.00 47.69           O  
ATOM   3477  OG  SER A 241      -1.924 -21.056 -41.127  1.00 47.69           O  
ATOM   3478  HG  SER A 241      -1.657 -21.317 -40.243  1.00 47.69           H  
ATOM   3479  N   THR A 242       1.035 -22.084 -39.274  1.00 49.26           N  
ATOM   3480  H   THR A 242       0.237 -22.594 -38.924  1.00 49.26           H  
ATOM   3481  CA  THR A 242       2.080 -21.723 -38.295  1.00 49.26           C  
ATOM   3482  HA  THR A 242       2.582 -20.817 -38.634  1.00 49.26           H  
ATOM   3483  C   THR A 242       3.175 -22.787 -38.158  1.00 49.26           C  
ATOM   3484  CB  THR A 242       1.485 -21.415 -36.915  1.00 49.26           C  
ATOM   3485  HB  THR A 242       2.298 -21.203 -36.221  1.00 49.26           H  
ATOM   3486  O   THR A 242       4.267 -22.475 -37.685  1.00 49.26           O  
ATOM   3487  CG2 THR A 242       0.537 -20.216 -36.935  1.00 49.26           C  
ATOM   3488 HG21 THR A 242       1.055 -19.347 -37.339  1.00 49.26           H  
ATOM   3489 HG22 THR A 242      -0.337 -20.430 -37.551  1.00 49.26           H  
ATOM   3490 HG23 THR A 242       0.209 -19.990 -35.920  1.00 49.26           H  
ATOM   3491  OG1 THR A 242       0.746 -22.512 -36.433  1.00 49.26           O  
ATOM   3492  HG1 THR A 242       0.611 -22.366 -35.494  1.00 49.26           H  
ATOM   3493  N   SER A 243       2.933 -24.027 -38.605  1.00 43.37           N  
ATOM   3494  H   SER A 243       1.994 -24.248 -38.904  1.00 43.37           H  
ATOM   3495  CA  SER A 243       3.906 -25.130 -38.617  1.00 43.37           C  
ATOM   3496  HA  SER A 243       4.399 -25.153 -37.645  1.00 43.37           H  
ATOM   3497  C   SER A 243       5.007 -24.943 -39.677  1.00 43.37           C  
ATOM   3498  CB  SER A 243       3.175 -26.472 -38.782  1.00 43.37           C  
ATOM   3499  HB2 SER A 243       3.898 -27.284 -38.700  1.00 43.37           H  
ATOM   3500  HB3 SER A 243       2.437 -26.585 -37.988  1.00 43.37           H  
ATOM   3501  O   SER A 243       5.047 -25.654 -40.681  1.00 43.37           O  
ATOM   3502  OG  SER A 243       2.534 -26.546 -40.042  1.00 43.37           O  
ATOM   3503  HG  SER A 243       3.224 -26.387 -40.690  1.00 43.37           H  
ATOM   3504  N   ALA A 244       5.883 -23.961 -39.459  1.00 43.93           N  
ATOM   3505  H   ALA A 244       5.693 -23.360 -38.670  1.00 43.93           H  
ATOM   3506  CA  ALA A 244       7.037 -23.658 -40.312  1.00 43.93           C  
ATOM   3507  HA  ALA A 244       7.237 -24.506 -40.967  1.00 43.93           H  
ATOM   3508  C   ALA A 244       8.328 -23.398 -39.513  1.00 43.93           C  
ATOM   3509  CB  ALA A 244       6.675 -22.450 -41.186  1.00 43.93           C  
ATOM   3510  HB1 ALA A 244       5.794 -22.679 -41.786  1.00 43.93           H  
ATOM   3511  HB2 ALA A 244       6.468 -21.581 -40.561  1.00 43.93           H  
ATOM   3512  HB3 ALA A 244       7.506 -22.220 -41.853  1.00 43.93           H  
ATOM   3513  O   ALA A 244       9.417 -23.715 -39.990  1.00 43.93           O  
ATOM   3514  N   HIS A 245       8.224 -22.840 -38.302  1.00 42.23           N  
ATOM   3515  H   HIS A 245       7.301 -22.629 -37.948  1.00 42.23           H  
ATOM   3516  CA  HIS A 245       9.338 -22.565 -37.386  1.00 42.23           C  
ATOM   3517  HA  HIS A 245      10.203 -23.165 -37.666  1.00 42.23           H  
ATOM   3518  C   HIS A 245       8.941 -22.941 -35.946  1.00 42.23           C  
ATOM   3519  CB  HIS A 245       9.724 -21.071 -37.443  1.00 42.23           C  
ATOM   3520  HB2 HIS A 245      10.471 -20.880 -36.673  1.00 42.23           H  
ATOM   3521  HB3 HIS A 245       8.844 -20.477 -37.194  1.00 42.23           H  
ATOM   3522  O   HIS A 245       7.763 -22.888 -35.600  1.00 42.23           O  
ATOM   3523  CG  HIS A 245      10.290 -20.551 -38.748  1.00 42.23           C  
ATOM   3524  CD2 HIS A 245      10.496 -19.233 -39.062  1.00 42.23           C  
ATOM   3525  HD2 HIS A 245      10.275 -18.388 -38.428  1.00 42.23           H  
ATOM   3526  ND1 HIS A 245      10.718 -21.284 -39.831  1.00 42.23           N  
ATOM   3527  HD1 HIS A 245      10.604 -22.281 -39.950  1.00 42.23           H  
ATOM   3528  CE1 HIS A 245      11.152 -20.435 -40.775  1.00 42.23           C  
ATOM   3529  HE1 HIS A 245      11.518 -20.723 -41.749  1.00 42.23           H  
ATOM   3530  NE2 HIS A 245      11.039 -19.169 -40.349  1.00 42.23           N  
ATOM   3531  N   SER A 246       9.924 -23.259 -35.094  1.00 46.02           N  
ATOM   3532  H   SER A 246      10.867 -23.281 -35.457  1.00 46.02           H  
ATOM   3533  CA  SER A 246       9.744 -23.559 -33.659  1.00 46.02           C  
ATOM   3534  HA  SER A 246      10.692 -23.964 -33.306  1.00 46.02           H  
ATOM   3535  C   SER A 246       8.687 -24.640 -33.364  1.00 46.02           C  
ATOM   3536  CB  SER A 246       9.507 -22.271 -32.863  1.00 46.02           C  
ATOM   3537  HB2 SER A 246       8.480 -21.932 -32.997  1.00 46.02           H  
ATOM   3538  HB3 SER A 246      10.185 -21.496 -33.222  1.00 46.02           H  
ATOM   3539  O   SER A 246       7.649 -24.397 -32.745  1.00 46.02           O  
ATOM   3540  OG  SER A 246       9.775 -22.509 -31.494  1.00 46.02           O  
ATOM   3541  HG  SER A 246       9.660 -21.686 -31.013  1.00 46.02           H  
ATOM   3542  N   GLU A 247       8.965 -25.874 -33.788  1.00 45.65           N  
ATOM   3543  H   GLU A 247       9.805 -26.030 -34.327  1.00 45.65           H  
ATOM   3544  CA  GLU A 247       8.053 -27.017 -33.623  1.00 45.65           C  
ATOM   3545  HA  GLU A 247       7.122 -26.802 -34.148  1.00 45.65           H  
ATOM   3546  C   GLU A 247       7.684 -27.298 -32.157  1.00 45.65           C  
ATOM   3547  CB  GLU A 247       8.678 -28.264 -34.260  1.00 45.65           C  
ATOM   3548  HB2 GLU A 247       9.655 -28.445 -33.811  1.00 45.65           H  
ATOM   3549  HB3 GLU A 247       8.038 -29.123 -34.058  1.00 45.65           H  
ATOM   3550  O   GLU A 247       6.558 -27.703 -31.878  1.00 45.65           O  
ATOM   3551  CG  GLU A 247       8.824 -28.105 -35.778  1.00 45.65           C  
ATOM   3552  HG2 GLU A 247       9.436 -27.231 -36.001  1.00 45.65           H  
ATOM   3553  HG3 GLU A 247       7.839 -27.944 -36.216  1.00 45.65           H  
ATOM   3554  CD  GLU A 247       9.477 -29.348 -36.382  1.00 45.65           C  
ATOM   3555  OE1 GLU A 247       8.720 -30.212 -36.875  1.00 45.65           O  
ATOM   3556  OE2 GLU A 247      10.725 -29.407 -36.324  1.00 45.65           O  
ATOM   3557  N   ALA A 248       8.570 -26.995 -31.201  1.00 46.61           N  
ATOM   3558  H   ALA A 248       9.484 -26.673 -31.484  1.00 46.61           H  
ATOM   3559  CA  ALA A 248       8.265 -27.077 -29.771  1.00 46.61           C  
ATOM   3560  HA  ALA A 248       7.940 -28.092 -29.542  1.00 46.61           H  
ATOM   3561  C   ALA A 248       7.126 -26.122 -29.356  1.00 46.61           C  
ATOM   3562  CB  ALA A 248       9.553 -26.793 -28.988  1.00 46.61           C  
ATOM   3563  HB1 ALA A 248      10.322 -27.516 -29.265  1.00 46.61           H  
ATOM   3564  HB2 ALA A 248       9.358 -26.884 -27.920  1.00 46.61           H  
ATOM   3565  HB3 ALA A 248       9.912 -25.786 -29.200  1.00 46.61           H  
ATOM   3566  O   ALA A 248       6.226 -26.516 -28.611  1.00 46.61           O  
ATOM   3567  N   ALA A 249       7.106 -24.891 -29.881  1.00 49.32           N  
ATOM   3568  H   ALA A 249       7.804 -24.642 -30.568  1.00 49.32           H  
ATOM   3569  CA  ALA A 249       6.021 -23.942 -29.632  1.00 49.32           C  
ATOM   3570  HA  ALA A 249       5.836 -23.899 -28.559  1.00 49.32           H  
ATOM   3571  C   ALA A 249       4.714 -24.392 -30.307  1.00 49.32           C  
ATOM   3572  CB  ALA A 249       6.461 -22.548 -30.096  1.00 49.32           C  
ATOM   3573  HB1 ALA A 249       7.377 -22.259 -29.581  1.00 49.32           H  
ATOM   3574  HB2 ALA A 249       5.680 -21.824 -29.862  1.00 49.32           H  
ATOM   3575  HB3 ALA A 249       6.635 -22.543 -31.172  1.00 49.32           H  
ATOM   3576  O   ALA A 249       3.647 -24.308 -29.695  1.00 49.32           O  
ATOM   3577  N   ALA A 250       4.792 -24.943 -31.524  1.00 50.06           N  
ATOM   3578  H   ALA A 250       5.693 -24.972 -31.980  1.00 50.06           H  
ATOM   3579  CA  ALA A 250       3.642 -25.545 -32.202  1.00 50.06           C  
ATOM   3580  HA  ALA A 250       2.849 -24.800 -32.255  1.00 50.06           H  
ATOM   3581  C   ALA A 250       3.080 -26.758 -31.429  1.00 50.06           C  
ATOM   3582  CB  ALA A 250       4.049 -25.909 -33.635  1.00 50.06           C  
ATOM   3583  HB1 ALA A 250       3.178 -26.273 -34.180  1.00 50.06           H  
ATOM   3584  HB2 ALA A 250       4.809 -26.691 -33.623  1.00 50.06           H  
ATOM   3585  HB3 ALA A 250       4.445 -25.031 -34.145  1.00 50.06           H  
ATOM   3586  O   ALA A 250       1.862 -26.904 -31.321  1.00 50.06           O  
ATOM   3587  N   GLY A 251       3.947 -27.582 -30.830  1.00 46.52           N  
ATOM   3588  H   GLY A 251       4.929 -27.449 -31.023  1.00 46.52           H  
ATOM   3589  CA  GLY A 251       3.574 -28.707 -29.972  1.00 46.52           C  
ATOM   3590  HA2 GLY A 251       4.478 -29.248 -29.692  1.00 46.52           H  
ATOM   3591  HA3 GLY A 251       2.921 -29.384 -30.523  1.00 46.52           H  
ATOM   3592  C   GLY A 251       2.861 -28.271 -28.690  1.00 46.52           C  
ATOM   3593  O   GLY A 251       1.774 -28.768 -28.397  1.00 46.52           O  
ATOM   3594  N   VAL A 252       3.406 -27.290 -27.960  1.00 51.48           N  
ATOM   3595  H   VAL A 252       4.311 -26.936 -28.237  1.00 51.48           H  
ATOM   3596  CA  VAL A 252       2.765 -26.733 -26.751  1.00 51.48           C  
ATOM   3597  HA  VAL A 252       2.545 -27.556 -26.070  1.00 51.48           H  
ATOM   3598  C   VAL A 252       1.424 -26.069 -27.085  1.00 51.48           C  
ATOM   3599  CB  VAL A 252       3.713 -25.756 -26.023  1.00 51.48           C  
ATOM   3600  HB  VAL A 252       4.078 -25.015 -26.734  1.00 51.48           H  
ATOM   3601  O   VAL A 252       0.443 -26.270 -26.364  1.00 51.48           O  
ATOM   3602  CG1 VAL A 252       3.030 -25.017 -24.860  1.00 51.48           C  
ATOM   3603 HG11 VAL A 252       2.593 -25.736 -24.167  1.00 51.48           H  
ATOM   3604 HG12 VAL A 252       3.764 -24.408 -24.333  1.00 51.48           H  
ATOM   3605 HG13 VAL A 252       2.253 -24.353 -25.238  1.00 51.48           H  
ATOM   3606  CG2 VAL A 252       4.909 -26.510 -25.430  1.00 51.48           C  
ATOM   3607 HG21 VAL A 252       4.575 -27.223 -24.676  1.00 51.48           H  
ATOM   3608 HG22 VAL A 252       5.445 -27.053 -26.209  1.00 51.48           H  
ATOM   3609 HG23 VAL A 252       5.604 -25.805 -24.973  1.00 51.48           H  
ATOM   3610  N   ALA A 253       1.344 -25.327 -28.195  1.00 50.46           N  
ATOM   3611  H   ALA A 253       2.181 -25.170 -28.738  1.00 50.46           H  
ATOM   3612  CA  ALA A 253       0.095 -24.740 -28.674  1.00 50.46           C  
ATOM   3613  HA  ALA A 253      -0.333 -24.135 -27.874  1.00 50.46           H  
ATOM   3614  C   ALA A 253      -0.942 -25.818 -29.039  1.00 50.46           C  
ATOM   3615  CB  ALA A 253       0.403 -23.817 -29.859  1.00 50.46           C  
ATOM   3616  HB1 ALA A 253       1.104 -23.041 -29.550  1.00 50.46           H  
ATOM   3617  HB2 ALA A 253      -0.516 -23.346 -30.206  1.00 50.46           H  
ATOM   3618  HB3 ALA A 253       0.843 -24.388 -30.677  1.00 50.46           H  
ATOM   3619  O   ALA A 253      -2.091 -25.729 -28.609  1.00 50.46           O  
ATOM   3620  N   GLY A 254      -0.535 -26.864 -29.766  1.00 52.69           N  
ATOM   3621  H   GLY A 254       0.418 -26.870 -30.102  1.00 52.69           H  
ATOM   3622  CA  GLY A 254      -1.391 -27.992 -30.137  1.00 52.69           C  
ATOM   3623  HA2 GLY A 254      -2.243 -27.629 -30.711  1.00 52.69           H  
ATOM   3624  HA3 GLY A 254      -0.814 -28.677 -30.759  1.00 52.69           H  
ATOM   3625  C   GLY A 254      -1.912 -28.774 -28.929  1.00 52.69           C  
ATOM   3626  O   GLY A 254      -3.108 -29.045 -28.848  1.00 52.69           O  
ATOM   3627  N   ALA A 255      -1.050 -29.067 -27.951  1.00 52.13           N  
ATOM   3628  H   ALA A 255      -0.075 -28.841 -28.087  1.00 52.13           H  
ATOM   3629  CA  ALA A 255      -1.425 -29.769 -26.724  1.00 52.13           C  
ATOM   3630  HA  ALA A 255      -1.917 -30.704 -26.994  1.00 52.13           H  
ATOM   3631  C   ALA A 255      -2.412 -28.960 -25.863  1.00 52.13           C  
ATOM   3632  CB  ALA A 255      -0.142 -30.105 -25.953  1.00 52.13           C  
ATOM   3633  HB1 ALA A 255      -0.392 -30.654 -25.045  1.00 52.13           H  
ATOM   3634  HB2 ALA A 255       0.508 -30.725 -26.571  1.00 52.13           H  
ATOM   3635  HB3 ALA A 255       0.389 -29.191 -25.686  1.00 52.13           H  
ATOM   3636  O   ALA A 255      -3.414 -29.505 -25.391  1.00 52.13           O  
ATOM   3637  N   ARG A 256      -2.179 -27.647 -25.698  1.00 53.54           N  
ATOM   3638  H   ARG A 256      -1.341 -27.257 -26.104  1.00 53.54           H  
ATOM   3639  CA  ARG A 256      -3.124 -26.752 -25.004  1.00 53.54           C  
ATOM   3640  HA  ARG A 256      -3.387 -27.201 -24.046  1.00 53.54           H  
ATOM   3641  C   ARG A 256      -4.454 -26.651 -25.767  1.00 53.54           C  
ATOM   3642  CB  ARG A 256      -2.478 -25.374 -24.736  1.00 53.54           C  
ATOM   3643  HB2 ARG A 256      -3.259 -24.684 -24.418  1.00 53.54           H  
ATOM   3644  HB3 ARG A 256      -2.042 -24.991 -25.659  1.00 53.54           H  
ATOM   3645  O   ARG A 256      -5.509 -26.769 -25.149  1.00 53.54           O  
ATOM   3646  CG  ARG A 256      -1.399 -25.421 -23.631  1.00 53.54           C  
ATOM   3647  HG2 ARG A 256      -1.849 -25.818 -22.721  1.00 53.54           H  
ATOM   3648  HG3 ARG A 256      -0.595 -26.090 -23.936  1.00 53.54           H  
ATOM   3649  CD  ARG A 256      -0.804 -24.032 -23.320  1.00 53.54           C  
ATOM   3650  HD2 ARG A 256      -0.329 -23.647 -24.222  1.00 53.54           H  
ATOM   3651  HD3 ARG A 256      -1.620 -23.364 -23.043  1.00 53.54           H  
ATOM   3652  NE  ARG A 256       0.195 -24.080 -22.222  1.00 53.54           N  
ATOM   3653  HE  ARG A 256       0.590 -24.986 -22.011  1.00 53.54           H  
ATOM   3654  NH1 ARG A 256       0.270 -21.835 -21.681  1.00 53.54           N  
ATOM   3655 HH11 ARG A 256      -0.389 -21.621 -22.416  1.00 53.54           H  
ATOM   3656 HH12 ARG A 256       0.665 -21.099 -21.114  1.00 53.54           H  
ATOM   3657  NH2 ARG A 256       1.539 -23.261 -20.553  1.00 53.54           N  
ATOM   3658 HH21 ARG A 256       1.906 -24.179 -20.351  1.00 53.54           H  
ATOM   3659 HH22 ARG A 256       1.887 -22.487 -20.005  1.00 53.54           H  
ATOM   3660  CZ  ARG A 256       0.658 -23.066 -21.497  1.00 53.54           C  
ATOM   3661  N   ALA A 257      -4.419 -26.512 -27.094  1.00 49.22           N  
ATOM   3662  H   ALA A 257      -3.521 -26.420 -27.547  1.00 49.22           H  
ATOM   3663  CA  ALA A 257      -5.619 -26.414 -27.926  1.00 49.22           C  
ATOM   3664  HA  ALA A 257      -6.248 -25.619 -27.525  1.00 49.22           H  
ATOM   3665  C   ALA A 257      -6.465 -27.699 -27.923  1.00 49.22           C  
ATOM   3666  CB  ALA A 257      -5.206 -26.019 -29.350  1.00 49.22           C  
ATOM   3667  HB1 ALA A 257      -4.558 -26.784 -29.778  1.00 49.22           H  
ATOM   3668  HB2 ALA A 257      -4.674 -25.068 -29.330  1.00 49.22           H  
ATOM   3669  HB3 ALA A 257      -6.095 -25.913 -29.972  1.00 49.22           H  
ATOM   3670  O   ALA A 257      -7.684 -27.623 -27.765  1.00 49.22           O  
ATOM   3671  N   GLU A 258      -5.860 -28.885 -28.059  1.00 50.44           N  
ATOM   3672  H   GLU A 258      -4.864 -28.925 -28.220  1.00 50.44           H  
ATOM   3673  CA  GLU A 258      -6.639 -30.128 -28.079  1.00 50.44           C  
ATOM   3674  HA  GLU A 258      -7.511 -29.936 -28.704  1.00 50.44           H  
ATOM   3675  C   GLU A 258      -7.186 -30.501 -26.694  1.00 50.44           C  
ATOM   3676  CB  GLU A 258      -5.881 -31.292 -28.736  1.00 50.44           C  
ATOM   3677  HB2 GLU A 258      -5.299 -30.924 -29.581  1.00 50.44           H  
ATOM   3678  HB3 GLU A 258      -5.210 -31.753 -28.011  1.00 50.44           H  
ATOM   3679  O   GLU A 258      -8.287 -31.044 -26.618  1.00 50.44           O  
ATOM   3680  CG  GLU A 258      -6.907 -32.315 -29.254  1.00 50.44           C  
ATOM   3681  HG2 GLU A 258      -7.510 -31.847 -30.033  1.00 50.44           H  
ATOM   3682  HG3 GLU A 258      -7.583 -32.603 -28.449  1.00 50.44           H  
ATOM   3683  CD  GLU A 258      -6.262 -33.587 -29.795  1.00 50.44           C  
ATOM   3684  OE1 GLU A 258      -6.012 -34.489 -28.958  1.00 50.44           O  
ATOM   3685  OE2 GLU A 258      -6.106 -33.679 -31.031  1.00 50.44           O  
ATOM   3686  N   LYS A 259      -6.516 -30.135 -25.588  1.00 55.45           N  
ATOM   3687  H   LYS A 259      -5.605 -29.709 -25.683  1.00 55.45           H  
ATOM   3688  CA  LYS A 259      -7.114 -30.286 -24.249  1.00 55.45           C  
ATOM   3689  HA  LYS A 259      -7.382 -31.335 -24.124  1.00 55.45           H  
ATOM   3690  C   LYS A 259      -8.431 -29.506 -24.136  1.00 55.45           C  
ATOM   3691  CB  LYS A 259      -6.106 -29.915 -23.146  1.00 55.45           C  
ATOM   3692  HB2 LYS A 259      -5.874 -28.851 -23.195  1.00 55.45           H  
ATOM   3693  HB3 LYS A 259      -5.188 -30.481 -23.302  1.00 55.45           H  
ATOM   3694  O   LYS A 259      -9.413 -30.061 -23.648  1.00 55.45           O  
ATOM   3695  CG  LYS A 259      -6.684 -30.263 -21.761  1.00 55.45           C  
ATOM   3696  HG2 LYS A 259      -7.021 -31.299 -21.774  1.00 55.45           H  
ATOM   3697  HG3 LYS A 259      -7.544 -29.625 -21.560  1.00 55.45           H  
ATOM   3698  CD  LYS A 259      -5.677 -30.097 -20.615  1.00 55.45           C  
ATOM   3699  HD2 LYS A 259      -5.351 -29.058 -20.568  1.00 55.45           H  
ATOM   3700  HD3 LYS A 259      -4.816 -30.740 -20.798  1.00 55.45           H  
ATOM   3701  CE  LYS A 259      -6.361 -30.495 -19.297  1.00 55.45           C  
ATOM   3702  HE2 LYS A 259      -6.748 -31.509 -19.404  1.00 55.45           H  
ATOM   3703  HE3 LYS A 259      -7.216 -29.838 -19.138  1.00 55.45           H  
ATOM   3704  NZ  LYS A 259      -5.442 -30.430 -18.131  1.00 55.45           N  
ATOM   3705  HZ1 LYS A 259      -5.924 -30.708 -17.288  1.00 55.45           H  
ATOM   3706  HZ2 LYS A 259      -4.655 -31.051 -18.257  1.00 55.45           H  
ATOM   3707  HZ3 LYS A 259      -5.097 -29.490 -17.997  1.00 55.45           H  
ATOM   3708  N   CYS A 260      -8.487 -28.279 -24.660  1.00 43.15           N  
ATOM   3709  H   CYS A 260      -7.639 -27.860 -25.014  1.00 43.15           H  
ATOM   3710  CA  CYS A 260      -9.730 -27.504 -24.722  1.00 43.15           C  
ATOM   3711  HA  CYS A 260     -10.166 -27.459 -23.724  1.00 43.15           H  
ATOM   3712  C   CYS A 260     -10.786 -28.158 -25.633  1.00 43.15           C  
ATOM   3713  CB  CYS A 260      -9.418 -26.071 -25.173  1.00 43.15           C  
ATOM   3714  HB2 CYS A 260     -10.352 -25.514 -25.252  1.00 43.15           H  
ATOM   3715  HB3 CYS A 260      -8.929 -26.083 -26.147  1.00 43.15           H  
ATOM   3716  O   CYS A 260     -11.954 -28.213 -25.259  1.00 43.15           O  
ATOM   3717  SG  CYS A 260      -8.345 -25.259 -23.953  1.00 43.15           S  
ATOM   3718  HG  CYS A 260      -8.316 -24.055 -24.531  1.00 43.15           H  
ATOM   3719  N   ILE A 261     -10.393 -28.706 -26.793  1.00 52.42           N  
ATOM   3720  H   ILE A 261      -9.423 -28.615 -27.059  1.00 52.42           H  
ATOM   3721  CA  ILE A 261     -11.319 -29.428 -27.689  1.00 52.42           C  
ATOM   3722  HA  ILE A 261     -12.164 -28.774 -27.900  1.00 52.42           H  
ATOM   3723  C   ILE A 261     -11.904 -30.673 -27.001  1.00 52.42           C  
ATOM   3724  CB  ILE A 261     -10.640 -29.770 -29.041  1.00 52.42           C  
ATOM   3725  HB  ILE A 261      -9.703 -30.287 -28.835  1.00 52.42           H  
ATOM   3726  O   ILE A 261     -13.094 -30.931 -27.146  1.00 52.42           O  
ATOM   3727  CG1 ILE A 261     -10.341 -28.471 -29.828  1.00 52.42           C  
ATOM   3728 HG12 ILE A 261      -9.831 -27.761 -29.176  1.00 52.42           H  
ATOM   3729 HG13 ILE A 261     -11.280 -28.011 -30.134  1.00 52.42           H  
ATOM   3730  CG2 ILE A 261     -11.512 -30.705 -29.907  1.00 52.42           C  
ATOM   3731 HG21 ILE A 261     -11.668 -31.657 -29.400  1.00 52.42           H  
ATOM   3732 HG22 ILE A 261     -11.024 -30.924 -30.857  1.00 52.42           H  
ATOM   3733 HG23 ILE A 261     -12.483 -30.246 -30.091  1.00 52.42           H  
ATOM   3734  CD1 ILE A 261      -9.455 -28.663 -31.068  1.00 52.42           C  
ATOM   3735 HD11 ILE A 261      -9.989 -29.214 -31.842  1.00 52.42           H  
ATOM   3736 HD12 ILE A 261      -9.183 -27.686 -31.467  1.00 52.42           H  
ATOM   3737 HD13 ILE A 261      -8.545 -29.198 -30.796  1.00 52.42           H  
ATOM   3738  N   ARG A 262     -11.107 -31.416 -26.223  1.00 50.11           N  
ATOM   3739  H   ARG A 262     -10.135 -31.151 -26.160  1.00 50.11           H  
ATOM   3740  CA  ARG A 262     -11.553 -32.629 -25.512  1.00 50.11           C  
ATOM   3741  HA  ARG A 262     -12.054 -33.285 -26.225  1.00 50.11           H  
ATOM   3742  C   ARG A 262     -12.613 -32.326 -24.445  1.00 50.11           C  
ATOM   3743  CB  ARG A 262     -10.334 -33.369 -24.936  1.00 50.11           C  
ATOM   3744  HB2 ARG A 262      -9.705 -32.658 -24.401  1.00 50.11           H  
ATOM   3745  HB3 ARG A 262     -10.673 -34.125 -24.228  1.00 50.11           H  
ATOM   3746  O   ARG A 262     -13.616 -33.033 -24.388  1.00 50.11           O  
ATOM   3747  CG  ARG A 262      -9.516 -34.068 -26.039  1.00 50.11           C  
ATOM   3748  HG2 ARG A 262     -10.069 -34.937 -26.395  1.00 50.11           H  
ATOM   3749  HG3 ARG A 262      -9.365 -33.391 -26.880  1.00 50.11           H  
ATOM   3750  CD  ARG A 262      -8.143 -34.510 -25.515  1.00 50.11           C  
ATOM   3751  HD2 ARG A 262      -8.284 -35.157 -24.649  1.00 50.11           H  
ATOM   3752  HD3 ARG A 262      -7.600 -33.624 -25.187  1.00 50.11           H  
ATOM   3753  NE  ARG A 262      -7.347 -35.187 -26.558  1.00 50.11           N  
ATOM   3754  HE  ARG A 262      -6.977 -34.625 -27.311  1.00 50.11           H  
ATOM   3755  NH1 ARG A 262      -7.396 -37.362 -25.789  1.00 50.11           N  
ATOM   3756 HH11 ARG A 262      -7.113 -38.325 -25.901  1.00 50.11           H  
ATOM   3757 HH12 ARG A 262      -8.018 -37.086 -25.042  1.00 50.11           H  
ATOM   3758  NH2 ARG A 262      -6.250 -36.829 -27.632  1.00 50.11           N  
ATOM   3759 HH21 ARG A 262      -5.944 -37.782 -27.764  1.00 50.11           H  
ATOM   3760 HH22 ARG A 262      -5.991 -36.106 -28.288  1.00 50.11           H  
ATOM   3761  CZ  ARG A 262      -7.007 -36.458 -26.646  1.00 50.11           C  
ATOM   3762  N   SER A 263     -12.458 -31.252 -23.668  1.00 48.38           N  
ATOM   3763  H   SER A 263     -11.593 -30.732 -23.716  1.00 48.38           H  
ATOM   3764  CA  SER A 263     -13.516 -30.785 -22.751  1.00 48.38           C  
ATOM   3765  HA  SER A 263     -13.872 -31.628 -22.159  1.00 48.38           H  
ATOM   3766  C   SER A 263     -14.738 -30.221 -23.489  1.00 48.38           C  
ATOM   3767  CB  SER A 263     -12.961 -29.729 -21.791  1.00 48.38           C  
ATOM   3768  HB2 SER A 263     -12.543 -28.900 -22.361  1.00 48.38           H  
ATOM   3769  HB3 SER A 263     -13.767 -29.353 -21.160  1.00 48.38           H  
ATOM   3770  O   SER A 263     -15.865 -30.408 -23.040  1.00 48.38           O  
ATOM   3771  OG  SER A 263     -11.956 -30.303 -20.975  1.00 48.38           O  
ATOM   3772  HG  SER A 263     -12.392 -30.928 -20.390  1.00 48.38           H  
ATOM   3773  N   ALA A 264     -14.542 -29.595 -24.656  1.00 43.54           N  
ATOM   3774  H   ALA A 264     -13.598 -29.421 -24.968  1.00 43.54           H  
ATOM   3775  CA  ALA A 264     -15.640 -29.119 -25.500  1.00 43.54           C  
ATOM   3776  HA  ALA A 264     -16.339 -28.577 -24.863  1.00 43.54           H  
ATOM   3777  C   ALA A 264     -16.455 -30.248 -26.170  1.00 43.54           C  
ATOM   3778  CB  ALA A 264     -15.080 -28.125 -26.525  1.00 43.54           C  
ATOM   3779  HB1 ALA A 264     -14.412 -28.639 -27.216  1.00 43.54           H  
ATOM   3780  HB2 ALA A 264     -15.904 -27.686 -27.088  1.00 43.54           H  
ATOM   3781  HB3 ALA A 264     -14.538 -27.331 -26.013  1.00 43.54           H  
ATOM   3782  O   ALA A 264     -17.544 -29.973 -26.669  1.00 43.54           O  
ATOM   3783  N   SER A 265     -15.967 -31.497 -26.169  1.00 45.61           N  
ATOM   3784  H   SER A 265     -15.006 -31.638 -25.892  1.00 45.61           H  
ATOM   3785  CA  SER A 265     -16.800 -32.688 -26.408  1.00 45.61           C  
ATOM   3786  HA  SER A 265     -17.558 -32.429 -27.147  1.00 45.61           H  
ATOM   3787  C   SER A 265     -17.579 -33.103 -25.158  1.00 45.61           C  
ATOM   3788  CB  SER A 265     -16.023 -33.880 -26.997  1.00 45.61           C  
ATOM   3789  HB2 SER A 265     -16.169 -33.876 -28.077  1.00 45.61           H  
ATOM   3790  HB3 SER A 265     -16.440 -34.812 -26.615  1.00 45.61           H  
ATOM   3791  O   SER A 265     -18.806 -33.133 -25.220  1.00 45.61           O  
ATOM   3792  OG  SER A 265     -14.626 -33.844 -26.751  1.00 45.61           O  
ATOM   3793  HG  SER A 265     -14.481 -33.784 -25.803  1.00 45.61           H  
ATOM   3794  N   THR A 266     -16.915 -33.339 -24.013  1.00 47.51           N  
ATOM   3795  H   THR A 266     -15.913 -33.220 -23.969  1.00 47.51           H  
ATOM   3796  CA  THR A 266     -17.601 -33.940 -22.850  1.00 47.51           C  
ATOM   3797  HA  THR A 266     -18.033 -34.884 -23.181  1.00 47.51           H  
ATOM   3798  C   THR A 266     -18.767 -33.092 -22.362  1.00 47.51           C  
ATOM   3799  CB  THR A 266     -16.686 -34.275 -21.661  1.00 47.51           C  
ATOM   3800  HB  THR A 266     -17.276 -34.819 -20.924  1.00 47.51           H  
ATOM   3801  O   THR A 266     -19.829 -33.635 -22.112  1.00 47.51           O  
ATOM   3802  CG2 THR A 266     -15.504 -35.157 -22.060  1.00 47.51           C  
ATOM   3803 HG21 THR A 266     -14.827 -34.610 -22.716  1.00 47.51           H  
ATOM   3804 HG22 THR A 266     -14.968 -35.463 -21.162  1.00 47.51           H  
ATOM   3805 HG23 THR A 266     -15.874 -36.044 -22.574  1.00 47.51           H  
ATOM   3806  OG1 THR A 266     -16.174 -33.116 -21.040  1.00 47.51           O  
ATOM   3807  HG1 THR A 266     -16.825 -32.897 -20.370  1.00 47.51           H  
ATOM   3808  N   GLN A 267     -18.655 -31.759 -22.362  1.00 44.65           N  
ATOM   3809  H   GLN A 267     -17.760 -31.354 -22.597  1.00 44.65           H  
ATOM   3810  CA  GLN A 267     -19.761 -30.879 -21.951  1.00 44.65           C  
ATOM   3811  HA  GLN A 267     -20.126 -31.250 -20.993  1.00 44.65           H  
ATOM   3812  C   GLN A 267     -20.991 -30.903 -22.893  1.00 44.65           C  
ATOM   3813  CB  GLN A 267     -19.232 -29.454 -21.728  1.00 44.65           C  
ATOM   3814  HB2 GLN A 267     -18.772 -29.083 -22.644  1.00 44.65           H  
ATOM   3815  HB3 GLN A 267     -20.073 -28.807 -21.478  1.00 44.65           H  
ATOM   3816  O   GLN A 267     -21.998 -30.260 -22.594  1.00 44.65           O  
ATOM   3817  CG  GLN A 267     -18.213 -29.396 -20.578  1.00 44.65           C  
ATOM   3818  HG2 GLN A 267     -18.629 -29.894 -19.703  1.00 44.65           H  
ATOM   3819  HG3 GLN A 267     -17.298 -29.916 -20.862  1.00 44.65           H  
ATOM   3820  CD  GLN A 267     -17.867 -27.961 -20.202  1.00 44.65           C  
ATOM   3821  NE2 GLN A 267     -18.723 -27.282 -19.468  1.00 44.65           N  
ATOM   3822 HE21 GLN A 267     -19.587 -27.714 -19.171  1.00 44.65           H  
ATOM   3823 HE22 GLN A 267     -18.468 -26.331 -19.243  1.00 44.65           H  
ATOM   3824  OE1 GLN A 267     -16.836 -27.414 -20.559  1.00 44.65           O  
ATOM   3825  N   ILE A 268     -20.934 -31.640 -24.009  1.00 43.69           N  
ATOM   3826  H   ILE A 268     -20.070 -32.129 -24.191  1.00 43.69           H  
ATOM   3827  CA  ILE A 268     -22.078 -32.003 -24.862  1.00 43.69           C  
ATOM   3828  HA  ILE A 268     -22.909 -31.330 -24.651  1.00 43.69           H  
ATOM   3829  C   ILE A 268     -22.552 -33.429 -24.529  1.00 43.69           C  
ATOM   3830  CB  ILE A 268     -21.710 -31.856 -26.362  1.00 43.69           C  
ATOM   3831  HB  ILE A 268     -20.936 -32.585 -26.602  1.00 43.69           H  
ATOM   3832  O   ILE A 268     -23.755 -33.657 -24.393  1.00 43.69           O  
ATOM   3833  CG1 ILE A 268     -21.160 -30.443 -26.679  1.00 43.69           C  
ATOM   3834 HG12 ILE A 268     -20.313 -30.229 -26.027  1.00 43.69           H  
ATOM   3835 HG13 ILE A 268     -21.932 -29.701 -26.478  1.00 43.69           H  
ATOM   3836  CG2 ILE A 268     -22.938 -32.166 -27.242  1.00 43.69           C  
ATOM   3837 HG21 ILE A 268     -22.673 -32.126 -28.298  1.00 43.69           H  
ATOM   3838 HG22 ILE A 268     -23.738 -31.456 -27.033  1.00 43.69           H  
ATOM   3839 HG23 ILE A 268     -23.299 -33.175 -27.043  1.00 43.69           H  
ATOM   3840  CD1 ILE A 268     -20.655 -30.261 -28.118  1.00 43.69           C  
ATOM   3841 HD11 ILE A 268     -21.483 -30.301 -28.826  1.00 43.69           H  
ATOM   3842 HD12 ILE A 268     -20.171 -29.289 -28.207  1.00 43.69           H  
ATOM   3843 HD13 ILE A 268     -19.928 -31.039 -28.354  1.00 43.69           H  
ATOM   3844  N   ASP A 269     -21.619 -34.370 -24.347  1.00 40.35           N  
ATOM   3845  H   ASP A 269     -20.650 -34.116 -24.474  1.00 40.35           H  
ATOM   3846  CA  ASP A 269     -21.901 -35.757 -23.948  1.00 40.35           C  
ATOM   3847  HA  ASP A 269     -22.557 -36.209 -24.692  1.00 40.35           H  
ATOM   3848  C   ASP A 269     -22.621 -35.816 -22.581  1.00 40.35           C  
ATOM   3849  CB  ASP A 269     -20.590 -36.570 -23.913  1.00 40.35           C  
ATOM   3850  HB2 ASP A 269     -20.832 -37.601 -23.653  1.00 40.35           H  
ATOM   3851  HB3 ASP A 269     -19.947 -36.179 -23.126  1.00 40.35           H  
ATOM   3852  O   ASP A 269     -23.704 -36.395 -22.468  1.00 40.35           O  
ATOM   3853  CG  ASP A 269     -19.817 -36.579 -25.242  1.00 40.35           C  
ATOM   3854  OD1 ASP A 269     -20.431 -36.934 -26.273  1.00 40.35           O  
ATOM   3855  OD2 ASP A 269     -18.604 -36.257 -25.219  1.00 40.35           O  
ATOM   3856  N   ASP A 270     -22.080 -35.124 -21.572  1.00 37.81           N  
ATOM   3857  H   ASP A 270     -21.186 -34.691 -21.757  1.00 37.81           H  
ATOM   3858  CA  ASP A 270     -22.617 -34.944 -20.215  1.00 37.81           C  
ATOM   3859  HA  ASP A 270     -22.607 -35.897 -19.686  1.00 37.81           H  
ATOM   3860  C   ASP A 270     -24.062 -34.407 -20.248  1.00 37.81           C  
ATOM   3861  CB  ASP A 270     -21.743 -33.921 -19.444  1.00 37.81           C  
ATOM   3862  HB2 ASP A 270     -21.746 -32.979 -19.991  1.00 37.81           H  
ATOM   3863  HB3 ASP A 270     -22.213 -33.734 -18.479  1.00 37.81           H  
ATOM   3864  O   ASP A 270     -24.946 -34.872 -19.524  1.00 37.81           O  
ATOM   3865  CG  ASP A 270     -20.284 -34.331 -19.174  1.00 37.81           C  
ATOM   3866  OD1 ASP A 270     -20.057 -35.524 -18.877  1.00 37.81           O  
ATOM   3867  OD2 ASP A 270     -19.405 -33.431 -19.209  1.00 37.81           O  
ATOM   3868  N   ALA A 271     -24.319 -33.434 -21.130  1.00 42.14           N  
ATOM   3869  H   ALA A 271     -23.567 -33.150 -21.742  1.00 42.14           H  
ATOM   3870  CA  ALA A 271     -25.610 -32.763 -21.255  1.00 42.14           C  
ATOM   3871  HA  ALA A 271     -25.935 -32.463 -20.258  1.00 42.14           H  
ATOM   3872  C   ALA A 271     -26.711 -33.671 -21.833  1.00 42.14           C  
ATOM   3873  CB  ALA A 271     -25.413 -31.496 -22.096  1.00 42.14           C  
ATOM   3874  HB1 ALA A 271     -26.349 -30.940 -22.144  1.00 42.14           H  
ATOM   3875  HB2 ALA A 271     -24.647 -30.865 -21.643  1.00 42.14           H  
ATOM   3876  HB3 ALA A 271     -25.103 -31.761 -23.107  1.00 42.14           H  
ATOM   3877  O   ALA A 271     -27.893 -33.444 -21.567  1.00 42.14           O  
ATOM   3878  N   SER A 272     -26.347 -34.720 -22.582  1.00 42.50           N  
ATOM   3879  H   SER A 272     -25.362 -34.866 -22.750  1.00 42.50           H  
ATOM   3880  CA  SER A 272     -27.314 -35.668 -23.156  1.00 42.50           C  
ATOM   3881  HA  SER A 272     -28.061 -35.095 -23.706  1.00 42.50           H  
ATOM   3882  C   SER A 272     -28.065 -36.484 -22.094  1.00 42.50           C  
ATOM   3883  CB  SER A 272     -26.614 -36.599 -24.154  1.00 42.50           C  
ATOM   3884  HB2 SER A 272     -27.377 -37.107 -24.743  1.00 42.50           H  
ATOM   3885  HB3 SER A 272     -25.990 -36.013 -24.828  1.00 42.50           H  
ATOM   3886  O   SER A 272     -29.228 -36.842 -22.288  1.00 42.50           O  
ATOM   3887  OG  SER A 272     -25.826 -37.580 -23.508  1.00 42.50           O  
ATOM   3888  HG  SER A 272     -25.032 -37.171 -23.157  1.00 42.50           H  
ATOM   3889  N   VAL A 273     -27.429 -36.737 -20.944  1.00 39.65           N  
ATOM   3890  H   VAL A 273     -26.484 -36.392 -20.852  1.00 39.65           H  
ATOM   3891  CA  VAL A 273     -27.940 -37.634 -19.895  1.00 39.65           C  
ATOM   3892  HA  VAL A 273     -28.267 -38.560 -20.369  1.00 39.65           H  
ATOM   3893  C   VAL A 273     -29.153 -37.039 -19.170  1.00 39.65           C  
ATOM   3894  CB  VAL A 273     -26.813 -37.976 -18.894  1.00 39.65           C  
ATOM   3895  HB  VAL A 273     -26.539 -37.074 -18.347  1.00 39.65           H  
ATOM   3896  O   VAL A 273     -30.071 -37.768 -18.793  1.00 39.65           O  
ATOM   3897  CG1 VAL A 273     -27.254 -39.042 -17.881  1.00 39.65           C  
ATOM   3898 HG11 VAL A 273     -28.079 -38.669 -17.273  1.00 39.65           H  
ATOM   3899 HG12 VAL A 273     -26.426 -39.283 -17.216  1.00 39.65           H  
ATOM   3900 HG13 VAL A 273     -27.571 -39.944 -18.404  1.00 39.65           H  
ATOM   3901  CG2 VAL A 273     -25.559 -38.513 -19.602  1.00 39.65           C  
ATOM   3902 HG21 VAL A 273     -25.812 -39.377 -20.217  1.00 39.65           H  
ATOM   3903 HG22 VAL A 273     -25.115 -37.743 -20.233  1.00 39.65           H  
ATOM   3904 HG23 VAL A 273     -24.808 -38.800 -18.865  1.00 39.65           H  
ATOM   3905  N   ALA A 274     -29.197 -35.713 -19.000  1.00 40.27           N  
ATOM   3906  H   ALA A 274     -28.444 -35.162 -19.386  1.00 40.27           H  
ATOM   3907  CA  ALA A 274     -30.213 -35.040 -18.187  1.00 40.27           C  
ATOM   3908  HA  ALA A 274     -30.170 -35.447 -17.177  1.00 40.27           H  
ATOM   3909  C   ALA A 274     -31.649 -35.262 -18.703  1.00 40.27           C  
ATOM   3910  CB  ALA A 274     -29.854 -33.550 -18.119  1.00 40.27           C  
ATOM   3911  HB1 ALA A 274     -28.863 -33.427 -17.681  1.00 40.27           H  
ATOM   3912  HB2 ALA A 274     -30.582 -33.027 -17.499  1.00 40.27           H  
ATOM   3913  HB3 ALA A 274     -29.858 -33.115 -19.118  1.00 40.27           H  
ATOM   3914  O   ALA A 274     -32.546 -35.577 -17.919  1.00 40.27           O  
ATOM   3915  N   GLY A 275     -31.861 -35.171 -20.022  1.00 38.06           N  
ATOM   3916  H   GLY A 275     -31.073 -34.959 -20.617  1.00 38.06           H  
ATOM   3917  CA  GLY A 275     -33.182 -35.358 -20.638  1.00 38.06           C  
ATOM   3918  HA2 GLY A 275     -33.111 -35.128 -21.701  1.00 38.06           H  
ATOM   3919  HA3 GLY A 275     -33.895 -34.670 -20.183  1.00 38.06           H  
ATOM   3920  C   GLY A 275     -33.736 -36.781 -20.499  1.00 38.06           C  
ATOM   3921  O   GLY A 275     -34.952 -36.973 -20.481  1.00 38.06           O  
ATOM   3922  N   VAL A 276     -32.865 -37.784 -20.330  1.00 40.27           N  
ATOM   3923  H   VAL A 276     -31.879 -37.569 -20.301  1.00 40.27           H  
ATOM   3924  CA  VAL A 276     -33.285 -39.175 -20.093  1.00 40.27           C  
ATOM   3925  HA  VAL A 276     -34.006 -39.451 -20.863  1.00 40.27           H  
ATOM   3926  C   VAL A 276     -33.989 -39.299 -18.740  1.00 40.27           C  
ATOM   3927  CB  VAL A 276     -32.092 -40.151 -20.180  1.00 40.27           C  
ATOM   3928  HB  VAL A 276     -31.408 -39.960 -19.353  1.00 40.27           H  
ATOM   3929  O   VAL A 276     -34.996 -39.996 -18.640  1.00 40.27           O  
ATOM   3930  CG1 VAL A 276     -32.553 -41.612 -20.096  1.00 40.27           C  
ATOM   3931 HG11 VAL A 276     -31.690 -42.275 -20.159  1.00 40.27           H  
ATOM   3932 HG12 VAL A 276     -33.055 -41.798 -19.147  1.00 40.27           H  
ATOM   3933 HG13 VAL A 276     -33.241 -41.835 -20.912  1.00 40.27           H  
ATOM   3934  CG2 VAL A 276     -31.323 -39.995 -21.500  1.00 40.27           C  
ATOM   3935 HG21 VAL A 276     -30.874 -39.003 -21.565  1.00 40.27           H  
ATOM   3936 HG22 VAL A 276     -30.519 -40.728 -21.551  1.00 40.27           H  
ATOM   3937 HG23 VAL A 276     -31.997 -40.139 -22.344  1.00 40.27           H  
ATOM   3938  N   VAL A 277     -33.515 -38.582 -17.715  1.00 36.59           N  
ATOM   3939  H   VAL A 277     -32.733 -37.966 -17.885  1.00 36.59           H  
ATOM   3940  CA  VAL A 277     -34.088 -38.630 -16.358  1.00 36.59           C  
ATOM   3941  HA  VAL A 277     -34.200 -39.676 -16.072  1.00 36.59           H  
ATOM   3942  C   VAL A 277     -35.489 -38.010 -16.320  1.00 36.59           C  
ATOM   3943  CB  VAL A 277     -33.149 -37.953 -15.337  1.00 36.59           C  
ATOM   3944  HB  VAL A 277     -33.052 -36.895 -15.582  1.00 36.59           H  
ATOM   3945  O   VAL A 277     -36.398 -38.588 -15.729  1.00 36.59           O  
ATOM   3946  CG1 VAL A 277     -33.681 -38.071 -13.903  1.00 36.59           C  
ATOM   3947 HG11 VAL A 277     -32.993 -37.584 -13.212  1.00 36.59           H  
ATOM   3948 HG12 VAL A 277     -34.650 -37.580 -13.818  1.00 36.59           H  
ATOM   3949 HG13 VAL A 277     -33.789 -39.121 -13.628  1.00 36.59           H  
ATOM   3950  CG2 VAL A 277     -31.748 -38.585 -15.353  1.00 36.59           C  
ATOM   3951 HG21 VAL A 277     -31.119 -38.112 -14.598  1.00 36.59           H  
ATOM   3952 HG22 VAL A 277     -31.817 -39.653 -15.145  1.00 36.59           H  
ATOM   3953 HG23 VAL A 277     -31.274 -38.440 -16.323  1.00 36.59           H  
ATOM   3954  N   GLU A 278     -35.691 -36.871 -16.988  1.00 36.74           N  
ATOM   3955  H   GLU A 278     -34.908 -36.437 -17.456  1.00 36.74           H  
ATOM   3956  CA  GLU A 278     -36.997 -36.194 -17.045  1.00 36.74           C  
ATOM   3957  HA  GLU A 278     -37.378 -36.091 -16.029  1.00 36.74           H  
ATOM   3958  C   GLU A 278     -38.046 -37.003 -17.837  1.00 36.74           C  
ATOM   3959  CB  GLU A 278     -36.785 -34.781 -17.614  1.00 36.74           C  
ATOM   3960  HB2 GLU A 278     -35.978 -34.304 -17.058  1.00 36.74           H  
ATOM   3961  HB3 GLU A 278     -36.486 -34.848 -18.660  1.00 36.74           H  
ATOM   3962  O   GLU A 278     -39.228 -37.008 -17.490  1.00 36.74           O  
ATOM   3963  CG  GLU A 278     -38.039 -33.905 -17.488  1.00 36.74           C  
ATOM   3964  HG2 GLU A 278     -38.423 -33.985 -16.471  1.00 36.74           H  
ATOM   3965  HG3 GLU A 278     -38.806 -34.276 -18.168  1.00 36.74           H  
ATOM   3966  CD  GLU A 278     -37.726 -32.437 -17.807  1.00 36.74           C  
ATOM   3967  OE1 GLU A 278     -37.610 -31.647 -16.843  1.00 36.74           O  
ATOM   3968  OE2 GLU A 278     -37.604 -32.117 -19.011  1.00 36.74           O  
ATOM   3969  N   SER A 279     -37.611 -37.770 -18.847  1.00 35.41           N  
ATOM   3970  H   SER A 279     -36.632 -37.710 -19.087  1.00 35.41           H  
ATOM   3971  CA  SER A 279     -38.493 -38.569 -19.717  1.00 35.41           C  
ATOM   3972  HA  SER A 279     -39.221 -37.884 -20.152  1.00 35.41           H  
ATOM   3973  C   SER A 279     -39.306 -39.665 -19.002  1.00 35.41           C  
ATOM   3974  CB  SER A 279     -37.684 -39.167 -20.878  1.00 35.41           C  
ATOM   3975  HB2 SER A 279     -37.028 -38.404 -21.295  1.00 35.41           H  
ATOM   3976  HB3 SER A 279     -38.379 -39.471 -21.661  1.00 35.41           H  
ATOM   3977  O   SER A 279     -40.291 -40.153 -19.554  1.00 35.41           O  
ATOM   3978  OG  SER A 279     -36.922 -40.303 -20.505  1.00 35.41           O  
ATOM   3979  HG  SER A 279     -36.302 -40.084 -19.806  1.00 35.41           H  
ATOM   3980  N   ALA A 280     -38.941 -40.036 -17.770  1.00 33.89           N  
ATOM   3981  H   ALA A 280     -38.153 -39.563 -17.352  1.00 33.89           H  
ATOM   3982  CA  ALA A 280     -39.577 -41.113 -17.006  1.00 33.89           C  
ATOM   3983  HA  ALA A 280     -39.823 -41.920 -17.696  1.00 33.89           H  
ATOM   3984  C   ALA A 280     -40.896 -40.720 -16.297  1.00 33.89           C  
ATOM   3985  CB  ALA A 280     -38.533 -41.643 -16.014  1.00 33.89           C  
ATOM   3986  HB1 ALA A 280     -37.641 -41.964 -16.552  1.00 33.89           H  
ATOM   3987  HB2 ALA A 280     -38.941 -42.492 -15.466  1.00 33.89           H  
ATOM   3988  HB3 ALA A 280     -38.261 -40.858 -15.308  1.00 33.89           H  
ATOM   3989  O   ALA A 280     -41.532 -41.563 -15.661  1.00 33.89           O  
ATOM   3990  N   GLY A 281     -41.310 -39.449 -16.356  1.00 30.44           N  
ATOM   3991  H   GLY A 281     -40.748 -38.806 -16.895  1.00 30.44           H  
ATOM   3992  CA  GLY A 281     -42.389 -38.884 -15.533  1.00 30.44           C  
ATOM   3993  HA2 GLY A 281     -42.305 -37.798 -15.563  1.00 30.44           H  
ATOM   3994  HA3 GLY A 281     -42.233 -39.197 -14.501  1.00 30.44           H  
ATOM   3995  C   GLY A 281     -43.832 -39.255 -15.918  1.00 30.44           C  
ATOM   3996  O   GLY A 281     -44.624 -38.354 -16.199  1.00 30.44           O  
ATOM   3997  N   ASN A 282     -44.220 -40.540 -15.925  1.00 31.99           N  
ATOM   3998  H   ASN A 282     -43.525 -41.253 -15.755  1.00 31.99           H  
ATOM   3999  CA  ASN A 282     -45.623 -40.934 -16.156  1.00 31.99           C  
ATOM   4000  HA  ASN A 282     -46.252 -40.181 -15.681  1.00 31.99           H  
ATOM   4001  C   ASN A 282     -46.040 -42.289 -15.535  1.00 31.99           C  
ATOM   4002  CB  ASN A 282     -45.900 -40.905 -17.680  1.00 31.99           C  
ATOM   4003  HB2 ASN A 282     -46.078 -41.910 -18.060  1.00 31.99           H  
ATOM   4004  HB3 ASN A 282     -45.045 -40.499 -18.220  1.00 31.99           H  
ATOM   4005  O   ASN A 282     -45.591 -43.339 -15.986  1.00 31.99           O  
ATOM   4006  CG  ASN A 282     -47.100 -40.043 -18.012  1.00 31.99           C  
ATOM   4007  ND2 ASN A 282     -46.996 -38.755 -17.790  1.00 31.99           N  
ATOM   4008 HD21 ASN A 282     -46.149 -38.395 -17.374  1.00 31.99           H  
ATOM   4009 HD22 ASN A 282     -47.797 -38.180 -18.007  1.00 31.99           H  
ATOM   4010  OD1 ASN A 282     -48.139 -40.507 -18.445  1.00 31.99           O  
ATOM   4011  N   LEU A 283     -46.949 -42.269 -14.545  1.00 26.87           N  
ATOM   4012  H   LEU A 283     -47.233 -41.374 -14.173  1.00 26.87           H  
ATOM   4013  CA  LEU A 283     -47.735 -43.429 -14.081  1.00 26.87           C  
ATOM   4014  HA  LEU A 283     -48.161 -43.907 -14.963  1.00 26.87           H  
ATOM   4015  C   LEU A 283     -48.910 -42.994 -13.173  1.00 26.87           C  
ATOM   4016  CB  LEU A 283     -46.833 -44.441 -13.330  1.00 26.87           C  
ATOM   4017  HB2 LEU A 283     -45.835 -44.019 -13.214  1.00 26.87           H  
ATOM   4018  HB3 LEU A 283     -47.223 -44.608 -12.326  1.00 26.87           H  
ATOM   4019  O   LEU A 283     -48.818 -41.976 -12.488  1.00 26.87           O  
ATOM   4020  CG  LEU A 283     -46.707 -45.805 -14.039  1.00 26.87           C  
ATOM   4021  HG  LEU A 283     -46.352 -45.661 -15.059  1.00 26.87           H  
ATOM   4022  CD1 LEU A 283     -45.695 -46.680 -13.296  1.00 26.87           C  
ATOM   4023 HD11 LEU A 283     -45.581 -47.632 -13.815  1.00 26.87           H  
ATOM   4024 HD12 LEU A 283     -44.729 -46.177 -13.277  1.00 26.87           H  
ATOM   4025 HD13 LEU A 283     -46.032 -46.858 -12.275  1.00 26.87           H  
ATOM   4026  CD2 LEU A 283     -48.031 -46.573 -14.088  1.00 26.87           C  
ATOM   4027 HD21 LEU A 283     -47.871 -47.550 -14.544  1.00 26.87           H  
ATOM   4028 HD22 LEU A 283     -48.764 -46.036 -14.689  1.00 26.87           H  
ATOM   4029 HD23 LEU A 283     -48.420 -46.712 -13.079  1.00 26.87           H  
ATOM   4030  N   THR A 284     -49.983 -43.792 -13.140  1.00 32.48           N  
ATOM   4031  H   THR A 284     -49.959 -44.628 -13.707  1.00 32.48           H  
ATOM   4032  CA  THR A 284     -51.142 -43.710 -12.215  1.00 32.48           C  
ATOM   4033  HA  THR A 284     -50.824 -43.193 -11.309  1.00 32.48           H  
ATOM   4034  C   THR A 284     -51.524 -45.161 -11.782  1.00 32.48           C  
ATOM   4035  CB  THR A 284     -52.285 -42.864 -12.832  1.00 32.48           C  
ATOM   4036  HB  THR A 284     -53.027 -42.668 -12.058  1.00 32.48           H  
ATOM   4037  O   THR A 284     -50.789 -46.087 -12.119  1.00 32.48           O  
ATOM   4038  CG2 THR A 284     -51.858 -41.485 -13.336  1.00 32.48           C  
ATOM   4039 HG21 THR A 284     -51.345 -40.945 -12.540  1.00 32.48           H  
ATOM   4040 HG22 THR A 284     -51.198 -41.583 -14.198  1.00 32.48           H  
ATOM   4041 HG23 THR A 284     -52.743 -40.922 -13.632  1.00 32.48           H  
ATOM   4042  OG1 THR A 284     -52.925 -43.506 -13.903  1.00 32.48           O  
ATOM   4043  HG1 THR A 284     -53.861 -43.340 -13.769  1.00 32.48           H  
ATOM   4044  N   ASP A 285     -52.549 -45.520 -10.994  1.00 27.80           N  
ATOM   4045  H   ASP A 285     -52.488 -46.485 -10.702  1.00 27.80           H  
ATOM   4046  CA  ASP A 285     -53.829 -44.865 -10.684  1.00 27.80           C  
ATOM   4047  HA  ASP A 285     -53.685 -43.786 -10.631  1.00 27.80           H  
ATOM   4048  C   ASP A 285     -54.402 -45.251  -9.288  1.00 27.80           C  
ATOM   4049  CB  ASP A 285     -54.807 -45.189 -11.838  1.00 27.80           C  
ATOM   4050  HB2 ASP A 285     -55.345 -46.116 -11.638  1.00 27.80           H  
ATOM   4051  HB3 ASP A 285     -54.258 -45.355 -12.765  1.00 27.80           H  
ATOM   4052  O   ASP A 285     -53.665 -45.345  -8.308  1.00 27.80           O  
ATOM   4053  CG  ASP A 285     -55.785 -44.037 -12.057  1.00 27.80           C  
ATOM   4054  OD1 ASP A 285     -56.813 -44.016 -11.341  1.00 27.80           O  
ATOM   4055  OD2 ASP A 285     -55.454 -43.164 -12.886  1.00 27.80           O  
ATOM   4056  N   SER A 286     -55.728 -45.380  -9.164  1.00 29.72           N  
ATOM   4057  H   SER A 286     -56.261 -45.268 -10.014  1.00 29.72           H  
ATOM   4058  CA  SER A 286     -56.478 -45.130  -7.930  1.00 29.72           C  
ATOM   4059  HA  SER A 286     -55.945 -44.357  -7.377  1.00 29.72           H  
ATOM   4060  C   SER A 286     -56.703 -46.318  -6.979  1.00 29.72           C  
ATOM   4061  CB  SER A 286     -57.849 -44.550  -8.301  1.00 29.72           C  
ATOM   4062  HB2 SER A 286     -58.430 -44.389  -7.393  1.00 29.72           H  
ATOM   4063  HB3 SER A 286     -58.385 -45.255  -8.937  1.00 29.72           H  
ATOM   4064  O   SER A 286     -57.211 -47.370  -7.358  1.00 29.72           O  
ATOM   4065  OG  SER A 286     -57.715 -43.313  -8.971  1.00 29.72           O  
ATOM   4066  HG  SER A 286     -57.416 -43.485  -9.867  1.00 29.72           H  
ATOM   4067  N   SER A 287     -56.569 -46.005  -5.683  1.00 32.17           N  
ATOM   4068  H   SER A 287     -56.073 -45.143  -5.509  1.00 32.17           H  
ATOM   4069  CA  SER A 287     -57.192 -46.645  -4.504  1.00 32.17           C  
ATOM   4070  HA  SER A 287     -57.005 -45.936  -3.698  1.00 32.17           H  
ATOM   4071  C   SER A 287     -56.644 -47.987  -3.974  1.00 32.17           C  
ATOM   4072  CB  SER A 287     -58.724 -46.672  -4.634  1.00 32.17           C  
ATOM   4073  HB2 SER A 287     -59.167 -46.834  -3.651  1.00 32.17           H  
ATOM   4074  HB3 SER A 287     -59.073 -45.711  -5.012  1.00 32.17           H  
ATOM   4075  O   SER A 287     -56.409 -48.948  -4.697  1.00 32.17           O  
ATOM   4076  OG  SER A 287     -59.160 -47.697  -5.498  1.00 32.17           O  
ATOM   4077  HG  SER A 287     -58.513 -47.789  -6.202  1.00 32.17           H  
ATOM   4078  N   ALA A 288     -56.519 -48.047  -2.641  1.00 30.52           N  
ATOM   4079  H   ALA A 288     -56.681 -47.197  -2.120  1.00 30.52           H  
ATOM   4080  CA  ALA A 288     -56.341 -49.241  -1.809  1.00 30.52           C  
ATOM   4081  HA  ALA A 288     -56.949 -50.051  -2.211  1.00 30.52           H  
ATOM   4082  C   ALA A 288     -56.810 -48.920  -0.369  1.00 30.52           C  
ATOM   4083  CB  ALA A 288     -54.865 -49.662  -1.828  1.00 30.52           C  
ATOM   4084  HB1 ALA A 288     -54.240 -48.856  -1.444  1.00 30.52           H  
ATOM   4085  HB2 ALA A 288     -54.723 -50.551  -1.214  1.00 30.52           H  
ATOM   4086  HB3 ALA A 288     -54.562 -49.891  -2.850  1.00 30.52           H  
ATOM   4087  O   ALA A 288     -56.847 -47.749   0.012  1.00 30.52           O  
ATOM   4088  N   THR A 289     -57.193 -49.912   0.449  1.00 36.29           N  
ATOM   4089  H   THR A 289     -57.177 -50.861   0.104  1.00 36.29           H  
ATOM   4090  CA  THR A 289     -57.614 -49.706   1.859  1.00 36.29           C  
ATOM   4091  HA  THR A 289     -56.957 -48.971   2.324  1.00 36.29           H  
ATOM   4092  C   THR A 289     -57.531 -51.002   2.678  1.00 36.29           C  
ATOM   4093  CB  THR A 289     -59.061 -49.169   1.923  1.00 36.29           C  
ATOM   4094  HB  THR A 289     -59.696 -49.772   1.274  1.00 36.29           H  
ATOM   4095  O   THR A 289     -57.984 -52.046   2.218  1.00 36.29           O  
ATOM   4096  CG2 THR A 289     -59.682 -49.131   3.322  1.00 36.29           C  
ATOM   4097 HG21 THR A 289     -60.642 -48.617   3.276  1.00 36.29           H  
ATOM   4098 HG22 THR A 289     -59.025 -48.596   4.008  1.00 36.29           H  
ATOM   4099 HG23 THR A 289     -59.858 -50.143   3.687  1.00 36.29           H  
ATOM   4100  OG1 THR A 289     -59.094 -47.831   1.488  1.00 36.29           O  
ATOM   4101  HG1 THR A 289     -58.340 -47.686   0.912  1.00 36.29           H  
ATOM   4102  N   GLY A 290     -57.026 -50.922   3.915  1.00 27.13           N  
ATOM   4103  H   GLY A 290     -56.575 -50.064   4.198  1.00 27.13           H  
ATOM   4104  CA  GLY A 290     -57.071 -52.000   4.916  1.00 27.13           C  
ATOM   4105  HA2 GLY A 290     -58.066 -52.030   5.358  1.00 27.13           H  
ATOM   4106  HA3 GLY A 290     -56.887 -52.958   4.430  1.00 27.13           H  
ATOM   4107  C   GLY A 290     -56.030 -51.826   6.034  1.00 27.13           C  
ATOM   4108  O   GLY A 290     -54.981 -51.242   5.795  1.00 27.13           O  
ATOM   4109  N   GLY A 291     -56.316 -52.329   7.244  1.00 26.71           N  
ATOM   4110  H   GLY A 291     -57.235 -52.719   7.396  1.00 26.71           H  
ATOM   4111  CA  GLY A 291     -55.394 -52.367   8.395  1.00 26.71           C  
ATOM   4112  HA2 GLY A 291     -54.449 -52.800   8.067  1.00 26.71           H  
ATOM   4113  HA3 GLY A 291     -55.803 -53.017   9.170  1.00 26.71           H  
ATOM   4114  C   GLY A 291     -55.079 -50.996   9.013  1.00 26.71           C  
ATOM   4115  O   GLY A 291     -54.038 -50.424   8.729  1.00 26.71           O  
ATOM   4116  N   SER A 292     -55.894 -50.378   9.876  1.00 28.78           N  
ATOM   4117  H   SER A 292     -55.556 -49.452  10.093  1.00 28.78           H  
ATOM   4118  CA  SER A 292     -57.068 -50.833  10.650  1.00 28.78           C  
ATOM   4119  HA  SER A 292     -57.371 -49.935  11.189  1.00 28.78           H  
ATOM   4120  C   SER A 292     -56.803 -51.844  11.788  1.00 28.78           C  
ATOM   4121  CB  SER A 292     -58.302 -51.139   9.779  1.00 28.78           C  
ATOM   4122  HB2 SER A 292     -59.195 -50.966  10.379  1.00 28.78           H  
ATOM   4123  HB3 SER A 292     -58.329 -50.457   8.929  1.00 28.78           H  
ATOM   4124  O   SER A 292     -57.302 -52.968  11.763  1.00 28.78           O  
ATOM   4125  OG  SER A 292     -58.345 -52.474   9.316  1.00 28.78           O  
ATOM   4126  HG  SER A 292     -58.201 -53.035  10.081  1.00 28.78           H  
ATOM   4127  N   MET A 293     -56.082 -51.414  12.830  1.00 25.02           N  
ATOM   4128  H   MET A 293     -55.661 -50.497  12.770  1.00 25.02           H  
ATOM   4129  CA  MET A 293     -56.116 -52.002  14.184  1.00 25.02           C  
ATOM   4130  HA  MET A 293     -57.030 -52.587  14.292  1.00 25.02           H  
ATOM   4131  C   MET A 293     -56.170 -50.894  15.252  1.00 25.02           C  
ATOM   4132  CB  MET A 293     -54.915 -52.930  14.436  1.00 25.02           C  
ATOM   4133  HB2 MET A 293     -54.003 -52.486  14.038  1.00 25.02           H  
ATOM   4134  HB3 MET A 293     -54.791 -53.052  15.512  1.00 25.02           H  
ATOM   4135  O   MET A 293     -55.697 -49.785  15.010  1.00 25.02           O  
ATOM   4136  CG  MET A 293     -55.121 -54.326  13.841  1.00 25.02           C  
ATOM   4137  HG2 MET A 293     -55.045 -54.271  12.755  1.00 25.02           H  
ATOM   4138  HG3 MET A 293     -56.122 -54.671  14.099  1.00 25.02           H  
ATOM   4139  SD  MET A 293     -53.932 -55.544  14.465  1.00 25.02           S  
ATOM   4140  CE  MET A 293     -54.650 -57.060  13.779  1.00 25.02           C  
ATOM   4141  HE1 MET A 293     -54.030 -57.912  14.058  1.00 25.02           H  
ATOM   4142  HE2 MET A 293     -54.690 -56.986  12.692  1.00 25.02           H  
ATOM   4143  HE3 MET A 293     -55.656 -57.201  14.172  1.00 25.02           H  
ATOM   4144  N   GLN A 294     -56.763 -51.177  16.419  1.00 27.30           N  
ATOM   4145  H   GLN A 294     -57.121 -52.108  16.574  1.00 27.30           H  
ATOM   4146  CA  GLN A 294     -57.023 -50.188  17.477  1.00 27.30           C  
ATOM   4147  HA  GLN A 294     -56.191 -49.486  17.527  1.00 27.30           H  
ATOM   4148  C   GLN A 294     -57.198 -50.851  18.857  1.00 27.30           C  
ATOM   4149  CB  GLN A 294     -58.308 -49.420  17.101  1.00 27.30           C  
ATOM   4150  HB2 GLN A 294     -59.122 -50.135  16.982  1.00 27.30           H  
ATOM   4151  HB3 GLN A 294     -58.151 -48.924  16.143  1.00 27.30           H  
ATOM   4152  O   GLN A 294     -57.837 -51.896  18.960  1.00 27.30           O  
ATOM   4153  CG  GLN A 294     -58.739 -48.360  18.130  1.00 27.30           C  
ATOM   4154  HG2 GLN A 294     -58.911 -48.834  19.097  1.00 27.30           H  
ATOM   4155  HG3 GLN A 294     -57.947 -47.619  18.242  1.00 27.30           H  
ATOM   4156  CD  GLN A 294     -60.030 -47.641  17.748  1.00 27.30           C  
ATOM   4157  NE2 GLN A 294     -60.633 -46.915  18.664  1.00 27.30           N  
ATOM   4158 HE21 GLN A 294     -61.490 -46.475  18.362  1.00 27.30           H  
ATOM   4159 HE22 GLN A 294     -60.279 -46.870  19.608  1.00 27.30           H  
ATOM   4160  OE1 GLN A 294     -60.535 -47.713  16.643  1.00 27.30           O  
ATOM   4161  N   LEU A 295     -56.719 -50.199  19.926  1.00 23.76           N  
ATOM   4162  H   LEU A 295     -56.135 -49.389  19.778  1.00 23.76           H  
ATOM   4163  CA  LEU A 295     -57.120 -50.469  21.317  1.00 23.76           C  
ATOM   4164  HA  LEU A 295     -58.184 -50.706  21.322  1.00 23.76           H  
ATOM   4165  C   LEU A 295     -56.888 -49.210  22.181  1.00 23.76           C  
ATOM   4166  CB  LEU A 295     -56.326 -51.682  21.857  1.00 23.76           C  
ATOM   4167  HB2 LEU A 295     -55.871 -52.213  21.020  1.00 23.76           H  
ATOM   4168  HB3 LEU A 295     -55.512 -51.336  22.493  1.00 23.76           H  
ATOM   4169  O   LEU A 295     -55.835 -48.586  22.063  1.00 23.76           O  
ATOM   4170  CG  LEU A 295     -57.183 -52.705  22.625  1.00 23.76           C  
ATOM   4171  HG  LEU A 295     -57.964 -53.084  21.966  1.00 23.76           H  
ATOM   4172  CD1 LEU A 295     -56.307 -53.881  23.061  1.00 23.76           C  
ATOM   4173 HD11 LEU A 295     -55.526 -53.539  23.740  1.00 23.76           H  
ATOM   4174 HD12 LEU A 295     -55.847 -54.338  22.185  1.00 23.76           H  
ATOM   4175 HD13 LEU A 295     -56.918 -54.633  23.561  1.00 23.76           H  
ATOM   4176  CD2 LEU A 295     -57.843 -52.115  23.874  1.00 23.76           C  
ATOM   4177 HD21 LEU A 295     -58.612 -51.398  23.589  1.00 23.76           H  
ATOM   4178 HD22 LEU A 295     -57.094 -51.630  24.500  1.00 23.76           H  
ATOM   4179 HD23 LEU A 295     -58.323 -52.910  24.444  1.00 23.76           H  
ATOM   4180  N   SER A 296     -57.843 -48.807  23.029  1.00 29.35           N  
ATOM   4181  H   SER A 296     -58.715 -49.315  23.077  1.00 29.35           H  
ATOM   4182  CA  SER A 296     -57.695 -47.652  23.938  1.00 29.35           C  
ATOM   4183  HA  SER A 296     -56.706 -47.709  24.393  1.00 29.35           H  
ATOM   4184  C   SER A 296     -58.725 -47.634  25.083  1.00 29.35           C  
ATOM   4185  CB  SER A 296     -57.764 -46.332  23.150  1.00 29.35           C  
ATOM   4186  HB2 SER A 296     -57.652 -45.495  23.840  1.00 29.35           H  
ATOM   4187  HB3 SER A 296     -56.934 -46.295  22.444  1.00 29.35           H  
ATOM   4188  O   SER A 296     -59.779 -48.258  24.990  1.00 29.35           O  
ATOM   4189  OG  SER A 296     -58.977 -46.184  22.434  1.00 29.35           O  
ATOM   4190  HG  SER A 296     -58.910 -45.388  21.902  1.00 29.35           H  
ATOM   4191  N   MET A 297     -58.420 -46.900  26.165  1.00 24.72           N  
ATOM   4192  H   MET A 297     -57.542 -46.401  26.158  1.00 24.72           H  
ATOM   4193  CA  MET A 297     -59.301 -46.614  27.317  1.00 24.72           C  
ATOM   4194  HA  MET A 297     -60.337 -46.657  26.980  1.00 24.72           H  
ATOM   4195  C   MET A 297     -59.070 -45.181  27.844  1.00 24.72           C  
ATOM   4196  CB  MET A 297     -59.097 -47.660  28.433  1.00 24.72           C  
ATOM   4197  HB2 MET A 297     -59.384 -47.236  29.395  1.00 24.72           H  
ATOM   4198  HB3 MET A 297     -58.045 -47.939  28.491  1.00 24.72           H  
ATOM   4199  O   MET A 297     -58.130 -44.512  27.421  1.00 24.72           O  
ATOM   4200  CG  MET A 297     -59.951 -48.914  28.213  1.00 24.72           C  
ATOM   4201  HG2 MET A 297     -59.708 -49.638  28.992  1.00 24.72           H  
ATOM   4202  HG3 MET A 297     -59.690 -49.361  27.254  1.00 24.72           H  
ATOM   4203  SD  MET A 297     -61.741 -48.606  28.260  1.00 24.72           S  
ATOM   4204  CE  MET A 297     -62.336 -50.232  27.725  1.00 24.72           C  
ATOM   4205  HE1 MET A 297     -63.425 -50.227  27.686  1.00 24.72           H  
ATOM   4206  HE2 MET A 297     -61.941 -50.457  26.735  1.00 24.72           H  
ATOM   4207  HE3 MET A 297     -62.004 -50.994  28.430  1.00 24.72           H  
ATOM   4208  N   SER A 298     -59.957 -44.659  28.705  1.00 30.68           N  
ATOM   4209  H   SER A 298     -60.665 -45.258  29.104  1.00 30.68           H  
ATOM   4210  CA  SER A 298     -59.933 -43.251  29.168  1.00 30.68           C  
ATOM   4211  HA  SER A 298     -58.905 -42.976  29.407  1.00 30.68           H  
ATOM   4212  C   SER A 298     -60.790 -43.001  30.428  1.00 30.68           C  
ATOM   4213  CB  SER A 298     -60.431 -42.339  28.029  1.00 30.68           C  
ATOM   4214  HB2 SER A 298     -60.567 -41.321  28.394  1.00 30.68           H  
ATOM   4215  HB3 SER A 298     -59.677 -42.315  27.243  1.00 30.68           H  
ATOM   4216  O   SER A 298     -61.650 -43.825  30.727  1.00 30.68           O  
ATOM   4217  OG  SER A 298     -61.651 -42.817  27.474  1.00 30.68           O  
ATOM   4218  HG  SER A 298     -61.447 -43.704  27.169  1.00 30.68           H  
ATOM   4219  N   LYS A 299     -60.634 -41.809  31.051  1.00 32.55           N  
ATOM   4220  H   LYS A 299     -59.864 -41.248  30.717  1.00 32.55           H  
ATOM   4221  CA  LYS A 299     -61.366 -41.258  32.233  1.00 32.55           C  
ATOM   4222  HA  LYS A 299     -61.066 -40.216  32.339  1.00 32.55           H  
ATOM   4223  C   LYS A 299     -61.013 -41.921  33.580  1.00 32.55           C  
ATOM   4224  CB  LYS A 299     -62.896 -41.295  31.998  1.00 32.55           C  
ATOM   4225  HB2 LYS A 299     -63.403 -40.863  32.861  1.00 32.55           H  
ATOM   4226  HB3 LYS A 299     -63.231 -42.332  31.974  1.00 32.55           H  
ATOM   4227  O   LYS A 299     -60.669 -43.092  33.589  1.00 32.55           O  
ATOM   4228  CG  LYS A 299     -63.377 -40.552  30.734  1.00 32.55           C  
ATOM   4229  HG2 LYS A 299     -62.542 -40.028  30.269  1.00 32.55           H  
ATOM   4230  HG3 LYS A 299     -64.124 -39.811  31.017  1.00 32.55           H  
ATOM   4231  CD  LYS A 299     -64.004 -41.524  29.725  1.00 32.55           C  
ATOM   4232  HD2 LYS A 299     -64.925 -41.935  30.137  1.00 32.55           H  
ATOM   4233  HD3 LYS A 299     -63.310 -42.349  29.559  1.00 32.55           H  
ATOM   4234  CE  LYS A 299     -64.290 -40.843  28.385  1.00 32.55           C  
ATOM   4235  HE2 LYS A 299     -65.211 -40.266  28.467  1.00 32.55           H  
ATOM   4236  HE3 LYS A 299     -63.475 -40.154  28.165  1.00 32.55           H  
ATOM   4237  NZ  LYS A 299     -64.383 -41.851  27.302  1.00 32.55           N  
ATOM   4238  HZ1 LYS A 299     -64.584 -41.415  26.413  1.00 32.55           H  
ATOM   4239  HZ2 LYS A 299     -65.092 -42.539  27.509  1.00 32.55           H  
ATOM   4240  HZ3 LYS A 299     -63.493 -42.324  27.228  1.00 32.55           H  
ATOM   4241  N   LEU A 300     -61.101 -41.275  34.754  1.00 28.39           N  
ATOM   4242  H   LEU A 300     -60.944 -41.913  35.521  1.00 28.39           H  
ATOM   4243  CA  LEU A 300     -61.155 -39.862  35.230  1.00 28.39           C  
ATOM   4244  HA  LEU A 300     -60.434 -39.245  34.693  1.00 28.39           H  
ATOM   4245  C   LEU A 300     -60.732 -39.911  36.736  1.00 28.39           C  
ATOM   4246  CB  LEU A 300     -62.587 -39.272  35.116  1.00 28.39           C  
ATOM   4247  HB2 LEU A 300     -63.298 -40.098  35.097  1.00 28.39           H  
ATOM   4248  HB3 LEU A 300     -62.813 -38.710  36.022  1.00 28.39           H  
ATOM   4249  O   LEU A 300     -60.696 -40.999  37.300  1.00 28.39           O  
ATOM   4250  CG  LEU A 300     -62.868 -38.329  33.924  1.00 28.39           C  
ATOM   4251  HG  LEU A 300     -62.559 -38.803  32.992  1.00 28.39           H  
ATOM   4252  CD1 LEU A 300     -64.367 -38.041  33.836  1.00 28.39           C  
ATOM   4253 HD11 LEU A 300     -64.920 -38.973  33.725  1.00 28.39           H  
ATOM   4254 HD12 LEU A 300     -64.703 -37.537  34.742  1.00 28.39           H  
ATOM   4255 HD13 LEU A 300     -64.576 -37.404  32.976  1.00 28.39           H  
ATOM   4256  CD2 LEU A 300     -62.146 -36.984  33.998  1.00 28.39           C  
ATOM   4257 HD21 LEU A 300     -62.411 -36.378  33.132  1.00 28.39           H  
ATOM   4258 HD22 LEU A 300     -61.067 -37.134  33.988  1.00 28.39           H  
ATOM   4259 HD23 LEU A 300     -62.447 -36.448  34.899  1.00 28.39           H  
ATOM   4260  N   GLY A 301     -60.420 -38.836  37.471  1.00 25.11           N  
ATOM   4261  H   GLY A 301     -60.277 -39.058  38.446  1.00 25.11           H  
ATOM   4262  CA  GLY A 301     -60.364 -37.401  37.156  1.00 25.11           C  
ATOM   4263  HA2 GLY A 301     -60.788 -37.208  36.171  1.00 25.11           H  
ATOM   4264  HA3 GLY A 301     -59.319 -37.090  37.143  1.00 25.11           H  
ATOM   4265  C   GLY A 301     -61.107 -36.526  38.189  1.00 25.11           C  
ATOM   4266  O   GLY A 301     -61.849 -37.055  39.009  1.00 25.11           O  
ATOM   4267  N   LEU A 302     -60.950 -35.194  38.087  1.00 28.52           N  
ATOM   4268  H   LEU A 302     -60.316 -34.871  37.371  1.00 28.52           H  
ATOM   4269  CA  LEU A 302     -61.413 -34.159  39.046  1.00 28.52           C  
ATOM   4270  HA  LEU A 302     -61.179 -33.201  38.583  1.00 28.52           H  
ATOM   4271  C   LEU A 302     -60.643 -34.162  40.401  1.00 28.52           C  
ATOM   4272  CB  LEU A 302     -62.954 -34.206  39.215  1.00 28.52           C  
ATOM   4273  HB2 LEU A 302     -63.207 -35.058  39.846  1.00 28.52           H  
ATOM   4274  HB3 LEU A 302     -63.272 -33.309  39.745  1.00 28.52           H  
ATOM   4275  O   LEU A 302     -59.967 -35.133  40.719  1.00 28.52           O  
ATOM   4276  CG  LEU A 302     -63.801 -34.280  37.932  1.00 28.52           C  
ATOM   4277  HG  LEU A 302     -63.549 -35.177  37.365  1.00 28.52           H  
ATOM   4278  CD1 LEU A 302     -65.284 -34.348  38.299  1.00 28.52           C  
ATOM   4279 HD11 LEU A 302     -65.465 -35.230  38.915  1.00 28.52           H  
ATOM   4280 HD12 LEU A 302     -65.889 -34.423  37.396  1.00 28.52           H  
ATOM   4281 HD13 LEU A 302     -65.577 -33.460  38.858  1.00 28.52           H  
ATOM   4282  CD2 LEU A 302     -63.592 -33.055  37.038  1.00 28.52           C  
ATOM   4283 HD21 LEU A 302     -64.241 -33.122  36.166  1.00 28.52           H  
ATOM   4284 HD22 LEU A 302     -63.830 -32.145  37.590  1.00 28.52           H  
ATOM   4285 HD23 LEU A 302     -62.557 -33.012  36.697  1.00 28.52           H  
ATOM   4286  N   GLN A 303     -60.641 -33.102  41.227  1.00 27.39           N  
ATOM   4287  H   GLN A 303     -60.094 -33.244  42.064  1.00 27.39           H  
ATOM   4288  CA  GLN A 303     -61.271 -31.779  41.061  1.00 27.39           C  
ATOM   4289  HA  GLN A 303     -61.551 -31.671  40.014  1.00 27.39           H  
ATOM   4290  C   GLN A 303     -60.305 -30.595  41.332  1.00 27.39           C  
ATOM   4291  CB  GLN A 303     -62.582 -31.691  41.880  1.00 27.39           C  
ATOM   4292  HB2 GLN A 303     -63.162 -32.606  41.758  1.00 27.39           H  
ATOM   4293  HB3 GLN A 303     -62.364 -31.595  42.944  1.00 27.39           H  
ATOM   4294  O   GLN A 303     -59.672 -30.111  40.400  1.00 27.39           O  
ATOM   4295  CG  GLN A 303     -63.428 -30.494  41.410  1.00 27.39           C  
ATOM   4296  HG2 GLN A 303     -62.867 -29.578  41.595  1.00 27.39           H  
ATOM   4297  HG3 GLN A 303     -63.613 -30.571  40.339  1.00 27.39           H  
ATOM   4298  CD  GLN A 303     -64.775 -30.360  42.110  1.00 27.39           C  
ATOM   4299  NE2 GLN A 303     -65.259 -29.152  42.292  1.00 27.39           N  
ATOM   4300 HE21 GLN A 303     -64.734 -28.340  42.001  1.00 27.39           H  
ATOM   4301 HE22 GLN A 303     -66.153 -29.088  42.757  1.00 27.39           H  
ATOM   4302  OE1 GLN A 303     -65.419 -31.323  42.483  1.00 27.39           O  
ATOM   4303  N   GLN A 304     -60.249 -30.085  42.570  1.00 31.38           N  
ATOM   4304  H   GLN A 304     -60.699 -30.610  43.306  1.00 31.38           H  
ATOM   4305  CA  GLN A 304     -59.622 -28.822  43.023  1.00 31.38           C  
ATOM   4306  HA  GLN A 304     -58.769 -28.578  42.390  1.00 31.38           H  
ATOM   4307  C   GLN A 304     -59.103 -29.034  44.481  1.00 31.38           C  
ATOM   4308  CB  GLN A 304     -60.683 -27.702  42.909  1.00 31.38           C  
ATOM   4309  HB2 GLN A 304     -61.562 -28.001  43.480  1.00 31.38           H  
ATOM   4310  HB3 GLN A 304     -60.289 -26.783  43.344  1.00 31.38           H  
ATOM   4311  O   GLN A 304     -59.332 -30.109  45.030  1.00 31.38           O  
ATOM   4312  CG  GLN A 304     -61.111 -27.312  41.484  1.00 31.38           C  
ATOM   4313  HG2 GLN A 304     -60.311 -26.744  41.009  1.00 31.38           H  
ATOM   4314  HG3 GLN A 304     -61.303 -28.190  40.868  1.00 31.38           H  
ATOM   4315  CD  GLN A 304     -62.392 -26.485  41.506  1.00 31.38           C  
ATOM   4316  NE2 GLN A 304     -62.311 -25.173  41.534  1.00 31.38           N  
ATOM   4317 HE21 GLN A 304     -63.188 -24.673  41.555  1.00 31.38           H  
ATOM   4318 HE22 GLN A 304     -61.414 -24.709  41.529  1.00 31.38           H  
ATOM   4319  OE1 GLN A 304     -63.496 -27.010  41.518  1.00 31.38           O  
ATOM   4320  N   SER A 305     -58.383 -28.145  45.183  1.00 31.06           N  
ATOM   4321  H   SER A 305     -57.985 -28.541  46.023  1.00 31.06           H  
ATOM   4322  CA  SER A 305     -58.209 -26.681  45.074  1.00 31.06           C  
ATOM   4323  HA  SER A 305     -58.338 -26.344  44.046  1.00 31.06           H  
ATOM   4324  C   SER A 305     -56.828 -26.214  45.574  1.00 31.06           C  
ATOM   4325  CB  SER A 305     -59.219 -25.980  46.009  1.00 31.06           C  
ATOM   4326  HB2 SER A 305     -59.103 -24.899  45.930  1.00 31.06           H  
ATOM   4327  HB3 SER A 305     -59.001 -26.270  47.037  1.00 31.06           H  
ATOM   4328  O   SER A 305     -56.162 -26.937  46.310  1.00 31.06           O  
ATOM   4329  OG  SER A 305     -60.562 -26.308  45.724  1.00 31.06           O  
ATOM   4330  HG  SER A 305     -61.104 -26.075  46.482  1.00 31.06           H  
ATOM   4331  N   SER A 306     -56.499 -24.943  45.302  1.00 27.80           N  
ATOM   4332  H   SER A 306     -57.120 -24.421  44.700  1.00 27.80           H  
ATOM   4333  CA  SER A 306     -55.396 -24.173  45.917  1.00 27.80           C  
ATOM   4334  HA  SER A 306     -55.482 -23.156  45.534  1.00 27.80           H  
ATOM   4335  C   SER A 306     -53.966 -24.617  45.555  1.00 27.80           C  
ATOM   4336  CB  SER A 306     -55.600 -24.064  47.438  1.00 27.80           C  
ATOM   4337  HB2 SER A 306     -54.842 -23.406  47.863  1.00 27.80           H  
ATOM   4338  HB3 SER A 306     -55.502 -25.048  47.896  1.00 27.80           H  
ATOM   4339  O   SER A 306     -53.754 -25.611  44.866  1.00 27.80           O  
ATOM   4340  OG  SER A 306     -56.881 -23.529  47.725  1.00 27.80           O  
ATOM   4341  HG  SER A 306     -56.980 -23.478  48.678  1.00 27.80           H  
ATOM   4342  N   SER A 307     -52.970 -23.819  45.963  1.00 30.76           N  
ATOM   4343  H   SER A 307     -53.193 -22.987  46.490  1.00 30.76           H  
ATOM   4344  CA  SER A 307     -51.559 -23.986  45.580  1.00 30.76           C  
ATOM   4345  HA  SER A 307     -51.318 -25.049  45.546  1.00 30.76           H  
ATOM   4346  C   SER A 307     -50.598 -23.294  46.554  1.00 30.76           C  
ATOM   4347  CB  SER A 307     -51.332 -23.387  44.185  1.00 30.76           C  
ATOM   4348  HB2 SER A 307     -50.277 -23.462  43.922  1.00 30.76           H  
ATOM   4349  HB3 SER A 307     -51.911 -23.948  43.452  1.00 30.76           H  
ATOM   4350  O   SER A 307     -50.922 -22.233  47.084  1.00 30.76           O  
ATOM   4351  OG  SER A 307     -51.734 -22.027  44.150  1.00 30.76           O  
ATOM   4352  HG  SER A 307     -51.364 -21.573  44.910  1.00 30.76           H  
ATOM   4353  N   ILE A 308     -49.390 -23.845  46.708  1.00 29.98           N  
ATOM   4354  H   ILE A 308     -49.196 -24.700  46.207  1.00 29.98           H  
ATOM   4355  CA  ILE A 308     -48.214 -23.235  47.360  1.00 29.98           C  
ATOM   4356  HA  ILE A 308     -48.355 -22.157  47.435  1.00 29.98           H  
ATOM   4357  C   ILE A 308     -47.000 -23.493  46.447  1.00 29.98           C  
ATOM   4358  CB  ILE A 308     -48.016 -23.810  48.792  1.00 29.98           C  
ATOM   4359  HB  ILE A 308     -48.053 -24.897  48.727  1.00 29.98           H  
ATOM   4360  O   ILE A 308     -46.973 -24.506  45.748  1.00 29.98           O  
ATOM   4361  CG1 ILE A 308     -49.152 -23.338  49.732  1.00 29.98           C  
ATOM   4362 HG12 ILE A 308     -50.116 -23.516  49.256  1.00 29.98           H  
ATOM   4363 HG13 ILE A 308     -49.058 -22.265  49.901  1.00 29.98           H  
ATOM   4364  CG2 ILE A 308     -46.650 -23.421  49.397  1.00 29.98           C  
ATOM   4365 HG21 ILE A 308     -46.548 -23.815  50.408  1.00 29.98           H  
ATOM   4366 HG22 ILE A 308     -46.538 -22.337  49.428  1.00 29.98           H  
ATOM   4367 HG23 ILE A 308     -45.835 -23.856  48.818  1.00 29.98           H  
ATOM   4368  CD1 ILE A 308     -49.201 -24.052  51.090  1.00 29.98           C  
ATOM   4369 HD11 ILE A 308     -48.331 -23.803  51.697  1.00 29.98           H  
ATOM   4370 HD12 ILE A 308     -50.095 -23.736  51.627  1.00 29.98           H  
ATOM   4371 HD13 ILE A 308     -49.246 -25.130  50.937  1.00 29.98           H  
ATOM   4372  N   LEU A 309     -46.006 -22.599  46.444  1.00 27.57           N  
ATOM   4373  H   LEU A 309     -46.059 -21.817  47.081  1.00 27.57           H  
ATOM   4374  CA  LEU A 309     -44.736 -22.767  45.723  1.00 27.57           C  
ATOM   4375  HA  LEU A 309     -44.667 -23.789  45.352  1.00 27.57           H  
ATOM   4376  C   LEU A 309     -43.539 -22.566  46.664  1.00 27.57           C  
ATOM   4377  CB  LEU A 309     -44.668 -21.804  44.521  1.00 27.57           C  
ATOM   4378  HB2 LEU A 309     -43.662 -21.840  44.104  1.00 27.57           H  
ATOM   4379  HB3 LEU A 309     -44.837 -20.790  44.884  1.00 27.57           H  
ATOM   4380  O   LEU A 309     -43.599 -21.763  47.593  1.00 27.57           O  
ATOM   4381  CG  LEU A 309     -45.668 -22.103  43.387  1.00 27.57           C  
ATOM   4382  HG  LEU A 309     -46.684 -22.101  43.782  1.00 27.57           H  
ATOM   4383  CD1 LEU A 309     -45.568 -21.011  42.321  1.00 27.57           C  
ATOM   4384 HD11 LEU A 309     -44.566 -20.995  41.891  1.00 27.57           H  
ATOM   4385 HD12 LEU A 309     -45.783 -20.040  42.766  1.00 27.57           H  
ATOM   4386 HD13 LEU A 309     -46.295 -21.198  41.531  1.00 27.57           H  
ATOM   4387  CD2 LEU A 309     -45.398 -23.446  42.705  1.00 27.57           C  
ATOM   4388 HD21 LEU A 309     -46.077 -23.573  41.861  1.00 27.57           H  
ATOM   4389 HD22 LEU A 309     -44.369 -23.488  42.346  1.00 27.57           H  
ATOM   4390 HD23 LEU A 309     -45.575 -24.264  43.403  1.00 27.57           H  
ATOM   4391  N   ILE A 310     -42.458 -23.306  46.409  1.00 31.61           N  
ATOM   4392  H   ILE A 310     -42.474 -23.895  45.588  1.00 31.61           H  
ATOM   4393  CA  ILE A 310     -41.196 -23.316  47.166  1.00 31.61           C  
ATOM   4394  HA  ILE A 310     -41.106 -22.385  47.726  1.00 31.61           H  
ATOM   4395  C   ILE A 310     -40.042 -23.374  46.146  1.00 31.61           C  
ATOM   4396  CB  ILE A 310     -41.178 -24.501  48.175  1.00 31.61           C  
ATOM   4397  HB  ILE A 310     -41.321 -25.425  47.616  1.00 31.61           H  
ATOM   4398  O   ILE A 310     -40.206 -23.938  45.064  1.00 31.61           O  
ATOM   4399  CG1 ILE A 310     -42.338 -24.366  49.197  1.00 31.61           C  
ATOM   4400 HG12 ILE A 310     -42.258 -23.408  49.710  1.00 31.61           H  
ATOM   4401 HG13 ILE A 310     -43.287 -24.381  48.659  1.00 31.61           H  
ATOM   4402  CG2 ILE A 310     -39.833 -24.608  48.919  1.00 31.61           C  
ATOM   4403 HG21 ILE A 310     -39.010 -24.747  48.219  1.00 31.61           H  
ATOM   4404 HG22 ILE A 310     -39.825 -25.483  49.568  1.00 31.61           H  
ATOM   4405 HG23 ILE A 310     -39.660 -23.718  49.525  1.00 31.61           H  
ATOM   4406  CD1 ILE A 310     -42.429 -25.478  50.250  1.00 31.61           C  
ATOM   4407 HD11 ILE A 310     -41.604 -25.402  50.960  1.00 31.61           H  
ATOM   4408 HD12 ILE A 310     -43.364 -25.374  50.801  1.00 31.61           H  
ATOM   4409 HD13 ILE A 310     -42.410 -26.454  49.765  1.00 31.61           H  
ATOM   4410  N   SER A 311     -38.897 -22.759  46.457  1.00 33.99           N  
ATOM   4411  H   SER A 311     -38.803 -22.369  47.384  1.00 33.99           H  
ATOM   4412  CA  SER A 311     -37.725 -22.716  45.563  1.00 33.99           C  
ATOM   4413  HA  SER A 311     -38.081 -22.600  44.539  1.00 33.99           H  
ATOM   4414  C   SER A 311     -36.877 -24.001  45.613  1.00 33.99           C  
ATOM   4415  CB  SER A 311     -36.870 -21.487  45.894  1.00 33.99           C  
ATOM   4416  HB2 SER A 311     -36.315 -21.665  46.815  1.00 33.99           H  
ATOM   4417  HB3 SER A 311     -37.517 -20.621  46.030  1.00 33.99           H  
ATOM   4418  O   SER A 311     -37.094 -24.880  46.448  1.00 33.99           O  
ATOM   4419  OG  SER A 311     -35.971 -21.218  44.833  1.00 33.99           O  
ATOM   4420  HG  SER A 311     -35.346 -20.554  45.131  1.00 33.99           H  
ATOM   4421  N   LYS A 312     -35.861 -24.094  44.743  1.00 36.54           N  
ATOM   4422  H   LYS A 312     -35.689 -23.272  44.183  1.00 36.54           H  
ATOM   4423  CA  LYS A 312     -34.786 -25.095  44.861  1.00 36.54           C  
ATOM   4424  HA  LYS A 312     -35.207 -26.097  44.776  1.00 36.54           H  
ATOM   4425  C   LYS A 312     -34.097 -24.959  46.225  1.00 36.54           C  
ATOM   4426  CB  LYS A 312     -33.705 -24.878  43.785  1.00 36.54           C  
ATOM   4427  HB2 LYS A 312     -33.314 -23.866  43.893  1.00 36.54           H  
ATOM   4428  HB3 LYS A 312     -32.885 -25.566  43.993  1.00 36.54           H  
ATOM   4429  O   LYS A 312     -33.709 -23.848  46.577  1.00 36.54           O  
ATOM   4430  CG  LYS A 312     -34.139 -25.082  42.326  1.00 36.54           C  
ATOM   4431  HG2 LYS A 312     -34.488 -26.105  42.188  1.00 36.54           H  
ATOM   4432  HG3 LYS A 312     -34.942 -24.388  42.079  1.00 36.54           H  
ATOM   4433  CD  LYS A 312     -32.927 -24.815  41.415  1.00 36.54           C  
ATOM   4434  HD2 LYS A 312     -32.127 -25.507  41.680  1.00 36.54           H  
ATOM   4435  HD3 LYS A 312     -32.576 -23.799  41.591  1.00 36.54           H  
ATOM   4436  CE  LYS A 312     -33.261 -24.978  39.927  1.00 36.54           C  
ATOM   4437  HE2 LYS A 312     -34.088 -24.311  39.682  1.00 36.54           H  
ATOM   4438  HE3 LYS A 312     -33.593 -26.002  39.753  1.00 36.54           H  
ATOM   4439  NZ  LYS A 312     -32.083 -24.665  39.075  1.00 36.54           N  
ATOM   4440  HZ1 LYS A 312     -32.304 -24.769  38.095  1.00 36.54           H  
ATOM   4441  HZ2 LYS A 312     -31.776 -23.715  39.226  1.00 36.54           H  
ATOM   4442  HZ3 LYS A 312     -31.310 -25.277  39.292  1.00 36.54           H  
ATOM   4443  N   SER A 313     -33.901 -26.082  46.927  1.00 35.86           N  
ATOM   4444  H   SER A 313     -34.326 -26.923  46.564  1.00 35.86           H  
ATOM   4445  CA  SER A 313     -32.902 -26.254  48.006  1.00 35.86           C  
ATOM   4446  HA  SER A 313     -33.231 -27.098  48.613  1.00 35.86           H  
ATOM   4447  C   SER A 313     -32.774 -25.077  48.992  1.00 35.86           C  
ATOM   4448  CB  SER A 313     -31.547 -26.656  47.399  1.00 35.86           C  
ATOM   4449  HB2 SER A 313     -31.661 -27.601  46.868  1.00 35.86           H  
ATOM   4450  HB3 SER A 313     -30.810 -26.795  48.190  1.00 35.86           H  
ATOM   4451  O   SER A 313     -31.667 -24.641  49.298  1.00 35.86           O  
ATOM   4452  OG  SER A 313     -31.092 -25.674  46.488  1.00 35.86           O  
ATOM   4453  HG  SER A 313     -30.884 -24.894  47.007  1.00 35.86           H  
ATOM   4454  N   ALA A 314     -33.903 -24.526  49.444  1.00 32.08           N  
ATOM   4455  H   ALA A 314     -34.787 -24.914  49.147  1.00 32.08           H  
ATOM   4456  CA  ALA A 314     -33.936 -23.283  50.208  1.00 32.08           C  
ATOM   4457  HA  ALA A 314     -33.047 -22.697  49.978  1.00 32.08           H  
ATOM   4458  C   ALA A 314     -33.940 -23.534  51.725  1.00 32.08           C  
ATOM   4459  CB  ALA A 314     -35.145 -22.463  49.737  1.00 32.08           C  
ATOM   4460  HB1 ALA A 314     -35.175 -21.520  50.283  1.00 32.08           H  
ATOM   4461  HB2 ALA A 314     -36.068 -23.012  49.923  1.00 32.08           H  
ATOM   4462  HB3 ALA A 314     -35.049 -22.254  48.671  1.00 32.08           H  
ATOM   4463  O   ALA A 314     -34.995 -23.773  52.316  1.00 32.08           O  
ATOM   4464  N   GLU A 315     -32.775 -23.420  52.368  1.00 31.95           N  
ATOM   4465  H   GLU A 315     -31.932 -23.260  51.835  1.00 31.95           H  
ATOM   4466  CA  GLU A 315     -32.748 -23.106  53.798  1.00 31.95           C  
ATOM   4467  HA  GLU A 315     -33.488 -23.729  54.300  1.00 31.95           H  
ATOM   4468  C   GLU A 315     -33.176 -21.647  54.001  1.00 31.95           C  
ATOM   4469  CB  GLU A 315     -31.389 -23.395  54.458  1.00 31.95           C  
ATOM   4470  HB2 GLU A 315     -31.321 -22.782  55.356  1.00 31.95           H  
ATOM   4471  HB3 GLU A 315     -30.572 -23.122  53.791  1.00 31.95           H  
ATOM   4472  O   GLU A 315     -32.547 -20.713  53.504  1.00 31.95           O  
ATOM   4473  CG  GLU A 315     -31.282 -24.873  54.866  1.00 31.95           C  
ATOM   4474  HG2 GLU A 315     -31.142 -25.476  53.969  1.00 31.95           H  
ATOM   4475  HG3 GLU A 315     -32.217 -25.183  55.332  1.00 31.95           H  
ATOM   4476  CD  GLU A 315     -30.151 -25.128  55.872  1.00 31.95           C  
ATOM   4477  OE1 GLU A 315     -29.326 -26.030  55.599  1.00 31.95           O  
ATOM   4478  OE2 GLU A 315     -30.143 -24.463  56.938  1.00 31.95           O  
ATOM   4479  N   THR A 316     -34.261 -21.473  54.757  1.00 31.03           N  
ATOM   4480  H   THR A 316     -34.676 -22.317  55.126  1.00 31.03           H  
ATOM   4481  CA  THR A 316     -35.033 -20.229  54.928  1.00 31.03           C  
ATOM   4482  HA  THR A 316     -35.810 -20.482  55.650  1.00 31.03           H  
ATOM   4483  C   THR A 316     -35.766 -19.726  53.677  1.00 31.03           C  
ATOM   4484  CB  THR A 316     -34.240 -19.083  55.586  1.00 31.03           C  
ATOM   4485  HB  THR A 316     -34.959 -18.357  55.964  1.00 31.03           H  
ATOM   4486  O   THR A 316     -35.267 -19.740  52.556  1.00 31.03           O  
ATOM   4487  CG2 THR A 316     -33.377 -19.541  56.753  1.00 31.03           C  
ATOM   4488 HG21 THR A 316     -32.496 -20.070  56.392  1.00 31.03           H  
ATOM   4489 HG22 THR A 316     -33.953 -20.205  57.399  1.00 31.03           H  
ATOM   4490 HG23 THR A 316     -33.060 -18.670  57.328  1.00 31.03           H  
ATOM   4491  OG1 THR A 316     -33.406 -18.426  54.668  1.00 31.03           O  
ATOM   4492  HG1 THR A 316     -32.972 -19.114  54.159  1.00 31.03           H  
ATOM   4493  N   ILE A 317     -36.981 -19.215  53.899  1.00 35.09           N  
ATOM   4494  H   ILE A 317     -37.356 -19.284  54.834  1.00 35.09           H  
ATOM   4495  CA  ILE A 317     -37.712 -18.331  52.985  1.00 35.09           C  
ATOM   4496  HA  ILE A 317     -37.003 -17.826  52.327  1.00 35.09           H  
ATOM   4497  C   ILE A 317     -38.398 -17.292  53.875  1.00 35.09           C  
ATOM   4498  CB  ILE A 317     -38.743 -19.105  52.118  1.00 35.09           C  
ATOM   4499  HB  ILE A 317     -39.430 -19.625  52.785  1.00 35.09           H  
ATOM   4500  O   ILE A 317     -39.151 -17.665  54.774  1.00 35.09           O  
ATOM   4501  CG1 ILE A 317     -38.053 -20.161  51.220  1.00 35.09           C  
ATOM   4502 HG12 ILE A 317     -37.556 -20.892  51.858  1.00 35.09           H  
ATOM   4503 HG13 ILE A 317     -37.292 -19.672  50.611  1.00 35.09           H  
ATOM   4504  CG2 ILE A 317     -39.565 -18.120  51.260  1.00 35.09           C  
ATOM   4505 HG21 ILE A 317     -38.914 -17.615  50.546  1.00 35.09           H  
ATOM   4506 HG22 ILE A 317     -40.061 -17.376  51.884  1.00 35.09           H  
ATOM   4507 HG23 ILE A 317     -40.349 -18.650  50.720  1.00 35.09           H  
ATOM   4508  CD1 ILE A 317     -38.981 -20.953  50.288  1.00 35.09           C  
ATOM   4509 HD11 ILE A 317     -39.391 -20.307  49.512  1.00 35.09           H  
ATOM   4510 HD12 ILE A 317     -39.790 -21.403  50.863  1.00 35.09           H  
ATOM   4511 HD13 ILE A 317     -38.403 -21.741  49.805  1.00 35.09           H  
ATOM   4512  N   GLU A 318     -38.173 -15.995  53.645  1.00 30.49           N  
ATOM   4513  H   GLU A 318     -37.519 -15.732  52.923  1.00 30.49           H  
ATOM   4514  CA  GLU A 318     -38.827 -14.937  54.431  1.00 30.49           C  
ATOM   4515  HA  GLU A 318     -38.883 -15.279  55.465  1.00 30.49           H  
ATOM   4516  C   GLU A 318     -40.277 -14.710  53.958  1.00 30.49           C  
ATOM   4517  CB  GLU A 318     -37.992 -13.646  54.443  1.00 30.49           C  
ATOM   4518  HB2 GLU A 318     -38.096 -13.154  53.476  1.00 30.49           H  
ATOM   4519  HB3 GLU A 318     -36.940 -13.888  54.590  1.00 30.49           H  
ATOM   4520  O   GLU A 318     -40.598 -13.710  53.303  1.00 30.49           O  
ATOM   4521  CG  GLU A 318     -38.449 -12.730  55.601  1.00 30.49           C  
ATOM   4522  HG2 GLU A 318     -39.464 -12.996  55.897  1.00 30.49           H  
ATOM   4523  HG3 GLU A 318     -37.806 -12.910  56.462  1.00 30.49           H  
ATOM   4524  CD  GLU A 318     -38.442 -11.237  55.264  1.00 30.49           C  
ATOM   4525  OE1 GLU A 318     -39.132 -10.451  55.943  1.00 30.49           O  
ATOM   4526  OE2 GLU A 318     -37.818 -10.801  54.271  1.00 30.49           O  
ATOM   4527  N   MET A 319     -41.142 -15.678  54.268  1.00 30.05           N  
ATOM   4528  H   MET A 319     -40.774 -16.475  54.768  1.00 30.05           H  
ATOM   4529  CA  MET A 319     -42.582 -15.640  54.005  1.00 30.05           C  
ATOM   4530  HA  MET A 319     -42.730 -15.479  52.937  1.00 30.05           H  
ATOM   4531  C   MET A 319     -43.254 -14.486  54.763  1.00 30.05           C  
ATOM   4532  CB  MET A 319     -43.231 -16.979  54.390  1.00 30.05           C  
ATOM   4533  HB2 MET A 319     -44.298 -16.925  54.173  1.00 30.05           H  
ATOM   4534  HB3 MET A 319     -43.107 -17.149  55.459  1.00 30.05           H  
ATOM   4535  O   MET A 319     -42.836 -14.118  55.859  1.00 30.05           O  
ATOM   4536  CG  MET A 319     -42.641 -18.169  53.624  1.00 30.05           C  
ATOM   4537  HG2 MET A 319     -41.601 -18.303  53.920  1.00 30.05           H  
ATOM   4538  HG3 MET A 319     -42.670 -17.954  52.555  1.00 30.05           H  
ATOM   4539  SD  MET A 319     -43.522 -19.725  53.919  1.00 30.05           S  
ATOM   4540  CE  MET A 319     -42.438 -20.866  53.019  1.00 30.05           C  
ATOM   4541  HE1 MET A 319     -41.443 -20.852  53.464  1.00 30.05           H  
ATOM   4542  HE2 MET A 319     -42.843 -21.876  53.082  1.00 30.05           H  
ATOM   4543  HE3 MET A 319     -42.374 -20.567  51.973  1.00 30.05           H  
ATOM   4544  N   LYS A 320     -44.304 -13.903  54.173  1.00 33.36           N  
ATOM   4545  H   LYS A 320     -44.647 -14.292  53.306  1.00 33.36           H  
ATOM   4546  CA  LYS A 320     -44.997 -12.709  54.686  1.00 33.36           C  
ATOM   4547  HA  LYS A 320     -44.767 -12.589  55.744  1.00 33.36           H  
ATOM   4548  C   LYS A 320     -46.506 -12.890  54.553  1.00 33.36           C  
ATOM   4549  CB  LYS A 320     -44.517 -11.453  53.928  1.00 33.36           C  
ATOM   4550  HB2 LYS A 320     -44.736 -11.570  52.867  1.00 33.36           H  
ATOM   4551  HB3 LYS A 320     -45.064 -10.585  54.295  1.00 33.36           H  
ATOM   4552  O   LYS A 320     -46.967 -13.460  53.568  1.00 33.36           O  
ATOM   4553  CG  LYS A 320     -43.009 -11.200  54.108  1.00 33.36           C  
ATOM   4554  HG2 LYS A 320     -42.460 -12.086  53.792  1.00 33.36           H  
ATOM   4555  HG3 LYS A 320     -42.799 -11.016  55.162  1.00 33.36           H  
ATOM   4556  CD  LYS A 320     -42.498 -10.018  53.276  1.00 33.36           C  
ATOM   4557  HD2 LYS A 320     -42.721 -10.180  52.221  1.00 33.36           H  
ATOM   4558  HD3 LYS A 320     -43.002  -9.111  53.608  1.00 33.36           H  
ATOM   4559  CE  LYS A 320     -40.986  -9.838  53.464  1.00 33.36           C  
ATOM   4560  HE2 LYS A 320     -40.778  -9.792  54.532  1.00 33.36           H  
ATOM   4561  HE3 LYS A 320     -40.688  -8.882  53.034  1.00 33.36           H  
ATOM   4562  NZ  LYS A 320     -40.185 -10.930  52.854  1.00 33.36           N  
ATOM   4563  HZ1 LYS A 320     -40.219 -10.922  51.844  1.00 33.36           H  
ATOM   4564  HZ2 LYS A 320     -39.224 -10.829  53.148  1.00 33.36           H  
ATOM   4565  HZ3 LYS A 320     -40.480 -11.838  53.182  1.00 33.36           H  
ATOM   4566  N   SER A 321     -47.267 -12.397  55.527  1.00 38.10           N  
ATOM   4567  H   SER A 321     -46.828 -11.879  56.274  1.00 38.10           H  
ATOM   4568  CA  SER A 321     -48.735 -12.440  55.543  1.00 38.10           C  
ATOM   4569  HA  SER A 321     -49.094 -12.851  54.600  1.00 38.10           H  
ATOM   4570  C   SER A 321     -49.316 -11.030  55.675  1.00 38.10           C  
ATOM   4571  CB  SER A 321     -49.243 -13.363  56.660  1.00 38.10           C  
ATOM   4572  HB2 SER A 321     -50.332 -13.345  56.671  1.00 38.10           H  
ATOM   4573  HB3 SER A 321     -48.918 -14.385  56.462  1.00 38.10           H  
ATOM   4574  O   SER A 321     -48.707 -10.149  56.276  1.00 38.10           O  
ATOM   4575  OG  SER A 321     -48.758 -12.954  57.924  1.00 38.10           O  
ATOM   4576  HG  SER A 321     -47.975 -13.463  58.150  1.00 38.10           H  
ATOM   4577  N   SER A 322     -50.499 -10.798  55.104  1.00 38.25           N  
ATOM   4578  H   SER A 322     -50.970 -11.549  54.620  1.00 38.25           H  
ATOM   4579  CA  SER A 322     -51.204  -9.508  55.150  1.00 38.25           C  
ATOM   4580  HA  SER A 322     -50.464  -8.708  55.148  1.00 38.25           H  
ATOM   4581  C   SER A 322     -52.025  -9.352  56.441  1.00 38.25           C  
ATOM   4582  CB  SER A 322     -52.054  -9.351  53.884  1.00 38.25           C  
ATOM   4583  HB2 SER A 322     -51.408  -9.401  53.007  1.00 38.25           H  
ATOM   4584  HB3 SER A 322     -52.558  -8.384  53.893  1.00 38.25           H  
ATOM   4585  O   SER A 322     -53.217  -9.047  56.395  1.00 38.25           O  
ATOM   4586  OG  SER A 322     -53.011 -10.389  53.818  1.00 38.25           O  
ATOM   4587  HG  SER A 322     -53.642 -10.224  54.522  1.00 38.25           H  
ATOM   4588  N   SER A 323     -51.419  -9.655  57.590  1.00 39.53           N  
ATOM   4589  H   SER A 323     -50.436  -9.887  57.561  1.00 39.53           H  
ATOM   4590  CA  SER A 323     -52.107  -9.790  58.879  1.00 39.53           C  
ATOM   4591  HA  SER A 323     -52.911  -9.055  58.936  1.00 39.53           H  
ATOM   4592  C   SER A 323     -51.151  -9.564  60.052  1.00 39.53           C  
ATOM   4593  CB  SER A 323     -52.724 -11.191  58.996  1.00 39.53           C  
ATOM   4594  HB2 SER A 323     -53.539 -11.285  58.278  1.00 39.53           H  
ATOM   4595  HB3 SER A 323     -53.131 -11.325  59.999  1.00 39.53           H  
ATOM   4596  O   SER A 323     -50.155 -10.276  60.168  1.00 39.53           O  
ATOM   4597  OG  SER A 323     -51.770 -12.204  58.736  1.00 39.53           O  
ATOM   4598  HG  SER A 323     -50.938 -11.957  59.145  1.00 39.53           H  
ATOM   4599  N   ALA A 324     -51.486  -8.621  60.941  1.00 34.79           N  
ATOM   4600  H   ALA A 324     -52.322  -8.084  60.759  1.00 34.79           H  
ATOM   4601  CA  ALA A 324     -50.598  -8.128  62.002  1.00 34.79           C  
ATOM   4602  HA  ALA A 324     -51.066  -7.243  62.434  1.00 34.79           H  
ATOM   4603  C   ALA A 324     -49.232  -7.648  61.449  1.00 34.79           C  
ATOM   4604  CB  ALA A 324     -50.522  -9.179  63.126  1.00 34.79           C  
ATOM   4605  HB1 ALA A 324     -49.973 -10.058  62.786  1.00 34.79           H  
ATOM   4606  HB2 ALA A 324     -50.022  -8.761  63.999  1.00 34.79           H  
ATOM   4607  HB3 ALA A 324     -51.528  -9.482  63.418  1.00 34.79           H  
ATOM   4608  O   ALA A 324     -49.146  -7.229  60.295  1.00 34.79           O  
ATOM   4609  N   GLY A 325     -48.177  -7.647  62.271  1.00 40.05           N  
ATOM   4610  H   GLY A 325     -48.296  -7.966  63.222  1.00 40.05           H  
ATOM   4611  CA  GLY A 325     -46.834  -7.249  61.845  1.00 40.05           C  
ATOM   4612  HA2 GLY A 325     -46.612  -7.707  60.881  1.00 40.05           H  
ATOM   4613  HA3 GLY A 325     -46.803  -6.167  61.719  1.00 40.05           H  
ATOM   4614  C   GLY A 325     -45.756  -7.644  62.853  1.00 40.05           C  
ATOM   4615  O   GLY A 325     -45.714  -7.117  63.959  1.00 40.05           O  
ATOM   4616  N   MET A 326     -44.882  -8.570  62.457  1.00 32.89           N  
ATOM   4617  H   MET A 326     -45.000  -8.971  61.537  1.00 32.89           H  
ATOM   4618  CA  MET A 326     -43.674  -8.993  63.174  1.00 32.89           C  
ATOM   4619  HA  MET A 326     -43.213  -8.118  63.634  1.00 32.89           H  
ATOM   4620  C   MET A 326     -42.694  -9.599  62.151  1.00 32.89           C  
ATOM   4621  CB  MET A 326     -44.053 -10.001  64.277  1.00 32.89           C  
ATOM   4622  HB2 MET A 326     -44.332 -10.954  63.827  1.00 32.89           H  
ATOM   4623  HB3 MET A 326     -44.915  -9.618  64.823  1.00 32.89           H  
ATOM   4624  O   MET A 326     -43.126 -10.011  61.073  1.00 32.89           O  
ATOM   4625  CG  MET A 326     -42.928 -10.224  65.294  1.00 32.89           C  
ATOM   4626  HG2 MET A 326     -42.090 -10.722  64.805  1.00 32.89           H  
ATOM   4627  HG3 MET A 326     -42.592  -9.254  65.661  1.00 32.89           H  
ATOM   4628  SD  MET A 326     -43.430 -11.223  66.719  1.00 32.89           S  
ATOM   4629  CE  MET A 326     -41.906 -11.142  67.698  1.00 32.89           C  
ATOM   4630  HE1 MET A 326     -42.034 -11.717  68.615  1.00 32.89           H  
ATOM   4631  HE2 MET A 326     -41.078 -11.559  67.125  1.00 32.89           H  
ATOM   4632  HE3 MET A 326     -41.687 -10.105  67.952  1.00 32.89           H  
ATOM   4633  N   ARG A 327     -41.388  -9.649  62.448  1.00 36.88           N  
ATOM   4634  H   ARG A 327     -41.081  -9.334  63.358  1.00 36.88           H  
ATOM   4635  CA  ARG A 327     -40.361 -10.195  61.542  1.00 36.88           C  
ATOM   4636  HA  ARG A 327     -40.849 -10.847  60.817  1.00 36.88           H  
ATOM   4637  C   ARG A 327     -39.347 -11.040  62.314  1.00 36.88           C  
ATOM   4638  CB  ARG A 327     -39.689  -9.036  60.780  1.00 36.88           C  
ATOM   4639  HB2 ARG A 327     -40.466  -8.362  60.419  1.00 36.88           H  
ATOM   4640  HB3 ARG A 327     -39.045  -8.479  61.460  1.00 36.88           H  
ATOM   4641  O   ARG A 327     -38.857 -10.598  63.348  1.00 36.88           O  
ATOM   4642  CG  ARG A 327     -38.874  -9.509  59.565  1.00 36.88           C  
ATOM   4643  HG2 ARG A 327     -39.533 -10.053  58.889  1.00 36.88           H  
ATOM   4644  HG3 ARG A 327     -38.073 -10.175  59.887  1.00 36.88           H  
ATOM   4645  CD  ARG A 327     -38.263  -8.316  58.814  1.00 36.88           C  
ATOM   4646  HD2 ARG A 327     -37.506  -7.843  59.439  1.00 36.88           H  
ATOM   4647  HD3 ARG A 327     -39.049  -7.585  58.624  1.00 36.88           H  
ATOM   4648  NE  ARG A 327     -37.705  -8.735  57.516  1.00 36.88           N  
ATOM   4649  HE  ARG A 327     -38.361  -9.143  56.865  1.00 36.88           H  
ATOM   4650  NH1 ARG A 327     -35.452  -8.580  57.946  1.00 36.88           N  
ATOM   4651 HH11 ARG A 327     -35.664  -8.267  58.883  1.00 36.88           H  
ATOM   4652 HH12 ARG A 327     -34.574  -9.051  57.782  1.00 36.88           H  
ATOM   4653  NH2 ARG A 327     -36.137  -9.303  55.966  1.00 36.88           N  
ATOM   4654 HH21 ARG A 327     -36.860  -9.637  55.345  1.00 36.88           H  
ATOM   4655 HH22 ARG A 327     -35.169  -9.428  55.705  1.00 36.88           H  
ATOM   4656  CZ  ARG A 327     -36.443  -8.857  57.149  1.00 36.88           C  
ATOM   4657  N   THR A 328     -39.017 -12.216  61.779  1.00 37.57           N  
ATOM   4658  H   THR A 328     -39.450 -12.487  60.908  1.00 37.57           H  
ATOM   4659  CA  THR A 328     -38.120 -13.209  62.398  1.00 37.57           C  
ATOM   4660  HA  THR A 328     -37.424 -12.700  63.066  1.00 37.57           H  
ATOM   4661  C   THR A 328     -37.327 -13.938  61.309  1.00 37.57           C  
ATOM   4662  CB  THR A 328     -38.923 -14.240  63.219  1.00 37.57           C  
ATOM   4663  HB  THR A 328     -39.476 -14.888  62.540  1.00 37.57           H  
ATOM   4664  O   THR A 328     -37.843 -14.146  60.213  1.00 37.57           O  
ATOM   4665  CG2 THR A 328     -38.046 -15.102  64.129  1.00 37.57           C  
ATOM   4666 HG21 THR A 328     -37.442 -14.468  64.778  1.00 37.57           H  
ATOM   4667 HG22 THR A 328     -37.393 -15.740  63.534  1.00 37.57           H  
ATOM   4668 HG23 THR A 328     -38.673 -15.748  64.744  1.00 37.57           H  
ATOM   4669  OG1 THR A 328     -39.846 -13.598  64.068  1.00 37.57           O  
ATOM   4670  HG1 THR A 328     -40.239 -14.265  64.635  1.00 37.57           H  
ATOM   4671  N   GLN A 329     -36.088 -14.342  61.600  1.00 29.90           N  
ATOM   4672  H   GLN A 329     -35.727 -14.168  62.527  1.00 29.90           H  
ATOM   4673  CA  GLN A 329     -35.236 -15.174  60.738  1.00 29.90           C  
ATOM   4674  HA  GLN A 329     -35.851 -15.696  60.005  1.00 29.90           H  
ATOM   4675  C   GLN A 329     -34.538 -16.237  61.609  1.00 29.90           C  
ATOM   4676  CB  GLN A 329     -34.215 -14.288  59.991  1.00 29.90           C  
ATOM   4677  HB2 GLN A 329     -33.482 -14.936  59.510  1.00 29.90           H  
ATOM   4678  HB3 GLN A 329     -33.691 -13.661  60.712  1.00 29.90           H  
ATOM   4679  O   GLN A 329     -34.198 -15.943  62.754  1.00 29.90           O  
ATOM   4680  CG  GLN A 329     -34.860 -13.393  58.911  1.00 29.90           C  
ATOM   4681  HG2 GLN A 329     -35.656 -12.798  59.359  1.00 29.90           H  
ATOM   4682  HG3 GLN A 329     -35.299 -14.027  58.141  1.00 29.90           H  
ATOM   4683  CD  GLN A 329     -33.879 -12.423  58.248  1.00 29.90           C  
ATOM   4684  NE2 GLN A 329     -32.809 -12.906  57.655  1.00 29.90           N  
ATOM   4685 HE21 GLN A 329     -32.619 -13.898  57.651  1.00 29.90           H  
ATOM   4686 HE22 GLN A 329     -32.167 -12.241  57.247  1.00 29.90           H  
ATOM   4687  OE1 GLN A 329     -34.073 -11.212  58.224  1.00 29.90           O  
ATOM   4688  N   LEU A 330     -34.366 -17.466  61.103  1.00 29.54           N  
ATOM   4689  H   LEU A 330     -34.662 -17.658  60.157  1.00 29.54           H  
ATOM   4690  CA  LEU A 330     -33.777 -18.601  61.834  1.00 29.54           C  
ATOM   4691  HA  LEU A 330     -32.939 -18.239  62.430  1.00 29.54           H  
ATOM   4692  C   LEU A 330     -33.266 -19.654  60.828  1.00 29.54           C  
ATOM   4693  CB  LEU A 330     -34.858 -19.199  62.770  1.00 29.54           C  
ATOM   4694  HB2 LEU A 330     -35.577 -18.418  63.016  1.00 29.54           H  
ATOM   4695  HB3 LEU A 330     -35.405 -19.977  62.238  1.00 29.54           H  
ATOM   4696  O   LEU A 330     -34.003 -19.998  59.905  1.00 29.54           O  
ATOM   4697  CG  LEU A 330     -34.350 -19.758  64.113  1.00 29.54           C  
ATOM   4698  HG  LEU A 330     -33.863 -18.956  64.668  1.00 29.54           H  
ATOM   4699  CD1 LEU A 330     -35.547 -20.250  64.931  1.00 29.54           C  
ATOM   4700 HD11 LEU A 330     -36.041 -21.072  64.414  1.00 29.54           H  
ATOM   4701 HD12 LEU A 330     -35.207 -20.594  65.907  1.00 29.54           H  
ATOM   4702 HD13 LEU A 330     -36.254 -19.434  65.079  1.00 29.54           H  
ATOM   4703  CD2 LEU A 330     -33.368 -20.921  63.972  1.00 29.54           C  
ATOM   4704 HD21 LEU A 330     -33.765 -21.676  63.294  1.00 29.54           H  
ATOM   4705 HD22 LEU A 330     -32.408 -20.559  63.603  1.00 29.54           H  
ATOM   4706 HD23 LEU A 330     -33.187 -21.376  64.946  1.00 29.54           H  
ATOM   4707  N   THR A 331     -32.048 -20.170  61.016  1.00 30.19           N  
ATOM   4708  H   THR A 331     -31.514 -19.863  61.816  1.00 30.19           H  
ATOM   4709  CA  THR A 331     -31.362 -21.142  60.133  1.00 30.19           C  
ATOM   4710  HA  THR A 331     -32.092 -21.663  59.514  1.00 30.19           H  
ATOM   4711  C   THR A 331     -30.598 -22.157  60.991  1.00 30.19           C  
ATOM   4712  CB  THR A 331     -30.337 -20.432  59.224  1.00 30.19           C  
ATOM   4713  HB  THR A 331     -29.447 -20.191  59.807  1.00 30.19           H  
ATOM   4714  O   THR A 331     -30.048 -21.745  62.013  1.00 30.19           O  
ATOM   4715  CG2 THR A 331     -29.923 -21.288  58.030  1.00 30.19           C  
ATOM   4716 HG21 THR A 331     -30.801 -21.591  57.460  1.00 30.19           H  
ATOM   4717 HG22 THR A 331     -29.400 -22.181  58.370  1.00 30.19           H  
ATOM   4718 HG23 THR A 331     -29.248 -20.730  57.381  1.00 30.19           H  
ATOM   4719  OG1 THR A 331     -30.838 -19.226  58.695  1.00 30.19           O  
ATOM   4720  HG1 THR A 331     -30.279 -19.000  57.948  1.00 30.19           H  
ATOM   4721  N   LEU A 332     -30.543 -23.449  60.620  1.00 26.49           N  
ATOM   4722  H   LEU A 332     -30.978 -23.738  59.756  1.00 26.49           H  
ATOM   4723  CA  LEU A 332     -29.761 -24.450  61.381  1.00 26.49           C  
ATOM   4724  HA  LEU A 332     -28.819 -23.952  61.608  1.00 26.49           H  
ATOM   4725  C   LEU A 332     -29.313 -25.719  60.606  1.00 26.49           C  
ATOM   4726  CB  LEU A 332     -30.442 -24.762  62.740  1.00 26.49           C  
ATOM   4727  HB2 LEU A 332     -31.276 -24.077  62.895  1.00 26.49           H  
ATOM   4728  HB3 LEU A 332     -30.859 -25.769  62.738  1.00 26.49           H  
ATOM   4729  O   LEU A 332     -29.181 -26.790  61.192  1.00 26.49           O  
ATOM   4730  CG  LEU A 332     -29.477 -24.597  63.936  1.00 26.49           C  
ATOM   4731  HG  LEU A 332     -29.081 -23.581  63.933  1.00 26.49           H  
ATOM   4732  CD1 LEU A 332     -30.236 -24.799  65.249  1.00 26.49           C  
ATOM   4733 HD11 LEU A 332     -31.055 -24.083  65.311  1.00 26.49           H  
ATOM   4734 HD12 LEU A 332     -29.562 -24.637  66.090  1.00 26.49           H  
ATOM   4735 HD13 LEU A 332     -30.633 -25.813  65.294  1.00 26.49           H  
ATOM   4736  CD2 LEU A 332     -28.298 -25.572  63.926  1.00 26.49           C  
ATOM   4737 HD21 LEU A 332     -28.663 -26.599  63.895  1.00 26.49           H  
ATOM   4738 HD22 LEU A 332     -27.687 -25.431  64.818  1.00 26.49           H  
ATOM   4739 HD23 LEU A 332     -27.670 -25.399  63.052  1.00 26.49           H  
ATOM   4740  N   SER A 333     -28.994 -25.587  59.316  1.00 29.59           N  
ATOM   4741  H   SER A 333     -29.322 -24.777  58.810  1.00 29.59           H  
ATOM   4742  CA  SER A 333     -28.045 -26.427  58.559  1.00 29.59           C  
ATOM   4743  HA  SER A 333     -28.043 -26.008  57.552  1.00 29.59           H  
ATOM   4744  C   SER A 333     -28.321 -27.935  58.381  1.00 29.59           C  
ATOM   4745  CB  SER A 333     -26.606 -26.194  59.044  1.00 29.59           C  
ATOM   4746  HB2 SER A 333     -26.353 -25.141  58.920  1.00 29.59           H  
ATOM   4747  HB3 SER A 333     -25.924 -26.784  58.432  1.00 29.59           H  
ATOM   4748  O   SER A 333     -28.049 -28.750  59.261  1.00 29.59           O  
ATOM   4749  OG  SER A 333     -26.435 -26.549  60.402  1.00 29.59           O  
ATOM   4750  HG  SER A 333     -27.136 -27.166  60.623  1.00 29.59           H  
ATOM   4751  N   GLY A 334     -28.615 -28.330  57.137  1.00 29.49           N  
ATOM   4752  H   GLY A 334     -28.892 -27.604  56.492  1.00 29.49           H  
ATOM   4753  CA  GLY A 334     -28.129 -29.596  56.565  1.00 29.49           C  
ATOM   4754  HA2 GLY A 334     -27.205 -29.864  57.077  1.00 29.49           H  
ATOM   4755  HA3 GLY A 334     -27.871 -29.410  55.522  1.00 29.49           H  
ATOM   4756  C   GLY A 334     -29.052 -30.827  56.590  1.00 29.49           C  
ATOM   4757  O   GLY A 334     -30.276 -30.735  56.598  1.00 29.49           O  
ATOM   4758  N   GLY A 335     -28.426 -32.010  56.485  1.00 28.17           N  
ATOM   4759  H   GLY A 335     -27.419 -32.003  56.561  1.00 28.17           H  
ATOM   4760  CA  GLY A 335     -29.086 -33.325  56.368  1.00 28.17           C  
ATOM   4761  HA2 GLY A 335     -29.990 -33.220  55.767  1.00 28.17           H  
ATOM   4762  HA3 GLY A 335     -29.376 -33.669  57.361  1.00 28.17           H  
ATOM   4763  C   GLY A 335     -28.205 -34.406  55.715  1.00 28.17           C  
ATOM   4764  O   GLY A 335     -28.148 -35.524  56.213  1.00 28.17           O  
ATOM   4765  N   PHE A 336     -27.428 -34.013  54.692  1.00 28.29           N  
ATOM   4766  H   PHE A 336     -27.596 -33.075  54.356  1.00 28.29           H  
ATOM   4767  CA  PHE A 336     -26.345 -34.771  54.029  1.00 28.29           C  
ATOM   4768  HA  PHE A 336     -25.897 -34.062  53.332  1.00 28.29           H  
ATOM   4769  C   PHE A 336     -26.734 -35.993  53.149  1.00 28.29           C  
ATOM   4770  CB  PHE A 336     -25.248 -35.085  55.072  1.00 28.29           C  
ATOM   4771  HB2 PHE A 336     -25.045 -34.179  55.643  1.00 28.29           H  
ATOM   4772  HB3 PHE A 336     -25.642 -35.820  55.774  1.00 28.29           H  
ATOM   4773  O   PHE A 336     -27.755 -36.642  53.338  1.00 28.29           O  
ATOM   4774  CG  PHE A 336     -23.915 -35.593  54.549  1.00 28.29           C  
ATOM   4775  CD1 PHE A 336     -23.405 -36.825  55.002  1.00 28.29           C  
ATOM   4776  HD1 PHE A 336     -23.974 -37.423  55.699  1.00 28.29           H  
ATOM   4777  CD2 PHE A 336     -23.149 -34.809  53.664  1.00 28.29           C  
ATOM   4778  HD2 PHE A 336     -23.508 -33.842  53.343  1.00 28.29           H  
ATOM   4779  CE1 PHE A 336     -22.140 -37.269  54.577  1.00 28.29           C  
ATOM   4780  HE1 PHE A 336     -21.745 -38.206  54.943  1.00 28.29           H  
ATOM   4781  CE2 PHE A 336     -21.893 -35.263  53.223  1.00 28.29           C  
ATOM   4782  HE2 PHE A 336     -21.300 -34.653  52.556  1.00 28.29           H  
ATOM   4783  CZ  PHE A 336     -21.386 -36.491  53.681  1.00 28.29           C  
ATOM   4784  HZ  PHE A 336     -20.411 -36.828  53.361  1.00 28.29           H  
ATOM   4785  N   LEU A 337     -25.832 -36.304  52.203  1.00 26.56           N  
ATOM   4786  H   LEU A 337     -25.024 -35.699  52.174  1.00 26.56           H  
ATOM   4787  CA  LEU A 337     -25.743 -37.502  51.343  1.00 26.56           C  
ATOM   4788  HA  LEU A 337     -24.857 -37.303  50.740  1.00 26.56           H  
ATOM   4789  C   LEU A 337     -26.829 -37.807  50.275  1.00 26.56           C  
ATOM   4790  CB  LEU A 337     -25.407 -38.741  52.213  1.00 26.56           C  
ATOM   4791  HB2 LEU A 337     -26.028 -39.585  51.912  1.00 26.56           H  
ATOM   4792  HB3 LEU A 337     -25.663 -38.533  53.252  1.00 26.56           H  
ATOM   4793  O   LEU A 337     -27.940 -37.294  50.256  1.00 26.56           O  
ATOM   4794  CG  LEU A 337     -23.929 -39.168  52.150  1.00 26.56           C  
ATOM   4795  HG  LEU A 337     -23.299 -38.306  52.367  1.00 26.56           H  
ATOM   4796  CD1 LEU A 337     -23.659 -40.256  53.189  1.00 26.56           C  
ATOM   4797 HD11 LEU A 337     -24.266 -41.137  52.981  1.00 26.56           H  
ATOM   4798 HD12 LEU A 337     -22.603 -40.529  53.174  1.00 26.56           H  
ATOM   4799 HD13 LEU A 337     -23.904 -39.881  54.183  1.00 26.56           H  
ATOM   4800  CD2 LEU A 337     -23.529 -39.724  50.778  1.00 26.56           C  
ATOM   4801 HD21 LEU A 337     -22.499 -40.076  50.821  1.00 26.56           H  
ATOM   4802 HD22 LEU A 337     -23.578 -38.944  50.018  1.00 26.56           H  
ATOM   4803 HD23 LEU A 337     -24.175 -40.560  50.509  1.00 26.56           H  
ATOM   4804  N   ALA A 338     -26.411 -38.680  49.348  1.00 27.08           N  
ATOM   4805  H   ALA A 338     -25.443 -38.948  49.449  1.00 27.08           H  
ATOM   4806  CA  ALA A 338     -27.183 -39.582  48.479  1.00 27.08           C  
ATOM   4807  HA  ALA A 338     -26.530 -39.805  47.636  1.00 27.08           H  
ATOM   4808  C   ALA A 338     -28.512 -39.110  47.820  1.00 27.08           C  
ATOM   4809  CB  ALA A 338     -27.345 -40.907  49.243  1.00 27.08           C  
ATOM   4810  HB1 ALA A 338     -27.981 -40.753  50.115  1.00 27.08           H  
ATOM   4811  HB2 ALA A 338     -27.809 -41.652  48.597  1.00 27.08           H  
ATOM   4812  HB3 ALA A 338     -26.373 -41.280  49.568  1.00 27.08           H  
ATOM   4813  O   ALA A 338     -29.579 -39.630  48.152  1.00 27.08           O  
ATOM   4814  N   PRO A 339     -28.449 -38.295  46.745  1.00 26.52           N  
ATOM   4815  CA  PRO A 339     -29.547 -38.102  45.787  1.00 26.52           C  
ATOM   4816  HA  PRO A 339     -30.488 -38.480  46.187  1.00 26.52           H  
ATOM   4817  C   PRO A 339     -29.281 -38.796  44.418  1.00 26.52           C  
ATOM   4818  CB  PRO A 339     -29.639 -36.576  45.689  1.00 26.52           C  
ATOM   4819  HB2 PRO A 339     -30.172 -36.193  46.559  1.00 26.52           H  
ATOM   4820  HB3 PRO A 339     -30.127 -36.240  44.774  1.00 26.52           H  
ATOM   4821  O   PRO A 339     -28.901 -38.126  43.456  1.00 26.52           O  
ATOM   4822  CG  PRO A 339     -28.172 -36.132  45.759  1.00 26.52           C  
ATOM   4823  HG2 PRO A 339     -27.740 -36.110  44.759  1.00 26.52           H  
ATOM   4824  HG3 PRO A 339     -28.081 -35.153  46.228  1.00 26.52           H  
ATOM   4825  CD  PRO A 339     -27.481 -37.218  46.593  1.00 26.52           C  
ATOM   4826  HD2 PRO A 339     -26.583 -37.572  46.086  1.00 26.52           H  
ATOM   4827  HD3 PRO A 339     -27.225 -36.804  47.569  1.00 26.52           H  
ATOM   4828  N   PRO A 340     -29.423 -40.133  44.287  1.00 32.49           N  
ATOM   4829  CA  PRO A 340     -29.044 -40.871  43.073  1.00 32.49           C  
ATOM   4830  HA  PRO A 340     -28.165 -40.413  42.621  1.00 32.49           H  
ATOM   4831  C   PRO A 340     -30.150 -40.973  42.001  1.00 32.49           C  
ATOM   4832  CB  PRO A 340     -28.671 -42.266  43.586  1.00 32.49           C  
ATOM   4833  HB2 PRO A 340     -28.766 -43.035  42.819  1.00 32.49           H  
ATOM   4834  HB3 PRO A 340     -27.657 -42.251  43.986  1.00 32.49           H  
ATOM   4835  O   PRO A 340     -31.342 -40.976  42.305  1.00 32.49           O  
ATOM   4836  CG  PRO A 340     -29.670 -42.471  44.725  1.00 32.49           C  
ATOM   4837  HG2 PRO A 340     -29.319 -43.213  45.443  1.00 32.49           H  
ATOM   4838  HG3 PRO A 340     -30.643 -42.755  44.324  1.00 32.49           H  
ATOM   4839  CD  PRO A 340     -29.750 -41.078  45.348  1.00 32.49           C  
ATOM   4840  HD2 PRO A 340     -28.994 -41.018  46.131  1.00 32.49           H  
ATOM   4841  HD3 PRO A 340     -30.743 -40.893  45.758  1.00 32.49           H  
ATOM   4842  N   GLY A 341     -29.741 -41.220  40.750  1.00 30.24           N  
ATOM   4843  H   GLY A 341     -28.756 -41.121  40.552  1.00 30.24           H  
ATOM   4844  CA  GLY A 341     -30.609 -41.733  39.676  1.00 30.24           C  
ATOM   4845  HA2 GLY A 341     -31.535 -42.113  40.108  1.00 30.24           H  
ATOM   4846  HA3 GLY A 341     -30.105 -42.577  39.204  1.00 30.24           H  
ATOM   4847  C   GLY A 341     -30.985 -40.734  38.573  1.00 30.24           C  
ATOM   4848  O   GLY A 341     -30.635 -39.558  38.613  1.00 30.24           O  
ATOM   4849  N   ASN A 342     -31.674 -41.227  37.535  1.00 31.58           N  
ATOM   4850  H   ASN A 342     -31.951 -42.198  37.559  1.00 31.58           H  
ATOM   4851  CA  ASN A 342     -32.157 -40.440  36.391  1.00 31.58           C  
ATOM   4852  HA  ASN A 342     -32.549 -39.496  36.769  1.00 31.58           H  
ATOM   4853  C   ASN A 342     -33.306 -41.188  35.659  1.00 31.58           C  
ATOM   4854  CB  ASN A 342     -30.949 -40.141  35.464  1.00 31.58           C  
ATOM   4855  HB2 ASN A 342     -30.779 -40.977  34.787  1.00 31.58           H  
ATOM   4856  HB3 ASN A 342     -30.051 -40.028  36.072  1.00 31.58           H  
ATOM   4857  O   ASN A 342     -33.586 -42.345  35.958  1.00 31.58           O  
ATOM   4858  CG  ASN A 342     -31.094 -38.861  34.651  1.00 31.58           C  
ATOM   4859  ND2 ASN A 342     -30.020 -38.148  34.416  1.00 31.58           N  
ATOM   4860 HD21 ASN A 342     -30.147 -37.262  33.949  1.00 31.58           H  
ATOM   4861 HD22 ASN A 342     -29.139 -38.394  34.846  1.00 31.58           H  
ATOM   4862  OD1 ASN A 342     -32.166 -38.500  34.193  1.00 31.58           O  
ATOM   4863  N   ARG A 343     -33.953 -40.541  34.678  1.00 26.99           N  
ATOM   4864  H   ARG A 343     -33.623 -39.602  34.505  1.00 26.99           H  
ATOM   4865  CA  ARG A 343     -34.842 -41.131  33.648  1.00 26.99           C  
ATOM   4866  HA  ARG A 343     -35.358 -40.290  33.184  1.00 26.99           H  
ATOM   4867  C   ARG A 343     -36.013 -42.024  34.130  1.00 26.99           C  
ATOM   4868  CB  ARG A 343     -34.006 -41.776  32.516  1.00 26.99           C  
ATOM   4869  HB2 ARG A 343     -34.689 -42.191  31.775  1.00 26.99           H  
ATOM   4870  HB3 ARG A 343     -33.411 -42.595  32.922  1.00 26.99           H  
ATOM   4871  O   ARG A 343     -36.251 -43.088  33.574  1.00 26.99           O  
ATOM   4872  CG  ARG A 343     -33.084 -40.776  31.793  1.00 26.99           C  
ATOM   4873  HG2 ARG A 343     -33.659 -39.890  31.524  1.00 26.99           H  
ATOM   4874  HG3 ARG A 343     -32.275 -40.483  32.463  1.00 26.99           H  
ATOM   4875  CD  ARG A 343     -32.473 -41.374  30.517  1.00 26.99           C  
ATOM   4876  HD2 ARG A 343     -31.863 -42.235  30.791  1.00 26.99           H  
ATOM   4877  HD3 ARG A 343     -33.281 -41.709  29.867  1.00 26.99           H  
ATOM   4878  NE  ARG A 343     -31.641 -40.385  29.798  1.00 26.99           N  
ATOM   4879  HE  ARG A 343     -31.499 -39.494  30.252  1.00 26.99           H  
ATOM   4880  NH1 ARG A 343     -31.132 -41.661  27.950  1.00 26.99           N  
ATOM   4881 HH11 ARG A 343     -30.649 -41.762  27.068  1.00 26.99           H  
ATOM   4882 HH12 ARG A 343     -31.646 -42.437  28.340  1.00 26.99           H  
ATOM   4883  NH2 ARG A 343     -30.339 -39.586  28.099  1.00 26.99           N  
ATOM   4884 HH21 ARG A 343     -30.216 -38.707  28.581  1.00 26.99           H  
ATOM   4885 HH22 ARG A 343     -29.870 -39.720  27.215  1.00 26.99           H  
ATOM   4886  CZ  ARG A 343     -31.045 -40.548  28.625  1.00 26.99           C  
ATOM   4887  N   LYS A 344     -36.839 -41.492  35.044  1.00 24.01           N  
ATOM   4888  H   LYS A 344     -36.477 -40.680  35.523  1.00 24.01           H  
ATOM   4889  CA  LYS A 344     -38.309 -41.719  35.115  1.00 24.01           C  
ATOM   4890  HA  LYS A 344     -38.665 -41.302  36.057  1.00 24.01           H  
ATOM   4891  C   LYS A 344     -38.796 -43.194  35.096  1.00 24.01           C  
ATOM   4892  CB  LYS A 344     -38.949 -40.890  33.979  1.00 24.01           C  
ATOM   4893  HB2 LYS A 344     -38.568 -39.869  34.015  1.00 24.01           H  
ATOM   4894  HB3 LYS A 344     -38.627 -41.325  33.033  1.00 24.01           H  
ATOM   4895  O   LYS A 344     -39.273 -43.692  34.079  1.00 24.01           O  
ATOM   4896  CG  LYS A 344     -40.489 -40.829  34.013  1.00 24.01           C  
ATOM   4897  HG2 LYS A 344     -40.807 -40.043  34.699  1.00 24.01           H  
ATOM   4898  HG3 LYS A 344     -40.903 -41.773  34.369  1.00 24.01           H  
ATOM   4899  CD  LYS A 344     -41.046 -40.559  32.608  1.00 24.01           C  
ATOM   4900  HD2 LYS A 344     -40.620 -41.287  31.918  1.00 24.01           H  
ATOM   4901  HD3 LYS A 344     -40.765 -39.555  32.291  1.00 24.01           H  
ATOM   4902  CE  LYS A 344     -42.570 -40.713  32.607  1.00 24.01           C  
ATOM   4903  HE2 LYS A 344     -42.816 -41.677  33.050  1.00 24.01           H  
ATOM   4904  HE3 LYS A 344     -43.004 -39.937  33.238  1.00 24.01           H  
ATOM   4905  NZ  LYS A 344     -43.120 -40.638  31.230  1.00 24.01           N  
ATOM   4906  HZ1 LYS A 344     -42.910 -39.745  30.809  1.00 24.01           H  
ATOM   4907  HZ2 LYS A 344     -42.720 -41.369  30.659  1.00 24.01           H  
ATOM   4908  HZ3 LYS A 344     -44.122 -40.765  31.246  1.00 24.01           H  
ATOM   4909  N   ILE A 345     -38.808 -43.835  36.267  1.00 26.94           N  
ATOM   4910  H   ILE A 345     -38.401 -43.357  37.058  1.00 26.94           H  
ATOM   4911  CA  ILE A 345     -39.510 -45.115  36.534  1.00 26.94           C  
ATOM   4912  HA  ILE A 345     -39.441 -45.738  35.643  1.00 26.94           H  
ATOM   4913  C   ILE A 345     -41.022 -44.851  36.779  1.00 26.94           C  
ATOM   4914  CB  ILE A 345     -38.769 -45.860  37.681  1.00 26.94           C  
ATOM   4915  HB  ILE A 345     -38.742 -45.205  38.552  1.00 26.94           H  
ATOM   4916  O   ILE A 345     -41.434 -43.696  36.901  1.00 26.94           O  
ATOM   4917  CG1 ILE A 345     -37.307 -46.154  37.246  1.00 26.94           C  
ATOM   4918 HG12 ILE A 345     -37.312 -46.829  36.390  1.00 26.94           H  
ATOM   4919 HG13 ILE A 345     -36.823 -45.229  36.932  1.00 26.94           H  
ATOM   4920  CG2 ILE A 345     -39.461 -47.172  38.101  1.00 26.94           C  
ATOM   4921 HG21 ILE A 345     -40.428 -46.972  38.563  1.00 26.94           H  
ATOM   4922 HG22 ILE A 345     -39.581 -47.833  37.243  1.00 26.94           H  
ATOM   4923 HG23 ILE A 345     -38.875 -47.690  38.860  1.00 26.94           H  
ATOM   4924  CD1 ILE A 345     -36.407 -46.750  38.337  1.00 26.94           C  
ATOM   4925 HD11 ILE A 345     -36.679 -47.786  38.538  1.00 26.94           H  
ATOM   4926 HD12 ILE A 345     -35.372 -46.731  37.997  1.00 26.94           H  
ATOM   4927 HD13 ILE A 345     -36.488 -46.162  39.252  1.00 26.94           H  
ATOM   4928  N   THR A 346     -41.899 -45.869  36.791  1.00 22.26           N  
ATOM   4929  H   THR A 346     -41.556 -46.811  36.666  1.00 22.26           H  
ATOM   4930  CA  THR A 346     -43.363 -45.696  36.965  1.00 22.26           C  
ATOM   4931  HA  THR A 346     -43.545 -44.806  37.568  1.00 22.26           H  
ATOM   4932  C   THR A 346     -44.047 -46.880  37.683  1.00 22.26           C  
ATOM   4933  CB  THR A 346     -44.010 -45.451  35.585  1.00 22.26           C  
ATOM   4934  HB  THR A 346     -43.716 -46.250  34.905  1.00 22.26           H  
ATOM   4935  O   THR A 346     -43.994 -47.994  37.187  1.00 22.26           O  
ATOM   4936  CG2 THR A 346     -45.534 -45.344  35.594  1.00 22.26           C  
ATOM   4937 HG21 THR A 346     -45.976 -46.294  35.895  1.00 22.26           H  
ATOM   4938 HG22 THR A 346     -45.852 -44.553  36.273  1.00 22.26           H
[truncated: 891,333 more chars]
