# Supplementary material for: A glutamine-based single α-helix scaffold to target globular proteins
Source: Nat Commun. 2022 Nov 18;13:7073. doi: 10.1038/s41467-022-34793-6 (PMC9674830; doi:10.1038/s41467-022-34793-6)
Supplement: Supplementary file 7 — Supplementary Data 4 [file 41467_2022_34793_MOESM7_ESM.zip › ColabFold_p37n/p37n_with_MSAs/Q54HT1.pdb]

ATOM      1  N   MET A   1      -6.792  -1.082  27.434  1.00 26.59           N  
ATOM      2  H   MET A   1      -6.104  -0.558  26.912  1.00 26.59           H  
ATOM      3  H2  MET A   1      -7.675  -0.592  27.422  1.00 26.59           H  
ATOM      4  H3  MET A   1      -6.464  -1.170  28.385  1.00 26.59           H  
ATOM      5  CA  MET A   1      -6.963  -2.418  26.829  1.00 26.59           C  
ATOM      6  HA  MET A   1      -5.976  -2.842  26.644  1.00 26.59           H  
ATOM      7  C   MET A   1      -7.699  -2.268  25.501  1.00 26.59           C  
ATOM      8  CB  MET A   1      -7.712  -3.373  27.772  1.00 26.59           C  
ATOM      9  HB2 MET A   1      -7.209  -3.372  28.739  1.00 26.59           H  
ATOM     10  HB3 MET A   1      -8.737  -3.031  27.917  1.00 26.59           H  
ATOM     11  O   MET A   1      -8.819  -1.770  25.520  1.00 26.59           O  
ATOM     12  CG  MET A   1      -7.727  -4.814  27.246  1.00 26.59           C  
ATOM     13  HG2 MET A   1      -6.702  -5.131  27.056  1.00 26.59           H  
ATOM     14  HG3 MET A   1      -8.282  -4.857  26.309  1.00 26.59           H  
ATOM     15  SD  MET A   1      -8.478  -5.974  28.417  1.00 26.59           S  
ATOM     16  CE  MET A   1      -8.112  -7.556  27.603  1.00 26.59           C  
ATOM     17  HE1 MET A   1      -8.574  -7.581  26.616  1.00 26.59           H  
ATOM     18  HE2 MET A   1      -8.510  -8.375  28.202  1.00 26.59           H  
ATOM     19  HE3 MET A   1      -7.034  -7.681  27.505  1.00 26.59           H  
ATOM     20  N   PRO A   2      -7.073  -2.615  24.368  1.00 29.47           N  
ATOM     21  CA  PRO A   2      -7.701  -2.621  23.043  1.00 29.47           C  
ATOM     22  HA  PRO A   2      -8.401  -1.791  22.948  1.00 29.47           H  
ATOM     23  C   PRO A   2      -8.450  -3.937  22.755  1.00 29.47           C  
ATOM     24  CB  PRO A   2      -6.534  -2.413  22.075  1.00 29.47           C  
ATOM     25  HB2 PRO A   2      -6.730  -2.832  21.088  1.00 29.47           H  
ATOM     26  HB3 PRO A   2      -6.307  -1.349  22.000  1.00 29.47           H  
ATOM     27  O   PRO A   2      -8.093  -4.983  23.294  1.00 29.47           O  
ATOM     28  CG  PRO A   2      -5.383  -3.132  22.779  1.00 29.47           C  
ATOM     29  HG2 PRO A   2      -5.430  -4.199  22.558  1.00 29.47           H  
ATOM     30  HG3 PRO A   2      -4.417  -2.713  22.494  1.00 29.47           H  
ATOM     31  CD  PRO A   2      -5.654  -2.924  24.262  1.00 29.47           C  
ATOM     32  HD2 PRO A   2      -5.402  -3.829  24.814  1.00 29.47           H  
ATOM     33  HD3 PRO A   2      -5.063  -2.082  24.620  1.00 29.47           H  
ATOM     34  N   SER A   3      -9.468  -3.898  21.887  1.00 21.28           N  
ATOM     35  H   SER A   3      -9.745  -3.009  21.494  1.00 21.28           H  
ATOM     36  CA  SER A   3     -10.241  -5.071  21.436  1.00 21.28           C  
ATOM     37  HA  SER A   3      -9.550  -5.886  21.221  1.00 21.28           H  
ATOM     38  C   SER A   3     -11.047  -4.771  20.153  1.00 21.28           C  
ATOM     39  CB  SER A   3     -11.180  -5.531  22.567  1.00 21.28           C  
ATOM     40  HB2 SER A   3     -10.605  -5.686  23.480  1.00 21.28           H  
ATOM     41  HB3 SER A   3     -11.642  -6.481  22.295  1.00 21.28           H  
ATOM     42  O   SER A   3     -10.969  -3.669  19.610  1.00 21.28           O  
ATOM     43  OG  SER A   3     -12.191  -4.572  22.805  1.00 21.28           O  
ATOM     44  HG  SER A   3     -12.678  -4.832  23.591  1.00 21.28           H  
ATOM     45  N   LEU A   4     -11.812  -5.758  19.656  1.00 26.10           N  
ATOM     46  H   LEU A   4     -11.749  -6.640  20.143  1.00 26.10           H  
ATOM     47  CA  LEU A   4     -12.971  -5.636  18.740  1.00 26.10           C  
ATOM     48  HA  LEU A   4     -13.199  -6.655  18.425  1.00 26.10           H  
ATOM     49  C   LEU A   4     -12.816  -4.901  17.383  1.00 26.10           C  
ATOM     50  CB  LEU A   4     -14.199  -5.144  19.539  1.00 26.10           C  
ATOM     51  HB2 LEU A   4     -15.030  -4.978  18.854  1.00 26.10           H  
ATOM     52  HB3 LEU A   4     -13.952  -4.182  19.989  1.00 26.10           H  
ATOM     53  O   LEU A   4     -13.779  -4.836  16.618  1.00 26.10           O  
ATOM     54  CG  LEU A   4     -14.690  -6.103  20.645  1.00 26.10           C  
ATOM     55  HG  LEU A   4     -13.874  -6.320  21.334  1.00 26.10           H  
ATOM     56  CD1 LEU A   4     -15.817  -5.439  21.434  1.00 26.10           C  
ATOM     57 HD11 LEU A   4     -16.664  -5.228  20.781  1.00 26.10           H  
ATOM     58 HD12 LEU A   4     -16.143  -6.101  22.237  1.00 26.10           H  
ATOM     59 HD13 LEU A   4     -15.460  -4.509  21.876  1.00 26.10           H  
ATOM     60  CD2 LEU A   4     -15.220  -7.425  20.082  1.00 26.10           C  
ATOM     61 HD21 LEU A   4     -16.003  -7.237  19.348  1.00 26.10           H  
ATOM     62 HD22 LEU A   4     -14.415  -8.000  19.625  1.00 26.10           H  
ATOM     63 HD23 LEU A   4     -15.633  -8.026  20.892  1.00 26.10           H  
ATOM     64  N   PHE A   5     -11.623  -4.443  16.990  1.00 32.60           N  
ATOM     65  H   PHE A   5     -10.903  -4.399  17.697  1.00 32.60           H  
ATOM     66  CA  PHE A   5     -11.365  -3.797  15.683  1.00 32.60           C  
ATOM     67  HA  PHE A   5     -12.143  -3.045  15.554  1.00 32.60           H  
ATOM     68  C   PHE A   5     -11.490  -4.746  14.459  1.00 32.60           C  
ATOM     69  CB  PHE A   5     -10.013  -3.051  15.725  1.00 32.60           C  
ATOM     70  HB2 PHE A   5      -9.671  -2.981  16.758  1.00 32.60           H  
ATOM     71  HB3 PHE A   5      -9.260  -3.627  15.188  1.00 32.60           H  
ATOM     72  O   PHE A   5     -11.142  -4.395  13.333  1.00 32.60           O  
ATOM     73  CG  PHE A   5     -10.063  -1.639  15.157  1.00 32.60           C  
ATOM     74  CD1 PHE A   5     -10.049  -1.417  13.766  1.00 32.60           C  
ATOM     75  HD1 PHE A   5      -9.977  -2.253  13.085  1.00 32.60           H  
ATOM     76  CD2 PHE A   5     -10.145  -0.537  16.030  1.00 32.60           C  
ATOM     77  HD2 PHE A   5     -10.160  -0.692  17.099  1.00 32.60           H  
ATOM     78  CE1 PHE A   5     -10.145  -0.111  13.252  1.00 32.60           C  
ATOM     79  HE1 PHE A   5     -10.159   0.049  12.184  1.00 32.60           H  
ATOM     80  CE2 PHE A   5     -10.217   0.771  15.517  1.00 32.60           C  
ATOM     81  HE2 PHE A   5     -10.279   1.612  16.192  1.00 32.60           H  
ATOM     82  CZ  PHE A   5     -10.226   0.985  14.128  1.00 32.60           C  
ATOM     83  HZ  PHE A   5     -10.294   1.990  13.740  1.00 32.60           H  
ATOM     84  N   SER A   6     -11.999  -5.965  14.652  1.00 27.59           N  
ATOM     85  H   SER A   6     -12.358  -6.178  15.572  1.00 27.59           H  
ATOM     86  CA  SER A   6     -12.276  -6.960  13.610  1.00 27.59           C  
ATOM     87  HA  SER A   6     -11.408  -7.030  12.955  1.00 27.59           H  
ATOM     88  C   SER A   6     -13.492  -6.614  12.730  1.00 27.59           C  
ATOM     89  CB  SER A   6     -12.482  -8.322  14.288  1.00 27.59           C  
ATOM     90  HB2 SER A   6     -12.814  -9.056  13.553  1.00 27.59           H  
ATOM     91  HB3 SER A   6     -11.536  -8.654  14.716  1.00 27.59           H  
ATOM     92  O   SER A   6     -13.615  -7.160  11.622  1.00 27.59           O  
ATOM     93  OG  SER A   6     -13.440  -8.211  15.324  1.00 27.59           O  
ATOM     94  HG  SER A   6     -13.572  -9.066  15.740  1.00 27.59           H  
ATOM     95  N   SER A   7     -14.369  -5.710  13.184  1.00 24.49           N  
ATOM     96  H   SER A   7     -14.192  -5.323  14.100  1.00 24.49           H  
ATOM     97  CA  SER A   7     -15.687  -5.433  12.590  1.00 24.49           C  
ATOM     98  HA  SER A   7     -15.893  -6.196  11.840  1.00 24.49           H  
ATOM     99  C   SER A   7     -15.801  -4.043  11.937  1.00 24.49           C  
ATOM    100  CB  SER A   7     -16.770  -5.606  13.660  1.00 24.49           C  
ATOM    101  HB2 SER A   7     -16.505  -5.037  14.551  1.00 24.49           H  
ATOM    102  HB3 SER A   7     -17.728  -5.252  13.278  1.00 24.49           H  
ATOM    103  O   SER A   7     -15.547  -3.036  12.586  1.00 24.49           O  
ATOM    104  OG  SER A   7     -16.874  -6.982  13.968  1.00 24.49           O  
ATOM    105  HG  SER A   7     -17.360  -7.083  14.789  1.00 24.49           H  
ATOM    106  N   LEU A   8     -16.225  -3.905  10.670  1.00 27.22           N  
ATOM    107  H   LEU A   8     -16.465  -2.957  10.419  1.00 27.22           H  
ATOM    108  CA  LEU A   8     -16.423  -4.945   9.649  1.00 27.22           C  
ATOM    109  HA  LEU A   8     -15.674  -5.711   9.851  1.00 27.22           H  
ATOM    110  C   LEU A   8     -16.130  -4.487   8.190  1.00 27.22           C  
ATOM    111  CB  LEU A   8     -17.824  -5.587   9.812  1.00 27.22           C  
ATOM    112  HB2 LEU A   8     -18.122  -5.583  10.860  1.00 27.22           H  
ATOM    113  HB3 LEU A   8     -18.546  -4.972   9.274  1.00 27.22           H  
ATOM    114  O   LEU A   8     -16.878  -4.837   7.294  1.00 27.22           O  
ATOM    115  CG  LEU A   8     -17.900  -7.041   9.293  1.00 27.22           C  
ATOM    116  HG  LEU A   8     -17.415  -7.119   8.320  1.00 27.22           H  
ATOM    117  CD1 LEU A   8     -17.221  -8.031  10.246  1.00 27.22           C  
ATOM    118 HD11 LEU A   8     -17.302  -9.042   9.849  1.00 27.22           H  
ATOM    119 HD12 LEU A   8     -17.714  -8.002  11.218  1.00 27.22           H  
ATOM    120 HD13 LEU A   8     -16.171  -7.775  10.390  1.00 27.22           H  
ATOM    121  CD2 LEU A   8     -19.348  -7.499   9.146  1.00 27.22           C  
ATOM    122 HD21 LEU A   8     -19.381  -8.520   8.767  1.00 27.22           H  
ATOM    123 HD22 LEU A   8     -19.861  -6.851   8.435  1.00 27.22           H  
ATOM    124 HD23 LEU A   8     -19.853  -7.459  10.110  1.00 27.22           H  
ATOM    125  N   LYS A   9     -15.006  -3.784   7.955  1.00 28.94           N  
ATOM    126  H   LYS A   9     -14.570  -3.399   8.781  1.00 28.94           H  
ATOM    127  CA  LYS A   9     -14.205  -3.704   6.693  1.00 28.94           C  
ATOM    128  HA  LYS A   9     -13.405  -2.992   6.897  1.00 28.94           H  
ATOM    129  C   LYS A   9     -14.871  -3.176   5.389  1.00 28.94           C  
ATOM    130  CB  LYS A   9     -13.532  -5.071   6.459  1.00 28.94           C  
ATOM    131  HB2 LYS A   9     -12.940  -5.027   5.545  1.00 28.94           H  
ATOM    132  HB3 LYS A   9     -14.322  -5.805   6.307  1.00 28.94           H  
ATOM    133  O   LYS A   9     -16.028  -3.409   5.085  1.00 28.94           O  
ATOM    134  CG  LYS A   9     -12.604  -5.521   7.610  1.00 28.94           C  
ATOM    135  HG2 LYS A   9     -11.592  -5.181   7.387  1.00 28.94           H  
ATOM    136  HG3 LYS A   9     -12.896  -5.055   8.550  1.00 28.94           H  
ATOM    137  CD  LYS A   9     -12.577  -7.042   7.843  1.00 28.94           C  
ATOM    138  HD2 LYS A   9     -12.230  -7.545   6.940  1.00 28.94           H  
ATOM    139  HD3 LYS A   9     -11.862  -7.235   8.643  1.00 28.94           H  
ATOM    140  CE  LYS A   9     -13.962  -7.583   8.240  1.00 28.94           C  
ATOM    141  HE2 LYS A   9     -14.464  -7.962   7.349  1.00 28.94           H  
ATOM    142  HE3 LYS A   9     -14.560  -6.751   8.612  1.00 28.94           H  
ATOM    143  NZ  LYS A   9     -13.888  -8.627   9.293  1.00 28.94           N  
ATOM    144  HZ1 LYS A   9     -13.253  -9.373   9.048  1.00 28.94           H  
ATOM    145  HZ2 LYS A   9     -13.587  -8.211  10.163  1.00 28.94           H  
ATOM    146  HZ3 LYS A   9     -14.801  -9.019   9.478  1.00 28.94           H  
ATOM    147  N   PHE A  10     -14.108  -2.482   4.540  1.00 29.86           N  
ATOM    148  H   PHE A  10     -13.139  -2.353   4.793  1.00 29.86           H  
ATOM    149  CA  PHE A  10     -14.635  -1.598   3.474  1.00 29.86           C  
ATOM    150  HA  PHE A  10     -15.254  -0.846   3.963  1.00 29.86           H  
ATOM    151  C   PHE A  10     -15.522  -2.221   2.366  1.00 29.86           C  
ATOM    152  CB  PHE A  10     -13.461  -0.846   2.831  1.00 29.86           C  
ATOM    153  HB2 PHE A  10     -12.794  -1.565   2.355  1.00 29.86           H  
ATOM    154  HB3 PHE A  10     -13.848  -0.193   2.049  1.00 29.86           H  
ATOM    155  O   PHE A  10     -15.182  -3.247   1.772  1.00 29.86           O  
ATOM    156  CG  PHE A  10     -12.674   0.003   3.809  1.00 29.86           C  
ATOM    157  CD1 PHE A  10     -13.165   1.267   4.189  1.00 29.86           C  
ATOM    158  HD1 PHE A  10     -14.086   1.647   3.771  1.00 29.86           H  
ATOM    159  CD2 PHE A  10     -11.465  -0.473   4.356  1.00 29.86           C  
ATOM    160  HD2 PHE A  10     -11.074  -1.436   4.062  1.00 29.86           H  
ATOM    161  CE1 PHE A  10     -12.451   2.050   5.111  1.00 29.86           C  
ATOM    162  HE1 PHE A  10     -12.822   3.025   5.390  1.00 29.86           H  
ATOM    163  CE2 PHE A  10     -10.754   0.313   5.281  1.00 29.86           C  
ATOM    164  HE2 PHE A  10      -9.821  -0.042   5.694  1.00 29.86           H  
ATOM    165  CZ  PHE A  10     -11.247   1.574   5.658  1.00 29.86           C  
ATOM    166  HZ  PHE A  10     -10.695   2.185   6.357  1.00 29.86           H  
ATOM    167  N   PHE A  11     -16.591  -1.490   2.014  1.00 28.35           N  
ATOM    168  H   PHE A  11     -16.771  -0.665   2.567  1.00 28.35           H  
ATOM    169  CA  PHE A  11     -17.395  -1.563   0.776  1.00 28.35           C  
ATOM    170  HA  PHE A  11     -17.061  -2.392   0.151  1.00 28.35           H  
ATOM    171  C   PHE A  11     -17.236  -0.247  -0.024  1.00 28.35           C  
ATOM    172  CB  PHE A  11     -18.890  -1.714   1.129  1.00 28.35           C  
ATOM    173  HB2 PHE A  11     -19.040  -1.228   2.093  1.00 28.35           H  
ATOM    174  HB3 PHE A  11     -19.475  -1.151   0.401  1.00 28.35           H  
ATOM    175  O   PHE A  11     -16.988   0.799   0.579  1.00 28.35           O  
ATOM    176  CG  PHE A  11     -19.551  -3.078   1.196  1.00 28.35           C  
ATOM    177  CD1 PHE A  11     -19.261  -4.091   0.260  1.00 28.35           C  
ATOM    178  HD1 PHE A  11     -18.491  -3.948  -0.484  1.00 28.35           H  
ATOM    179  CD2 PHE A  11     -20.619  -3.260   2.097  1.00 28.35           C  
ATOM    180  HD2 PHE A  11     -20.897  -2.467   2.776  1.00 28.35           H  
ATOM    181  CE1 PHE A  11     -20.018  -5.278   0.250  1.00 28.35           C  
ATOM    182  HE1 PHE A  11     -19.809  -6.048  -0.478  1.00 28.35           H  
ATOM    183  CE2 PHE A  11     -21.375  -4.443   2.085  1.00 28.35           C  
ATOM    184  HE2 PHE A  11     -22.203  -4.563   2.769  1.00 28.35           H  
ATOM    185  CZ  PHE A  11     -21.066  -5.460   1.168  1.00 28.35           C  
ATOM    186  HZ  PHE A  11     -21.653  -6.366   1.152  1.00 28.35           H  
ATOM    187  N   CYS A  12     -17.421  -0.278  -1.353  1.00 30.31           N  
ATOM    188  H   CYS A  12     -17.692  -1.143  -1.798  1.00 30.31           H  
ATOM    189  CA  CYS A  12     -17.327   0.898  -2.236  1.00 30.31           C  
ATOM    190  HA  CYS A  12     -17.737   1.762  -1.714  1.00 30.31           H  
ATOM    191  C   CYS A  12     -18.115   0.725  -3.551  1.00 30.31           C  
ATOM    192  CB  CYS A  12     -15.838   1.142  -2.528  1.00 30.31           C  
ATOM    193  HB2 CYS A  12     -15.332   1.348  -1.584  1.00 30.31           H  
ATOM    194  HB3 CYS A  12     -15.407   0.246  -2.975  1.00 30.31           H  
ATOM    195  O   CYS A  12     -18.125  -0.371  -4.117  1.00 30.31           O  
ATOM    196  SG  CYS A  12     -15.552   2.541  -3.657  1.00 30.31           S  
ATOM    197  HG  CYS A  12     -16.049   3.485  -2.852  1.00 30.31           H  
ATOM    198  N   PHE A  13     -18.715   1.818  -4.040  1.00 28.95           N  
ATOM    199  H   PHE A  13     -18.631   2.674  -3.511  1.00 28.95           H  
ATOM    200  CA  PHE A  13     -19.377   1.959  -5.346  1.00 28.95           C  
ATOM    201  HA  PHE A  13     -18.939   1.264  -6.062  1.00 28.95           H  
ATOM    202  C   PHE A  13     -19.224   3.397  -5.886  1.00 28.95           C  
ATOM    203  CB  PHE A  13     -20.886   1.676  -5.216  1.00 28.95           C  
ATOM    204  HB2 PHE A  13     -21.304   2.340  -4.459  1.00 28.95           H  
ATOM    205  HB3 PHE A  13     -21.364   1.948  -6.157  1.00 28.95           H  
ATOM    206  O   PHE A  13     -19.356   4.347  -5.117  1.00 28.95           O  
ATOM    207  CG  PHE A  13     -21.294   0.252  -4.889  1.00 28.95           C  
ATOM    208  CD1 PHE A  13     -21.609  -0.645  -5.928  1.00 28.95           C  
ATOM    209  HD1 PHE A  13     -21.528  -0.325  -6.957  1.00 28.95           H  
ATOM    210  CD2 PHE A  13     -21.449  -0.155  -3.550  1.00 28.95           C  
ATOM    211  HD2 PHE A  13     -21.241   0.540  -2.749  1.00 28.95           H  
ATOM    212  CE1 PHE A  13     -22.076  -1.938  -5.630  1.00 28.95           C  
ATOM    213  HE1 PHE A  13     -22.353  -2.610  -6.429  1.00 28.95           H  
ATOM    214  CE2 PHE A  13     -21.909  -1.449  -3.250  1.00 28.95           C  
ATOM    215  HE2 PHE A  13     -22.051  -1.745  -2.222  1.00 28.95           H  
ATOM    216  CZ  PHE A  13     -22.227  -2.339  -4.291  1.00 28.95           C  
ATOM    217  HZ  PHE A  13     -22.613  -3.321  -4.060  1.00 28.95           H  
ATOM    218  N   SER A  14     -19.033   3.558  -7.199  1.00 24.78           N  
ATOM    219  H   SER A  14     -18.839   2.754  -7.778  1.00 24.78           H  
ATOM    220  CA  SER A  14     -19.246   4.819  -7.935  1.00 24.78           C  
ATOM    221  HA  SER A  14     -20.175   5.254  -7.566  1.00 24.78           H  
ATOM    222  C   SER A  14     -19.423   4.561  -9.449  1.00 24.78           C  
ATOM    223  CB  SER A  14     -18.133   5.852  -7.664  1.00 24.78           C  
ATOM    224  HB2 SER A  14     -18.147   6.621  -8.437  1.00 24.78           H  
ATOM    225  HB3 SER A  14     -18.358   6.334  -6.713  1.00 24.78           H  
ATOM    226  O   SER A  14     -18.968   3.519  -9.936  1.00 24.78           O  
ATOM    227  OG  SER A  14     -16.830   5.307  -7.573  1.00 24.78           O  
ATOM    228  HG  SER A  14     -16.292   5.995  -7.176  1.00 24.78           H  
ATOM    229  N   PRO A  15     -20.136   5.440 -10.189  1.00 26.24           N  
ATOM    230  CA  PRO A  15     -20.271   5.384 -11.651  1.00 26.24           C  
ATOM    231  HA  PRO A  15     -20.412   4.356 -11.987  1.00 26.24           H  
ATOM    232  C   PRO A  15     -19.032   5.967 -12.358  1.00 26.24           C  
ATOM    233  CB  PRO A  15     -21.537   6.196 -11.947  1.00 26.24           C  
ATOM    234  HB2 PRO A  15     -22.418   5.579 -11.770  1.00 26.24           H  
ATOM    235  HB3 PRO A  15     -21.556   6.601 -12.959  1.00 26.24           H  
ATOM    236  O   PRO A  15     -18.097   6.407 -11.700  1.00 26.24           O  
ATOM    237  CG  PRO A  15     -21.467   7.302 -10.897  1.00 26.24           C  
ATOM    238  HG2 PRO A  15     -22.449   7.724 -10.686  1.00 26.24           H  
ATOM    239  HG3 PRO A  15     -20.779   8.081 -11.227  1.00 26.24           H  
ATOM    240  CD  PRO A  15     -20.885   6.585  -9.677  1.00 26.24           C  
ATOM    241  HD2 PRO A  15     -21.698   6.233  -9.043  1.00 26.24           H  
ATOM    242  HD3 PRO A  15     -20.241   7.267  -9.122  1.00 26.24           H  
ATOM    243  N   THR A  16     -19.011   5.974 -13.694  1.00 29.38           N  
ATOM    244  H   THR A  16     -19.821   5.646 -14.201  1.00 29.38           H  
ATOM    245  CA  THR A  16     -17.890   6.477 -14.517  1.00 29.38           C  
ATOM    246  HA  THR A  16     -17.007   6.577 -13.886  1.00 29.38           H  
ATOM    247  C   THR A  16     -18.141   7.862 -15.126  1.00 29.38           C  
ATOM    248  CB  THR A  16     -17.547   5.475 -15.633  1.00 29.38           C  
ATOM    249  HB  THR A  16     -16.792   5.901 -16.294  1.00 29.38           H  
ATOM    250  O   THR A  16     -19.251   8.386 -15.068  1.00 29.38           O  
ATOM    251  CG2 THR A  16     -16.984   4.172 -15.063  1.00 29.38           C  
ATOM    252 HG21 THR A  16     -17.734   3.676 -14.448  1.00 29.38           H  
ATOM    253 HG22 THR A  16     -16.102   4.385 -14.458  1.00 29.38           H  
ATOM    254 HG23 THR A  16     -16.705   3.513 -15.885  1.00 29.38           H  
ATOM    255  OG1 THR A  16     -18.690   5.154 -16.390  1.00 29.38           O  
ATOM    256  HG1 THR A  16     -18.904   5.907 -16.946  1.00 29.38           H  
ATOM    257  N   LYS A  17     -17.088   8.420 -15.741  1.00 28.74           N  
ATOM    258  H   LYS A  17     -16.221   7.901 -15.730  1.00 28.74           H  
ATOM    259  CA  LYS A  17     -17.094   9.650 -16.554  1.00 28.74           C  
ATOM    260  HA  LYS A  17     -17.608  10.428 -15.990  1.00 28.74           H  
ATOM    261  C   LYS A  17     -17.880   9.454 -17.878  1.00 28.74           C  
ATOM    262  CB  LYS A  17     -15.630  10.112 -16.789  1.00 28.74           C  
ATOM    263  HB2 LYS A  17     -15.220   9.565 -17.639  1.00 28.74           H  
ATOM    264  HB3 LYS A  17     -15.657  11.168 -17.056  1.00 28.74           H  
ATOM    265  O   LYS A  17     -18.385   8.360 -18.128  1.00 28.74           O  
ATOM    266  CG  LYS A  17     -14.675   9.918 -15.584  1.00 28.74           C  
ATOM    267  HG2 LYS A  17     -15.240  10.085 -14.667  1.00 28.74           H  
ATOM    268  HG3 LYS A  17     -14.350   8.878 -15.583  1.00 28.74           H  
ATOM    269  CD  LYS A  17     -13.414  10.811 -15.541  1.00 28.74           C  
ATOM    270  HD2 LYS A  17     -13.111  11.070 -16.555  1.00 28.74           H  
ATOM    271  HD3 LYS A  17     -12.606  10.262 -15.058  1.00 28.74           H  
ATOM    272  CE  LYS A  17     -13.707  12.073 -14.716  1.00 28.74           C  
ATOM    273  HE2 LYS A  17     -13.950  11.795 -13.690  1.00 28.74           H  
ATOM    274  HE3 LYS A  17     -14.605  12.526 -15.136  1.00 28.74           H  
ATOM    275  NZ  LYS A  17     -12.653  13.107 -14.727  1.00 28.74           N  
ATOM    276  HZ1 LYS A  17     -13.015  13.925 -14.260  1.00 28.74           H  
ATOM    277  HZ2 LYS A  17     -12.458  13.376 -15.681  1.00 28.74           H  
ATOM    278  HZ3 LYS A  17     -11.825  12.825 -14.222  1.00 28.74           H  
ATOM    279  N   ASP A  18     -17.929  10.485 -18.731  1.00 33.26           N  
ATOM    280  H   ASP A  18     -17.428  11.320 -18.464  1.00 33.26           H  
ATOM    281  CA  ASP A  18     -18.562  10.494 -20.073  1.00 33.26           C  
ATOM    282  HA  ASP A  18     -18.401  11.498 -20.466  1.00 33.26           H  
ATOM    283  C   ASP A  18     -20.099  10.314 -20.124  1.00 33.26           C  
ATOM    284  CB  ASP A  18     -17.840   9.554 -21.065  1.00 33.26           C  
ATOM    285  HB2 ASP A  18     -18.343   9.602 -22.030  1.00 33.26           H  
ATOM    286  HB3 ASP A  18     -17.896   8.525 -20.711  1.00 33.26           H  
ATOM    287  O   ASP A  18     -20.617   9.455 -20.838  1.00 33.26           O  
ATOM    288  CG  ASP A  18     -16.388   9.942 -21.299  1.00 33.26           C  
ATOM    289  OD1 ASP A  18     -16.126  11.101 -21.685  1.00 33.26           O  
ATOM    290  OD2 ASP A  18     -15.481   9.121 -21.047  1.00 33.26           O  
ATOM    291  N   THR A  19     -20.871  11.150 -19.418  1.00 33.60           N  
ATOM    292  H   THR A  19     -20.422  11.807 -18.797  1.00 33.60           H  
ATOM    293  CA  THR A  19     -22.317  11.343 -19.685  1.00 33.60           C  
ATOM    294  HA  THR A  19     -22.486  11.304 -20.761  1.00 33.60           H  
ATOM    295  C   THR A  19     -22.790  12.708 -19.182  1.00 33.60           C  
ATOM    296  CB  THR A  19     -23.170  10.234 -19.036  1.00 33.60           C  
ATOM    297  HB  THR A  19     -22.845  10.082 -18.007  1.00 33.60           H  
ATOM    298  O   THR A  19     -22.669  12.997 -17.992  1.00 33.60           O  
ATOM    299  CG2 THR A  19     -24.679  10.498 -19.050  1.00 33.60           C  
ATOM    300 HG21 THR A  19     -25.015  10.704 -20.067  1.00 33.60           H  
ATOM    301 HG22 THR A  19     -25.195   9.614 -18.675  1.00 33.60           H  
ATOM    302 HG23 THR A  19     -24.929  11.336 -18.400  1.00 33.60           H  
ATOM    303  OG1 THR A  19     -23.015   9.037 -19.759  1.00 33.60           O  
ATOM    304  HG1 THR A  19     -22.123   9.032 -20.112  1.00 33.60           H  
ATOM    305  N   SER A  20     -23.379  13.521 -20.067  1.00 32.16           N  
ATOM    306  H   SER A  20     -23.358  13.277 -21.047  1.00 32.16           H  
ATOM    307  CA  SER A  20     -23.801  14.896 -19.755  1.00 32.16           C  
ATOM    308  HA  SER A  20     -23.543  15.112 -18.718  1.00 32.16           H  
ATOM    309  C   SER A  20     -25.301  15.193 -19.861  1.00 32.16           C  
ATOM    310  CB  SER A  20     -22.998  15.881 -20.593  1.00 32.16           C  
ATOM    311  HB2 SER A  20     -21.946  15.779 -20.325  1.00 32.16           H  
ATOM    312  HB3 SER A  20     -23.335  16.889 -20.352  1.00 32.16           H  
ATOM    313  O   SER A  20     -25.731  16.284 -19.482  1.00 32.16           O  
ATOM    314  OG  SER A  20     -23.117  15.694 -21.985  1.00 32.16           O  
ATOM    315  HG  SER A  20     -22.630  16.440 -22.342  1.00 32.16           H  
ATOM    316  N   ASP A  21     -26.135  14.239 -20.292  1.00 33.10           N  
ATOM    317  H   ASP A  21     -25.760  13.344 -20.573  1.00 33.10           H  
ATOM    318  CA  ASP A  21     -27.588  14.443 -20.283  1.00 33.10           C  
ATOM    319  HA  ASP A  21     -27.782  15.402 -20.763  1.00 33.10           H  
ATOM    320  C   ASP A  21     -28.117  14.523 -18.839  1.00 33.10           C  
ATOM    321  CB  ASP A  21     -28.331  13.384 -21.113  1.00 33.10           C  
ATOM    322  HB2 ASP A  21     -27.854  13.306 -22.090  1.00 33.10           H  
ATOM    323  HB3 ASP A  21     -28.266  12.414 -20.621  1.00 33.10           H  
ATOM    324  O   ASP A  21     -28.231  13.516 -18.129  1.00 33.10           O  
ATOM    325  CG  ASP A  21     -29.808  13.758 -21.319  1.00 33.10           C  
ATOM    326  OD1 ASP A  21     -30.343  14.651 -20.615  1.00 33.10           O  
ATOM    327  OD2 ASP A  21     -30.459  13.210 -22.235  1.00 33.10           O  
ATOM    328  N   LYS A  22     -28.482  15.744 -18.424  1.00 34.18           N  
ATOM    329  H   LYS A  22     -28.286  16.504 -19.059  1.00 34.18           H  
ATOM    330  CA  LYS A  22     -28.971  16.073 -17.076  1.00 34.18           C  
ATOM    331  HA  LYS A  22     -28.183  15.819 -16.368  1.00 34.18           H  
ATOM    332  C   LYS A  22     -30.189  15.227 -16.649  1.00 34.18           C  
ATOM    333  CB  LYS A  22     -29.237  17.597 -16.958  1.00 34.18           C  
ATOM    334  HB2 LYS A  22     -29.582  17.805 -15.945  1.00 34.18           H  
ATOM    335  HB3 LYS A  22     -30.033  17.876 -17.648  1.00 34.18           H  
ATOM    336  O   LYS A  22     -30.404  15.083 -15.451  1.00 34.18           O  
ATOM    337  CG  LYS A  22     -27.994  18.478 -17.238  1.00 34.18           C  
ATOM    338  HG2 LYS A  22     -27.688  18.335 -18.275  1.00 34.18           H  
ATOM    339  HG3 LYS A  22     -27.178  18.147 -16.596  1.00 34.18           H  
ATOM    340  CD  LYS A  22     -28.221  19.990 -17.003  1.00 34.18           C  
ATOM    341  HD2 LYS A  22     -29.077  20.321 -17.591  1.00 34.18           H  
ATOM    342  HD3 LYS A  22     -28.435  20.160 -15.947  1.00 34.18           H  
ATOM    343  CE  LYS A  22     -26.976  20.806 -17.413  1.00 34.18           C  
ATOM    344  HE2 LYS A  22     -26.120  20.443 -16.844  1.00 34.18           H  
ATOM    345  HE3 LYS A  22     -26.768  20.615 -18.466  1.00 34.18           H  
ATOM    346  NZ  LYS A  22     -27.115  22.276 -17.199  1.00 34.18           N  
ATOM    347  HZ1 LYS A  22     -27.242  22.531 -16.230  1.00 34.18           H  
ATOM    348  HZ2 LYS A  22     -27.886  22.692 -17.702  1.00 34.18           H  
ATOM    349  HZ3 LYS A  22     -26.300  22.785 -17.510  1.00 34.18           H  
ATOM    350  N   LYS A  23     -30.926  14.592 -17.578  1.00 37.51           N  
ATOM    351  H   LYS A  23     -30.650  14.709 -18.542  1.00 37.51           H  
ATOM    352  CA  LYS A  23     -32.035  13.657 -17.271  1.00 37.51           C  
ATOM    353  HA  LYS A  23     -32.804  14.181 -16.703  1.00 37.51           H  
ATOM    354  C   LYS A  23     -31.602  12.468 -16.407  1.00 37.51           C  
ATOM    355  CB  LYS A  23     -32.647  13.108 -18.570  1.00 37.51           C  
ATOM    356  HB2 LYS A  23     -31.857  12.634 -19.151  1.00 37.51           H  
ATOM    357  HB3 LYS A  23     -33.386  12.347 -18.318  1.00 37.51           H  
ATOM    358  O   LYS A  23     -32.309  12.102 -15.474  1.00 37.51           O  
ATOM    359  CG  LYS A  23     -33.334  14.180 -19.426  1.00 37.51           C  
ATOM    360  HG2 LYS A  23     -34.192  14.585 -18.890  1.00 37.51           H  
ATOM    361  HG3 LYS A  23     -32.637  15.000 -19.606  1.00 37.51           H  
ATOM    362  CD  LYS A  23     -33.803  13.579 -20.763  1.00 37.51           C  
ATOM    363  HD2 LYS A  23     -34.801  13.162 -20.629  1.00 37.51           H  
ATOM    364  HD3 LYS A  23     -33.139  12.769 -21.068  1.00 37.51           H  
ATOM    365  CE  LYS A  23     -33.829  14.629 -21.878  1.00 37.51           C  
ATOM    366  HE2 LYS A  23     -34.352  15.515 -21.518  1.00 37.51           H  
ATOM    367  HE3 LYS A  23     -34.379  14.222 -22.727  1.00 37.51           H  
ATOM    368  NZ  LYS A  23     -32.451  14.969 -22.299  1.00 37.51           N  
ATOM    369  HZ1 LYS A  23     -31.869  15.215 -21.511  1.00 37.51           H  
ATOM    370  HZ2 LYS A  23     -32.392  15.682 -23.012  1.00 37.51           H  
ATOM    371  HZ3 LYS A  23     -31.943  14.150 -22.601  1.00 37.51           H  
ATOM    372  N   ILE A  24     -30.433  11.880 -16.676  1.00 33.09           N  
ATOM    373  H   ILE A  24     -29.862  12.262 -17.416  1.00 33.09           H  
ATOM    374  CA  ILE A  24     -29.931  10.719 -15.912  1.00 33.09           C  
ATOM    375  HA  ILE A  24     -30.734   9.986 -15.831  1.00 33.09           H  
ATOM    376  C   ILE A  24     -29.589  11.136 -14.468  1.00 33.09           C  
ATOM    377  CB  ILE A  24     -28.759  10.051 -16.674  1.00 33.09           C  
ATOM    378  HB  ILE A  24     -28.021  10.816 -16.915  1.00 33.09           H  
ATOM    379  O   ILE A  24     -29.784  10.364 -13.531  1.00 33.09           O  
ATOM    380  CG1 ILE A  24     -29.296   9.437 -17.993  1.00 33.09           C  
ATOM    381 HG12 ILE A  24     -29.872  10.187 -18.536  1.00 33.09           H  
ATOM    382 HG13 ILE A  24     -29.968   8.612 -17.758  1.00 33.09           H  
ATOM    383  CG2 ILE A  24     -28.068   8.967 -15.825  1.00 33.09           C  
ATOM    384 HG21 ILE A  24     -27.243   8.515 -16.377  1.00 33.09           H  
ATOM    385 HG22 ILE A  24     -28.785   8.194 -15.549  1.00 33.09           H  
ATOM    386 HG23 ILE A  24     -27.647   9.401 -14.919  1.00 33.09           H  
ATOM    387  CD1 ILE A  24     -28.217   8.934 -18.960  1.00 33.09           C  
ATOM    388 HD11 ILE A  24     -27.661   8.103 -18.527  1.00 33.09           H  
ATOM    389 HD12 ILE A  24     -27.536   9.750 -19.204  1.00 33.09           H  
ATOM    390 HD13 ILE A  24     -28.692   8.590 -19.879  1.00 33.09           H  
ATOM    391  N   LYS A  25     -29.199  12.403 -14.274  1.00 32.50           N  
ATOM    392  H   LYS A  25     -29.147  12.990 -15.095  1.00 32.50           H  
ATOM    393  CA  LYS A  25     -29.019  13.069 -12.972  1.00 32.50           C  
ATOM    394  HA  LYS A  25     -28.497  12.381 -12.307  1.00 32.50           H  
ATOM    395  C   LYS A  25     -30.334  13.379 -12.230  1.00 32.50           C  
ATOM    396  CB  LYS A  25     -28.139  14.329 -13.169  1.00 32.50           C  
ATOM    397  HB2 LYS A  25     -28.581  15.187 -12.663  1.00 32.50           H  
ATOM    398  HB3 LYS A  25     -28.083  14.576 -14.229  1.00 32.50           H  
ATOM    399  O   LYS A  25     -30.283  14.009 -11.178  1.00 32.50           O  
ATOM    400  CG  LYS A  25     -26.715  14.128 -12.627  1.00 32.50           C  
ATOM    401  HG2 LYS A  25     -26.748  14.102 -11.538  1.00 32.50           H  
ATOM    402  HG3 LYS A  25     -26.329  13.174 -12.989  1.00 32.50           H  
ATOM    403  CD  LYS A  25     -25.767  15.245 -13.090  1.00 32.50           C  
ATOM    404  HD2 LYS A  25     -25.722  15.230 -14.179  1.00 32.50           H  
ATOM    405  HD3 LYS A  25     -26.152  16.211 -12.763  1.00 32.50           H  
ATOM    406  CE  LYS A  25     -24.361  15.021 -12.511  1.00 32.50           C  
ATOM    407  HE2 LYS A  25     -24.387  15.239 -11.443  1.00 32.50           H  
ATOM    408  HE3 LYS A  25     -24.110  13.966 -12.625  1.00 32.50           H  
ATOM    409  NZ  LYS A  25     -23.330  15.849 -13.194  1.00 32.50           N  
ATOM    410  HZ1 LYS A  25     -22.416  15.690 -12.797  1.00 32.50           H  
ATOM    411  HZ2 LYS A  25     -23.272  15.611 -14.174  1.00 32.50           H  
ATOM    412  HZ3 LYS A  25     -23.544  16.833 -13.119  1.00 32.50           H  
ATOM    413  N   ASP A  26     -31.496  12.926 -12.718  1.00 32.35           N  
ATOM    414  H   ASP A  26     -31.496  12.482 -13.625  1.00 32.35           H  
ATOM    415  CA  ASP A  26     -32.804  13.178 -12.093  1.00 32.35           C  
ATOM    416  HA  ASP A  26     -32.602  13.554 -11.091  1.00 32.35           H  
ATOM    417  C   ASP A  26     -33.691  11.920 -11.869  1.00 32.35           C  
ATOM    418  CB  ASP A  26     -33.525  14.329 -12.823  1.00 32.35           C  
ATOM    419  HB2 ASP A  26     -32.821  15.145 -12.989  1.00 32.35           H  
ATOM    420  HB3 ASP A  26     -33.875  13.977 -13.793  1.00 32.35           H  
ATOM    421  O   ASP A  26     -34.875  12.042 -11.545  1.00 32.35           O  
ATOM    422  CG  ASP A  26     -34.703  14.873 -12.003  1.00 32.35           C  
ATOM    423  OD1 ASP A  26     -35.826  14.978 -12.540  1.00 32.35           O  
ATOM    424  OD2 ASP A  26     -34.563  15.046 -10.769  1.00 32.35           O  
ATOM    425  N   GLU A  27     -33.151  10.695 -11.950  1.00 34.62           N  
ATOM    426  H   GLU A  27     -32.198  10.615 -12.275  1.00 34.62           H  
ATOM    427  CA  GLU A  27     -33.956   9.458 -11.802  1.00 34.62           C  
ATOM    428  HA  GLU A  27     -34.913   9.742 -11.363  1.00 34.62           H  
ATOM    429  C   GLU A  27     -33.397   8.406 -10.810  1.00 34.62           C  
ATOM    430  CB  GLU A  27     -34.283   8.866 -13.190  1.00 34.62           C  
ATOM    431  HB2 GLU A  27     -33.515   8.144 -13.465  1.00 34.62           H  
ATOM    432  HB3 GLU A  27     -34.286   9.655 -13.943  1.00 34.62           H  
ATOM    433  O   GLU A  27     -33.521   7.199 -11.034  1.00 34.62           O  
ATOM    434  CG  GLU A  27     -35.675   8.208 -13.186  1.00 34.62           C  
ATOM    435  HG2 GLU A  27     -35.902   7.852 -12.181  1.00 34.62           H  
ATOM    436  HG3 GLU A  27     -36.426   8.958 -13.434  1.00 34.62           H  
ATOM    437  CD  GLU A  27     -35.771   7.024 -14.154  1.00 34.62           C  
ATOM    438  OE1 GLU A  27     -35.538   7.212 -15.363  1.00 34.62           O  
ATOM    439  OE2 GLU A  27     -36.048   5.909 -13.643  1.00 34.62           O  
ATOM    440  N   ILE A  28     -32.766   8.832  -9.705  1.00 30.62           N  
ATOM    441  H   ILE A  28     -32.781   9.824  -9.514  1.00 30.62           H  
ATOM    442  CA  ILE A  28     -32.007   7.945  -8.798  1.00 30.62           C  
ATOM    443  HA  ILE A  28     -32.417   6.946  -8.946  1.00 30.62           H  
ATOM    444  C   ILE A  28     -32.179   8.185  -7.269  1.00 30.62           C  
ATOM    445  CB  ILE A  28     -30.510   7.870  -9.208  1.00 30.62           C  
ATOM    446  HB  ILE A  28     -29.948   8.485  -8.505  1.00 30.62           H  
ATOM    447  O   ILE A  28     -32.529   7.239  -6.572  1.00 30.62           O  
ATOM    448  CG1 ILE A  28     -30.142   8.373 -10.630  1.00 30.62           C  
ATOM    449 HG12 ILE A  28     -30.477   9.404 -10.744  1.00 30.62           H  
ATOM    450 HG13 ILE A  28     -30.648   7.763 -11.378  1.00 30.62           H  
ATOM    451  CG2 ILE A  28     -30.073   6.408  -9.042  1.00 30.62           C  
ATOM    452 HG21 ILE A  28     -30.554   5.785  -9.796  1.00 30.62           H  
ATOM    453 HG22 ILE A  28     -30.371   6.061  -8.053  1.00 30.62           H  
ATOM    454 HG23 ILE A  28     -28.991   6.311  -9.131  1.00 30.62           H  
ATOM    455  CD1 ILE A  28     -28.636   8.368 -10.931  1.00 30.62           C  
ATOM    456 HD11 ILE A  28     -28.247   7.350 -10.953  1.00 30.62           H  
ATOM    457 HD12 ILE A  28     -28.104   8.954 -10.182  1.00 30.62           H  
ATOM    458 HD13 ILE A  28     -28.461   8.816 -11.910  1.00 30.62           H  
ATOM    459  N   LEU A  29     -32.045   9.402  -6.709  1.00 29.59           N  
ATOM    460  H   LEU A  29     -31.943  10.191  -7.331  1.00 29.59           H  
ATOM    461  CA  LEU A  29     -32.366   9.676  -5.282  1.00 29.59           C  
ATOM    462  HA  LEU A  29     -31.908   8.881  -4.692  1.00 29.59           H  
ATOM    463  C   LEU A  29     -33.867   9.575  -4.984  1.00 29.59           C  
ATOM    464  CB  LEU A  29     -31.812  11.033  -4.786  1.00 29.59           C  
ATOM    465  HB2 LEU A  29     -32.599  11.574  -4.261  1.00 29.59           H  
ATOM    466  HB3 LEU A  29     -31.566  11.675  -5.631  1.00 29.59           H  
ATOM    467  O   LEU A  29     -34.240   9.189  -3.878  1.00 29.59           O  
ATOM    468  CG  LEU A  29     -30.617  10.864  -3.816  1.00 29.59           C  
ATOM    469  HG  LEU A  29     -30.155   9.891  -3.983  1.00 29.59           H  
ATOM    470  CD1 LEU A  29     -29.511  11.907  -3.980  1.00 29.59           C  
ATOM    471 HD11 LEU A  29     -29.956  12.881  -4.188  1.00 29.59           H  
ATOM    472 HD12 LEU A  29     -28.829  11.624  -4.781  1.00 29.59           H  
ATOM    473 HD13 LEU A  29     -28.926  11.980  -3.064  1.00 29.59           H  
ATOM    474  CD2 LEU A  29     -31.104  10.940  -2.372  1.00 29.59           C  
ATOM    475 HD21 LEU A  29     -31.376  11.967  -2.128  1.00 29.59           H  
ATOM    476 HD22 LEU A  29     -31.996  10.327  -2.243  1.00 29.59           H  
ATOM    477 HD23 LEU A  29     -30.326  10.604  -1.687  1.00 29.59           H  
ATOM    478  N   LYS A  30     -34.711   9.719  -6.014  1.00 31.85           N  
ATOM    479  H   LYS A  30     -34.324  10.094  -6.868  1.00 31.85           H  
ATOM    480  CA  LYS A  30     -36.121   9.280  -6.026  1.00 31.85           C  
ATOM    481  HA  LYS A  30     -36.650   9.805  -5.231  1.00 31.85           H  
ATOM    482  C   LYS A  30     -36.294   7.770  -5.715  1.00 31.85           C  
ATOM    483  CB  LYS A  30     -36.751   9.678  -7.382  1.00 31.85           C  
ATOM    484  HB2 LYS A  30     -37.752   9.253  -7.452  1.00 31.85           H  
ATOM    485  HB3 LYS A  30     -36.147   9.253  -8.184  1.00 31.85           H  
ATOM    486  O   LYS A  30     -37.421   7.295  -5.621  1.00 31.85           O  
ATOM    487  CG  LYS A  30     -36.861  11.208  -7.575  1.00 31.85           C  
ATOM    488  HG2 LYS A  30     -37.625  11.598  -6.902  1.00 31.85           H  
ATOM    489  HG3 LYS A  30     -35.912  11.677  -7.315  1.00 31.85           H  
ATOM    490  CD  LYS A  30     -37.208  11.600  -9.024  1.00 31.85           C  
ATOM    491  HD2 LYS A  30     -38.192  11.211  -9.285  1.00 31.85           H  
ATOM    492  HD3 LYS A  30     -36.469  11.143  -9.683  1.00 31.85           H  
ATOM    493  CE  LYS A  30     -37.187  13.130  -9.215  1.00 31.85           C  
ATOM    494  HE2 LYS A  30     -36.338  13.537  -8.667  1.00 31.85           H  
ATOM    495  HE3 LYS A  30     -38.086  13.566  -8.780  1.00 31.85           H  
ATOM    496  NZ  LYS A  30     -37.058  13.513 -10.645  1.00 31.85           N  
ATOM    497  HZ1 LYS A  30     -37.915  13.451 -11.177  1.00 31.85           H  
ATOM    498  HZ2 LYS A  30     -36.678  14.439 -10.778  1.00 31.85           H  
ATOM    499  HZ3 LYS A  30     -36.356  12.967 -11.123  1.00 31.85           H  
ATOM    500  N   LYS A  31     -35.191   7.018  -5.557  1.00 30.77           N  
ATOM    501  H   LYS A  31     -34.313   7.477  -5.752  1.00 30.77           H  
ATOM    502  CA  LYS A  31     -35.081   5.599  -5.158  1.00 30.77           C  
ATOM    503  HA  LYS A  31     -36.057   5.260  -4.811  1.00 30.77           H  
ATOM    504  C   LYS A  31     -34.109   5.389  -3.960  1.00 30.77           C  
ATOM    505  CB  LYS A  31     -34.681   4.754  -6.394  1.00 30.77           C  
ATOM    506  HB2 LYS A  31     -33.661   5.018  -6.674  1.00 30.77           H  
ATOM    507  HB3 LYS A  31     -34.671   3.700  -6.118  1.00 30.77           H  
ATOM    508  O   LYS A  31     -33.705   4.257  -3.696  1.00 30.77           O  
ATOM    509  CG  LYS A  31     -35.606   4.923  -7.624  1.00 30.77           C  
ATOM    510  HG2 LYS A  31     -36.490   4.298  -7.497  1.00 30.77           H  
ATOM    511  HG3 LYS A  31     -35.935   5.957  -7.719  1.00 30.77           H  
ATOM    512  CD  LYS A  31     -34.896   4.565  -8.938  1.00 30.77           C  
ATOM    513  HD2 LYS A  31     -34.627   3.509  -8.940  1.00 30.77           H  
ATOM    514  HD3 LYS A  31     -33.988   5.164  -9.012  1.00 30.77           H  
ATOM    515  CE  LYS A  31     -35.807   4.884 -10.134  1.00 30.77           C  
ATOM    516  HE2 LYS A  31     -36.262   5.862  -9.972  1.00 30.77           H  
ATOM    517  HE3 LYS A  31     -36.608   4.147 -10.187  1.00 30.77           H  
ATOM    518  NZ  LYS A  31     -35.051   4.924 -11.406  1.00 30.77           N  
ATOM    519  HZ1 LYS A  31     -35.642   5.174 -12.185  1.00 30.77           H  
ATOM    520  HZ2 LYS A  31     -34.602   4.050 -11.640  1.00 30.77           H  
ATOM    521  HZ3 LYS A  31     -34.364   5.665 -11.388  1.00 30.77           H  
ATOM    522  N   ILE A  32     -33.728   6.462  -3.246  1.00 29.21           N  
ATOM    523  H   ILE A  32     -34.084   7.353  -3.560  1.00 29.21           H  
ATOM    524  CA  ILE A  32     -33.041   6.463  -1.928  1.00 29.21           C  
ATOM    525  HA  ILE A  32     -32.850   5.436  -1.616  1.00 29.21           H  
ATOM    526  C   ILE A  32     -33.931   7.095  -0.846  1.00 29.21           C  
ATOM    527  CB  ILE A  32     -31.686   7.230  -1.967  1.00 29.21           C  
ATOM    528  HB  ILE A  32     -31.862   8.186  -2.458  1.00 29.21           H  
ATOM    529  O   ILE A  32     -34.050   6.539   0.244  1.00 29.21           O  
ATOM    530  CG1 ILE A  32     -30.620   6.482  -2.785  1.00 29.21           C  
ATOM    531 HG12 ILE A  32     -30.531   5.472  -2.385  1.00 29.21           H  
ATOM    532 HG13 ILE A  32     -30.956   6.432  -3.821  1.00 29.21           H  
ATOM    533  CG2 ILE A  32     -31.138   7.523  -0.549  1.00 29.21           C  
ATOM    534 HG21 ILE A  32     -30.977   6.591  -0.008  1.00 29.21           H  
ATOM    535 HG22 ILE A  32     -31.827   8.155   0.011  1.00 29.21           H  
ATOM    536 HG23 ILE A  32     -30.208   8.090  -0.590  1.00 29.21           H  
ATOM    537  CD1 ILE A  32     -29.222   7.127  -2.757  1.00 29.21           C  
ATOM    538 HD11 ILE A  32     -29.298   8.207  -2.880  1.00 29.21           H  
ATOM    539 HD12 ILE A  32     -28.722   6.903  -1.814  1.00 29.21           H  
ATOM    540 HD13 ILE A  32     -28.608   6.732  -3.566  1.00 29.21           H  
ATOM    541  N   GLU A  33     -34.485   8.283  -1.119  1.00 26.48           N  
ATOM    542  H   GLU A  33     -34.303   8.712  -2.015  1.00 26.48           H  
ATOM    543  CA  GLU A  33     -35.330   9.040  -0.180  1.00 26.48           C  
ATOM    544  HA  GLU A  33     -34.852   9.094   0.798  1.00 26.48           H  
ATOM    545  C   GLU A  33     -36.675   8.337   0.017  1.00 26.48           C  
ATOM    546  CB  GLU A  33     -35.533  10.469  -0.723  1.00 26.48           C  
ATOM    547  HB2 GLU A  33     -35.717  10.404  -1.795  1.00 26.48           H  
ATOM    548  HB3 GLU A  33     -36.407  10.920  -0.253  1.00 26.48           H  
ATOM    549  O   GLU A  33     -37.127   8.120   1.142  1.00 26.48           O  
ATOM    550  CG  GLU A  33     -34.311  11.355  -0.422  1.00 26.48           C  
ATOM    551  HG2 GLU A  33     -34.368  11.669   0.620  1.00 26.48           H  
ATOM    552  HG3 GLU A  33     -33.409  10.752  -0.520  1.00 26.48           H  
ATOM    553  CD  GLU A  33     -34.159  12.593  -1.328  1.00 26.48           C  
ATOM    554  OE1 GLU A  33     -33.312  13.443  -0.976  1.00 26.48           O  
ATOM    555  OE2 GLU A  33     -34.801  12.653  -2.402  1.00 26.48           O  
ATOM    556  N   VAL A  34     -37.271   7.883  -1.088  1.00 26.68           N  
ATOM    557  H   VAL A  34     -36.819   8.075  -1.971  1.00 26.68           H  
ATOM    558  CA  VAL A  34     -38.384   6.933  -1.067  1.00 26.68           C  
ATOM    559  HA  VAL A  34     -39.145   7.316  -0.387  1.00 26.68           H  
ATOM    560  C   VAL A  34     -37.876   5.591  -0.530  1.00 26.68           C  
ATOM    561  CB  VAL A  34     -39.016   6.778  -2.464  1.00 26.68           C  
ATOM    562  HB  VAL A  34     -38.278   6.354  -3.144  1.00 26.68           H  
ATOM    563  O   VAL A  34     -36.839   5.092  -0.963  1.00 26.68           O  
ATOM    564  CG1 VAL A  34     -40.240   5.854  -2.430  1.00 26.68           C  
ATOM    565 HG11 VAL A  34     -40.977   6.227  -1.719  1.00 26.68           H  
ATOM    566 HG12 VAL A  34     -40.693   5.808  -3.420  1.00 26.68           H  
ATOM    567 HG13 VAL A  34     -39.943   4.843  -2.150  1.00 26.68           H  
ATOM    568  CG2 VAL A  34     -39.476   8.132  -3.024  1.00 26.68           C  
ATOM    569 HG21 VAL A  34     -38.624   8.800  -3.154  1.00 26.68           H  
ATOM    570 HG22 VAL A  34     -39.938   7.988  -4.001  1.00 26.68           H  
ATOM    571 HG23 VAL A  34     -40.195   8.595  -2.348  1.00 26.68           H  
ATOM    572  N   ASN A  35     -38.638   4.990   0.387  1.00 31.14           N  
ATOM    573  H   ASN A  35     -39.505   5.443   0.639  1.00 31.14           H  
ATOM    574  CA  ASN A  35     -38.324   3.728   1.069  1.00 31.14           C  
ATOM    575  HA  ASN A  35     -39.137   3.567   1.777  1.00 31.14           H  
ATOM    576  C   ASN A  35     -37.061   3.751   1.955  1.00 31.14           C  
ATOM    577  CB  ASN A  35     -38.380   2.542   0.082  1.00 31.14           C  
ATOM    578  HB2 ASN A  35     -38.183   1.615   0.621  1.00 31.14           H  
ATOM    579  HB3 ASN A  35     -37.602   2.659  -0.673  1.00 31.14           H  
ATOM    580  O   ASN A  35     -36.457   2.704   2.183  1.00 31.14           O  
ATOM    581  CG  ASN A  35     -39.724   2.383  -0.602  1.00 31.14           C  
ATOM    582  ND2 ASN A  35     -39.772   1.670  -1.701  1.00 31.14           N  
ATOM    583 HD21 ASN A  35     -40.684   1.581  -2.126  1.00 31.14           H  
ATOM    584 HD22 ASN A  35     -38.930   1.266  -2.085  1.00 31.14           H  
ATOM    585  OD1 ASN A  35     -40.748   2.877  -0.165  1.00 31.14           O  
ATOM    586  N   GLY A  36     -36.688   4.902   2.528  1.00 29.57           N  
ATOM    587  H   GLY A  36     -37.140   5.757   2.235  1.00 29.57           H  
ATOM    588  CA  GLY A  36     -35.705   4.986   3.618  1.00 29.57           C  
ATOM    589  HA2 GLY A  36     -35.521   6.035   3.851  1.00 29.57           H  
ATOM    590  HA3 GLY A  36     -34.769   4.534   3.290  1.00 29.57           H  
ATOM    591  C   GLY A  36     -36.177   4.276   4.898  1.00 29.57           C  
ATOM    592  O   GLY A  36     -36.583   4.927   5.854  1.00 29.57           O  
ATOM    593  N   GLY A  37     -36.156   2.939   4.897  1.00 30.42           N  
ATOM    594  H   GLY A  37     -35.875   2.514   4.025  1.00 30.42           H  
ATOM    595  CA  GLY A  37     -36.887   2.089   5.840  1.00 30.42           C  
ATOM    596  HA2 GLY A  37     -37.886   1.910   5.440  1.00 30.42           H  
ATOM    597  HA3 GLY A  37     -37.004   2.612   6.789  1.00 30.42           H  
ATOM    598  C   GLY A  37     -36.239   0.728   6.118  1.00 30.42           C  
ATOM    599  O   GLY A  37     -36.947  -0.271   6.201  1.00 30.42           O  
ATOM    600  N   THR A  38     -34.905   0.635   6.225  1.00 30.56           N  
ATOM    601  H   THR A  38     -34.361   1.463   6.029  1.00 30.56           H  
ATOM    602  CA  THR A  38     -34.228  -0.667   6.448  1.00 30.56           C  
ATOM    603  HA  THR A  38     -34.962  -1.392   6.802  1.00 30.56           H  
ATOM    604  C   THR A  38     -33.132  -0.668   7.521  1.00 30.56           C  
ATOM    605  CB  THR A  38     -33.676  -1.219   5.123  1.00 30.56           C  
ATOM    606  HB  THR A  38     -32.871  -0.574   4.770  1.00 30.56           H  
ATOM    607  O   THR A  38     -33.182  -1.479   8.445  1.00 30.56           O  
ATOM    608  CG2 THR A  38     -33.150  -2.649   5.233  1.00 30.56           C  
ATOM    609 HG21 THR A  38     -33.929  -3.303   5.626  1.00 30.56           H  
ATOM    610 HG22 THR A  38     -32.281  -2.686   5.890  1.00 30.56           H  
ATOM    611 HG23 THR A  38     -32.854  -3.001   4.245  1.00 30.56           H  
ATOM    612  OG1 THR A  38     -34.688  -1.242   4.147  1.00 30.56           O  
ATOM    613  HG1 THR A  38     -35.539  -1.267   4.592  1.00 30.56           H  
ATOM    614  N   VAL A  39     -32.127   0.209   7.431  1.00 28.21           N  
ATOM    615  H   VAL A  39     -32.169   0.899   6.694  1.00 28.21           H  
ATOM    616  CA  VAL A  39     -30.823   0.005   8.115  1.00 28.21           C  
ATOM    617  HA  VAL A  39     -30.477  -0.994   7.853  1.00 28.21           H  
ATOM    618  C   VAL A  39     -30.900   0.025   9.657  1.00 28.21           C  
ATOM    619  CB  VAL A  39     -29.772   0.999   7.573  1.00 28.21           C  
ATOM    620  HB  VAL A  39     -30.048   2.010   7.870  1.00 28.21           H  
ATOM    621  O   VAL A  39     -30.094  -0.626  10.326  1.00 28.21           O  
ATOM    622  CG1 VAL A  39     -28.361   0.707   8.095  1.00 28.21           C  
ATOM    623 HG11 VAL A  39     -28.332   0.851   9.175  1.00 28.21           H  
ATOM    624 HG12 VAL A  39     -28.074  -0.318   7.860  1.00 28.21           H  
ATOM    625 HG13 VAL A  39     -27.645   1.396   7.647  1.00 28.21           H  
ATOM    626  CG2 VAL A  39     -29.685   0.937   6.040  1.00 28.21           C  
ATOM    627 HG21 VAL A  39     -29.461  -0.079   5.714  1.00 28.21           H  
ATOM    628 HG22 VAL A  39     -30.616   1.265   5.578  1.00 28.21           H  
ATOM    629 HG23 VAL A  39     -28.896   1.602   5.688  1.00 28.21           H  
ATOM    630  N   GLN A  40     -31.924   0.666  10.230  1.00 30.80           N  
ATOM    631  H   GLN A  40     -32.570   1.141   9.615  1.00 30.80           H  
ATOM    632  CA  GLN A  40     -32.237   0.657  11.670  1.00 30.80           C  
ATOM    633  HA  GLN A  40     -31.455   1.189  12.211  1.00 30.80           H  
ATOM    634  C   GLN A  40     -32.328  -0.771  12.233  1.00 30.80           C  
ATOM    635  CB  GLN A  40     -33.576   1.392  11.882  1.00 30.80           C  
ATOM    636  HB2 GLN A  40     -34.346   0.886  11.299  1.00 30.80           H  
ATOM    637  HB3 GLN A  40     -33.473   2.418  11.530  1.00 30.80           H  
ATOM    638  O   GLN A  40     -31.867  -1.022  13.345  1.00 30.80           O  
ATOM    639  CG  GLN A  40     -34.048   1.474  13.337  1.00 30.80           C  
ATOM    640  HG2 GLN A  40     -33.270   1.937  13.945  1.00 30.80           H  
ATOM    641  HG3 GLN A  40     -34.218   0.463  13.707  1.00 30.80           H  
ATOM    642  CD  GLN A  40     -35.334   2.285  13.510  1.00 30.80           C  
ATOM    643  NE2 GLN A  40     -36.256   1.810  14.314  1.00 30.80           N  
ATOM    644 HE21 GLN A  40     -36.003   1.048  14.927  1.00 30.80           H  
ATOM    645 HE22 GLN A  40     -37.146   2.284  14.368  1.00 30.80           H  
ATOM    646  OE1 GLN A  40     -35.529   3.373  12.982  1.00 30.80           O  
ATOM    647  N   TYR A  41     -32.869  -1.722  11.460  1.00 29.58           N  
ATOM    648  H   TYR A  41     -33.164  -1.482  10.524  1.00 29.58           H  
ATOM    649  CA  TYR A  41     -33.052  -3.109  11.903  1.00 29.58           C  
ATOM    650  HA  TYR A  41     -33.518  -3.079  12.888  1.00 29.58           H  
ATOM    651  C   TYR A  41     -31.723  -3.872  12.063  1.00 29.58           C  
ATOM    652  CB  TYR A  41     -34.020  -3.824  10.947  1.00 29.58           C  
ATOM    653  HB2 TYR A  41     -33.467  -4.220  10.095  1.00 29.58           H  
ATOM    654  HB3 TYR A  41     -34.736  -3.102  10.555  1.00 29.58           H  
ATOM    655  O   TYR A  41     -31.667  -4.880  12.768  1.00 29.58           O  
ATOM    656  CG  TYR A  41     -34.804  -4.938  11.616  1.00 29.58           C  
ATOM    657  CD1 TYR A  41     -34.266  -6.236  11.706  1.00 29.58           C  
ATOM    658  HD1 TYR A  41     -33.300  -6.446  11.271  1.00 29.58           H  
ATOM    659  CD2 TYR A  41     -36.068  -4.662  12.174  1.00 29.58           C  
ATOM    660  HD2 TYR A  41     -36.486  -3.669  12.097  1.00 29.58           H  
ATOM    661  CE1 TYR A  41     -34.980  -7.253  12.367  1.00 29.58           C  
ATOM    662  HE1 TYR A  41     -34.578  -8.254  12.409  1.00 29.58           H  
ATOM    663  CE2 TYR A  41     -36.793  -5.676  12.829  1.00 29.58           C  
ATOM    664  HE2 TYR A  41     -37.761  -5.456  13.252  1.00 29.58           H  
ATOM    665  OH  TYR A  41     -36.901  -7.943  13.616  1.00 29.58           O  
ATOM    666  HH  TYR A  41     -37.819  -7.700  13.756  1.00 29.58           H  
ATOM    667  CZ  TYR A  41     -36.243  -6.971  12.930  1.00 29.58           C  
ATOM    668  N   CYS A  42     -30.638  -3.374  11.459  1.00 30.30           N  
ATOM    669  H   CYS A  42     -30.749  -2.550  10.886  1.00 30.30           H  
ATOM    670  CA  CYS A  42     -29.277  -3.836  11.724  1.00 30.30           C  
ATOM    671  HA  CYS A  42     -29.297  -4.893  11.987  1.00 30.30           H  
ATOM    672  C   CYS A  42     -28.666  -3.087  12.919  1.00 30.30           C  
ATOM    673  CB  CYS A  42     -28.421  -3.668  10.457  1.00 30.30           C  
ATOM    674  HB2 CYS A  42     -28.369  -2.616  10.180  1.00 30.30           H  
ATOM    675  HB3 CYS A  42     -27.409  -4.022  10.660  1.00 30.30           H  
ATOM    676  O   CYS A  42     -28.231  -3.717  13.883  1.00 30.30           O  
ATOM    677  SG  CYS A  42     -29.119  -4.613   9.071  1.00 30.30           S  
ATOM    678  HG  CYS A  42     -29.131  -5.809   9.666  1.00 30.30           H  
ATOM    679  N   ILE A  43     -28.657  -1.748  12.875  1.00 29.95           N  
ATOM    680  H   ILE A  43     -29.088  -1.292  12.084  1.00 29.95           H  
ATOM    681  CA  ILE A  43     -27.900  -0.919  13.832  1.00 29.95           C  
ATOM    682  HA  ILE A  43     -26.895  -1.335  13.907  1.00 29.95           H  
ATOM    683  C   ILE A  43     -28.484  -0.996  15.252  1.00 29.95           C  
ATOM    684  CB  ILE A  43     -27.753   0.535  13.312  1.00 29.95           C  
ATOM    685  HB  ILE A  43     -28.747   0.959  13.169  1.00 29.95           H  
ATOM    686  O   ILE A  43     -27.723  -1.068  16.212  1.00 29.95           O  
ATOM    687  CG1 ILE A  43     -27.001   0.542  11.956  1.00 29.95           C  
ATOM    688 HG12 ILE A  43     -27.540  -0.081  11.243  1.00 29.95           H  
ATOM    689 HG13 ILE A  43     -26.011   0.107  12.092  1.00 29.95           H  
ATOM    690  CG2 ILE A  43     -26.991   1.404  14.333  1.00 29.95           C  
ATOM    691 HG21 ILE A  43     -25.991   1.004  14.501  1.00 29.95           H  
ATOM    692 HG22 ILE A  43     -26.926   2.435  13.985  1.00 29.95           H  
ATOM    693 HG23 ILE A  43     -27.526   1.436  15.282  1.00 29.95           H  
ATOM    694  CD1 ILE A  43     -26.839   1.927  11.312  1.00 29.95           C  
ATOM    695 HD11 ILE A  43     -26.163   2.548  11.898  1.00 29.95           H  
ATOM    696 HD12 ILE A  43     -27.811   2.415  11.233  1.00 29.95           H  
ATOM    697 HD13 ILE A  43     -26.414   1.812  10.315  1.00 29.95           H  
ATOM    698  N   GLN A  44     -29.811  -1.080  15.414  1.00 28.59           N  
ATOM    699  H   GLN A  44     -30.413  -1.028  14.605  1.00 28.59           H  
ATOM    700  CA  GLN A  44     -30.424  -1.277  16.737  1.00 28.59           C  
ATOM    701  HA  GLN A  44     -29.910  -0.633  17.450  1.00 28.59           H  
ATOM    702  C   GLN A  44     -30.283  -2.706  17.293  1.00 28.59           C  
ATOM    703  CB  GLN A  44     -31.908  -0.875  16.728  1.00 28.59           C  
ATOM    704  HB2 GLN A  44     -32.439  -1.423  15.949  1.00 28.59           H  
ATOM    705  HB3 GLN A  44     -32.344  -1.157  17.686  1.00 28.59           H  
ATOM    706  O   GLN A  44     -30.647  -2.926  18.446  1.00 28.59           O  
ATOM    707  CG  GLN A  44     -32.134   0.630  16.549  1.00 28.59           C  
ATOM    708  HG2 GLN A  44     -31.967   0.907  15.509  1.00 28.59           H  
ATOM    709  HG3 GLN A  44     -31.426   1.180  17.168  1.00 28.59           H  
ATOM    710  CD  GLN A  44     -33.555   1.000  16.969  1.00 28.59           C  
ATOM    711  NE2 GLN A  44     -33.744   1.570  18.138  1.00 28.59           N  
ATOM    712 HE21 GLN A  44     -32.973   1.673  18.782  1.00 28.59           H  
ATOM    713 HE22 GLN A  44     -34.707   1.688  18.420  1.00 28.59           H  
ATOM    714  OE1 GLN A  44     -34.533   0.748  16.285  1.00 28.59           O  
ATOM    715  N   LYS A  45     -29.790  -3.680  16.510  1.00 27.90           N  
ATOM    716  H   LYS A  45     -29.478  -3.434  15.581  1.00 27.90           H  
ATOM    717  CA  LYS A  45     -29.653  -5.082  16.949  1.00 27.90           C  
ATOM    718  HA  LYS A  45     -30.115  -5.187  17.930  1.00 27.90           H  
ATOM    719  C   LYS A  45     -28.218  -5.538  17.210  1.00 27.90           C  
ATOM    720  CB  LYS A  45     -30.400  -6.028  15.990  1.00 27.90           C  
ATOM    721  HB2 LYS A  45     -30.004  -7.036  16.116  1.00 27.90           H  
ATOM    722  HB3 LYS A  45     -30.244  -5.724  14.955  1.00 27.90           H  
ATOM    723  O   LYS A  45     -28.046  -6.452  18.009  1.00 27.90           O  
ATOM    724  CG  LYS A  45     -31.900  -6.056  16.327  1.00 27.90           C  
ATOM    725  HG2 LYS A  45     -32.006  -6.261  17.393  1.00 27.90           H  
ATOM    726  HG3 LYS A  45     -32.340  -5.081  16.119  1.00 27.90           H  
ATOM    727  CD  LYS A  45     -32.668  -7.137  15.552  1.00 27.90           C  
ATOM    728  HD2 LYS A  45     -32.114  -8.075  15.601  1.00 27.90           H  
ATOM    729  HD3 LYS A  45     -32.771  -6.831  14.511  1.00 27.90           H  
ATOM    730  CE  LYS A  45     -34.046  -7.324  16.202  1.00 27.90           C  
ATOM    731  HE2 LYS A  45     -34.596  -6.386  16.127  1.00 27.90           H  
ATOM    732  HE3 LYS A  45     -33.893  -7.533  17.261  1.00 27.90           H  
ATOM    733  NZ  LYS A  45     -34.825  -8.426  15.585  1.00 27.90           N  
ATOM    734  HZ1 LYS A  45     -34.286  -9.279  15.547  1.00 27.90           H  
ATOM    735  HZ2 LYS A  45     -35.668  -8.602  16.113  1.00 27.90           H  
ATOM    736  HZ3 LYS A  45     -35.124  -8.180  14.652  1.00 27.90           H  
ATOM    737  N   PHE A  46     -27.200  -4.920  16.601  1.00 28.57           N  
ATOM    738  H   PHE A  46     -27.403  -4.189  15.934  1.00 28.57           H  
ATOM    739  CA  PHE A  46     -25.797  -5.303  16.817  1.00 28.57           C  
ATOM    740  HA  PHE A  46     -25.724  -5.844  17.760  1.00 28.57           H  
ATOM    741  C   PHE A  46     -24.868  -4.086  16.934  1.00 28.57           C  
ATOM    742  CB  PHE A  46     -25.348  -6.272  15.712  1.00 28.57           C  
ATOM    743  HB2 PHE A  46     -25.454  -5.786  14.743  1.00 28.57           H  
ATOM    744  HB3 PHE A  46     -24.290  -6.495  15.852  1.00 28.57           H  
ATOM    745  O   PHE A  46     -24.626  -3.364  15.969  1.00 28.57           O  
ATOM    746  CG  PHE A  46     -26.113  -7.586  15.711  1.00 28.57           C  
ATOM    747  CD1 PHE A  46     -25.851  -8.555  16.700  1.00 28.57           C  
ATOM    748  HD1 PHE A  46     -25.092  -8.375  17.447  1.00 28.57           H  
ATOM    749  CD2 PHE A  46     -27.124  -7.820  14.759  1.00 28.57           C  
ATOM    750  HD2 PHE A  46     -27.341  -7.073  14.011  1.00 28.57           H  
ATOM    751  CE1 PHE A  46     -26.592  -9.749  16.735  1.00 28.57           C  
ATOM    752  HE1 PHE A  46     -26.394 -10.482  17.504  1.00 28.57           H  
ATOM    753  CE2 PHE A  46     -27.863  -9.018  14.791  1.00 28.57           C  
ATOM    754  HE2 PHE A  46     -28.637  -9.194  14.060  1.00 28.57           H  
ATOM    755  CZ  PHE A  46     -27.597  -9.982  15.780  1.00 28.57           C  
ATOM    756  HZ  PHE A  46     -28.167 -10.899  15.812  1.00 28.57           H  
ATOM    757  N   SER A  47     -24.295  -3.895  18.124  1.00 24.75           N  
ATOM    758  H   SER A  47     -24.493  -4.557  18.861  1.00 24.75           H  
ATOM    759  CA  SER A  47     -23.501  -2.733  18.550  1.00 24.75           C  
ATOM    760  HA  SER A  47     -23.971  -1.840  18.138  1.00 24.75           H  
ATOM    761  C   SER A  47     -22.049  -2.729  18.033  1.00 24.75           C  
ATOM    762  CB  SER A  47     -23.586  -2.621  20.082  1.00 24.75           C  
ATOM    763  HB2 SER A  47     -24.573  -2.244  20.352  1.00 24.75           H  
ATOM    764  HB3 SER A  47     -22.839  -1.919  20.453  1.00 24.75           H  
ATOM    765  O   SER A  47     -21.092  -2.615  18.796  1.00 24.75           O  
ATOM    766  OG  SER A  47     -23.413  -3.893  20.686  1.00 24.75           O  
ATOM    767  HG  SER A  47     -23.233  -3.771  21.622  1.00 24.75           H  
ATOM    768  N   THR A  48     -21.864  -2.834  16.715  1.00 29.38           N  
ATOM    769  H   THR A  48     -22.690  -2.852  16.134  1.00 29.38           H  
ATOM    770  CA  THR A  48     -20.548  -2.732  16.045  1.00 29.38           C  
ATOM    771  HA  THR A  48     -19.814  -2.392  16.776  1.00 29.38           H  
ATOM    772  C   THR A  48     -20.542  -1.654  14.950  1.00 29.38           C  
ATOM    773  CB  THR A  48     -20.053  -4.098  15.538  1.00 29.38           C  
ATOM    774  HB  THR A  48     -19.235  -3.948  14.833  1.00 29.38           H  
ATOM    775  O   THR A  48     -21.581  -1.085  14.621  1.00 29.38           O  
ATOM    776  CG2 THR A  48     -19.539  -4.982  16.672  1.00 29.38           C  
ATOM    777 HG21 THR A  48     -18.695  -4.499  17.164  1.00 29.38           H  
ATOM    778 HG22 THR A  48     -19.213  -5.942  16.271  1.00 29.38           H  
ATOM    779 HG23 THR A  48     -20.325  -5.151  17.408  1.00 29.38           H  
ATOM    780  OG1 THR A  48     -21.069  -4.822  14.903  1.00 29.38           O  
ATOM    781  HG1 THR A  48     -21.789  -4.930  15.528  1.00 29.38           H  
ATOM    782  N   ASN A  49     -19.360  -1.279  14.436  1.00 27.11           N  
ATOM    783  H   ASN A  49     -18.532  -1.806  14.677  1.00 27.11           H  
ATOM    784  CA  ASN A  49     -19.199  -0.109  13.561  1.00 27.11           C  
ATOM    785  HA  ASN A  49     -20.088   0.510  13.680  1.00 27.11           H  
ATOM    786  C   ASN A  49     -19.143  -0.456  12.063  1.00 27.11           C  
ATOM    787  CB  ASN A  49     -17.993   0.741  14.015  1.00 27.11           C  
ATOM    788  HB2 ASN A  49     -17.387   1.014  13.152  1.00 27.11           H  
ATOM    789  HB3 ASN A  49     -17.355   0.166  14.686  1.00 27.11           H  
ATOM    790  O   ASN A  49     -18.450  -1.381  11.639  1.00 27.11           O  
ATOM    791  CG  ASN A  49     -18.425   2.035  14.688  1.00 27.11           C  
ATOM    792  ND2 ASN A  49     -17.951   2.302  15.882  1.00 27.11           N  
ATOM    793 HD21 ASN A  49     -18.236   3.158  16.337  1.00 27.11           H  
ATOM    794 HD22 ASN A  49     -17.323   1.659  16.342  1.00 27.11           H  
ATOM    795  OD1 ASN A  49     -19.194   2.822  14.145  1.00 27.11           O  
ATOM    796  N   TYR A  50     -19.842   0.348  11.254  1.00 28.12           N  
ATOM    797  H   TYR A  50     -20.369   1.101  11.673  1.00 28.12           H  
ATOM    798  CA  TYR A  50     -20.087   0.085   9.836  1.00 28.12           C  
ATOM    799  HA  TYR A  50     -19.309  -0.583   9.466  1.00 28.12           H  
ATOM    800  C   TYR A  50     -20.034   1.385   8.992  1.00 28.12           C  
ATOM    801  CB  TYR A  50     -21.422  -0.665   9.728  1.00 28.12           C  
ATOM    802  HB2 TYR A  50     -21.629  -0.837   8.671  1.00 28.12           H  
ATOM    803  HB3 TYR A  50     -22.217  -0.037  10.130  1.00 28.12           H  
ATOM    804  O   TYR A  50     -20.659   2.392   9.331  1.00 28.12           O  
ATOM    805  CG  TYR A  50     -21.497  -2.033  10.380  1.00 28.12           C  
ATOM    806  CD1 TYR A  50     -21.099  -3.179   9.661  1.00 28.12           C  
ATOM    807  HD1 TYR A  50     -20.712  -3.090   8.657  1.00 28.12           H  
ATOM    808  CD2 TYR A  50     -22.056  -2.176  11.663  1.00 28.12           C  
ATOM    809  HD2 TYR A  50     -22.400  -1.309  12.209  1.00 28.12           H  
ATOM    810  CE1 TYR A  50     -21.259  -4.457  10.225  1.00 28.12           C  
ATOM    811  HE1 TYR A  50     -20.999  -5.334   9.650  1.00 28.12           H  
ATOM    812  CE2 TYR A  50     -22.201  -3.452  12.235  1.00 28.12           C  
ATOM    813  HE2 TYR A  50     -22.644  -3.566  13.213  1.00 28.12           H  
ATOM    814  OH  TYR A  50     -21.981  -5.836  12.049  1.00 28.12           O  
ATOM    815  HH  TYR A  50     -21.710  -6.540  11.455  1.00 28.12           H  
ATOM    816  CZ  TYR A  50     -21.803  -4.599  11.519  1.00 28.12           C  
ATOM    817  N   ILE A  51     -19.209   1.402   7.929  1.00 31.73           N  
ATOM    818  H   ILE A  51     -18.721   0.544   7.718  1.00 31.73           H  
ATOM    819  CA  ILE A  51     -18.583   2.636   7.390  1.00 31.73           C  
ATOM    820  HA  ILE A  51     -19.220   3.484   7.640  1.00 31.73           H  
ATOM    821  C   ILE A  51     -18.432   2.619   5.830  1.00 31.73           C  
ATOM    822  CB  ILE A  51     -17.221   2.869   8.132  1.00 31.73           C  
ATOM    823  HB  ILE A  51     -16.470   2.223   7.677  1.00 31.73           H  
ATOM    824  O   ILE A  51     -17.341   2.353   5.327  1.00 31.73           O  
ATOM    825  CG1 ILE A  51     -17.229   2.539   9.651  1.00 31.73           C  
ATOM    826 HG12 ILE A  51     -18.033   3.090  10.139  1.00 31.73           H  
ATOM    827 HG13 ILE A  51     -17.415   1.472   9.780  1.00 31.73           H  
ATOM    828  CG2 ILE A  51     -16.748   4.319   7.964  1.00 31.73           C  
ATOM    829 HG21 ILE A  51     -17.297   5.000   8.614  1.00 31.73           H  
ATOM    830 HG22 ILE A  51     -15.688   4.398   8.208  1.00 31.73           H  
ATOM    831 HG23 ILE A  51     -16.878   4.635   6.929  1.00 31.73           H  
ATOM    832  CD1 ILE A  51     -15.923   2.832  10.402  1.00 31.73           C  
ATOM    833 HD11 ILE A  51     -15.774   3.907  10.504  1.00 31.73           H  
ATOM    834 HD12 ILE A  51     -15.078   2.396   9.869  1.00 31.73           H  
ATOM    835 HD13 ILE A  51     -15.976   2.397  11.400  1.00 31.73           H  
ATOM    836  N   ILE A  52     -19.505   2.831   5.035  1.00 29.84           N  
ATOM    837  H   ILE A  52     -20.383   3.091   5.461  1.00 29.84           H  
ATOM    838  CA  ILE A  52     -19.467   2.670   3.548  1.00 29.84           C  
ATOM    839  HA  ILE A  52     -18.864   1.779   3.373  1.00 29.84           H  
ATOM    840  C   ILE A  52     -18.752   3.825   2.853  1.00 29.84           C  
ATOM    841  CB  ILE A  52     -20.846   2.429   2.849  1.00 29.84           C  
ATOM    842  HB  ILE A  52     -21.517   1.907   3.531  1.00 29.84           H  
ATOM    843  O   ILE A  52     -18.922   4.971   3.257  1.00 29.84           O  
ATOM    844  CG1 ILE A  52     -20.671   1.489   1.641  1.00 29.84           C  
ATOM    845 HG12 ILE A  52     -20.168   2.010   0.827  1.00 29.84           H  
ATOM    846 HG13 ILE A  52     -20.031   0.661   1.946  1.00 29.84           H  
ATOM    847  CG2 ILE A  52     -21.580   3.703   2.384  1.00 29.84           C  
ATOM    848 HG21 ILE A  52     -22.603   3.470   2.089  1.00 29.84           H  
ATOM    849 HG22 ILE A  52     -21.618   4.439   3.187  1.00 29.84           H  
ATOM    850 HG23 ILE A  52     -21.073   4.165   1.537  1.00 29.84           H  
ATOM    851  CD1 ILE A  52     -21.982   0.875   1.127  1.00 29.84           C  
ATOM    852 HD11 ILE A  52     -21.760   0.178   0.319  1.00 29.84           H  
ATOM    853 HD12 ILE A  52     -22.479   0.334   1.932  1.00 29.84           H  
ATOM    854 HD13 ILE A  52     -22.650   1.647   0.743  1.00 29.84           H  
ATOM    855  N   LEU A  53     -18.021   3.515   1.779  1.00 30.14           N  
ATOM    856  H   LEU A  53     -17.940   2.543   1.520  1.00 30.14           H  
ATOM    857  CA  LEU A  53     -17.220   4.458   0.999  1.00 30.14           C  
ATOM    858  HA  LEU A  53     -17.392   5.465   1.378  1.00 30.14           H  
ATOM    859  C   LEU A  53     -17.687   4.457  -0.473  1.00 30.14           C  
ATOM    860  CB  LEU A  53     -15.739   4.089   1.256  1.00 30.14           C  
ATOM    861  HB2 LEU A  53     -15.655   3.799   2.303  1.00 30.14           H  
ATOM    862  HB3 LEU A  53     -15.467   3.217   0.660  1.00 30.14           H  
ATOM    863  O   LEU A  53     -16.978   4.023  -1.377  1.00 30.14           O  
ATOM    864  CG  LEU A  53     -14.711   5.213   1.034  1.00 30.14           C  
ATOM    865  HG  LEU A  53     -15.065   6.125   1.514  1.00 30.14           H  
ATOM    866  CD1 LEU A  53     -13.377   4.813   1.669  1.00 30.14           C  
ATOM    867 HD11 LEU A  53     -12.650   5.612   1.527  1.00 30.14           H  
ATOM    868 HD12 LEU A  53     -13.509   4.665   2.741  1.00 30.14           H  
ATOM    869 HD13 LEU A  53     -13.003   3.894   1.218  1.00 30.14           H  
ATOM    870  CD2 LEU A  53     -14.448   5.500  -0.440  1.00 30.14           C  
ATOM    871 HD21 LEU A  53     -13.658   6.243  -0.545  1.00 30.14           H  
ATOM    872 HD22 LEU A  53     -15.357   5.898  -0.891  1.00 30.14           H  
ATOM    873 HD23 LEU A  53     -14.166   4.583  -0.958  1.00 30.14           H  
ATOM    874  N   CYS A  54     -18.919   4.903  -0.723  1.00 27.37           N  
ATOM    875  H   CYS A  54     -19.424   5.333   0.038  1.00 27.37           H  
ATOM    876  CA  CYS A  54     -19.483   5.085  -2.066  1.00 27.37           C  
ATOM    877  HA  CYS A  54     -19.036   4.353  -2.740  1.00 27.37           H  
ATOM    878  C   CYS A  54     -19.119   6.474  -2.616  1.00 27.37           C  
ATOM    879  CB  CYS A  54     -20.997   4.832  -2.050  1.00 27.37           C  
ATOM    880  HB2 CYS A  54     -21.489   5.530  -1.372  1.00 27.37           H  
ATOM    881  HB3 CYS A  54     -21.388   4.994  -3.055  1.00 27.37           H  
ATOM    882  O   CYS A  54     -19.959   7.372  -2.671  1.00 27.37           O  
ATOM    883  SG  CYS A  54     -21.339   3.124  -1.551  1.00 27.37           S  
ATOM    884  HG  CYS A  54     -21.243   3.337  -0.236  1.00 27.37           H  
ATOM    885  N   ASN A  55     -17.834   6.676  -2.918  1.00 25.88           N  
ATOM    886  H   ASN A  55     -17.211   5.881  -2.905  1.00 25.88           H  
ATOM    887  CA  ASN A  55     -17.252   7.991  -3.184  1.00 25.88           C  
ATOM    888  HA  ASN A  55     -17.952   8.760  -2.858  1.00 25.88           H  
ATOM    889  C   ASN A  55     -16.938   8.248  -4.665  1.00 25.88           C  
ATOM    890  CB  ASN A  55     -15.979   8.142  -2.337  1.00 25.88           C  
ATOM    891  HB2 ASN A  55     -16.226   8.032  -1.281  1.00 25.88           H  
ATOM    892  HB3 ASN A  55     -15.257   7.379  -2.628  1.00 25.88           H  
ATOM    893  O   ASN A  55     -16.419   7.367  -5.349  1.00 25.88           O  
ATOM    894  CG  ASN A  55     -15.350   9.506  -2.533  1.00 25.88           C  
ATOM    895  ND2 ASN A  55     -14.250   9.600  -3.240  1.00 25.88           N  
ATOM    896 HD21 ASN A  55     -13.952  10.540  -3.456  1.00 25.88           H  
ATOM    897 HD22 ASN A  55     -13.838   8.777  -3.656  1.00 25.88           H  
ATOM    898  OD1 ASN A  55     -15.885  10.506  -2.096  1.00 25.88           O  
ATOM    899  N   GLY A  56     -17.148   9.505  -5.069  1.00 29.31           N  
ATOM    900  H   GLY A  56     -17.654  10.094  -4.423  1.00 29.31           H  
ATOM    901  CA  GLY A  56     -16.322  10.247  -6.027  1.00 29.31           C  
ATOM    902  HA2 GLY A  56     -15.340  10.416  -5.583  1.00 29.31           H  
ATOM    903  HA3 GLY A  56     -16.762  11.233  -6.177  1.00 29.31           H  
ATOM    904  C   GLY A  56     -16.082   9.618  -7.395  1.00 29.31           C  
ATOM    905  O   GLY A  56     -15.176   8.803  -7.561  1.00 29.31           O  
ATOM    906  N   LEU A  57     -16.816  10.102  -8.396  1.00 23.28           N  
ATOM    907  H   LEU A  57     -17.573  10.735  -8.183  1.00 23.28           H  
ATOM    908  CA  LEU A  57     -16.306  10.185  -9.761  1.00 23.28           C  
ATOM    909  HA  LEU A  57     -15.245  10.422  -9.678  1.00 23.28           H  
ATOM    910  C   LEU A  57     -16.954  11.379 -10.483  1.00 23.28           C  
ATOM    911  CB  LEU A  57     -16.449   8.825 -10.484  1.00 23.28           C  
ATOM    912  HB2 LEU A  57     -16.913   8.107  -9.808  1.00 23.28           H  
ATOM    913  HB3 LEU A  57     -17.103   8.925 -11.350  1.00 23.28           H  
ATOM    914  O   LEU A  57     -18.156  11.615 -10.364  1.00 23.28           O  
ATOM    915  CG  LEU A  57     -15.071   8.273 -10.913  1.00 23.28           C  
ATOM    916  HG  LEU A  57     -14.321   8.532 -10.166  1.00 23.28           H  
ATOM    917  CD1 LEU A  57     -15.041   6.750 -11.061  1.00 23.28           C  
ATOM    918 HD11 LEU A  57     -15.429   6.292 -10.152  1.00 23.28           H  
ATOM    919 HD12 LEU A  57     -14.016   6.416 -11.219  1.00 23.28           H  
ATOM    920 HD13 LEU A  57     -15.653   6.439 -11.908  1.00 23.28           H  
ATOM    921  CD2 LEU A  57     -14.657   8.865 -12.258  1.00 23.28           C  
ATOM    922 HD21 LEU A  57     -13.681   8.481 -12.555  1.00 23.28           H  
ATOM    923 HD22 LEU A  57     -14.609   9.952 -12.180  1.00 23.28           H  
ATOM    924 HD23 LEU A  57     -15.403   8.595 -13.006  1.00 23.28           H  
ATOM    925  N   ASP A  58     -16.116  12.159 -11.156  1.00 25.70           N  
ATOM    926  H   ASP A  58     -15.142  11.889 -11.150  1.00 25.70           H  
ATOM    927  CA  ASP A  58     -16.411  13.449 -11.798  1.00 25.70           C  
ATOM    928  HA  ASP A  58     -17.321  13.869 -11.369  1.00 25.70           H  
ATOM    929  C   ASP A  58     -16.663  13.288 -13.320  1.00 25.70           C  
ATOM    930  CB  ASP A  58     -15.235  14.385 -11.413  1.00 25.70           C  
ATOM    931  HB2 ASP A  58     -15.510  14.932 -10.512  1.00 25.70           H  
ATOM    932  HB3 ASP A  58     -14.359  13.788 -11.160  1.00 25.70           H  
ATOM    933  O   ASP A  58     -16.337  12.242 -13.873  1.00 25.70           O  
ATOM    934  CG  ASP A  58     -14.800  15.371 -12.491  1.00 25.70           C  
ATOM    935  OD1 ASP A  58     -15.442  16.435 -12.600  1.00 25.70           O  
ATOM    936  OD2 ASP A  58     -13.873  15.015 -13.262  1.00 25.70           O  
ATOM    937  N   GLU A  59     -17.268  14.275 -13.997  1.00 24.37           N  
ATOM    938  H   GLU A  59     -17.781  14.927 -13.420  1.00 24.37           H  
ATOM    939  CA  GLU A  59     -16.674  14.999 -15.148  1.00 24.37           C  
ATOM    940  HA  GLU A  59     -15.777  15.493 -14.774  1.00 24.37           H  
ATOM    941  C   GLU A  59     -17.563  16.162 -15.627  1.00 24.37           C  
ATOM    942  CB  GLU A  59     -16.240  14.132 -16.364  1.00 24.37           C  
ATOM    943  HB2 GLU A  59     -16.125  13.086 -16.080  1.00 24.37           H  
ATOM    944  HB3 GLU A  59     -17.004  14.155 -17.141  1.00 24.37           H  
ATOM    945  O   GLU A  59     -18.699  16.351 -15.183  1.00 24.37           O  
ATOM    946  CG  GLU A  59     -14.892  14.655 -16.935  1.00 24.37           C  
ATOM    947  HG2 GLU A  59     -14.272  15.032 -16.121  1.00 24.37           H  
ATOM    948  HG3 GLU A  59     -15.078  15.493 -17.608  1.00 24.37           H  
ATOM    949  CD  GLU A  59     -14.068  13.609 -17.687  1.00 24.37           C  
ATOM    950  OE1 GLU A  59     -12.853  13.475 -17.398  1.00 24.37           O  
ATOM    951  OE2 GLU A  59     -14.630  12.892 -18.535  1.00 24.37           O  
ATOM    952  N   TYR A  60     -16.996  16.923 -16.565  1.00 23.10           N  
ATOM    953  H   TYR A  60     -16.044  16.681 -16.799  1.00 23.10           H  
ATOM    954  CA  TYR A  60     -17.632  17.863 -17.482  1.00 23.10           C  
ATOM    955  HA  TYR A  60     -17.669  18.851 -17.024  1.00 23.10           H  
ATOM    956  C   TYR A  60     -19.058  17.473 -17.908  1.00 23.10           C  
ATOM    957  CB  TYR A  60     -16.758  17.919 -18.757  1.00 23.10           C  
ATOM    958  HB2 TYR A  60     -17.400  18.137 -19.610  1.00 23.10           H  
ATOM    959  HB3 TYR A  60     -16.351  16.929 -18.960  1.00 23.10           H  
ATOM    960  O   TYR A  60     -19.301  16.392 -18.440  1.00 23.10           O  
ATOM    961  CG  TYR A  60     -15.621  18.926 -18.804  1.00 23.10           C  
ATOM    962  CD1 TYR A  60     -15.255  19.458 -20.057  1.00 23.10           C  
ATOM    963  HD1 TYR A  60     -15.782  19.140 -20.944  1.00 23.10           H  
ATOM    964  CD2 TYR A  60     -14.918  19.318 -17.646  1.00 23.10           C  
ATOM    965  HD2 TYR A  60     -15.184  18.915 -16.680  1.00 23.10           H  
ATOM    966  CE1 TYR A  60     -14.202  20.384 -20.159  1.00 23.10           C  
ATOM    967  HE1 TYR A  60     -13.909  20.760 -21.128  1.00 23.10           H  
ATOM    968  CE2 TYR A  60     -13.868  20.252 -17.740  1.00 23.10           C  
ATOM    969  HE2 TYR A  60     -13.347  20.556 -16.844  1.00 23.10           H  
ATOM    970  OH  TYR A  60     -12.529  21.720 -19.088  1.00 23.10           O  
ATOM    971  HH  TYR A  60     -12.116  21.848 -18.231  1.00 23.10           H  
ATOM    972  CZ  TYR A  60     -13.514  20.788 -18.996  1.00 23.10           C  
ATOM    973  N   ASP A  61     -19.938  18.469 -17.884  1.00 27.62           N  
ATOM    974  H   ASP A  61     -19.838  19.104 -17.105  1.00 27.62           H  
ATOM    975  CA  ASP A  61     -20.104  19.247 -19.118  1.00 27.62           C  
ATOM    976  HA  ASP A  61     -19.238  19.081 -19.760  1.00 27.62           H  
ATOM    977  C   ASP A  61     -20.104  20.744 -18.786  1.00 27.62           C  
ATOM    978  CB  ASP A  61     -21.331  18.790 -19.917  1.00 27.62           C  
ATOM    979  HB2 ASP A  61     -21.527  17.758 -19.629  1.00 27.62           H  
ATOM    980  HB3 ASP A  61     -22.202  19.389 -19.650  1.00 27.62           H  
ATOM    981  O   ASP A  61     -19.847  21.120 -17.638  1.00 27.62           O  
ATOM    982  CG  ASP A  61     -21.086  18.848 -21.437  1.00 27.62           C  
ATOM    983  OD1 ASP A  61     -20.300  19.728 -21.860  1.00 27.62           O  
ATOM    984  OD2 ASP A  61     -21.664  18.000 -22.157  1.00 27.62           O  
ATOM    985  N   ARG A  62     -20.325  21.595 -19.785  1.00 26.64           N  
ATOM    986  H   ARG A  62     -20.515  21.195 -20.693  1.00 26.64           H  
ATOM    987  CA  ARG A  62     -20.298  23.053 -19.658  1.00 26.64           C  
ATOM    988  HA  ARG A  62     -19.960  23.314 -18.655  1.00 26.64           H  
ATOM    989  C   ARG A  62     -21.688  23.676 -19.801  1.00 26.64           C  
ATOM    990  CB  ARG A  62     -19.294  23.626 -20.671  1.00 26.64           C  
ATOM    991  HB2 ARG A  62     -19.295  24.714 -20.599  1.00 26.64           H  
ATOM    992  HB3 ARG A  62     -19.600  23.348 -21.680  1.00 26.64           H  
ATOM    993  O   ARG A  62     -22.633  23.045 -20.262  1.00 26.64           O  
ATOM    994  CG  ARG A  62     -17.869  23.121 -20.403  1.00 26.64           C  
ATOM    995  HG2 ARG A  62     -17.821  22.040 -20.535  1.00 26.64           H  
ATOM    996  HG3 ARG A  62     -17.588  23.368 -19.379  1.00 26.64           H  
ATOM    997  CD  ARG A  62     -16.890  23.783 -21.370  1.00 26.64           C  
ATOM    998  HD2 ARG A  62     -17.149  23.483 -22.386  1.00 26.64           H  
ATOM    999  HD3 ARG A  62     -17.001  24.864 -21.284  1.00 26.64           H  
ATOM   1000  NE  ARG A  62     -15.496  23.398 -21.071  1.00 26.64           N  
ATOM   1001  HE  ARG A  62     -15.368  22.664 -20.390  1.00 26.64           H  
ATOM   1002  NH1 ARG A  62     -14.505  24.871 -22.515  1.00 26.64           N  
ATOM   1003 HH11 ARG A  62     -15.429  25.177 -22.786  1.00 26.64           H  
ATOM   1004 HH12 ARG A  62     -13.682  25.304 -22.910  1.00 26.64           H  
ATOM   1005  NH2 ARG A  62     -13.226  23.562 -21.241  1.00 26.64           N  
ATOM   1006 HH21 ARG A  62     -13.117  22.878 -20.506  1.00 26.64           H  
ATOM   1007 HH22 ARG A  62     -12.408  23.996 -21.643  1.00 26.64           H  
ATOM   1008  CZ  ARG A  62     -14.419  23.940 -21.607  1.00 26.64           C  
ATOM   1009  N   ASP A  63     -21.741  24.953 -19.433  1.00 26.57           N  
ATOM   1010  H   ASP A  63     -20.863  25.361 -19.147  1.00 26.57           H  
ATOM   1011  CA  ASP A  63     -22.823  25.899 -19.705  1.00 26.57           C  
ATOM   1012  HA  ASP A  63     -22.488  26.836 -19.259  1.00 26.57           H  
ATOM   1013  C   ASP A  63     -24.206  25.658 -19.054  1.00 26.57           C  
ATOM   1014  CB  ASP A  63     -22.886  26.183 -21.219  1.00 26.57           C  
ATOM   1015  HB2 ASP A  63     -23.833  26.666 -21.462  1.00 26.57           H  
ATOM   1016  HB3 ASP A  63     -22.836  25.258 -21.792  1.00 26.57           H  
ATOM   1017  O   ASP A  63     -24.592  24.580 -18.601  1.00 26.57           O  
ATOM   1018  CG  ASP A  63     -21.747  27.120 -21.623  1.00 26.57           C  
ATOM   1019  OD1 ASP A  63     -22.012  28.342 -21.590  1.00 26.57           O  
ATOM   1020  OD2 ASP A  63     -20.623  26.626 -21.872  1.00 26.57           O  
ATOM   1021  N   GLN A  64     -24.940  26.773 -18.982  1.00 25.24           N  
ATOM   1022  H   GLN A  64     -24.494  27.595 -19.364  1.00 25.24           H  
ATOM   1023  CA  GLN A  64     -26.365  26.916 -18.664  1.00 25.24           C  
ATOM   1024  HA  GLN A  64     -26.477  27.927 -18.271  1.00 25.24           H  
ATOM   1025  C   GLN A  64     -26.934  26.006 -17.554  1.00 25.24           C  
ATOM   1026  CB  GLN A  64     -27.193  26.899 -19.959  1.00 25.24           C  
ATOM   1027  HB2 GLN A  64     -28.249  26.961 -19.699  1.00 25.24           H  
ATOM   1028  HB3 GLN A  64     -27.020  25.970 -20.503  1.00 25.24           H  
ATOM   1029  O   GLN A  64     -27.590  24.989 -17.796  1.00 25.24           O  
ATOM   1030  CG  GLN A  64     -26.827  28.105 -20.847  1.00 25.24           C  
ATOM   1031  HG2 GLN A  64     -26.887  29.020 -20.260  1.00 25.24           H  
ATOM   1032  HG3 GLN A  64     -25.801  27.996 -21.201  1.00 25.24           H  
ATOM   1033  CD  GLN A  64     -27.732  28.282 -22.061  1.00 25.24           C  
ATOM   1034  NE2 GLN A  64     -27.286  29.008 -23.062  1.00 25.24           N  
ATOM   1035 HE21 GLN A  64     -26.353  29.393 -23.041  1.00 25.24           H  
ATOM   1036 HE22 GLN A  64     -27.912  29.103 -23.849  1.00 25.24           H  
ATOM   1037  OE1 GLN A  64     -28.850  27.802 -22.136  1.00 25.24           O  
ATOM   1038  N   HIS A  65     -26.819  26.523 -16.327  1.00 26.58           N  
ATOM   1039  H   HIS A  65     -26.196  27.314 -16.239  1.00 26.58           H  
ATOM   1040  CA  HIS A  65     -27.726  26.288 -15.197  1.00 26.58           C  
ATOM   1041  HA  HIS A  65     -27.373  26.935 -14.394  1.00 26.58           H  
ATOM   1042  C   HIS A  65     -27.777  24.875 -14.574  1.00 26.58           C  
ATOM   1043  CB  HIS A  65     -29.141  26.797 -15.569  1.00 26.58           C  
ATOM   1044  HB2 HIS A  65     -29.573  26.127 -16.313  1.00 26.58           H  
ATOM   1045  HB3 HIS A  65     -29.792  26.769 -14.696  1.00 26.58           H  
ATOM   1046  O   HIS A  65     -27.101  23.923 -14.967  1.00 26.58           O  
ATOM   1047  CG  HIS A  65     -29.193  28.206 -16.098  1.00 26.58           C  
ATOM   1048  CD2 HIS A  65     -29.533  28.581 -17.370  1.00 26.58           C  
ATOM   1049  HD2 HIS A  65     -29.801  27.920 -18.181  1.00 26.58           H  
ATOM   1050  ND1 HIS A  65     -28.964  29.360 -15.380  1.00 26.58           N  
ATOM   1051  HD1 HIS A  65     -28.731  29.429 -14.400  1.00 26.58           H  
ATOM   1052  CE1 HIS A  65     -29.153  30.403 -16.205  1.00 26.58           C  
ATOM   1053  HE1 HIS A  65     -29.050  31.442 -15.928  1.00 26.58           H  
ATOM   1054  NE2 HIS A  65     -29.492  29.976 -17.429  1.00 26.58           N  
ATOM   1055  N   TYR A  66     -28.621  24.814 -13.544  1.00 22.07           N  
ATOM   1056  H   TYR A  66     -29.051  25.693 -13.296  1.00 22.07           H  
ATOM   1057  CA  TYR A  66     -29.120  23.687 -12.760  1.00 22.07           C  
ATOM   1058  HA  TYR A  66     -28.366  23.417 -12.020  1.00 22.07           H  
ATOM   1059  C   TYR A  66     -29.501  22.414 -13.555  1.00 22.07           C  
ATOM   1060  CB  TYR A  66     -30.364  24.258 -12.056  1.00 22.07           C  
ATOM   1061  HB2 TYR A  66     -31.108  24.505 -12.813  1.00 22.07           H  
ATOM   1062  HB3 TYR A  66     -30.814  23.494 -11.423  1.00 22.07           H  
ATOM   1063  O   TYR A  66     -29.606  22.429 -14.781  1.00 22.07           O  
ATOM   1064  CG  TYR A  66     -30.107  25.481 -11.191  1.00 22.07           C  
ATOM   1065  CD1 TYR A  66     -29.255  25.391 -10.071  1.00 22.07           C  
ATOM   1066  HD1 TYR A  66     -28.793  24.449  -9.815  1.00 22.07           H  
ATOM   1067  CD2 TYR A  66     -30.710  26.712 -11.517  1.00 22.07           C  
ATOM   1068  HD2 TYR A  66     -31.381  26.785 -12.360  1.00 22.07           H  
ATOM   1069  CE1 TYR A  66     -29.000  26.529  -9.280  1.00 22.07           C  
ATOM   1070  HE1 TYR A  66     -28.344  26.464  -8.425  1.00 22.07           H  
ATOM   1071  CE2 TYR A  66     -30.456  27.850 -10.728  1.00 22.07           C  
ATOM   1072  HE2 TYR A  66     -30.919  28.798 -10.959  1.00 22.07           H  
ATOM   1073  OH  TYR A  66     -29.375  28.876  -8.867  1.00 22.07           O  
ATOM   1074  HH  TYR A  66     -28.773  28.748  -8.130  1.00 22.07           H  
ATOM   1075  CZ  TYR A  66     -29.602  27.763  -9.610  1.00 22.07           C  
ATOM   1076  N   TYR A  67     -29.755  21.271 -12.910  1.00 23.43           N  
ATOM   1077  H   TYR A  67     -29.977  20.494 -13.517  1.00 23.43           H  
ATOM   1078  CA  TYR A  67     -29.663  20.940 -11.471  1.00 23.43           C  
ATOM   1079  HA  TYR A  67     -29.453  21.843 -10.899  1.00 23.43           H  
ATOM   1080  C   TYR A  67     -28.419  20.036 -11.207  1.00 23.43           C  
ATOM   1081  CB  TYR A  67     -31.060  20.437 -11.027  1.00 23.43           C  
ATOM   1082  HB2 TYR A  67     -31.573  20.006 -11.886  1.00 23.43           H  
ATOM   1083  HB3 TYR A  67     -30.969  19.609 -10.324  1.00 23.43           H  
ATOM   1084  O   TYR A  67     -27.586  19.887 -12.098  1.00 23.43           O  
ATOM   1085  CG  TYR A  67     -31.961  21.487 -10.377  1.00 23.43           C  
ATOM   1086  CD1 TYR A  67     -31.504  22.265  -9.287  1.00 23.43           C  
ATOM   1087  HD1 TYR A  67     -30.507  22.129  -8.895  1.00 23.43           H  
ATOM   1088  CD2 TYR A  67     -33.258  21.711 -10.882  1.00 23.43           C  
ATOM   1089  HD2 TYR A  67     -33.627  21.119 -11.706  1.00 23.43           H  
ATOM   1090  CE1 TYR A  67     -32.315  23.276  -8.735  1.00 23.43           C  
ATOM   1091  HE1 TYR A  67     -31.946  23.886  -7.924  1.00 23.43           H  
ATOM   1092  CE2 TYR A  67     -34.077  22.714 -10.324  1.00 23.43           C  
ATOM   1093  HE2 TYR A  67     -35.069  22.892 -10.711  1.00 23.43           H  
ATOM   1094  OH  TYR A  67     -34.392  24.486  -8.742  1.00 23.43           O  
ATOM   1095  HH  TYR A  67     -33.962  24.966  -8.030  1.00 23.43           H  
ATOM   1096  CZ  TYR A  67     -33.606  23.505  -9.256  1.00 23.43           C  
ATOM   1097  N   ASN A  68     -28.067  19.574  -9.996  1.00 23.89           N  
ATOM   1098  H   ASN A  68     -27.065  19.456  -9.955  1.00 23.89           H  
ATOM   1099  CA  ASN A  68     -28.758  18.599  -9.124  1.00 23.89           C  
ATOM   1100  HA  ASN A  68     -27.946  18.146  -8.556  1.00 23.89           H  
ATOM   1101  C   ASN A  68     -29.370  17.406  -9.917  1.00 23.89           C  
ATOM   1102  CB  ASN A  68     -29.684  19.310  -8.098  1.00 23.89           C  
ATOM   1103  HB2 ASN A  68     -30.729  19.087  -8.316  1.00 23.89           H  
ATOM   1104  HB3 ASN A  68     -29.532  20.388  -8.161  1.00 23.89           H  
ATOM   1105  O   ASN A  68     -29.745  17.558 -11.074  1.00 23.89           O  
ATOM   1106  CG  ASN A  68     -29.439  18.948  -6.642  1.00 23.89           C  
ATOM   1107  ND2 ASN A  68     -30.396  19.191  -5.777  1.00 23.89           N  
ATOM   1108 HD21 ASN A  68     -31.278  19.590  -6.066  1.00 23.89           H  
ATOM   1109 HD22 ASN A  68     -30.228  18.896  -4.826  1.00 23.89           H  
ATOM   1110  OD1 ASN A  68     -28.402  18.436  -6.264  1.00 23.89           O  
ATOM   1111  N   PHE A  69     -29.469  16.186  -9.393  1.00 22.40           N  
ATOM   1112  H   PHE A  69     -29.774  15.489 -10.058  1.00 22.40           H  
ATOM   1113  CA  PHE A  69     -29.229  15.686  -8.033  1.00 22.40           C  
ATOM   1114  HA  PHE A  69     -28.460  16.271  -7.529  1.00 22.40           H  
ATOM   1115  C   PHE A  69     -28.698  14.228  -8.156  1.00 22.40           C  
ATOM   1116  CB  PHE A  69     -30.589  15.866  -7.300  1.00 22.40           C  
ATOM   1117  HB2 PHE A  69     -30.878  16.915  -7.373  1.00 22.40           H  
ATOM   1118  HB3 PHE A  69     -31.368  15.358  -7.868  1.00 22.40           H  
ATOM   1119  O   PHE A  69     -27.965  13.920  -9.091  1.00 22.40           O  
ATOM   1120  CG  PHE A  69     -30.742  15.499  -5.831  1.00 22.40           C  
ATOM   1121  CD1 PHE A  69     -31.978  14.993  -5.377  1.00 22.40           C  
ATOM   1122  HD1 PHE A  69     -32.793  14.831  -6.067  1.00 22.40           H  
ATOM   1123  CD2 PHE A  69     -29.715  15.750  -4.898  1.00 22.40           C  
ATOM   1124  HD2 PHE A  69     -28.769  16.162  -5.216  1.00 22.40           H  
ATOM   1125  CE1 PHE A  69     -32.183  14.729  -4.012  1.00 22.40           C  
ATOM   1126  HE1 PHE A  69     -33.128  14.344  -3.657  1.00 22.40           H  
ATOM   1127  CE2 PHE A  69     -29.929  15.504  -3.529  1.00 22.40           C  
ATOM   1128  HE2 PHE A  69     -29.150  15.712  -2.810  1.00 22.40           H  
ATOM   1129  CZ  PHE A  69     -31.163  14.995  -3.086  1.00 22.40           C  
ATOM   1130  HZ  PHE A  69     -31.338  14.802  -2.038  1.00 22.40           H  
ATOM   1131  N   GLN A  70     -29.112  13.330  -7.258  1.00 23.11           N  
ATOM   1132  H   GLN A  70     -29.583  13.712  -6.450  1.00 23.11           H  
ATOM   1133  CA  GLN A  70     -29.389  11.905  -7.537  1.00 23.11           C  
ATOM   1134  HA  GLN A  70     -29.872  11.561  -6.622  1.00 23.11           H  
ATOM   1135  C   GLN A  70     -28.230  10.886  -7.689  1.00 23.11           C  
ATOM   1136  CB  GLN A  70     -30.500  11.767  -8.604  1.00 23.11           C  
ATOM   1137  HB2 GLN A  70     -30.070  11.941  -9.590  1.00 23.11           H  
ATOM   1138  HB3 GLN A  70     -30.867  10.741  -8.598  1.00 23.11           H  
ATOM   1139  O   GLN A  70     -27.307  11.029  -8.480  1.00 23.11           O  
ATOM   1140  CG  GLN A  70     -31.665  12.764  -8.372  1.00 23.11           C  
ATOM   1141  HG2 GLN A  70     -31.514  13.610  -9.042  1.00 23.11           H  
ATOM   1142  HG3 GLN A  70     -31.649  13.127  -7.345  1.00 23.11           H  
ATOM   1143  CD  GLN A  70     -33.078  12.257  -8.579  1.00 23.11           C  
ATOM   1144  NE2 GLN A  70     -34.010  13.072  -8.979  1.00 23.11           N  
ATOM   1145 HE21 GLN A  70     -34.827  12.612  -9.355  1.00 23.11           H  
ATOM   1146 HE22 GLN A  70     -33.821  14.001  -9.328  1.00 23.11           H  
ATOM   1147  OE1 GLN A  70     -33.407  11.110  -8.350  1.00 23.11           O  
ATOM   1148  N   SER A  71     -28.346   9.781  -6.932  1.00 22.22           N  
ATOM   1149  H   SER A  71     -29.139   9.723  -6.309  1.00 22.22           H  
ATOM   1150  CA  SER A  71     -27.568   8.529  -7.034  1.00 22.22           C  
ATOM   1151  HA  SER A  71     -27.371   8.311  -8.083  1.00 22.22           H  
ATOM   1152  C   SER A  71     -28.376   7.355  -6.429  1.00 22.22           C  
ATOM   1153  CB  SER A  71     -26.225   8.688  -6.317  1.00 22.22           C  
ATOM   1154  HB2 SER A  71     -26.388   8.752  -5.241  1.00 22.22           H  
ATOM   1155  HB3 SER A  71     -25.738   9.601  -6.659  1.00 22.22           H  
ATOM   1156  O   SER A  71     -29.438   7.598  -5.860  1.00 22.22           O  
ATOM   1157  OG  SER A  71     -25.389   7.585  -6.616  1.00 22.22           O  
ATOM   1158  HG  SER A  71     -24.593   7.654  -6.083  1.00 22.22           H  
ATOM   1159  N   ASN A  72     -27.904   6.105  -6.549  1.00 26.05           N  
ATOM   1160  H   ASN A  72     -26.964   6.027  -6.912  1.00 26.05           H  
ATOM   1161  CA  ASN A  72     -28.476   4.892  -5.919  1.00 26.05           C  
ATOM   1162  HA  ASN A  72     -29.486   5.126  -5.583  1.00 26.05           H  
ATOM   1163  C   ASN A  72     -27.640   4.530  -4.666  1.00 26.05           C  
ATOM   1164  CB  ASN A  72     -28.524   3.741  -6.953  1.00 26.05           C  
ATOM   1165  HB2 ASN A  72     -27.886   3.983  -7.803  1.00 26.05           H  
ATOM   1166  HB3 ASN A  72     -28.117   2.836  -6.501  1.00 26.05           H  
ATOM   1167  O   ASN A  72     -26.438   4.782  -4.657  1.00 26.05           O  
ATOM   1168  CG  ASN A  72     -29.910   3.385  -7.477  1.00 26.05           C  
ATOM   1169  ND2 ASN A  72     -29.980   2.567  -8.500  1.00 26.05           N  
ATOM   1170 HD21 ASN A  72     -29.140   2.189  -8.913  1.00 26.05           H  
ATOM   1171 HD22 ASN A  72     -30.912   2.329  -8.809  1.00 26.05           H  
ATOM   1172  OD1 ASN A  72     -30.947   3.797  -6.991  1.00 26.05           O  
ATOM   1173  N   SER A  73     -28.176   4.060  -3.532  1.00 23.54           N  
ATOM   1174  H   SER A  73     -27.515   4.162  -2.775  1.00 23.54           H  
ATOM   1175  CA  SER A  73     -29.198   3.029  -3.242  1.00 23.54           C  
ATOM   1176  HA  SER A  73     -29.401   3.160  -2.179  1.00 23.54           H  
ATOM   1177  C   SER A  73     -28.662   1.603  -3.421  1.00 23.54           C  
ATOM   1178  CB  SER A  73     -30.558   3.196  -3.934  1.00 23.54           C  
ATOM   1179  HB2 SER A  73     -30.740   4.238  -4.194  1.00 23.54           H  
ATOM   1180  HB3 SER A  73     -30.587   2.592  -4.841  1.00 23.54           H  
ATOM   1181  O   SER A  73     -28.084   1.286  -4.457  1.00 23.54           O  
ATOM   1182  OG  SER A  73     -31.573   2.768  -3.049  1.00 23.54           O  
ATOM   1183  HG  SER A  73     -32.388   3.202  -3.308  1.00 23.54           H  
ATOM   1184  N   LEU A  74     -28.823   0.683  -2.465  1.00 21.09           N  
ATOM   1185  H   LEU A  74     -28.393  -0.205  -2.678  1.00 21.09           H  
ATOM   1186  CA  LEU A  74     -29.530   0.775  -1.173  1.00 21.09           C  
ATOM   1187  HA  LEU A  74     -30.470   1.307  -1.315  1.00 21.09           H  
ATOM   1188  C   LEU A  74     -28.719   1.506  -0.074  1.00 21.09           C  
ATOM   1189  CB  LEU A  74     -29.821  -0.673  -0.704  1.00 21.09           C  
ATOM   1190  HB2 LEU A  74     -29.976  -0.656   0.374  1.00 21.09           H  
ATOM   1191  HB3 LEU A  74     -28.941  -1.295  -0.870  1.00 21.09           H  
ATOM   1192  O   LEU A  74     -27.495   1.544  -0.157  1.00 21.09           O  
ATOM   1193  CG  LEU A  74     -31.054  -1.349  -1.338  1.00 21.09           C  
ATOM   1194  HG  LEU A  74     -31.906  -0.670  -1.294  1.00 21.09           H  
ATOM   1195  CD1 LEU A  74     -30.835  -1.768  -2.793  1.00 21.09           C  
ATOM   1196 HD11 LEU A  74     -30.721  -0.884  -3.420  1.00 21.09           H  
ATOM   1197 HD12 LEU A  74     -31.706  -2.317  -3.150  1.00 21.09           H  
ATOM   1198 HD13 LEU A  74     -29.951  -2.400  -2.878  1.00 21.09           H  
ATOM   1199  CD2 LEU A  74     -31.400  -2.606  -0.536  1.00 21.09           C  
ATOM   1200 HD21 LEU A  74     -30.567  -3.308  -0.555  1.00 21.09           H  
ATOM   1201 HD22 LEU A  74     -32.284  -3.081  -0.962  1.00 21.09           H  
ATOM   1202 HD23 LEU A  74     -31.625  -2.335   0.495  1.00 21.09           H  
ATOM   1203  N   LEU A  75     -29.284   2.001   1.039  1.00 24.79           N  
ATOM   1204  H   LEU A  75     -28.596   2.244   1.737  1.00 24.79           H  
ATOM   1205  CA  LEU A  75     -30.630   2.525   1.380  1.00 24.79           C  
ATOM   1206  HA  LEU A  75     -30.883   3.310   0.667  1.00 24.79           H  
ATOM   1207  C   LEU A  75     -30.536   3.151   2.800  1.00 24.79           C  
ATOM   1208  CB  LEU A  75     -31.708   1.416   1.352  1.00 24.79           C  
ATOM   1209  HB2 LEU A  75     -31.616   0.875   0.410  1.00 24.79           H  
ATOM   1210  HB3 LEU A  75     -31.516   0.711   2.161  1.00 24.79           H  
ATOM   1211  O   LEU A  75     -29.536   2.939   3.487  1.00 24.79           O  
ATOM   1212  CG  LEU A  75     -33.187   1.853   1.404  1.00 24.79           C  
ATOM   1213  HG  LEU A  75     -33.432   2.223   2.399  1.00 24.79           H  
ATOM   1214  CD1 LEU A  75     -33.513   2.931   0.366  1.00 24.79           C  
ATOM   1215 HD11 LEU A  75     -33.027   3.875   0.612  1.00 24.79           H  
ATOM   1216 HD12 LEU A  75     -34.586   3.118   0.349  1.00 24.79           H  
ATOM   1217 HD13 LEU A  75     -33.205   2.610  -0.629  1.00 24.79           H  
ATOM   1218  CD2 LEU A  75     -34.043   0.619   1.109  1.00 24.79           C  
ATOM   1219 HD21 LEU A  75     -33.853   0.251   0.101  1.00 24.79           H  
ATOM   1220 HD22 LEU A  75     -35.100   0.873   1.189  1.00 24.79           H  
ATOM   1221 HD23 LEU A  75     -33.827  -0.167   1.833  1.00 24.79           H  
ATOM   1222  N   PHE A  76     -31.546   3.889   3.274  1.00 23.85           N  
ATOM   1223  H   PHE A  76     -32.357   4.038   2.691  1.00 23.85           H  
ATOM   1224  CA  PHE A  76     -31.536   4.515   4.611  1.00 23.85           C  
ATOM   1225  HA  PHE A  76     -30.498   4.629   4.923  1.00 23.85           H  
ATOM   1226  C   PHE A  76     -32.219   3.702   5.728  1.00 23.85           C  
ATOM   1227  CB  PHE A  76     -32.130   5.932   4.537  1.00 23.85           C  
ATOM   1228  HB2 PHE A  76     -32.886   5.977   3.753  1.00 23.85           H  
ATOM   1229  HB3 PHE A  76     -32.635   6.168   5.473  1.00 23.85           H  
ATOM   1230  O   PHE A  76     -33.124   2.900   5.492  1.00 23.85           O  
ATOM   1231  CG  PHE A  76     -31.088   7.006   4.309  1.00 23.85           C  
ATOM   1232  CD1 PHE A  76     -30.209   7.365   5.352  1.00 23.85           C  
ATOM   1233  HD1 PHE A  76     -30.286   6.887   6.317  1.00 23.85           H  
ATOM   1234  CD2 PHE A  76     -31.001   7.658   3.066  1.00 23.85           C  
ATOM   1235  HD2 PHE A  76     -31.692   7.405   2.276  1.00 23.85           H  
ATOM   1236  CE1 PHE A  76     -29.241   8.364   5.146  1.00 23.85           C  
ATOM   1237  HE1 PHE A  76     -28.579   8.649   5.950  1.00 23.85           H  
ATOM   1238  CE2 PHE A  76     -30.034   8.659   2.862  1.00 23.85           C  
ATOM   1239  HE2 PHE A  76     -29.985   9.174   1.914  1.00 23.85           H  
ATOM   1240  CZ  PHE A  76     -29.153   9.010   3.900  1.00 23.85           C  
ATOM   1241  HZ  PHE A  76     -28.425   9.792   3.746  1.00 23.85           H  
ATOM   1242  N   LEU A  77     -31.784   3.947   6.972  1.00 20.94           N  
ATOM   1243  H   LEU A  77     -30.884   4.402   7.026  1.00 20.94           H  
ATOM   1244  CA  LEU A  77     -32.636   4.352   8.105  1.00 20.94           C  
ATOM   1245  HA  LEU A  77     -33.259   5.175   7.753  1.00 20.94           H  
ATOM   1246  C   LEU A  77     -31.725   4.936   9.222  1.00 20.94           C  
ATOM   1247  CB  LEU A  77     -33.572   3.217   8.585  1.00 20.94           C  
ATOM   1248  HB2 LEU A  77     -33.183   2.797   9.512  1.00 20.94           H  
ATOM   1249  HB3 LEU A  77     -33.581   2.407   7.856  1.00 20.94           H  
ATOM   1250  O   LEU A  77     -30.630   5.403   8.918  1.00 20.94           O  
ATOM   1251  CG  LEU A  77     -35.038   3.662   8.781  1.00 20.94           C  
ATOM   1252  HG  LEU A  77     -35.419   3.947   7.800  1.00 20.94           H  
ATOM   1253  CD1 LEU A  77     -35.897   2.511   9.310  1.00 20.94           C  
ATOM   1254 HD11 LEU A  77     -35.731   2.370  10.378  1.00 20.94           H  
ATOM   1255 HD12 LEU A  77     -35.680   1.585   8.777  1.00 20.94           H  
ATOM   1256 HD13 LEU A  77     -36.948   2.759   9.167  1.00 20.94           H  
ATOM   1257  CD2 LEU A  77     -35.243   4.841   9.735  1.00 20.94           C  
ATOM   1258 HD21 LEU A  77     -34.905   4.590  10.740  1.00 20.94           H  
ATOM   1259 HD22 LEU A  77     -34.722   5.727   9.371  1.00 20.94           H  
ATOM   1260 HD23 LEU A  77     -36.305   5.083   9.774  1.00 20.94           H  
ATOM   1261  N   GLU A  78     -32.165   4.938  10.484  1.00 24.02           N  
ATOM   1262  H   GLU A  78     -33.031   4.454  10.675  1.00 24.02           H  
ATOM   1263  CA  GLU A  78     -31.661   5.781  11.586  1.00 24.02           C  
ATOM   1264  HA  GLU A  78     -30.678   6.174  11.326  1.00 24.02           H  
ATOM   1265  C   GLU A  78     -31.509   4.981  12.914  1.00 24.02           C  
ATOM   1266  CB  GLU A  78     -32.659   6.964  11.646  1.00 24.02           C  
ATOM   1267  HB2 GLU A  78     -32.763   7.340  10.629  1.00 24.02           H  
ATOM   1268  HB3 GLU A  78     -33.640   6.583  11.930  1.00 24.02           H  
ATOM   1269  O   GLU A  78     -31.757   3.775  12.932  1.00 24.02           O  
ATOM   1270  CG  GLU A  78     -32.296   8.190  12.502  1.00 24.02           C  
ATOM   1271  HG2 GLU A  78     -32.671   9.082  12.000  1.00 24.02           H  
ATOM   1272  HG3 GLU A  78     -31.211   8.275  12.559  1.00 24.02           H  
ATOM   1273  CD  GLU A  78     -32.914   8.138  13.903  1.00 24.02           C  
ATOM   1274  OE1 GLU A  78     -32.128   8.178  14.875  1.00 24.02           O  
ATOM   1275  OE2 GLU A  78     -34.146   7.919  14.006  1.00 24.02           O  
ATOM   1276  N   LYS A  79     -31.156   5.650  14.028  1.00 21.92           N  
ATOM   1277  H   LYS A  79     -31.077   6.653  13.944  1.00 21.92           H  
ATOM   1278  CA  LYS A  79     -31.008   5.154  15.423  1.00 21.92           C  
ATOM   1279  HA  LYS A  79     -30.874   6.065  16.006  1.00 21.92           H  
ATOM   1280  C   LYS A  79     -29.752   4.304  15.683  1.00 21.92           C  
ATOM   1281  CB  LYS A  79     -32.308   4.489  15.947  1.00 21.92           C  
ATOM   1282  HB2 LYS A  79     -32.453   3.537  15.436  1.00 21.92           H  
ATOM   1283  HB3 LYS A  79     -32.218   4.288  17.014  1.00 21.92           H  
ATOM   1284  O   LYS A  79     -29.279   3.593  14.807  1.00 21.92           O  
ATOM   1285  CG  LYS A  79     -33.534   5.380  15.708  1.00 21.92           C  
ATOM   1286  HG2 LYS A  79     -33.396   6.328  16.229  1.00 21.92           H  
ATOM   1287  HG3 LYS A  79     -33.582   5.555  14.634  1.00 21.92           H  
ATOM   1288  CD  LYS A  79     -34.884   4.786  16.122  1.00 21.92           C  
ATOM   1289  HD2 LYS A  79     -34.923   4.705  17.209  1.00 21.92           H  
ATOM   1290  HD3 LYS A  79     -34.977   3.784  15.705  1.00 21.92           H  
ATOM   1291  CE  LYS A  79     -36.057   5.661  15.635  1.00 21.92           C  
ATOM   1292  HE2 LYS A  79     -36.032   6.606  16.176  1.00 21.92           H  
ATOM   1293  HE3 LYS A  79     -36.992   5.154  15.878  1.00 21.92           H  
ATOM   1294  NZ  LYS A  79     -36.000   5.946  14.178  1.00 21.92           N  
ATOM   1295  HZ1 LYS A  79     -35.832   5.109  13.638  1.00 21.92           H  
ATOM   1296  HZ2 LYS A  79     -35.241   6.590  14.007  1.00 21.92           H  
ATOM   1297  HZ3 LYS A  79     -36.833   6.413  13.847  1.00 21.92           H  
ATOM   1298  N   SER A  80     -29.166   4.319  16.885  1.00 24.37           N  
ATOM   1299  H   SER A  80     -28.338   3.745  16.945  1.00 24.37           H  
ATOM   1300  CA  SER A  80     -29.546   5.015  18.134  1.00 24.37           C  
ATOM   1301  HA  SER A  80     -30.546   5.439  18.037  1.00 24.37           H  
ATOM   1302  C   SER A  80     -28.605   6.176  18.515  1.00 24.37           C  
ATOM   1303  CB  SER A  80     -29.597   3.978  19.266  1.00 24.37           C  
ATOM   1304  HB2 SER A  80     -30.329   3.212  19.007  1.00 24.37           H  
ATOM   1305  HB3 SER A  80     -29.912   4.446  20.199  1.00 24.37           H  
ATOM   1306  O   SER A  80     -27.652   6.488  17.805  1.00 24.37           O  
ATOM   1307  OG  SER A  80     -28.340   3.358  19.448  1.00 24.37           O  
ATOM   1308  HG  SER A  80     -27.724   3.945  19.894  1.00 24.37           H  
ATOM   1309  N   LYS A  81     -28.863   6.818  19.666  1.00 23.39           N  
ATOM   1310  H   LYS A  81     -29.648   6.498  20.215  1.00 23.39           H  
ATOM   1311  CA  LYS A  81     -27.973   7.827  20.274  1.00 23.39           C  
ATOM   1312  HA  LYS A  81     -27.740   8.576  19.518  1.00 23.39           H  
ATOM   1313  C   LYS A  81     -26.641   7.207  20.739  1.00 23.39           C  
ATOM   1314  CB  LYS A  81     -28.674   8.505  21.472  1.00 23.39           C  
ATOM   1315  HB2 LYS A  81     -27.977   9.210  21.925  1.00 23.39           H  
ATOM   1316  HB3 LYS A  81     -28.911   7.747  22.218  1.00 23.39           H  
ATOM   1317  O   LYS A  81     -26.631   6.047  21.145  1.00 23.39           O  
ATOM   1318  CG  LYS A  81     -29.959   9.269  21.102  1.00 23.39           C  
ATOM   1319  HG2 LYS A  81     -30.684   8.578  20.671  1.00 23.39           H  
ATOM   1320  HG3 LYS A  81     -29.718  10.031  20.361  1.00 23.39           H  
ATOM   1321  CD  LYS A  81     -30.584   9.942  22.336  1.00 23.39           C  
ATOM   1322  HD2 LYS A  81     -29.861  10.633  22.769  1.00 23.39           H  
ATOM   1323  HD3 LYS A  81     -30.827   9.177  23.074  1.00 23.39           H  
ATOM   1324  CE  LYS A  81     -31.859  10.709  21.950  1.00 23.39           C  
ATOM   1325  HE2 LYS A  81     -31.603  11.443  21.186  1.00 23.39           H  
ATOM   1326  HE3 LYS A  81     -32.567  10.008  21.506  1.00 23.39           H  
ATOM   1327  NZ  LYS A  81     -32.480  11.389  23.117  1.00 23.39           N  
ATOM   1328  HZ1 LYS A  81     -31.842  12.057  23.526  1.00 23.39           H  
ATOM   1329  HZ2 LYS A  81     -32.744  10.722  23.827  1.00 23.39           H  
ATOM   1330  HZ3 LYS A  81     -33.311  11.890  22.834  1.00 23.39           H  
ATOM   1331  N   SER A  82     -25.590   8.041  20.788  1.00 22.80           N  
ATOM   1332  H   SER A  82     -25.762   8.967  20.422  1.00 22.80           H  
ATOM   1333  CA  SER A  82     -24.218   7.795  21.304  1.00 22.80           C  
ATOM   1334  HA  SER A  82     -23.670   8.714  21.092  1.00 22.80           H  
ATOM   1335  C   SER A  82     -23.407   6.665  20.628  1.00 22.80           C  
ATOM   1336  CB  SER A  82     -24.204   7.665  22.838  1.00 22.80           C  
ATOM   1337  HB2 SER A  82     -23.211   7.362  23.170  1.00 22.80           H  
ATOM   1338  HB3 SER A  82     -24.424   8.637  23.278  1.00 22.80           H  
ATOM   1339  O   SER A  82     -23.946   5.619  20.301  1.00 22.80           O  
ATOM   1340  OG  SER A  82     -25.149   6.737  23.324  1.00 22.80           O  
ATOM   1341  HG  SER A  82     -25.445   6.180  22.600  1.00 22.80           H  
ATOM   1342  N   LEU A  83     -22.092   6.788  20.402  1.00 22.98           N  
ATOM   1343  H   LEU A  83     -21.680   5.976  19.966  1.00 22.98           H  
ATOM   1344  CA  LEU A  83     -21.161   7.922  20.569  1.00 22.98           C  
ATOM   1345  HA  LEU A  83     -21.682   8.854  20.349  1.00 22.98           H  
ATOM   1346  C   LEU A  83     -19.998   7.798  19.547  1.00 22.98           C  
ATOM   1347  CB  LEU A  83     -20.620   7.943  22.023  1.00 22.98           C  
ATOM   1348  HB2 LEU A  83     -19.546   7.760  22.015  1.00 22.98           H  
ATOM   1349  HB3 LEU A  83     -21.060   7.119  22.584  1.00 22.98           H  
ATOM   1350  O   LEU A  83     -19.810   6.731  18.961  1.00 22.98           O  
ATOM   1351  CG  LEU A  83     -20.891   9.250  22.794  1.00 22.98           C  
ATOM   1352  HG  LEU A  83     -21.961   9.455  22.785  1.00 22.98           H  
ATOM   1353  CD1 LEU A  83     -20.441   9.101  24.246  1.00 22.98           C  
ATOM   1354 HD11 LEU A  83     -20.624  10.027  24.792  1.00 22.98           H  
ATOM   1355 HD12 LEU A  83     -19.377   8.872  24.290  1.00 22.98           H  
ATOM   1356 HD13 LEU A  83     -20.999   8.299  24.730  1.00 22.98           H  
ATOM   1357  CD2 LEU A  83     -20.166  10.452  22.185  1.00 22.98           C  
ATOM   1358 HD21 LEU A  83     -19.093  10.266  22.150  1.00 22.98           H  
ATOM   1359 HD22 LEU A  83     -20.547  10.669  21.187  1.00 22.98           H  
ATOM   1360 HD23 LEU A  83     -20.342  11.332  22.805  1.00 22.98           H  
ATOM   1361  N   GLY A  84     -19.215   8.869  19.360  1.00 24.40           N  
ATOM   1362  H   GLY A  84     -19.411   9.698  19.902  1.00 24.40           H  
ATOM   1363  CA  GLY A  84     -18.034   8.912  18.474  1.00 24.40           C  
ATOM   1364  HA2 GLY A  84     -17.556   7.932  18.465  1.00 24.40           H  
ATOM   1365  HA3 GLY A  84     -17.306   9.600  18.903  1.00 24.40           H  
ATOM   1366  C   GLY A  84     -18.332   9.287  17.003  1.00 24.40           C  
ATOM   1367  O   GLY A  84     -19.281   8.758  16.426  1.00 24.40           O  
ATOM   1368  N   ILE A  85     -17.612  10.186  16.304  1.00 27.14           N  
ATOM   1369  H   ILE A  85     -17.964  10.307  15.365  1.00 27.14           H  
ATOM   1370  CA  ILE A  85     -16.385  10.972  16.615  1.00 27.14           C  
ATOM   1371  HA  ILE A  85     -16.137  11.499  15.693  1.00 27.14           H  
ATOM   1372  C   ILE A  85     -15.141  10.092  16.908  1.00 27.14           C  
ATOM   1373  CB  ILE A  85     -16.706  12.080  17.665  1.00 27.14           C  
ATOM   1374  HB  ILE A  85     -17.238  11.624  18.501  1.00 27.14           H  
ATOM   1375  O   ILE A  85     -15.301   9.052  17.546  1.00 27.14           O  
ATOM   1376  CG1 ILE A  85     -17.656  13.127  17.032  1.00 27.14           C  
ATOM   1377 HG12 ILE A  85     -17.132  13.655  16.236  1.00 27.14           H  
ATOM   1378 HG13 ILE A  85     -18.511  12.618  16.587  1.00 27.14           H  
ATOM   1379  CG2 ILE A  85     -15.476  12.779  18.274  1.00 27.14           C  
ATOM   1380 HG21 ILE A  85     -14.757  12.051  18.649  1.00 27.14           H  
ATOM   1381 HG22 ILE A  85     -14.999  13.439  17.549  1.00 27.14           H  
ATOM   1382 HG23 ILE A  85     -15.780  13.382  19.129  1.00 27.14           H  
ATOM   1383  CD1 ILE A  85     -18.215  14.158  18.021  1.00 27.14           C  
ATOM   1384 HD11 ILE A  85     -18.952  14.780  17.513  1.00 27.14           H  
ATOM   1385 HD12 ILE A  85     -18.696  13.651  18.857  1.00 27.14           H  
ATOM   1386 HD13 ILE A  85     -17.419  14.804  18.393  1.00 27.14           H  
ATOM   1387  N   PRO A  86     -13.905  10.453  16.482  1.00 24.20           N  
ATOM   1388  CA  PRO A  86     -13.448  11.644  15.733  1.00 24.20           C  
ATOM   1389  HA  PRO A  86     -14.135  12.480  15.868  1.00 24.20           H  
ATOM   1390  C   PRO A  86     -13.344  11.373  14.195  1.00 24.20           C  
ATOM   1391  CB  PRO A  86     -12.140  11.954  16.472  1.00 24.20           C  
ATOM   1392  HB2 PRO A  86     -11.483  12.664  15.970  1.00 24.20           H  
ATOM   1393  HB3 PRO A  86     -12.372  12.347  17.461  1.00 24.20           H  
ATOM   1394  O   PRO A  86     -13.767  10.304  13.762  1.00 24.20           O  
ATOM   1395  CG  PRO A  86     -11.509  10.574  16.621  1.00 24.20           C  
ATOM   1396  HG2 PRO A  86     -11.052  10.264  15.681  1.00 24.20           H  
ATOM   1397  HG3 PRO A  86     -10.782  10.548  17.433  1.00 24.20           H  
ATOM   1398  CD  PRO A  86     -12.728   9.703  16.920  1.00 24.20           C  
ATOM   1399  HD2 PRO A  86     -12.655   8.753  16.390  1.00 24.20           H  
ATOM   1400  HD3 PRO A  86     -12.785   9.525  17.994  1.00 24.20           H  
ATOM   1401  N   ILE A  87     -12.962  12.269  13.259  1.00 25.84           N  
ATOM   1402  H   ILE A  87     -13.069  11.872  12.336  1.00 25.84           H  
ATOM   1403  CA  ILE A  87     -12.179  13.539  13.265  1.00 25.84           C  
ATOM   1404  HA  ILE A  87     -12.287  13.953  12.263  1.00 25.84           H  
ATOM   1405  C   ILE A  87     -10.651  13.263  13.397  1.00 25.84           C  
ATOM   1406  CB  ILE A  87     -12.821  14.600  14.214  1.00 25.84           C  
ATOM   1407  HB  ILE A  87     -12.797  14.229  15.239  1.00 25.84           H  
ATOM   1408  O   ILE A  87     -10.266  12.268  13.997  1.00 25.84           O  
ATOM   1409  CG1 ILE A  87     -14.307  14.842  13.840  1.00 25.84           C  
ATOM   1410 HG12 ILE A  87     -14.364  15.265  12.837  1.00 25.84           H  
ATOM   1411 HG13 ILE A  87     -14.842  13.892  13.829  1.00 25.84           H  
ATOM   1412  CG2 ILE A  87     -12.071  15.939  14.235  1.00 25.84           C  
ATOM   1413 HG21 ILE A  87     -11.017  15.778  14.461  1.00 25.84           H  
ATOM   1414 HG22 ILE A  87     -12.191  16.454  13.282  1.00 25.84           H  
ATOM   1415 HG23 ILE A  87     -12.464  16.576  15.027  1.00 25.84           H  
ATOM   1416  CD1 ILE A  87     -15.073  15.757  14.806  1.00 25.84           C  
ATOM   1417 HD11 ILE A  87     -14.710  16.782  14.733  1.00 25.84           H  
ATOM   1418 HD12 ILE A  87     -16.131  15.749  14.545  1.00 25.84           H  
ATOM   1419 HD13 ILE A  87     -14.959  15.398  15.829  1.00 25.84           H  
ATOM   1420  N   LEU A  88      -9.687  14.011  12.838  1.00 23.92           N  
ATOM   1421  H   LEU A  88      -8.774  13.624  13.032  1.00 23.92           H  
ATOM   1422  CA  LEU A  88      -9.679  15.142  11.883  1.00 23.92           C  
ATOM   1423  HA  LEU A  88     -10.522  15.808  12.071  1.00 23.92           H  
ATOM   1424  C   LEU A  88      -9.796  14.688  10.407  1.00 23.92           C  
ATOM   1425  CB  LEU A  88      -8.358  15.921  12.111  1.00 23.92           C  
ATOM   1426  HB2 LEU A  88      -8.195  16.626  11.296  1.00 23.92           H  
ATOM   1427  HB3 LEU A  88      -7.537  15.206  12.078  1.00 23.92           H  
ATOM   1428  O   LEU A  88      -9.985  13.507  10.139  1.00 23.92           O  
ATOM   1429  CG  LEU A  88      -8.275  16.717  13.428  1.00 23.92           C  
ATOM   1430  HG  LEU A  88      -8.616  16.099  14.259  1.00 23.92           H  
ATOM   1431  CD1 LEU A  88      -6.829  17.133  13.696  1.00 23.92           C  
ATOM   1432 HD11 LEU A  88      -6.774  17.691  14.631  1.00 23.92           H  
ATOM   1433 HD12 LEU A  88      -6.453  17.756  12.884  1.00 23.92           H  
ATOM   1434 HD13 LEU A  88      -6.201  16.247  13.790  1.00 23.92           H  
ATOM   1435  CD2 LEU A  88      -9.115  17.996  13.366  1.00 23.92           C  
ATOM   1436 HD21 LEU A  88      -8.737  18.660  12.589  1.00 23.92           H  
ATOM   1437 HD22 LEU A  88     -10.160  17.763  13.161  1.00 23.92           H  
ATOM   1438 HD23 LEU A  88      -9.061  18.511  14.325  1.00 23.92           H  
ATOM   1439  N   SER A  89      -9.715  15.630   9.455  1.00 29.59           N  
ATOM   1440  H   SER A  89      -9.591  16.592   9.736  1.00 29.59           H  
ATOM   1441  CA  SER A  89     -10.010  15.425   8.024  1.00 29.59           C  
ATOM   1442  HA  SER A  89     -10.751  14.627   7.981  1.00 29.59           H  
ATOM   1443  C   SER A  89      -8.852  14.888   7.152  1.00 29.59           C  
ATOM   1444  CB  SER A  89     -10.732  16.643   7.421  1.00 29.59           C  
ATOM   1445  HB2 SER A  89     -11.805  16.455   7.462  1.00 29.59           H  
ATOM   1446  HB3 SER A  89     -10.448  16.764   6.376  1.00 29.59           H  
ATOM   1447  O   SER A  89      -8.914  13.738   6.739  1.00 29.59           O  
ATOM   1448  OG  SER A  89     -10.468  17.848   8.127  1.00 29.59           O  
ATOM   1449  HG  SER A  89     -11.173  18.467   7.923  1.00 29.59           H  
ATOM   1450  N   TYR A  90      -7.779  15.593   6.777  1.00 25.88           N  
ATOM   1451  H   TYR A  90      -7.145  15.053   6.205  1.00 25.88           H  
ATOM   1452  CA  TYR A  90      -7.360  16.987   6.973  1.00 25.88           C  
ATOM   1453  HA  TYR A  90      -8.197  17.613   7.283  1.00 25.88           H  
ATOM   1454  C   TYR A  90      -6.824  17.488   5.609  1.00 25.88           C  
ATOM   1455  CB  TYR A  90      -6.287  16.986   8.076  1.00 25.88           C  
ATOM   1456  HB2 TYR A  90      -6.673  16.433   8.932  1.00 25.88           H  
ATOM   1457  HB3 TYR A  90      -5.410  16.446   7.720  1.00 25.88           H  
ATOM   1458  O   TYR A  90      -5.973  16.840   5.008  1.00 25.88           O  
ATOM   1459  CG  TYR A  90      -5.857  18.352   8.568  1.00 25.88           C  
ATOM   1460  CD1 TYR A  90      -4.740  18.991   7.998  1.00 25.88           C  
ATOM   1461  HD1 TYR A  90      -4.177  18.505   7.214  1.00 25.88           H  
ATOM   1462  CD2 TYR A  90      -6.580  18.984   9.599  1.00 25.88           C  
ATOM   1463  HD2 TYR A  90      -7.434  18.496  10.043  1.00 25.88           H  
ATOM   1464  CE1 TYR A  90      -4.363  20.276   8.433  1.00 25.88           C  
ATOM   1465  HE1 TYR A  90      -3.522  20.779   7.977  1.00 25.88           H  
ATOM   1466  CE2 TYR A  90      -6.207  20.271  10.033  1.00 25.88           C  
ATOM   1467  HE2 TYR A  90      -6.759  20.777  10.812  1.00 25.88           H  
ATOM   1468  OH  TYR A  90      -4.785  22.181   9.838  1.00 25.88           O  
ATOM   1469  HH  TYR A  90      -4.065  22.547   9.319  1.00 25.88           H  
ATOM   1470  CZ  TYR A  90      -5.108  20.925   9.441  1.00 25.88           C  
ATOM   1471  N   LYS A  91      -7.381  18.527   4.976  1.00 27.83           N  
ATOM   1472  H   LYS A  91      -7.417  18.375   3.979  1.00 27.83           H  
ATOM   1473  CA  LYS A  91      -7.224  19.958   5.318  1.00 27.83           C  
ATOM   1474  HA  LYS A  91      -7.651  20.472   4.457  1.00 27.83           H  
ATOM   1475  C   LYS A  91      -5.769  20.487   5.279  1.00 27.83           C  
ATOM   1476  CB  LYS A  91      -8.112  20.372   6.521  1.00 27.83           C  
ATOM   1477  HB2 LYS A  91      -7.728  19.924   7.437  1.00 27.83           H  
ATOM   1478  HB3 LYS A  91      -9.105  19.959   6.348  1.00 27.83           H  
ATOM   1479  O   LYS A  91      -5.467  21.507   5.882  1.00 27.83           O  
ATOM   1480  CG  LYS A  91      -8.233  21.899   6.743  1.00 27.83           C  
ATOM   1481  HG2 LYS A  91      -7.529  22.206   7.516  1.00 27.83           H  
ATOM   1482  HG3 LYS A  91      -7.933  22.409   5.827  1.00 27.83           H  
ATOM   1483  CD  LYS A  91      -9.644  22.386   7.128  1.00 27.83           C  
ATOM   1484  HD2 LYS A  91     -10.397  21.780   6.624  1.00 27.83           H  
ATOM   1485  HD3 LYS A  91      -9.781  22.289   8.205  1.00 27.83           H  
ATOM   1486  CE  LYS A  91      -9.821  23.850   6.689  1.00 27.83           C  
ATOM   1487  HE2 LYS A  91      -9.110  24.473   7.232  1.00 27.83           H  
ATOM   1488  HE3 LYS A  91      -9.572  23.920   5.630  1.00 27.83           H  
ATOM   1489  NZ  LYS A  91     -11.208  24.340   6.894  1.00 27.83           N  
ATOM   1490  HZ1 LYS A  91     -11.885  23.704   6.498  1.00 27.83           H  
ATOM   1491  HZ2 LYS A  91     -11.343  25.237   6.450  1.00 27.83           H  
ATOM   1492  HZ3 LYS A  91     -11.429  24.421   7.877  1.00 27.83           H  
ATOM   1493  N   PHE A  92      -4.874  19.801   4.556  1.00 27.75           N  
ATOM   1494  H   PHE A  92      -5.176  18.942   4.119  1.00 27.75           H  
ATOM   1495  CA  PHE A  92      -3.432  20.100   4.546  1.00 27.75           C  
ATOM   1496  HA  PHE A  92      -3.178  20.551   5.504  1.00 27.75           H  
ATOM   1497  C   PHE A  92      -2.962  21.108   3.474  1.00 27.75           C  
ATOM   1498  CB  PHE A  92      -2.649  18.775   4.451  1.00 27.75           C  
ATOM   1499  HB2 PHE A  92      -3.243  17.977   4.898  1.00 27.75           H  
ATOM   1500  HB3 PHE A  92      -2.509  18.512   3.403  1.00 27.75           H  
ATOM   1501  O   PHE A  92      -2.011  21.832   3.746  1.00 27.75           O  
ATOM   1502  CG  PHE A  92      -1.295  18.782   5.147  1.00 27.75           C  
ATOM   1503  CD1 PHE A  92      -0.184  19.420   4.561  1.00 27.75           C  
ATOM   1504  HD1 PHE A  92      -0.281  19.927   3.612  1.00 27.75           H  
ATOM   1505  CD2 PHE A  92      -1.139  18.141   6.393  1.00 27.75           C  
ATOM   1506  HD2 PHE A  92      -1.978  17.642   6.856  1.00 27.75           H  
ATOM   1507  CE1 PHE A  92       1.062  19.426   5.212  1.00 27.75           C  
ATOM   1508  HE1 PHE A  92       1.901  19.932   4.757  1.00 27.75           H  
ATOM   1509  CE2 PHE A  92       0.108  18.144   7.044  1.00 27.75           C  
ATOM   1510  HE2 PHE A  92       0.220  17.657   8.002  1.00 27.75           H  
ATOM   1511  CZ  PHE A  92       1.209  18.787   6.454  1.00 27.75           C  
ATOM   1512  HZ  PHE A  92       2.166  18.796   6.956  1.00 27.75           H  
ATOM   1513  N   ILE A  93      -3.564  21.150   2.272  1.00 25.99           N  
ATOM   1514  H   ILE A  93      -4.361  20.556   2.093  1.00 25.99           H  
ATOM   1515  CA  ILE A  93      -3.123  22.041   1.174  1.00 25.99           C  
ATOM   1516  HA  ILE A  93      -2.618  22.901   1.614  1.00 25.99           H  
ATOM   1517  C   ILE A  93      -4.308  22.569   0.350  1.00 25.99           C  
ATOM   1518  CB  ILE A  93      -2.114  21.347   0.206  1.00 25.99           C  
ATOM   1519  HB  ILE A  93      -2.644  20.562  -0.334  1.00 25.99           H  
ATOM   1520  O   ILE A  93      -4.992  21.795  -0.315  1.00 25.99           O  
ATOM   1521  CG1 ILE A  93      -0.928  20.676   0.937  1.00 25.99           C  
ATOM   1522 HG12 ILE A  93      -1.326  19.905   1.596  1.00 25.99           H  
ATOM   1523 HG13 ILE A  93      -0.410  21.420   1.543  1.00 25.99           H  
ATOM   1524  CG2 ILE A  93      -1.590  22.366  -0.831  1.00 25.99           C  
ATOM   1525 HG21 ILE A  93      -2.411  22.799  -1.402  1.00 25.99           H  
ATOM   1526 HG22 ILE A  93      -1.038  23.160  -0.328  1.00 25.99           H  
ATOM   1527 HG23 ILE A  93      -0.936  21.879  -1.554  1.00 25.99           H  
ATOM   1528  CD1 ILE A  93       0.100  19.980   0.032  1.00 25.99           C  
ATOM   1529 HD11 ILE A  93      -0.405  19.302  -0.655  1.00 25.99           H  
ATOM   1530 HD12 ILE A  93       0.677  20.714  -0.531  1.00 25.99           H  
ATOM   1531 HD13 ILE A  93       0.793  19.407   0.649  1.00 25.99           H  
ATOM   1532  N   ASN A  94      -4.446  23.895   0.305  1.00 28.66           N  
ATOM   1533  H   ASN A  94      -3.996  24.415   1.044  1.00 28.66           H  
ATOM   1534  CA  ASN A  94      -4.851  24.677  -0.880  1.00 28.66           C  
ATOM   1535  HA  ASN A  94      -5.073  24.005  -1.710  1.00 28.66           H  
ATOM   1536  C   ASN A  94      -3.709  25.610  -1.358  1.00 28.66           C  
ATOM   1537  CB  ASN A  94      -6.103  25.513  -0.526  1.00 28.66           C  
ATOM   1538  HB2 ASN A  94      -6.170  25.654   0.553  1.00 28.66           H  
ATOM   1539  HB3 ASN A  94      -6.006  26.504  -0.969  1.00 28.66           H  
ATOM   1540  O   ASN A  94      -3.765  26.220  -2.425  1.00 28.66           O  
ATOM   1541  CG  ASN A  94      -7.416  24.950  -1.038  1.00 28.66           C  
ATOM   1542  ND2 ASN A  94      -8.496  25.631  -0.744  1.00 28.66           N  
ATOM   1543 HD21 ASN A  94      -9.339  25.396  -1.248  1.00 28.66           H  
ATOM   1544 HD22 ASN A  94      -8.435  26.520  -0.270  1.00 28.66           H  
ATOM   1545  OD1 ASN A  94      -7.484  23.935  -1.712  1.00 28.66           O  
ATOM   1546  N   ASP A  95      -2.667  25.758  -0.543  1.00 24.40           N  
ATOM   1547  H   ASP A  95      -2.678  25.173   0.280  1.00 24.40           H  
ATOM   1548  CA  ASP A  95      -2.011  27.047  -0.293  1.00 24.40           C  
ATOM   1549  HA  ASP A  95      -2.756  27.831  -0.423  1.00 24.40           H  
ATOM   1550  C   ASP A  95      -0.864  27.373  -1.267  1.00 24.40           C  
ATOM   1551  CB  ASP A  95      -1.596  27.072   1.190  1.00 24.40           C  
ATOM   1552  HB2 ASP A  95      -1.248  28.071   1.452  1.00 24.40           H  
ATOM   1553  HB3 ASP A  95      -0.775  26.371   1.344  1.00 24.40           H  
ATOM   1554  O   ASP A  95      -0.155  28.366  -1.120  1.00 24.40           O  
ATOM   1555  CG  ASP A  95      -2.774  26.678   2.094  1.00 24.40           C  
ATOM   1556  OD1 ASP A  95      -3.458  27.591   2.600  1.00 24.40           O  
ATOM   1557  OD2 ASP A  95      -3.047  25.454   2.172  1.00 24.40           O  
ATOM   1558  N   CYS A  96      -0.698  26.557  -2.311  1.00 23.02           N  
ATOM   1559  H   CYS A  96      -1.330  25.772  -2.367  1.00 23.02           H  
ATOM   1560  CA  CYS A  96       0.379  26.662  -3.302  1.00 23.02           C  
ATOM   1561  HA  CYS A  96       1.195  27.218  -2.841  1.00 23.02           H  
ATOM   1562  C   CYS A  96      -0.002  27.483  -4.557  1.00 23.02           C  
ATOM   1563  CB  CYS A  96       0.917  25.257  -3.603  1.00 23.02           C  
ATOM   1564  HB2 CYS A  96       0.150  24.660  -4.097  1.00 23.02           H  
ATOM   1565  HB3 CYS A  96       1.783  25.333  -4.261  1.00 23.02           H  
ATOM   1566  O   CYS A  96       0.689  27.431  -5.574  1.00 23.02           O  
ATOM   1567  SG  CYS A  96       1.409  24.447  -2.047  1.00 23.02           S  
ATOM   1568  HG  CYS A  96       2.126  25.453  -1.538  1.00 23.02           H  
ATOM   1569  N   ILE A  97      -1.078  28.275  -4.463  1.00 25.48           N  
ATOM   1570  H   ILE A  97      -1.578  28.215  -3.588  1.00 25.48           H  
ATOM   1571  CA  ILE A  97      -1.461  29.363  -5.382  1.00 25.48           C  
ATOM   1572  HA  ILE A  97      -2.440  29.696  -5.035  1.00 25.48           H  
ATOM   1573  C   ILE A  97      -1.667  28.908  -6.846  1.00 25.48           C  
ATOM   1574  CB  ILE A  97      -0.522  30.593  -5.227  1.00 25.48           C  
ATOM   1575  HB  ILE A  97       0.425  30.369  -5.719  1.00 25.48           H  
ATOM   1576  O   ILE A  97      -0.859  29.170  -7.744  1.00 25.48           O  
ATOM   1577  CG1 ILE A  97      -0.218  30.930  -3.742  1.00 25.48           C  
ATOM   1578 HG12 ILE A  97      -1.152  31.122  -3.214  1.00 25.48           H  
ATOM   1579 HG13 ILE A  97       0.266  30.075  -3.270  1.00 25.48           H  
ATOM   1580  CG2 ILE A  97      -1.163  31.815  -5.918  1.00 25.48           C  
ATOM   1581 HG21 ILE A  97      -0.469  32.656  -5.921  1.00 25.48           H  
ATOM   1582 HG22 ILE A  97      -2.072  32.107  -5.392  1.00 25.48           H  
ATOM   1583 HG23 ILE A  97      -1.405  31.591  -6.957  1.00 25.48           H  
ATOM   1584  CD1 ILE A  97       0.725  32.123  -3.530  1.00 25.48           C  
ATOM   1585 HD11 ILE A  97       0.230  33.056  -3.798  1.00 25.48           H  
ATOM   1586 HD12 ILE A  97       1.005  32.174  -2.478  1.00 25.48           H  
ATOM   1587 HD13 ILE A  97       1.626  31.996  -4.130  1.00 25.48           H  
ATOM   1588  N   GLY A  98      -2.830  28.297  -7.111  1.00 20.94           N  
ATOM   1589  H   GLY A  98      -3.423  28.060  -6.329  1.00 20.94           H  
ATOM   1590  CA  GLY A  98      -3.279  27.890  -8.457  1.00 20.94           C  
ATOM   1591  HA2 GLY A  98      -4.234  27.373  -8.360  1.00 20.94           H  
ATOM   1592  HA3 GLY A  98      -2.557  27.187  -8.873  1.00 20.94           H  
ATOM   1593  C   GLY A  98      -3.474  29.033  -9.472  1.00 20.94           C  
ATOM   1594  O   GLY A  98      -3.393  28.783 -10.673  1.00 20.94           O  
ATOM   1595  N   LYS A  99      -3.596  30.279  -8.982  1.00 21.56           N  
ATOM   1596  H   LYS A  99      -3.631  30.323  -7.974  1.00 21.56           H  
ATOM   1597  CA  LYS A  99      -3.785  31.563  -9.702  1.00 21.56           C  
ATOM   1598  HA  LYS A  99      -3.636  32.343  -8.956  1.00 21.56           H  
ATOM   1599  C   LYS A  99      -5.193  31.822 -10.278  1.00 21.56           C  
ATOM   1600  CB  LYS A  99      -2.706  31.796 -10.789  1.00 21.56           C  
ATOM   1601  HB2 LYS A  99      -2.813  32.812 -11.167  1.00 21.56           H  
ATOM   1602  HB3 LYS A  99      -2.907  31.135 -11.632  1.00 21.56           H  
ATOM   1603  O   LYS A  99      -5.948  30.914 -10.586  1.00 21.56           O  
ATOM   1604  CG  LYS A  99      -1.246  31.637 -10.325  1.00 21.56           C  
ATOM   1605  HG2 LYS A  99      -1.217  31.402  -9.261  1.00 21.56           H  
ATOM   1606  HG3 LYS A  99      -0.721  32.582 -10.467  1.00 21.56           H  
ATOM   1607  CD  LYS A  99      -0.512  30.542 -11.111  1.00 21.56           C  
ATOM   1608  HD2 LYS A  99      -1.125  29.641 -11.119  1.00 21.56           H  
ATOM   1609  HD3 LYS A  99      -0.350  30.868 -12.139  1.00 21.56           H  
ATOM   1610  CE  LYS A  99       0.820  30.218 -10.433  1.00 21.56           C  
ATOM   1611  HE2 LYS A  99       1.518  31.039 -10.596  1.00 21.56           H  
ATOM   1612  HE3 LYS A  99       0.638  30.136  -9.362  1.00 21.56           H  
ATOM   1613  NZ  LYS A  99       1.370  28.935 -10.927  1.00 21.56           N  
ATOM   1614  HZ1 LYS A  99       1.531  28.965 -11.924  1.00 21.56           H  
ATOM   1615  HZ2 LYS A  99       2.229  28.714 -10.443  1.00 21.56           H  
ATOM   1616  HZ3 LYS A  99       0.710  28.199 -10.720  1.00 21.56           H  
ATOM   1617  N   ASN A 100      -5.464  33.116 -10.468  1.00 22.49           N  
ATOM   1618  H   ASN A 100      -4.734  33.750 -10.174  1.00 22.49           H  
ATOM   1619  CA  ASN A 100      -6.427  33.721 -11.398  1.00 22.49           C  
ATOM   1620  HA  ASN A 100      -6.416  34.782 -11.151  1.00 22.49           H  
ATOM   1621  C   ASN A 100      -7.933  33.369 -11.298  1.00 22.49           C  
ATOM   1622  CB  ASN A 100      -5.862  33.660 -12.831  1.00 22.49           C  
ATOM   1623  HB2 ASN A 100      -5.663  32.624 -13.105  1.00 22.49           H  
ATOM   1624  HB3 ASN A 100      -6.615  34.044 -13.519  1.00 22.49           H  
ATOM   1625  O   ASN A 100      -8.506  32.868 -12.255  1.00 22.49           O  
ATOM   1626  CG  ASN A 100      -4.603  34.489 -13.029  1.00 22.49           C  
ATOM   1627  ND2 ASN A 100      -4.204  34.704 -14.259  1.00 22.49           N  
ATOM   1628 HD21 ASN A 100      -3.388  35.288 -14.373  1.00 22.49           H  
ATOM   1629 HD22 ASN A 100      -4.738  34.337 -15.034  1.00 22.49           H  
ATOM   1630  OD1 ASN A 100      -3.961  34.960 -12.103  1.00 22.49           O  
ATOM   1631  N   LEU A 101      -8.559  33.908 -10.240  1.00 22.00           N  
ATOM   1632  H   LEU A 101      -7.979  34.034  -9.423  1.00 22.00           H  
ATOM   1633  CA  LEU A 101      -9.723  34.828 -10.310  1.00 22.00           C  
ATOM   1634  HA  LEU A 101      -9.882  35.154  -9.282  1.00 22.00           H  
ATOM   1635  C   LEU A 101     -11.129  34.339 -10.766  1.00 22.00           C  
ATOM   1636  CB  LEU A 101      -9.315  36.090 -11.124  1.00 22.00           C  
ATOM   1637  HB2 LEU A 101      -8.562  35.843 -11.872  1.00 22.00           H  
ATOM   1638  HB3 LEU A 101     -10.182  36.419 -11.698  1.00 22.00           H  
ATOM   1639  O   LEU A 101     -11.284  33.489 -11.628  1.00 22.00           O  
ATOM   1640  CG  LEU A 101      -8.837  37.299 -10.303  1.00 22.00           C  
ATOM   1641  HG  LEU A 101      -9.599  37.543  -9.563  1.00 22.00           H  
ATOM   1642  CD1 LEU A 101      -7.512  37.045  -9.582  1.00 22.00           C  
ATOM   1643 HD11 LEU A 101      -7.610  36.205  -8.895  1.00 22.00           H  
ATOM   1644 HD12 LEU A 101      -7.238  37.929  -9.005  1.00 22.00           H  
ATOM   1645 HD13 LEU A 101      -6.722  36.844 -10.307  1.00 22.00           H  
ATOM   1646  CD2 LEU A 101      -8.647  38.507 -11.222  1.00 22.00           C  
ATOM   1647 HD21 LEU A 101      -9.570  38.710 -11.764  1.00 22.00           H  
ATOM   1648 HD22 LEU A 101      -8.398  39.385 -10.625  1.00 22.00           H  
ATOM   1649 HD23 LEU A 101      -7.846  38.319 -11.937  1.00 22.00           H  
ATOM   1650  N   ILE A 102     -12.128  35.111 -10.291  1.00 21.16           N  
ATOM   1651  H   ILE A 102     -11.874  35.704  -9.514  1.00 21.16           H  
ATOM   1652  CA  ILE A 102     -13.451  35.420 -10.895  1.00 21.16           C  
ATOM   1653  HA  ILE A 102     -13.789  36.248 -10.272  1.00 21.16           H  
ATOM   1654  C   ILE A 102     -14.598  34.372 -10.796  1.00 21.16           C  
ATOM   1655  CB  ILE A 102     -13.239  35.995 -12.336  1.00 21.16           C  
ATOM   1656  HB  ILE A 102     -12.413  35.452 -12.793  1.00 21.16           H  
ATOM   1657  O   ILE A 102     -14.390  33.210 -11.109  1.00 21.16           O  
ATOM   1658  CG1 ILE A 102     -12.820  37.485 -12.263  1.00 21.16           C  
ATOM   1659 HG12 ILE A 102     -13.695  38.107 -12.073  1.00 21.16           H  
ATOM   1660 HG13 ILE A 102     -12.131  37.628 -11.430  1.00 21.16           H  
ATOM   1661  CG2 ILE A 102     -14.416  35.807 -13.317  1.00 21.16           C  
ATOM   1662 HG21 ILE A 102     -14.141  36.166 -14.309  1.00 21.16           H  
ATOM   1663 HG22 ILE A 102     -14.645  34.746 -13.417  1.00 21.16           H  
ATOM   1664 HG23 ILE A 102     -15.311  36.336 -12.989  1.00 21.16           H  
ATOM   1665  CD1 ILE A 102     -12.130  38.004 -13.531  1.00 21.16           C  
ATOM   1666 HD11 ILE A 102     -11.271  37.378 -13.772  1.00 21.16           H  
ATOM   1667 HD12 ILE A 102     -12.825  38.006 -14.371  1.00 21.16           H  
ATOM   1668 HD13 ILE A 102     -11.788  39.025 -13.362  1.00 21.16           H  
ATOM   1669  N   ILE A 103     -15.864  34.733 -10.480  1.00 21.47           N  
ATOM   1670  H   ILE A 103     -16.539  34.005 -10.667  1.00 21.47           H  
ATOM   1671  CA  ILE A 103     -16.405  35.835  -9.634  1.00 21.47           C  
ATOM   1672  HA  ILE A 103     -15.851  35.800  -8.696  1.00 21.47           H  
ATOM   1673  C   ILE A 103     -17.910  35.612  -9.273  1.00 21.47           C  
ATOM   1674  CB  ILE A 103     -16.202  37.240 -10.281  1.00 21.47           C  
ATOM   1675  HB  ILE A 103     -15.392  37.173 -11.007  1.00 21.47           H  
ATOM   1676  O   ILE A 103     -18.617  34.955 -10.027  1.00 21.47           O  
ATOM   1677  CG1 ILE A 103     -15.696  38.227  -9.204  1.00 21.47           C  
ATOM   1678 HG12 ILE A 103     -14.751  37.853  -8.812  1.00 21.47           H  
ATOM   1679 HG13 ILE A 103     -16.399  38.255  -8.371  1.00 21.47           H  
ATOM   1680  CG2 ILE A 103     -17.365  37.774 -11.128  1.00 21.47           C  
ATOM   1681 HG21 ILE A 103     -18.124  38.222 -10.486  1.00 21.47           H  
ATOM   1682 HG22 ILE A 103     -17.005  38.545 -11.810  1.00 21.47           H  
ATOM   1683 HG23 ILE A 103     -17.804  36.971 -11.720  1.00 21.47           H  
ATOM   1684  CD1 ILE A 103     -15.460  39.659  -9.698  1.00 21.47           C  
ATOM   1685 HD11 ILE A 103     -14.774  39.655 -10.546  1.00 21.47           H  
ATOM   1686 HD12 ILE A 103     -15.026  40.250  -8.892  1.00 21.47           H  
ATOM   1687 HD13 ILE A 103     -16.403  40.118  -9.993  1.00 21.47           H  
ATOM   1688  N   ASN A 104     -18.375  36.245  -8.181  1.00 21.35           N  
ATOM   1689  H   ASN A 104     -17.673  36.748  -7.657  1.00 21.35           H  
ATOM   1690  CA  ASN A 104     -19.763  36.619  -7.798  1.00 21.35           C  
ATOM   1691  HA  ASN A 104     -19.618  37.120  -6.841  1.00 21.35           H  
ATOM   1692  C   ASN A 104     -20.903  35.600  -7.468  1.00 21.35           C  
ATOM   1693  CB  ASN A 104     -20.277  37.732  -8.734  1.00 21.35           C  
ATOM   1694  HB2 ASN A 104     -21.366  37.749  -8.714  1.00 21.35           H  
ATOM   1695  HB3 ASN A 104     -20.021  37.511  -9.770  1.00 21.35           H  
ATOM   1696  O   ASN A 104     -21.121  34.589  -8.119  1.00 21.35           O  
ATOM   1697  CG  ASN A 104     -19.774  39.115  -8.343  1.00 21.35           C  
ATOM   1698  ND2 ASN A 104     -20.634  40.096  -8.245  1.00 21.35           N  
ATOM   1699 HD21 ASN A 104     -21.624  39.893  -8.263  1.00 21.35           H  
ATOM   1700 HD22 ASN A 104     -20.300  40.972  -7.870  1.00 21.35           H  
ATOM   1701  OD1 ASN A 104     -18.600  39.328  -8.091  1.00 21.35           O  
ATOM   1702  N   ASP A 105     -21.694  36.042  -6.474  1.00 22.64           N  
ATOM   1703  H   ASP A 105     -21.296  36.835  -5.991  1.00 22.64           H  
ATOM   1704  CA  ASP A 105     -23.169  36.095  -6.332  1.00 22.64           C  
ATOM   1705  HA  ASP A 105     -23.241  36.603  -5.370  1.00 22.64           H  
ATOM   1706  C   ASP A 105     -24.122  34.886  -6.105  1.00 22.64           C  
ATOM   1707  CB  ASP A 105     -23.762  37.131  -7.306  1.00 22.64           C  
ATOM   1708  HB2 ASP A 105     -24.846  37.156  -7.191  1.00 22.64           H  
ATOM   1709  HB3 ASP A 105     -23.546  36.823  -8.329  1.00 22.64           H  
ATOM   1710  O   ASP A 105     -24.569  34.198  -7.014  1.00 22.64           O  
ATOM   1711  CG  ASP A 105     -23.232  38.550  -7.061  1.00 22.64           C  
ATOM   1712  OD1 ASP A 105     -22.680  38.803  -5.966  1.00 22.64           O  
ATOM   1713  OD2 ASP A 105     -23.305  39.374  -7.999  1.00 22.64           O  
ATOM   1714  N   LEU A 106     -24.632  34.861  -4.858  1.00 22.06           N  
ATOM   1715  H   LEU A 106     -24.004  35.279  -4.186  1.00 22.06           H  
ATOM   1716  CA  LEU A 106     -26.055  34.960  -4.444  1.00 22.06           C  
ATOM   1717  HA  LEU A 106     -26.010  34.999  -3.355  1.00 22.06           H  
ATOM   1718  C   LEU A 106     -27.099  33.845  -4.741  1.00 22.06           C  
ATOM   1719  CB  LEU A 106     -26.635  36.330  -4.876  1.00 22.06           C  
ATOM   1720  HB2 LEU A 106     -27.690  36.355  -4.604  1.00 22.06           H  
ATOM   1721  HB3 LEU A 106     -26.600  36.378  -5.964  1.00 22.06           H  
ATOM   1722  O   LEU A 106     -27.724  33.819  -5.794  1.00 22.06           O  
ATOM   1723  CG  LEU A 106     -25.976  37.599  -4.300  1.00 22.06           C  
ATOM   1724  HG  LEU A 106     -24.911  37.607  -4.530  1.00 22.06           H  
ATOM   1725  CD1 LEU A 106     -26.615  38.836  -4.931  1.00 22.06           C  
ATOM   1726 HD11 LEU A 106     -26.110  39.731  -4.569  1.00 22.06           H  
ATOM   1727 HD12 LEU A 106     -27.678  38.890  -4.693  1.00 22.06           H  
ATOM   1728 HD13 LEU A 106     -26.485  38.798  -6.013  1.00 22.06           H  
ATOM   1729  CD2 LEU A 106     -26.142  37.703  -2.781  1.00 22.06           C  
ATOM   1730 HD21 LEU A 106     -27.197  37.687  -2.509  1.00 22.06           H  
ATOM   1731 HD22 LEU A 106     -25.615  36.886  -2.288  1.00 22.06           H  
ATOM   1732 HD23 LEU A 106     -25.700  38.639  -2.439  1.00 22.06           H  
ATOM   1733  N   GLN A 107     -27.533  33.210  -3.633  1.00 21.64           N  
ATOM   1734  H   GLN A 107     -26.883  33.214  -2.860  1.00 21.64           H  
ATOM   1735  CA  GLN A 107     -28.925  32.800  -3.302  1.00 21.64           C  
ATOM   1736  HA  GLN A 107     -28.881  32.451  -2.270  1.00 21.64           H  
ATOM   1737  C   GLN A 107     -29.579  31.623  -4.078  1.00 21.64           C  
ATOM   1738  CB  GLN A 107     -29.838  34.048  -3.302  1.00 21.64           C  
ATOM   1739  HB2 GLN A 107     -29.806  34.524  -4.282  1.00 21.64           H  
ATOM   1740  HB3 GLN A 107     -30.871  33.747  -3.125  1.00 21.64           H  
ATOM   1741  O   GLN A 107     -29.170  31.262  -5.171  1.00 21.64           O  
ATOM   1742  CG  GLN A 107     -29.457  35.076  -2.225  1.00 21.64           C  
ATOM   1743  HG2 GLN A 107     -29.488  34.601  -1.245  1.00 21.64           H  
ATOM   1744  HG3 GLN A 107     -28.445  35.442  -2.400  1.00 21.64           H  
ATOM   1745  CD  GLN A 107     -30.413  36.263  -2.220  1.00 21.64           C  
ATOM   1746  NE2 GLN A 107     -30.237  37.225  -3.100  1.00 21.64           N  
ATOM   1747 HE21 GLN A 107     -29.516  37.160  -3.804  1.00 21.64           H  
ATOM   1748 HE22 GLN A 107     -30.893  37.992  -3.063  1.00 21.64           H  
ATOM   1749  OE1 GLN A 107     -31.337  36.339  -1.427  1.00 21.64           O  
ATOM   1750  N   GLY A 108     -30.626  30.962  -3.549  1.00 22.18           N  
ATOM   1751  H   GLY A 108     -31.058  30.308  -4.185  1.00 22.18           H  
ATOM   1752  CA  GLY A 108     -31.212  31.018  -2.191  1.00 22.18           C  
ATOM   1753  HA2 GLY A 108     -31.101  32.016  -1.768  1.00 22.18           H  
ATOM   1754  HA3 GLY A 108     -30.670  30.320  -1.554  1.00 22.18           H  
ATOM   1755  C   GLY A 108     -32.714  30.650  -2.130  1.00 22.18           C  
ATOM   1756  O   GLY A 108     -33.334  30.460  -3.169  1.00 22.18           O  
ATOM   1757  N   TYR A 109     -33.287  30.635  -0.908  1.00 22.24           N  
ATOM   1758  H   TYR A 109     -32.656  30.760  -0.130  1.00 22.24           H  
ATOM   1759  CA  TYR A 109     -34.728  30.447  -0.568  1.00 22.24           C  
ATOM   1760  HA  TYR A 109     -34.809  30.572   0.512  1.00 22.24           H  
ATOM   1761  C   TYR A 109     -35.339  29.038  -0.845  1.00 22.24           C  
ATOM   1762  CB  TYR A 109     -35.555  31.584  -1.227  1.00 22.24           C  
ATOM   1763  HB2 TYR A 109     -36.598  31.269  -1.268  1.00 22.24           H  
ATOM   1764  HB3 TYR A 109     -35.269  31.684  -2.274  1.00 22.24           H  
ATOM   1765  O   TYR A 109     -34.868  28.329  -1.720  1.00 22.24           O  
ATOM   1766  CG  TYR A 109     -35.533  32.982  -0.613  1.00 22.24           C  
ATOM   1767  CD1 TYR A 109     -36.483  33.916  -1.075  1.00 22.24           C  
ATOM   1768  HD1 TYR A 109     -37.162  33.634  -1.866  1.00 22.24           H  
ATOM   1769  CD2 TYR A 109     -34.598  33.378   0.369  1.00 22.24           C  
ATOM   1770  HD2 TYR A 109     -33.835  32.694   0.711  1.00 22.24           H  
ATOM   1771  CE1 TYR A 109     -36.524  35.220  -0.547  1.00 22.24           C  
ATOM   1772  HE1 TYR A 109     -37.221  35.947  -0.936  1.00 22.24           H  
ATOM   1773  CE2 TYR A 109     -34.624  34.687   0.892  1.00 22.24           C  
ATOM   1774  HE2 TYR A 109     -33.892  34.988   1.627  1.00 22.24           H  
ATOM   1775  OH  TYR A 109     -35.692  36.837   0.999  1.00 22.24           O  
ATOM   1776  HH  TYR A 109     -34.886  37.089   1.455  1.00 22.24           H  
ATOM   1777  CZ  TYR A 109     -35.592  35.607   0.437  1.00 22.24           C  
ATOM   1778  N   LYS A 110     -36.396  28.547  -0.154  1.00 21.99           N  
ATOM   1779  H   LYS A 110     -36.755  27.701  -0.573  1.00 21.99           H  
ATOM   1780  CA  LYS A 110     -37.011  28.886   1.164  1.00 21.99           C  
ATOM   1781  HA  LYS A 110     -36.223  29.036   1.903  1.00 21.99           H  
ATOM   1782  C   LYS A 110     -37.940  27.749   1.675  1.00 21.99           C  
ATOM   1783  CB  LYS A 110     -37.907  30.148   1.064  1.00 21.99           C  
ATOM   1784  HB2 LYS A 110     -38.918  29.919   1.400  1.00 21.99           H  
ATOM   1785  HB3 LYS A 110     -38.020  30.448   0.022  1.00 21.99           H  
ATOM   1786  O   LYS A 110     -38.774  27.304   0.906  1.00 21.99           O  
ATOM   1787  CG  LYS A 110     -37.403  31.321   1.915  1.00 21.99           C  
ATOM   1788  HG2 LYS A 110     -36.377  31.563   1.638  1.00 21.99           H  
ATOM   1789  HG3 LYS A 110     -37.410  31.033   2.966  1.00 21.99           H  
ATOM   1790  CD  LYS A 110     -38.285  32.562   1.719  1.00 21.99           C  
ATOM   1791  HD2 LYS A 110     -38.327  32.796   0.655  1.00 21.99           H  
ATOM   1792  HD3 LYS A 110     -39.295  32.352   2.071  1.00 21.99           H  
ATOM   1793  CE  LYS A 110     -37.697  33.750   2.489  1.00 21.99           C  
ATOM   1794  HE2 LYS A 110     -37.837  33.583   3.557  1.00 21.99           H  
ATOM   1795  HE3 LYS A 110     -36.626  33.785   2.292  1.00 21.99           H  
ATOM   1796  NZ  LYS A 110     -38.312  35.035   2.072  1.00 21.99           N  
ATOM   1797  HZ1 LYS A 110     -37.902  35.808   2.576  1.00 21.99           H  
ATOM   1798  HZ2 LYS A 110     -38.128  35.195   1.092  1.00 21.99           H  
ATOM   1799  HZ3 LYS A 110     -39.310  35.030   2.224  1.00 21.99           H  
ATOM   1800  N   ILE A 111     -37.858  27.442   2.983  1.00 21.85           N  
ATOM   1801  H   ILE A 111     -36.972  27.683   3.402  1.00 21.85           H  
ATOM   1802  CA  ILE A 111     -38.950  27.244   3.989  1.00 21.85           C  
ATOM   1803  HA  ILE A 111     -38.450  26.805   4.852  1.00 21.85           H  
ATOM   1804  C   ILE A 111     -40.134  26.259   3.727  1.00 21.85           C  
ATOM   1805  CB  ILE A 111     -39.425  28.659   4.447  1.00 21.85           C  
ATOM   1806  HB  ILE A 111     -39.595  29.258   3.552  1.00 21.85           H  
ATOM   1807  O   ILE A 111     -40.691  26.195   2.641  1.00 21.85           O  
ATOM   1808  CG1 ILE A 111     -38.301  29.335   5.276  1.00 21.85           C  
ATOM   1809 HG12 ILE A 111     -38.128  28.758   6.184  1.00 21.85           H  
ATOM   1810 HG13 ILE A 111     -37.375  29.329   4.701  1.00 21.85           H  
ATOM   1811  CG2 ILE A 111     -40.746  28.692   5.238  1.00 21.85           C  
ATOM   1812 HG21 ILE A 111     -41.556  28.312   4.615  1.00 21.85           H  
ATOM   1813 HG22 ILE A 111     -41.021  29.715   5.495  1.00 21.85           H  
ATOM   1814 HG23 ILE A 111     -40.667  28.105   6.152  1.00 21.85           H  
ATOM   1815  CD1 ILE A 111     -38.572  30.793   5.675  1.00 21.85           C  
ATOM   1816 HD11 ILE A 111     -37.653  31.236   6.061  1.00 21.85           H  
ATOM   1817 HD12 ILE A 111     -39.327  30.839   6.460  1.00 21.85           H  
ATOM   1818 HD13 ILE A 111     -38.909  31.365   4.810  1.00 21.85           H  
ATOM   1819  N   SER A 112     -40.629  25.655   4.830  1.00 22.57           N  
ATOM   1820  H   SER A 112     -40.071  25.755   5.666  1.00 22.57           H  
ATOM   1821  CA  SER A 112     -41.898  24.893   5.026  1.00 22.57           C  
ATOM   1822  HA  SER A 112     -42.044  24.894   6.107  1.00 22.57           H  
ATOM   1823  C   SER A 112     -41.893  23.396   4.624  1.00 22.57           C  
ATOM   1824  CB  SER A 112     -43.108  25.669   4.477  1.00 22.57           C  
ATOM   1825  HB2 SER A 112     -43.016  26.724   4.735  1.00 22.57           H  
ATOM   1826  HB3 SER A 112     -44.026  25.311   4.944  1.00 22.57           H  
ATOM   1827  O   SER A 112     -41.101  23.006   3.775  1.00 22.57           O  
ATOM   1828  OG  SER A 112     -43.228  25.535   3.079  1.00 22.57           O  
ATOM   1829  HG  SER A 112     -42.360  25.682   2.697  1.00 22.57           H  
ATOM   1830  N   ASN A 113     -42.694  22.494   5.228  1.00 22.01           N  
ATOM   1831  H   ASN A 113     -42.558  21.546   4.909  1.00 22.01           H  
ATOM   1832  CA  ASN A 113     -43.641  22.645   6.357  1.00 22.01           C  
ATOM   1833  HA  ASN A 113     -43.310  23.473   6.985  1.00 22.01           H  
ATOM   1834  C   ASN A 113     -43.708  21.399   7.286  1.00 22.01           C  
ATOM   1835  CB  ASN A 113     -45.057  22.966   5.824  1.00 22.01           C  
ATOM   1836  HB2 ASN A 113     -45.013  23.469   4.858  1.00 22.01           H  
ATOM   1837  HB3 ASN A 113     -45.618  22.043   5.674  1.00 22.01           H  
ATOM   1838  O   ASN A 113     -43.044  20.397   7.042  1.00 22.01           O  
ATOM   1839  CG  ASN A 113     -45.795  23.868   6.800  1.00 22.01           C  
ATOM   1840  ND2 ASN A 113     -46.760  23.370   7.538  1.00 22.01           N  
ATOM   1841 HD21 ASN A 113     -47.037  22.400   7.491  1.00 22.01           H  
ATOM   1842 HD22 ASN A 113     -47.230  24.000   8.171  1.00 22.01           H  
ATOM   1843  OD1 ASN A 113     -45.429  25.014   6.989  1.00 22.01           O  
ATOM   1844  N   ILE A 114     -44.537  21.480   8.336  1.00 22.71           N  
ATOM   1845  H   ILE A 114     -45.081  22.328   8.418  1.00 22.71           H  
ATOM   1846  CA  ILE A 114     -44.917  20.422   9.297  1.00 22.71           C  
ATOM   1847  HA  ILE A 114     -44.186  19.613   9.271  1.00 22.71           H  
ATOM   1848  C   ILE A 114     -46.311  19.862   8.934  1.00 22.71           C  
ATOM   1849  CB  ILE A 114     -44.967  21.035  10.727  1.00 22.71           C  
ATOM   1850  HB  ILE A 114     -45.755  21.788  10.727  1.00 22.71           H  
ATOM   1851  O   ILE A 114     -47.117  20.644   8.423  1.00 22.71           O  
ATOM   1852  CG1 ILE A 114     -43.649  21.741  11.139  1.00 22.71           C  
ATOM   1853 HG12 ILE A 114     -43.247  22.317  10.306  1.00 22.71           H  
ATOM   1854 HG13 ILE A 114     -42.904  20.993  11.410  1.00 22.71           H  
ATOM   1855  CG2 ILE A 114     -45.334  19.978  11.787  1.00 22.71           C  
ATOM   1856 HG21 ILE A 114     -46.355  19.625  11.646  1.00 22.71           H  
ATOM   1857 HG22 ILE A 114     -44.648  19.131  11.742  1.00 22.71           H  
ATOM   1858 HG23 ILE A 114     -45.306  20.401  12.791  1.00 22.71           H  
ATOM   1859  CD1 ILE A 114     -43.827  22.730  12.301  1.00 22.71           C  
ATOM   1860 HD11 ILE A 114     -44.590  23.467  12.049  1.00 22.71           H  
ATOM   1861 HD12 ILE A 114     -42.884  23.247  12.479  1.00 22.71           H  
ATOM   1862 HD13 ILE A 114     -44.112  22.210  13.216  1.00 22.71           H  
ATOM   1863  N   ILE A 115     -46.578  18.568   9.202  1.00 22.13           N  
ATOM   1864  H   ILE A 115     -45.783  17.984   9.417  1.00 22.13           H  
ATOM   1865  CA  ILE A 115     -47.880  17.938   9.581  1.00 22.13           C  
ATOM   1866  HA  ILE A 115     -48.139  18.305  10.574  1.00 22.13           H  
ATOM   1867  C   ILE A 115     -47.708  16.392   9.682  1.00 22.13           C  
ATOM   1868  CB  ILE A 115     -49.016  18.322   8.574  1.00 22.13           C  
ATOM   1869  HB  ILE A 115     -48.542  18.643   7.647  1.00 22.13           H  
ATOM   1870  O   ILE A 115     -46.944  15.846   8.889  1.00 22.13           O  
ATOM   1871  CG1 ILE A 115     -49.849  19.504   9.138  1.00 22.13           C  
ATOM   1872 HG12 ILE A 115     -50.613  19.128   9.818  1.00 22.13           H  
ATOM   1873 HG13 ILE A 115     -49.208  20.167   9.719  1.00 22.13           H  
ATOM   1874  CG2 ILE A 115     -49.982  17.188   8.172  1.00 22.13           C  
ATOM   1875 HG21 ILE A 115     -50.721  17.552   7.458  1.00 22.13           H  
ATOM   1876 HG22 ILE A 115     -50.505  16.800   9.046  1.00 22.13           H  
ATOM   1877 HG23 ILE A 115     -49.434  16.377   7.692  1.00 22.13           H  
ATOM   1878  CD1 ILE A 115     -50.535  20.349   8.056  1.00 22.13           C  
ATOM   1879 HD11 ILE A 115     -51.269  19.754   7.512  1.00 22.13           H  
ATOM   1880 HD12 ILE A 115     -51.046  21.189   8.527  1.00 22.13           H  
ATOM   1881 HD13 ILE A 115     -49.791  20.735   7.358  1.00 22.13           H  
ATOM   1882  N   ASP A 116     -48.408  15.604  10.521  1.00 22.39           N  
ATOM   1883  H   ASP A 116     -48.388  14.627  10.266  1.00 22.39           H  
ATOM   1884  CA  ASP A 116     -48.817  15.776  11.937  1.00 22.39           C  
ATOM   1885  HA  ASP A 116     -47.924  16.029  12.509  1.00 22.39           H  
ATOM   1886  C   ASP A 116     -49.369  14.442  12.541  1.00 22.39           C  
ATOM   1887  CB  ASP A 116     -49.848  16.907  12.124  1.00 22.39           C  
ATOM   1888  HB2 ASP A 116     -50.839  16.505  12.334  1.00 22.39           H  
ATOM   1889  HB3 ASP A 116     -49.956  17.510  11.222  1.00 22.39           H  
ATOM   1890  O   ASP A 116     -49.322  13.412  11.870  1.00 22.39           O  
ATOM   1891  CG  ASP A 116     -49.383  17.784  13.284  1.00 22.39           C  
ATOM   1892  OD1 ASP A 116     -49.478  17.292  14.432  1.00 22.39           O  
ATOM   1893  OD2 ASP A 116     -48.829  18.871  13.001  1.00 22.39           O  
ATOM   1894  N   GLU A 117     -49.923  14.487  13.767  1.00 23.25           N  
ATOM   1895  H   GLU A 117     -49.880  15.395  14.208  1.00 23.25           H  
ATOM   1896  CA  GLU A 117     -50.763  13.469  14.463  1.00 23.25           C  
ATOM   1897  HA  GLU A 117     -51.064  13.966  15.385  1.00 23.25           H  
ATOM   1898  C   GLU A 117     -50.139  12.132  14.970  1.00 23.25           C  
ATOM   1899  CB  GLU A 117     -52.089  13.209  13.712  1.00 23.25           C  
ATOM   1900  HB2 GLU A 117     -52.610  12.402  14.227  1.00 23.25           H  
ATOM   1901  HB3 GLU A 117     -51.883  12.879  12.694  1.00 23.25           H  
ATOM   1902  O   GLU A 117     -49.112  11.648  14.503  1.00 23.25           O  
ATOM   1903  CG  GLU A 117     -53.028  14.429  13.686  1.00 23.25           C  
ATOM   1904  HG2 GLU A 117     -52.590  15.199  13.050  1.00 23.25           H  
ATOM   1905  HG3 GLU A 117     -53.098  14.830  14.698  1.00 23.25           H  
ATOM   1906  CD  GLU A 117     -54.453  14.114  13.187  1.00 23.25           C  
ATOM   1907  OE1 GLU A 117     -55.260  15.070  13.132  1.00 23.25           O  
ATOM   1908  OE2 GLU A 117     -54.748  12.931  12.895  1.00 23.25           O  
ATOM   1909  N   THR A 118     -50.793  11.523  15.985  1.00 23.18           N  
ATOM   1910  H   THR A 118     -51.665  11.944  16.270  1.00 23.18           H  
ATOM   1911  CA  THR A 118     -50.527  10.180  16.581  1.00 23.18           C  
ATOM   1912  HA  THR A 118     -50.227   9.498  15.786  1.00 23.18           H  
ATOM   1913  C   THR A 118     -51.797   9.616  17.262  1.00 23.18           C  
ATOM   1914  CB  THR A 118     -49.419  10.210  17.655  1.00 23.18           C  
ATOM   1915  HB  THR A 118     -49.343   9.211  18.085  1.00 23.18           H  
ATOM   1916  O   THR A 118     -52.664  10.407  17.633  1.00 23.18           O  
ATOM   1917  CG2 THR A 118     -48.028  10.592  17.159  1.00 23.18           C  
ATOM   1918 HG21 THR A 118     -47.761   9.974  16.301  1.00 23.18           H  
ATOM   1919 HG22 THR A 118     -48.003  11.642  16.865  1.00 23.18           H  
ATOM   1920 HG23 THR A 118     -47.301  10.431  17.955  1.00 23.18           H  
ATOM   1921  OG1 THR A 118     -49.746  11.108  18.686  1.00 23.18           O  
ATOM   1922  HG1 THR A 118     -50.059  11.908  18.258  1.00 23.18           H  
ATOM   1923  N   ILE A 119     -51.941   8.286  17.471  1.00 22.10           N  
ATOM   1924  H   ILE A 119     -51.226   7.648  17.152  1.00 22.10           H  
ATOM   1925  CA  ILE A 119     -53.191   7.704  18.028  1.00 22.10           C  
ATOM   1926  HA  ILE A 119     -53.597   8.461  18.700  1.00 22.10           H  
ATOM   1927  C   ILE A 119     -53.067   6.411  18.894  1.00 22.10           C  
ATOM   1928  CB  ILE A 119     -54.236   7.570  16.887  1.00 22.10           C  
ATOM   1929  HB  ILE A 119     -54.276   8.533  16.379  1.00 22.10           H  
ATOM   1930  O   ILE A 119     -52.556   5.384  18.467  1.00 22.10           O  
ATOM   1931  CG1 ILE A 119     -55.647   7.309  17.451  1.00 22.10           C  
ATOM   1932 HG12 ILE A 119     -55.817   7.975  18.297  1.00 22.10           H  
ATOM   1933 HG13 ILE A 119     -55.713   6.277  17.795  1.00 22.10           H  
ATOM   1934  CG2 ILE A 119     -53.847   6.521  15.828  1.00 22.10           C  
ATOM   1935 HG21 ILE A 119     -54.513   6.594  14.968  1.00 22.10           H  
ATOM   1936 HG22 ILE A 119     -53.914   5.515  16.243  1.00 22.10           H  
ATOM   1937 HG23 ILE A 119     -52.829   6.694  15.478  1.00 22.10           H  
ATOM   1938  CD1 ILE A 119     -56.774   7.561  16.441  1.00 22.10           C  
ATOM   1939 HD11 ILE A 119     -56.706   8.577  16.052  1.00 22.10           H  
ATOM   1940 HD12 ILE A 119     -56.712   6.850  15.617  1.00 22.10           H  
ATOM   1941 HD13 ILE A 119     -57.736   7.435  16.938  1.00 22.10           H  
ATOM   1942  N   ILE A 120     -53.570   6.516  20.135  1.00 21.56           N  
ATOM   1943  H   ILE A 120     -53.738   7.479  20.385  1.00 21.56           H  
ATOM   1944  CA  ILE A 120     -54.318   5.571  21.016  1.00 21.56           C  
ATOM   1945  HA  ILE A 120     -53.998   5.815  22.028  1.00 21.56           H  
ATOM   1946  C   ILE A 120     -54.123   4.019  20.903  1.00 21.56           C  
ATOM   1947  CB  ILE A 120     -55.829   5.979  20.958  1.00 21.56           C  
ATOM   1948  HB  ILE A 120     -56.180   5.820  19.939  1.00 21.56           H  
ATOM   1949  O   ILE A 120     -54.809   3.369  20.123  1.00 21.56           O  
ATOM   1950  CG1 ILE A 120     -56.029   7.481  21.315  1.00 21.56           C  
ATOM   1951 HG12 ILE A 120     -55.395   8.105  20.685  1.00 21.56           H  
ATOM   1952 HG13 ILE A 120     -55.729   7.649  22.349  1.00 21.56           H  
ATOM   1953  CG2 ILE A 120     -56.735   5.144  21.883  1.00 21.56           C  
ATOM   1954 HG21 ILE A 120     -56.715   4.097  21.578  1.00 21.56           H  
ATOM   1955 HG22 ILE A 120     -57.776   5.451  21.783  1.00 21.56           H  
ATOM   1956 HG23 ILE A 120     -56.426   5.251  22.923  1.00 21.56           H  
ATOM   1957  CD1 ILE A 120     -57.454   8.019  21.122  1.00 21.56           C  
ATOM   1958 HD11 ILE A 120     -57.822   7.752  20.131  1.00 21.56           H  
ATOM   1959 HD12 ILE A 120     -58.125   7.623  21.884  1.00 21.56           H  
ATOM   1960 HD13 ILE A 120     -57.442   9.105  21.212  1.00 21.56           H  
ATOM   1961  N   LYS A 121     -53.404   3.453  21.904  1.00 21.55           N  
ATOM   1962  H   LYS A 121     -52.713   4.070  22.305  1.00 21.55           H  
ATOM   1963  CA  LYS A 121     -53.750   2.265  22.763  1.00 21.55           C  
ATOM   1964  HA  LYS A 121     -52.955   2.202  23.506  1.00 21.55           H  
ATOM   1965  C   LYS A 121     -53.786   0.821  22.159  1.00 21.55           C  
ATOM   1966  CB  LYS A 121     -55.037   2.657  23.532  1.00 21.55           C  
ATOM   1967  HB2 LYS A 121     -54.954   3.704  23.824  1.00 21.55           H  
ATOM   1968  HB3 LYS A 121     -55.882   2.550  22.852  1.00 21.55           H  
ATOM   1969  O   LYS A 121     -53.731   0.644  20.952  1.00 21.55           O  
ATOM   1970  CG  LYS A 121     -55.367   1.871  24.805  1.00 21.55           C  
ATOM   1971  HG2 LYS A 121     -55.614   0.851  24.511  1.00 21.55           H  
ATOM   1972  HG3 LYS A 121     -54.503   1.869  25.470  1.00 21.55           H  
ATOM   1973  CD  LYS A 121     -56.591   2.431  25.549  1.00 21.55           C  
ATOM   1974  HD2 LYS A 121     -56.399   3.465  25.835  1.00 21.55           H  
ATOM   1975  HD3 LYS A 121     -57.454   2.410  24.883  1.00 21.55           H  
ATOM   1976  CE  LYS A 121     -56.903   1.614  26.813  1.00 21.55           C  
ATOM   1977  HE2 LYS A 121     -57.803   2.006  27.287  1.00 21.55           H  
ATOM   1978  HE3 LYS A 121     -56.072   1.724  27.509  1.00 21.55           H  
ATOM   1979  NZ  LYS A 121     -57.071   0.177  26.504  1.00 21.55           N  
ATOM   1980  HZ1 LYS A 121     -57.096  -0.421  27.318  1.00 21.55           H  
ATOM   1981  HZ2 LYS A 121     -56.212  -0.172  26.104  1.00 21.55           H  
ATOM   1982  HZ3 LYS A 121     -57.813  -0.038  25.854  1.00 21.55           H  
ATOM   1983  N   PHE A 122     -53.923  -0.184  23.052  1.00 22.69           N  
ATOM   1984  H   PHE A 122     -53.941   0.090  24.024  1.00 22.69           H  
ATOM   1985  CA  PHE A 122     -54.146  -1.643  22.869  1.00 22.69           C  
ATOM   1986  HA  PHE A 122     -54.416  -2.014  23.857  1.00 22.69           H  
ATOM   1987  C   PHE A 122     -52.916  -2.483  22.460  1.00 22.69           C  
ATOM   1988  CB  PHE A 122     -55.402  -1.913  22.025  1.00 22.69           C  
ATOM   1989  HB2 PHE A 122     -55.575  -2.988  22.000  1.00 22.69           H  
ATOM   1990  HB3 PHE A 122     -55.217  -1.595  20.999  1.00 22.69           H  
ATOM   1991  O   PHE A 122     -52.245  -2.149  21.491  1.00 22.69           O  
ATOM   1992  CG  PHE A 122     -56.661  -1.233  22.547  1.00 22.69           C  
ATOM   1993  CD1 PHE A 122     -57.428  -1.842  23.559  1.00 22.69           C  
ATOM   1994  HD1 PHE A 122     -57.135  -2.808  23.941  1.00 22.69           H  
ATOM   1995  CD2 PHE A 122     -57.072   0.006  22.018  1.00 22.69           C  
ATOM   1996  HD2 PHE A 122     -56.500   0.467  21.226  1.00 22.69           H  
ATOM   1997  CE1 PHE A 122     -58.598  -1.221  24.036  1.00 22.69           C  
ATOM   1998  HE1 PHE A 122     -59.207  -1.726  24.771  1.00 22.69           H  
ATOM   1999  CE2 PHE A 122     -58.232   0.636  22.504  1.00 22.69           C  
ATOM   2000  HE2 PHE A 122     -58.549   1.575  22.073  1.00 22.69           H  
ATOM   2001  CZ  PHE A 122     -58.999   0.022  23.511  1.00 22.69           C  
ATOM   2002  HZ  PHE A 122     -59.914   0.484  23.849  1.00 22.69           H  
ATOM   2003  N   GLU A 123     -52.473  -3.553  23.147  1.00 21.00           N  
ATOM   2004  H   GLU A 123     -51.696  -3.969  22.653  1.00 21.00           H  
ATOM   2005  CA  GLU A 123     -52.900  -4.331  24.349  1.00 21.00           C  
ATOM   2006  HA  GLU A 123     -51.970  -4.839  24.604  1.00 21.00           H  
ATOM   2007  C   GLU A 123     -53.865  -5.536  24.163  1.00 21.00           C  
ATOM   2008  CB  GLU A 123     -53.148  -3.459  25.605  1.00 21.00           C  
ATOM   2009  HB2 GLU A 123     -52.717  -2.472  25.433  1.00 21.00           H  
ATOM   2010  HB3 GLU A 123     -52.593  -3.894  26.436  1.00 21.00           H  
ATOM   2011  O   GLU A 123     -54.784  -5.482  23.351  1.00 21.00           O  
ATOM   2012  CG  GLU A 123     -54.621  -3.343  26.046  1.00 21.00           C  
ATOM   2013  HG2 GLU A 123     -55.276  -3.518  25.192  1.00 21.00           H  
ATOM   2014  HG3 GLU A 123     -54.829  -4.124  26.778  1.00 21.00           H  
ATOM   2015  CD  GLU A 123     -54.984  -1.967  26.621  1.00 21.00           C  
ATOM   2016  OE1 GLU A 123     -55.797  -1.885  27.569  1.00 21.00           O  
ATOM   2017  OE2 GLU A 123     -54.631  -0.926  26.013  1.00 21.00           O  
ATOM   2018  N   TYR A 124     -53.640  -6.598  24.968  1.00 21.56           N  
ATOM   2019  H   TYR A 124     -52.902  -6.490  25.649  1.00 21.56           H  
ATOM   2020  CA  TYR A 124     -54.184  -7.980  24.866  1.00 21.56           C  
ATOM   2021  HA  TYR A 124     -53.683  -8.524  25.667  1.00 21.56           H  
ATOM   2022  C   TYR A 124     -53.725  -8.746  23.585  1.00 21.56           C  
ATOM   2023  CB  TYR A 124     -55.704  -7.976  25.176  1.00 21.56           C  
ATOM   2024  HB2 TYR A 124     -56.007  -6.954  25.405  1.00 21.56           H  
ATOM   2025  HB3 TYR A 124     -56.232  -8.236  24.259  1.00 21.56           H  
ATOM   2026  O   TYR A 124     -53.070  -8.148  22.733  1.00 21.56           O  
ATOM   2027  CG  TYR A 124     -56.266  -8.838  26.314  1.00 21.56           C  
ATOM   2028  CD1 TYR A 124     -57.669  -8.886  26.461  1.00 21.56           C  
ATOM   2029  HD1 TYR A 124     -58.296  -8.322  25.786  1.00 21.56           H  
ATOM   2030  CD2 TYR A 124     -55.467  -9.586  27.215  1.00 21.56           C  
ATOM   2031  HD2 TYR A 124     -54.389  -9.598  27.169  1.00 21.56           H  
ATOM   2032  CE1 TYR A 124     -58.267  -9.696  27.448  1.00 21.56           C  
ATOM   2033  HE1 TYR A 124     -59.342  -9.757  27.538  1.00 21.56           H  
ATOM   2034  CE2 TYR A 124     -56.062 -10.413  28.185  1.00 21.56           C  
ATOM   2035  HE2 TYR A 124     -55.434 -11.018  28.822  1.00 21.56           H  
ATOM   2036  OH  TYR A 124     -58.029 -11.297  29.223  1.00 21.56           O  
ATOM   2037  HH  TYR A 124     -57.359 -11.837  29.648  1.00 21.56           H  
ATOM   2038  CZ  TYR A 124     -57.462 -10.478  28.301  1.00 21.56           C  
ATOM   2039  N   GLN A 125     -53.895 -10.068  23.400  1.00 24.44           N  
ATOM   2040  H   GLN A 125     -53.429 -10.421  22.577  1.00 24.44           H  
ATOM   2041  CA  GLN A 125     -54.648 -11.106  24.137  1.00 24.44           C  
ATOM   2042  HA  GLN A 125     -54.770 -10.816  25.181  1.00 24.44           H  
ATOM   2043  C   GLN A 125     -53.925 -12.484  24.101  1.00 24.44           C  
ATOM   2044  CB  GLN A 125     -56.031 -11.247  23.461  1.00 24.44           C  
ATOM   2045  HB2 GLN A 125     -56.388 -10.267  23.141  1.00 24.44           H  
ATOM   2046  HB3 GLN A 125     -55.911 -11.853  22.563  1.00 24.44           H  
ATOM   2047  O   GLN A 125     -53.157 -12.747  23.176  1.00 24.44           O  
ATOM   2048  CG  GLN A 125     -57.127 -11.867  24.341  1.00 24.44           C  
ATOM   2049  HG2 GLN A 125     -56.728 -12.688  24.936  1.00 24.44           H  
ATOM   2050  HG3 GLN A 125     -57.509 -11.117  25.034  1.00 24.44           H  
ATOM   2051  CD  GLN A 125     -58.287 -12.389  23.501  1.00 24.44           C  
ATOM   2052  NE2 GLN A 125     -58.284 -13.655  23.155  1.00 24.44           N  
ATOM   2053 HE21 GLN A 125     -59.058 -13.997  22.604  1.00 24.44           H  
ATOM   2054 HE22 GLN A 125     -57.536 -14.255  23.475  1.00 24.44           H  
ATOM   2055  OE1 GLN A 125     -59.195 -11.665  23.122  1.00 24.44           O  
ATOM   2056  N   GLU A 126     -54.204 -13.368  25.067  1.00 23.11           N  
ATOM   2057  H   GLU A 126     -54.711 -13.028  25.872  1.00 23.11           H  
ATOM   2058  CA  GLU A 126     -53.874 -14.819  25.096  1.00 23.11           C  
ATOM   2059  HA  GLU A 126     -53.056 -15.025  24.406  1.00 23.11           H  
ATOM   2060  C   GLU A 126     -55.103 -15.687  24.651  1.00 23.11           C  
ATOM   2061  CB  GLU A 126     -53.394 -15.130  26.533  1.00 23.11           C  
ATOM   2062  HB2 GLU A 126     -54.243 -15.069  27.214  1.00 23.11           H  
ATOM   2063  HB3 GLU A 126     -53.016 -16.151  26.574  1.00 23.11           H  
ATOM   2064  O   GLU A 126     -56.091 -15.074  24.224  1.00 23.11           O  
ATOM   2065  CG  GLU A 126     -52.243 -14.243  27.049  1.00 23.11           C  
ATOM   2066  HG2 GLU A 126     -51.834 -13.635  26.242  1.00 23.11           H  
ATOM   2067  HG3 GLU A 126     -51.435 -14.897  27.379  1.00 23.11           H  
ATOM   2068  CD  GLU A 126     -52.670 -13.343  28.218  1.00 23.11           C  
ATOM   2069  OE1 GLU A 126     -52.051 -13.461  29.300  1.00 23.11           O  
ATOM   2070  OE2 GLU A 126     -53.590 -12.515  28.011  1.00 23.11           O  
ATOM   2071  N   PRO A 127     -55.168 -17.048  24.735  1.00 30.53           N  
ATOM   2072  CA  PRO A 127     -54.192 -18.082  25.152  1.00 30.53           C  
ATOM   2073  HA  PRO A 127     -53.177 -17.696  25.237  1.00 30.53           H  
ATOM   2074  C   PRO A 127     -54.153 -19.333  24.205  1.00 30.53           C  
ATOM   2075  CB  PRO A 127     -54.770 -18.445  26.530  1.00 30.53           C  
ATOM   2076  HB2 PRO A 127     -54.372 -19.370  26.947  1.00 30.53           H  
ATOM   2077  HB3 PRO A 127     -54.585 -17.638  27.239  1.00 30.53           H  
ATOM   2078  O   PRO A 127     -54.524 -19.217  23.040  1.00 30.53           O  
ATOM   2079  CG  PRO A 127     -56.277 -18.522  26.253  1.00 30.53           C  
ATOM   2080  HG2 PRO A 127     -56.840 -18.120  27.095  1.00 30.53           H  
ATOM   2081  HG3 PRO A 127     -56.588 -19.546  26.047  1.00 30.53           H  
ATOM   2082  CD  PRO A 127     -56.470 -17.668  24.995  1.00 30.53           C  
ATOM   2083  HD2 PRO A 127     -56.756 -18.299  24.154  1.00 30.53           H  
ATOM   2084  HD3 PRO A 127     -57.254 -16.934  25.179  1.00 30.53           H  
ATOM   2085  N   GLU A 128     -53.764 -20.515  24.727  1.00 24.86           N  
ATOM   2086  H   GLU A 128     -53.515 -20.512  25.706  1.00 24.86           H  
ATOM   2087  CA  GLU A 128     -54.099 -21.885  24.244  1.00 24.86           C  
ATOM   2088  HA  GLU A 128     -53.571 -22.561  24.917  1.00 24.86           H  
ATOM   2089  C   GLU A 128     -53.580 -22.364  22.850  1.00 24.86           C  
ATOM   2090  CB  GLU A 128     -55.602 -22.114  24.530  1.00 24.86           C  
ATOM   2091  HB2 GLU A 128     -56.036 -22.737  23.749  1.00 24.86           H  
ATOM   2092  HB3 GLU A 128     -56.148 -21.172  24.482  1.00 24.86           H  
ATOM   2093  O   GLU A 128     -52.915 -21.620  22.133  1.00 24.86           O  
ATOM   2094  CG  GLU A 128     -55.864 -22.781  25.896  1.00 24.86           C  
ATOM   2095  HG2 GLU A 128     -55.391 -23.763  25.909  1.00 24.86           H  
ATOM   2096  HG3 GLU A 128     -56.938 -22.940  25.995  1.00 24.86           H  
ATOM   2097  CD  GLU A 128     -55.351 -21.964  27.095  1.00 24.86           C  
ATOM   2098  OE1 GLU A 128     -54.109 -21.879  27.259  1.00 24.86           O  
ATOM   2099  OE2 GLU A 128     -56.190 -21.401  27.831  1.00 24.86           O  
ATOM   2100  N   GLU A 129     -53.713 -23.638  22.419  1.00 29.15           N  
ATOM   2101  H   GLU A 129     -53.229 -23.809  21.549  1.00 29.15           H  
ATOM   2102  CA  GLU A 129     -54.416 -24.823  22.981  1.00 29.15           C  
ATOM   2103  HA  GLU A 129     -54.593 -24.653  24.043  1.00 29.15           H  
ATOM   2104  C   GLU A 129     -53.582 -26.145  22.894  1.00 29.15           C  
ATOM   2105  CB  GLU A 129     -55.798 -24.980  22.286  1.00 29.15           C  
ATOM   2106  HB2 GLU A 129     -56.130 -24.019  21.894  1.00 29.15           H  
ATOM   2107  HB3 GLU A 129     -55.696 -25.655  21.436  1.00 29.15           H  
ATOM   2108  O   GLU A 129     -52.355 -26.118  22.796  1.00 29.15           O  
ATOM   2109  CG  GLU A 129     -56.884 -25.504  23.254  1.00 29.15           C  
ATOM   2110  HG2 GLU A 129     -56.485 -26.349  23.815  1.00 29.15           H  
ATOM   2111  HG3 GLU A 129     -57.113 -24.725  23.982  1.00 29.15           H  
ATOM   2112  CD  GLU A 129     -58.193 -25.948  22.577  1.00 29.15           C  
ATOM   2113  OE1 GLU A 129     -58.967 -26.663  23.253  1.00 29.15           O  
ATOM   2114  OE2 GLU A 129     -58.420 -25.581  21.401  1.00 29.15           O  
ATOM   2115  N   GLU A 130     -54.238 -27.312  22.989  1.00 25.89           N  
ATOM   2116  H   GLU A 130     -55.247 -27.260  22.996  1.00 25.89           H  
ATOM   2117  CA  GLU A 130     -53.675 -28.662  23.189  1.00 25.89           C  
ATOM   2118  HA  GLU A 130     -52.814 -28.596  23.855  1.00 25.89           H  
ATOM   2119  C   GLU A 130     -53.257 -29.433  21.908  1.00 25.89           C  
ATOM   2120  CB  GLU A 130     -54.761 -29.541  23.844  1.00 25.89           C  
ATOM   2121  HB2 GLU A 130     -55.548 -29.657  23.098  1.00 25.89           H  
ATOM   2122  HB3 GLU A 130     -54.347 -30.530  24.040  1.00 25.89           H  
ATOM   2123  O   GLU A 130     -53.558 -29.059  20.775  1.00 25.89           O  
ATOM   2124  CG  GLU A 130     -55.403 -29.106  25.164  1.00 25.89           C  
ATOM   2125  HG2 GLU A 130     -55.832 -28.109  25.068  1.00 25.89           H  
ATOM   2126  HG3 GLU A 130     -54.640 -29.087  25.942  1.00 25.89           H  
ATOM   2127  CD  GLU A 130     -56.512 -30.110  25.519  1.00 25.89           C  
ATOM   2128  OE1 GLU A 130     -56.624 -30.562  26.685  1.00 25.89           O  
ATOM   2129  OE2 GLU A 130     -57.289 -30.512  24.622  1.00 25.89           O  
ATOM   2130  N   ILE A 131     -52.728 -30.652  22.109  1.00 27.39           N  
ATOM   2131  H   ILE A 131     -52.348 -30.819  23.029  1.00 27.39           H  
ATOM   2132  CA  ILE A 131     -53.428 -31.844  21.586  1.00 27.39           C  
ATOM   2133  HA  ILE A 131     -54.455 -31.530  21.398  1.00 27.39           H  
ATOM   2134  C   ILE A 131     -53.522 -32.927  22.689  1.00 27.39           C  
ATOM   2135  CB  ILE A 131     -52.837 -32.311  20.235  1.00 27.39           C  
ATOM   2136  HB  ILE A 131     -52.428 -31.434  19.734  1.00 27.39           H  
ATOM   2137  O   ILE A 131     -52.791 -32.851  23.679  1.00 27.39           O  
ATOM   2138  CG1 ILE A 131     -53.963 -32.857  19.327  1.00 27.39           C  
ATOM   2139 HG12 ILE A 131     -54.775 -32.130  19.299  1.00 27.39           H  
ATOM   2140 HG13 ILE A 131     -54.353 -33.786  19.742  1.00 27.39           H  
ATOM   2141  CG2 ILE A 131     -51.691 -33.322  20.415  1.00 27.39           C  
ATOM   2142 HG21 ILE A 131     -51.176 -33.477  19.466  1.00 27.39           H  
ATOM   2143 HG22 ILE A 131     -50.974 -32.931  21.137  1.00 27.39           H  
ATOM   2144 HG23 ILE A 131     -52.074 -34.277  20.774  1.00 27.39           H  
ATOM   2145  CD1 ILE A 131     -53.526 -33.107  17.879  1.00 27.39           C  
ATOM   2146 HD11 ILE A 131     -53.095 -32.198  17.458  1.00 27.39           H  
ATOM   2147 HD12 ILE A 131     -54.394 -33.395  17.286  1.00 27.39           H  
ATOM   2148 HD13 ILE A 131     -52.793 -33.913  17.838  1.00 27.39           H  
ATOM   2149  N   LYS A 132     -54.456 -33.880  22.564  1.00 29.39           N  
ATOM   2150  H   LYS A 132     -54.941 -33.941  21.680  1.00 29.39           H  
ATOM   2151  CA  LYS A 132     -55.076 -34.610  23.694  1.00 29.39           C  
ATOM   2152  HA  LYS A 132     -54.730 -34.148  24.619  1.00 29.39           H  
ATOM   2153  C   LYS A 132     -54.723 -36.110  23.790  1.00 29.39           C  
ATOM   2154  CB  LYS A 132     -56.606 -34.399  23.578  1.00 29.39           C  
ATOM   2155  HB2 LYS A 132     -57.078 -35.311  23.213  1.00 29.39           H  
ATOM   2156  HB3 LYS A 132     -56.808 -33.621  22.842  1.00 29.39           H  
ATOM   2157  O   LYS A 132     -54.236 -36.695  22.826  1.00 29.39           O  
ATOM   2158  CG  LYS A 132     -57.281 -33.964  24.888  1.00 29.39           C  
ATOM   2159  HG2 LYS A 132     -57.222 -34.767  25.622  1.00 29.39           H  
ATOM   2160  HG3 LYS A 132     -56.763 -33.088  25.279  1.00 29.39           H  
ATOM   2161  CD  LYS A 132     -58.754 -33.618  24.613  1.00 29.39           C  
ATOM   2162  HD2 LYS A 132     -58.812 -32.895  23.800  1.00 29.39           H  
ATOM   2163  HD3 LYS A 132     -59.268 -34.524  24.292  1.00 29.39           H  
ATOM   2164  CE  LYS A 132     -59.495 -33.048  25.828  1.00 29.39           C  
ATOM   2165  HE2 LYS A 132     -60.556 -33.018  25.580  1.00 29.39           H  
ATOM   2166  HE3 LYS A 132     -59.359 -33.717  26.678  1.00 29.39           H  
ATOM   2167  NZ  LYS A 132     -59.031 -31.681  26.158  1.00 29.39           N  
ATOM   2168  HZ1 LYS A 132     -59.632 -31.154  26.775  1.00 29.39           H  
ATOM   2169  HZ2 LYS A 132     -58.091 -31.651  26.526  1.00 29.39           H  
ATOM   2170  HZ3 LYS A 132     -58.846 -31.141  25.324  1.00 29.39           H  
ATOM   2171  N   GLU A 133     -55.105 -36.708  24.929  1.00 28.81           N  
ATOM   2172  H   GLU A 133     -55.483 -36.087  25.631  1.00 28.81           H  
ATOM   2173  CA  GLU A 133     -55.285 -38.161  25.185  1.00 28.81           C  
ATOM   2174  HA  GLU A 133     -55.673 -38.237  26.201  1.00 28.81           H  
ATOM   2175  C   GLU A 133     -54.002 -39.044  25.244  1.00 28.81           C  
ATOM   2176  CB  GLU A 133     -56.428 -38.664  24.274  1.00 28.81           C  
ATOM   2177  HB2 GLU A 133     -56.277 -38.303  23.256  1.00 28.81           H  
ATOM   2178  HB3 GLU A 133     -56.449 -39.753  24.232  1.00 28.81           H  
ATOM   2179  O   GLU A 133     -52.921 -38.617  24.852  1.00 28.81           O  
ATOM   2180  CG  GLU A 133     -57.790 -38.183  24.807  1.00 28.81           C  
ATOM   2181  HG2 GLU A 133     -58.127 -38.873  25.580  1.00 28.81           H  
ATOM   2182  HG3 GLU A 133     -57.677 -37.206  25.278  1.00 28.81           H  
ATOM   2183  CD  GLU A 133     -58.846 -38.076  23.701  1.00 28.81           C  
ATOM   2184  OE1 GLU A 133     -59.421 -36.970  23.577  1.00 28.81           O  
ATOM   2185  OE2 GLU A 133     -59.063 -39.086  22.997  1.00 28.81           O  
ATOM   2186  N   ILE A 134     -54.005 -40.258  25.830  1.00 26.92           N  
ATOM   2187  H   ILE A 134     -53.084 -40.653  25.954  1.00 26.92           H  
ATOM   2188  CA  ILE A 134     -55.127 -41.131  26.248  1.00 26.92           C  
ATOM   2189  HA  ILE A 134     -56.010 -40.505  26.378  1.00 26.92           H  
ATOM   2190  C   ILE A 134     -54.905 -41.846  27.616  1.00 26.92           C  
ATOM   2191  CB  ILE A 134     -55.420 -42.129  25.086  1.00 26.92           C  
ATOM   2192  HB  ILE A 134     -55.267 -41.587  24.152  1.00 26.92           H  
ATOM   2193  O   ILE A 134     -53.864 -41.712  28.252  1.00 26.92           O  
ATOM   2194  CG1 ILE A 134     -56.891 -42.612  25.072  1.00 26.92           C  
ATOM   2195 HG12 ILE A 134     -57.547 -41.778  25.325  1.00 26.92           H  
ATOM   2196 HG13 ILE A 134     -57.038 -43.399  25.812  1.00 26.92           H  
ATOM   2197  CG2 ILE A 134     -54.432 -43.309  25.057  1.00 26.92           C  
ATOM   2198 HG21 ILE A 134     -54.549 -43.873  24.132  1.00 26.92           H  
ATOM   2199 HG22 ILE A 134     -53.408 -42.937  25.107  1.00 26.92           H  
ATOM   2200 HG23 ILE A 134     -54.606 -43.979  25.899  1.00 26.92           H  
ATOM   2201  CD1 ILE A 134     -57.343 -43.154  23.711  1.00 26.92           C  
ATOM   2202 HD11 ILE A 134     -56.759 -44.033  23.438  1.00 26.92           H  
ATOM   2203 HD12 ILE A 134     -58.394 -43.436  23.770  1.00 26.92           H  
ATOM   2204 HD13 ILE A 134     -57.227 -42.384  22.949  1.00 26.92           H  
ATOM   2205  N   GLN A 135     -55.939 -42.577  28.043  1.00 24.42           N  
ATOM   2206  H   GLN A 135     -56.715 -42.599  27.397  1.00 24.42           H  
ATOM   2207  CA  GLN A 135     -56.163 -43.423  29.238  1.00 24.42           C  
ATOM   2208  HA  GLN A 135     -56.125 -42.817  30.143  1.00 24.42           H  
ATOM   2209  C   GLN A 135     -55.165 -44.620  29.386  1.00 24.42           C  
ATOM   2210  CB  GLN A 135     -57.606 -43.930  29.000  1.00 24.42           C  
ATOM   2211  HB2 GLN A 135     -57.908 -44.653  29.757  1.00 24.42           H  
ATOM   2212  HB3 GLN A 135     -57.627 -44.459  28.047  1.00 24.42           H  
ATOM   2213  O   GLN A 135     -54.566 -45.013  28.389  1.00 24.42           O  
ATOM   2214  CG  GLN A 135     -58.695 -42.840  28.982  1.00 24.42           C  
ATOM   2215  HG2 GLN A 135     -58.390 -41.982  28.383  1.00 24.42           H  
ATOM   2216  HG3 GLN A 135     -58.881 -42.495  29.999  1.00 24.42           H  
ATOM   2217  CD  GLN A 135     -59.986 -43.382  28.380  1.00 24.42           C  
ATOM   2218  NE2 GLN A 135     -60.860 -43.973  29.157  1.00 24.42           N  
ATOM   2219 HE21 GLN A 135     -61.692 -44.356  28.732  1.00 24.42           H  
ATOM   2220 HE22 GLN A 135     -60.662 -44.084  30.141  1.00 24.42           H  
ATOM   2221  OE1 GLN A 135     -60.209 -43.307  27.183  1.00 24.42           O  
ATOM   2222  N   GLU A 136     -54.952 -45.312  30.529  1.00 26.47           N  
ATOM   2223  H   GLU A 136     -54.271 -46.049  30.417  1.00 26.47           H  
ATOM   2224  CA  GLU A 136     -55.469 -45.216  31.921  1.00 26.47           C  
ATOM   2225  HA  GLU A 136     -55.421 -44.180  32.258  1.00 26.47           H  
ATOM   2226  C   GLU A 136     -54.660 -46.090  32.936  1.00 26.47           C  
ATOM   2227  CB  GLU A 136     -56.930 -45.729  31.973  1.00 26.47           C  
ATOM   2228  HB2 GLU A 136     -57.027 -46.606  32.614  1.00 26.47           H  
ATOM   2229  HB3 GLU A 136     -57.248 -46.091  30.995  1.00 26.47           H  
ATOM   2230  O   GLU A 136     -53.765 -46.829  32.532  1.00 26.47           O  
ATOM   2231  CG  GLU A 136     -57.873 -44.652  32.520  1.00 26.47           C  
ATOM   2232  HG2 GLU A 136     -57.640 -44.481  33.571  1.00 26.47           H  
ATOM   2233  HG3 GLU A 136     -57.696 -43.718  31.987  1.00 26.47           H  
ATOM   2234  CD  GLU A 136     -59.341 -45.066  32.374  1.00 26.47           C  
ATOM   2235  OE1 GLU A 136     -60.095 -44.280  31.757  1.00 26.47           O  
ATOM   2236  OE2 GLU A 136     -59.695 -46.165  32.850  1.00 26.47           O  
ATOM   2237  N   ILE A 137     -55.115 -46.094  34.208  1.00 27.60           N  
ATOM   2238  H   ILE A 137     -55.784 -45.366  34.414  1.00 27.60           H  
ATOM   2239  CA  ILE A 137     -55.160 -47.227  35.178  1.00 27.60           C  
ATOM   2240  HA  ILE A 137     -55.996 -46.915  35.805  1.00 27.60           H  
ATOM   2241  C   ILE A 137     -54.028 -47.452  36.226  1.00 27.60           C  
ATOM   2242  CB  ILE A 137     -55.666 -48.538  34.496  1.00 27.60           C  
ATOM   2243  HB  ILE A 137     -55.989 -48.305  33.481  1.00 27.60           H  
ATOM   2244  O   ILE A 137     -52.849 -47.491  35.896  1.00 27.60           O  
ATOM   2245  CG1 ILE A 137     -56.924 -49.079  35.209  1.00 27.60           C  
ATOM   2246 HG12 ILE A 137     -56.677 -49.350  36.236  1.00 27.60           H  
ATOM   2247 HG13 ILE A 137     -57.671 -48.285  35.241  1.00 27.60           H  
ATOM   2248  CG2 ILE A 137     -54.567 -49.604  34.340  1.00 27.60           C  
ATOM   2249 HG21 ILE A 137     -53.689 -49.151  33.880  1.00 27.60           H  
ATOM   2250 HG22 ILE A 137     -54.283 -50.013  35.310  1.00 27.60           H  
ATOM   2251 HG23 ILE A 137     -54.908 -50.411  33.691  1.00 27.60           H  
ATOM   2252  CD1 ILE A 137     -57.571 -50.288  34.523  1.00 27.60           C  
ATOM   2253 HD11 ILE A 137     -58.509 -50.526  35.024  1.00 27.60           H  
ATOM   2254 HD12 ILE A 137     -56.915 -51.157  34.586  1.00 27.60           H  
ATOM   2255 HD13 ILE A 137     -57.776 -50.057  33.478  1.00 27.60           H  
ATOM   2256  N   GLN A 138     -54.476 -47.713  37.475  1.00 25.55           N  
ATOM   2257  H   GLN A 138     -55.473 -47.601  37.593  1.00 25.55           H  
ATOM   2258  CA  GLN A 138     -53.818 -48.273  38.691  1.00 25.55           C  
ATOM   2259  HA  GLN A 138     -54.591 -48.160  39.451  1.00 25.55           H  
ATOM   2260  C   GLN A 138     -52.593 -47.511  39.290  1.00 25.55           C  
ATOM   2261  CB  GLN A 138     -53.645 -49.799  38.547  1.00 25.55           C  
ATOM   2262  HB2 GLN A 138     -53.205 -50.201  39.459  1.00 25.55           H  
ATOM   2263  HB3 GLN A 138     -52.954 -50.001  37.728  1.00 25.55           H  
ATOM   2264  O   GLN A 138     -51.887 -46.808  38.578  1.00 25.55           O  
ATOM   2265  CG  GLN A 138     -54.987 -50.525  38.277  1.00 25.55           C  
ATOM   2266  HG2 GLN A 138     -54.921 -51.046  37.322  1.00 25.55           H  
ATOM   2267  HG3 GLN A 138     -55.802 -49.804  38.211  1.00 25.55           H  
ATOM   2268  CD  GLN A 138     -55.387 -51.539  39.342  1.00 25.55           C  
ATOM   2269  NE2 GLN A 138     -56.109 -51.133  40.362  1.00 25.55           N  
ATOM   2270 HE21 GLN A 138     -56.392 -50.167  40.441  1.00 25.55           H  
ATOM   2271 HE22 GLN A 138     -56.359 -51.817  41.062  1.00 25.55           H  
ATOM   2272  OE1 GLN A 138     -55.096 -52.721  39.251  1.00 25.55           O  
ATOM   2273  N   GLU A 139     -52.295 -47.449  40.606  1.00 27.46           N  
ATOM   2274  H   GLU A 139     -51.513 -46.824  40.731  1.00 27.46           H  
ATOM   2275  CA  GLU A 139     -52.625 -48.238  41.833  1.00 27.46           C  
ATOM   2276  HA  GLU A 139     -52.370 -47.583  42.666  1.00 27.46           H  
ATOM   2277  C   GLU A 139     -51.737 -49.501  42.047  1.00 27.46           C  
ATOM   2278  CB  GLU A 139     -54.130 -48.505  41.995  1.00 27.46           C  
ATOM   2279  HB2 GLU A 139     -54.412 -49.282  41.283  1.00 27.46           H  
ATOM   2280  HB3 GLU A 139     -54.311 -48.905  42.992  1.00 27.46           H  
ATOM   2281  O   GLU A 139     -51.212 -50.038  41.078  1.00 27.46           O  
ATOM   2282  CG  GLU A 139     -55.065 -47.292  41.871  1.00 27.46           C  
ATOM   2283  HG2 GLU A 139     -54.965 -46.678  42.766  1.00 27.46           H  
ATOM   2284  HG3 GLU A 139     -54.794 -46.672  41.016  1.00 27.46           H  
ATOM   2285  CD  GLU A 139     -56.510 -47.778  41.699  1.00 27.46           C  
ATOM   2286  OE1 GLU A 139     -57.328 -47.518  42.605  1.00 27.46           O  
ATOM   2287  OE2 GLU A 139     -56.768 -48.442  40.665  1.00 27.46           O  
ATOM   2288  N   ILE A 140     -51.463 -50.020  43.262  1.00 27.94           N  
ATOM   2289  H   ILE A 140     -50.811 -50.790  43.231  1.00 27.94           H  
ATOM   2290  CA  ILE A 140     -51.943 -49.701  44.631  1.00 27.94           C  
ATOM   2291  HA  ILE A 140     -52.168 -48.635  44.682  1.00 27.94           H  
ATOM   2292  C   ILE A 140     -50.863 -50.020  45.714  1.00 27.94           C  
ATOM   2293  CB  ILE A 140     -53.243 -50.519  44.897  1.00 27.94           C  
ATOM   2294  HB  ILE A 140     -53.759 -50.655  43.947  1.00 27.94           H  
ATOM   2295  O   ILE A 140     -50.024 -50.881  45.459  1.00 27.94           O  
ATOM   2296  CG1 ILE A 140     -54.203 -49.721  45.807  1.00 27.94           C  
ATOM   2297 HG12 ILE A 140     -53.743 -49.551  46.780  1.00 27.94           H  
ATOM   2298 HG13 ILE A 140     -54.380 -48.746  45.353  1.00 27.94           H  
ATOM   2299  CG2 ILE A 140     -52.982 -51.955  45.386  1.00 27.94           C  
ATOM   2300 HG21 ILE A 140     -53.904 -52.535  45.366  1.00 27.94           H  
ATOM   2301 HG22 ILE A 140     -52.256 -52.442  44.735  1.00 27.94           H  
ATOM   2302 HG23 ILE A 140     -52.600 -51.956  46.407  1.00 27.94           H  
ATOM   2303  CD1 ILE A 140     -55.568 -50.388  46.019  1.00 27.94           C  
ATOM   2304 HD11 ILE A 140     -56.022 -50.622  45.056  1.00 27.94           H  
ATOM   2305 HD12 ILE A 140     -55.457 -51.300  46.605  1.00 27.94           H  
ATOM   2306 HD13 ILE A 140     -56.222 -49.704  46.561  1.00 27.94           H  
ATOM   2307  N   GLN A 141     -50.951 -49.412  46.920  1.00 25.89           N  
ATOM   2308  H   GLN A 141     -51.683 -48.722  47.019  1.00 25.89           H  
ATOM   2309  CA  GLN A 141     -50.208 -49.749  48.180  1.00 25.89           C  
ATOM   2310  HA  GLN A 141     -50.512 -49.021  48.932  1.00 25.89           H  
ATOM   2311  C   GLN A 141     -48.650 -49.627  48.116  1.00 25.89           C  
ATOM   2312  CB  GLN A 141     -50.716 -51.132  48.664  1.00 25.89           C  
ATOM   2313  HB2 GLN A 141     -50.648 -51.851  47.848  1.00 25.89           H  
ATOM   2314  HB3 GLN A 141     -50.074 -51.506  49.462  1.00 25.89           H  
ATOM   2315  O   GLN A 141     -48.104 -49.451  47.033  1.00 25.89           O  
ATOM   2316  CG  GLN A 141     -52.174 -51.074  49.176  1.00 25.89           C  
ATOM   2317  HG2 GLN A 141     -52.788 -50.508  48.476  1.00 25.89           H  
ATOM   2318  HG3 GLN A 141     -52.214 -50.547  50.130  1.00 25.89           H  
ATOM   2319  CD  GLN A 141     -52.830 -52.442  49.345  1.00 25.89           C  
ATOM   2320  NE2 GLN A 141     -52.415 -53.253  50.286  1.00 25.89           N  
ATOM   2321 HE21 GLN A 141     -51.699 -52.960  50.936  1.00 25.89           H  
ATOM   2322 HE22 GLN A 141     -52.906 -54.127  50.412  1.00 25.89           H  
ATOM   2323  OE1 GLN A 141     -53.750 -52.802  48.626  1.00 25.89           O  
ATOM   2324  N   GLU A 142     -47.806 -49.658  49.167  1.00 27.71           N  
ATOM   2325  H   GLU A 142     -46.859 -49.773  48.835  1.00 27.71           H  
ATOM   2326  CA  GLU A 142     -47.779 -49.299  50.623  1.00 27.71           C  
ATOM   2327  HA  GLU A 142     -48.336 -48.376  50.786  1.00 27.71           H  
ATOM   2328  C   GLU A 142     -46.268 -49.007  50.961  1.00 27.71           C  
ATOM   2329  CB  GLU A 142     -48.379 -50.422  51.499  1.00 27.71           C  
ATOM   2330  HB2 GLU A 142     -47.807 -50.524  52.421  1.00 27.71           H  
ATOM   2331  HB3 GLU A 142     -48.308 -51.366  50.958  1.00 27.71           H  
ATOM   2332  O   GLU A 142     -45.415 -49.369  50.150  1.00 27.71           O  
ATOM   2333  CG  GLU A 142     -49.845 -50.095  51.866  1.00 27.71           C  
ATOM   2334  HG2 GLU A 142     -49.872 -49.364  52.674  1.00 27.71           H  
ATOM   2335  HG3 GLU A 142     -50.319 -49.606  51.015  1.00 27.71           H  
ATOM   2336  CD  GLU A 142     -50.714 -51.288  52.283  1.00 27.71           C  
ATOM   2337  OE1 GLU A 142     -51.818 -51.020  52.804  1.00 27.71           O  
ATOM   2338  OE2 GLU A 142     -50.374 -52.444  51.950  1.00 27.71           O  
ATOM   2339  N   ILE A 143     -45.774 -48.237  51.956  1.00 27.98           N  
ATOM   2340  H   ILE A 143     -44.783 -48.141  51.787  1.00 27.98           H  
ATOM   2341  CA  ILE A 143     -46.092 -47.928  53.380  1.00 27.98           C  
ATOM   2342  HA  ILE A 143     -45.551 -47.002  53.578  1.00 27.98           H  
ATOM   2343  C   ILE A 143     -45.433 -48.926  54.375  1.00 27.98           C  
ATOM   2344  CB  ILE A 143     -47.575 -47.554  53.630  1.00 27.98           C  
ATOM   2345  HB  ILE A 143     -48.177 -48.402  53.306  1.00 27.98           H  
ATOM   2346  O   ILE A 143     -45.143 -50.052  53.990  1.00 27.98           O  
ATOM   2347  CG1 ILE A 143     -47.960 -46.305  52.796  1.00 27.98           C  
ATOM   2348 HG12 ILE A 143     -47.626 -46.433  51.766  1.00 27.98           H  
ATOM   2349 HG13 ILE A 143     -47.446 -45.432  53.198  1.00 27.98           H  
ATOM   2350  CG2 ILE A 143     -47.923 -47.310  55.112  1.00 27.98           C  
ATOM   2351 HG21 ILE A 143     -47.328 -46.494  55.522  1.00 27.98           H  
ATOM   2352 HG22 ILE A 143     -48.981 -47.070  55.221  1.00 27.98           H  
ATOM   2353 HG23 ILE A 143     -47.767 -48.220  55.690  1.00 27.98           H  
ATOM   2354  CD1 ILE A 143     -49.465 -46.010  52.741  1.00 27.98           C  
ATOM   2355 HD11 ILE A 143     -49.832 -45.686  53.715  1.00 27.98           H  
ATOM   2356 HD12 ILE A 143     -49.647 -45.209  52.024  1.00 27.98           H  
ATOM   2357 HD13 ILE A 143     -50.009 -46.899  52.421  1.00 27.98           H  
ATOM   2358  N   GLN A 144     -45.180 -48.473  55.623  1.00 28.15           N  
ATOM   2359  H   GLN A 144     -45.518 -47.543  55.826  1.00 28.15           H  
ATOM   2360  CA  GLN A 144     -44.420 -49.111  56.732  1.00 28.15           C  
ATOM   2361  HA  GLN A 144     -44.599 -48.497  57.614  1.00 28.15           H  
ATOM   2362  C   GLN A 144     -42.878 -49.129  56.556  1.00 28.15           C  
ATOM   2363  CB  GLN A 144     -45.009 -50.507  57.058  1.00 28.15           C  
ATOM   2364  HB2 GLN A 144     -44.942 -51.164  56.190  1.00 28.15           H  
ATOM   2365  HB3 GLN A 144     -44.409 -50.993  57.827  1.00 28.15           H  
ATOM   2366  O   GLN A 144     -42.396 -49.231  55.433  1.00 28.15           O  
ATOM   2367  CG  GLN A 144     -46.470 -50.449  57.534  1.00 28.15           C  
ATOM   2368  HG2 GLN A 144     -46.637 -49.533  58.100  1.00 28.15           H  
ATOM   2369  HG3 GLN A 144     -47.134 -50.438  56.670  1.00 28.15           H  
ATOM   2370  CD  GLN A 144     -46.828 -51.643  58.416  1.00 28.15           C  
ATOM   2371  NE2 GLN A 144     -46.949 -51.462  59.710  1.00 28.15           N  
ATOM   2372 HE21 GLN A 144     -47.075 -52.275  60.295  1.00 28.15           H  
ATOM   2373 HE22 GLN A 144     -46.775 -50.554  60.116  1.00 28.15           H  
ATOM   2374  OE1 GLN A 144     -46.989 -52.764  57.960  1.00 28.15           O  
ATOM   2375  N   GLU A 145     -42.012 -49.061  57.586  1.00 28.94           N  
ATOM   2376  H   GLU A 145     -41.077 -49.324  57.306  1.00 28.94           H  
ATOM   2377  CA  GLU A 145     -42.012 -48.487  58.967  1.00 28.94           C  
ATOM   2378  HA  GLU A 145     -42.270 -47.428  58.929  1.00 28.94           H  
ATOM   2379  C   GLU A 145     -40.556 -48.596  59.520  1.00 28.94           C  
ATOM   2380  CB  GLU A 145     -42.987 -49.232  59.898  1.00 28.94           C  
ATOM   2381  HB2 GLU A 145     -43.468 -50.050  59.362  1.00 28.94           H  
ATOM   2382  HB3 GLU A 145     -42.450 -49.708  60.718  1.00 28.94           H  
ATOM   2383  O   GLU A 145     -39.745 -49.270  58.885  1.00 28.94           O  
ATOM   2384  CG  GLU A 145     -44.069 -48.285  60.439  1.00 28.94           C  
ATOM   2385  HG2 GLU A 145     -43.638 -47.595  61.164  1.00 28.94           H  
ATOM   2386  HG3 GLU A 145     -44.452 -47.678  59.618  1.00 28.94           H  
ATOM   2387  CD  GLU A 145     -45.226 -49.066  61.068  1.00 28.94           C  
ATOM   2388  OE1 GLU A 145     -46.365 -48.892  60.578  1.00 28.94           O  
ATOM   2389  OE2 GLU A 145     -44.977 -49.886  61.974  1.00 28.94           O  
ATOM   2390  N   ILE A 146     -40.082 -48.003  60.629  1.00 27.94           N  
ATOM   2391  H   ILE A 146     -39.099 -48.202  60.753  1.00 27.94           H  
ATOM   2392  CA  ILE A 146     -40.578 -47.033  61.639  1.00 27.94           C  
ATOM   2393  HA  ILE A 146     -41.304 -46.365  61.175  1.00 27.94           H  
ATOM   2394  C   ILE A 146     -39.358 -46.177  62.107  1.00 27.94           C  
ATOM   2395  CB  ILE A 146     -41.267 -47.790  62.813  1.00 27.94           C  
ATOM   2396  HB  ILE A 146     -41.978 -48.488  62.370  1.00 27.94           H  
ATOM   2397  O   ILE A 146     -38.301 -46.246  61.477  1.00 27.94           O  
ATOM   2398  CG1 ILE A 146     -42.105 -46.858  63.720  1.00 27.94           C  
ATOM   2399 HG12 ILE A 146     -42.579 -46.091  63.107  1.00 27.94           H  
ATOM   2400 HG13 ILE A 146     -41.463 -46.368  64.453  1.00 27.94           H  
ATOM   2401  CG2 ILE A 146     -40.294 -48.659  63.628  1.00 27.94           C  
ATOM   2402 HG21 ILE A 146     -39.699 -49.289  62.967  1.00 27.94           H  
ATOM   2403 HG22 ILE A 146     -40.851 -49.310  64.302  1.00 27.94           H  
ATOM   2404 HG23 ILE A 146     -39.623 -48.039  64.223  1.00 27.94           H  
ATOM   2405  CD1 ILE A 146     -43.214 -47.587  64.489  1.00 27.94           C  
ATOM   2406 HD11 ILE A 146     -42.787 -48.345  65.146  1.00 27.94           H  
ATOM   2407 HD12 ILE A 146     -43.765 -46.868  65.095  1.00 27.94           H  
ATOM   2408 HD13 ILE A 146     -43.903 -48.060  63.789  1.00 27.94           H  
ATOM   2409  N   GLN A 147     -39.449 -45.365  63.170  1.00 28.06           N  
ATOM   2410  H   GLN A 147     -40.336 -45.290  63.647  1.00 28.06           H  
ATOM   2411  CA  GLN A 147     -38.278 -44.709  63.791  1.00 28.06           C  
ATOM   2412  HA  GLN A 147     -37.628 -44.352  62.992  1.00 28.06           H  
ATOM   2413  C   GLN A 147     -37.450 -45.657  64.681  1.00 28.06           C  
ATOM   2414  CB  GLN A 147     -38.665 -43.492  64.656  1.00 28.06           C  
ATOM   2415  HB2 GLN A 147     -39.093 -43.839  65.597  1.00 28.06           H  
ATOM   2416  HB3 GLN A 147     -37.743 -42.965  64.904  1.00 28.06           H  
ATOM   2417  O   GLN A 147     -38.006 -46.490  65.391  1.00 28.06           O  
ATOM   2418  CG  GLN A 147     -39.621 -42.476  64.019  1.00 28.06           C  
ATOM   2419  HG2 GLN A 147     -39.443 -42.413  62.945  1.00 28.06           H  
ATOM   2420  HG3 GLN A 147     -39.428 -41.496  64.457  1.00 28.06           H  
ATOM   2421  CD  GLN A 147     -41.078 -42.831  64.287  1.00 28.06           C  
ATOM   2422  NE2 GLN A 147     -41.587 -42.548  65.465  1.00 28.06           N  
ATOM   2423 HE21 GLN A 147     -42.534 -42.851  65.647  1.00 28.06           H  
ATOM   2424 HE22 GLN A 147     -41.011 -42.139  66.187  1.00 28.06           H  
ATOM   2425  OE1 GLN A 147     -41.769 -43.391  63.452  1.00 28.06           O  
ATOM   2426  N   GLU A 148     -36.137 -45.430  64.737  1.00 28.01           N  
ATOM   2427  H   GLU A 148     -35.738 -44.726  64.132  1.00 28.01           H  
ATOM   2428  CA  GLU A 148     -35.227 -45.913  65.786  1.00 28.01           C  
ATOM   2429  HA  GLU A 148     -35.800 -46.108  66.692  1.00 28.01           H  
ATOM   2430  C   GLU A 148     -34.209 -44.789  66.077  1.00 28.01           C  
ATOM   2431  CB  GLU A 148     -34.551 -47.227  65.341  1.00 28.01           C  
ATOM   2432  HB2 GLU A 148     -35.317 -47.901  64.957  1.00 28.01           H  
ATOM   2433  HB3 GLU A 148     -33.849 -47.015  64.535  1.00 28.01           H  
ATOM   2434  O   GLU A 148     -33.826 -44.070  65.152  1.00 28.01           O  
ATOM   2435  CG  GLU A 148     -33.819 -47.946  66.486  1.00 28.01           C  
ATOM   2436  HG2 GLU A 148     -33.036 -47.298  66.879  1.00 28.01           H  
ATOM   2437  HG3 GLU A 148     -34.528 -48.130  67.293  1.00 28.01           H  
ATOM   2438  CD  GLU A 148     -33.192 -49.274  66.025  1.00 28.01           C  
ATOM   2439  OE1 GLU A 148     -33.717 -50.342  66.419  1.00 28.01           O  
ATOM   2440  OE2 GLU A 148     -32.178 -49.218  65.292  1.00 28.01           O  
ATOM   2441  N   ILE A 149     -33.805 -44.612  67.341  1.00 31.68           N  
ATOM   2442  H   ILE A 149     -34.171 -45.238  68.044  1.00 31.68           H  
ATOM   2443  CA  ILE A 149     -32.999 -43.477  67.842  1.00 31.68           C  
ATOM   2444  HA  ILE A 149     -33.003 -43.580  68.927  1.00 31.68           H  
ATOM   2445  C   ILE A 149     -33.661 -42.112  67.563  1.00 31.68           C  
ATOM   2446  CB  ILE A 149     -31.506 -43.539  67.423  1.00 31.68           C  
ATOM   2447  HB  ILE A 149     -31.424 -43.248  66.376  1.00 31.68           H  
ATOM   2448  O   ILE A 149     -33.224 -41.319  66.727  1.00 31.68           O  
ATOM   2449  CG1 ILE A 149     -30.916 -44.963  67.571  1.00 31.68           C  
ATOM   2450 HG12 ILE A 149     -31.453 -45.634  66.900  1.00 31.68           H  
ATOM   2451 HG13 ILE A 149     -31.063 -45.313  68.593  1.00 31.68           H  
ATOM   2452  CG2 ILE A 149     -30.701 -42.537  68.280  1.00 31.68           C  
ATOM   2453 HG21 ILE A 149     -29.671 -42.472  67.927  1.00 31.68           H  
ATOM   2454 HG22 ILE A 149     -30.710 -42.844  69.326  1.00 31.68           H  
ATOM   2455 HG23 ILE A 149     -31.129 -41.538  68.209  1.00 31.68           H  
ATOM   2456  CD1 ILE A 149     -29.429 -45.088  67.214  1.00 31.68           C  
ATOM   2457 HD11 ILE A 149     -28.813 -44.583  67.958  1.00 31.68           H  
ATOM   2458 HD12 ILE A 149     -29.153 -46.142  67.198  1.00 31.68           H  
ATOM   2459 HD13 ILE A 149     -29.247 -44.659  66.229  1.00 31.68           H  
ATOM   2460  N   GLN A 150     -34.718 -41.828  68.320  1.00 35.59           N  
ATOM   2461  H   GLN A 150     -35.004 -42.536  68.981  1.00 35.59           H  
ATOM   2462  CA  GLN A 150     -35.248 -40.474  68.542  1.00 35.59           C  
ATOM   2463  HA  GLN A 150     -35.030 -39.845  67.679  1.00 35.59           H  
ATOM   2464  C   GLN A 150     -34.593 -39.839  69.789  1.00 35.59           C  
ATOM   2465  CB  GLN A 150     -36.777 -40.536  68.748  1.00 35.59           C  
ATOM   2466  HB2 GLN A 150     -37.190 -39.539  68.592  1.00 35.59           H  
ATOM   2467  HB3 GLN A 150     -36.963 -40.796  69.790  1.00 35.59           H  
ATOM   2468  O   GLN A 150     -34.497 -38.621  69.908  1.00 35.59           O  
ATOM   2469  CG  GLN A 150     -37.532 -41.538  67.850  1.00 35.59           C  
ATOM   2470  HG2 GLN A 150     -37.068 -42.522  67.900  1.00 35.59           H  
ATOM   2471  HG3 GLN A 150     -37.504 -41.190  66.817  1.00 35.59           H  
ATOM   2472  CD  GLN A 150     -38.977 -41.734  68.287  1.00 35.59           C  
ATOM   2473  NE2 GLN A 150     -39.203 -42.242  69.478  1.00 35.59           N  
ATOM   2474 HE21 GLN A 150     -38.426 -42.475  70.080  1.00 35.59           H  
ATOM   2475 HE22 GLN A 150     -40.156 -42.369  69.787  1.00 35.59           H  
ATOM   2476  OE1 GLN A 150     -39.919 -41.480  67.543  1.00 35.59           O  
ATOM   2477  N   GLU A 151     -34.146 -40.705  70.699  1.00 33.57           N  
ATOM   2478  H   GLU A 151     -34.258 -41.681  70.461  1.00 33.57           H  
ATOM   2479  CA  GLU A 151     -33.717 -40.486  72.079  1.00 33.57           C  
ATOM   2480  HA  GLU A 151     -34.341 -39.726  72.549  1.00 33.57           H  
ATOM   2481  C   GLU A 151     -32.265 -39.971  72.108  1.00 33.57           C  
ATOM   2482  CB  GLU A 151     -33.921 -41.820  72.840  1.00 33.57           C  
ATOM   2483  HB2 GLU A 151     -33.653 -41.653  73.884  1.00 33.57           H  
ATOM   2484  HB3 GLU A 151     -33.236 -42.570  72.446  1.00 33.57           H  
ATOM   2485  O   GLU A 151     -31.319 -40.678  72.468  1.00 33.57           O  
ATOM   2486  CG  GLU A 151     -35.360 -42.403  72.811  1.00 33.57           C  
ATOM   2487  HG2 GLU A 151     -36.049 -41.630  73.149  1.00 33.57           H  
ATOM   2488  HG3 GLU A 151     -35.403 -43.214  73.539  1.00 33.57           H  
ATOM   2489  CD  GLU A 151     -35.842 -42.962  71.450  1.00 33.57           C  
ATOM   2490  OE1 GLU A 151     -37.065 -42.917  71.175  1.00 33.57           O  
ATOM   2491  OE2 GLU A 151     -34.999 -43.387  70.621  1.00 33.57           O  
ATOM   2492  N   ALA A 152     -32.075 -38.762  71.571  1.00 31.02           N  
ATOM   2493  H   ALA A 152     -32.906 -38.265  71.285  1.00 31.02           H  
ATOM   2494  CA  ALA A 152     -30.767 -38.175  71.300  1.00 31.02           C  
ATOM   2495  HA  ALA A 152     -30.065 -38.560  72.040  1.00 31.02           H  
ATOM   2496  C   ALA A 152     -30.689 -36.633  71.398  1.00 31.02           C  
ATOM   2497  CB  ALA A 152     -30.327 -38.672  69.912  1.00 31.02           C  
ATOM   2498  HB1 ALA A 152     -29.317 -38.325  69.693  1.00 31.02           H  
ATOM   2499  HB2 ALA A 152     -31.013 -38.298  69.152  1.00 31.02           H  
ATOM   2500  HB3 ALA A 152     -30.333 -39.762  69.895  1.00 31.02           H  
ATOM   2501  O   ALA A 152     -29.663 -36.080  70.987  1.00 31.02           O  
ATOM   2502  N   TYR A 153     -31.715 -35.912  71.886  1.00 30.46           N  
ATOM   2503  H   TYR A 153     -32.482 -36.399  72.328  1.00 30.46           H  
ATOM   2504  CA  TYR A 153     -31.613 -34.439  71.986  1.00 30.46           C  
ATOM   2505  HA  TYR A 153     -30.582 -34.229  72.270  1.00 30.46           H  
ATOM   2506  C   TYR A 153     -32.445 -33.745  73.071  1.00 30.46           C  
ATOM   2507  CB  TYR A 153     -31.846 -33.765  70.618  1.00 30.46           C  
ATOM   2508  HB2 TYR A 153     -31.995 -34.526  69.852  1.00 30.46           H  
ATOM   2509  HB3 TYR A 153     -32.755 -33.165  70.648  1.00 30.46           H  
ATOM   2510  O   TYR A 153     -31.899 -32.883  73.755  1.00 30.46           O  
ATOM   2511  CG  TYR A 153     -30.679 -32.874  70.213  1.00 30.46           C  
ATOM   2512  CD1 TYR A 153     -30.344 -31.754  71.000  1.00 30.46           C  
ATOM   2513  HD1 TYR A 153     -30.951 -31.505  71.858  1.00 30.46           H  
ATOM   2514  CD2 TYR A 153     -29.873 -33.218  69.110  1.00 30.46           C  
ATOM   2515  HD2 TYR A 153     -30.106 -34.106  68.542  1.00 30.46           H  
ATOM   2516  CE1 TYR A 153     -29.193 -30.998  70.707  1.00 30.46           C  
ATOM   2517  HE1 TYR A 153     -28.928 -30.168  71.346  1.00 30.46           H  
ATOM   2518  CE2 TYR A 153     -28.734 -32.451  68.795  1.00 30.46           C  
ATOM   2519  HE2 TYR A 153     -28.097 -32.732  67.970  1.00 30.46           H  
ATOM   2520  OH  TYR A 153     -27.261 -30.631  69.339  1.00 30.46           O  
ATOM   2521  HH  TYR A 153     -27.104 -30.009  70.054  1.00 30.46           H  
ATOM   2522  CZ  TYR A 153     -28.385 -31.350  69.604  1.00 30.46           C  
ATOM   2523  N   ASP A 154     -33.713 -34.088  73.288  1.00 35.70           N  
ATOM   2524  H   ASP A 154     -34.192 -34.716  72.658  1.00 35.70           H  
ATOM   2525  CA  ASP A 154     -34.459 -33.597  74.464  1.00 35.70           C  
ATOM   2526  HA  ASP A 154     -34.359 -32.514  74.529  1.00 35.70           H  
ATOM   2527  C   ASP A 154     -33.848 -34.194  75.756  1.00 35.70           C  
ATOM   2528  CB  ASP A 154     -35.950 -33.916  74.273  1.00 35.70           C  
ATOM   2529  HB2 ASP A 154     -36.497 -33.595  75.160  1.00 35.70           H  
ATOM   2530  HB3 ASP A 154     -36.081 -34.993  74.165  1.00 35.70           H  
ATOM   2531  O   ASP A 154     -33.650 -33.522  76.773  1.00 35.70           O  
ATOM   2532  CG  ASP A 154     -36.519 -33.201  73.035  1.00 35.70           C  
ATOM   2533  OD1 ASP A 154     -37.126 -32.117  73.202  1.00 35.70           O  
ATOM   2534  OD2 ASP A 154     -36.309 -33.714  71.911  1.00 35.70           O  
ATOM   2535  N   ASP A 155     -33.342 -35.421  75.621  1.00 30.38           N  
ATOM   2536  H   ASP A 155     -33.583 -35.909  74.770  1.00 30.38           H  
ATOM   2537  CA  ASP A 155     -32.421 -36.139  76.504  1.00 30.38           C  
ATOM   2538  HA  ASP A 155     -32.957 -36.445  77.402  1.00 30.38           H  
ATOM   2539  C   ASP A 155     -31.186 -35.313  76.911  1.00 30.38           C  
ATOM   2540  CB  ASP A 155     -31.917 -37.393  75.762  1.00 30.38           C  
ATOM   2541  HB2 ASP A 155     -31.116 -37.102  75.082  1.00 30.38           H  
ATOM   2542  HB3 ASP A 155     -31.491 -38.084  76.489  1.00 30.38           H  
ATOM   2543  O   ASP A 155     -30.617 -35.543  77.973  1.00 30.38           O  
ATOM   2544  CG  ASP A 155     -32.990 -38.103  74.932  1.00 30.38           C  
ATOM   2545  OD1 ASP A 155     -33.317 -37.546  73.853  1.00 30.38           O  
ATOM   2546  OD2 ASP A 155     -33.459 -39.176  75.363  1.00 30.38           O  
ATOM   2547  N   PHE A 156     -30.762 -34.325  76.109  1.00 31.43           N  
ATOM   2548  H   PHE A 156     -31.317 -34.108  75.293  1.00 31.43           H  
ATOM   2549  CA  PHE A 156     -29.612 -33.462  76.417  1.00 31.43           C  
ATOM   2550  HA  PHE A 156     -28.785 -34.110  76.707  1.00 31.43           H  
ATOM   2551  C   PHE A 156     -29.866 -32.520  77.612  1.00 31.43           C  
ATOM   2552  CB  PHE A 156     -29.197 -32.695  75.150  1.00 31.43           C  
ATOM   2553  HB2 PHE A 156     -29.923 -31.902  74.970  1.00 31.43           H  
ATOM   2554  HB3 PHE A 156     -29.233 -33.377  74.300  1.00 31.43           H  
ATOM   2555  O   PHE A 156     -28.935 -31.869  78.090  1.00 31.43           O  
ATOM   2556  CG  PHE A 156     -27.811 -32.080  75.188  1.00 31.43           C  
ATOM   2557  CD1 PHE A 156     -27.643 -30.726  75.534  1.00 31.43           C  
ATOM   2558  HD1 PHE A 156     -28.505 -30.135  75.807  1.00 31.43           H  
ATOM   2559  CD2 PHE A 156     -26.685 -32.864  74.878  1.00 31.43           C  
ATOM   2560  HD2 PHE A 156     -26.814 -33.905  74.619  1.00 31.43           H  
ATOM   2561  CE1 PHE A 156     -26.355 -30.160  75.578  1.00 31.43           C  
ATOM   2562  HE1 PHE A 156     -26.234 -29.130  75.877  1.00 31.43           H  
ATOM   2563  CE2 PHE A 156     -25.397 -32.300  74.919  1.00 31.43           C  
ATOM   2564  HE2 PHE A 156     -24.537 -32.915  74.695  1.00 31.43           H  
ATOM   2565  CZ  PHE A 156     -25.232 -30.948  75.271  1.00 31.43           C  
ATOM   2566  HZ  PHE A 156     -24.241 -30.522  75.323  1.00 31.43           H  
ATOM   2567  N   PHE A 157     -31.105 -32.455  78.111  1.00 28.45           N  
ATOM   2568  H   PHE A 157     -31.830 -32.971  77.632  1.00 28.45           H  
ATOM   2569  CA  PHE A 157     -31.421 -31.922  79.438  1.00 28.45           C  
ATOM   2570  HA  PHE A 157     -30.500 -31.603  79.925  1.00 28.45           H  
ATOM   2571  C   PHE A 157     -32.013 -32.984  80.372  1.00 28.45           C  
ATOM   2572  CB  PHE A 157     -32.324 -30.688  79.313  1.00 28.45           C  
ATOM   2573  HB2 PHE A 157     -32.925 -30.599  80.219  1.00 28.45           H  
ATOM   2574  HB3 PHE A 157     -33.017 -30.815  78.481  1.00 28.45           H  
ATOM   2575  O   PHE A 157     -31.561 -33.077  81.513  1.00 28.45           O  
ATOM   2576  CG  PHE A 157     -31.531 -29.406  79.142  1.00 28.45           C  
ATOM   2577  CD1 PHE A 157     -31.231 -28.615  80.267  1.00 28.45           C  
ATOM   2578  HD1 PHE A 157     -31.593 -28.913  81.240  1.00 28.45           H  
ATOM   2579  CD2 PHE A 157     -31.037 -29.036  77.878  1.00 28.45           C  
ATOM   2580  HD2 PHE A 157     -31.249 -29.660  77.022  1.00 28.45           H  
ATOM   2581  CE1 PHE A 157     -30.444 -27.456  80.130  1.00 28.45           C  
ATOM   2582  HE1 PHE A 157     -30.211 -26.862  81.000  1.00 28.45           H  
ATOM   2583  CE2 PHE A 157     -30.247 -27.880  77.739  1.00 28.45           C  
ATOM   2584  HE2 PHE A 157     -29.861 -27.613  76.766  1.00 28.45           H  
ATOM   2585  CZ  PHE A 157     -29.951 -27.090  78.865  1.00 28.45           C  
ATOM   2586  HZ  PHE A 157     -29.336 -26.208  78.759  1.00 28.45           H  
ATOM   2587  N   ASP A 158     -32.972 -33.796  79.912  1.00 30.88           N  
ATOM   2588  H   ASP A 158     -33.331 -33.666  78.977  1.00 30.88           H  
ATOM   2589  CA  ASP A 158     -33.697 -34.708  80.811  1.00 30.88           C  
ATOM   2590  HA  ASP A 158     -33.743 -34.216  81.782  1.00 30.88           H  
ATOM   2591  C   ASP A 158     -32.965 -36.035  81.117  1.00 30.88           C  
ATOM   2592  CB  ASP A 158     -35.163 -34.858  80.372  1.00 30.88           C  
ATOM   2593  HB2 ASP A 158     -35.608 -35.697  80.906  1.00 30.88           H  
ATOM   2594  HB3 ASP A 158     -35.201 -35.077  79.305  1.00 30.88           H  
ATOM   2595  O   ASP A 158     -33.305 -36.701  82.096  1.00 30.88           O  
ATOM   2596  CG  ASP A 158     -35.995 -33.600  80.693  1.00 30.88           C  
ATOM   2597  OD1 ASP A 158     -35.782 -33.005  81.778  1.00 30.88           O  
ATOM   2598  OD2 ASP A 158     -36.853 -33.234  79.861  1.00 30.88           O  
ATOM   2599  N   LEU A 159     -31.860 -36.348  80.428  1.00 27.45           N  
ATOM   2600  H   LEU A 159     -31.626 -35.777  79.628  1.00 27.45           H  
ATOM   2601  CA  LEU A 159     -30.788 -37.220  80.934  1.00 27.45           C  
ATOM   2602  HA  LEU A 159     -31.151 -37.793  81.787  1.00 27.45           H  
ATOM   2603  C   LEU A 159     -29.620 -36.333  81.429  1.00 27.45           C  
ATOM   2604  CB  LEU A 159     -30.376 -38.271  79.883  1.00 27.45           C  
ATOM   2605  HB2 LEU A 159     -29.975 -37.764  79.006  1.00 27.45           H  
ATOM   2606  HB3 LEU A 159     -29.573 -38.871  80.311  1.00 27.45           H  
ATOM   2607  O   LEU A 159     -28.606 -36.165  80.755  1.00 27.45           O  
ATOM   2608  CG  LEU A 159     -31.505 -39.219  79.431  1.00 27.45           C  
ATOM   2609  HG  LEU A 159     -32.265 -38.651  78.895  1.00 27.45           H  
ATOM   2610  CD1 LEU A 159     -30.929 -40.279  78.489  1.00 27.45           C  
ATOM   2611 HD11 LEU A 159     -30.228 -40.923  79.021  1.00 27.45           H  
ATOM   2612 HD12 LEU A 159     -31.742 -40.875  78.075  1.00 27.45           H  
ATOM   2613 HD13 LEU A 159     -30.417 -39.791  77.660  1.00 27.45           H  
ATOM   2614  CD2 LEU A 159     -32.170 -39.964  80.595  1.00 27.45           C  
ATOM   2615 HD21 LEU A 159     -32.881 -40.689  80.202  1.00 27.45           H  
ATOM   2616 HD22 LEU A 159     -32.723 -39.256  81.214  1.00 27.45           H  
ATOM   2617 HD23 LEU A 159     -31.416 -40.471  81.198  1.00 27.45           H  
ATOM   2618  N   PHE A 160     -29.697 -35.714  82.613  1.00 27.75           N  
ATOM   2619  H   PHE A 160     -29.003 -34.995  82.760  1.00 27.75           H  
ATOM   2620  CA  PHE A 160     -30.497 -36.120  83.778  1.00 27.75           C  
ATOM   2621  HA  PHE A 160     -31.291 -36.804  83.481  1.00 27.75           H  
ATOM   2622  C   PHE A 160     -31.219 -34.959  84.481  1.00 27.75           C  
ATOM   2623  CB  PHE A 160     -29.588 -36.912  84.731  1.00 27.75           C  
ATOM   2624  HB2 PHE A 160     -30.119 -37.065  85.670  1.00 27.75           H  
ATOM   2625  HB3 PHE A 160     -28.692 -36.331  84.951  1.00 27.75           H  
ATOM   2626  O   PHE A 160     -30.734 -34.392  85.465  1.00 27.75           O  
ATOM   2627  CG  PHE A 160     -29.196 -38.272  84.181  1.00 27.75           C  
ATOM   2628  CD1 PHE A 160     -30.043 -39.377  84.385  1.00 27.75           C  
ATOM   2629  HD1 PHE A 160     -30.954 -39.264  84.955  1.00 27.75           H  
ATOM   2630  CD2 PHE A 160     -28.030 -38.422  83.406  1.00 27.75           C  
ATOM   2631  HD2 PHE A 160     -27.397 -37.569  83.213  1.00 27.75           H  
ATOM   2632  CE1 PHE A 160     -29.727 -40.625  83.819  1.00 27.75           C  
ATOM   2633  HE1 PHE A 160     -30.393 -41.463  83.962  1.00 27.75           H  
ATOM   2634  CE2 PHE A 160     -27.717 -39.668  82.834  1.00 27.75           C  
ATOM   2635  HE2 PHE A 160     -26.840 -39.768  82.211  1.00 27.75           H  
ATOM   2636  CZ  PHE A 160     -28.565 -40.770  83.040  1.00 27.75           C  
ATOM   2637  HZ  PHE A 160     -28.338 -41.721  82.582  1.00 27.75           H  
ATOM   2638  N   GLY A 161     -32.448 -34.702  84.036  1.00 45.04           N  
ATOM   2639  H   GLY A 161     -32.765 -35.227  83.234  1.00 45.04           H  
ATOM   2640  CA  GLY A 161     -33.483 -33.966  84.756  1.00 45.04           C  
ATOM   2641  HA2 GLY A 161     -34.241 -33.622  84.052  1.00 45.04           H  
ATOM   2642  HA3 GLY A 161     -33.053 -33.103  85.266  1.00 45.04           H  
ATOM   2643  C   GLY A 161     -34.142 -34.896  85.772  1.00 45.04           C  
ATOM   2644  O   GLY A 161     -35.204 -35.455  85.518  1.00 45.04           O  
ATOM   2645  N   LEU A 162     -33.463 -35.135  86.899  1.00 27.25           N  
ATOM   2646  H   LEU A 162     -32.568 -34.680  87.008  1.00 27.25           H  
ATOM   2647  CA  LEU A 162     -33.864 -36.169  87.861  1.00 27.25           C  
ATOM   2648  HA  LEU A 162     -33.854 -37.109  87.308  1.00 27.25           H  
ATOM   2649  C   LEU A 162     -35.304 -35.935  88.394  1.00 27.25           C  
ATOM   2650  CB  LEU A 162     -32.827 -36.264  88.998  1.00 27.25           C  
ATOM   2651  HB2 LEU A 162     -32.766 -35.290  89.484  1.00 27.25           H  
ATOM   2652  HB3 LEU A 162     -33.186 -36.981  89.736  1.00 27.25           H  
ATOM   2653  O   LEU A 162     -35.614 -34.838  88.857  1.00 27.25           O  
ATOM   2654  CG  LEU A 162     -31.415 -36.695  88.553  1.00 27.25           C  
ATOM   2655  HG  LEU A 162     -31.046 -36.006  87.794  1.00 27.25           H  
ATOM   2656  CD1 LEU A 162     -30.457 -36.639  89.745  1.00 27.25           C  
ATOM   2657 HD11 LEU A 162     -30.440 -35.628  90.153  1.00 27.25           H  
ATOM   2658 HD12 LEU A 162     -29.453 -36.909  89.418  1.00 27.25           H  
ATOM   2659 HD13 LEU A 162     -30.789 -37.339  90.513  1.00 27.25           H  
ATOM   2660  CD2 LEU A 162     -31.376 -38.119  87.992  1.00 27.25           C  
ATOM   2661 HD21 LEU A 162     -31.965 -38.179  87.077  1.00 27.25           H  
ATOM   2662 HD22 LEU A 162     -31.783 -38.820  88.721  1.00 27.25           H  
ATOM   2663 HD23 LEU A 162     -30.350 -38.402  87.759  1.00 27.25           H  
ATOM   2664  N   ASP A 163     -36.205 -36.927  88.411  1.00 28.12           N  
ATOM   2665  H   ASP A 163     -37.152 -36.653  88.630  1.00 28.12           H  
ATOM   2666  CA  ASP A 163     -35.962 -38.373  88.250  1.00 28.12           C  
ATOM   2667  HA  ASP A 163     -35.148 -38.543  87.546  1.00 28.12           H  
ATOM   2668  C   ASP A 163     -37.174 -39.171  87.701  1.00 28.12           C  
ATOM   2669  CB  ASP A 163     -35.552 -38.925  89.636  1.00 28.12           C  
ATOM   2670  HB2 ASP A 163     -36.424 -39.353  90.132  1.00 28.12           H  
ATOM   2671  HB3 ASP A 163     -35.196 -38.112  90.269  1.00 28.12           H  
ATOM   2672  O   ASP A 163     -38.326 -38.751  87.808  1.00 28.12           O  
ATOM   2673  CG  ASP A 163     -34.446 -39.978  89.563  1.00 28.12           C  
ATOM   2674  OD1 ASP A 163     -34.486 -40.791  88.612  1.00 28.12           O  
ATOM   2675  OD2 ASP A 163     -33.578 -39.962  90.464  1.00 28.12           O  
ATOM   2676  N   SER A 164     -36.917 -40.407  87.254  1.00 29.52           N  
ATOM   2677  H   SER A 164     -35.945 -40.671  87.331  1.00 29.52           H  
ATOM   2678  CA  SER A 164     -37.868 -41.539  87.145  1.00 29.52           C  
ATOM   2679  HA  SER A 164     -37.212 -42.375  86.901  1.00 29.52           H  
ATOM   2680  C   SER A 164     -38.929 -41.644  86.015  1.00 29.52           C  
ATOM   2681  CB  SER A 164     -38.411 -41.911  88.534  1.00 29.52           C  
ATOM   2682  HB2 SER A 164     -37.573 -41.997  89.226  1.00 29.52           H  
ATOM   2683  HB3 SER A 164     -38.911 -42.878  88.485  1.00 29.52           H  
ATOM   2684  O   SER A 164     -39.799 -42.503  86.106  1.00 29.52           O  
ATOM   2685  OG  SER A 164     -39.317 -40.946  89.032  1.00 29.52           O  
ATOM   2686  HG  SER A 164     -39.075 -40.098  88.653  1.00 29.52           H  
ATOM   2687  N   ALA A 165     -38.794 -40.912  84.905  1.00 24.46           N  
ATOM   2688  H   ALA A 165     -38.132 -40.151  84.961  1.00 24.46           H  
ATOM   2689  CA  ALA A 165     -39.251 -41.265  83.535  1.00 24.46           C  
ATOM   2690  HA  ALA A 165     -39.148 -40.315  83.009  1.00 24.46           H  
ATOM   2691  C   ALA A 165     -40.743 -41.621  83.179  1.00 24.46           C  
ATOM   2692  CB  ALA A 165     -38.186 -42.142  82.850  1.00 24.46           C  
ATOM   2693  HB1 ALA A 165     -38.007 -43.060  83.410  1.00 24.46           H  
ATOM   2694  HB2 ALA A 165     -37.248 -41.589  82.796  1.00 24.46           H  
ATOM   2695  HB3 ALA A 165     -38.500 -42.382  81.835  1.00 24.46           H  
ATOM   2696  O   ALA A 165     -41.455 -40.702  82.780  1.00 24.46           O  
ATOM   2697  N   PRO A 166     -41.198 -42.897  83.053  1.00 23.92           N  
ATOM   2698  CA  PRO A 166     -41.749 -43.379  81.765  1.00 23.92           C  
ATOM   2699  HA  PRO A 166     -41.474 -42.682  80.974  1.00 23.92           H  
ATOM   2700  C   PRO A 166     -43.280 -43.617  81.660  1.00 23.92           C  
ATOM   2701  CB  PRO A 166     -40.997 -44.696  81.543  1.00 23.92           C  
ATOM   2702  HB2 PRO A 166     -41.494 -45.360  80.836  1.00 23.92           H  
ATOM   2703  HB3 PRO A 166     -39.980 -44.485  81.211  1.00 23.92           H  
ATOM   2704  O   PRO A 166     -43.978 -43.718  82.665  1.00 23.92           O  
ATOM   2705  CG  PRO A 166     -40.967 -45.287  82.950  1.00 23.92           C  
ATOM   2706  HG2 PRO A 166     -41.925 -45.757  83.175  1.00 23.92           H  
ATOM   2707  HG3 PRO A 166     -40.151 -46.000  83.071  1.00 23.92           H  
ATOM   2708  CD  PRO A 166     -40.776 -44.056  83.834  1.00 23.92           C  
ATOM   2709  HD2 PRO A 166     -41.388 -44.144  84.732  1.00 23.92           H  
ATOM   2710  HD3 PRO A 166     -39.726 -43.983  84.119  1.00 23.92           H  
ATOM   2711  N   ILE A 167     -43.735 -43.873  80.413  1.00 23.34           N  
ATOM   2712  H   ILE A 167     -43.041 -43.785  79.685  1.00 23.34           H  
ATOM   2713  CA  ILE A 167     -45.125 -44.112  79.925  1.00 23.34           C  
ATOM   2714  HA  ILE A 167     -45.037 -44.470  78.899  1.00 23.34           H  
ATOM   2715  C   ILE A 167     -45.955 -42.810  79.875  1.00 23.34           C  
ATOM   2716  CB  ILE A 167     -45.836 -45.272  80.676  1.00 23.34           C  
ATOM   2717  HB  ILE A 167     -45.925 -45.009  81.730  1.00 23.34           H  
ATOM   2718  O   ILE A 167     -46.234 -42.232  80.916  1.00 23.34           O  
ATOM   2719  CG1 ILE A 167     -45.043 -46.597  80.548  1.00 23.34           C  
ATOM   2720 HG12 ILE A 167     -43.979 -46.419  80.708  1.00 23.34           H  
ATOM   2721 HG13 ILE A 167     -45.157 -46.980  79.534  1.00 23.34           H  
ATOM   2722  CG2 ILE A 167     -47.261 -45.494  80.122  1.00 23.34           C  
ATOM   2723 HG21 ILE A 167     -47.219 -45.859  79.096  1.00 23.34           H  
ATOM   2724 HG22 ILE A 167     -47.835 -44.568  80.145  1.00 23.34           H  
ATOM   2725 HG23 ILE A 167     -47.804 -46.213  80.734  1.00 23.34           H  
ATOM   2726  CD1 ILE A 167     -45.465 -47.690  81.541  1.00 23.34           C  
ATOM   2727 HD11 ILE A 167     -45.052 -48.646  81.219  1.00 23.34           H  
ATOM   2728 HD12 ILE A 167     -46.550 -47.781  81.600  1.00 23.34           H  
ATOM   2729 HD13 ILE A 167     -45.071 -47.449  82.528  1.00 23.34           H  
ATOM   2730  N   ALA A 168     -46.374 -42.246  78.731  1.00 23.33           N  
ATOM   2731  H   ALA A 168     -46.868 -41.386  78.926  1.00 23.33           H  
ATOM   2732  CA  ALA A 168     -46.444 -42.674  77.316  1.00 23.33           C  
ATOM   2733  HA  ALA A 168     -46.685 -41.748  76.792  1.00 23.33           H  
ATOM   2734  C   ALA A 168     -47.621 -43.608  76.935  1.00 23.33           C  
ATOM   2735  CB  ALA A 168     -45.075 -43.056  76.724  1.00 23.33           C  
ATOM   2736  HB1 ALA A 168     -44.290 -42.430  77.148  1.00 23.33           H  
ATOM   2737  HB2 ALA A 168     -44.851 -44.109  76.893  1.00 23.33           H  
ATOM   2738  HB3 ALA A 168     -45.101 -42.899  75.646  1.00 23.33           H  
ATOM   2739  O   ALA A 168     -47.459 -44.816  76.765  1.00 23.33           O  
ATOM   2740  N   ASP A 169     -48.810 -43.015  76.781  1.00 26.56           N  
ATOM   2741  H   ASP A 169     -48.894 -42.046  77.053  1.00 26.56           H  
ATOM   2742  CA  ASP A 169     -50.064 -43.662  76.368  1.00 26.56           C  
ATOM   2743  HA  ASP A 169     -50.207 -44.551  76.982  1.00 26.56           H  
ATOM   2744  C   ASP A 169     -50.139 -44.081  74.884  1.00 26.56           C  
ATOM   2745  CB  ASP A 169     -51.232 -42.699  76.639  1.00 26.56           C  
ATOM   2746  HB2 ASP A 169     -52.164 -43.162  76.315  1.00 26.56           H  
ATOM   2747  HB3 ASP A 169     -51.094 -41.792  76.051  1.00 26.56           H  
ATOM   2748  O   ASP A 169     -49.472 -43.533  74.007  1.00 26.56           O  
ATOM   2749  CG  ASP A 169     -51.358 -42.334  78.114  1.00 26.56           C  
ATOM   2750  OD1 ASP A 169     -52.119 -43.042  78.811  1.00 26.56           O  
ATOM   2751  OD2 ASP A 169     -50.691 -41.354  78.511  1.00 26.56           O  
ATOM   2752  N   GLY A 170     -51.075 -44.992  74.590  1.00 23.69           N  
ATOM   2753  H   GLY A 170     -51.612 -45.362  75.361  1.00 23.69           H  
ATOM   2754  CA  GLY A 170     -51.588 -45.281  73.246  1.00 23.69           C  
ATOM   2755  HA2 GLY A 170     -51.331 -44.465  72.571  1.00 23.69           H  
ATOM   2756  HA3 GLY A 170     -51.140 -46.201  72.870  1.00 23.69           H  
ATOM   2757  C   GLY A 170     -53.113 -45.441  73.283  1.00 23.69           C  
ATOM   2758  O   GLY A 170     -53.657 -45.903  74.284  1.00 23.69           O  
ATOM   2759  N   ASP A 171     -53.823 -45.037  72.222  1.00 28.45           N  
ATOM   2760  H   ASP A 171     -53.316 -44.674  71.427  1.00 28.45           H  
ATOM   2761  CA  ASP A 171     -55.276 -44.786  72.275  1.00 28.45           C  
ATOM   2762  HA  ASP A 171     -55.453 -44.150  73.142  1.00 28.45           H  
ATOM   2763  C   ASP A 171     -56.156 -46.042  72.488  1.00 28.45           C  
ATOM   2764  CB  ASP A 171     -55.719 -43.959  71.054  1.00 28.45           C  
ATOM   2765  HB2 ASP A 171     -55.195 -43.003  71.059  1.00 28.45           H  
ATOM   2766  HB3 ASP A 171     -55.447 -44.494  70.145  1.00 28.45           H  
ATOM   2767  O   ASP A 171     -56.711 -46.643  71.558  1.00 28.45           O  
ATOM   2768  CG  ASP A 171     -57.232 -43.700  71.054  1.00 28.45           C  
ATOM   2769  OD1 ASP A 171     -57.830 -43.580  72.145  1.00 28.45           O  
ATOM   2770  OD2 ASP A 171     -57.853 -43.777  69.967  1.00 28.45           O  
ATOM   2771  N   VAL A 172     -56.376 -46.378  73.757  1.00 31.47           N  
ATOM   2772  H   VAL A 172     -55.804 -45.920  74.452  1.00 31.47           H  
ATOM   2773  CA  VAL A 172     -57.424 -47.278  74.242  1.00 31.47           C  
ATOM   2774  HA  VAL A 172     -58.096 -47.509  73.416  1.00 31.47           H  
ATOM   2775  C   VAL A 172     -58.213 -46.524  75.316  1.00 31.47           C  
ATOM   2776  CB  VAL A 172     -56.841 -48.608  74.766  1.00 31.47           C  
ATOM   2777  HB  VAL A 172     -56.322 -48.434  75.708  1.00 31.47           H  
ATOM   2778  O   VAL A 172     -57.634 -45.931  76.215  1.00 31.47           O  
ATOM   2779  CG1 VAL A 172     -57.966 -49.628  74.996  1.00 31.47           C  
ATOM   2780 HG11 VAL A 172     -58.461 -49.864  74.054  1.00 31.47           H  
ATOM   2781 HG12 VAL A 172     -58.696 -49.229  75.700  1.00 31.47           H  
ATOM   2782 HG13 VAL A 172     -57.547 -50.540  75.420  1.00 31.47           H  
ATOM   2783  CG2 VAL A 172     -55.859 -49.254  73.776  1.00 31.47           C  
ATOM   2784 HG21 VAL A 172     -54.976 -48.625  73.672  1.00 31.47           H  
ATOM   2785 HG22 VAL A 172     -56.327 -49.375  72.798  1.00 31.47           H  
ATOM   2786 HG23 VAL A 172     -55.534 -50.225  74.151  1.00 31.47           H  
ATOM   2787  N   PHE A 173     -59.545 -46.523  75.210  1.00 24.65           N  
ATOM   2788  H   PHE A 173     -59.951 -47.087  74.478  1.00 24.65           H  
ATOM   2789  CA  PHE A 173     -60.464 -45.719  76.042  1.00 24.65           C  
ATOM   2790  HA  PHE A 173     -61.458 -45.959  75.666  1.00 24.65           H  
ATOM   2791  C   PHE A 173     -60.410 -44.182  75.868  1.00 24.65           C  
ATOM   2792  CB  PHE A 173     -60.477 -46.198  77.505  1.00 24.65           C  
ATOM   2793  HB2 PHE A 173     -61.282 -45.689  78.036  1.00 24.65           H  
ATOM   2794  HB3 PHE A 173     -59.543 -45.910  77.987  1.00 24.65           H  
ATOM   2795  O   PHE A 173     -60.899 -43.460  76.730  1.00 24.65           O  
ATOM   2796  CG  PHE A 173     -60.693 -47.692  77.656  1.00 24.65           C  
ATOM   2797  CD1 PHE A 173     -61.925 -48.266  77.288  1.00 24.65           C  
ATOM   2798  HD1 PHE A 173     -62.728 -47.636  76.935  1.00 24.65           H  
ATOM   2799  CD2 PHE A 173     -59.655 -48.513  78.133  1.00 24.65           C  
ATOM   2800  HD2 PHE A 173     -58.706 -48.076  78.409  1.00 24.65           H  
ATOM   2801  CE1 PHE A 173     -62.114 -49.657  77.382  1.00 24.65           C  
ATOM   2802  HE1 PHE A 173     -63.060 -50.096  77.101  1.00 24.65           H  
ATOM   2803  CE2 PHE A 173     -59.844 -49.903  78.231  1.00 24.65           C  
ATOM   2804  HE2 PHE A 173     -59.041 -50.528  78.593  1.00 24.65           H  
ATOM   2805  CZ  PHE A 173     -61.071 -50.476  77.852  1.00 24.65           C  
ATOM   2806  HZ  PHE A 173     -61.212 -51.544  77.927  1.00 24.65           H  
ATOM   2807  N   LYS A 174     -59.968 -43.709  74.691  1.00 29.54           N  
ATOM   2808  H   LYS A 174     -59.178 -44.197  74.292  1.00 29.54           H  
ATOM   2809  CA  LYS A 174     -60.797 -42.993  73.688  1.00 29.54           C  
ATOM   2810  HA  LYS A 174     -60.094 -42.469  73.041  1.00 29.54           H  
ATOM   2811  C   LYS A 174     -61.801 -41.937  74.198  1.00 29.54           C  
ATOM   2812  CB  LYS A 174     -61.538 -44.044  72.828  1.00 29.54           C  
ATOM   2813  HB2 LYS A 174     -62.039 -44.759  73.480  1.00 29.54           H  
ATOM   2814  HB3 LYS A 174     -62.296 -43.547  72.223  1.00 29.54           H  
ATOM   2815  O   LYS A 174     -62.684 -42.264  74.986  1.00 29.54           O  
ATOM   2816  CG  LYS A 174     -60.579 -44.779  71.881  1.00 29.54           C  
ATOM   2817  HG2 LYS A 174     -60.267 -44.066  71.118  1.00 29.54           H  
ATOM   2818  HG3 LYS A 174     -59.710 -45.114  72.447  1.00 29.54           H  
ATOM   2819  CD  LYS A 174     -61.160 -46.025  71.200  1.00 29.54           C  
ATOM   2820  HD2 LYS A 174     -61.156 -46.844  71.919  1.00 29.54           H  
ATOM   2821  HD3 LYS A 174     -62.192 -45.831  70.909  1.00 29.54           H  
ATOM   2822  CE  LYS A 174     -60.375 -46.449  69.941  1.00 29.54           C  
ATOM   2823  HE2 LYS A 174     -60.577 -47.500  69.736  1.00 29.54           H  
ATOM   2824  HE3 LYS A 174     -60.755 -45.866  69.102  1.00 29.54           H  
ATOM   2825  NZ  LYS A 174     -58.911 -46.216  70.029  1.00 29.54           N  
ATOM   2826  HZ1 LYS A 174     -58.443 -46.634  70.821  1.00 29.54           H  
ATOM   2827  HZ2 LYS A 174     -58.404 -46.488  69.199  1.00 29.54           H  
ATOM   2828  HZ3 LYS A 174     -58.710 -45.231  70.123  1.00 29.54           H  
ATOM   2829  N   ASN A 175     -61.799 -40.769  73.531  1.00 28.57           N  
ATOM   2830  H   ASN A 175     -61.010 -40.686  72.906  1.00 28.57           H  
ATOM   2831  CA  ASN A 175     -62.515 -39.481  73.758  1.00 28.57           C  
ATOM   2832  HA  ASN A 175     -62.877 -39.165  72.779  1.00 28.57           H  
ATOM   2833  C   ASN A 175     -61.531 -38.375  74.226  1.00 28.57           C  
ATOM   2834  CB  ASN A 175     -63.763 -39.582  74.671  1.00 28.57           C  
ATOM   2835  HB2 ASN A 175     -64.100 -38.579  74.935  1.00 28.57           H  
ATOM   2836  HB3 ASN A 175     -63.507 -40.060  75.617  1.00 28.57           H  
ATOM   2837  O   ASN A 175     -60.523 -38.690  74.839  1.00 28.57           O  
ATOM   2838  CG  ASN A 175     -64.957 -40.265  74.029  1.00 28.57           C  
ATOM   2839  ND2 ASN A 175     -65.220 -41.505  74.353  1.00 28.57           N  
ATOM   2840 HD21 ASN A 175     -64.526 -41.992  74.902  1.00 28.57           H  
ATOM   2841 HD22 ASN A 175     -66.006 -41.955  73.907  1.00 28.57           H  
ATOM   2842  OD1 ASN A 175     -65.669 -39.689  73.225  1.00 28.57           O  
ATOM   2843  N   MET A 176     -61.726 -37.074  73.956  1.00 27.12           N  
ATOM   2844  H   MET A 176     -60.990 -36.472  74.297  1.00 27.12           H  
ATOM   2845  CA  MET A 176     -62.826 -36.390  73.248  1.00 27.12           C  
ATOM   2846  HA  MET A 176     -63.297 -37.103  72.572  1.00 27.12           H  
ATOM   2847  C   MET A 176     -62.303 -35.177  72.431  1.00 27.12           C  
ATOM   2848  CB  MET A 176     -63.871 -35.903  74.276  1.00 27.12           C  
ATOM   2849  HB2 MET A 176     -63.738 -34.841  74.484  1.00 27.12           H  
ATOM   2850  HB3 MET A 176     -63.733 -36.430  75.221  1.00 27.12           H  
ATOM   2851  O   MET A 176     -61.421 -34.469  72.915  1.00 27.12           O  
ATOM   2852  CG  MET A 176     -65.303 -36.153  73.797  1.00 27.12           C  
ATOM   2853  HG2 MET A 176     -65.553 -35.434  73.016  1.00 27.12           H  
ATOM   2854  HG3 MET A 176     -65.357 -37.154  73.371  1.00 27.12           H  
ATOM   2855  SD  MET A 176     -66.543 -36.048  75.115  1.00 27.12           S  
ATOM   2856  CE  MET A 176     -67.912 -36.909  74.300  1.00 27.12           C  
ATOM   2857  HE1 MET A 176     -68.773 -36.936  74.968  1.00 27.12           H  
ATOM   2858  HE2 MET A 176     -67.610 -37.928  74.058  1.00 27.12           H  
ATOM   2859  HE3 MET A 176     -68.180 -36.383  73.383  1.00 27.12           H  
ATOM   2860  N   PRO A 177     -62.819 -34.902  71.214  1.00 30.36           N  
ATOM   2861  CA  PRO A 177     -62.413 -33.751  70.389  1.00 30.36           C  
ATOM   2862  HA  PRO A 177     -61.364 -33.515  70.563  1.00 30.36           H  
ATOM   2863  C   PRO A 177     -63.271 -32.484  70.647  1.00 30.36           C  
ATOM   2864  CB  PRO A 177     -62.598 -34.272  68.958  1.00 30.36           C  
ATOM   2865  HB2 PRO A 177     -61.750 -34.899  68.686  1.00 30.36           H  
ATOM   2866  HB3 PRO A 177     -62.729 -33.474  68.227  1.00 30.36           H  
ATOM   2867  O   PRO A 177     -64.343 -32.616  71.239  1.00 30.36           O  
ATOM   2868  CG  PRO A 177     -63.857 -35.132  69.072  1.00 30.36           C  
ATOM   2869  HG2 PRO A 177     -63.904 -35.886  68.286  1.00 30.36           H  
ATOM   2870  HG3 PRO A 177     -64.742 -34.497  69.048  1.00 30.36           H  
ATOM   2871  CD  PRO A 177     -63.716 -35.767  70.455  1.00 30.36           C  
ATOM   2872  HD2 PRO A 177     -63.268 -36.756  70.352  1.00 30.36           H  
ATOM   2873  HD3 PRO A 177     -64.692 -35.843  70.935  1.00 30.36           H  
ATOM   2874  N   PRO A 178     -62.900 -31.282  70.132  1.00 33.88           N  
ATOM   2875  CA  PRO A 178     -61.710 -30.955  69.333  1.00 33.88           C  
ATOM   2876  HA  PRO A 178     -61.089 -31.833  69.154  1.00 33.88           H  
ATOM   2877  C   PRO A 178     -60.825 -29.823  69.915  1.00 33.88           C  
ATOM   2878  CB  PRO A 178     -62.315 -30.483  68.006  1.00 33.88           C  
ATOM   2879  HB2 PRO A 178     -61.632 -29.848  67.442  1.00 33.88           H  
ATOM   2880  HB3 PRO A 178     -62.608 -31.343  67.404  1.00 33.88           H  
ATOM   2881  O   PRO A 178     -61.307 -28.762  70.304  1.00 33.88           O  
ATOM   2882  CG  PRO A 178     -63.572 -29.716  68.443  1.00 33.88           C  
ATOM   2883  HG2 PRO A 178     -63.359 -28.649  68.509  1.00 33.88           H  
ATOM   2884  HG3 PRO A 178     -64.392 -29.890  67.747  1.00 33.88           H  
ATOM   2885  CD  PRO A 178     -63.906 -30.262  69.838  1.00 33.88           C  
ATOM   2886  HD2 PRO A 178     -64.911 -30.682  69.828  1.00 33.88           H  
ATOM   2887  HD3 PRO A 178     -63.856 -29.462  70.577  1.00 33.88           H  
ATOM   2888  N   ILE A 179     -59.496 -29.960  69.810  1.00 29.64           N  
ATOM   2889  H   ILE A 179     -59.122 -30.853  69.522  1.00 29.64           H  
ATOM   2890  CA  ILE A 179     -58.533 -28.886  70.161  1.00 29.64           C  
ATOM   2891  HA  ILE A 179     -58.735 -28.569  71.184  1.00 29.64           H  
ATOM   2892  C   ILE A 179     -58.709 -27.629  69.277  1.00 29.64           C  
ATOM   2893  CB  ILE A 179     -57.083 -29.441  70.117  1.00 29.64           C  
ATOM   2894  HB  ILE A 179     -56.919 -29.891  69.137  1.00 29.64           H  
ATOM   2895  O   ILE A 179     -58.412 -26.518  69.711  1.00 29.64           O  
ATOM   2896  CG1 ILE A 179     -56.909 -30.538  71.197  1.00 29.64           C  
ATOM   2897 HG12 ILE A 179     -57.684 -31.294  71.076  1.00 29.64           H  
ATOM   2898 HG13 ILE A 179     -57.031 -30.095  72.185  1.00 29.64           H  
ATOM   2899  CG2 ILE A 179     -56.024 -28.336  70.309  1.00 29.64           C  
ATOM   2900 HG21 ILE A 179     -56.075 -27.605  69.502  1.00 29.64           H  
ATOM   2901 HG22 ILE A 179     -55.018 -28.755  70.284  1.00 29.64           H  
ATOM   2902 HG23 ILE A 179     -56.177 -27.830  71.262  1.00 29.64           H  
ATOM   2903  CD1 ILE A 179     -55.564 -31.277  71.155  1.00 29.64           C  
ATOM   2904 HD11 ILE A 179     -55.598 -32.122  71.842  1.00 29.64           H  
ATOM   2905 HD12 ILE A 179     -55.373 -31.649  70.148  1.00 29.64           H  
ATOM   2906 HD13 ILE A 179     -54.751 -30.620  71.465  1.00 29.64           H  
ATOM   2907  N   SER A 180     -59.260 -27.784  68.065  1.00 36.91           N  
ATOM   2908  H   SER A 180     -59.507 -28.729  67.805  1.00 36.91           H  
ATOM   2909  CA  SER A 180     -59.422 -26.732  67.041  1.00 36.91           C  
ATOM   2910  HA  SER A 180     -58.430 -26.392  66.746  1.00 36.91           H  
ATOM   2911  C   SER A 180     -60.212 -25.482  67.484  1.00 36.91           C  
ATOM   2912  CB  SER A 180     -60.097 -27.352  65.809  1.00 36.91           C  
ATOM   2913  HB2 SER A 180     -61.169 -27.436  65.986  1.00 36.91           H  
ATOM   2914  HB3 SER A 180     -59.689 -28.348  65.634  1.00 36.91           H  
ATOM   2915  O   SER A 180     -60.142 -24.448  66.828  1.00 36.91           O  
ATOM   2916  OG  SER A 180     -59.859 -26.573  64.658  1.00 36.91           O  
ATOM   2917  HG  SER A 180     -60.471 -26.822  63.961  1.00 36.91           H  
ATOM   2918  N   GLN A 181     -60.949 -25.541  68.600  1.00 41.61           N  
ATOM   2919  H   GLN A 181     -60.972 -26.410  69.115  1.00 41.61           H  
ATOM   2920  CA  GLN A 181     -61.627 -24.371  69.178  1.00 41.61           C  
ATOM   2921  HA  GLN A 181     -61.899 -23.677  68.383  1.00 41.61           H  
ATOM   2922  C   GLN A 181     -60.745 -23.578  70.159  1.00 41.61           C  
ATOM   2923  CB  GLN A 181     -62.922 -24.835  69.862  1.00 41.61           C  
ATOM   2924  HB2 GLN A 181     -62.708 -25.686  70.509  1.00 41.61           H  
ATOM   2925  HB3 GLN A 181     -63.308 -24.023  70.479  1.00 41.61           H  
ATOM   2926  O   GLN A 181     -60.822 -22.354  70.197  1.00 41.61           O  
ATOM   2927  CG  GLN A 181     -63.995 -25.219  68.832  1.00 41.61           C  
ATOM   2928  HG2 GLN A 181     -64.305 -24.326  68.289  1.00 41.61           H  
ATOM   2929  HG3 GLN A 181     -63.583 -25.933  68.118  1.00 41.61           H  
ATOM   2930  CD  GLN A 181     -65.220 -25.851  69.480  1.00 41.61           C  
ATOM   2931  NE2 GLN A 181     -65.916 -25.154  70.352  1.00 41.61           N  
ATOM   2932 HE21 GLN A 181     -65.622 -24.228  70.631  1.00 41.61           H  
ATOM   2933 HE22 GLN A 181     -66.695 -25.630  70.784  1.00 41.61           H  
ATOM   2934  OE1 GLN A 181     -65.577 -26.984  69.205  1.00 41.61           O  
ATOM   2935  N   VAL A 182     -59.880 -24.248  70.929  1.00 41.21           N  
ATOM   2936  H   VAL A 182     -59.755 -25.235  70.756  1.00 41.21           H  
ATOM   2937  CA  VAL A 182     -59.165 -23.656  72.081  1.00 41.21           C  
ATOM   2938  HA  VAL A 182     -59.900 -23.250  72.776  1.00 41.21           H  
ATOM   2939  C   VAL A 182     -58.252 -22.497  71.662  1.00 41.21           C  
ATOM   2940  CB  VAL A 182     -58.348 -24.744  72.814  1.00 41.21           C  
ATOM   2941  HB  VAL A 182     -57.576 -25.120  72.142  1.00 41.21           H  
ATOM   2942  O   VAL A 182     -58.150 -21.483  72.354  1.00 41.21           O  
ATOM   2943  CG1 VAL A 182     -57.663 -24.203  74.076  1.00 41.21           C  
ATOM   2944 HG11 VAL A 182     -56.936 -23.434  73.815  1.00 41.21           H  
ATOM   2945 HG12 VAL A 182     -57.135 -25.008  74.587  1.00 41.21           H  
ATOM   2946 HG13 VAL A 182     -58.406 -23.778  74.751  1.00 41.21           H  
ATOM   2947  CG2 VAL A 182     -59.230 -25.928  73.241  1.00 41.21           C  
ATOM   2948 HG21 VAL A 182     -58.634 -26.655  73.792  1.00 41.21           H  
ATOM   2949 HG22 VAL A 182     -60.042 -25.577  73.877  1.00 41.21           H  
ATOM   2950 HG23 VAL A 182     -59.649 -26.433  72.370  1.00 41.21           H  
ATOM   2951  N   LEU A 183     -57.621 -22.623  70.491  1.00 36.26           N  
ATOM   2952  H   LEU A 183     -57.788 -23.465  69.960  1.00 36.26           H  
ATOM   2953  CA  LEU A 183     -56.696 -21.625  69.947  1.00 36.26           C  
ATOM   2954  HA  LEU A 183     -55.985 -21.352  70.727  1.00 36.26           H  
ATOM   2955  C   LEU A 183     -57.382 -20.311  69.529  1.00 36.26           C  
ATOM   2956  CB  LEU A 183     -55.920 -22.243  68.767  1.00 36.26           C  
ATOM   2957  HB2 LEU A 183     -56.628 -22.469  67.970  1.00 36.26           H  
ATOM   2958  HB3 LEU A 183     -55.225 -21.494  68.389  1.00 36.26           H  
ATOM   2959  O   LEU A 183     -56.696 -19.302  69.381  1.00 36.26           O  
ATOM   2960  CG  LEU A 183     -55.124 -23.522  69.098  1.00 36.26           C  
ATOM   2961  HG  LEU A 183     -55.809 -24.299  69.436  1.00 36.26           H  
ATOM   2962  CD1 LEU A 183     -54.421 -24.027  67.838  1.00 36.26           C  
ATOM   2963 HD11 LEU A 183     -55.159 -24.233  67.063  1.00 36.26           H  
ATOM   2964 HD12 LEU A 183     -53.882 -24.947  68.061  1.00 36.26           H  
ATOM   2965 HD13 LEU A 183     -53.717 -23.278  67.475  1.00 36.26           H  
ATOM   2966  CD2 LEU A 183     -54.066 -23.295  70.180  1.00 36.26           C  
ATOM   2967 HD21 LEU A 183     -54.544 -23.034  71.124  1.00 36.26           H  
ATOM   2968 HD22 LEU A 183     -53.390 -22.493  69.881  1.00 36.26           H  
ATOM   2969 HD23 LEU A 183     -53.492 -24.209  70.331  1.00 36.26           H  
ATOM   2970  N   ALA A 184     -58.710 -20.297  69.359  1.00 40.73           N  
ATOM   2971  H   ALA A 184     -59.239 -21.139  69.537  1.00 40.73           H  
ATOM   2972  CA  ALA A 184     -59.456 -19.088  69.010  1.00 40.73           C  
ATOM   2973  HA  ALA A 184     -58.883 -18.521  68.276  1.00 40.73           H  
ATOM   2974  C   ALA A 184     -59.692 -18.158  70.215  1.00 40.73           C  
ATOM   2975  CB  ALA A 184     -60.781 -19.506  68.359  1.00 40.73           C  
ATOM   2976  HB1 ALA A 184     -61.406 -20.026  69.085  1.00 40.73           H  
ATOM   2977  HB2 ALA A 184     -60.590 -20.160  67.509  1.00 40.73           H  
ATOM   2978  HB3 ALA A 184     -61.311 -18.618  68.016  1.00 40.73           H  
ATOM   2979  O   ALA A 184     -59.774 -16.944  70.039  1.00 40.73           O  
ATOM   2980  N   GLU A 185     -59.783 -18.709  71.432  1.00 48.66           N  
ATOM   2981  H   GLU A 185     -59.737 -19.715  71.503  1.00 48.66           H  
ATOM   2982  CA  GLU A 185     -60.115 -17.940  72.641  1.00 48.66           C  
ATOM   2983  HA  GLU A 185     -60.483 -16.955  72.353  1.00 48.66           H  
ATOM   2984  C   GLU A 185     -58.898 -17.677  73.540  1.00 48.66           C  
ATOM   2985  CB  GLU A 185     -61.257 -18.625  73.412  1.00 48.66           C  
ATOM   2986  HB2 GLU A 185     -61.433 -18.068  74.332  1.00 48.66           H  
ATOM   2987  HB3 GLU A 185     -60.969 -19.644  73.671  1.00 48.66           H  
ATOM   2988  O   GLU A 185     -58.769 -16.578  74.081  1.00 48.66           O  
ATOM   2989  CG  GLU A 185     -62.554 -18.644  72.587  1.00 48.66           C  
ATOM   2990  HG2 GLU A 185     -62.738 -17.645  72.193  1.00 48.66           H  
ATOM   2991  HG3 GLU A 185     -62.432 -19.316  71.737  1.00 48.66           H  
ATOM   2992  CD  GLU A 185     -63.762 -19.081  73.426  1.00 48.66           C  
ATOM   2993  OE1 GLU A 185     -64.323 -18.203  74.122  1.00 48.66           O  
ATOM   2994  OE2 GLU A 185     -64.130 -20.275  73.342  1.00 48.66           O  
ATOM   2995  N   LYS A 186     -57.952 -18.625  73.651  1.00 47.74           N  
ATOM   2996  H   LYS A 186     -58.109 -19.503  73.178  1.00 47.74           H  
ATOM   2997  CA  LYS A 186     -56.794 -18.517  74.565  1.00 47.74           C  
ATOM   2998  HA  LYS A 186     -57.175 -18.469  75.586  1.00 47.74           H  
ATOM   2999  C   LYS A 186     -55.956 -17.243  74.353  1.00 47.74           C  
ATOM   3000  CB  LYS A 186     -55.931 -19.781  74.419  1.00 47.74           C  
ATOM   3001  HB2 LYS A 186     -56.577 -20.660  74.416  1.00 47.74           H  
ATOM   3002  HB3 LYS A 186     -55.392 -19.745  73.472  1.00 47.74           H  
ATOM   3003  O   LYS A 186     -55.472 -16.648  75.315  1.00 47.74           O  
ATOM   3004  CG  LYS A 186     -54.942 -19.921  75.583  1.00 47.74           C  
ATOM   3005  HG2 LYS A 186     -55.502 -20.109  76.499  1.00 47.74           H  
ATOM   3006  HG3 LYS A 186     -54.381 -18.994  75.699  1.00 47.74           H  
ATOM   3007  CD  LYS A 186     -53.943 -21.063  75.348  1.00 47.74           C  
ATOM   3008  HD2 LYS A 186     -54.485 -21.965  75.065  1.00 47.74           H  
ATOM   3009  HD3 LYS A 186     -53.277 -20.789  74.530  1.00 47.74           H  
ATOM   3010  CE  LYS A 186     -53.111 -21.369  76.601  1.00 47.74           C  
ATOM   3011  HE2 LYS A 186     -52.364 -22.120  76.345  1.00 47.74           H  
ATOM   3012  HE3 LYS A 186     -53.770 -21.790  77.361  1.00 47.74           H  
ATOM   3013  NZ  LYS A 186     -52.445 -20.158  77.135  1.00 47.74           N  
ATOM   3014  HZ1 LYS A 186     -51.908 -19.683  76.424  1.00 47.74           H  
ATOM   3015  HZ2 LYS A 186     -53.121 -19.462  77.414  1.00 47.74           H  
ATOM   3016  HZ3 LYS A 186     -51.820 -20.355  77.904  1.00 47.74           H  
ATOM   3017  N   ALA A 187     -55.845 -16.781  73.104  1.00 46.88           N  
ATOM   3018  H   ALA A 187     -56.301 -17.309  72.374  1.00 46.88           H  
ATOM   3019  CA  ALA A 187     -55.101 -15.575  72.722  1.00 46.88           C  
ATOM   3020  HA  ALA A 187     -54.073 -15.685  73.067  1.00 46.88           H  
ATOM   3021  C   ALA A 187     -55.645 -14.263  73.340  1.00 46.88           C  
ATOM   3022  CB  ALA A 187     -55.090 -15.510  71.189  1.00 46.88           C  
ATOM   3023  HB1 ALA A 187     -56.107 -15.403  70.811  1.00 46.88           H  
ATOM   3024  HB2 ALA A 187     -54.647 -16.419  70.782  1.00 46.88           H  
ATOM   3025  HB3 ALA A 187     -54.496 -14.656  70.866  1.00 46.88           H  
ATOM   3026  O   ALA A 187     -54.956 -13.243  73.325  1.00 46.88           O  
ATOM   3027  N   LYS A 188     -56.861 -14.272  73.907  1.00 50.93           N  
ATOM   3028  H   LYS A 188     -57.391 -15.131  73.866  1.00 50.93           H  
ATOM   3029  CA  LYS A 188     -57.424 -13.162  74.695  1.00 50.93           C  
ATOM   3030  HA  LYS A 188     -57.268 -12.221  74.167  1.00 50.93           H  
ATOM   3031  C   LYS A 188     -56.731 -13.033  76.057  1.00 50.93           C  
ATOM   3032  CB  LYS A 188     -58.938 -13.420  74.847  1.00 50.93           C  
ATOM   3033  HB2 LYS A 188     -59.406 -13.415  73.863  1.00 50.93           H  
ATOM   3034  HB3 LYS A 188     -59.069 -14.412  75.279  1.00 50.93           H  
ATOM   3035  O   LYS A 188     -56.232 -11.968  76.424  1.00 50.93           O  
ATOM   3036  CG  LYS A 188     -59.667 -12.424  75.759  1.00 50.93           C  
ATOM   3037  HG2 LYS A 188     -59.114 -12.343  76.695  1.00 50.93           H  
ATOM   3038  HG3 LYS A 188     -59.706 -11.443  75.285  1.00 50.93           H  
ATOM   3039  CD  LYS A 188     -61.089 -12.917  76.077  1.00 50.93           C  
ATOM   3040  HD2 LYS A 188     -61.046 -13.951  76.420  1.00 50.93           H  
ATOM   3041  HD3 LYS A 188     -61.685 -12.892  75.165  1.00 50.93           H  
ATOM   3042  CE  LYS A 188     -61.784 -12.073  77.156  1.00 50.93           C  
ATOM   3043  HE2 LYS A 188     -62.789 -12.467  77.308  1.00 50.93           H  
ATOM   3044  HE3 LYS A 188     -61.862 -11.046  76.798  1.00 50.93           H  
ATOM   3045  NZ  LYS A 188     -61.036 -12.087  78.437  1.00 50.93           N  
ATOM   3046  HZ1 LYS A 188     -60.808 -13.016  78.761  1.00 50.93           H  
ATOM   3047  HZ2 LYS A 188     -61.474 -11.555  79.176  1.00 50.93           H  
ATOM   3048  HZ3 LYS A 188     -60.174 -11.573  78.321  1.00 50.93           H  
ATOM   3049  N   GLU A 189     -56.723 -14.122  76.823  1.00 47.40           N  
ATOM   3050  H   GLU A 189     -57.056 -14.985  76.418  1.00 47.40           H  
ATOM   3051  CA  GLU A 189     -56.383 -14.122  78.254  1.00 47.40           C  
ATOM   3052  HA  GLU A 189     -57.001 -13.390  78.774  1.00 47.40           H  
ATOM   3053  C   GLU A 189     -54.918 -13.768  78.520  1.00 47.40           C  
ATOM   3054  CB  GLU A 189     -56.655 -15.508  78.846  1.00 47.40           C  
ATOM   3055  HB2 GLU A 189     -55.978 -16.230  78.391  1.00 47.40           H  
ATOM   3056  HB3 GLU A 189     -56.444 -15.466  79.915  1.00 47.40           H  
ATOM   3057  O   GLU A 189     -54.578 -13.183  79.551  1.00 47.40           O  
ATOM   3058  CG  GLU A 189     -58.097 -15.983  78.648  1.00 47.40           C  
ATOM   3059  HG2 GLU A 189     -58.285 -16.172  77.591  1.00 47.40           H  
ATOM   3060  HG3 GLU A 189     -58.781 -15.203  78.982  1.00 47.40           H  
ATOM   3061  CD  GLU A 189     -58.313 -17.265  79.454  1.00 47.40           C  
ATOM   3062  OE1 GLU A 189     -59.003 -17.165  80.493  1.00 47.40           O  
ATOM   3063  OE2 GLU A 189     -57.734 -18.300  79.052  1.00 47.40           O  
ATOM   3064  N   GLU A 190     -54.044 -14.096  77.572  1.00 51.38           N  
ATOM   3065  H   GLU A 190     -54.389 -14.610  76.774  1.00 51.38           H  
ATOM   3066  CA  GLU A 190     -52.605 -13.874  77.675  1.00 51.38           C  
ATOM   3067  HA  GLU A 190     -52.250 -14.307  78.610  1.00 51.38           H  
ATOM   3068  C   GLU A 190     -52.245 -12.382  77.726  1.00 51.38           C  
ATOM   3069  CB  GLU A 190     -51.905 -14.608  76.520  1.00 51.38           C  
ATOM   3070  HB2 GLU A 190     -52.347 -14.292  75.576  1.00 51.38           H  
ATOM   3071  HB3 GLU A 190     -50.845 -14.352  76.521  1.00 51.38           H  
ATOM   3072  O   GLU A 190     -51.252 -12.030  78.362  1.00 51.38           O  
ATOM   3073  CG  GLU A 190     -52.053 -16.132  76.696  1.00 51.38           C  
ATOM   3074  HG2 GLU A 190     -53.108 -16.390  76.789  1.00 51.38           H  
ATOM   3075  HG3 GLU A 190     -51.566 -16.417  77.629  1.00 51.38           H  
ATOM   3076  CD  GLU A 190     -51.466 -16.966  75.551  1.00 51.38           C  
ATOM   3077  OE1 GLU A 190     -51.382 -18.201  75.759  1.00 51.38           O  
ATOM   3078  OE2 GLU A 190     -51.142 -16.403  74.487  1.00 51.38           O  
ATOM   3079  N   LYS A 191     -53.067 -11.482  77.158  1.00 61.67           N  
ATOM   3080  H   LYS A 191     -53.883 -11.829  76.674  1.00 61.67           H  
ATOM   3081  CA  LYS A 191     -52.888 -10.025  77.314  1.00 61.67           C  
ATOM   3082  HA  LYS A 191     -51.820  -9.806  77.275  1.00 61.67           H  
ATOM   3083  C   LYS A 191     -53.376  -9.523  78.674  1.00 61.67           C  
ATOM   3084  CB  LYS A 191     -53.561  -9.276  76.154  1.00 61.67           C  
ATOM   3085  HB2 LYS A 191     -53.195  -9.677  75.209  1.00 61.67           H  
ATOM   3086  HB3 LYS A 191     -54.640  -9.421  76.201  1.00 61.67           H  
ATOM   3087  O   LYS A 191     -52.683  -8.743  79.323  1.00 61.67           O  
ATOM   3088  CG  LYS A 191     -53.232  -7.773  76.225  1.00 61.67           C  
ATOM   3089  HG2 LYS A 191     -53.594  -7.370  77.170  1.00 61.67           H  
ATOM   3090  HG3 LYS A 191     -52.150  -7.643  76.182  1.00 61.67           H  
ATOM   3091  CD  LYS A 191     -53.877  -6.982  75.081  1.00 61.67           C  
ATOM   3092  HD2 LYS A 191     -54.959  -7.109  75.115  1.00 61.67           H  
ATOM   3093  HD3 LYS A 191     -53.514  -7.378  74.133  1.00 61.67           H  
ATOM   3094  CE  LYS A 191     -53.524  -5.489  75.162  1.00 61.67           C  
ATOM   3095  HE2 LYS A 191     -52.439  -5.388  75.157  1.00 61.67           H  
ATOM   3096  HE3 LYS A 191     -53.914  -4.996  74.271  1.00 61.67           H  
ATOM   3097  NZ  LYS A 191     -54.077  -4.838  76.376  1.00 61.67           N  
ATOM   3098  HZ1 LYS A 191     -55.067  -4.995  76.503  1.00 61.67           H  
ATOM   3099  HZ2 LYS A 191     -53.876  -3.849  76.421  1.00 61.67           H  
ATOM   3100  HZ3 LYS A 191     -53.624  -5.166  77.216  1.00 61.67           H  
ATOM   3101  N   GLU A 192     -54.519 -10.017  79.152  1.00 51.36           N  
ATOM   3102  H   GLU A 192     -54.997 -10.701  78.583  1.00 51.36           H  
ATOM   3103  CA  GLU A 192     -55.149  -9.636  80.436  1.00 51.36           C  
ATOM   3104  HA  GLU A 192     -55.188  -8.548  80.484  1.00 51.36           H  
ATOM   3105  C   GLU A 192     -54.343 -10.068  81.687  1.00 51.36           C  
ATOM   3106  CB  GLU A 192     -56.601 -10.155  80.458  1.00 51.36           C  
ATOM   3107  HB2 GLU A 192     -56.613 -11.197  80.135  1.00 51.36           H  
ATOM   3108  HB3 GLU A 192     -57.000 -10.104  81.471  1.00 51.36           H  
ATOM   3109  O   GLU A 192     -54.771  -9.874  82.833  1.00 51.36           O  
ATOM   3110  CG  GLU A 192     -57.506  -9.313  79.543  1.00 51.36           C  
ATOM   3111  HG2 GLU A 192     -56.994  -9.133  78.598  1.00 51.36           H  
ATOM   3112  HG3 GLU A 192     -57.680  -8.345  80.012  1.00 51.36           H  
ATOM   3113  CD  GLU A 192     -58.850  -9.994  79.253  1.00 51.36           C  
ATOM   3114  OE1 GLU A 192     -59.195 -10.158  78.063  1.00 51.36           O  
ATOM   3115  OE2 GLU A 192     -59.572 -10.414  80.184  1.00 51.36           O  
ATOM   3116  N   ASN A 193     -53.143 -10.620  81.476  1.00 54.12           N  
ATOM   3117  H   ASN A 193     -52.895 -10.808  80.515  1.00 54.12           H  
ATOM   3118  CA  ASN A 193     -52.162 -10.962  82.500  1.00 54.12           C  
ATOM   3119  HA  ASN A 193     -52.536 -10.614  83.463  1.00 54.12           H  
ATOM   3120  C   ASN A 193     -50.793 -10.259  82.350  1.00 54.12           C  
ATOM   3121  CB  ASN A 193     -52.092 -12.493  82.594  1.00 54.12           C  
ATOM   3122  HB2 ASN A 193     -51.899 -12.924  81.612  1.00 54.12           H  
ATOM   3123  HB3 ASN A 193     -51.281 -12.782  83.261  1.00 54.12           H  
ATOM   3124  O   ASN A 193     -50.007 -10.294  83.295  1.00 54.12           O  
ATOM   3125  CG  ASN A 193     -53.388 -13.047  83.164  1.00 54.12           C  
ATOM   3126  ND2 ASN A 193     -54.270 -13.579  82.352  1.00 54.12           N  
ATOM   3127 HD21 ASN A 193     -54.139 -13.559  81.351  1.00 54.12           H  
ATOM   3128 HD22 ASN A 193     -55.107 -13.987  82.744  1.00 54.12           H  
ATOM   3129  OD1 ASN A 193     -53.663 -12.919  84.351  1.00 54.12           O  
ATOM   3130  N   GLN A 194     -50.520  -9.556  81.241  1.00 54.06           N  
ATOM   3131  H   GLN A 194     -51.220  -9.501  80.515  1.00 54.06           H  
ATOM   3132  CA  GLN A 194     -49.236  -8.865  81.009  1.00 54.06           C  
ATOM   3133  HA  GLN A 194     -48.423  -9.498  81.364  1.00 54.06           H  
ATOM   3134  C   GLN A 194     -49.117  -7.537  81.771  1.00 54.06           C  
ATOM   3135  CB  GLN A 194     -49.039  -8.635  79.502  1.00 54.06           C  
ATOM   3136  HB2 GLN A 194     -48.248  -7.901  79.346  1.00 54.06           H  
ATOM   3137  HB3 GLN A 194     -49.959  -8.243  79.069  1.00 54.06           H  
ATOM   3138  O   GLN A 194     -48.099  -7.274  82.406  1.00 54.06           O  
ATOM   3139  CG  GLN A 194     -48.637  -9.933  78.790  1.00 54.06           C  
ATOM   3140  HG2 GLN A 194     -49.267 -10.749  79.142  1.00 54.06           H  
ATOM   3141  HG3 GLN A 194     -47.607 -10.182  79.044  1.00 54.06           H  
ATOM   3142  CD  GLN A 194     -48.751  -9.829  77.272  1.00 54.06           C  
ATOM   3143  NE2 GLN A 194     -49.342 -10.805  76.624  1.00 54.06           N  
ATOM   3144 HE21 GLN A 194     -49.365 -10.748  75.616  1.00 54.06           H  
ATOM   3145 HE22 GLN A 194     -49.791 -11.544  77.146  1.00 54.06           H  
ATOM   3146  OE1 GLN A 194     -48.329  -8.872  76.646  1.00 54.06           O  
ATOM   3147  N   GLU A 195     -50.177  -6.724  81.796  1.00 51.62           N  
ATOM   3148  H   GLU A 195     -50.976  -6.998  81.243  1.00 51.62           H  
ATOM   3149  CA  GLU A 195     -50.213  -5.377  82.411  1.00 51.62           C  
ATOM   3150  HA  GLU A 195     -49.315  -4.840  82.105  1.00 51.62           H  
ATOM   3151  C   GLU A 195     -50.194  -5.392  83.964  1.00 51.62           C  
ATOM   3152  CB  GLU A 195     -51.432  -4.619  81.840  1.00 51.62           C  
ATOM   3153  HB2 GLU A 195     -52.323  -5.229  81.987  1.00 51.62           H  
ATOM   3154  HB3 GLU A 195     -51.567  -3.677  82.370  1.00 51.62           H  
ATOM   3155  O   GLU A 195     -50.573  -4.423  84.627  1.00 51.62           O  
ATOM   3156  CG  GLU A 195     -51.261  -4.305  80.344  1.00 51.62           C  
ATOM   3157  HG2 GLU A 195     -50.556  -3.481  80.235  1.00 51.62           H  
ATOM   3158  HG3 GLU A 195     -50.833  -5.167  79.833  1.00 51.62           H  
ATOM   3159  CD  GLU A 195     -52.588  -3.947  79.664  1.00 51.62           C  
ATOM   3160  OE1 GLU A 195     -52.975  -4.681  78.724  1.00 51.62           O  
ATOM   3161  OE2 GLU A 195     -53.217  -2.937  80.041  1.00 51.62           O  
ATOM   3162  N   LYS A 196     -49.758  -6.512  84.551  1.00 58.80           N  
ATOM   3163  H   LYS A 196     -49.315  -7.165  83.922  1.00 58.80           H  
ATOM   3164  CA  LYS A 196     -50.061  -6.996  85.907  1.00 58.80           C  
ATOM   3165  HA  LYS A 196     -50.681  -6.261  86.420  1.00 58.80           H  
ATOM   3166  C   LYS A 196     -48.772  -7.146  86.727  1.00 58.80           C  
ATOM   3167  CB  LYS A 196     -50.861  -8.312  85.733  1.00 58.80           C  
ATOM   3168  HB2 LYS A 196     -51.163  -8.365  84.687  1.00 58.80           H  
ATOM   3169  HB3 LYS A 196     -50.218  -9.176  85.898  1.00 58.80           H  
ATOM   3170  O   LYS A 196     -48.514  -6.338  87.615  1.00 58.80           O  
ATOM   3171  CG  LYS A 196     -52.139  -8.496  86.573  1.00 58.80           C  
ATOM   3172  HG2 LYS A 196     -52.704  -7.565  86.604  1.00 58.80           H  
ATOM   3173  HG3 LYS A 196     -51.884  -8.814  87.584  1.00 58.80           H  
ATOM   3174  CD  LYS A 196     -52.968  -9.574  85.851  1.00 58.80           C  
ATOM   3175  HD2 LYS A 196     -52.361 -10.473  85.747  1.00 58.80           H  
ATOM   3176  HD3 LYS A 196     -53.190  -9.178  84.860  1.00 58.80           H  
ATOM   3177  CE  LYS A 196     -54.310  -9.968  86.465  1.00 58.80           C  
ATOM   3178  HE2 LYS A 196     -54.882  -9.062  86.668  1.00 58.80           H  
ATOM   3179  HE3 LYS A 196     -54.136 -10.492  87.404  1.00 58.80           H  
ATOM   3180  NZ  LYS A 196     -55.048 -10.831  85.505  1.00 58.80           N  
ATOM   3181  HZ1 LYS A 196     -55.132 -10.382  84.604  1.00 58.80           H  
ATOM   3182  HZ2 LYS A 196     -54.535 -11.680  85.313  1.00 58.80           H  
ATOM   3183  HZ3 LYS A 196     -55.969 -11.085  85.832  1.00 58.80           H  
ATOM   3184  N   GLN A 197     -47.921  -8.104  86.346  1.00 50.10           N  
ATOM   3185  H   GLN A 197     -48.197  -8.690  85.571  1.00 50.10           H  
ATOM   3186  CA  GLN A 197     -46.693  -8.481  87.067  1.00 50.10           C  
ATOM   3187  HA  GLN A 197     -46.938  -8.660  88.114  1.00 50.10           H  
ATOM   3188  C   GLN A 197     -45.595  -7.405  87.041  1.00 50.10           C  
ATOM   3189  CB  GLN A 197     -46.136  -9.778  86.462  1.00 50.10           C  
ATOM   3190  HB2 GLN A 197     -45.963  -9.625  85.396  1.00 50.10           H  
ATOM   3191  HB3 GLN A 197     -45.180 -10.000  86.934  1.00 50.10           H  
ATOM   3192  O   GLN A 197     -44.744  -7.353  87.925  1.00 50.10           O  
ATOM   3193  CG  GLN A 197     -47.057 -10.993  86.660  1.00 50.10           C  
ATOM   3194  HG2 GLN A 197     -47.199 -11.158  87.728  1.00 50.10           H  
ATOM   3195  HG3 GLN A 197     -48.031 -10.803  86.209  1.00 50.10           H  
ATOM   3196  CD  GLN A 197     -46.487 -12.266  86.038  1.00 50.10           C  
ATOM   3197  NE2 GLN A 197     -47.054 -13.413  86.335  1.00 50.10           N  
ATOM   3198 HE21 GLN A 197     -47.798 -13.453  87.016  1.00 50.10           H  
ATOM   3199 HE22 GLN A 197     -46.643 -14.232  85.909  1.00 50.10           H  
ATOM   3200  OE1 GLN A 197     -45.540 -12.264  85.269  1.00 50.10           O  
ATOM   3201  N   GLU A 198     -45.633  -6.511  86.050  1.00 55.17           N  
ATOM   3202  H   GLU A 198     -46.341  -6.645  85.341  1.00 55.17           H  
ATOM   3203  CA  GLU A 198     -44.737  -5.354  85.887  1.00 55.17           C  
ATOM   3204  HA  GLU A 198     -43.756  -5.685  85.547  1.00 55.17           H  
ATOM   3205  C   GLU A 198     -44.540  -4.543  87.185  1.00 55.17           C  
ATOM   3206  CB  GLU A 198     -45.383  -4.480  84.799  1.00 55.17           C  
ATOM   3207  HB2 GLU A 198     -45.428  -5.051  83.871  1.00 55.17           H  
ATOM   3208  HB3 GLU A 198     -46.410  -4.282  85.107  1.00 55.17           H  
ATOM   3209  O   GLU A 198     -43.450  -4.031  87.447  1.00 55.17           O  
ATOM   3210  CG  GLU A 198     -44.685  -3.143  84.513  1.00 55.17           C  
ATOM   3211  HG2 GLU A 198     -44.485  -2.616  85.446  1.00 55.17           H  
ATOM   3212  HG3 GLU A 198     -43.735  -3.332  84.013  1.00 55.17           H  
ATOM   3213  CD  GLU A 198     -45.592  -2.250  83.661  1.00 55.17           C  
ATOM   3214  OE1 GLU A 198     -45.213  -1.915  82.524  1.00 55.17           O  
ATOM   3215  OE2 GLU A 198     -46.693  -1.918  84.168  1.00 55.17           O  
ATOM   3216  N   LYS A 199     -45.588  -4.437  88.012  1.00 58.08           N  
ATOM   3217  H   LYS A 199     -46.426  -4.946  87.768  1.00 58.08           H  
ATOM   3218  CA  LYS A 199     -45.590  -3.644  89.247  1.00 58.08           C  
ATOM   3219  HA  LYS A 199     -45.053  -2.710  89.079  1.00 58.08           H  
ATOM   3220  C   LYS A 199     -44.849  -4.352  90.392  1.00 58.08           C  
ATOM   3221  CB  LYS A 199     -47.045  -3.312  89.639  1.00 58.08           C  
ATOM   3222  HB2 LYS A 199     -47.633  -4.230  89.660  1.00 58.08           H  
ATOM   3223  HB3 LYS A 199     -47.034  -2.912  90.653  1.00 58.08           H  
ATOM   3224  O   LYS A 199     -44.224  -3.693  91.217  1.00 58.08           O  
ATOM   3225  CG  LYS A 199     -47.764  -2.269  88.755  1.00 58.08           C  
ATOM   3226  HG2 LYS A 199     -47.180  -1.349  88.753  1.00 58.08           H  
ATOM   3227  HG3 LYS A 199     -48.724  -2.053  89.225  1.00 58.08           H  
ATOM   3228  CD  LYS A 199     -48.031  -2.692  87.300  1.00 58.08           C  
ATOM   3229  HD2 LYS A 199     -48.489  -3.681  87.286  1.00 58.08           H  
ATOM   3230  HD3 LYS A 199     -47.083  -2.720  86.761  1.00 58.08           H  
ATOM   3231  CE  LYS A 199     -48.954  -1.696  86.589  1.00 58.08           C  
ATOM   3232  HE2 LYS A 199     -49.910  -1.662  87.110  1.00 58.08           H  
ATOM   3233  HE3 LYS A 199     -48.493  -0.709  86.638  1.00 58.08           H  
ATOM   3234  NZ  LYS A 199     -49.157  -2.069  85.170  1.00 58.08           N  
ATOM   3235  HZ1 LYS A 199     -49.594  -2.975  85.072  1.00 58.08           H  
ATOM   3236  HZ2 LYS A 199     -49.705  -1.387  84.665  1.00 58.08           H  
ATOM   3237  HZ3 LYS A 199     -48.262  -2.105  84.704  1.00 58.08           H  
ATOM   3238  N   GLU A 200     -44.862  -5.685  90.422  1.00 49.35           N  
ATOM   3239  H   GLU A 200     -45.299  -6.172  89.652  1.00 49.35           H  
ATOM   3240  CA  GLU A 200     -44.366  -6.508  91.540  1.00 49.35           C  
ATOM   3241  HA  GLU A 200     -44.761  -6.110  92.475  1.00 49.35           H  
ATOM   3242  C   GLU A 200     -42.830  -6.505  91.673  1.00 49.35           C  
ATOM   3243  CB  GLU A 200     -44.886  -7.949  91.381  1.00 49.35           C  
ATOM   3244  HB2 GLU A 200     -44.476  -8.380  90.468  1.00 49.35           H  
ATOM   3245  HB3 GLU A 200     -44.529  -8.539  92.224  1.00 49.35           H  
ATOM   3246  O   GLU A 200     -42.284  -6.805  92.736  1.00 49.35           O  
ATOM   3247  CG  GLU A 200     -46.421  -8.031  91.332  1.00 49.35           C  
ATOM   3248  HG2 GLU A 200     -46.791  -7.468  90.476  1.00 49.35           H  
ATOM   3249  HG3 GLU A 200     -46.830  -7.575  92.234  1.00 49.35           H  
ATOM   3250  CD  GLU A 200     -46.895  -9.486  91.229  1.00 49.35           C  
ATOM   3251  OE1 GLU A 200     -46.789 -10.199  92.251  1.00 49.35           O  
ATOM   3252  OE2 GLU A 200     -47.347  -9.875  90.126  1.00 49.35           O  
ATOM   3253  N   ARG A 201     -42.118  -6.125  90.604  1.00 56.23           N  
ATOM   3254  H   ARG A 201     -42.638  -5.926  89.761  1.00 56.23           H  
ATOM   3255  CA  ARG A 201     -40.657  -5.937  90.598  1.00 56.23           C  
ATOM   3256  HA  ARG A 201     -40.169  -6.758  91.124  1.00 56.23           H  
ATOM   3257  C   ARG A 201     -40.208  -4.656  91.297  1.00 56.23           C  
ATOM   3258  CB  ARG A 201     -40.164  -5.904  89.147  1.00 56.23           C  
ATOM   3259  HB2 ARG A 201     -39.131  -5.557  89.139  1.00 56.23           H  
ATOM   3260  HB3 ARG A 201     -40.758  -5.197  88.567  1.00 56.23           H  
ATOM   3261  O   ARG A 201     -39.195  -4.644  91.995  1.00 56.23           O  
ATOM   3262  CG  ARG A 201     -40.221  -7.285  88.491  1.00 56.23           C  
ATOM   3263  HG2 ARG A 201     -41.257  -7.607  88.385  1.00 56.23           H  
ATOM   3264  HG3 ARG A 201     -39.685  -8.001  89.114  1.00 56.23           H  
ATOM   3265  CD  ARG A 201     -39.560  -7.216  87.113  1.00 56.23           C  
ATOM   3266  HD2 ARG A 201     -40.138  -6.547  86.476  1.00 56.23           H  
ATOM   3267  HD3 ARG A 201     -38.560  -6.796  87.217  1.00 56.23           H  
ATOM   3268  NE  ARG A 201     -39.488  -8.549  86.489  1.00 56.23           N  
ATOM   3269  HE  ARG A 201     -40.246  -8.802  85.872  1.00 56.23           H  
ATOM   3270  NH1 ARG A 201     -37.488  -9.217  87.432  1.00 56.23           N  
ATOM   3271 HH11 ARG A 201     -36.713  -9.860  87.504  1.00 56.23           H  
ATOM   3272 HH12 ARG A 201     -37.442  -8.388  88.008  1.00 56.23           H  
ATOM   3273  NH2 ARG A 201     -38.533 -10.548  85.993  1.00 56.23           N  
ATOM   3274 HH21 ARG A 201     -37.773 -11.203  86.103  1.00 56.23           H  
ATOM   3275 HH22 ARG A 201     -39.301 -10.753  85.369  1.00 56.23           H  
ATOM   3276  CZ  ARG A 201     -38.505  -9.419  86.645  1.00 56.23           C  
ATOM   3277  N   GLN A 202     -40.977  -3.582  91.129  1.00 50.31           N  
ATOM   3278  H   GLN A 202     -41.858  -3.708  90.652  1.00 50.31           H  
ATOM   3279  CA  GLN A 202     -40.533  -2.205  91.385  1.00 50.31           C  
ATOM   3280  HA  GLN A 202     -39.510  -2.110  91.021  1.00 50.31           H  
ATOM   3281  C   GLN A 202     -40.481  -1.837  92.879  1.00 50.31           C  
ATOM   3282  CB  GLN A 202     -41.408  -1.243  90.563  1.00 50.31           C  
ATOM   3283  HB2 GLN A 202     -41.110  -0.217  90.780  1.00 50.31           H  
ATOM   3284  HB3 GLN A 202     -42.452  -1.369  90.850  1.00 50.31           H  
ATOM   3285  O   GLN A 202     -39.931  -0.796  93.239  1.00 50.31           O  
ATOM   3286  CG  GLN A 202     -41.255  -1.491  89.050  1.00 50.31           C  
ATOM   3287  HG2 GLN A 202     -40.224  -1.297  88.753  1.00 50.31           H  
ATOM   3288  HG3 GLN A 202     -41.480  -2.533  88.819  1.00 50.31           H  
ATOM   3289  CD  GLN A 202     -42.170  -0.608  88.210  1.00 50.31           C  
ATOM   3290  NE2 GLN A 202     -42.971  -1.182  87.341  1.00 50.31           N  
ATOM   3291 HE21 GLN A 202     -43.514  -0.570  86.748  1.00 50.31           H  
ATOM   3292 HE22 GLN A 202     -42.999  -2.188  87.253  1.00 50.31           H  
ATOM   3293  OE1 GLN A 202     -42.186   0.605  88.320  1.00 50.31           O  
ATOM   3294  N   GLU A 203     -40.992  -2.709  93.754  1.00 49.26           N  
ATOM   3295  H   GLU A 203     -41.517  -3.484  93.375  1.00 49.26           H  
ATOM   3296  CA  GLU A 203     -40.817  -2.666  95.216  1.00 49.26           C  
ATOM   3297  HA  GLU A 203     -40.543  -1.658  95.529  1.00 49.26           H  
ATOM   3298  C   GLU A 203     -39.691  -3.590  95.722  1.00 49.26           C  
ATOM   3299  CB  GLU A 203     -42.150  -3.031  95.896  1.00 49.26           C  
ATOM   3300  HB2 GLU A 203     -41.983  -3.181  96.962  1.00 49.26           H  
ATOM   3301  HB3 GLU A 203     -42.506  -3.974  95.481  1.00 49.26           H  
ATOM   3302  O   GLU A 203     -39.266  -3.480  96.869  1.00 49.26           O  
ATOM   3303  CG  GLU A 203     -43.246  -1.967  95.728  1.00 49.26           C  
ATOM   3304  HG2 GLU A 203     -43.365  -1.721  94.673  1.00 49.26           H  
ATOM   3305  HG3 GLU A 203     -44.189  -2.392  96.072  1.00 49.26           H  
ATOM   3306  CD  GLU A 203     -42.932  -0.699  96.534  1.00 49.26           C  
ATOM   3307  OE1 GLU A 203     -42.088   0.101  96.062  1.00 49.26           O  
ATOM   3308  OE2 GLU A 203     -43.496  -0.536  97.634  1.00 49.26           O  
ATOM   3309  N   LYS A 204     -39.201  -4.505  94.877  1.00 55.05           N  
ATOM   3310  H   LYS A 204     -39.517  -4.463  93.919  1.00 55.05           H  
ATOM   3311  CA  LYS A 204     -38.394  -5.672  95.267  1.00 55.05           C  
ATOM   3312  HA  LYS A 204     -38.429  -5.784  96.351  1.00 55.05           H  
ATOM   3313  C   LYS A 204     -36.920  -5.543  94.884  1.00 55.05           C  
ATOM   3314  CB  LYS A 204     -39.060  -6.891  94.613  1.00 55.05           C  
ATOM   3315  HB2 LYS A 204     -40.130  -6.845  94.813  1.00 55.05           H  
ATOM   3316  HB3 LYS A 204     -38.919  -6.840  93.534  1.00 55.05           H  
ATOM   3317  O   LYS A 204     -36.042  -5.924  95.652  1.00 55.05           O  
ATOM   3318  CG  LYS A 204     -38.538  -8.240  95.121  1.00 55.05           C  
ATOM   3319  HG2 LYS A 204     -37.478  -8.344  94.887  1.00 55.05           H  
ATOM   3320  HG3 LYS A 204     -38.679  -8.300  96.200  1.00 55.05           H  
ATOM   3321  CD  LYS A 204     -39.332  -9.357  94.432  1.00 55.05           C  
ATOM   3322  HD2 LYS A 204     -39.150  -9.310  93.358  1.00 55.05           H  
ATOM   3323  HD3 LYS A 204     -40.395  -9.197  94.612  1.00 55.05           H  
ATOM   3324  CE  LYS A 204     -38.930 -10.734  94.964  1.00 55.05           C  
ATOM   3325  HE2 LYS A 204     -37.873 -10.896  94.752  1.00 55.05           H  
ATOM   3326  HE3 LYS A 204     -39.062 -10.740  96.045  1.00 55.05           H  
ATOM   3327  NZ  LYS A 204     -39.755 -11.799  94.340  1.00 55.05           N  
ATOM   3328  HZ1 LYS A 204     -40.735 -11.635  94.519  1.00 55.05           H  
ATOM   3329  HZ2 LYS A 204     -39.507 -12.708  94.704  1.00 55.05           H  
ATOM   3330  HZ3 LYS A 204     -39.620 -11.805  93.339  1.00 55.05           H  
ATOM   3331  N   GLU A 205     -36.647  -4.976  93.714  1.00 49.08           N  
ATOM   3332  H   GLU A 205     -37.431  -4.711  93.136  1.00 49.08           H  
ATOM   3333  CA  GLU A 205     -35.307  -4.780  93.140  1.00 49.08           C  
ATOM   3334  HA  GLU A 205     -34.669  -5.618  93.420  1.00 49.08           H  
ATOM   3335  C   GLU A 205     -34.647  -3.511  93.739  1.00 49.08           C  
ATOM   3336  CB  GLU A 205     -35.453  -4.804  91.599  1.00 49.08           C  
ATOM   3337  HB2 GLU A 205     -36.217  -4.080  91.314  1.00 49.08           H  
ATOM   3338  HB3 GLU A 205     -34.509  -4.523  91.133  1.00 49.08           H  
ATOM   3339  O   GLU A 205     -34.303  -2.567  93.033  1.00 49.08           O  
ATOM   3340  CG  GLU A 205     -35.852  -6.216  91.100  1.00 49.08           C  
ATOM   3341  HG2 GLU A 205     -36.561  -6.663  91.797  1.00 49.08           H  
ATOM   3342  HG3 GLU A 205     -34.963  -6.846  91.114  1.00 49.08           H  
ATOM   3343  CD  GLU A 205     -36.499  -6.283  89.702  1.00 49.08           C  
ATOM   3344  OE1 GLU A 205     -37.010  -7.379  89.356  1.00 49.08           O  
ATOM   3345  OE2 GLU A 205     -36.539  -5.272  88.973  1.00 49.08           O  
ATOM   3346  N   LYS A 206     -34.597  -3.440  95.083  1.00 45.15           N  
ATOM   3347  H   LYS A 206     -34.884  -4.277  95.571  1.00 45.15           H  
ATOM   3348  CA  LYS A 206     -34.682  -2.165  95.831  1.00 45.15           C  
ATOM   3349  HA  LYS A 206     -34.327  -1.374  95.170  1.00 45.15           H  
ATOM   3350  C   LYS A 206     -33.808  -2.064  97.098  1.00 45.15           C  
ATOM   3351  CB  LYS A 206     -36.177  -1.920  96.128  1.00 45.15           C  
ATOM   3352  HB2 LYS A 206     -36.760  -2.386  95.334  1.00 45.15           H  
ATOM   3353  HB3 LYS A 206     -36.459  -2.403  97.063  1.00 45.15           H  
ATOM   3354  O   LYS A 206     -34.091  -1.261  97.985  1.00 45.15           O  
ATOM   3355  CG  LYS A 206     -36.561  -0.432  96.168  1.00 45.15           C  
ATOM   3356  HG2 LYS A 206     -36.103   0.075  95.319  1.00 45.15           H  
ATOM   3357  HG3 LYS A 206     -36.213   0.030  97.092  1.00 45.15           H  
ATOM   3358  CD  LYS A 206     -38.083  -0.297  96.056  1.00 45.15           C  
ATOM   3359  HD2 LYS A 206     -38.404  -0.908  95.212  1.00 45.15           H  
ATOM   3360  HD3 LYS A 206     -38.562  -0.673  96.960  1.00 45.15           H  
ATOM   3361  CE  LYS A 206     -38.509   1.149  95.794  1.00 45.15           C  
ATOM   3362  HE2 LYS A 206     -37.796   1.596  95.102  1.00 45.15           H  
ATOM   3363  HE3 LYS A 206     -38.481   1.706  96.731  1.00 45.15           H  
ATOM   3364  NZ  LYS A 206     -39.863   1.197  95.195  1.00 45.15           N  
ATOM   3365  HZ1 LYS A 206     -40.570   0.810  95.804  1.00 45.15           H  
ATOM   3366  HZ2 LYS A 206     -39.917   0.610  94.375  1.00 45.15           H  
ATOM   3367  HZ3 LYS A 206     -40.168   2.130  94.957  1.00 45.15           H  
ATOM   3368  N   LYS A 207     -32.763  -2.888  97.207  1.00 42.29           N  
ATOM   3369  H   LYS A 207     -32.538  -3.452  96.401  1.00 42.29           H  
ATOM   3370  CA  LYS A 207     -31.843  -2.966  98.361  1.00 42.29           C  
ATOM   3371  HA  LYS A 207     -31.776  -2.002  98.865  1.00 42.29           H  
ATOM   3372  C   LYS A 207     -30.430  -3.408  97.907  1.00 42.29           C  
ATOM   3373  CB  LYS A 207     -32.335  -4.040  99.342  1.00 42.29           C  
ATOM   3374  HB2 LYS A 207     -31.976  -4.962  98.883  1.00 42.29           H  
ATOM   3375  HB3 LYS A 207     -31.780  -3.894 100.269  1.00 42.29           H  
ATOM   3376  O   LYS A 207     -30.161  -3.429  96.713  1.00 42.29           O  
ATOM   3377  CG  LYS A 207     -33.805  -4.305  99.748  1.00 42.29           C  
ATOM   3378  HG2 LYS A 207     -34.144  -3.581 100.489  1.00 42.29           H  
ATOM   3379  HG3 LYS A 207     -34.466  -4.332  98.882  1.00 42.29           H  
ATOM   3380  CD  LYS A 207     -33.657  -5.713 100.351  1.00 42.29           C  
ATOM   3381  HD2 LYS A 207     -32.852  -5.657 101.082  1.00 42.29           H  
ATOM   3382  HD3 LYS A 207     -33.354  -6.342  99.514  1.00 42.29           H  
ATOM   3383  CE  LYS A 207     -34.737  -6.538 101.023  1.00 42.29           C  
ATOM   3384  HE2 LYS A 207     -35.573  -6.669 100.336  1.00 42.29           H  
ATOM   3385  HE3 LYS A 207     -35.073  -6.039 101.931  1.00 42.29           H  
ATOM   3386  NZ  LYS A 207     -34.081  -7.842 101.329  1.00 42.29           N  
ATOM   3387  HZ1 LYS A 207     -33.602  -8.199 100.515  1.00 42.29           H  
ATOM   3388  HZ2 LYS A 207     -34.681  -8.542 101.741  1.00 42.29           H  
ATOM   3389  HZ3 LYS A 207     -33.260  -7.704 101.901  1.00 42.29           H  
ATOM   3390  N   GLU A 208     -29.601  -3.866  98.856  1.00 44.59           N  
ATOM   3391  H   GLU A 208     -29.864  -3.678  99.813  1.00 44.59           H  
ATOM   3392  CA  GLU A 208     -28.687  -5.025  98.696  1.00 44.59           C  
ATOM   3393  HA  GLU A 208     -28.012  -4.989  99.552  1.00 44.59           H  
ATOM   3394  C   GLU A 208     -27.693  -4.926  97.516  1.00 44.59           C  
ATOM   3395  CB  GLU A 208     -29.462  -6.368  98.862  1.00 44.59           C  
ATOM   3396  HB2 GLU A 208     -30.342  -6.355  98.219  1.00 44.59           H  
ATOM   3397  HB3 GLU A 208     -28.832  -7.203  98.557  1.00 44.59           H  
ATOM   3398  O   GLU A 208     -27.349  -5.910  96.865  1.00 44.59           O  
ATOM   3399  CG  GLU A 208     -29.867  -6.598 100.344  1.00 44.59           C  
ATOM   3400  HG2 GLU A 208     -28.984  -6.940 100.885  1.00 44.59           H  
ATOM   3401  HG3 GLU A 208     -30.142  -5.637 100.777  1.00 44.59           H  
ATOM   3402  CD  GLU A 208     -31.038  -7.568 100.636  1.00 44.59           C  
ATOM   3403  OE1 GLU A 208     -31.456  -7.645 101.817  1.00 44.59           O  
ATOM   3404  OE2 GLU A 208     -31.726  -8.089  99.727  1.00 44.59           O  
ATOM   3405  N   LYS A 209     -27.179  -3.706  97.313  1.00 40.14           N  
ATOM   3406  H   LYS A 209     -27.673  -2.978  97.810  1.00 40.14           H  
ATOM   3407  CA  LYS A 209     -25.722  -3.485  97.265  1.00 40.14           C  
ATOM   3408  HA  LYS A 209     -25.243  -4.360  96.825  1.00 40.14           H  
ATOM   3409  C   LYS A 209     -25.184  -3.396  98.704  1.00 40.14           C  
ATOM   3410  CB  LYS A 209     -25.391  -2.247  96.416  1.00 40.14           C  
ATOM   3411  HB2 LYS A 209     -25.948  -1.386  96.785  1.00 40.14           H  
ATOM   3412  HB3 LYS A 209     -24.328  -2.031  96.522  1.00 40.14           H  
ATOM   3413  O   LYS A 209     -25.992  -3.357  99.632  1.00 40.14           O  
ATOM   3414  CG  LYS A 209     -25.735  -2.489  94.936  1.00 40.14           C  
ATOM   3415  HG2 LYS A 209     -25.406  -3.485  94.640  1.00 40.14           H  
ATOM   3416  HG3 LYS A 209     -26.820  -2.455  94.833  1.00 40.14           H  
ATOM   3417  CD  LYS A 209     -25.126  -1.461  93.967  1.00 40.14           C  
ATOM   3418  HD2 LYS A 209     -25.750  -1.448  93.074  1.00 40.14           H  
ATOM   3419  HD3 LYS A 209     -25.153  -0.464  94.407  1.00 40.14           H  
ATOM   3420  CE  LYS A 209     -23.697  -1.816  93.519  1.00 40.14           C  
ATOM   3421  HE2 LYS A 209     -23.659  -2.871  93.249  1.00 40.14           H  
ATOM   3422  HE3 LYS A 209     -23.461  -1.228  92.633  1.00 40.14           H  
ATOM   3423  NZ  LYS A 209     -22.693  -1.525  94.562  1.00 40.14           N  
ATOM   3424  HZ1 LYS A 209     -22.717  -0.560  94.861  1.00 40.14           H  
ATOM   3425  HZ2 LYS A 209     -22.794  -2.087  95.395  1.00 40.14           H  
ATOM   3426  HZ3 LYS A 209     -21.734  -1.717  94.311  1.00 40.14           H  
ATOM   3427  N   GLU A 210     -23.859  -3.394  98.880  1.00 33.26           N  
ATOM   3428  H   GLU A 210     -23.313  -3.137  98.070  1.00 33.26           H  
ATOM   3429  CA  GLU A 210     -23.144  -4.324  99.779  1.00 33.26           C  
ATOM   3430  HA  GLU A 210     -22.113  -3.973  99.829  1.00 33.26           H  
ATOM   3431  C   GLU A 210     -23.116  -5.760  99.198  1.00 33.26           C  
ATOM   3432  CB  GLU A 210     -23.686  -4.338 101.222  1.00 33.26           C  
ATOM   3433  HB2 GLU A 210     -23.145  -5.134 101.734  1.00 33.26           H  
ATOM   3434  HB3 GLU A 210     -24.730  -4.650 101.251  1.00 33.26           H  
ATOM   3435  O   GLU A 210     -24.075  -6.182  98.562  1.00 33.26           O  
ATOM   3436  CG  GLU A 210     -23.495  -3.064 102.053  1.00 33.26           C  
ATOM   3437  HG2 GLU A 210     -22.510  -2.648 101.845  1.00 33.26           H  
ATOM   3438  HG3 GLU A 210     -24.251  -2.326 101.783  1.00 33.26           H  
ATOM   3439  CD  GLU A 210     -23.579  -3.424 103.545  1.00 33.26           C  
ATOM   3440  OE1 GLU A 210     -24.594  -3.119 104.206  1.00 33.26           O  
ATOM   3441  OE2 GLU A 210     -22.618  -4.076 104.025  1.00 33.26           O  
ATOM   3442  N   LYS A 211     -22.074  -6.598  99.344  1.00 38.62           N  
ATOM   3443  H   LYS A 211     -22.223  -7.462  98.843  1.00 38.62           H  
ATOM   3444  CA  LYS A 211     -20.753  -6.483 100.005  1.00 38.62           C  
ATOM   3445  HA  LYS A 211     -20.586  -5.463 100.352  1.00 38.62           H  
ATOM   3446  C   LYS A 211     -19.627  -6.851  99.005  1.00 38.62           C  
ATOM   3447  CB  LYS A 211     -20.697  -7.460 101.213  1.00 38.62           C  
ATOM   3448  HB2 LYS A 211     -19.664  -7.525 101.554  1.00 38.62           H  
ATOM   3449  HB3 LYS A 211     -20.985  -8.458 100.881  1.00 38.62           H  
ATOM   3450  O   LYS A 211     -19.830  -7.708  98.151  1.00 38.62           O  
ATOM   3451  CG  LYS A 211     -21.579  -7.064 102.415  1.00 38.62           C  
ATOM   3452  HG2 LYS A 211     -21.410  -6.007 102.617  1.00 38.62           H  
ATOM   3453  HG3 LYS A 211     -22.626  -7.211 102.150  1.00 38.62           H  
ATOM   3454  CD  LYS A 211     -21.296  -7.856 103.709  1.00 38.62           C  
ATOM   3455  HD2 LYS A 211     -20.223  -7.976 103.859  1.00 38.62           H  
ATOM   3456  HD3 LYS A 211     -21.717  -8.854 103.591  1.00 38.62           H  
ATOM   3457  CE  LYS A 211     -21.910  -7.213 104.973  1.00 38.62           C  
ATOM   3458  HE2 LYS A 211     -22.972  -7.045 104.796  1.00 38.62           H  
ATOM   3459  HE3 LYS A 211     -21.810  -7.923 105.794  1.00 38.62           H  
ATOM   3460  NZ  LYS A 211     -21.281  -5.926 105.378  1.00 38.62           N  
ATOM   3461  HZ1 LYS A 211     -20.278  -5.964 105.495  1.00 38.62           H  
ATOM   3462  HZ2 LYS A 211     -21.508  -5.198 104.715  1.00 38.62           H  
ATOM   3463  HZ3 LYS A 211     -21.658  -5.566 106.243  1.00 38.62           H  
ATOM   3464  N   SER A 212     -18.424  -6.272  99.123  1.00 36.42           N  
ATOM   3465  H   SER A 212     -18.289  -5.569  99.835  1.00 36.42           H  
ATOM   3466  CA  SER A 212     -17.224  -6.645  98.326  1.00 36.42           C  
ATOM   3467  HA  SER A 212     -17.205  -7.729  98.208  1.00 36.42           H  
ATOM   3468  C   SER A 212     -15.906  -6.211  99.007  1.00 36.42           C  
ATOM   3469  CB  SER A 212     -17.313  -6.012  96.926  1.00 36.42           C  
ATOM   3470  HB2 SER A 212     -18.321  -6.134  96.530  1.00 36.42           H  
ATOM   3471  HB3 SER A 212     -16.619  -6.525  96.259  1.00 36.42           H  
ATOM   3472  O   SER A 212     -15.982  -5.538 100.031  1.00 36.42           O  
ATOM   3473  OG  SER A 212     -16.973  -4.640  96.961  1.00 36.42           O  
ATOM   3474  HG  SER A 212     -17.559  -4.161  96.370  1.00 36.42           H  
ATOM   3475  N   LYS A 213     -14.720  -6.588  98.477  1.00 29.16           N  
ATOM   3476  H   LYS A 213     -14.765  -7.346  97.811  1.00 29.16           H  
ATOM   3477  CA  LYS A 213     -13.465  -5.781  98.367  1.00 29.16           C  
ATOM   3478  HA  LYS A 213     -13.651  -5.051  97.579  1.00 29.16           H  
ATOM   3479  C   LYS A 213     -12.278  -6.620  97.817  1.00 29.16           C  
ATOM   3480  CB  LYS A 213     -13.105  -4.996  99.666  1.00 29.16           C  
ATOM   3481  HB2 LYS A 213     -12.034  -5.039  99.861  1.00 29.16           H  
ATOM   3482  HB3 LYS A 213     -13.577  -5.436 100.544  1.00 29.16           H  
ATOM   3483  O   LYS A 213     -12.485  -7.711  97.298  1.00 29.16           O  
ATOM   3484  CG  LYS A 213     -13.503  -3.505  99.520  1.00 29.16           C  
ATOM   3485  HG2 LYS A 213     -13.242  -3.159  98.520  1.00 29.16           H  
ATOM   3486  HG3 LYS A 213     -14.580  -3.395  99.648  1.00 29.16           H  
ATOM   3487  CD  LYS A 213     -12.764  -2.600 100.519  1.00 29.16           C  
ATOM   3488  HD2 LYS A 213     -11.692  -2.743 100.381  1.00 29.16           H  
ATOM   3489  HD3 LYS A 213     -13.008  -2.897 101.539  1.00 29.16           H  
ATOM   3490  CE  LYS A 213     -13.065  -1.104 100.318  1.00 29.16           C  
ATOM   3491  HE2 LYS A 213     -12.919  -0.849  99.268  1.00 29.16           H  
ATOM   3492  HE3 LYS A 213     -12.345  -0.536 100.908  1.00 29.16           H  
ATOM   3493  NZ  LYS A 213     -14.434  -0.736 100.746  1.00 29.16           N  
ATOM   3494  HZ1 LYS A 213     -14.614  -1.027 101.696  1.00 29.16           H  
ATOM   3495  HZ2 LYS A 213     -14.624   0.253 100.664  1.00 29.16           H  
ATOM   3496  HZ3 LYS A 213     -15.141  -1.218 100.209  1.00 29.16           H  
ATOM   3497  N   PHE A 214     -11.054  -6.070  97.825  1.00 22.89           N  
ATOM   3498  H   PHE A 214     -10.954  -5.202  98.331  1.00 22.89           H  
ATOM   3499  CA  PHE A 214      -9.833  -6.608  97.194  1.00 22.89           C  
ATOM   3500  HA  PHE A 214     -10.105  -7.210  96.327  1.00 22.89           H  
ATOM   3501  C   PHE A 214      -8.932  -7.475  98.108  1.00 22.89           C  
ATOM   3502  CB  PHE A 214      -8.942  -5.419  96.759  1.00 22.89           C  
ATOM   3503  HB2 PHE A 214      -7.938  -5.802  96.578  1.00 22.89           H  
ATOM   3504  HB3 PHE A 214      -8.853  -4.743  97.610  1.00 22.89           H  
ATOM   3505  O   PHE A 214      -8.599  -7.039  99.206  1.00 22.89           O  
ATOM   3506  CG  PHE A 214      -9.272  -4.587  95.532  1.00 22.89           C  
ATOM   3507  CD1 PHE A 214      -8.619  -3.346  95.384  1.00 22.89           C  
ATOM   3508  HD1 PHE A 214      -7.974  -2.979  96.169  1.00 22.89           H  
ATOM   3509  CD2 PHE A 214     -10.118  -5.051  94.504  1.00 22.89           C  
ATOM   3510  HD2 PHE A 214     -10.629  -5.999  94.588  1.00 22.89           H  
ATOM   3511  CE1 PHE A 214      -8.805  -2.573  94.225  1.00 22.89           C  
ATOM   3512  HE1 PHE A 214      -8.320  -1.613  94.122  1.00 22.89           H  
ATOM   3513  CE2 PHE A 214     -10.304  -4.275  93.345  1.00 22.89           C  
ATOM   3514  HE2 PHE A 214     -10.960  -4.625  92.561  1.00 22.89           H  
ATOM   3515  CZ  PHE A 214      -9.648  -3.040  93.203  1.00 22.89           C  
ATOM   3516  HZ  PHE A 214      -9.806  -2.445  92.315  1.00 22.89           H  
ATOM   3517  N   LYS A 215      -8.304  -8.511  97.510  1.00 25.76           N  
ATOM   3518  H   LYS A 215      -8.732  -8.866  96.666  1.00 25.76           H  
ATOM   3519  CA  LYS A 215      -6.981  -9.094  97.893  1.00 25.76           C  
ATOM   3520  HA  LYS A 215      -6.763  -9.897  97.189  1.00 25.76           H  
ATOM   3521  C   LYS A 215      -7.005  -9.837  99.268  1.00 25.76           C  
ATOM   3522  CB  LYS A 215      -5.915  -7.986  97.649  1.00 25.76           C  
ATOM   3523  HB2 LYS A 215      -6.194  -7.085  98.196  1.00 25.76           H  
ATOM   3524  HB3 LYS A 215      -4.931  -8.285  98.010  1.00 25.76           H  
ATOM   3525  O   LYS A 215      -8.075  -9.985  99.836  1.00 25.76           O  
ATOM   3526  CG  LYS A 215      -5.784  -7.666  96.140  1.00 25.76           C  
ATOM   3527  HG2 LYS A 215      -5.271  -8.495  95.653  1.00 25.76           H  
ATOM   3528  HG3 LYS A 215      -6.774  -7.587  95.690  1.00 25.76           H  
ATOM   3529  CD  LYS A 215      -5.030  -6.361  95.831  1.00 25.76           C  
ATOM   3530  HD2 LYS A 215      -3.987  -6.466  96.132  1.00 25.76           H  
ATOM   3531  HD3 LYS A 215      -5.485  -5.542  96.388  1.00 25.76           H  
ATOM   3532  CE  LYS A 215      -5.126  -6.077  94.321  1.00 25.76           C  
ATOM   3533  HE2 LYS A 215      -4.674  -6.911  93.784  1.00 25.76           H  
ATOM   3534  HE3 LYS A 215      -6.180  -6.045  94.043  1.00 25.76           H  
ATOM   3535  NZ  LYS A 215      -4.467  -4.805  93.925  1.00 25.76           N  
ATOM   3536  HZ1 LYS A 215      -4.547  -4.667  92.927  1.00 25.76           H  
ATOM   3537  HZ2 LYS A 215      -3.485  -4.819  94.159  1.00 25.76           H  
ATOM   3538  HZ3 LYS A 215      -4.904  -4.017  94.381  1.00 25.76           H  
ATOM   3539  N   SER A 216      -5.945 -10.467  99.804  1.00 25.36           N  
ATOM   3540  H   SER A 216      -6.201 -11.028 100.604  1.00 25.36           H  
ATOM   3541  CA  SER A 216      -4.502 -10.479  99.476  1.00 25.36           C  
ATOM   3542  HA  SER A 216      -4.361 -10.231  98.424  1.00 25.36           H  
ATOM   3543  C   SER A 216      -3.824 -11.861  99.674  1.00 25.36           C  
ATOM   3544  CB  SER A 216      -3.814  -9.414 100.345  1.00 25.36           C  
ATOM   3545  HB2 SER A 216      -2.809  -9.230  99.964  1.00 25.36           H  
ATOM   3546  HB3 SER A 216      -4.374  -8.480 100.298  1.00 25.36           H  
ATOM   3547  O   SER A 216      -4.505 -12.855  99.909  1.00 25.36           O  
ATOM   3548  OG  SER A 216      -3.719  -9.831 101.691  1.00 25.36           O  
ATOM   3549  HG  SER A 216      -4.584 -10.079 102.026  1.00 25.36           H  
ATOM   3550  N   THR A 217      -2.491 -11.943  99.525  1.00 30.80           N  
ATOM   3551  H   THR A 217      -1.972 -11.093  99.359  1.00 30.80           H  
ATOM   3552  CA  THR A 217      -1.699 -13.199  99.506  1.00 30.80           C  
ATOM   3553  HA  THR A 217      -2.213 -13.966 100.085  1.00 30.80           H  
ATOM   3554  C   THR A 217      -0.285 -13.014 100.082  1.00 30.80           C  
ATOM   3555  CB  THR A 217      -1.515 -13.701  98.060  1.00 30.80           C  
ATOM   3556  HB  THR A 217      -0.814 -14.535  98.067  1.00 30.80           H  
ATOM   3557  O   THR A 217       0.393 -12.065  99.687  1.00 30.80           O  
ATOM   3558  CG2 THR A 217      -2.809 -14.176  97.403  1.00 30.80           C  
ATOM   3559 HG21 THR A 217      -2.579 -14.617  96.433  1.00 30.80           H  
ATOM   3560 HG22 THR A 217      -3.493 -13.339  97.258  1.00 30.80           H  
ATOM   3561 HG23 THR A 217      -3.288 -14.927  98.031  1.00 30.80           H  
ATOM   3562  OG1 THR A 217      -0.990 -12.666  97.252  1.00 30.80           O  
ATOM   3563  HG1 THR A 217      -0.205 -12.336  97.694  1.00 30.80           H  
ATOM   3564  N   TYR A 218       0.198 -13.927 100.940  1.00 25.16           N  
ATOM   3565  H   TYR A 218      -0.392 -14.697 101.222  1.00 25.16           H  
ATOM   3566  CA  TYR A 218       1.570 -13.948 101.499  1.00 25.16           C  
ATOM   3567  HA  TYR A 218       2.276 -13.716 100.702  1.00 25.16           H  
ATOM   3568  C   TYR A 218       1.927 -15.347 102.074  1.00 25.16           C  
ATOM   3569  CB  TYR A 218       1.677 -12.866 102.602  1.00 25.16           C  
ATOM   3570  HB2 TYR A 218       0.789 -12.234 102.587  1.00 25.16           H  
ATOM   3571  HB3 TYR A 218       1.687 -13.336 103.585  1.00 25.16           H  
ATOM   3572  O   TYR A 218       1.052 -16.204 102.110  1.00 25.16           O  
ATOM   3573  CG  TYR A 218       2.882 -11.949 102.465  1.00 25.16           C  
ATOM   3574  CD1 TYR A 218       4.059 -12.186 103.202  1.00 25.16           C  
ATOM   3575  HD1 TYR A 218       4.111 -13.018 103.889  1.00 25.16           H  
ATOM   3576  CD2 TYR A 218       2.813 -10.836 101.604  1.00 25.16           C  
ATOM   3577  HD2 TYR A 218       1.908 -10.646 101.046  1.00 25.16           H  
ATOM   3578  CE1 TYR A 218       5.164 -11.321 103.069  1.00 25.16           C  
ATOM   3579  HE1 TYR A 218       6.068 -11.488 103.635  1.00 25.16           H  
ATOM   3580  CE2 TYR A 218       3.912  -9.967 101.467  1.00 25.16           C  
ATOM   3581  HE2 TYR A 218       3.847  -9.119 100.802  1.00 25.16           H  
ATOM   3582  OH  TYR A 218       6.157  -9.377 102.079  1.00 25.16           O  
ATOM   3583  HH  TYR A 218       5.982  -8.667 101.457  1.00 25.16           H  
ATOM   3584  CZ  TYR A 218       5.092 -10.211 102.201  1.00 25.16           C  
ATOM   3585  N   ILE A 219       3.153 -15.519 102.620  1.00 25.11           N  
ATOM   3586  H   ILE A 219       3.800 -14.756 102.482  1.00 25.11           H  
ATOM   3587  CA  ILE A 219       3.596 -16.618 103.538  1.00 25.11           C  
ATOM   3588  HA  ILE A 219       4.592 -16.321 103.868  1.00 25.11           H  
ATOM   3589  C   ILE A 219       3.807 -18.036 102.919  1.00 25.11           C  
ATOM   3590  CB  ILE A 219       2.675 -16.598 104.805  1.00 25.11           C  
ATOM   3591  HB  ILE A 219       1.689 -16.242 104.509  1.00 25.11           H  
ATOM   3592  O   ILE A 219       3.118 -18.406 101.981  1.00 25.11           O  
ATOM   3593  CG1 ILE A 219       3.212 -15.579 105.835  1.00 25.11           C  
ATOM   3594 HG12 ILE A 219       3.540 -14.681 105.310  1.00 25.11           H  
ATOM   3595 HG13 ILE A 219       4.073 -15.999 106.357  1.00 25.11           H  
ATOM   3596  CG2 ILE A 219       2.400 -17.964 105.458  1.00 25.11           C  
ATOM   3597 HG21 ILE A 219       1.674 -17.857 106.264  1.00 25.11           H  
ATOM   3598 HG22 ILE A 219       1.962 -18.643 104.726  1.00 25.11           H  
ATOM   3599 HG23 ILE A 219       3.313 -18.399 105.864  1.00 25.11           H  
ATOM   3600  CD1 ILE A 219       2.175 -15.140 106.878  1.00 25.11           C  
ATOM   3601 HD11 ILE A 219       1.293 -14.740 106.378  1.00 25.11           H  
ATOM   3602 HD12 ILE A 219       1.887 -15.980 107.510  1.00 25.11           H  
ATOM   3603 HD13 ILE A 219       2.606 -14.363 107.509  1.00 25.11           H  
ATOM   3604  N   SER A 220       4.722 -18.914 103.392  1.00 28.09           N  
ATOM   3605  H   SER A 220       4.529 -19.856 103.083  1.00 28.09           H  
ATOM   3606  CA  SER A 220       6.108 -18.698 103.889  1.00 28.09           C  
ATOM   3607  HA  SER A 220       6.581 -17.969 103.232  1.00 28.09           H  
ATOM   3608  C   SER A 220       6.992 -19.979 103.897  1.00 28.09           C  
ATOM   3609  CB  SER A 220       6.180 -18.139 105.322  1.00 28.09           C  
ATOM   3610  HB2 SER A 220       5.634 -17.198 105.397  1.00 28.09           H  
ATOM   3611  HB3 SER A 220       7.224 -17.930 105.556  1.00 28.09           H  
ATOM   3612  O   SER A 220       6.676 -20.953 104.571  1.00 28.09           O  
ATOM   3613  OG  SER A 220       5.686 -19.044 106.285  1.00 28.09           O  
ATOM   3614  HG  SER A 220       5.902 -19.933 105.992  1.00 28.09           H  
ATOM   3615  N   ASP A 221       8.163 -19.902 103.258  1.00 27.52           N  
ATOM   3616  H   ASP A 221       8.245 -19.116 102.628  1.00 27.52           H  
ATOM   3617  CA  ASP A 221       9.474 -20.498 103.623  1.00 27.52           C  
ATOM   3618  HA  ASP A 221      10.040 -20.431 102.694  1.00 27.52           H  
ATOM   3619  C   ASP A 221       9.645 -21.988 104.079  1.00 27.52           C  
ATOM   3620  CB  ASP A 221      10.188 -19.525 104.592  1.00 27.52           C  
ATOM   3621  HB2 ASP A 221       9.979 -19.796 105.627  1.00 27.52           H  
ATOM   3622  HB3 ASP A 221       9.808 -18.515 104.438  1.00 27.52           H  
ATOM   3623  O   ASP A 221       9.549 -22.326 105.256  1.00 27.52           O  
ATOM   3624  CG  ASP A 221      11.696 -19.481 104.342  1.00 27.52           C  
ATOM   3625  OD1 ASP A 221      12.086 -19.114 103.214  1.00 27.52           O  
ATOM   3626  OD2 ASP A 221      12.512 -19.798 105.237  1.00 27.52           O  
ATOM   3627  N   ARG A 222      10.177 -22.808 103.148  1.00 29.16           N  
ATOM   3628  H   ARG A 222      10.029 -22.489 102.201  1.00 29.16           H  
ATOM   3629  CA  ARG A 222      11.274 -23.812 103.315  1.00 29.16           C  
ATOM   3630  HA  ARG A 222      11.463 -24.185 102.308  1.00 29.16           H  
ATOM   3631  C   ARG A 222      11.126 -25.104 104.175  1.00 29.16           C  
ATOM   3632  CB  ARG A 222      12.549 -23.056 103.760  1.00 29.16           C  
ATOM   3633  HB2 ARG A 222      13.314 -23.776 104.051  1.00 29.16           H  
ATOM   3634  HB3 ARG A 222      12.318 -22.468 104.648  1.00 29.16           H  
ATOM   3635  O   ARG A 222      10.426 -25.190 105.178  1.00 29.16           O  
ATOM   3636  CG  ARG A 222      13.206 -22.159 102.704  1.00 29.16           C  
ATOM   3637  HG2 ARG A 222      13.477 -22.750 101.830  1.00 29.16           H  
ATOM   3638  HG3 ARG A 222      12.505 -21.384 102.392  1.00 29.16           H  
ATOM   3639  CD  ARG A 222      14.475 -21.536 103.315  1.00 29.16           C  
ATOM   3640  HD2 ARG A 222      14.255 -21.205 104.330  1.00 29.16           H  
ATOM   3641  HD3 ARG A 222      15.242 -22.308 103.385  1.00 29.16           H  
ATOM   3642  NE  ARG A 222      14.997 -20.415 102.512  1.00 29.16           N  
ATOM   3643  HE  ARG A 222      15.197 -20.602 101.540  1.00 29.16           H  
ATOM   3644  NH1 ARG A 222      14.783 -18.737 104.090  1.00 29.16           N  
ATOM   3645 HH11 ARG A 222      14.038 -19.269 104.516  1.00 29.16           H  
ATOM   3646 HH12 ARG A 222      14.731 -17.745 104.276  1.00 29.16           H  
ATOM   3647  NH2 ARG A 222      15.651 -18.275 102.102  1.00 29.16           N  
ATOM   3648 HH21 ARG A 222      15.858 -18.525 101.146  1.00 29.16           H  
ATOM   3649 HH22 ARG A 222      15.679 -17.306 102.388  1.00 29.16           H  
ATOM   3650  CZ  ARG A 222      15.130 -19.156 102.909  1.00 29.16           C  
ATOM   3651  N   LYS A 223      11.986 -26.079 103.802  1.00 31.89           N  
ATOM   3652  H   LYS A 223      12.287 -25.989 102.842  1.00 31.89           H  
ATOM   3653  CA  LYS A 223      12.875 -26.949 104.631  1.00 31.89           C  
ATOM   3654  HA  LYS A 223      13.368 -27.620 103.928  1.00 31.89           H  
ATOM   3655  C   LYS A 223      12.272 -27.868 105.715  1.00 31.89           C  
ATOM   3656  CB  LYS A 223      13.980 -26.041 105.218  1.00 31.89           C  
ATOM   3657  HB2 LYS A 223      13.493 -25.268 105.811  1.00 31.89           H  
ATOM   3658  HB3 LYS A 223      14.502 -25.568 104.386  1.00 31.89           H  
ATOM   3659  O   LYS A 223      11.668 -27.386 106.667  1.00 31.89           O  
ATOM   3660  CG  LYS A 223      15.049 -26.695 106.106  1.00 31.89           C  
ATOM   3661  HG2 LYS A 223      15.611 -27.423 105.520  1.00 31.89           H  
ATOM   3662  HG3 LYS A 223      14.569 -27.189 106.951  1.00 31.89           H  
ATOM   3663  CD  LYS A 223      16.003 -25.620 106.649  1.00 31.89           C  
ATOM   3664  HD2 LYS A 223      15.418 -24.859 107.164  1.00 31.89           H  
ATOM   3665  HD3 LYS A 223      16.530 -25.156 105.815  1.00 31.89           H  
ATOM   3666  CE  LYS A 223      17.014 -26.225 107.629  1.00 31.89           C  
ATOM   3667  HE2 LYS A 223      16.462 -26.728 108.423  1.00 31.89           H  
ATOM   3668  HE3 LYS A 223      17.605 -26.976 107.104  1.00 31.89           H  
ATOM   3669  NZ  LYS A 223      17.896 -25.184 108.215  1.00 31.89           N  
ATOM   3670  HZ1 LYS A 223      18.547 -25.595 108.869  1.00 31.89           H  
ATOM   3671  HZ2 LYS A 223      18.421 -24.715 107.491  1.00 31.89           H  
ATOM   3672  HZ3 LYS A 223      17.345 -24.494 108.706  1.00 31.89           H  
ATOM   3673  N   LEU A 224      12.643 -29.160 105.631  1.00 27.30           N  
ATOM   3674  H   LEU A 224      13.067 -29.418 104.751  1.00 27.30           H  
ATOM   3675  CA  LEU A 224      12.609 -30.239 106.653  1.00 27.30           C  
ATOM   3676  HA  LEU A 224      12.891 -31.149 106.123  1.00 27.30           H  
ATOM   3677  C   LEU A 224      11.248 -30.563 107.325  1.00 27.30           C  
ATOM   3678  CB  LEU A 224      13.696 -29.976 107.720  1.00 27.30           C  
ATOM   3679  HB2 LEU A 224      13.562 -28.959 108.091  1.00 27.30           H  
ATOM   3680  HB3 LEU A 224      13.531 -30.627 108.578  1.00 27.30           H  
ATOM   3681  O   LEU A 224      10.557 -29.669 107.798  1.00 27.30           O  
ATOM   3682  CG  LEU A 224      15.151 -30.158 107.245  1.00 27.30           C  
ATOM   3683  HG  LEU A 224      15.328 -29.529 106.373  1.00 27.30           H  
ATOM   3684  CD1 LEU A 224      16.102 -29.720 108.362  1.00 27.30           C  
ATOM   3685 HD11 LEU A 224      17.130 -29.750 108.001  1.00 27.30           H  
ATOM   3686 HD12 LEU A 224      16.004 -30.392 109.214  1.00 27.30           H  
ATOM   3687 HD13 LEU A 224      15.852 -28.710 108.686  1.00 27.30           H  
ATOM   3688  CD2 LEU A 224      15.514 -31.600 106.882  1.00 27.30           C  
ATOM   3689 HD21 LEU A 224      15.393 -32.255 107.745  1.00 27.30           H  
ATOM   3690 HD22 LEU A 224      16.552 -31.641 106.552  1.00 27.30           H  
ATOM   3691 HD23 LEU A 224      14.896 -31.953 106.057  1.00 27.30           H  
ATOM   3692  N   ALA A 225      10.830 -31.831 107.463  1.00 25.19           N  
ATOM   3693  H   ALA A 225       9.935 -31.918 107.922  1.00 25.19           H  
ATOM   3694  CA  ALA A 225      11.355 -33.115 106.952  1.00 25.19           C  
ATOM   3695  HA  ALA A 225      11.694 -32.994 105.923  1.00 25.19           H  
ATOM   3696  C   ALA A 225      10.219 -34.184 106.974  1.00 25.19           C  
ATOM   3697  CB  ALA A 225      12.528 -33.540 107.846  1.00 25.19           C  
ATOM   3698  HB1 ALA A 225      13.157 -32.687 108.100  1.00 25.19           H  
ATOM   3699  HB2 ALA A 225      12.153 -33.971 108.774  1.00 25.19           H  
ATOM   3700  HB3 ALA A 225      13.157 -34.258 107.318  1.00 25.19           H  
ATOM   3701  O   ALA A 225       9.143 -33.878 107.473  1.00 25.19           O  
ATOM   3702  N   MET A 226      10.351 -35.429 106.487  1.00 26.71           N  
ATOM   3703  H   MET A 226       9.492 -35.959 106.510  1.00 26.71           H  
ATOM   3704  CA  MET A 226      11.489 -36.147 105.883  1.00 26.71           C  
ATOM   3705  HA  MET A 226      12.298 -35.445 105.681  1.00 26.71           H  
ATOM   3706  C   MET A 226      11.047 -36.842 104.574  1.00 26.71           C  
ATOM   3707  CB  MET A 226      11.990 -37.276 106.814  1.00 26.71           C  
ATOM   3708  HB2 MET A 226      11.178 -37.990 106.956  1.00 26.71           H  
ATOM   3709  HB3 MET A 226      12.802 -37.801 106.312  1.00 26.71           H  
ATOM   3710  O   MET A 226       9.937 -37.350 104.514  1.00 26.71           O  
ATOM   3711  CG  MET A 226      12.490 -36.863 108.200  1.00 26.71           C  
ATOM   3712  HG2 MET A 226      13.359 -36.215 108.087  1.00 26.71           H  
ATOM   3713  HG3 MET A 226      11.697 -36.323 108.716  1.00 26.71           H  
ATOM   3714  SD  MET A 226      12.990 -38.266 109.230  1.00 26.71           S  
ATOM   3715  CE  MET A 226      13.359 -37.403 110.780  1.00 26.71           C  
ATOM   3716  HE1 MET A 226      14.158 -36.680 110.618  1.00 26.71           H  
ATOM   3717  HE2 MET A 226      12.465 -36.888 111.132  1.00 26.71           H  
ATOM   3718  HE3 MET A 226      13.673 -38.128 111.530  1.00 26.71           H  
ATOM   3719  N   ASN A 227      11.873 -36.954 103.531  1.00 27.80           N  
ATOM   3720  H   ASN A 227      11.472 -37.415 102.727  1.00 27.80           H  
ATOM   3721  CA  ASN A 227      13.141 -36.254 103.332  1.00 27.80           C  
ATOM   3722  HA  ASN A 227      13.642 -36.136 104.293  1.00 27.80           H  
ATOM   3723  C   ASN A 227      12.864 -34.857 102.738  1.00 27.80           C  
ATOM   3724  CB  ASN A 227      14.071 -37.107 102.449  1.00 27.80           C  
ATOM   3725  HB2 ASN A 227      14.063 -38.139 102.799  1.00 27.80           H  
ATOM   3726  HB3 ASN A 227      13.712 -37.090 101.420  1.00 27.80           H  
ATOM   3727  O   ASN A 227      12.080 -34.723 101.810  1.00 27.80           O  
ATOM   3728  CG  ASN A 227      15.511 -36.622 102.484  1.00 27.80           C  
ATOM   3729  ND2 ASN A 227      16.357 -37.137 101.625  1.00 27.80           N  
ATOM   3730 HD21 ASN A 227      16.045 -37.810 100.940  1.00 27.80           H  
ATOM   3731 HD22 ASN A 227      17.314 -36.819 101.668  1.00 27.80           H  
ATOM   3732  OD1 ASN A 227      15.891 -35.788 103.293  1.00 27.80           O  
ATOM   3733  N   GLN A 228      13.470 -33.811 103.297  1.00 26.73           N  
ATOM   3734  H   GLN A 228      14.193 -34.023 103.970  1.00 26.73           H  
ATOM   3735  CA  GLN A 228      13.374 -32.406 102.851  1.00 26.73           C  
ATOM   3736  HA  GLN A 228      13.793 -31.840 103.684  1.00 26.73           H  
ATOM   3737  C   GLN A 228      11.992 -31.709 102.679  1.00 26.73           C  
ATOM   3738  CB  GLN A 228      14.312 -32.144 101.656  1.00 26.73           C  
ATOM   3739  HB2 GLN A 228      13.986 -32.760 100.818  1.00 26.73           H  
ATOM   3740  HB3 GLN A 228      14.225 -31.102 101.347  1.00 26.73           H  
ATOM   3741  O   GLN A 228      12.030 -30.491 102.508  1.00 26.73           O  
ATOM   3742  CG  GLN A 228      15.804 -32.423 101.919  1.00 26.73           C  
ATOM   3743  HG2 GLN A 228      16.331 -32.307 100.972  1.00 26.73           H  
ATOM   3744  HG3 GLN A 228      15.938 -33.459 102.231  1.00 26.73           H  
ATOM   3745  CD  GLN A 228      16.487 -31.510 102.944  1.00 26.73           C  
ATOM   3746  NE2 GLN A 228      17.797 -31.568 103.031  1.00 26.73           N  
ATOM   3747 HE21 GLN A 228      18.317 -32.185 102.424  1.00 26.73           H  
ATOM   3748 HE22 GLN A 228      18.239 -30.959 103.704  1.00 26.73           H  
ATOM   3749  OE1 GLN A 228      15.892 -30.746 103.693  1.00 26.73           O  
ATOM   3750  N   LYS A 229      10.836 -32.367 102.927  1.00 30.87           N  
ATOM   3751  H   LYS A 229      10.865 -33.367 102.787  1.00 30.87           H  
ATOM   3752  CA  LYS A 229       9.510 -31.770 103.297  1.00 30.87           C  
ATOM   3753  HA  LYS A 229       9.019 -32.502 103.937  1.00 30.87           H  
ATOM   3754  C   LYS A 229       8.469 -31.554 102.162  1.00 30.87           C  
ATOM   3755  CB  LYS A 229       9.739 -30.520 104.178  1.00 30.87           C  
ATOM   3756  HB2 LYS A 229       9.975 -29.696 103.505  1.00 30.87           H  
ATOM   3757  HB3 LYS A 229      10.623 -30.697 104.790  1.00 30.87           H  
ATOM   3758  O   LYS A 229       8.187 -32.481 101.417  1.00 30.87           O  
ATOM   3759  CG  LYS A 229       8.626 -30.065 105.135  1.00 30.87           C  
ATOM   3760  HG2 LYS A 229       8.793 -30.502 106.120  1.00 30.87           H  
ATOM   3761  HG3 LYS A 229       7.651 -30.417 104.800  1.00 30.87           H  
ATOM   3762  CD  LYS A 229       8.656 -28.525 105.207  1.00 30.87           C  
ATOM   3763  HD2 LYS A 229       9.688 -28.192 105.093  1.00 30.87           H  
ATOM   3764  HD3 LYS A 229       8.087 -28.111 104.374  1.00 30.87           H  
ATOM   3765  CE  LYS A 229       8.121 -27.947 106.516  1.00 30.87           C  
ATOM   3766  HE2 LYS A 229       7.057 -27.740 106.401  1.00 30.87           H  
ATOM   3767  HE3 LYS A 229       8.246 -28.692 107.303  1.00 30.87           H  
ATOM   3768  NZ  LYS A 229       8.874 -26.720 106.882  1.00 30.87           N  
ATOM   3769  HZ1 LYS A 229       9.841 -26.951 107.057  1.00 30.87           H  
ATOM   3770  HZ2 LYS A 229       8.486 -26.261 107.694  1.00 30.87           H  
ATOM   3771  HZ3 LYS A 229       8.912 -26.055 106.123  1.00 30.87           H  
ATOM   3772  N   THR A 230       7.805 -30.390 102.172  1.00 34.12           N  
ATOM   3773  H   THR A 230       8.200 -29.669 102.759  1.00 34.12           H  
ATOM   3774  CA  THR A 230       6.470 -30.013 101.640  1.00 34.12           C  
ATOM   3775  HA  THR A 230       6.290 -30.519 100.691  1.00 34.12           H  
ATOM   3776  C   THR A 230       6.472 -28.468 101.403  1.00 34.12           C  
ATOM   3777  CB  THR A 230       5.388 -30.441 102.661  1.00 34.12           C  
ATOM   3778  HB  THR A 230       4.399 -30.226 102.257  1.00 34.12           H  
ATOM   3779  O   THR A 230       7.469 -27.836 101.764  1.00 34.12           O  
ATOM   3780  CG2 THR A 230       5.385 -31.928 103.021  1.00 34.12           C  
ATOM   3781 HG21 THR A 230       4.480 -32.155 103.584  1.00 34.12           H  
ATOM   3782 HG22 THR A 230       6.250 -32.182 103.633  1.00 34.12           H  
ATOM   3783 HG23 THR A 230       5.391 -32.525 102.109  1.00 34.12           H  
ATOM   3784  OG1 THR A 230       5.523 -29.726 103.868  1.00 34.12           O  
ATOM   3785  HG1 THR A 230       4.909 -28.993 103.772  1.00 34.12           H  
ATOM   3786  N   SER A 231       5.522 -27.726 100.798  1.00 21.09           N  
ATOM   3787  H   SER A 231       5.855 -26.783 100.660  1.00 21.09           H  
ATOM   3788  CA  SER A 231       4.053 -27.842 100.586  1.00 21.09           C  
ATOM   3789  HA  SER A 231       3.766 -26.895 100.129  1.00 21.09           H  
ATOM   3790  C   SER A 231       3.219 -27.871 101.894  1.00 21.09           C  
ATOM   3791  CB  SER A 231       3.703 -28.894  99.514  1.00 21.09           C  
ATOM   3792  HB2 SER A 231       2.679 -28.747  99.172  1.00 21.09           H  
ATOM   3793  HB3 SER A 231       4.359 -28.747  98.656  1.00 21.09           H  
ATOM   3794  O   SER A 231       3.814 -27.970 102.970  1.00 21.09           O  
ATOM   3795  OG  SER A 231       3.829 -30.224  99.960  1.00 21.09           O  
ATOM   3796  HG  SER A 231       3.637 -30.813  99.227  1.00 21.09           H  
ATOM   3797  N   PRO A 232       1.871 -27.768 101.897  1.00 28.36           N  
ATOM   3798  CA  PRO A 232       0.946 -27.233 100.888  1.00 28.36           C  
ATOM   3799  HA  PRO A 232       1.290 -27.410  99.869  1.00 28.36           H  
ATOM   3800  C   PRO A 232       0.797 -25.701 101.085  1.00 28.36           C  
ATOM   3801  CB  PRO A 232      -0.326 -28.053 101.144  1.00 28.36           C  
ATOM   3802  HB2 PRO A 232      -0.192 -29.054 100.733  1.00 28.36           H  
ATOM   3803  HB3 PRO A 232      -1.227 -27.607 100.724  1.00 28.36           H  
ATOM   3804  O   PRO A 232       1.827 -25.042 101.188  1.00 28.36           O  
ATOM   3805  CG  PRO A 232      -0.373 -28.140 102.672  1.00 28.36           C  
ATOM   3806  HG2 PRO A 232      -0.867 -27.259 103.082  1.00 28.36           H  
ATOM   3807  HG3 PRO A 232      -0.880 -29.046 103.003  1.00 28.36           H  
ATOM   3808  CD  PRO A 232       1.101 -28.139 103.080  1.00 28.36           C  
ATOM   3809  HD2 PRO A 232       1.390 -29.138 103.406  1.00 28.36           H  
ATOM   3810  HD3 PRO A 232       1.268 -27.423 103.885  1.00 28.36           H  
ATOM   3811  N   THR A 233      -0.438 -25.167 101.200  1.00 33.21           N  
ATOM   3812  H   THR A 233      -1.211 -25.808 101.088  1.00 33.21           H  
ATOM   3813  CA  THR A 233      -0.829 -23.768 101.555  1.00 33.21           C  
ATOM   3814  HA  THR A 233      -1.919 -23.748 101.538  1.00 33.21           H  
ATOM   3815  C   THR A 233      -0.399 -22.670 100.564  1.00 33.21           C  
ATOM   3816  CB  THR A 233      -0.460 -23.400 103.010  1.00 33.21           C  
ATOM   3817  HB  THR A 233      -0.473 -22.317 103.126  1.00 33.21           H  
ATOM   3818  O   THR A 233       0.738 -22.665 100.115  1.00 33.21           O  
ATOM   3819  CG2 THR A 233      -1.447 -24.019 104.003  1.00 33.21           C  
ATOM   3820 HG21 THR A 233      -1.413 -25.107 103.941  1.00 33.21           H  
ATOM   3821 HG22 THR A 233      -1.180 -23.708 105.013  1.00 33.21           H  
ATOM   3822 HG23 THR A 233      -2.458 -23.673 103.788  1.00 33.21           H  
ATOM   3823  OG1 THR A 233       0.810 -23.869 103.401  1.00 33.21           O  
ATOM   3824  HG1 THR A 233       1.334 -23.965 102.602  1.00 33.21           H  
ATOM   3825  N   THR A 234      -1.205 -21.696 100.110  1.00 27.16           N  
ATOM   3826  H   THR A 234      -0.679 -21.087  99.501  1.00 27.16           H  
ATOM   3827  CA  THR A 234      -2.618 -21.266 100.322  1.00 27.16           C  
ATOM   3828  HA  THR A 234      -2.678 -20.383  99.685  1.00 27.16           H  
ATOM   3829  C   THR A 234      -3.018 -20.711 101.702  1.00 27.16           C  
ATOM   3830  CB  THR A 234      -3.697 -22.193  99.721  1.00 27.16           C  
ATOM   3831  HB  THR A 234      -4.616 -21.613  99.638  1.00 27.16           H  
ATOM   3832  O   THR A 234      -2.632 -21.244 102.736  1.00 27.16           O  
ATOM   3833  CG2 THR A 234      -3.347 -22.715  98.328  1.00 27.16           C  
ATOM   3834 HG21 THR A 234      -2.517 -23.419  98.383  1.00 27.16           H  
ATOM   3835 HG22 THR A 234      -4.213 -23.216  97.895  1.00 27.16           H  
ATOM   3836 HG23 THR A 234      -3.068 -21.884  97.681  1.00 27.16           H  
ATOM   3837  OG1 THR A 234      -3.974 -23.310 100.523  1.00 27.16           O  
ATOM   3838  HG1 THR A 234      -4.673 -23.811 100.096  1.00 27.16           H  
ATOM   3839  N   THR A 235      -3.840 -19.642 101.708  1.00 29.51           N  
ATOM   3840  H   THR A 235      -4.164 -19.327 100.804  1.00 29.51           H  
ATOM   3841  CA  THR A 235      -4.038 -18.670 102.824  1.00 29.51           C  
ATOM   3842  HA  THR A 235      -4.742 -17.923 102.457  1.00 29.51           H  
ATOM   3843  C   THR A 235      -2.750 -17.886 103.158  1.00 29.51           C  
ATOM   3844  CB  THR A 235      -4.709 -19.286 104.070  1.00 29.51           C  
ATOM   3845  HB  THR A 235      -5.064 -18.474 104.704  1.00 29.51           H  
ATOM   3846  O   THR A 235      -1.676 -18.284 102.730  1.00 29.51           O  
ATOM   3847  CG2 THR A 235      -5.921 -20.159 103.740  1.00 29.51           C  
ATOM   3848 HG21 THR A 235      -6.400 -20.466 104.669  1.00 29.51           H  
ATOM   3849 HG22 THR A 235      -5.612 -21.051 103.194  1.00 29.51           H  
ATOM   3850 HG23 THR A 235      -6.636 -19.592 103.144  1.00 29.51           H  
ATOM   3851  OG1 THR A 235      -3.808 -20.058 104.819  1.00 29.51           O  
ATOM   3852  HG1 THR A 235      -3.303 -20.585 104.196  1.00 29.51           H  
ATOM   3853  N   SER A 236      -2.749 -16.728 103.829  1.00 25.45           N  
ATOM   3854  H   SER A 236      -1.830 -16.312 103.876  1.00 25.45           H  
ATOM   3855  CA  SER A 236      -3.815 -15.923 104.465  1.00 25.45           C  
ATOM   3856  HA  SER A 236      -4.773 -16.098 103.975  1.00 25.45           H  
ATOM   3857  C   SER A 236      -3.442 -14.420 104.337  1.00 25.45           C  
ATOM   3858  CB  SER A 236      -3.900 -16.337 105.941  1.00 25.45           C  
ATOM   3859  HB2 SER A 236      -3.615 -17.383 106.050  1.00 25.45           H  
ATOM   3860  HB3 SER A 236      -3.210 -15.737 106.535  1.00 25.45           H  
ATOM   3861  O   SER A 236      -2.280 -14.125 104.060  1.00 25.45           O  
ATOM   3862  OG  SER A 236      -5.219 -16.195 106.411  1.00 25.45           O  
ATOM   3863  HG  SER A 236      -5.192 -15.770 107.272  1.00 25.45           H  
ATOM   3864  N   TYR A 237      -4.294 -13.398 104.494  1.00 24.89           N  
ATOM   3865  H   TYR A 237      -3.892 -12.513 104.220  1.00 24.89           H  
ATOM   3866  CA  TYR A 237      -5.671 -13.280 105.015  1.00 24.89           C  
ATOM   3867  HA  TYR A 237      -6.080 -14.271 105.211  1.00 24.89           H  
ATOM   3868  C   TYR A 237      -6.587 -12.606 103.958  1.00 24.89           C  
ATOM   3869  CB  TYR A 237      -5.598 -12.478 106.336  1.00 24.89           C  
ATOM   3870  HB2 TYR A 237      -5.028 -11.565 106.161  1.00 24.89           H  
ATOM   3871  HB3 TYR A 237      -6.595 -12.150 106.629  1.00 24.89           H  
ATOM   3872  O   TYR A 237      -6.081 -11.865 103.111  1.00 24.89           O  
ATOM   3873  CG  TYR A 237      -4.967 -13.236 107.500  1.00 24.89           C  
ATOM   3874  CD1 TYR A 237      -5.776 -13.937 108.419  1.00 24.89           C  
ATOM   3875  HD1 TYR A 237      -6.852 -13.895 108.333  1.00 24.89           H  
ATOM   3876  CD2 TYR A 237      -3.565 -13.266 107.649  1.00 24.89           C  
ATOM   3877  HD2 TYR A 237      -2.940 -12.725 106.955  1.00 24.89           H  
ATOM   3878  CE1 TYR A 237      -5.191 -14.692 109.455  1.00 24.89           C  
ATOM   3879  HE1 TYR A 237      -5.821 -15.228 110.148  1.00 24.89           H  
ATOM   3880  CE2 TYR A 237      -2.975 -14.012 108.689  1.00 24.89           C  
ATOM   3881  HE2 TYR A 237      -1.902 -14.043 108.802  1.00 24.89           H  
ATOM   3882  OH  TYR A 237      -3.213 -15.462 110.582  1.00 24.89           O  
ATOM   3883  HH  TYR A 237      -3.872 -15.905 111.123  1.00 24.89           H  
ATOM   3884  CZ  TYR A 237      -3.786 -14.730 109.592  1.00 24.89           C  
ATOM   3885  N   PHE A 238      -7.880 -12.940 103.814  1.00 21.07           N  
ATOM   3886  H   PHE A 238      -8.189 -12.687 102.886  1.00 21.07           H  
ATOM   3887  CA  PHE A 238      -9.025 -12.941 104.762  1.00 21.07           C  
ATOM   3888  HA  PHE A 238      -9.836 -13.408 104.203  1.00 21.07           H  
ATOM   3889  C   PHE A 238      -9.565 -11.529 105.107  1.00 21.07           C  
ATOM   3890  CB  PHE A 238      -8.890 -13.843 106.010  1.00 21.07           C  
ATOM   3891  HB2 PHE A 238      -7.857 -13.881 106.355  1.00 21.07           H  
ATOM   3892  HB3 PHE A 238      -9.453 -13.377 106.819  1.00 21.07           H  
ATOM   3893  O   PHE A 238      -8.867 -10.724 105.715  1.00 21.07           O  
ATOM   3894  CG  PHE A 238      -9.386 -15.275 105.898  1.00 21.07           C  
ATOM   3895  CD1 PHE A 238     -10.683 -15.604 106.336  1.00 21.07           C  
ATOM   3896  HD1 PHE A 238     -11.349 -14.831 106.692  1.00 21.07           H  
ATOM   3897  CD2 PHE A 238      -8.527 -16.299 105.454  1.00 21.07           C  
ATOM   3898  HD2 PHE A 238      -7.524 -16.062 105.131  1.00 21.07           H  
ATOM   3899  CE1 PHE A 238     -11.119 -16.939 106.330  1.00 21.07           C  
ATOM   3900  HE1 PHE A 238     -12.119 -17.172 106.667  1.00 21.07           H  
ATOM   3901  CE2 PHE A 238      -8.961 -17.638 105.452  1.00 21.07           C  
ATOM   3902  HE2 PHE A 238      -8.295 -18.421 105.120  1.00 21.07           H  
ATOM   3903  CZ  PHE A 238     -10.258 -17.959 105.891  1.00 21.07           C  
ATOM   3904  HZ  PHE A 238     -10.594 -18.985 105.889  1.00 21.07           H  
ATOM   3905  N   ASP A 239     -10.845 -11.338 104.759  1.00 27.45           N  
ATOM   3906  H   ASP A 239     -11.275 -12.147 104.334  1.00 27.45           H  
ATOM   3907  CA  ASP A 239     -11.878 -10.411 105.267  1.00 27.45           C  
ATOM   3908  HA  ASP A 239     -12.749 -10.663 104.663  1.00 27.45           H  
ATOM   3909  C   ASP A 239     -11.763  -8.866 105.130  1.00 27.45           C  
ATOM   3910  CB  ASP A 239     -12.281 -10.830 106.694  1.00 27.45           C  
ATOM   3911  HB2 ASP A 239     -11.483 -10.547 107.380  1.00 27.45           H  
ATOM   3912  HB3 ASP A 239     -13.187 -10.293 106.973  1.00 27.45           H  
ATOM   3913  O   ASP A 239     -10.742  -8.248 105.414  1.00 27.45           O  
ATOM   3914  CG  ASP A 239     -12.563 -12.329 106.845  1.00 27.45           C  
ATOM   3915  OD1 ASP A 239     -12.965 -12.956 105.836  1.00 27.45           O  
ATOM   3916  OD2 ASP A 239     -12.346 -12.843 107.963  1.00 27.45           O  
ATOM   3917  N   ASN A 240     -12.941  -8.253 104.888  1.00 29.79           N  
ATOM   3918  H   ASN A 240     -13.710  -8.882 104.709  1.00 29.79           H  
ATOM   3919  CA  ASN A 240     -13.330  -6.829 105.049  1.00 29.79           C  
ATOM   3920  HA  ASN A 240     -14.420  -6.852 105.024  1.00 29.79           H  
ATOM   3921  C   ASN A 240     -12.922  -5.803 103.954  1.00 29.79           C  
ATOM   3922  CB  ASN A 240     -12.940  -6.332 106.458  1.00 29.79           C  
ATOM   3923  HB2 ASN A 240     -11.860  -6.187 106.494  1.00 29.79           H  
ATOM   3924  HB3 ASN A 240     -13.398  -5.364 106.660  1.00 29.79           H  
ATOM   3925  O   ASN A 240     -11.844  -5.870 103.380  1.00 29.79           O  
ATOM   3926  CG  ASN A 240     -13.352  -7.268 107.577  1.00 29.79           C  
ATOM   3927  ND2 ASN A 240     -12.413  -7.979 108.152  1.00 29.79           N  
ATOM   3928 HD21 ASN A 240     -12.723  -8.682 108.809  1.00 29.79           H  
ATOM   3929 HD22 ASN A 240     -11.500  -8.009 107.722  1.00 29.79           H  
ATOM   3930  OD1 ASN A 240     -14.511  -7.383 107.929  1.00 29.79           O  
ATOM   3931  N   GLU A 241     -13.693  -4.745 103.641  1.00 27.96           N  
ATOM   3932  H   GLU A 241     -13.199  -4.076 103.067  1.00 27.96           H  
ATOM   3933  CA  GLU A 241     -15.146  -4.478 103.797  1.00 27.96           C  
ATOM   3934  HA  GLU A 241     -15.693  -5.389 103.553  1.00 27.96           H  
ATOM   3935  C   GLU A 241     -15.613  -3.356 102.816  1.00 27.96           C  
ATOM   3936  CB  GLU A 241     -15.522  -4.044 105.245  1.00 27.96           C  
ATOM   3937  HB2 GLU A 241     -14.602  -3.794 105.775  1.00 27.96           H  
ATOM   3938  HB3 GLU A 241     -16.077  -3.106 105.213  1.00 27.96           H  
ATOM   3939  O   GLU A 241     -15.166  -2.210 102.897  1.00 27.96           O  
ATOM   3940  CG  GLU A 241     -16.324  -5.061 106.102  1.00 27.96           C  
ATOM   3941  HG2 GLU A 241     -16.157  -6.070 105.725  1.00 27.96           H  
ATOM   3942  HG3 GLU A 241     -15.927  -5.023 107.116  1.00 27.96           H  
ATOM   3943  CD  GLU A 241     -17.845  -4.815 106.188  1.00 27.96           C  
ATOM   3944  OE1 GLU A 241     -18.624  -5.795 106.062  1.00 27.96           O  
ATOM   3945  OE2 GLU A 241     -18.255  -3.647 106.332  1.00 27.96           O  
ATOM   3946  N   ILE A 242     -16.560  -3.678 101.929  1.00 25.30           N  
ATOM   3947  H   ILE A 242     -16.574  -4.651 101.658  1.00 25.30           H  
ATOM   3948  CA  ILE A 242     -17.806  -2.944 101.589  1.00 25.30           C  
ATOM   3949  HA  ILE A 242     -18.390  -3.719 101.091  1.00 25.30           H  
ATOM   3950  C   ILE A 242     -17.859  -1.932 100.429  1.00 25.30           C  
ATOM   3951  CB  ILE A 242     -18.618  -2.653 102.886  1.00 25.30           C  
ATOM   3952  HB  ILE A 242     -17.916  -2.553 103.714  1.00 25.30           H  
ATOM   3953  O   ILE A 242     -16.848  -1.511  99.869  1.00 25.30           O  
ATOM   3954  CG1 ILE A 242     -19.525  -3.860 103.202  1.00 25.30           C  
ATOM   3955 HG12 ILE A 242     -20.366  -3.870 102.510  1.00 25.30           H  
ATOM   3956 HG13 ILE A 242     -19.917  -3.733 104.211  1.00 25.30           H  
ATOM   3957  CG2 ILE A 242     -19.467  -1.372 102.934  1.00 25.30           C  
ATOM   3958 HG21 ILE A 242     -19.832  -1.234 103.952  1.00 25.30           H  
ATOM   3959 HG22 ILE A 242     -20.339  -1.442 102.284  1.00 25.30           H  
ATOM   3960 HG23 ILE A 242     -18.864  -0.504 102.668  1.00 25.30           H  
ATOM   3961  CD1 ILE A 242     -18.812  -5.221 103.117  1.00 25.30           C  
ATOM   3962 HD11 ILE A 242     -18.670  -5.534 102.082  1.00 25.30           H  
ATOM   3963 HD12 ILE A 242     -19.397  -5.984 103.630  1.00 25.30           H  
ATOM   3964 HD13 ILE A 242     -17.845  -5.178 103.616  1.00 25.30           H  
ATOM   3965  N   ASP A 243     -19.094  -1.695  99.982  1.00 29.10           N  
ATOM   3966  H   ASP A 243     -19.854  -1.969 100.588  1.00 29.10           H  
ATOM   3967  CA  ASP A 243     -19.562  -1.268  98.659  1.00 29.10           C  
ATOM   3968  HA  ASP A 243     -18.860  -0.579  98.189  1.00 29.10           H  
ATOM   3969  C   ASP A 243     -20.940  -0.591  98.812  1.00 29.10           C  
ATOM   3970  CB  ASP A 243     -19.699  -2.553  97.815  1.00 29.10           C  
ATOM   3971  HB2 ASP A 243     -20.051  -3.370  98.445  1.00 29.10           H  
ATOM   3972  HB3 ASP A 243     -18.710  -2.822  97.445  1.00 29.10           H  
ATOM   3973  O   ASP A 243     -21.732  -1.076  99.614  1.00 29.10           O  
ATOM   3974  CG  ASP A 243     -20.659  -2.430  96.633  1.00 29.10           C  
ATOM   3975  OD1 ASP A 243     -20.228  -1.951  95.562  1.00 29.10           O  
ATOM   3976  OD2 ASP A 243     -21.847  -2.807  96.765  1.00 29.10           O  
ATOM   3977  N   ASP A 244     -21.245   0.470  98.046  1.00 28.69           N  
ATOM   3978  H   ASP A 244     -20.545   0.811  97.403  1.00 28.69           H  
ATOM   3979  CA  ASP A 244     -22.640   0.897  97.808  1.00 28.69           C  
ATOM   3980  HA  ASP A 244     -23.197  -0.031  97.674  1.00 28.69           H  
ATOM   3981  C   ASP A 244     -22.843   1.683  96.486  1.00 28.69           C  
ATOM   3982  CB  ASP A 244     -23.285   1.602  99.022  1.00 28.69           C  
ATOM   3983  HB2 ASP A 244     -22.870   2.602  99.142  1.00 28.69           H  
ATOM   3984  HB3 ASP A 244     -23.089   1.044  99.937  1.00 28.69           H  
ATOM   3985  O   ASP A 244     -22.821   1.067  95.419  1.00 28.69           O  
ATOM   3986  CG  ASP A 244     -24.803   1.667  98.820  1.00 28.69           C  
ATOM   3987  OD1 ASP A 244     -25.395   0.671  98.344  1.00 28.69           O  
ATOM   3988  OD2 ASP A 244     -25.421   2.743  98.991  1.00 28.69           O  
ATOM   3989  N   LYS A 245     -23.079   3.007  96.507  1.00 29.51           N  
ATOM   3990  H   LYS A 245     -23.075   3.477  97.401  1.00 29.51           H  
ATOM   3991  CA  LYS A 245     -23.535   3.802  95.343  1.00 29.51           C  
ATOM   3992  HA  LYS A 245     -23.369   3.245  94.421  1.00 29.51           H  
ATOM   3993  C   LYS A 245     -22.825   5.156  95.219  1.00 29.51           C  
ATOM   3994  CB  LYS A 245     -25.040   4.109  95.481  1.00 29.51           C  
ATOM   3995  HB2 LYS A 245     -25.164   4.699  96.389  1.00 29.51           H  
ATOM   3996  HB3 LYS A 245     -25.351   4.731  94.642  1.00 29.51           H  
ATOM   3997  O   LYS A 245     -22.757   5.885  96.198  1.00 29.51           O  
ATOM   3998  CG  LYS A 245     -25.984   2.898  95.558  1.00 29.51           C  
ATOM   3999  HG2 LYS A 245     -25.601   2.183  96.286  1.00 29.51           H  
ATOM   4000  HG3 LYS A 245     -26.034   2.401  94.589  1.00 29.51           H  
ATOM   4001  CD  LYS A 245     -27.389   3.366  95.984  1.00 29.51           C  
ATOM   4002  HD2 LYS A 245     -27.303   4.168  96.717  1.00 29.51           H  
ATOM   4003  HD3 LYS A 245     -27.897   3.774  95.109  1.00 29.51           H  
ATOM   4004  CE  LYS A 245     -28.257   2.264  96.604  1.00 29.51           C  
ATOM   4005  HE2 LYS A 245     -29.260   2.668  96.740  1.00 29.51           H  
ATOM   4006  HE3 LYS A 245     -28.316   1.417  95.919  1.00 29.51           H  
ATOM   4007  NZ  LYS A 245     -27.723   1.828  97.915  1.00 29.51           N  
ATOM   4008  HZ1 LYS A 245     -28.387   1.363  98.518  1.00 29.51           H  
ATOM   4009  HZ2 LYS A 245     -26.934   1.206  97.810  1.00 29.51           H  
ATOM   4010  HZ3 LYS A 245     -27.246   2.565  98.414  1.00 29.51           H  
ATOM   4011  N   GLU A 246     -22.377   5.478  94.006  1.00 31.17           N  
ATOM   4012  H   GLU A 246     -22.060   4.697  93.449  1.00 31.17           H  
ATOM   4013  CA  GLU A 246     -22.776   6.603  93.121  1.00 31.17           C  
ATOM   4014  HA  GLU A 246     -23.860   6.702  93.162  1.00 31.17           H  
ATOM   4015  C   GLU A 246     -22.355   6.148  91.677  1.00 31.17           C  
ATOM   4016  CB  GLU A 246     -22.139   7.953  93.537  1.00 31.17           C  
ATOM   4017  HB2 GLU A 246     -22.067   8.596  92.660  1.00 31.17           H  
ATOM   4018  HB3 GLU A 246     -21.120   7.757  93.871  1.00 31.17           H  
ATOM   4019  O   GLU A 246     -21.554   5.218  91.568  1.00 31.17           O  
ATOM   4020  CG  GLU A 246     -22.873   8.758  94.641  1.00 31.17           C  
ATOM   4021  HG2 GLU A 246     -22.142   9.424  95.100  1.00 31.17           H  
ATOM   4022  HG3 GLU A 246     -23.226   8.094  95.431  1.00 31.17           H  
ATOM   4023  CD  GLU A 246     -24.064   9.607  94.157  1.00 31.17           C  
ATOM   4024  OE1 GLU A 246     -25.186   9.056  94.021  1.00 31.17           O  
ATOM   4025  OE2 GLU A 246     -23.871  10.815  93.905  1.00 31.17           O  
ATOM   4026  N   ASN A 247     -22.888   6.553  90.511  1.00 24.46           N  
ATOM   4027  H   ASN A 247     -22.442   6.067  89.745  1.00 24.46           H  
ATOM   4028  CA  ASN A 247     -23.727   7.685  90.075  1.00 24.46           C  
ATOM   4029  HA  ASN A 247     -24.187   7.370  89.138  1.00 24.46           H  
ATOM   4030  C   ASN A 247     -22.946   8.978  89.722  1.00 24.46           C  
ATOM   4031  CB  ASN A 247     -24.878   7.883  91.063  1.00 24.46           C  
ATOM   4032  HB2 ASN A 247     -24.416   8.341  91.938  1.00 24.46           H  
ATOM   4033  HB3 ASN A 247     -25.327   6.929  91.338  1.00 24.46           H  
ATOM   4034  O   ASN A 247     -21.808   9.149  90.133  1.00 24.46           O  
ATOM   4035  CG  ASN A 247     -25.987   8.818  90.642  1.00 24.46           C  
ATOM   4036  ND2 ASN A 247     -26.586   9.479  91.601  1.00 24.46           N  
ATOM   4037 HD21 ASN A 247     -27.257  10.191  91.352  1.00 24.46           H  
ATOM   4038 HD22 ASN A 247     -26.194   9.422  92.530  1.00 24.46           H  
ATOM   4039  OD1 ASN A 247     -26.310   8.962  89.472  1.00 24.46           O  
ATOM   4040  N   ILE A 248     -23.597   9.863  88.953  1.00 25.27           N  
ATOM   4041  H   ILE A 248     -24.552   9.617  88.733  1.00 25.27           H  
ATOM   4042  CA  ILE A 248     -23.177  11.222  88.544  1.00 25.27           C  
ATOM   4043  HA  ILE A 248     -23.992  11.581  87.916  1.00 25.27           H  
ATOM   4044  C   ILE A 248     -21.923  11.331  87.634  1.00 25.27           C  
ATOM   4045  CB  ILE A 248     -23.191  12.187  89.765  1.00 25.27           C  
ATOM   4046  HB  ILE A 248     -22.596  11.749  90.566  1.00 25.27           H  
ATOM   4047  O   ILE A 248     -20.783  11.222  88.057  1.00 25.27           O  
ATOM   4048  CG1 ILE A 248     -24.653  12.351  90.254  1.00 25.27           C  
ATOM   4049 HG12 ILE A 248     -25.267  12.747  89.445  1.00 25.27           H  
ATOM   4050 HG13 ILE A 248     -25.040  11.367  90.518  1.00 25.27           H  
ATOM   4051  CG2 ILE A 248     -22.602  13.575  89.450  1.00 25.27           C  
ATOM   4052 HG21 ILE A 248     -21.570  13.476  89.113  1.00 25.27           H  
ATOM   4053 HG22 ILE A 248     -22.572  14.180  90.356  1.00 25.27           H  
ATOM   4054 HG23 ILE A 248     -23.203  14.078  88.693  1.00 25.27           H  
ATOM   4055  CD1 ILE A 248     -24.849  13.239  91.488  1.00 25.27           C  
ATOM   4056 HD11 ILE A 248     -25.871  13.130  91.851  1.00 25.27           H  
ATOM   4057 HD12 ILE A 248     -24.680  14.286  91.236  1.00 25.27           H  
ATOM   4058 HD13 ILE A 248     -24.160  12.936  92.276  1.00 25.27           H  
ATOM   4059  N   ASN A 249     -22.206  11.683  86.374  1.00 24.68           N  
ATOM   4060  H   ASN A 249     -23.189  11.622  86.151  1.00 24.68           H  
ATOM   4061  CA  ASN A 249     -21.507  12.630  85.485  1.00 24.68           C  
ATOM   4062  HA  ASN A 249     -21.940  12.468  84.498  1.00 24.68           H  
ATOM   4063  C   ASN A 249     -19.965  12.591  85.272  1.00 24.68           C  
ATOM   4064  CB  ASN A 249     -21.940  14.057  85.886  1.00 24.68           C  
ATOM   4065  HB2 ASN A 249     -21.473  14.774  85.210  1.00 24.68           H  
ATOM   4066  HB3 ASN A 249     -21.559  14.273  86.884  1.00 24.68           H  
ATOM   4067  O   ASN A 249     -19.202  13.061  86.107  1.00 24.68           O  
ATOM   4068  CG  ASN A 249     -23.434  14.329  85.855  1.00 24.68           C  
ATOM   4069  ND2 ASN A 249     -23.824  15.547  86.149  1.00 24.68           N  
ATOM   4070 HD21 ASN A 249     -23.134  16.251  86.370  1.00 24.68           H  
ATOM   4071 HD22 ASN A 249     -24.820  15.712  86.133  1.00 24.68           H  
ATOM   4072  OD1 ASN A 249     -24.275  13.481  85.598  1.00 24.68           O  
ATOM   4073  N   ASN A 250     -19.610  12.393  83.990  1.00 28.96           N  
ATOM   4074  H   ASN A 250     -20.282  11.871  83.444  1.00 28.96           H  
ATOM   4075  CA  ASN A 250     -18.719  13.257  83.179  1.00 28.96           C  
ATOM   4076  HA  ASN A 250     -18.968  12.983  82.153  1.00 28.96           H  
ATOM   4077  C   ASN A 250     -17.168  13.137  83.194  1.00 28.96           C  
ATOM   4078  CB  ASN A 250     -19.163  14.732  83.325  1.00 28.96           C  
ATOM   4079  HB2 ASN A 250     -19.409  14.974  84.359  1.00 28.96           H  
ATOM   4080  HB3 ASN A 250     -18.325  15.389  83.090  1.00 28.96           H  
ATOM   4081  O   ASN A 250     -16.535  12.894  84.208  1.00 28.96           O  
ATOM   4082  CG  ASN A 250     -20.327  15.085  82.424  1.00 28.96           C  
ATOM   4083  ND2 ASN A 250     -20.072  15.776  81.341  1.00 28.96           N  
ATOM   4084 HD21 ASN A 250     -19.122  16.065  81.156  1.00 28.96           H  
ATOM   4085 HD22 ASN A 250     -20.845  15.995  80.728  1.00 28.96           H  
ATOM   4086  OD1 ASN A 250     -21.466  14.714  82.649  1.00 28.96           O  
ATOM   4087  N   ASN A 251     -16.628  13.485  82.009  1.00 26.84           N  
ATOM   4088  H   ASN A 251     -17.303  13.584  81.263  1.00 26.84           H  
ATOM   4089  CA  ASN A 251     -15.342  14.128  81.668  1.00 26.84           C  
ATOM   4090  HA  ASN A 251     -15.411  14.268  80.589  1.00 26.84           H  
ATOM   4091  C   ASN A 251     -13.970  13.406  81.827  1.00 26.84           C  
ATOM   4092  CB  ASN A 251     -15.338  15.573  82.208  1.00 26.84           C  
ATOM   4093  HB2 ASN A 251     -15.702  15.595  83.235  1.00 26.84           H  
ATOM   4094  HB3 ASN A 251     -14.310  15.934  82.237  1.00 26.84           H  
ATOM   4095  O   ASN A 251     -13.478  13.197  82.927  1.00 26.84           O  
ATOM   4096  CG  ASN A 251     -16.162  16.525  81.347  1.00 26.84           C  
ATOM   4097  ND2 ASN A 251     -15.595  17.595  80.859  1.00 26.84           N  
ATOM   4098 HD21 ASN A 251     -16.100  18.086  80.135  1.00 26.84           H  
ATOM   4099 HD22 ASN A 251     -14.585  17.598  80.820  1.00 26.84           H  
ATOM   4100  OD1 ASN A 251     -17.341  16.324  81.082  1.00 26.84           O  
ATOM   4101  N   ASP A 252     -13.327  13.259  80.655  1.00 29.08           N  
ATOM   4102  H   ASP A 252     -13.927  13.409  79.857  1.00 29.08           H  
ATOM   4103  CA  ASP A 252     -11.950  13.682  80.303  1.00 29.08           C  
ATOM   4104  HA  ASP A 252     -11.939  13.606  79.216  1.00 29.08           H  
ATOM   4105  C   ASP A 252     -10.687  12.861  80.697  1.00 29.08           C  
ATOM   4106  CB  ASP A 252     -11.790  15.201  80.556  1.00 29.08           C  
ATOM   4107  HB2 ASP A 252     -11.787  15.377  81.632  1.00 29.08           H  
ATOM   4108  HB3 ASP A 252     -10.826  15.532  80.167  1.00 29.08           H  
ATOM   4109  O   ASP A 252     -10.693  11.990  81.557  1.00 29.08           O  
ATOM   4110  CG  ASP A 252     -12.871  16.086  79.910  1.00 29.08           C  
ATOM   4111  OD1 ASP A 252     -13.699  15.582  79.108  1.00 29.08           O  
ATOM   4112  OD2 ASP A 252     -12.961  17.276  80.293  1.00 29.08           O  
ATOM   4113  N   ASP A 253      -9.610  13.179  79.958  1.00 30.02           N  
ATOM   4114  H   ASP A 253      -9.765  13.948  79.322  1.00 30.02           H  
ATOM   4115  CA  ASP A 253      -8.158  12.999  80.170  1.00 30.02           C  
ATOM   4116  HA  ASP A 253      -7.742  13.202  79.183  1.00 30.02           H  
ATOM   4117  C   ASP A 253      -7.523  11.611  80.476  1.00 30.02           C  
ATOM   4118  CB  ASP A 253      -7.610  14.177  81.004  1.00 30.02           C  
ATOM   4119  HB2 ASP A 253      -8.160  14.245  81.943  1.00 30.02           H  
ATOM   4120  HB3 ASP A 253      -6.564  13.982  81.238  1.00 30.02           H  
ATOM   4121  O   ASP A 253      -6.992  11.362  81.556  1.00 30.02           O  
ATOM   4122  CG  ASP A 253      -7.676  15.532  80.263  1.00 30.02           C  
ATOM   4123  OD1 ASP A 253      -8.279  15.598  79.162  1.00 30.02           O  
ATOM   4124  OD2 ASP A 253      -7.101  16.512  80.794  1.00 30.02           O  
ATOM   4125  N   ASP A 254      -7.361  10.843  79.384  1.00 28.19           N  
ATOM   4126  H   ASP A 254      -8.011  11.052  78.640  1.00 28.19           H  
ATOM   4127  CA  ASP A 254      -6.066  10.278  78.912  1.00 28.19           C  
ATOM   4128  HA  ASP A 254      -6.265   9.990  77.879  1.00 28.19           H  
ATOM   4129  C   ASP A 254      -5.476   8.975  79.542  1.00 28.19           C  
ATOM   4130  CB  ASP A 254      -5.040  11.445  78.818  1.00 28.19           C  
ATOM   4131  HB2 ASP A 254      -4.629  11.629  79.811  1.00 28.19           H  
ATOM   4132  HB3 ASP A 254      -5.562  12.349  78.505  1.00 28.19           H  
ATOM   4133  O   ASP A 254      -5.967   8.419  80.521  1.00 28.19           O  
ATOM   4134  CG  ASP A 254      -3.883  11.245  77.824  1.00 28.19           C  
ATOM   4135  OD1 ASP A 254      -4.048  10.428  76.888  1.00 28.19           O  
ATOM   4136  OD2 ASP A 254      -2.835  11.905  77.999  1.00 28.19           O  
ATOM   4137  N   PHE A 255      -4.384   8.510  78.910  1.00 23.20           N  
ATOM   4138  H   PHE A 255      -4.142   9.041  78.085  1.00 23.20           H  
ATOM   4139  CA  PHE A 255      -3.431   7.427  79.221  1.00 23.20           C  
ATOM   4140  HA  PHE A 255      -2.622   7.652  78.526  1.00 23.20           H  
ATOM   4141  C   PHE A 255      -3.761   5.954  78.867  1.00 23.20           C  
ATOM   4142  CB  PHE A 255      -2.758   7.610  80.595  1.00 23.20           C  
ATOM   4143  HB2 PHE A 255      -2.598   6.631  81.046  1.00 23.20           H  
ATOM   4144  HB3 PHE A 255      -3.409   8.169  81.267  1.00 23.20           H  
ATOM   4145  O   PHE A 255      -4.521   5.257  79.537  1.00 23.20           O  
ATOM   4146  CG  PHE A 255      -1.420   8.319  80.483  1.00 23.20           C  
ATOM   4147  CD1 PHE A 255      -0.225   7.574  80.475  1.00 23.20           C  
ATOM   4148  HD1 PHE A 255      -0.262   6.502  80.598  1.00 23.20           H  
ATOM   4149  CD2 PHE A 255      -1.377   9.708  80.267  1.00 23.20           C  
ATOM   4150  HD2 PHE A 255      -2.294  10.277  80.226  1.00 23.20           H  
ATOM   4151  CE1 PHE A 255       1.008   8.218  80.264  1.00 23.20           C  
ATOM   4152  HE1 PHE A 255       1.917   7.635  80.243  1.00 23.20           H  
ATOM   4153  CE2 PHE A 255      -0.147  10.351  80.044  1.00 23.20           C  
ATOM   4154  HE2 PHE A 255      -0.139  11.412  79.840  1.00 23.20           H  
ATOM   4155  CZ  PHE A 255       1.047   9.608  80.045  1.00 23.20           C  
ATOM   4156  HZ  PHE A 255       1.989  10.101  79.857  1.00 23.20           H  
ATOM   4157  N   ASP A 256      -3.029   5.455  77.856  1.00 26.34           N  
ATOM   4158  H   ASP A 256      -2.475   6.121  77.337  1.00 26.34           H  
ATOM   4159  CA  ASP A 256      -2.685   4.037  77.630  1.00 26.34           C  
ATOM   4160  HA  ASP A 256      -3.591   3.447  77.494  1.00 26.34           H  
ATOM   4161  C   ASP A 256      -1.852   3.455  78.805  1.00 26.34           C  
ATOM   4162  CB  ASP A 256      -1.782   3.923  76.370  1.00 26.34           C  
ATOM   4163  HB2 ASP A 256      -1.345   2.925  76.352  1.00 26.34           H  
ATOM   4164  HB3 ASP A 256      -0.954   4.625  76.477  1.00 26.34           H  
ATOM   4165  O   ASP A 256      -1.233   4.222  79.544  1.00 26.34           O  
ATOM   4166  CG  ASP A 256      -2.423   4.128  74.987  1.00 26.34           C  
ATOM   4167  OD1 ASP A 256      -3.653   3.952  74.853  1.00 26.34           O  
ATOM   4168  OD2 ASP A 256      -1.651   4.371  74.026  1.00 26.34           O  
ATOM   4169  N   ILE A 257      -1.736   2.113  78.905  1.00 25.29           N  
ATOM   4170  H   ILE A 257      -2.452   1.580  78.433  1.00 25.29           H  
ATOM   4171  CA  ILE A 257      -0.449   1.377  79.069  1.00 25.29           C  
ATOM   4172  HA  ILE A 257       0.150   1.620  78.192  1.00 25.29           H  
ATOM   4173  C   ILE A 257      -0.635  -0.166  79.014  1.00 25.29           C  
ATOM   4174  CB  ILE A 257       0.373   1.854  80.311  1.00 25.29           C  
ATOM   4175  HB  ILE A 257      -0.314   2.326  81.013  1.00 25.29           H  
ATOM   4176  O   ILE A 257      -1.325  -0.757  79.841  1.00 25.29           O  
ATOM   4177  CG1 ILE A 257       1.438   2.890  79.854  1.00 25.29           C  
ATOM   4178 HG12 ILE A 257       1.050   3.496  79.036  1.00 25.29           H  
ATOM   4179 HG13 ILE A 257       2.310   2.368  79.459  1.00 25.29           H  
ATOM   4180  CG2 ILE A 257       1.121   0.756  81.096  1.00 25.29           C  
ATOM   4181 HG21 ILE A 257       0.414   0.027  81.494  1.00 25.29           H  
ATOM   4182 HG22 ILE A 257       1.653   1.189  81.943  1.00 25.29           H  
ATOM   4183 HG23 ILE A 257       1.839   0.253  80.449  1.00 25.29           H  
ATOM   4184  CD1 ILE A 257       1.888   3.854  80.961  1.00 25.29           C  
ATOM   4185 HD11 ILE A 257       1.021   4.365  81.381  1.00 25.29           H  
ATOM   4186 HD12 ILE A 257       2.565   4.596  80.538  1.00 25.29           H  
ATOM   4187 HD13 ILE A 257       2.409   3.313  81.751  1.00 25.29           H  
ATOM   4188  N   ASP A 258       0.053  -0.779  78.042  1.00 24.21           N  
ATOM   4189  H   ASP A 258       0.565  -0.151  77.439  1.00 24.21           H  
ATOM   4190  CA  ASP A 258       0.622  -2.143  77.954  1.00 24.21           C  
ATOM   4191  HA  ASP A 258       0.852  -2.266  76.896  1.00 24.21           H  
ATOM   4192  C   ASP A 258      -0.242  -3.414  78.242  1.00 24.21           C  
ATOM   4193  CB  ASP A 258       2.014  -2.117  78.632  1.00 24.21           C  
ATOM   4194  HB2 ASP A 258       2.520  -3.067  78.460  1.00 24.21           H  
ATOM   4195  HB3 ASP A 258       1.881  -2.000  79.708  1.00 24.21           H  
ATOM   4196  O   ASP A 258      -1.459  -3.429  78.059  1.00 24.21           O  
ATOM   4197  CG  ASP A 258       2.955  -1.012  78.104  1.00 24.21           C  
ATOM   4198  OD1 ASP A 258       2.631  -0.367  77.076  1.00 24.21           O  
ATOM   4199  OD2 ASP A 258       4.015  -0.820  78.740  1.00 24.21           O  
ATOM   4200  N   GLU A 259       0.431  -4.551  78.500  1.00 24.35           N  
ATOM   4201  H   GLU A 259       1.410  -4.442  78.722  1.00 24.35           H  
ATOM   4202  CA  GLU A 259      -0.018  -5.945  78.248  1.00 24.35           C  
ATOM   4203  HA  GLU A 259      -1.069  -5.921  77.962  1.00 24.35           H  
ATOM   4204  C   GLU A 259       0.061  -6.836  79.543  1.00 24.35           C  
ATOM   4205  CB  GLU A 259       0.777  -6.456  77.022  1.00 24.35           C  
ATOM   4206  HB2 GLU A 259       1.834  -6.530  77.277  1.00 24.35           H  
ATOM   4207  HB3 GLU A 259       0.397  -7.441  76.748  1.00 24.35           H  
ATOM   4208  O   GLU A 259       0.161  -6.284  80.636  1.00 24.35           O  
ATOM   4209  CG  GLU A 259       0.634  -5.615  75.738  1.00 24.35           C  
ATOM   4210  HG2 GLU A 259      -0.425  -5.414  75.578  1.00 24.35           H  
ATOM   4211  HG3 GLU A 259       1.147  -4.663  75.869  1.00 24.35           H  
ATOM   4212  CD  GLU A 259       1.197  -6.322  74.485  1.00 24.35           C  
ATOM   4213  OE1 GLU A 259       0.884  -5.853  73.365  1.00 24.35           O  
ATOM   4214  OE2 GLU A 259       1.919  -7.337  74.634  1.00 24.35           O  
ATOM   4215  N   ILE A 260      -0.022  -8.186  79.619  1.00 22.10           N  
ATOM   4216  H   ILE A 260      -0.158  -8.492  80.571  1.00 22.10           H  
ATOM   4217  CA  ILE A 260       0.291  -9.311  78.699  1.00 22.10           C  
ATOM   4218  HA  ILE A 260      -0.028  -9.065  77.686  1.00 22.10           H  
ATOM   4219  C   ILE A 260      -0.487 -10.613  79.042  1.00 22.10           C  
ATOM   4220  CB  ILE A 260       1.819  -9.657  78.717  1.00 22.10           C  
ATOM   4221  HB  ILE A 260       1.937 -10.597  79.257  1.00 22.10           H  
ATOM   4222  O   ILE A 260      -1.002 -10.773  80.148  1.00 22.10           O  
ATOM   4223  CG1 ILE A 260       2.752  -8.657  79.451  1.00 22.10           C  
ATOM   4224 HG12 ILE A 260       2.714  -7.684  78.962  1.00 22.10           H  
ATOM   4225 HG13 ILE A 260       2.400  -8.538  80.476  1.00 22.10           H  
ATOM   4226  CG2 ILE A 260       2.305  -9.907  77.277  1.00 22.10           C  
ATOM   4227 HG21 ILE A 260       2.357  -8.967  76.727  1.00 22.10           H  
ATOM   4228 HG22 ILE A 260       1.633 -10.583  76.748  1.00 22.10           H  
ATOM   4229 HG23 ILE A 260       3.294 -10.366  77.283  1.00 22.10           H  
ATOM   4230  CD1 ILE A 260       4.221  -9.093  79.536  1.00 22.10           C  
ATOM   4231 HD11 ILE A 260       4.288 -10.097  79.954  1.00 22.10           H  
ATOM   4232 HD12 ILE A 260       4.682  -9.072  78.549  1.00 22.10           H  
ATOM   4233 HD13 ILE A 260       4.762  -8.402  80.183  1.00 22.10           H  
ATOM   4234  N   ASP A 261      -0.518 -11.559  78.088  1.00 25.42           N  
ATOM   4235  H   ASP A 261      -0.070 -11.315  77.216  1.00 25.42           H  
ATOM   4236  CA  ASP A 261      -0.851 -12.998  78.255  1.00 25.42           C  
ATOM   4237  HA  ASP A 261      -1.767 -13.072  78.840  1.00 25.42           H  
ATOM   4238  C   ASP A 261       0.287 -13.722  79.058  1.00 25.42           C  
ATOM   4239  CB  ASP A 261      -1.103 -13.582  76.831  1.00 25.42           C  
ATOM   4240  HB2 ASP A 261      -0.242 -14.186  76.544  1.00 25.42           H  
ATOM   4241  HB3 ASP A 261      -1.149 -12.764  76.112  1.00 25.42           H  
ATOM   4242  O   ASP A 261       1.304 -13.112  79.378  1.00 25.42           O  
ATOM   4243  CG  ASP A 261      -2.390 -14.416  76.625  1.00 25.42           C  
ATOM   4244  OD1 ASP A 261      -3.080 -14.749  77.614  1.00 25.42           O  
ATOM   4245  OD2 ASP A 261      -2.662 -14.809  75.466  1.00 25.42           O  
ATOM   4246  N   PHE A 262       0.258 -14.999  79.465  1.00 22.02           N  
ATOM   4247  H   PHE A 262       0.976 -15.202  80.146  1.00 22.02           H  
ATOM   4248  CA  PHE A 262      -0.438 -16.179  78.940  1.00 22.02           C  
ATOM   4249  HA  PHE A 262      -1.197 -15.874  78.220  1.00 22.02           H  
ATOM   4250  C   PHE A 262      -1.156 -17.019  80.006  1.00 22.02           C  
ATOM   4251  CB  PHE A 262       0.577 -17.096  78.213  1.00 22.02           C  
ATOM   4252  HB2 PHE A 262       1.567 -16.950  78.645  1.00 22.02           H  
ATOM   4253  HB3 PHE A 262       0.319 -18.138  78.404  1.00 22.02           H  
ATOM   4254  O   PHE A 262      -0.708 -17.141  81.145  1.00 22.02           O  
ATOM   4255  CG  PHE A 262       0.648 -16.952  76.703  1.00 22.02           C  
ATOM   4256  CD1 PHE A 262      -0.510 -17.136  75.922  1.00 22.02           C  
ATOM   4257  HD1 PHE A 262      -1.461 -17.323  76.398  1.00 22.02           H  
ATOM   4258  CD2 PHE A 262       1.868 -16.649  76.070  1.00 22.02           C  
ATOM   4259  HD2 PHE A 262       2.756 -16.485  76.662  1.00 22.02           H  
ATOM   4260  CE1 PHE A 262      -0.460 -16.964  74.528  1.00 22.02           C  
ATOM   4261  HE1 PHE A 262      -1.378 -16.986  73.961  1.00 22.02           H  
ATOM   4262  CE2 PHE A 262       1.923 -16.497  74.672  1.00 22.02           C  
ATOM   4263  HE2 PHE A 262       2.849 -16.198  74.203  1.00 22.02           H  
ATOM   4264  CZ  PHE A 262       0.755 -16.636  73.902  1.00 22.02           C  
ATOM   4265  HZ  PHE A 262       0.781 -16.426  72.843  1.00 22.02           H  
ATOM   4266  N   ASN A 263      -2.191 -17.739  79.559  1.00 28.16           N  
ATOM   4267  H   ASN A 263      -2.606 -17.453  78.684  1.00 28.16           H  
ATOM   4268  CA  ASN A 263      -2.730 -18.930  80.225  1.00 28.16           C  
ATOM   4269  HA  ASN A 263      -3.333 -18.626  81.081  1.00 28.16           H  
ATOM   4270  C   ASN A 263      -1.634 -19.917  80.689  1.00 28.16           C  
ATOM   4271  CB  ASN A 263      -3.595 -19.732  79.225  1.00 28.16           C  
ATOM   4272  HB2 ASN A 263      -3.005 -19.933  78.331  1.00 28.16           H  
ATOM   4273  HB3 ASN A 263      -3.835 -20.694  79.678  1.00 28.16           H  
ATOM   4274  O   ASN A 263      -0.888 -20.435  79.854  1.00 28.16           O  
ATOM   4275  CG  ASN A 263      -4.911 -19.127  78.786  1.00 28.16           C  
ATOM   4276  ND2 ASN A 263      -5.633 -19.833  77.948  1.00 28.16           N  
ATOM   4277 HD21 ASN A 263      -5.325 -20.750  77.657  1.00 28.16           H  
ATOM   4278 HD22 ASN A 263      -6.542 -19.449  77.730  1.00 28.16           H  
ATOM   4279  OD1 ASN A 263      -5.335 -18.060  79.179  1.00 28.16           O  
ATOM   4280  N   LEU A 264      -1.690 -20.341  81.956  1.00 23.88           N  
ATOM   4281  H   LEU A 264      -2.195 -19.780  82.628  1.00 23.88           H  
ATOM   4282  CA  LEU A 264      -1.393 -21.724  82.349  1.00 23.88           C  
ATOM   4283  HA  LEU A 264      -1.737 -22.376  81.546  1.00 23.88           H  
ATOM   4284  C   LEU A 264      -2.140 -22.103  83.636  1.00 23.88           C  
ATOM   4285  CB  LEU A 264       0.125 -21.945  82.526  1.00 23.88           C  
ATOM   4286  HB2 LEU A 264       0.487 -21.266  83.298  1.00 23.88           H  
ATOM   4287  HB3 LEU A 264       0.633 -21.692  81.595  1.00 23.88           H  
ATOM   4288  O   LEU A 264      -1.988 -21.439  84.655  1.00 23.88           O  
ATOM   4289  CG  LEU A 264       0.509 -23.390  82.920  1.00 23.88           C  
ATOM   4290  HG  LEU A 264       0.055 -23.640  83.879  1.00 23.88           H  
ATOM   4291  CD1 LEU A 264       0.066 -24.430  81.884  1.00 23.88           C  
ATOM   4292 HD11 LEU A 264       0.428 -25.415  82.179  1.00 23.88           H  
ATOM   4293 HD12 LEU A 264      -1.022 -24.483  81.826  1.00 23.88           H  
ATOM   4294 HD13 LEU A 264       0.474 -24.181  80.905  1.00 23.88           H  
ATOM   4295  CD2 LEU A 264       2.024 -23.498  83.073  1.00 23.88           C  
ATOM   4296 HD21 LEU A 264       2.515 -23.281  82.125  1.00 23.88           H  
ATOM   4297 HD22 LEU A 264       2.366 -22.792  83.831  1.00 23.88           H  
ATOM   4298 HD23 LEU A 264       2.289 -24.506  83.393  1.00 23.88           H  
ATOM   4299  N   PHE A 265      -2.890 -23.204  83.580  1.00 23.97           N  
ATOM   4300  H   PHE A 265      -3.061 -23.602  82.668  1.00 23.97           H  
ATOM   4301  CA  PHE A 265      -3.104 -24.122  84.704  1.00 23.97           C  
ATOM   4302  HA  PHE A 265      -2.143 -24.311  85.182  1.00 23.97           H  
ATOM   4303  C   PHE A 265      -3.613 -25.462  84.153  1.00 23.97           C  
ATOM   4304  CB  PHE A 265      -4.059 -23.542  85.772  1.00 23.97           C  
ATOM   4305  HB2 PHE A 265      -4.562 -22.658  85.380  1.00 23.97           H  
ATOM   4306  HB3 PHE A 265      -4.835 -24.271  86.006  1.00 23.97           H  
ATOM   4307  O   PHE A 265      -4.783 -25.598  83.799  1.00 23.97           O  
ATOM   4308  CG  PHE A 265      -3.361 -23.204  87.080  1.00 23.97           C  
ATOM   4309  CD1 PHE A 265      -2.789 -24.232  87.856  1.00 23.97           C  
ATOM   4310  HD1 PHE A 265      -2.858 -25.259  87.528  1.00 23.97           H  
ATOM   4311  CD2 PHE A 265      -3.266 -21.870  87.520  1.00 23.97           C  
ATOM   4312  HD2 PHE A 265      -3.681 -21.075  86.918  1.00 23.97           H  
ATOM   4313  CE1 PHE A 265      -2.115 -23.928  89.052  1.00 23.97           C  
ATOM   4314  HE1 PHE A 265      -1.667 -24.722  89.630  1.00 23.97           H  
ATOM   4315  CE2 PHE A 265      -2.600 -21.565  88.722  1.00 23.97           C  
ATOM   4316  HE2 PHE A 265      -2.517 -20.538  89.044  1.00 23.97           H  
ATOM   4317  CZ  PHE A 265      -2.021 -22.594  89.487  1.00 23.97           C  
ATOM   4318  HZ  PHE A 265      -1.498 -22.360  90.402  1.00 23.97           H  
ATOM   4319  N   SER A 266      -2.716 -26.440  84.048  1.00 27.26           N  
ATOM   4320  H   SER A 266      -1.757 -26.254  84.306  1.00 27.26           H  
ATOM   4321  CA  SER A 266      -3.061 -27.865  84.070  1.00 27.26           C  
ATOM   4322  HA  SER A 266      -4.045 -28.013  83.625  1.00 27.26           H  
ATOM   4323  C   SER A 266      -3.128 -28.342  85.530  1.00 27.26           C  
ATOM   4324  CB  SER A 266      -2.044 -28.651  83.238  1.00 27.26           C  
ATOM   4325  HB2 SER A 266      -2.230 -29.721  83.332  1.00 27.26           H  
ATOM   4326  HB3 SER A 266      -2.151 -28.368  82.191  1.00 27.26           H  
ATOM   4327  O   SER A 266      -2.720 -27.605  86.430  1.00 27.26           O  
ATOM   4328  OG  SER A 266      -0.729 -28.356  83.655  1.00 27.26           O  
ATOM   4329  HG  SER A 266      -0.482 -29.062  84.258  1.00 27.26           H  
ATOM   4330  N   ASN A 267      -3.743 -29.502  85.784  1.00 24.79           N  
ATOM   4331  H   ASN A 267      -4.073 -30.053  85.004  1.00 24.79           H  
ATOM   4332  CA  ASN A 267      -3.902 -30.097  87.119  1.00 24.79           C  
ATOM   4333  HA  ASN A 267      -2.943 -30.070  87.636  1.00 24.79           H  
ATOM   4334  C   ASN A 267      -4.360 -31.568  86.958  1.00 24.79           C  
ATOM   4335  CB  ASN A 267      -4.960 -29.267  87.907  1.00 24.79           C  
ATOM   4336  HB2 ASN A 267      -5.787 -29.912  88.202  1.00 24.79           H  
ATOM   4337  HB3 ASN A 267      -5.376 -28.483  87.274  1.00 24.79           H  
ATOM   4338  O   ASN A 267      -5.402 -31.797  86.347  1.00 24.79           O  
ATOM   4339  CG  ASN A 267      -4.433 -28.598  89.168  1.00 24.79           C  
ATOM   4340  ND2 ASN A 267      -3.340 -27.882  89.097  1.00 24.79           N  
ATOM   4341 HD21 ASN A 267      -2.966 -27.502  89.955  1.00 24.79           H  
ATOM   4342 HD22 ASN A 267      -2.844 -27.838  88.218  1.00 24.79           H  
ATOM   4343  OD1 ASN A 267      -5.005 -28.702  90.241  1.00 24.79           O  
ATOM   4344  N   ILE A 268      -3.689 -32.610  87.466  1.00 26.66           N  
ATOM   4345  H   ILE A 268      -4.129 -33.505  87.306  1.00 26.66           H  
ATOM   4346  CA  ILE A 268      -2.331 -32.686  88.030  1.00 26.66           C  
ATOM   4347  HA  ILE A 268      -1.754 -31.825  87.692  1.00 26.66           H  
ATOM   4348  C   ILE A 268      -1.666 -33.984  87.525  1.00 26.66           C  
ATOM   4349  CB  ILE A 268      -2.312 -32.718  89.589  1.00 26.66           C  
ATOM   4350  HB  ILE A 268      -2.646 -33.700  89.923  1.00 26.66           H  
ATOM   4351  O   ILE A 268      -2.246 -35.050  87.717  1.00 26.66           O  
ATOM   4352  CG1 ILE A 268      -3.167 -31.666  90.329  1.00 26.66           C  
ATOM   4353 HG12 ILE A 268      -2.782 -31.540  91.341  1.00 26.66           H  
ATOM   4354 HG13 ILE A 268      -3.061 -30.704  89.828  1.00 26.66           H  
ATOM   4355  CG2 ILE A 268      -0.865 -32.529  90.083  1.00 26.66           C  
ATOM   4356 HG21 ILE A 268      -0.505 -31.539  89.802  1.00 26.66           H  
ATOM   4357 HG22 ILE A 268      -0.817 -32.632  91.167  1.00 26.66           H  
ATOM   4358 HG23 ILE A 268      -0.206 -33.283  89.654  1.00 26.66           H  
ATOM   4359  CD1 ILE A 268      -4.649 -32.035  90.490  1.00 26.66           C  
ATOM   4360 HD11 ILE A 268      -5.135 -31.296  91.127  1.00 26.66           H  
ATOM   4361 HD12 ILE A 268      -5.164 -32.050  89.529  1.00 26.66           H  
ATOM   4362 HD13 ILE A 268      -4.737 -33.013  90.961  1.00 26.66           H  
ATOM   4363  N   ASP A 269      -0.446 -34.017  86.985  1.00 25.67           N  
ATOM   4364  H   ASP A 269      -0.036 -34.940  86.969  1.00 25.67           H  
ATOM   4365  CA  ASP A 269       0.270 -33.085  86.089  1.00 25.67           C  
ATOM   4366  HA  ASP A 269      -0.366 -32.842  85.237  1.00 25.67           H  
ATOM   4367  C   ASP A 269       1.522 -33.809  85.539  1.00 25.67           C  
ATOM   4368  CB  ASP A 269       0.735 -31.782  86.785  1.00 25.67           C  
ATOM   4369  HB2 ASP A 269       1.763 -31.553  86.501  1.00 25.67           H  
ATOM   4370  HB3 ASP A 269       0.738 -31.918  87.866  1.00 25.67           H  
ATOM   4371  O   ASP A 269       1.964 -34.803  86.114  1.00 25.67           O  
ATOM   4372  CG  ASP A 269      -0.112 -30.567  86.396  1.00 25.67           C  
ATOM   4373  OD1 ASP A 269      -0.410 -30.414  85.190  1.00 25.67           O  
ATOM   4374  OD2 ASP A 269      -0.520 -29.820  87.310  1.00 25.67           O  
ATOM   4375  N   LEU A 270       2.114 -33.273  84.467  1.00 24.76           N  
ATOM   4376  H   LEU A 270       1.654 -32.486  84.032  1.00 24.76           H  
ATOM   4377  CA  LEU A 270       3.540 -33.400  84.124  1.00 24.76           C  
ATOM   4378  HA  LEU A 270       4.101 -33.641  85.026  1.00 24.76           H  
ATOM   4379  C   LEU A 270       3.975 -32.006  83.621  1.00 24.76           C  
ATOM   4380  CB  LEU A 270       3.758 -34.494  83.057  1.00 24.76           C  
ATOM   4381  HB2 LEU A 270       4.761 -34.376  82.646  1.00 24.76           H  
ATOM   4382  HB3 LEU A 270       3.055 -34.324  82.241  1.00 24.76           H  
ATOM   4383  O   LEU A 270       3.243 -31.409  82.835  1.00 24.76           O  
ATOM   4384  CG  LEU A 270       3.619 -35.951  83.542  1.00 24.76           C  
ATOM   4385  HG  LEU A 270       2.612 -36.116  83.927  1.00 24.76           H  
ATOM   4386  CD1 LEU A 270       3.829 -36.905  82.363  1.00 24.76           C  
ATOM   4387 HD11 LEU A 270       3.693 -37.935  82.692  1.00 24.76           H  
ATOM   4388 HD12 LEU A 270       4.836 -36.780  81.963  1.00 24.76           H  
ATOM   4389 HD13 LEU A 270       3.103 -36.683  81.581  1.00 24.76           H  
ATOM   4390  CD2 LEU A 270       4.642 -36.325  84.619  1.00 24.76           C  
ATOM   4391 HD21 LEU A 270       4.444 -35.759  85.529  1.00 24.76           H  
ATOM   4392 HD22 LEU A 270       5.650 -36.097  84.272  1.00 24.76           H  
ATOM   4393 HD23 LEU A 270       4.564 -37.385  84.858  1.00 24.76           H  
ATOM   4394  N   GLU A 271       5.026 -31.329  84.094  1.00 22.45           N  
ATOM   4395  H   GLU A 271       5.002 -30.383  83.742  1.00 22.45           H  
ATOM   4396  CA  GLU A 271       6.352 -31.731  84.613  1.00 22.45           C  
ATOM   4397  HA  GLU A 271       6.788 -30.789  84.945  1.00 22.45           H  
ATOM   4398  C   GLU A 271       7.305 -32.241  83.516  1.00 22.45           C  
ATOM   4399  CB  GLU A 271       6.317 -32.600  85.891  1.00 22.45           C  
ATOM   4400  HB2 GLU A 271       5.524 -32.235  86.544  1.00 22.45           H  
ATOM   4401  HB3 GLU A 271       6.121 -33.640  85.630  1.00 22.45           H  
ATOM   4402  O   GLU A 271       6.967 -33.173  82.793  1.00 22.45           O  
ATOM   4403  CG  GLU A 271       7.654 -32.529  86.649  1.00 22.45           C  
ATOM   4404  HG2 GLU A 271       8.427 -33.015  86.054  1.00 22.45           H  
ATOM   4405  HG3 GLU A 271       7.942 -31.483  86.758  1.00 22.45           H  
ATOM   4406  CD  GLU A 271       7.587 -33.178  88.041  1.00 22.45           C  
ATOM   4407  OE1 GLU A 271       7.348 -32.428  89.016  1.00 22.45           O  
ATOM   4408  OE2 GLU A 271       7.829 -34.403  88.135  1.00 22.45           O  
ATOM   4409  N   ILE A 272       8.497 -31.620  83.425  1.00 24.50           N  
ATOM   4410  H   ILE A 272       8.680 -30.900  84.109  1.00 24.50           H  
ATOM   4411  CA  ILE A 272       9.454 -31.649  82.293  1.00 24.50           C  
ATOM   4412  HA  ILE A 272      10.329 -31.109  82.655  1.00 24.50           H  
ATOM   4413  C   ILE A 272       8.892 -30.854  81.082  1.00 24.50           C  
ATOM   4414  CB  ILE A 272       9.951 -33.095  82.006  1.00 24.50           C  
ATOM   4415  HB  ILE A 272       9.104 -33.722  81.731  1.00 24.50           H  
ATOM   4416  O   ILE A 272       7.860 -31.222  80.533  1.00 24.50           O  
ATOM   4417  CG1 ILE A 272      10.615 -33.691  83.275  1.00 24.50           C  
ATOM   4418 HG12 ILE A 272      11.486 -33.093  83.543  1.00 24.50           H  
ATOM   4419 HG13 ILE A 272       9.910 -33.645  84.105  1.00 24.50           H  
ATOM   4420  CG2 ILE A 272      10.926 -33.129  80.822  1.00 24.50           C  
ATOM   4421 HG21 ILE A 272      10.402 -32.808  79.922  1.00 24.50           H  
ATOM   4422 HG22 ILE A 272      11.273 -34.145  80.632  1.00 24.50           H  
ATOM   4423 HG23 ILE A 272      11.781 -32.478  81.004  1.00 24.50           H  
ATOM   4424  CD1 ILE A 272      11.043 -35.160  83.155  1.00 24.50           C  
ATOM   4425 HD11 ILE A 272      10.207 -35.761  82.799  1.00 24.50           H  
ATOM   4426 HD12 ILE A 272      11.887 -35.260  82.472  1.00 24.50           H  
ATOM   4427 HD13 ILE A 272      11.349 -35.525  84.135  1.00 24.50           H  
ATOM   4428  N   ASN A 273       9.365 -29.658  80.681  1.00 24.32           N  
ATOM   4429  H   ASN A 273       8.676 -29.247  80.067  1.00 24.32           H  
ATOM   4430  CA  ASN A 273      10.715 -29.063  80.488  1.00 24.32           C  
ATOM   4431  HA  ASN A 273      10.536 -28.002  80.314  1.00 24.32           H  
ATOM   4432  C   ASN A 273      11.401 -29.575  79.199  1.00 24.32           C  
ATOM   4433  CB  ASN A 273      11.648 -29.120  81.718  1.00 24.32           C  
ATOM   4434  HB2 ASN A 273      11.952 -30.147  81.922  1.00 24.32           H  
ATOM   4435  HB3 ASN A 273      12.573 -28.610  81.451  1.00 24.32           H  
ATOM   4436  O   ASN A 273      11.342 -30.759  78.911  1.00 24.32           O  
ATOM   4437  CG  ASN A 273      11.114 -28.479  82.994  1.00 24.32           C  
ATOM   4438  ND2 ASN A 273      11.914 -27.695  83.671  1.00 24.32           N  
ATOM   4439 HD21 ASN A 273      12.830 -27.472  83.310  1.00 24.32           H  
ATOM   4440 HD22 ASN A 273      11.572 -27.320  84.545  1.00 24.32           H  
ATOM   4441  OD1 ASN A 273       9.989 -28.670  83.424  1.00 24.32           O  
ATOM   4442  N   GLU A 274      12.076 -28.783  78.360  1.00 28.69           N  
ATOM   4443  H   GLU A 274      12.428 -29.288  77.559  1.00 28.69           H  
ATOM   4444  CA  GLU A 274      12.379 -27.335  78.292  1.00 28.69           C  
ATOM   4445  HA  GLU A 274      11.565 -26.767  78.744  1.00 28.69           H  
ATOM   4446  C   GLU A 274      12.451 -26.967  76.777  1.00 28.69           C  
ATOM   4447  CB  GLU A 274      13.713 -27.075  79.040  1.00 28.69           C  
ATOM   4448  HB2 GLU A 274      14.139 -28.028  79.352  1.00 28.69           H  
ATOM   4449  HB3 GLU A 274      14.437 -26.616  78.366  1.00 28.69           H  
ATOM   4450  O   GLU A 274      12.760 -27.845  75.977  1.00 28.69           O  
ATOM   4451  CG  GLU A 274      13.552 -26.191  80.290  1.00 28.69           C  
ATOM   4452  HG2 GLU A 274      12.566 -26.363  80.722  1.00 28.69           H  
ATOM   4453  HG3 GLU A 274      13.594 -25.139  80.006  1.00 28.69           H  
ATOM   4454  CD  GLU A 274      14.622 -26.461  81.360  1.00 28.69           C  
ATOM   4455  OE1 GLU A 274      14.210 -26.836  82.484  1.00 28.69           O  
ATOM   4456  OE2 GLU A 274      15.822 -26.252  81.088  1.00 28.69           O  
ATOM   4457  N   LYS A 275      12.077 -25.792  76.238  1.00 22.62           N  
ATOM   4458  H   LYS A 275      12.009 -25.887  75.235  1.00 22.62           H  
ATOM   4459  CA  LYS A 275      12.124 -24.381  76.680  1.00 22.62           C  
ATOM   4460  HA  LYS A 275      11.576 -23.827  75.919  1.00 22.62           H  
ATOM   4461  C   LYS A 275      13.562 -23.808  76.708  1.00 22.62           C  
ATOM   4462  CB  LYS A 275      11.322 -24.135  77.968  1.00 22.62           C  
ATOM   4463  HB2 LYS A 275      11.822 -24.623  78.804  1.00 22.62           H  
ATOM   4464  HB3 LYS A 275      10.324 -24.558  77.858  1.00 22.62           H  
ATOM   4465  O   LYS A 275      14.272 -24.140  77.651  1.00 22.62           O  
ATOM   4466  CG  LYS A 275      11.208 -22.636  78.282  1.00 22.62           C  
ATOM   4467  HG2 LYS A 275      10.600 -22.149  77.519  1.00 22.62           H  
ATOM   4468  HG3 LYS A 275      12.199 -22.183  78.285  1.00 22.62           H  
ATOM   4469  CD  LYS A 275      10.579 -22.425  79.661  1.00 22.62           C  
ATOM   4470  HD2 LYS A 275      11.165 -22.969  80.401  1.00 22.62           H  
ATOM   4471  HD3 LYS A 275       9.558 -22.806  79.658  1.00 22.62           H  
ATOM   4472  CE  LYS A 275      10.591 -20.932  79.994  1.00 22.62           C  
ATOM   4473  HE2 LYS A 275       9.966 -20.406  79.272  1.00 22.62           H  
ATOM   4474  HE3 LYS A 275      11.611 -20.564  79.882  1.00 22.62           H  
ATOM   4475  NZ  LYS A 275      10.113 -20.693  81.376  1.00 22.62           N  
ATOM   4476  HZ1 LYS A 275      10.707 -21.183  82.029  1.00 22.62           H  
ATOM   4477  HZ2 LYS A 275       9.169 -21.037  81.483  1.00 22.62           H  
ATOM   4478  HZ3 LYS A 275      10.134 -19.706  81.590  1.00 22.62           H  
ATOM   4479  N   PRO A 276      13.983 -22.888  75.803  1.00 27.43           N  
ATOM   4480  CA  PRO A 276      13.200 -22.177  74.777  1.00 27.43           C  
ATOM   4481  HA  PRO A 276      12.245 -21.924  75.238  1.00 27.43           H  
ATOM   4482  C   PRO A 276      12.786 -22.993  73.519  1.00 27.43           C  
ATOM   4483  CB  PRO A 276      13.871 -20.815  74.577  1.00 27.43           C  
ATOM   4484  HB2 PRO A 276      13.390 -20.088  75.231  1.00 27.43           H  
ATOM   4485  HB3 PRO A 276      13.802 -20.453  73.552  1.00 27.43           H  
ATOM   4486  O   PRO A 276      11.767 -23.668  73.625  1.00 27.43           O  
ATOM   4487  CG  PRO A 276      15.314 -21.009  75.055  1.00 27.43           C  
ATOM   4488  HG2 PRO A 276      15.674 -20.117  75.569  1.00 27.43           H  
ATOM   4489  HG3 PRO A 276      15.986 -21.237  74.228  1.00 27.43           H  
ATOM   4490  CD  PRO A 276      15.261 -22.208  75.999  1.00 27.43           C  
ATOM   4491  HD2 PRO A 276      16.091 -22.886  75.796  1.00 27.43           H  
ATOM   4492  HD3 PRO A 276      15.331 -21.853  77.027  1.00 27.43           H  
ATOM   4493  N   ILE A 277      13.396 -23.012  72.325  1.00 22.47           N  
ATOM   4494  H   ILE A 277      12.861 -23.506  71.625  1.00 22.47           H  
ATOM   4495  CA  ILE A 277      14.650 -22.446  71.781  1.00 22.47           C  
ATOM   4496  HA  ILE A 277      15.094 -21.729  72.472  1.00 22.47           H  
ATOM   4497  C   ILE A 277      14.332 -21.652  70.491  1.00 22.47           C  
ATOM   4498  CB  ILE A 277      15.693 -23.576  71.556  1.00 22.47           C  
ATOM   4499  HB  ILE A 277      15.272 -24.291  70.849  1.00 22.47           H  
ATOM   4500  O   ILE A 277      13.322 -21.910  69.839  1.00 22.47           O  
ATOM   4501  CG1 ILE A 277      15.991 -24.319  72.885  1.00 22.47           C  
ATOM   4502 HG12 ILE A 277      16.442 -23.623  73.592  1.00 22.47           H  
ATOM   4503 HG13 ILE A 277      15.057 -24.680  73.318  1.00 22.47           H  
ATOM   4504  CG2 ILE A 277      17.006 -23.030  70.960  1.00 22.47           C  
ATOM   4505 HG21 ILE A 277      17.418 -22.250  71.600  1.00 22.47           H  
ATOM   4506 HG22 ILE A 277      17.741 -23.826  70.835  1.00 22.47           H  
ATOM   4507 HG23 ILE A 277      16.832 -22.620  69.965  1.00 22.47           H  
ATOM   4508  CD1 ILE A 277      16.905 -25.545  72.756  1.00 22.47           C  
ATOM   4509 HD11 ILE A 277      16.904 -26.092  73.699  1.00 22.47           H  
ATOM   4510 HD12 ILE A 277      16.539 -26.201  71.967  1.00 22.47           H  
ATOM   4511 HD13 ILE A 277      17.929 -25.240  72.539  1.00 22.47           H  
ATOM   4512  N   GLU A 278      15.148 -20.647  70.172  1.00 24.53           N  
ATOM   4513  H   GLU A 278      15.891 -20.439  70.823  1.00 24.53           H  
ATOM   4514  CA  GLU A 278      14.890 -19.606  69.169  1.00 24.53           C  
ATOM   4515  HA  GLU A 278      13.815 -19.570  68.993  1.00 24.53           H  
ATOM   4516  C   GLU A 278      15.554 -19.804  67.773  1.00 24.53           C  
ATOM   4517  CB  GLU A 278      15.310 -18.247  69.782  1.00 24.53           C  
ATOM   4518  HB2 GLU A 278      16.387 -18.232  69.946  1.00 24.53           H  
ATOM   4519  HB3 GLU A 278      15.087 -17.476  69.044  1.00 24.53           H  
ATOM   4520  O   GLU A 278      16.531 -20.531  67.628  1.00 24.53           O  
ATOM   4521  CG  GLU A 278      14.581 -17.836  71.083  1.00 24.53           C  
ATOM   4522  HG2 GLU A 278      13.545 -18.171  71.027  1.00 24.53           H  
ATOM   4523  HG3 GLU A 278      14.556 -16.746  71.105  1.00 24.53           H  
ATOM   4524  CD  GLU A 278      15.206 -18.316  72.414  1.00 24.53           C  
ATOM   4525  OE1 GLU A 278      14.822 -17.744  73.463  1.00 24.53           O  
ATOM   4526  OE2 GLU A 278      16.007 -19.280  72.419  1.00 24.53           O  
ATOM   4527  N   GLU A 279      15.045 -19.031  66.794  1.00 25.52           N  
ATOM   4528  H   GLU A 279      14.210 -18.527  67.057  1.00 25.52           H  
ATOM   4529  CA  GLU A 279      15.590 -18.652  65.460  1.00 25.52           C  
ATOM   4530  HA  GLU A 279      14.995 -17.768  65.227  1.00 25.52           H  
ATOM   4531  C   GLU A 279      15.371 -19.534  64.187  1.00 25.52           C  
ATOM   4532  CB  GLU A 279      17.016 -18.058  65.538  1.00 25.52           C  
ATOM   4533  HB2 GLU A 279      17.264 -17.670  64.550  1.00 25.52           H  
ATOM   4534  HB3 GLU A 279      17.736 -18.839  65.784  1.00 25.52           H  
ATOM   4535  O   GLU A 279      15.754 -20.695  64.101  1.00 25.52           O  
ATOM   4536  CG  GLU A 279      17.132 -16.904  66.554  1.00 25.52           C  
ATOM   4537  HG2 GLU A 279      17.314 -17.315  67.547  1.00 25.52           H  
ATOM   4538  HG3 GLU A 279      16.182 -16.372  66.594  1.00 25.52           H  
ATOM   4539  CD  GLU A 279      18.240 -15.899  66.193  1.00 25.52           C  
ATOM   4540  OE1 GLU A 279      17.875 -14.780  65.756  1.00 25.52           O  
ATOM   4541  OE2 GLU A 279      19.434 -16.223  66.380  1.00 25.52           O  
ATOM   4542  N   ASP A 280      14.831 -18.858  63.150  1.00 22.94           N  
ATOM   4543  H   ASP A 280      14.570 -17.908  63.372  1.00 22.94           H  
ATOM   4544  CA  ASP A 280      14.722 -19.159  61.697  1.00 22.94           C  
ATOM   4545  HA  ASP A 280      14.026 -18.399  61.344  1.00 22.94           H  
ATOM   4546  C   ASP A 280      14.039 -20.472  61.199  1.00 22.94           C  
ATOM   4547  CB  ASP A 280      16.047 -18.802  60.977  1.00 22.94           C  
ATOM   4548  HB2 ASP A 280      16.594 -18.067  61.567  1.00 22.94           H  
ATOM   4549  HB3 ASP A 280      16.672 -19.691  60.895  1.00 22.94           H  
ATOM   4550  O   ASP A 280      13.270 -21.115  61.910  1.00 22.94           O  
ATOM   4551  CG  ASP A 280      15.795 -18.190  59.582  1.00 22.94           C  
ATOM   4552  OD1 ASP A 280      15.420 -17.000  59.521  1.00 22.94           O  
ATOM   4553  OD2 ASP A 280      15.898 -18.928  58.571  1.00 22.94           O  
ATOM   4554  N   PHE A 281      14.232 -20.766  59.901  1.00 22.91           N  
ATOM   4555  H   PHE A 281      14.924 -20.200  59.432  1.00 22.91           H  
ATOM   4556  CA  PHE A 281      13.483 -21.649  58.990  1.00 22.91           C  
ATOM   4557  HA  PHE A 281      13.921 -21.435  58.015  1.00 22.91           H  
ATOM   4558  C   PHE A 281      11.976 -21.316  58.853  1.00 22.91           C  
ATOM   4559  CB  PHE A 281      13.863 -23.122  59.181  1.00 22.91           C  
ATOM   4560  HB2 PHE A 281      13.980 -23.344  60.242  1.00 22.91           H  
ATOM   4561  HB3 PHE A 281      13.069 -23.753  58.782  1.00 22.91           H  
ATOM   4562  O   PHE A 281      11.204 -21.562  59.771  1.00 22.91           O  
ATOM   4563  CG  PHE A 281      15.160 -23.435  58.452  1.00 22.91           C  
ATOM   4564  CD1 PHE A 281      15.128 -23.928  57.132  1.00 22.91           C  
ATOM   4565  HD1 PHE A 281      14.178 -24.154  56.670  1.00 22.91           H  
ATOM   4566  CD2 PHE A 281      16.396 -23.117  59.045  1.00 22.91           C  
ATOM   4567  HD2 PHE A 281      16.422 -22.713  60.046  1.00 22.91           H  
ATOM   4568  CE1 PHE A 281      16.325 -24.111  56.415  1.00 22.91           C  
ATOM   4569  HE1 PHE A 281      16.293 -24.495  55.407  1.00 22.91           H  
ATOM   4570  CE2 PHE A 281      17.593 -23.297  58.328  1.00 22.91           C  
ATOM   4571  HE2 PHE A 281      18.535 -23.042  58.792  1.00 22.91           H  
ATOM   4572  CZ  PHE A 281      17.558 -23.794  57.013  1.00 22.91           C  
ATOM   4573  HZ  PHE A 281      18.479 -23.933  56.466  1.00 22.91           H  
ATOM   4574  N   ASN A 282      11.462 -20.669  57.789  1.00 24.26           N  
ATOM   4575  H   ASN A 282      10.505 -20.400  57.967  1.00 24.26           H  
ATOM   4576  CA  ASN A 282      11.811 -20.547  56.351  1.00 24.26           C  
ATOM   4577  HA  ASN A 282      11.248 -19.670  56.030  1.00 24.26           H  
ATOM   4578  C   ASN A 282      11.270 -21.694  55.456  1.00 24.26           C  
ATOM   4579  CB  ASN A 282      13.285 -20.156  56.123  1.00 24.26           C  
ATOM   4580  HB2 ASN A 282      13.888 -21.058  56.021  1.00 24.26           H  
ATOM   4581  HB3 ASN A 282      13.628 -19.590  56.989  1.00 24.26           H  
ATOM   4582  O   ASN A 282      11.215 -22.845  55.883  1.00 24.26           O  
ATOM   4583  CG  ASN A 282      13.589 -19.298  54.915  1.00 24.26           C  
ATOM   4584  ND2 ASN A 282      14.723 -18.640  54.965  1.00 24.26           N  
ATOM   4585 HD21 ASN A 282      14.954 -18.024  54.198  1.00 24.26           H  
ATOM   4586 HD22 ASN A 282      15.256 -18.675  55.822  1.00 24.26           H  
ATOM   4587  OD1 ASN A 282      12.863 -19.210  53.934  1.00 24.26           O  
ATOM   4588  N   LEU A 283      10.938 -21.349  54.196  1.00 24.89           N  
ATOM   4589  H   LEU A 283      11.139 -20.382  53.983  1.00 24.89           H  
ATOM   4590  CA  LEU A 283      10.178 -22.089  53.155  1.00 24.89           C  
ATOM   4591  HA  LEU A 283      10.266 -21.446  52.278  1.00 24.89           H  
ATOM   4592  C   LEU A 283       8.657 -22.250  53.474  1.00 24.89           C  
ATOM   4593  CB  LEU A 283      10.849 -23.441  52.808  1.00 24.89           C  
ATOM   4594  HB2 LEU A 283      10.154 -23.995  52.178  1.00 24.89           H  
ATOM   4595  HB3 LEU A 283      10.964 -24.037  53.714  1.00 24.89           H  
ATOM   4596  O   LEU A 283       8.349 -22.522  54.626  1.00 24.89           O  
ATOM   4597  CG  LEU A 283      12.196 -23.387  52.061  1.00 24.89           C  
ATOM   4598  HG  LEU A 283      12.093 -22.741  51.190  1.00 24.89           H  
ATOM   4599  CD1 LEU A 283      13.375 -22.895  52.904  1.00 24.89           C  
ATOM   4600 HD11 LEU A 283      13.410 -23.446  53.844  1.00 24.89           H  
ATOM   4601 HD12 LEU A 283      13.263 -21.832  53.118  1.00 24.89           H  
ATOM   4602 HD13 LEU A 283      14.313 -23.037  52.368  1.00 24.89           H  
ATOM   4603  CD2 LEU A 283      12.547 -24.794  51.568  1.00 24.89           C  
ATOM   4604 HD21 LEU A 283      13.481 -24.773  51.006  1.00 24.89           H  
ATOM   4605 HD22 LEU A 283      11.755 -25.171  50.922  1.00 24.89           H  
ATOM   4606 HD23 LEU A 283      12.658 -25.463  52.421  1.00 24.89           H  
ATOM   4607  N   PHE A 284       7.579 -22.108  52.642  1.00 21.05           N  
ATOM   4608  H   PHE A 284       6.824 -22.204  53.307  1.00 21.05           H  
ATOM   4609  CA  PHE A 284       6.418 -21.910  50.015  1.00 21.05           C  
ATOM   4610  HA  PHE A 284       5.350 -21.692  50.043  1.00 21.05           H  
ATOM   4611  C   PHE A 284       6.161 -23.094  48.959  1.00 21.05           C  
ATOM   4612  CB  PHE A 284       6.557 -20.712  48.910  1.00 21.05           C  
ATOM   4613  HB2 PHE A 284       7.595 -20.421  48.745  1.00 21.05           H  
ATOM   4614  HB3 PHE A 284       6.263 -21.066  47.923  1.00 21.05           H  
ATOM   4615  O   PHE A 284       6.996 -23.405  48.107  1.00 21.05           O  
ATOM   4616  CG  PHE A 284       5.671 -19.472  49.061  1.00 21.05           C  
ATOM   4617  CD1 PHE A 284       4.264 -19.593  49.134  1.00 21.05           C  
ATOM   4618  HD1 PHE A 284       3.803 -20.569  49.107  1.00 21.05           H  
ATOM   4619  CD2 PHE A 284       6.251 -18.190  49.115  1.00 21.05           C  
ATOM   4620  HD2 PHE A 284       7.325 -18.086  49.071  1.00 21.05           H  
ATOM   4621  CE1 PHE A 284       3.460 -18.458  49.344  1.00 21.05           C  
ATOM   4622  HE1 PHE A 284       2.399 -18.572  49.513  1.00 21.05           H  
ATOM   4623  CE2 PHE A 284       5.445 -17.052  49.303  1.00 21.05           C  
ATOM   4624  HE2 PHE A 284       5.909 -16.083  49.419  1.00 21.05           H  
ATOM   4625  CZ  PHE A 284       4.052 -17.187  49.436  1.00 21.05           C  
ATOM   4626  HZ  PHE A 284       3.446 -16.322  49.662  1.00 21.05           H  
ATOM   4627  N   ASN A 285       4.907 -23.575  48.900  1.00 23.78           N  
ATOM   4628  H   ASN A 285       4.282 -23.298  49.643  1.00 23.78           H  
ATOM   4629  CA  ASN A 285       4.299 -24.340  47.801  1.00 23.78           C  
ATOM   4630  HA  ASN A 285       5.031 -24.441  47.000  1.00 23.78           H  
ATOM   4631  C   ASN A 285       3.108 -23.528  47.194  1.00 23.78           C  
ATOM   4632  CB  ASN A 285       4.004 -25.754  48.345  1.00 23.78           C  
ATOM   4633  HB2 ASN A 285       3.335 -26.303  47.683  1.00 23.78           H  
ATOM   4634  HB3 ASN A 285       3.528 -25.700  49.325  1.00 23.78           H  
ATOM   4635  O   ASN A 285       2.711 -22.496  47.741  1.00 23.78           O  
ATOM   4636  CG  ASN A 285       5.265 -26.599  48.405  1.00 23.78           C  
ATOM   4637  ND2 ASN A 285       5.581 -27.180  49.537  1.00 23.78           N  
ATOM   4638 HD21 ASN A 285       6.425 -27.734  49.541  1.00 23.78           H  
ATOM   4639 HD22 ASN A 285       4.966 -27.119  50.336  1.00 23.78           H  
ATOM   4640  OD1 ASN A 285       5.961 -26.760  47.417  1.00 23.78           O  
ATOM   4641  N   ILE A 286       2.566 -23.754  45.985  1.00 24.56           N  
ATOM   4642  H   ILE A 286       2.005 -22.965  45.697  1.00 24.56           H  
ATOM   4643  CA  ILE A 286       2.324 -24.976  45.185  1.00 24.56           C  
ATOM   4644  HA  ILE A 286       1.899 -24.617  44.247  1.00 24.56           H  
ATOM   4645  C   ILE A 286       1.199 -25.838  45.802  1.00 24.56           C  
ATOM   4646  CB  ILE A 286       3.624 -25.703  44.750  1.00 24.56           C  
ATOM   4647  HB  ILE A 286       4.156 -26.060  45.632  1.00 24.56           H  
ATOM   4648  O   ILE A 286       1.120 -25.974  47.011  1.00 24.56           O  
ATOM   4649  CG1 ILE A 286       4.544 -24.718  43.984  1.00 24.56           C  
ATOM   4650 HG12 ILE A 286       4.725 -23.836  44.599  1.00 24.56           H  
ATOM   4651 HG13 ILE A 286       4.047 -24.394  43.069  1.00 24.56           H  
ATOM   4652  CG2 ILE A 286       3.311 -26.935  43.885  1.00 24.56           C  
ATOM   4653 HG21 ILE A 286       4.230 -27.480  43.669  1.00 24.56           H  
ATOM   4654 HG22 ILE A 286       2.847 -26.638  42.945  1.00 24.56           H  
ATOM   4655 HG23 ILE A 286       2.660 -27.626  44.420  1.00 24.56           H  
ATOM   4656  CD1 ILE A 286       5.922 -25.284  43.623  1.00 24.56           C  
ATOM   4657 HD11 ILE A 286       6.544 -24.487  43.216  1.00 24.56           H  
ATOM   4658 HD12 ILE A 286       6.401 -25.687  44.515  1.00 24.56           H  
ATOM   4659 HD13 ILE A 286       5.829 -26.069  42.872  1.00 24.56           H  
ATOM   4660  N   GLY A 287       0.249 -26.306  44.984  1.00 22.55           N  
ATOM   4661  H   GLY A 287       0.403 -26.227  43.989  1.00 22.55           H  
ATOM   4662  CA  GLY A 287      -0.997 -26.964  45.439  1.00 22.55           C  
ATOM   4663  HA2 GLY A 287      -1.234 -26.653  46.456  1.00 22.55           H  
ATOM   4664  HA3 GLY A 287      -0.848 -28.044  45.448  1.00 22.55           H  
ATOM   4665  C   GLY A 287      -2.214 -26.647  44.556  1.00 22.55           C  
ATOM   4666  O   GLY A 287      -2.977 -27.544  44.214  1.00 22.55           O  
ATOM   4667  N   HIS A 288      -2.280 -25.414  44.036  1.00 25.11           N  
ATOM   4668  H   HIS A 288      -1.693 -24.712  44.466  1.00 25.11           H  
ATOM   4669  CA  HIS A 288      -3.110 -24.998  42.893  1.00 25.11           C  
ATOM   4670  HA  HIS A 288      -2.883 -23.949  42.700  1.00 25.11           H  
ATOM   4671  C   HIS A 288      -4.651 -25.060  43.096  1.00 25.11           C  
ATOM   4672  CB  HIS A 288      -2.658 -25.788  41.640  1.00 25.11           C  
ATOM   4673  HB2 HIS A 288      -3.128 -25.333  40.768  1.00 25.11           H  
ATOM   4674  HB3 HIS A 288      -3.018 -26.814  41.709  1.00 25.11           H  
ATOM   4675  O   HIS A 288      -5.158 -24.918  44.203  1.00 25.11           O  
ATOM   4676  CG  HIS A 288      -1.187 -25.828  41.340  1.00 25.11           C  
ATOM   4677  CD2 HIS A 288      -0.302 -26.776  41.775  1.00 25.11           C  
ATOM   4678  HD2 HIS A 288      -0.526 -27.600  42.436  1.00 25.11           H  
ATOM   4679  ND1 HIS A 288      -0.533 -25.052  40.409  1.00 25.11           N  
ATOM   4680  HD1 HIS A 288      -0.958 -24.362  39.807  1.00 25.11           H  
ATOM   4681  CE1 HIS A 288       0.723 -25.516  40.301  1.00 25.11           C  
ATOM   4682  HE1 HIS A 288       1.469 -25.141  39.617  1.00 25.11           H  
ATOM   4683  NE2 HIS A 288       0.920 -26.536  41.146  1.00 25.11           N  
ATOM   4684  N   TYR A 289      -5.358 -25.261  41.975  1.00 23.83           N  
ATOM   4685  H   TYR A 289      -4.799 -25.344  41.138  1.00 23.83           H  
ATOM   4686  CA  TYR A 289      -6.771 -25.583  41.764  1.00 23.83           C  
ATOM   4687  HA  TYR A 289      -6.769 -25.916  40.726  1.00 23.83           H  
ATOM   4688  C   TYR A 289      -7.856 -24.494  41.770  1.00 23.83           C  
ATOM   4689  CB  TYR A 289      -7.193 -26.825  42.555  1.00 23.83           C  
ATOM   4690  HB2 TYR A 289      -8.268 -26.961  42.435  1.00 23.83           H  
ATOM   4691  HB3 TYR A 289      -7.014 -26.661  43.617  1.00 23.83           H  
ATOM   4692  O   TYR A 289      -8.002 -23.662  42.658  1.00 23.83           O  
ATOM   4693  CG  TYR A 289      -6.506 -28.096  42.096  1.00 23.83           C  
ATOM   4694  CD1 TYR A 289      -6.694 -28.563  40.779  1.00 23.83           C  
ATOM   4695  HD1 TYR A 289      -7.288 -28.001  40.074  1.00 23.83           H  
ATOM   4696  CD2 TYR A 289      -5.671 -28.806  42.977  1.00 23.83           C  
ATOM   4697  HD2 TYR A 289      -5.482 -28.428  43.971  1.00 23.83           H  
ATOM   4698  CE1 TYR A 289      -6.062 -29.743  40.351  1.00 23.83           C  
ATOM   4699  HE1 TYR A 289      -6.171 -30.090  39.334  1.00 23.83           H  
ATOM   4700  CE2 TYR A 289      -5.023 -29.980  42.546  1.00 23.83           C  
ATOM   4701  HE2 TYR A 289      -4.355 -30.499  43.218  1.00 23.83           H  
ATOM   4702  OH  TYR A 289      -4.597 -31.576  40.798  1.00 23.83           O  
ATOM   4703  HH  TYR A 289      -4.001 -31.948  41.451  1.00 23.83           H  
ATOM   4704  CZ  TYR A 289      -5.215 -30.449  41.229  1.00 23.83           C  
ATOM   4705  N   ASP A 290      -8.681 -24.626  40.733  1.00 30.07           N  
ATOM   4706  H   ASP A 290      -8.352 -25.208  39.976  1.00 30.07           H  
ATOM   4707  CA  ASP A 290     -10.019 -24.092  40.510  1.00 30.07           C  
ATOM   4708  HA  ASP A 290     -10.049 -23.023  40.725  1.00 30.07           H  
ATOM   4709  C   ASP A 290     -11.100 -24.848  41.325  1.00 30.07           C  
ATOM   4710  CB  ASP A 290     -10.345 -24.358  39.025  1.00 30.07           C  
ATOM   4711  HB2 ASP A 290     -11.314 -23.923  38.778  1.00 30.07           H  
ATOM   4712  HB3 ASP A 290     -10.491 -25.433  38.922  1.00 30.07           H  
ATOM   4713  O   ASP A 290     -11.033 -26.075  41.423  1.00 30.07           O  
ATOM   4714  CG  ASP A 290      -9.308 -23.914  37.981  1.00 30.07           C  
ATOM   4715  OD1 ASP A 290      -9.658 -23.074  37.128  1.00 30.07           O  
ATOM   4716  OD2 ASP A 290      -8.161 -24.420  37.988  1.00 30.07           O  
ATOM   4717  N   ASP A 291     -12.159 -24.157  41.775  1.00 26.17           N  
ATOM   4718  H   ASP A 291     -12.082 -23.151  41.798  1.00 26.17           H  
ATOM   4719  CA  ASP A 291     -13.557 -24.646  41.720  1.00 26.17           C  
ATOM   4720  HA  ASP A 291     -13.685 -25.090  40.733  1.00 26.17           H  
ATOM   4721  C   ASP A 291     -14.556 -23.459  41.810  1.00 26.17           C  
ATOM   4722  CB  ASP A 291     -13.872 -25.748  42.754  1.00 26.17           C  
ATOM   4723  HB2 ASP A 291     -12.975 -26.313  43.007  1.00 26.17           H  
ATOM   4724  HB3 ASP A 291     -14.253 -25.298  43.671  1.00 26.17           H  
ATOM   4725  O   ASP A 291     -14.175 -22.350  42.189  1.00 26.17           O  
ATOM   4726  CG  ASP A 291     -14.911 -26.713  42.169  1.00 26.17           C  
ATOM   4727  OD1 ASP A 291     -16.077 -26.297  41.980  1.00 26.17           O  
ATOM   4728  OD2 ASP A 291     -14.582 -27.852  41.764  1.00 26.17           O  
ATOM   4729  N   ASN A 292     -15.816 -23.630  41.383  1.00 29.02           N  
ATOM   4730  H   ASN A 292     -16.162 -24.575  41.292  1.00 29.02           H  
ATOM   4731  CA  ASN A 292     -16.629 -22.531  40.849  1.00 29.02           C  
ATOM   4732  HA  ASN A 292     -16.293 -21.610  41.326  1.00 29.02           H  
ATOM   4733  C   ASN A 292     -18.153 -22.662  41.080  1.00 29.02           C  
ATOM   4734  CB  ASN A 292     -16.323 -22.450  39.344  1.00 29.02           C  
ATOM   4735  HB2 ASN A 292     -15.373 -22.940  39.129  1.00 29.02           H  
ATOM   4736  HB3 ASN A 292     -17.073 -23.016  38.793  1.00 29.02           H  
ATOM   4737  O   ASN A 292     -18.722 -23.728  40.869  1.00 29.02           O  
ATOM   4738  CG  ASN A 292     -16.245 -21.029  38.819  1.00 29.02           C  
ATOM   4739  ND2 ASN A 292     -15.612 -20.830  37.688  1.00 29.02           N  
ATOM   4740 HD21 ASN A 292     -15.499 -19.885  37.351  1.00 29.02           H  
ATOM   4741 HD22 ASN A 292     -15.217 -21.628  37.211  1.00 29.02           H  
ATOM   4742  OD1 ASN A 292     -16.730 -20.075  39.414  1.00 29.02           O  
ATOM   4743  N   VAL A 293     -18.829 -21.556  41.436  1.00 25.60           N  
ATOM   4744  H   VAL A 293     -18.300 -20.700  41.514  1.00 25.60           H  
ATOM   4745  CA  VAL A 293     -20.285 -21.456  41.719  1.00 25.60           C  
ATOM   4746  HA  VAL A 293     -20.776 -22.242  41.145  1.00 25.60           H  
ATOM   4747  C   VAL A 293     -20.837 -20.073  41.293  1.00 25.60           C  
ATOM   4748  CB  VAL A 293     -20.615 -21.730  43.208  1.00 25.60           C  
ATOM   4749  HB  VAL A 293     -20.243 -20.903  43.813  1.00 25.60           H  
ATOM   4750  O   VAL A 293     -20.081 -19.107  41.297  1.00 25.60           O  
ATOM   4751  CG1 VAL A 293     -22.128 -21.859  43.446  1.00 25.60           C  
ATOM   4752 HG11 VAL A 293     -22.625 -20.903  43.282  1.00 25.60           H  
ATOM   4753 HG12 VAL A 293     -22.553 -22.609  42.778  1.00 25.60           H  
ATOM   4754 HG13 VAL A 293     -22.326 -22.149  44.477  1.00 25.60           H  
ATOM   4755  CG2 VAL A 293     -19.994 -23.032  43.738  1.00 25.60           C  
ATOM   4756 HG21 VAL A 293     -18.906 -22.979  43.705  1.00 25.60           H  
ATOM   4757 HG22 VAL A 293     -20.324 -23.875  43.130  1.00 25.60           H  
ATOM   4758 HG23 VAL A 293     -20.287 -23.196  44.775  1.00 25.60           H  
ATOM   4759  N   ASN A 294     -22.106 -19.949  40.874  1.00 28.62           N  
ATOM   4760  H   ASN A 294     -22.639 -20.807  40.859  1.00 28.62           H  
ATOM   4761  CA  ASN A 294     -22.836 -18.688  40.569  1.00 28.62           C  
ATOM   4762  HA  ASN A 294     -23.776 -18.997  40.112  1.00 28.62           H  
ATOM   4763  C   ASN A 294     -23.302 -17.855  41.810  1.00 28.62           C  
ATOM   4764  CB  ASN A 294     -22.086 -17.915  39.453  1.00 28.62           C  
ATOM   4765  HB2 ASN A 294     -21.279 -17.358  39.929  1.00 28.62           H  
ATOM   4766  HB3 ASN A 294     -21.626 -18.628  38.767  1.00 28.62           H  
ATOM   4767  O   ASN A 294     -23.316 -18.334  42.938  1.00 28.62           O  
ATOM   4768  CG  ASN A 294     -22.898 -16.925  38.619  1.00 28.62           C  
ATOM   4769  ND2 ASN A 294     -23.298 -17.274  37.426  1.00 28.62           N  
ATOM   4770 HD21 ASN A 294     -22.965 -18.142  37.033  1.00 28.62           H  
ATOM   4771 HD22 ASN A 294     -23.677 -16.534  36.852  1.00 28.62           H  
ATOM   4772  OD1 ASN A 294     -23.230 -15.827  39.032  1.00 28.62           O  
ATOM   4773  N   ARG A 295     -23.886 -16.674  41.542  1.00 28.96           N  
ATOM   4774  H   ARG A 295     -23.579 -16.252  40.677  1.00 28.96           H  
ATOM   4775  CA  ARG A 295     -25.237 -16.233  41.970  1.00 28.96           C  
ATOM   4776  HA  ARG A 295     -25.441 -15.373  41.332  1.00 28.96           H  
ATOM   4777  C   ARG A 295     -25.453 -15.574  43.344  1.00 28.96           C  
ATOM   4778  CB  ARG A 295     -26.295 -17.268  41.531  1.00 28.96           C  
ATOM   4779  HB2 ARG A 295     -27.262 -17.052  41.985  1.00 28.96           H  
ATOM   4780  HB3 ARG A 295     -25.993 -18.265  41.852  1.00 28.96           H  
ATOM   4781  O   ARG A 295     -26.535 -15.641  43.913  1.00 28.96           O  
ATOM   4782  CG  ARG A 295     -26.472 -17.218  40.003  1.00 28.96           C  
ATOM   4783  HG2 ARG A 295     -25.510 -17.082  39.510  1.00 28.96           H  
ATOM   4784  HG3 ARG A 295     -27.114 -16.375  39.748  1.00 28.96           H  
ATOM   4785  CD  ARG A 295     -27.079 -18.507  39.465  1.00 28.96           C  
ATOM   4786  HD2 ARG A 295     -28.008 -18.720  39.993  1.00 28.96           H  
ATOM   4787  HD3 ARG A 295     -26.373 -19.317  39.654  1.00 28.96           H  
ATOM   4788  NE  ARG A 295     -27.326 -18.425  38.017  1.00 28.96           N  
ATOM   4789  HE  ARG A 295     -26.896 -17.668  37.505  1.00 28.96           H  
ATOM   4790  NH1 ARG A 295     -28.661 -20.293  37.847  1.00 28.96           N  
ATOM   4791 HH11 ARG A 295     -29.221 -20.871  37.237  1.00 28.96           H  
ATOM   4792 HH12 ARG A 295     -28.369 -20.646  38.747  1.00 28.96           H  
ATOM   4793  NH2 ARG A 295     -28.359 -18.983  36.086  1.00 28.96           N  
ATOM   4794 HH21 ARG A 295     -27.926 -18.229  35.573  1.00 28.96           H  
ATOM   4795 HH22 ARG A 295     -28.948 -19.627  35.578  1.00 28.96           H  
ATOM   4796  CZ  ARG A 295     -28.106 -19.240  37.333  1.00 28.96           C  
ATOM   4797  N   ASN A 296     -24.511 -14.717  43.734  1.00 27.92           N  
ATOM   4798  H   ASN A 296     -23.584 -14.947  43.407  1.00 27.92           H  
ATOM   4799  CA  ASN A 296     -24.782 -13.266  43.863  1.00 27.92           C  
ATOM   4800  HA  ASN A 296     -23.971 -12.873  44.476  1.00 27.92           H  
ATOM   4801  C   ASN A 296     -26.089 -12.839  44.615  1.00 27.92           C  
ATOM   4802  CB  ASN A 296     -24.621 -12.653  42.445  1.00 27.92           C  
ATOM   4803  HB2 ASN A 296     -25.586 -12.355  42.036  1.00 27.92           H  
ATOM   4804  HB3 ASN A 296     -24.198 -13.383  41.755  1.00 27.92           H  
ATOM   4805  O   ASN A 296     -27.031 -12.287  44.029  1.00 27.92           O  
ATOM   4806  CG  ASN A 296     -23.689 -11.459  42.417  1.00 27.92           C  
ATOM   4807  ND2 ASN A 296     -22.397 -11.685  42.488  1.00 27.92           N  
ATOM   4808 HD21 ASN A 296     -21.793 -10.876  42.502  1.00 27.92           H  
ATOM   4809 HD22 ASN A 296     -22.016 -12.610  42.626  1.00 27.92           H  
ATOM   4810  OD1 ASN A 296     -24.111 -10.319  42.328  1.00 27.92           O  
ATOM   4811  N   ILE A 297     -26.132 -13.060  45.936  1.00 22.38           N  
ATOM   4812  H   ILE A 297     -25.331 -13.514  46.351  1.00 22.38           H  
ATOM   4813  CA  ILE A 297     -27.220 -12.641  46.854  1.00 22.38           C  
ATOM   4814  HA  ILE A 297     -28.102 -12.426  46.251  1.00 22.38           H  
ATOM   4815  C   ILE A 297     -26.884 -11.300  47.555  1.00 22.38           C  
ATOM   4816  CB  ILE A 297     -27.600 -13.837  47.767  1.00 22.38           C  
ATOM   4817  HB  ILE A 297     -26.677 -14.330  48.071  1.00 22.38           H  
ATOM   4818  O   ILE A 297     -25.746 -10.837  47.515  1.00 22.38           O  
ATOM   4819  CG1 ILE A 297     -28.451 -14.823  46.925  1.00 22.38           C  
ATOM   4820 HG12 ILE A 297     -27.992 -14.952  45.945  1.00 22.38           H  
ATOM   4821 HG13 ILE A 297     -29.438 -14.391  46.763  1.00 22.38           H  
ATOM   4822  CG2 ILE A 297     -28.372 -13.447  49.042  1.00 22.38           C  
ATOM   4823 HG21 ILE A 297     -27.759 -12.806  49.676  1.00 22.38           H  
ATOM   4824 HG22 ILE A 297     -29.309 -12.950  48.791  1.00 22.38           H  
ATOM   4825 HG23 ILE A 297     -28.605 -14.337  49.626  1.00 22.38           H  
ATOM   4826  CD1 ILE A 297     -28.630 -16.230  47.510  1.00 22.38           C  
ATOM   4827 HD11 ILE A 297     -29.266 -16.814  46.845  1.00 22.38           H  
ATOM   4828 HD12 ILE A 297     -27.663 -16.728  47.580  1.00 22.38           H  
ATOM   4829 HD13 ILE A 297     -29.102 -16.192  48.492  1.00 22.38           H  
ATOM   4830  N   LYS A 298     -27.900 -10.592  48.081  1.00 26.66           N  
ATOM   4831  H   LYS A 298     -28.777 -11.073  48.221  1.00 26.66           H  
ATOM   4832  CA  LYS A 298     -27.904  -9.118  48.213  1.00 26.66           C  
ATOM   4833  HA  LYS A 298     -26.913  -8.739  47.966  1.00 26.66           H  
ATOM   4834  C   LYS A 298     -28.231  -8.638  49.637  1.00 26.66           C  
ATOM   4835  CB  LYS A 298     -28.905  -8.546  47.188  1.00 26.66           C  
ATOM   4836  HB2 LYS A 298     -29.883  -8.990  47.376  1.00 26.66           H  
ATOM   4837  HB3 LYS A 298     -28.991  -7.468  47.324  1.00 26.66           H  
ATOM   4838  O   LYS A 298     -29.318  -8.904  50.143  1.00 26.66           O  
ATOM   4839  CG  LYS A 298     -28.478  -8.831  45.733  1.00 26.66           C  
ATOM   4840  HG2 LYS A 298     -28.077  -9.841  45.654  1.00 26.66           H  
ATOM   4841  HG3 LYS A 298     -27.686  -8.138  45.451  1.00 26.66           H  
ATOM   4842  CD  LYS A 298     -29.634  -8.732  44.731  1.00 26.66           C  
ATOM   4843  HD2 LYS A 298     -29.952  -7.695  44.628  1.00 26.66           H  
ATOM   4844  HD3 LYS A 298     -30.466  -9.340  45.087  1.00 26.66           H  
ATOM   4845  CE  LYS A 298     -29.131  -9.286  43.390  1.00 26.66           C  
ATOM   4846  HE2 LYS A 298     -28.650 -10.247  43.575  1.00 26.66           H  
ATOM   4847  HE3 LYS A 298     -28.364  -8.619  42.998  1.00 26.66           H  
ATOM   4848  NZ  LYS A 298     -30.226  -9.464  42.406  1.00 26.66           N  
ATOM   4849  HZ1 LYS A 298     -30.673  -8.583  42.199  1.00 26.66           H  
ATOM   4850  HZ2 LYS A 298     -30.910 -10.116  42.763  1.00 26.66           H  
ATOM   4851  HZ3 LYS A 298     -29.850  -9.850  41.552  1.00 26.66           H  
ATOM   4852  N   THR A 299     -27.327  -7.852  50.228  1.00 23.11           N  
ATOM   4853  H   THR A 299     -26.467  -7.683  49.725  1.00 23.11           H  
ATOM   4854  CA  THR A 299     -27.392  -7.360  51.627  1.00 23.11           C  
ATOM   4855  HA  THR A 299     -28.422  -7.444  51.973  1.00 23.11           H  
ATOM   4856  C   THR A 299     -27.001  -5.867  51.705  1.00 23.11           C  
ATOM   4857  CB  THR A 299     -26.512  -8.232  52.559  1.00 23.11           C  
ATOM   4858  HB  THR A 299     -25.518  -7.792  52.639  1.00 23.11           H  
ATOM   4859  O   THR A 299     -26.890  -5.206  50.672  1.00 23.11           O  
ATOM   4860  CG2 THR A 299     -27.117  -8.394  53.955  1.00 23.11           C  
ATOM   4861 HG21 THR A 299     -26.464  -9.015  54.568  1.00 23.11           H  
ATOM   4862 HG22 THR A 299     -28.092  -8.877  53.880  1.00 23.11           H  
ATOM   4863 HG23 THR A 299     -27.233  -7.431  54.453  1.00 23.11           H  
ATOM   4864  OG1 THR A 299     -26.374  -9.545  52.067  1.00 23.11           O  
ATOM   4865  HG1 THR A 299     -25.844 -10.053  52.685  1.00 23.11           H  
ATOM   4866  N   LYS A 300     -26.827  -5.286  52.906  1.00 25.00           N  
ATOM   4867  H   LYS A 300     -26.879  -5.863  53.733  1.00 25.00           H  
ATOM   4868  CA  LYS A 300     -26.487  -3.862  53.122  1.00 25.00           C  
ATOM   4869  HA  LYS A 300     -25.957  -3.484  52.248  1.00 25.00           H  
ATOM   4870  C   LYS A 300     -25.580  -3.649  54.349  1.00 25.00           C  
ATOM   4871  CB  LYS A 300     -27.780  -3.041  53.338  1.00 25.00           C  
ATOM   4872  HB2 LYS A 300     -28.336  -3.479  54.166  1.00 25.00           H  
ATOM   4873  HB3 LYS A 300     -27.504  -2.027  53.628  1.00 25.00           H  
ATOM   4874  O   LYS A 300     -25.606  -4.455  55.268  1.00 25.00           O  
ATOM   4875  CG  LYS A 300     -28.707  -2.932  52.116  1.00 25.00           C  
ATOM   4876  HG2 LYS A 300     -29.068  -3.922  51.838  1.00 25.00           H  
ATOM   4877  HG3 LYS A 300     -28.153  -2.505  51.280  1.00 25.00           H  
ATOM   4878  CD  LYS A 300     -29.913  -2.037  52.442  1.00 25.00           C  
ATOM   4879  HD2 LYS A 300     -29.559  -1.047  52.731  1.00 25.00           H  
ATOM   4880  HD3 LYS A 300     -30.459  -2.475  53.278  1.00 25.00           H  
ATOM   4881  CE  LYS A 300     -30.844  -1.916  51.230  1.00 25.00           C  
ATOM   4882  HE2 LYS A 300     -31.132  -2.919  50.914  1.00 25.00           H  
ATOM   4883  HE3 LYS A 300     -30.290  -1.457  50.410  1.00 25.00           H  
ATOM   4884  NZ  LYS A 300     -32.056  -1.114  51.546  1.00 25.00           N  
ATOM   4885  HZ1 LYS A 300     -32.658  -1.046  50.738  1.00 25.00           H  
ATOM   4886  HZ2 LYS A 300     -32.582  -1.548  52.291  1.00 25.00           H  
ATOM   4887  HZ3 LYS A 300     -31.803  -0.180  51.836  1.00 25.00           H  
ATOM   4888  N   SER A 301     -24.962  -2.462  54.396  1.00 26.68           N  
ATOM   4889  H   SER A 301     -24.960  -1.940  53.531  1.00 26.68           H  
ATOM   4890  CA  SER A 301     -24.558  -1.706  55.602  1.00 26.68           C  
ATOM   4891  HA  SER A 301     -24.384  -0.689  55.252  1.00 26.68           H  
ATOM   4892  C   SER A 301     -23.280  -2.097  56.378  1.00 26.68           C  
ATOM   4893  CB  SER A 301     -25.756  -1.576  56.557  1.00 26.68           C  
ATOM   4894  HB2 SER A 301     -26.615  -1.194  56.006  1.00 26.68           H  
ATOM   4895  HB3 SER A 301     -26.009  -2.550  56.975  1.00 26.68           H  
ATOM   4896  O   SER A 301     -23.326  -2.944  57.259  1.00 26.68           O  
ATOM   4897  OG  SER A 301     -25.457  -0.685  57.607  1.00 26.68           O  
ATOM   4898  HG  SER A 301     -24.990  -1.199  58.270  1.00 26.68           H  
ATOM   4899  N   LYS A 302     -22.255  -1.240  56.200  1.00 24.71           N  
ATOM   4900  H   LYS A 302     -22.294  -0.710  55.342  1.00 24.71           H  
ATOM   4901  CA  LYS A 302     -21.334  -0.676  57.221  1.00 24.71           C  
ATOM   4902  HA  LYS A 302     -20.776   0.104  56.702  1.00 24.71           H  
ATOM   4903  C   LYS A 302     -20.234  -1.521  57.913  1.00 24.71           C  
ATOM   4904  CB  LYS A 302     -22.153   0.034  58.320  1.00 24.71           C  
ATOM   4905  HB2 LYS A 302     -21.535   0.083  59.217  1.00 24.71           H  
ATOM   4906  HB3 LYS A 302     -23.018  -0.566  58.601  1.00 24.71           H  
ATOM   4907  O   LYS A 302     -20.495  -2.579  58.463  1.00 24.71           O  
ATOM   4908  CG  LYS A 302     -22.586   1.469  57.992  1.00 24.71           C  
ATOM   4909  HG2 LYS A 302     -21.721   2.021  57.624  1.00 24.71           H  
ATOM   4910  HG3 LYS A 302     -23.364   1.467  57.229  1.00 24.71           H  
ATOM   4911  CD  LYS A 302     -23.099   2.137  59.279  1.00 24.71           C  
ATOM   4912  HD2 LYS A 302     -24.094   1.761  59.518  1.00 24.71           H  
ATOM   4913  HD3 LYS A 302     -22.430   1.876  60.099  1.00 24.71           H  
ATOM   4914  CE  LYS A 302     -23.123   3.663  59.155  1.00 24.71           C  
ATOM   4915  HE2 LYS A 302     -22.241   3.972  58.594  1.00 24.71           H  
ATOM   4916  HE3 LYS A 302     -24.009   3.967  58.598  1.00 24.71           H  
ATOM   4917  NZ  LYS A 302     -23.084   4.295  60.497  1.00 24.71           N  
ATOM   4918  HZ1 LYS A 302     -22.229   4.023  60.961  1.00 24.71           H  
ATOM   4919  HZ2 LYS A 302     -23.088   5.303  60.427  1.00 24.71           H  
ATOM   4920  HZ3 LYS A 302     -23.861   3.994  61.068  1.00 24.71           H  
ATOM   4921  N   PHE A 303     -19.102  -0.818  58.080  1.00 21.87           N  
ATOM   4922  H   PHE A 303     -18.951  -0.070  57.419  1.00 21.87           H  
ATOM   4923  CA  PHE A 303     -18.261  -0.673  59.288  1.00 21.87           C  
ATOM   4924  HA  PHE A 303     -17.603   0.158  59.034  1.00 21.87           H  
ATOM   4925  C   PHE A 303     -17.262  -1.782  59.695  1.00 21.87           C  
ATOM   4926  CB  PHE A 303     -19.116  -0.187  60.486  1.00 21.87           C  
ATOM   4927  HB2 PHE A 303     -20.002  -0.815  60.574  1.00 21.87           H  
ATOM   4928  HB3 PHE A 303     -18.549  -0.384  61.396  1.00 21.87           H  
ATOM   4929  O   PHE A 303     -17.604  -2.958  59.682  1.00 21.87           O  
ATOM   4930  CG  PHE A 303     -19.532   1.289  60.541  1.00 21.87           C  
ATOM   4931  CD1 PHE A 303     -19.343   2.181  59.462  1.00 21.87           C  
ATOM   4932  HD1 PHE A 303     -18.897   1.848  58.536  1.00 21.87           H  
ATOM   4933  CD2 PHE A 303     -20.036   1.797  61.755  1.00 21.87           C  
ATOM   4934  HD2 PHE A 303     -20.148   1.134  62.601  1.00 21.87           H  
ATOM   4935  CE1 PHE A 303     -19.585   3.557  59.620  1.00 21.87           C  
ATOM   4936  HE1 PHE A 303     -19.303   4.235  58.828  1.00 21.87           H  
ATOM   4937  CE2 PHE A 303     -20.282   3.174  61.916  1.00 21.87           C  
ATOM   4938  HE2 PHE A 303     -20.556   3.555  62.889  1.00 21.87           H
[truncated: 1,358,136 more chars]
