# Supplementary material for: A glutamine-based single α-helix scaffold to target globular proteins
Source: Nat Commun. 2022 Nov 18;13:7073. doi: 10.1038/s41467-022-34793-6 (PMC9674830; doi:10.1038/s41467-022-34793-6)
Supplement: Supplementary file 7 — Supplementary Data 4 [file 41467_2022_34793_MOESM7_ESM.zip › ColabFold_p37n/p37n_with_MSAs/Q4DDN0.pdb]

ATOM      1  N   LYS A   1     -13.528  18.505  38.942  1.00 37.11           N  
ATOM      2  H   LYS A   1     -13.892  17.769  39.530  1.00 37.11           H  
ATOM      3  H2  LYS A   1     -14.066  18.540  38.087  1.00 37.11           H  
ATOM      4  H3  LYS A   1     -12.574  18.285  38.693  1.00 37.11           H  
ATOM      5  CA  LYS A   1     -13.581  19.820  39.631  1.00 37.11           C  
ATOM      6  HA  LYS A   1     -13.230  20.571  38.924  1.00 37.11           H  
ATOM      7  C   LYS A   1     -12.571  19.924  40.775  1.00 37.11           C  
ATOM      8  CB  LYS A   1     -15.002  20.251  40.049  1.00 37.11           C  
ATOM      9  HB2 LYS A   1     -15.548  19.410  40.476  1.00 37.11           H  
ATOM     10  HB3 LYS A   1     -14.919  21.029  40.808  1.00 37.11           H  
ATOM     11  O   LYS A   1     -11.916  20.948  40.855  1.00 37.11           O  
ATOM     12  CG  LYS A   1     -15.768  20.839  38.846  1.00 37.11           C  
ATOM     13  HG2 LYS A   1     -15.146  21.599  38.375  1.00 37.11           H  
ATOM     14  HG3 LYS A   1     -15.956  20.049  38.118  1.00 37.11           H  
ATOM     15  CD  LYS A   1     -17.106  21.489  39.245  1.00 37.11           C  
ATOM     16  HD2 LYS A   1     -16.917  22.260  39.992  1.00 37.11           H  
ATOM     17  HD3 LYS A   1     -17.762  20.732  39.675  1.00 37.11           H  
ATOM     18  CE  LYS A   1     -17.781  22.126  38.017  1.00 37.11           C  
ATOM     19  HE2 LYS A   1     -17.973  21.349  37.277  1.00 37.11           H  
ATOM     20  HE3 LYS A   1     -17.087  22.836  37.569  1.00 37.11           H  
ATOM     21  NZ  LYS A   1     -19.050  22.821  38.363  1.00 37.11           N  
ATOM     22  HZ1 LYS A   1     -19.723  22.182  38.761  1.00 37.11           H  
ATOM     23  HZ2 LYS A   1     -19.461  23.235  37.539  1.00 37.11           H  
ATOM     24  HZ3 LYS A   1     -18.883  23.567  39.024  1.00 37.11           H  
ATOM     25  N   GLU A   2     -12.373  18.898  41.607  1.00 33.51           N  
ATOM     26  H   GLU A   2     -12.985  18.095  41.621  1.00 33.51           H  
ATOM     27  CA  GLU A   2     -11.286  18.907  42.604  1.00 33.51           C  
ATOM     28  HA  GLU A   2     -11.102  19.928  42.938  1.00 33.51           H  
ATOM     29  C   GLU A   2      -9.974  18.356  42.021  1.00 33.51           C  
ATOM     30  CB  GLU A   2     -11.708  18.103  43.836  1.00 33.51           C  
ATOM     31  HB2 GLU A   2     -10.846  17.988  44.494  1.00 33.51           H  
ATOM     32  HB3 GLU A   2     -12.040  17.117  43.512  1.00 33.51           H  
ATOM     33  O   GLU A   2      -9.943  17.225  41.535  1.00 33.51           O  
ATOM     34  CG  GLU A   2     -12.825  18.809  44.617  1.00 33.51           C  
ATOM     35  HG2 GLU A   2     -13.683  18.950  43.960  1.00 33.51           H  
ATOM     36  HG3 GLU A   2     -12.466  19.791  44.925  1.00 33.51           H  
ATOM     37  CD  GLU A   2     -13.268  18.010  45.848  1.00 33.51           C  
ATOM     38  OE1 GLU A   2     -14.059  18.577  46.626  1.00 33.51           O  
ATOM     39  OE2 GLU A   2     -12.855  16.831  45.950  1.00 33.51           O  
ATOM     40  N   LYS A   3      -8.895  19.147  42.106  1.00 39.68           N  
ATOM     41  H   LYS A   3      -9.040  20.065  42.503  1.00 39.68           H  
ATOM     42  CA  LYS A   3      -7.516  18.826  41.678  1.00 39.68           C  
ATOM     43  HA  LYS A   3      -7.492  18.881  40.590  1.00 39.68           H  
ATOM     44  C   LYS A   3      -7.033  17.395  42.029  1.00 39.68           C  
ATOM     45  CB  LYS A   3      -6.578  19.921  42.241  1.00 39.68           C  
ATOM     46  HB2 LYS A   3      -7.141  20.847  42.351  1.00 39.68           H  
ATOM     47  HB3 LYS A   3      -6.222  19.631  43.229  1.00 39.68           H  
ATOM     48  O   LYS A   3      -6.500  16.735  41.138  1.00 39.68           O  
ATOM     49  CG  LYS A   3      -5.376  20.232  41.335  1.00 39.68           C  
ATOM     50  HG2 LYS A   3      -4.761  19.338  41.230  1.00 39.68           H  
ATOM     51  HG3 LYS A   3      -5.740  20.526  40.351  1.00 39.68           H  
ATOM     52  CD  LYS A   3      -4.524  21.375  41.919  1.00 39.68           C  
ATOM     53  HD2 LYS A   3      -5.153  22.250  42.082  1.00 39.68           H  
ATOM     54  HD3 LYS A   3      -4.107  21.052  42.873  1.00 39.68           H  
ATOM     55  CE  LYS A   3      -3.387  21.738  40.954  1.00 39.68           C  
ATOM     56  HE2 LYS A   3      -3.819  22.078  40.013  1.00 39.68           H  
ATOM     57  HE3 LYS A   3      -2.819  20.833  40.738  1.00 39.68           H  
ATOM     58  NZ  LYS A   3      -2.479  22.777  41.505  1.00 39.68           N  
ATOM     59  HZ1 LYS A   3      -2.973  23.640  41.686  1.00 39.68           H  
ATOM     60  HZ2 LYS A   3      -1.737  22.964  40.846  1.00 39.68           H  
ATOM     61  HZ3 LYS A   3      -2.047  22.452  42.358  1.00 39.68           H  
ATOM     62  N   PRO A   4      -7.271  16.847  43.243  1.00 42.85           N  
ATOM     63  CA  PRO A   4      -6.858  15.476  43.580  1.00 42.85           C  
ATOM     64  HA  PRO A   4      -5.787  15.373  43.404  1.00 42.85           H  
ATOM     65  C   PRO A   4      -7.564  14.375  42.769  1.00 42.85           C  
ATOM     66  CB  PRO A   4      -7.130  15.322  45.083  1.00 42.85           C  
ATOM     67  HB2 PRO A   4      -6.218  15.547  45.637  1.00 42.85           H  
ATOM     68  HB3 PRO A   4      -7.486  14.325  45.341  1.00 42.85           H  
ATOM     69  O   PRO A   4      -7.003  13.295  42.581  1.00 42.85           O  
ATOM     70  CG  PRO A   4      -8.179  16.386  45.389  1.00 42.85           C  
ATOM     71  HG2 PRO A   4      -8.148  16.704  46.431  1.00 42.85           H  
ATOM     72  HG3 PRO A   4      -9.171  16.017  45.126  1.00 42.85           H  
ATOM     73  CD  PRO A   4      -7.778  17.507  44.443  1.00 42.85           C  
ATOM     74  HD2 PRO A   4      -8.643  18.148  44.275  1.00 42.85           H  
ATOM     75  HD3 PRO A   4      -6.976  18.089  44.896  1.00 42.85           H  
ATOM     76  N   ASN A   5      -8.771  14.625  42.254  1.00 49.31           N  
ATOM     77  H   ASN A   5      -9.169  15.546  42.367  1.00 49.31           H  
ATOM     78  CA  ASN A   5      -9.479  13.660  41.410  1.00 49.31           C  
ATOM     79  HA  ASN A   5      -9.287  12.655  41.787  1.00 49.31           H  
ATOM     80  C   ASN A   5      -8.952  13.664  39.969  1.00 49.31           C  
ATOM     81  CB  ASN A   5     -10.992  13.919  41.503  1.00 49.31           C  
ATOM     82  HB2 ASN A   5     -11.204  14.976  41.341  1.00 49.31           H  
ATOM     83  HB3 ASN A   5     -11.502  13.345  40.730  1.00 49.31           H  
ATOM     84  O   ASN A   5      -8.970  12.622  39.314  1.00 49.31           O  
ATOM     85  CG  ASN A   5     -11.554  13.466  42.842  1.00 49.31           C  
ATOM     86  ND2 ASN A   5     -12.433  14.229  43.451  1.00 49.31           N  
ATOM     87 HD21 ASN A   5     -12.629  15.170  43.141  1.00 49.31           H  
ATOM     88 HD22 ASN A   5     -12.701  13.958  44.386  1.00 49.31           H  
ATOM     89  OD1 ASN A   5     -11.204  12.416  43.356  1.00 49.31           O  
ATOM     90  N   THR A   6      -8.417  14.794  39.501  1.00 51.70           N  
ATOM     91  H   THR A   6      -8.433  15.626  40.074  1.00 51.70           H  
ATOM     92  CA  THR A   6      -7.769  14.913  38.190  1.00 51.70           C  
ATOM     93  HA  THR A   6      -8.430  14.474  37.443  1.00 51.70           H  
ATOM     94  C   THR A   6      -6.459  14.122  38.151  1.00 51.70           C  
ATOM     95  CB  THR A   6      -7.521  16.388  37.815  1.00 51.70           C  
ATOM     96  HB  THR A   6      -6.478  16.644  38.002  1.00 51.70           H  
ATOM     97  O   THR A   6      -6.265  13.321  37.244  1.00 51.70           O  
ATOM     98  CG2 THR A   6      -7.853  16.642  36.346  1.00 51.70           C  
ATOM     99 HG21 THR A   6      -7.240  15.995  35.718  1.00 51.70           H  
ATOM    100 HG22 THR A   6      -8.905  16.432  36.154  1.00 51.70           H  
ATOM    101 HG23 THR A   6      -7.636  17.678  36.088  1.00 51.70           H  
ATOM    102  OG1 THR A   6      -8.335  17.286  38.546  1.00 51.70           O  
ATOM    103  HG1 THR A   6      -8.007  18.162  38.331  1.00 51.70           H  
ATOM    104  N   ASP A   7      -5.617  14.225  39.185  1.00 46.03           N  
ATOM    105  H   ASP A   7      -5.767  14.965  39.856  1.00 46.03           H  
ATOM    106  CA  ASP A   7      -4.355  13.466  39.274  1.00 46.03           C  
ATOM    107  HA  ASP A   7      -3.762  13.642  38.377  1.00 46.03           H  
ATOM    108  C   ASP A   7      -4.579  11.954  39.404  1.00 46.03           C  
ATOM    109  CB  ASP A   7      -3.552  13.935  40.495  1.00 46.03           C  
ATOM    110  HB2 ASP A   7      -4.189  13.893  41.379  1.00 46.03           H  
ATOM    111  HB3 ASP A   7      -2.721  13.247  40.651  1.00 46.03           H  
ATOM    112  O   ASP A   7      -3.804  11.136  38.897  1.00 46.03           O  
ATOM    113  CG  ASP A   7      -2.971  15.341  40.354  1.00 46.03           C  
ATOM    114  OD1 ASP A   7      -3.019  15.888  39.233  1.00 46.03           O  
ATOM    115  OD2 ASP A   7      -2.492  15.836  41.396  1.00 46.03           O  
ATOM    116  N   ARG A   8      -5.661  11.561  40.086  1.00 50.89           N  
ATOM    117  H   ARG A   8      -6.224  12.279  40.518  1.00 50.89           H  
ATOM    118  CA  ARG A   8      -6.059  10.156  40.207  1.00 50.89           C  
ATOM    119  HA  ARG A   8      -5.168   9.578  40.451  1.00 50.89           H  
ATOM    120  C   ARG A   8      -6.578   9.612  38.879  1.00 50.89           C  
ATOM    121  CB  ARG A   8      -7.075  10.019  41.346  1.00 50.89           C  
ATOM    122  HB2 ARG A   8      -8.062  10.330  41.004  1.00 50.89           H  
ATOM    123  HB3 ARG A   8      -6.773  10.675  42.161  1.00 50.89           H  
ATOM    124  O   ARG A   8      -6.185   8.513  38.498  1.00 50.89           O  
ATOM    125  CG  ARG A   8      -7.129   8.588  41.891  1.00 50.89           C  
ATOM    126  HG2 ARG A   8      -6.133   8.304  42.231  1.00 50.89           H  
ATOM    127  HG3 ARG A   8      -7.456   7.896  41.114  1.00 50.89           H  
ATOM    128  CD  ARG A   8      -8.103   8.538  43.073  1.00 50.89           C  
ATOM    129  HD2 ARG A   8      -9.123   8.585  42.693  1.00 50.89           H  
ATOM    130  HD3 ARG A   8      -7.929   9.413  43.700  1.00 50.89           H  
ATOM    131  NE  ARG A   8      -7.916   7.325  43.891  1.00 50.89           N  
ATOM    132  HE  ARG A   8      -7.300   6.614  43.524  1.00 50.89           H  
ATOM    133  NH1 ARG A   8      -9.296   7.957  45.614  1.00 50.89           N  
ATOM    134 HH11 ARG A   8      -9.694   7.796  46.529  1.00 50.89           H  
ATOM    135 HH12 ARG A   8      -9.546   8.789  45.100  1.00 50.89           H  
ATOM    136  NH2 ARG A   8      -8.150   6.046  45.764  1.00 50.89           N  
ATOM    137 HH21 ARG A   8      -7.497   5.372  45.391  1.00 50.89           H  
ATOM    138 HH22 ARG A   8      -8.554   5.902  46.678  1.00 50.89           H  
ATOM    139  CZ  ARG A   8      -8.454   7.115  45.081  1.00 50.89           C  
ATOM    140  N   ALA A   9      -7.392  10.385  38.157  1.00 52.03           N  
ATOM    141  H   ALA A   9      -7.679  11.277  38.534  1.00 52.03           H  
ATOM    142  CA  ALA A   9      -7.852  10.035  36.815  1.00 52.03           C  
ATOM    143  HA  ALA A   9      -8.352   9.067  36.854  1.00 52.03           H  
ATOM    144  C   ALA A   9      -6.677   9.909  35.834  1.00 52.03           C  
ATOM    145  CB  ALA A   9      -8.871  11.083  36.352  1.00 52.03           C  
ATOM    146  HB1 ALA A   9      -9.695  11.142  37.063  1.00 52.03           H  
ATOM    147  HB2 ALA A   9      -9.268  10.799  35.377  1.00 52.03           H  
ATOM    148  HB3 ALA A   9      -8.400  12.062  36.267  1.00 52.03           H  
ATOM    149  O   ALA A   9      -6.621   8.945  35.080  1.00 52.03           O  
ATOM    150  N   VAL A  10      -5.691  10.805  35.922  1.00 50.20           N  
ATOM    151  H   VAL A  10      -5.836  11.608  36.517  1.00 50.20           H  
ATOM    152  CA  VAL A  10      -4.453  10.767  35.129  1.00 50.20           C  
ATOM    153  HA  VAL A  10      -4.713  10.721  34.071  1.00 50.20           H  
ATOM    154  C   VAL A  10      -3.606   9.525  35.436  1.00 50.20           C  
ATOM    155  CB  VAL A  10      -3.664  12.068  35.358  1.00 50.20           C  
ATOM    156  HB  VAL A  10      -3.623  12.280  36.427  1.00 50.20           H  
ATOM    157  O   VAL A  10      -3.106   8.880  34.519  1.00 50.20           O  
ATOM    158  CG1 VAL A  10      -2.232  11.993  34.838  1.00 50.20           C  
ATOM    159 HG11 VAL A  10      -1.646  11.273  35.410  1.00 50.20           H  
ATOM    160 HG12 VAL A  10      -2.242  11.701  33.787  1.00 50.20           H  
ATOM    161 HG13 VAL A  10      -1.763  12.970  34.955  1.00 50.20           H  
ATOM    162  CG2 VAL A  10      -4.342  13.244  34.642  1.00 50.20           C  
ATOM    163 HG21 VAL A  10      -3.854  14.176  34.928  1.00 50.20           H  
ATOM    164 HG22 VAL A  10      -4.267  13.118  33.562  1.00 50.20           H  
ATOM    165 HG23 VAL A  10      -5.397  13.309  34.909  1.00 50.20           H  
ATOM    166  N   ARG A  11      -3.468   9.115  36.702  1.00 50.46           N  
ATOM    167  H   ARG A  11      -3.834   9.703  37.438  1.00 50.46           H  
ATOM    168  CA  ARG A  11      -2.754   7.867  37.039  1.00 50.46           C  
ATOM    169  HA  ARG A  11      -1.806   7.851  36.501  1.00 50.46           H  
ATOM    170  C   ARG A  11      -3.488   6.618  36.567  1.00 50.46           C  
ATOM    171  CB  ARG A  11      -2.477   7.784  38.541  1.00 50.46           C  
ATOM    172  HB2 ARG A  11      -2.298   6.743  38.810  1.00 50.46           H  
ATOM    173  HB3 ARG A  11      -3.337   8.148  39.104  1.00 50.46           H  
ATOM    174  O   ARG A  11      -2.852   5.709  36.042  1.00 50.46           O  
ATOM    175  CG  ARG A  11      -1.226   8.589  38.897  1.00 50.46           C  
ATOM    176  HG2 ARG A  11      -1.384   9.639  38.651  1.00 50.46           H  
ATOM    177  HG3 ARG A  11      -0.386   8.224  38.305  1.00 50.46           H  
ATOM    178  CD  ARG A  11      -0.880   8.426  40.382  1.00 50.46           C  
ATOM    179  HD2 ARG A  11      -1.547   7.699  40.845  1.00 50.46           H  
ATOM    180  HD3 ARG A  11       0.140   8.048  40.449  1.00 50.46           H  
ATOM    181  NE  ARG A  11      -0.972   9.710  41.097  1.00 50.46           N  
ATOM    182  HE  ARG A  11      -1.348  10.490  40.578  1.00 50.46           H  
ATOM    183  NH1 ARG A  11      -0.056   9.007  43.081  1.00 50.46           N  
ATOM    184 HH11 ARG A  11       0.031   8.076  42.700  1.00 50.46           H  
ATOM    185 HH12 ARG A  11       0.331   9.230  43.987  1.00 50.46           H  
ATOM    186  NH2 ARG A  11      -0.577  11.162  42.803  1.00 50.46           N  
ATOM    187 HH21 ARG A  11      -0.208  11.368  43.721  1.00 50.46           H  
ATOM    188 HH22 ARG A  11      -0.899  11.929  42.231  1.00 50.46           H  
ATOM    189  CZ  ARG A  11      -0.538   9.953  42.320  1.00 50.46           C  
ATOM    190  N   VAL A  12      -4.812   6.581  36.724  1.00 52.37           N  
ATOM    191  H   VAL A  12      -5.261   7.367  37.172  1.00 52.37           H  
ATOM    192  CA  VAL A  12      -5.651   5.506  36.169  1.00 52.37           C  
ATOM    193  HA  VAL A  12      -5.299   4.546  36.548  1.00 52.37           H  
ATOM    194  C   VAL A  12      -5.501   5.460  34.645  1.00 52.37           C  
ATOM    195  CB  VAL A  12      -7.119   5.693  36.602  1.00 52.37           C  
ATOM    196  HB  VAL A  12      -7.431   6.716  36.394  1.00 52.37           H  
ATOM    197  O   VAL A  12      -5.342   4.386  34.076  1.00 52.37           O  
ATOM    198  CG1 VAL A  12      -8.079   4.741  35.878  1.00 52.37           C  
ATOM    199 HG11 VAL A  12      -9.086   4.846  36.284  1.00 52.37           H  
ATOM    200 HG12 VAL A  12      -7.748   3.709  35.992  1.00 52.37           H  
ATOM    201 HG13 VAL A  12      -8.121   4.987  34.817  1.00 52.37           H  
ATOM    202  CG2 VAL A  12      -7.271   5.428  38.108  1.00 52.37           C  
ATOM    203 HG21 VAL A  12      -6.577   6.045  38.680  1.00 52.37           H  
ATOM    204 HG22 VAL A  12      -7.064   4.380  38.323  1.00 52.37           H  
ATOM    205 HG23 VAL A  12      -8.288   5.666  38.419  1.00 52.37           H  
ATOM    206  N   PHE A  13      -5.447   6.622  33.998  1.00 54.05           N  
ATOM    207  H   PHE A  13      -5.625   7.468  34.520  1.00 54.05           H  
ATOM    208  CA  PHE A  13      -5.219   6.774  32.566  1.00 54.05           C  
ATOM    209  HA  PHE A  13      -5.968   6.195  32.027  1.00 54.05           H  
ATOM    210  C   PHE A  13      -3.845   6.242  32.125  1.00 54.05           C  
ATOM    211  CB  PHE A  13      -5.444   8.251  32.240  1.00 54.05           C  
ATOM    212  HB2 PHE A  13      -4.796   8.874  32.857  1.00 54.05           H  
ATOM    213  HB3 PHE A  13      -6.470   8.506  32.505  1.00 54.05           H  
ATOM    214  O   PHE A  13      -3.790   5.418  31.213  1.00 54.05           O  
ATOM    215  CG  PHE A  13      -5.229   8.656  30.811  1.00 54.05           C  
ATOM    216  CD1 PHE A  13      -4.009   9.233  30.418  1.00 54.05           C  
ATOM    217  HD1 PHE A  13      -3.193   9.321  31.120  1.00 54.05           H  
ATOM    218  CD2 PHE A  13      -6.300   8.566  29.906  1.00 54.05           C  
ATOM    219  HD2 PHE A  13      -7.240   8.135  30.215  1.00 54.05           H  
ATOM    220  CE1 PHE A  13      -3.881   9.760  29.126  1.00 54.05           C  
ATOM    221  HE1 PHE A  13      -2.972  10.275  28.850  1.00 54.05           H  
ATOM    222  CE2 PHE A  13      -6.161   9.080  28.609  1.00 54.05           C  
ATOM    223  HE2 PHE A  13      -6.989   9.036  27.917  1.00 54.05           H  
ATOM    224  CZ  PHE A  13      -4.953   9.681  28.219  1.00 54.05           C  
ATOM    225  HZ  PHE A  13      -4.863  10.108  27.232  1.00 54.05           H  
ATOM    226  N   CYS A  14      -2.752   6.599  32.811  1.00 48.91           N  
ATOM    227  H   CYS A  14      -2.836   7.329  33.504  1.00 48.91           H  
ATOM    228  CA  CYS A  14      -1.415   6.050  32.540  1.00 48.91           C  
ATOM    229  HA  CYS A  14      -1.147   6.256  31.504  1.00 48.91           H  
ATOM    230  C   CYS A  14      -1.360   4.523  32.720  1.00 48.91           C  
ATOM    231  CB  CYS A  14      -0.382   6.731  33.447  1.00 48.91           C  
ATOM    232  HB2 CYS A  14       0.575   6.219  33.336  1.00 48.91           H  
ATOM    233  HB3 CYS A  14      -0.701   6.667  34.488  1.00 48.91           H  
ATOM    234  O   CYS A  14      -0.738   3.828  31.918  1.00 48.91           O  
ATOM    235  SG  CYS A  14      -0.174   8.467  32.957  1.00 48.91           S  
ATOM    236  HG  CYS A  14       0.851   8.756  33.764  1.00 48.91           H  
ATOM    237  N   HIS A  15      -2.056   3.981  33.721  1.00 54.57           N  
ATOM    238  H   HIS A  15      -2.528   4.589  34.375  1.00 54.57           H  
ATOM    239  CA  HIS A  15      -2.139   2.533  33.918  1.00 54.57           C  
ATOM    240  HA  HIS A  15      -1.126   2.133  33.874  1.00 54.57           H  
ATOM    241  C   HIS A  15      -2.936   1.829  32.807  1.00 54.57           C  
ATOM    242  CB  HIS A  15      -2.732   2.224  35.302  1.00 54.57           C  
ATOM    243  HB2 HIS A  15      -3.579   1.546  35.195  1.00 54.57           H  
ATOM    244  HB3 HIS A  15      -3.109   3.133  35.772  1.00 54.57           H  
ATOM    245  O   HIS A  15      -2.554   0.746  32.362  1.00 54.57           O  
ATOM    246  CG  HIS A  15      -1.735   1.569  36.218  1.00 54.57           C  
ATOM    247  CD2 HIS A  15      -1.356   1.998  37.460  1.00 54.57           C  
ATOM    248  HD2 HIS A  15      -1.719   2.882  37.964  1.00 54.57           H  
ATOM    249  ND1 HIS A  15      -1.025   0.420  35.950  1.00 54.57           N  
ATOM    250  HD1 HIS A  15      -1.027  -0.101  35.085  1.00 54.57           H  
ATOM    251  CE1 HIS A  15      -0.235   0.166  37.005  1.00 54.57           C  
ATOM    252  HE1 HIS A  15       0.466  -0.653  37.070  1.00 54.57           H  
ATOM    253  NE2 HIS A  15      -0.415   1.094  37.961  1.00 54.57           N  
ATOM    254  N   LEU A  16      -4.019   2.443  32.321  1.00 54.65           N  
ATOM    255  H   LEU A  16      -4.309   3.313  32.744  1.00 54.65           H  
ATOM    256  CA  LEU A  16      -4.800   1.919  31.197  1.00 54.65           C  
ATOM    257  HA  LEU A  16      -5.039   0.874  31.394  1.00 54.65           H  
ATOM    258  C   LEU A  16      -3.993   1.932  29.887  1.00 54.65           C  
ATOM    259  CB  LEU A  16      -6.111   2.715  31.061  1.00 54.65           C  
ATOM    260  HB2 LEU A  16      -5.877   3.779  31.061  1.00 54.65           H  
ATOM    261  HB3 LEU A  16      -6.561   2.478  30.097  1.00 54.65           H  
ATOM    262  O   LEU A  16      -4.066   0.966  29.131  1.00 54.65           O  
ATOM    263  CG  LEU A  16      -7.157   2.421  32.154  1.00 54.65           C  
ATOM    264  HG  LEU A  16      -6.696   2.465  33.140  1.00 54.65           H  
ATOM    265  CD1 LEU A  16      -8.276   3.462  32.088  1.00 54.65           C  
ATOM    266 HD11 LEU A  16      -9.015   3.259  32.863  1.00 54.65           H  
ATOM    267 HD12 LEU A  16      -8.758   3.436  31.111  1.00 54.65           H  
ATOM    268 HD13 LEU A  16      -7.858   4.455  32.256  1.00 54.65           H  
ATOM    269  CD2 LEU A  16      -7.786   1.036  31.980  1.00 54.65           C  
ATOM    270 HD21 LEU A  16      -8.236   0.950  30.991  1.00 54.65           H  
ATOM    271 HD22 LEU A  16      -8.553   0.884  32.739  1.00 54.65           H  
ATOM    272 HD23 LEU A  16      -7.028   0.262  32.099  1.00 54.65           H  
ATOM    273  N   LEU A  17      -3.167   2.961  29.654  1.00 52.37           N  
ATOM    274  H   LEU A  17      -3.193   3.740  30.296  1.00 52.37           H  
ATOM    275  CA  LEU A  17      -2.189   3.003  28.553  1.00 52.37           C  
ATOM    276  HA  LEU A  17      -2.703   2.900  27.597  1.00 52.37           H  
ATOM    277  C   LEU A  17      -1.170   1.875  28.632  1.00 52.37           C  
ATOM    278  CB  LEU A  17      -1.418   4.330  28.589  1.00 52.37           C  
ATOM    279  HB2 LEU A  17      -0.401   4.181  28.226  1.00 52.37           H  
ATOM    280  HB3 LEU A  17      -1.329   4.663  29.623  1.00 52.37           H  
ATOM    281  O   LEU A  17      -0.902   1.219  27.629  1.00 52.37           O  
ATOM    282  CG  LEU A  17      -2.093   5.395  27.729  1.00 52.37           C  
ATOM    283  HG  LEU A  17      -3.113   5.078  27.513  1.00 52.37           H  
ATOM    284  CD1 LEU A  17      -2.125   6.725  28.473  1.00 52.37           C  
ATOM    285 HD11 LEU A  17      -1.151   7.212  28.432  1.00 52.37           H  
ATOM    286 HD12 LEU A  17      -2.400   6.576  29.517  1.00 52.37           H  
ATOM    287 HD13 LEU A  17      -2.908   7.353  28.048  1.00 52.37           H  
ATOM    288  CD2 LEU A  17      -1.380   5.557  26.394  1.00 52.37           C  
ATOM    289 HD21 LEU A  17      -1.373   4.603  25.866  1.00 52.37           H  
ATOM    290 HD22 LEU A  17      -1.910   6.304  25.803  1.00 52.37           H  
ATOM    291 HD23 LEU A  17      -0.354   5.889  26.550  1.00 52.37           H  
ATOM    292  N   GLN A  18      -0.625   1.633  29.822  1.00 52.90           N  
ATOM    293  H   GLN A  18      -0.818   2.263  30.587  1.00 52.90           H  
ATOM    294  CA  GLN A  18       0.331   0.552  30.024  1.00 52.90           C  
ATOM    295  HA  GLN A  18       1.144   0.698  29.313  1.00 52.90           H  
ATOM    296  C   GLN A  18      -0.315  -0.823  29.768  1.00 52.90           C  
ATOM    297  CB  GLN A  18       0.919   0.683  31.428  1.00 52.90           C  
ATOM    298  HB2 GLN A  18       0.167   0.435  32.177  1.00 52.90           H  
ATOM    299  HB3 GLN A  18       1.240   1.714  31.577  1.00 52.90           H  
ATOM    300  O   GLN A  18       0.264  -1.697  29.128  1.00 52.90           O  
ATOM    301  CG  GLN A  18       2.134  -0.236  31.591  1.00 52.90           C  
ATOM    302  HG2 GLN A  18       2.840  -0.055  30.779  1.00 52.90           H  
ATOM    303  HG3 GLN A  18       1.817  -1.277  31.538  1.00 52.90           H  
ATOM    304  CD  GLN A  18       2.864  -0.018  32.908  1.00 52.90           C  
ATOM    305  NE2 GLN A  18       3.860  -0.826  33.185  1.00 52.90           N  
ATOM    306 HE21 GLN A  18       4.334  -0.691  34.066  1.00 52.90           H  
ATOM    307 HE22 GLN A  18       4.033  -1.617  32.581  1.00 52.90           H  
ATOM    308  OE1 GLN A  18       2.557   0.857  33.706  1.00 52.90           O  
ATOM    309  N   THR A  19      -1.579  -0.984  30.160  1.00 52.77           N  
ATOM    310  H   THR A  19      -2.009  -0.230  30.677  1.00 52.77           H  
ATOM    311  CA  THR A  19      -2.345  -2.212  29.896  1.00 52.77           C  
ATOM    312  HA  THR A  19      -1.747  -3.064  30.220  1.00 52.77           H  
ATOM    313  C   THR A  19      -2.625  -2.388  28.393  1.00 52.77           C  
ATOM    314  CB  THR A  19      -3.658  -2.214  30.695  1.00 52.77           C  
ATOM    315  HB  THR A  19      -4.374  -1.545  30.219  1.00 52.77           H  
ATOM    316  O   THR A  19      -2.481  -3.482  27.851  1.00 52.77           O  
ATOM    317  CG2 THR A  19      -4.250  -3.619  30.777  1.00 52.77           C  
ATOM    318 HG21 THR A  19      -5.161  -3.595  31.375  1.00 52.77           H  
ATOM    319 HG22 THR A  19      -4.492  -3.982  29.779  1.00 52.77           H  
ATOM    320 HG23 THR A  19      -3.532  -4.295  31.242  1.00 52.77           H  
ATOM    321  OG1 THR A  19      -3.477  -1.801  32.035  1.00 52.77           O  
ATOM    322  HG1 THR A  19      -3.067  -0.933  32.055  1.00 52.77           H  
ATOM    323  N   LEU A  20      -2.937  -1.300  27.677  1.00 51.08           N  
ATOM    324  H   LEU A  20      -3.074  -0.433  28.177  1.00 51.08           H  
ATOM    325  CA  LEU A  20      -3.008  -1.254  26.207  1.00 51.08           C  
ATOM    326  HA  LEU A  20      -3.754  -1.966  25.856  1.00 51.08           H  
ATOM    327  C   LEU A  20      -1.670  -1.625  25.552  1.00 51.08           C  
ATOM    328  CB  LEU A  20      -3.395   0.175  25.782  1.00 51.08           C  
ATOM    329  HB2 LEU A  20      -3.091   0.870  26.565  1.00 51.08           H  
ATOM    330  HB3 LEU A  20      -2.837   0.457  24.889  1.00 51.08           H  
ATOM    331  O   LEU A  20      -1.641  -2.287  24.507  1.00 51.08           O  
ATOM    332  CG  LEU A  20      -4.884   0.394  25.509  1.00 51.08           C  
ATOM    333  HG  LEU A  20      -5.468  -0.093  26.290  1.00 51.08           H  
ATOM    334  CD1 LEU A  20      -5.156   1.899  25.537  1.00 51.08           C  
ATOM    335 HD11 LEU A  20      -5.045   2.267  26.557  1.00 51.08           H  
ATOM    336 HD12 LEU A  20      -4.446   2.417  24.893  1.00 51.08           H  
ATOM    337 HD13 LEU A  20      -6.161   2.124  25.179  1.00 51.08           H  
ATOM    338  CD2 LEU A  20      -5.278  -0.162  24.137  1.00 51.08           C  
ATOM    339 HD21 LEU A  20      -4.577   0.183  23.378  1.00 51.08           H  
ATOM    340 HD22 LEU A  20      -6.270   0.191  23.856  1.00 51.08           H  
ATOM    341 HD23 LEU A  20      -5.274  -1.252  24.165  1.00 51.08           H  
ATOM    342  N   THR A  21      -0.542  -1.231  26.155  1.00 48.36           N  
ATOM    343  H   THR A  21      -0.598  -0.619  26.957  1.00 48.36           H  
ATOM    344  CA  THR A  21       0.784  -1.597  25.647  1.00 48.36           C  
ATOM    345  HA  THR A  21       0.723  -1.358  24.585  1.00 48.36           H  
ATOM    346  C   THR A  21       1.103  -3.093  25.759  1.00 48.36           C  
ATOM    347  CB  THR A  21       1.949  -0.727  26.131  1.00 48.36           C  
ATOM    348  HB  THR A  21       2.886  -1.185  25.812  1.00 48.36           H  
ATOM    349  O   THR A  21       1.968  -3.582  25.038  1.00 48.36           O  
ATOM    350  CG2 THR A  21       1.901   0.687  25.545  1.00 48.36           C  
ATOM    351 HG21 THR A  21       2.344   0.693  24.549  1.00 48.36           H  
ATOM    352 HG22 THR A  21       2.491   1.361  26.166  1.00 48.36           H  
ATOM    353 HG23 THR A  21       0.877   1.058  25.509  1.00 48.36           H  
ATOM    354  OG1 THR A  21       1.993  -0.575  27.512  1.00 48.36           O  
ATOM    355  HG1 THR A  21       1.541  -1.295  27.959  1.00 48.36           H  
ATOM    356  N   GLU A  22       0.314  -3.852  26.511  1.00 48.37           N  
ATOM    357  H   GLU A  22      -0.363  -3.396  27.107  1.00 48.37           H  
ATOM    358  CA  GLU A  22       0.522  -5.286  26.744  1.00 48.37           C  
ATOM    359  HA  GLU A  22       1.475  -5.603  26.320  1.00 48.37           H  
ATOM    360  C   GLU A  22      -0.554  -6.174  26.078  1.00 48.37           C  
ATOM    361  CB  GLU A  22       0.616  -5.499  28.263  1.00 48.37           C  
ATOM    362  HB2 GLU A  22      -0.283  -5.094  28.730  1.00 48.37           H  
ATOM    363  HB3 GLU A  22       0.664  -6.567  28.472  1.00 48.37           H  
ATOM    364  O   GLU A  22      -0.445  -7.398  26.082  1.00 48.37           O  
ATOM    365  CG  GLU A  22       1.867  -4.820  28.863  1.00 48.37           C  
ATOM    366  HG2 GLU A  22       1.915  -3.781  28.539  1.00 48.37           H  
ATOM    367  HG3 GLU A  22       2.751  -5.325  28.474  1.00 48.37           H  
ATOM    368  CD  GLU A  22       1.906  -4.843  30.401  1.00 48.37           C  
ATOM    369  OE1 GLU A  22       2.782  -4.145  30.965  1.00 48.37           O  
ATOM    370  OE2 GLU A  22       1.060  -5.539  31.010  1.00 48.37           O  
ATOM    371  N   MET A  23      -1.590  -5.585  25.463  1.00 53.33           N  
ATOM    372  H   MET A  23      -1.656  -4.578  25.511  1.00 53.33           H  
ATOM    373  CA  MET A  23      -2.673  -6.335  24.811  1.00 53.33           C  
ATOM    374  HA  MET A  23      -2.847  -7.239  25.395  1.00 53.33           H  
ATOM    375  C   MET A  23      -2.338  -6.786  23.378  1.00 53.33           C  
ATOM    376  CB  MET A  23      -3.973  -5.517  24.826  1.00 53.33           C  
ATOM    377  HB2 MET A  23      -4.653  -5.921  24.077  1.00 53.33           H  
ATOM    378  HB3 MET A  23      -3.767  -4.476  24.574  1.00 53.33           H  
ATOM    379  O   MET A  23      -2.016  -5.962  22.522  1.00 53.33           O  
ATOM    380  CG  MET A  23      -4.677  -5.598  26.181  1.00 53.33           C  
ATOM    381  HG2 MET A  23      -4.799  -6.651  26.436  1.00 53.33           H  
ATOM    382  HG3 MET A  23      -4.059  -5.135  26.951  1.00 53.33           H  
ATOM    383  SD  MET A  23      -6.312  -4.819  26.179  1.00 53.33           S  
ATOM    384  CE  MET A  23      -7.153  -5.913  27.353  1.00 53.33           C  
ATOM    385  HE1 MET A  23      -6.625  -5.893  28.307  1.00 53.33           H  
ATOM    386  HE2 MET A  23      -7.168  -6.931  26.966  1.00 53.33           H  
ATOM    387  HE3 MET A  23      -8.175  -5.564  27.504  1.00 53.33           H  
ATOM    388  N   ASN A  24      -2.547  -8.083  23.104  1.00 49.68           N  
ATOM    389  H   ASN A  24      -2.689  -8.692  23.897  1.00 49.68           H  
ATOM    390  CA  ASN A  24      -2.380  -8.725  21.785  1.00 49.68           C  
ATOM    391  HA  ASN A  24      -1.835  -8.045  21.130  1.00 49.68           H  
ATOM    392  C   ASN A  24      -3.712  -9.029  21.059  1.00 49.68           C  
ATOM    393  CB  ASN A  24      -1.524 -10.003  21.949  1.00 49.68           C  
ATOM    394  HB2 ASN A  24      -1.966 -10.651  22.706  1.00 49.68           H  
ATOM    395  HB3 ASN A  24      -1.507 -10.548  21.006  1.00 49.68           H  
ATOM    396  O   ASN A  24      -3.715  -9.667  20.012  1.00 49.68           O  
ATOM    397  CG  ASN A  24      -0.075  -9.727  22.314  1.00 49.68           C  
ATOM    398  ND2 ASN A  24       0.663 -10.739  22.704  1.00 49.68           N  
ATOM    399 HD21 ASN A  24       1.631 -10.528  22.901  1.00 49.68           H  
ATOM    400 HD22 ASN A  24       0.330 -11.691  22.654  1.00 49.68           H  
ATOM    401  OD1 ASN A  24       0.413  -8.614  22.245  1.00 49.68           O  
ATOM    402  N   SER A  25      -4.861  -8.615  21.609  1.00 49.86           N  
ATOM    403  H   SER A  25      -4.804  -8.016  22.420  1.00 49.86           H  
ATOM    404  CA  SER A  25      -6.185  -8.882  21.019  1.00 49.86           C  
ATOM    405  HA  SER A  25      -6.090  -9.664  20.265  1.00 49.86           H  
ATOM    406  C   SER A  25      -6.765  -7.645  20.331  1.00 49.86           C  
ATOM    407  CB  SER A  25      -7.148  -9.423  22.079  1.00 49.86           C  
ATOM    408  HB2 SER A  25      -6.817 -10.416  22.384  1.00 49.86           H  
ATOM    409  HB3 SER A  25      -7.139  -8.766  22.948  1.00 49.86           H  
ATOM    410  O   SER A  25      -6.945  -6.604  20.964  1.00 49.86           O  
ATOM    411  OG  SER A  25      -8.469  -9.496  21.568  1.00 49.86           O  
ATOM    412  HG  SER A  25      -8.925 -10.214  22.013  1.00 49.86           H  
ATOM    413  N   TRP A  26      -7.127  -7.788  19.051  1.00 46.72           N  
ATOM    414  H   TRP A  26      -6.908  -8.666  18.604  1.00 46.72           H  
ATOM    415  CA  TRP A  26      -7.711  -6.732  18.210  1.00 46.72           C  
ATOM    416  HA  TRP A  26      -6.990  -5.922  18.100  1.00 46.72           H  
ATOM    417  C   TRP A  26      -8.991  -6.123  18.800  1.00 46.72           C  
ATOM    418  CB  TRP A  26      -7.990  -7.331  16.823  1.00 46.72           C  
ATOM    419  HB2 TRP A  26      -7.043  -7.636  16.378  1.00 46.72           H  
ATOM    420  HB3 TRP A  26      -8.599  -8.227  16.939  1.00 46.72           H  
ATOM    421  O   TRP A  26      -9.143  -4.904  18.846  1.00 46.72           O  
ATOM    422  CG  TRP A  26      -8.687  -6.422  15.859  1.00 46.72           C  
ATOM    423  CD1 TRP A  26      -8.134  -5.343  15.261  1.00 46.72           C  
ATOM    424  HD1 TRP A  26      -7.115  -5.015  15.403  1.00 46.72           H  
ATOM    425  CD2 TRP A  26     -10.063  -6.491  15.363  1.00 46.72           C  
ATOM    426  CE2 TRP A  26     -10.272  -5.400  14.468  1.00 46.72           C  
ATOM    427  CE3 TRP A  26     -11.152  -7.368  15.567  1.00 46.72           C  
ATOM    428  HE3 TRP A  26     -11.025  -8.229  16.207  1.00 46.72           H  
ATOM    429  NE1 TRP A  26      -9.066  -4.740  14.440  1.00 46.72           N  
ATOM    430  HE1 TRP A  26      -8.873  -3.932  13.866  1.00 46.72           H  
ATOM    431  CH2 TRP A  26     -12.553  -6.071  14.037  1.00 46.72           C  
ATOM    432  HH2 TRP A  26     -13.493  -5.931  13.525  1.00 46.72           H  
ATOM    433  CZ2 TRP A  26     -11.492  -5.178  13.816  1.00 46.72           C  
ATOM    434  HZ2 TRP A  26     -11.608  -4.344  13.140  1.00 46.72           H  
ATOM    435  CZ3 TRP A  26     -12.380  -7.164  14.907  1.00 46.72           C  
ATOM    436  HZ3 TRP A  26     -13.189  -7.866  15.044  1.00 46.72           H  
ATOM    437  N   HIS A  27      -9.895  -6.957  19.319  1.00 50.89           N  
ATOM    438  H   HIS A  27      -9.704  -7.948  19.290  1.00 50.89           H  
ATOM    439  CA  HIS A  27     -11.169  -6.495  19.879  1.00 50.89           C  
ATOM    440  HA  HIS A  27     -11.606  -5.780  19.181  1.00 50.89           H  
ATOM    441  C   HIS A  27     -10.993  -5.742  21.205  1.00 50.89           C  
ATOM    442  CB  HIS A  27     -12.115  -7.700  20.029  1.00 50.89           C  
ATOM    443  HB2 HIS A  27     -12.356  -7.849  21.082  1.00 50.89           H  
ATOM    444  HB3 HIS A  27     -11.632  -8.612  19.677  1.00 50.89           H  
ATOM    445  O   HIS A  27     -11.693  -4.761  21.472  1.00 50.89           O  
ATOM    446  CG  HIS A  27     -13.398  -7.542  19.259  1.00 50.89           C  
ATOM    447  CD2 HIS A  27     -14.644  -7.929  19.672  1.00 50.89           C  
ATOM    448  HD2 HIS A  27     -14.888  -8.397  20.615  1.00 50.89           H  
ATOM    449  ND1 HIS A  27     -13.539  -7.005  17.996  1.00 50.89           N  
ATOM    450  HD1 HIS A  27     -12.804  -6.677  17.386  1.00 50.89           H  
ATOM    451  CE1 HIS A  27     -14.839  -7.055  17.668  1.00 50.89           C  
ATOM    452  HE1 HIS A  27     -15.258  -6.715  16.732  1.00 50.89           H  
ATOM    453  NE2 HIS A  27     -15.550  -7.612  18.658  1.00 50.89           N  
ATOM    454  N   ALA A  28     -10.022  -6.168  22.016  1.00 49.77           N  
ATOM    455  H   ALA A  28      -9.447  -6.944  21.719  1.00 49.77           H  
ATOM    456  CA  ALA A  28      -9.680  -5.498  23.262  1.00 49.77           C  
ATOM    457  HA  ALA A  28     -10.598  -5.286  23.810  1.00 49.77           H  
ATOM    458  C   ALA A  28      -8.978  -4.157  22.995  1.00 49.77           C  
ATOM    459  CB  ALA A  28      -8.831  -6.451  24.104  1.00 49.77           C  
ATOM    460  HB1 ALA A  28      -9.336  -7.412  24.206  1.00 49.77           H  
ATOM    461  HB2 ALA A  28      -7.854  -6.595  23.642  1.00 49.77           H  
ATOM    462  HB3 ALA A  28      -8.702  -6.017  25.095  1.00 49.77           H  
ATOM    463  O   ALA A  28      -9.334  -3.154  23.608  1.00 49.77           O  
ATOM    464  N   ALA A  29      -8.066  -4.105  22.018  1.00 52.11           N  
ATOM    465  H   ALA A  29      -7.794  -4.962  21.557  1.00 52.11           H  
ATOM    466  CA  ALA A  29      -7.438  -2.864  21.571  1.00 52.11           C  
ATOM    467  HA  ALA A  29      -6.950  -2.392  22.424  1.00 52.11           H  
ATOM    468  C   ALA A  29      -8.478  -1.868  21.023  1.00 52.11           C  
ATOM    469  CB  ALA A  29      -6.360  -3.212  20.537  1.00 52.11           C  
ATOM    470  HB1 ALA A  29      -5.627  -3.886  20.980  1.00 52.11           H  
ATOM    471  HB2 ALA A  29      -5.851  -2.302  20.218  1.00 52.11           H  
ATOM    472  HB3 ALA A  29      -6.808  -3.693  19.668  1.00 52.11           H  
ATOM    473  O   ALA A  29      -8.473  -0.706  21.420  1.00 52.11           O  
ATOM    474  N   TRP A  30      -9.426  -2.325  20.194  1.00 49.43           N  
ATOM    475  H   TRP A  30      -9.353  -3.278  19.869  1.00 49.43           H  
ATOM    476  CA  TRP A  30     -10.500  -1.491  19.635  1.00 49.43           C  
ATOM    477  HA  TRP A  30     -10.055  -0.643  19.114  1.00 49.43           H  
ATOM    478  C   TRP A  30     -11.441  -0.924  20.701  1.00 49.43           C  
ATOM    479  CB  TRP A  30     -11.311  -2.310  18.628  1.00 49.43           C  
ATOM    480  HB2 TRP A  30     -11.755  -3.170  19.129  1.00 49.43           H  
ATOM    481  HB3 TRP A  30     -10.633  -2.693  17.866  1.00 49.43           H  
ATOM    482  O   TRP A  30     -11.671   0.283  20.752  1.00 49.43           O  
ATOM    483  CG  TRP A  30     -12.396  -1.544  17.933  1.00 49.43           C  
ATOM    484  CD1 TRP A  30     -13.722  -1.594  18.182  1.00 49.43           C  
ATOM    485  HD1 TRP A  30     -14.188  -2.192  18.951  1.00 49.43           H  
ATOM    486  CD2 TRP A  30     -12.254  -0.611  16.830  1.00 49.43           C  
ATOM    487  CE2 TRP A  30     -13.533  -0.205  16.372  1.00 49.43           C  
ATOM    488  CE3 TRP A  30     -11.147  -0.073  16.179  1.00 49.43           C  
ATOM    489  HE3 TRP A  30     -10.197  -0.296  16.641  1.00 49.43           H  
ATOM    490  NE1 TRP A  30     -14.393  -0.802  17.266  1.00 49.43           N  
ATOM    491  HE1 TRP A  30     -15.397  -0.693  17.267  1.00 49.43           H  
ATOM    492  CH2 TRP A  30     -12.557   1.046  14.546  1.00 49.43           C  
ATOM    493  HH2 TRP A  30     -12.664   1.654  13.660  1.00 49.43           H  
ATOM    494  CZ2 TRP A  30     -13.696   0.621  15.250  1.00 49.43           C  
ATOM    495  HZ2 TRP A  30     -14.683   0.898  14.910  1.00 49.43           H  
ATOM    496  CZ3 TRP A  30     -11.277   0.717  15.020  1.00 49.43           C  
ATOM    497  HZ3 TRP A  30     -10.409   1.086  14.494  1.00 49.43           H  
ATOM    498  N   SER A  31     -11.955  -1.778  21.590  1.00 51.77           N  
ATOM    499  H   SER A  31     -11.740  -2.760  21.492  1.00 51.77           H  
ATOM    500  CA  SER A  31     -12.868  -1.354  22.662  1.00 51.77           C  
ATOM    501  HA  SER A  31     -13.725  -0.843  22.223  1.00 51.77           H  
ATOM    502  C   SER A  31     -12.182  -0.384  23.626  1.00 51.77           C  
ATOM    503  CB  SER A  31     -13.374  -2.570  23.442  1.00 51.77           C  
ATOM    504  HB2 SER A  31     -14.106  -2.237  24.178  1.00 51.77           H  
ATOM    505  HB3 SER A  31     -12.544  -3.047  23.962  1.00 51.77           H  
ATOM    506  O   SER A  31     -12.782   0.587  24.089  1.00 51.77           O  
ATOM    507  OG  SER A  31     -13.983  -3.507  22.576  1.00 51.77           O  
ATOM    508  HG  SER A  31     -13.295  -4.006  22.130  1.00 51.77           H  
ATOM    509  N   THR A  32     -10.890  -0.603  23.881  1.00 54.40           N  
ATOM    510  H   THR A  32     -10.440  -1.415  23.484  1.00 54.40           H  
ATOM    511  CA  THR A  32     -10.103   0.281  24.739  1.00 54.40           C  
ATOM    512  HA  THR A  32     -10.718   0.535  25.602  1.00 54.40           H  
ATOM    513  C   THR A  32      -9.771   1.600  24.035  1.00 54.40           C  
ATOM    514  CB  THR A  32      -8.851  -0.423  25.276  1.00 54.40           C  
ATOM    515  HB  THR A  32      -8.108  -0.530  24.486  1.00 54.40           H  
ATOM    516  O   THR A  32      -9.834   2.641  24.679  1.00 54.40           O  
ATOM    517  CG2 THR A  32      -8.282   0.338  26.468  1.00 54.40           C  
ATOM    518 HG21 THR A  32      -9.066   0.501  27.208  1.00 54.40           H  
ATOM    519 HG22 THR A  32      -7.495  -0.251  26.940  1.00 54.40           H  
ATOM    520 HG23 THR A  32      -7.895   1.308  26.155  1.00 54.40           H  
ATOM    521  OG1 THR A  32      -9.170  -1.698  25.778  1.00 54.40           O  
ATOM    522  HG1 THR A  32      -9.189  -2.299  25.031  1.00 54.40           H  
ATOM    523  N   LEU A  33      -9.534   1.601  22.716  1.00 55.26           N  
ATOM    524  H   LEU A  33      -9.458   0.714  22.239  1.00 55.26           H  
ATOM    525  CA  LEU A  33      -9.367   2.814  21.903  1.00 55.26           C  
ATOM    526  HA  LEU A  33      -8.574   3.415  22.348  1.00 55.26           H  
ATOM    527  C   LEU A  33     -10.647   3.667  21.869  1.00 55.26           C  
ATOM    528  CB  LEU A  33      -8.941   2.404  20.477  1.00 55.26           C  
ATOM    529  HB2 LEU A  33      -8.067   1.756  20.540  1.00 55.26           H  
ATOM    530  HB3 LEU A  33      -9.749   1.830  20.024  1.00 55.26           H  
ATOM    531  O   LEU A  33     -10.578   4.891  21.990  1.00 55.26           O  
ATOM    532  CG  LEU A  33      -8.605   3.587  19.549  1.00 55.26           C  
ATOM    533  HG  LEU A  33      -9.425   4.305  19.551  1.00 55.26           H  
ATOM    534  CD1 LEU A  33      -7.320   4.289  19.984  1.00 55.26           C  
ATOM    535 HD11 LEU A  33      -6.498   3.573  20.006  1.00 55.26           H  
ATOM    536 HD12 LEU A  33      -7.081   5.088  19.282  1.00 55.26           H  
ATOM    537 HD13 LEU A  33      -7.449   4.732  20.971  1.00 55.26           H  
ATOM    538  CD2 LEU A  33      -8.417   3.094  18.115  1.00 55.26           C  
ATOM    539 HD21 LEU A  33      -8.206   3.940  17.461  1.00 55.26           H  
ATOM    540 HD22 LEU A  33      -9.331   2.607  17.775  1.00 55.26           H  
ATOM    541 HD23 LEU A  33      -7.588   2.388  18.068  1.00 55.26           H  
ATOM    542  N   GLN A  34     -11.819   3.038  21.747  1.00 52.68           N  
ATOM    543  H   GLN A  34     -11.809   2.041  21.591  1.00 52.68           H  
ATOM    544  CA  GLN A  34     -13.112   3.729  21.811  1.00 52.68           C  
ATOM    545  HA  GLN A  34     -13.122   4.540  21.083  1.00 52.68           H  
ATOM    546  C   GLN A  34     -13.356   4.355  23.190  1.00 52.68           C  
ATOM    547  CB  GLN A  34     -14.247   2.753  21.481  1.00 52.68           C  
ATOM    548  HB2 GLN A  34     -15.192   3.227  21.746  1.00 52.68           H  
ATOM    549  HB3 GLN A  34     -14.142   1.847  22.077  1.00 52.68           H  
ATOM    550  O   GLN A  34     -13.774   5.509  23.282  1.00 52.68           O  
ATOM    551  CG  GLN A  34     -14.306   2.387  19.991  1.00 52.68           C  
ATOM    552  HG2 GLN A  34     -14.345   3.305  19.404  1.00 52.68           H  
ATOM    553  HG3 GLN A  34     -13.415   1.833  19.697  1.00 52.68           H  
ATOM    554  CD  GLN A  34     -15.537   1.548  19.661  1.00 52.68           C  
ATOM    555  NE2 GLN A  34     -15.965   1.528  18.418  1.00 52.68           N  
ATOM    556 HE21 GLN A  34     -15.458   2.024  17.699  1.00 52.68           H  
ATOM    557 HE22 GLN A  34     -16.845   1.056  18.267  1.00 52.68           H  
ATOM    558  OE1 GLN A  34     -16.167   0.929  20.501  1.00 52.68           O  
ATOM    559  N   CYS A  35     -13.036   3.622  24.260  1.00 54.11           N  
ATOM    560  H   CYS A  35     -12.744   2.665  24.119  1.00 54.11           H  
ATOM    561  CA  CYS A  35     -13.072   4.144  25.625  1.00 54.11           C  
ATOM    562  HA  CYS A  35     -14.079   4.502  25.842  1.00 54.11           H  
ATOM    563  C   CYS A  35     -12.116   5.342  25.789  1.00 54.11           C  
ATOM    564  CB  CYS A  35     -12.746   2.986  26.576  1.00 54.11           C  
ATOM    565  HB2 CYS A  35     -13.382   2.132  26.343  1.00 54.11           H  
ATOM    566  HB3 CYS A  35     -11.703   2.692  26.456  1.00 54.11           H  
ATOM    567  O   CYS A  35     -12.522   6.396  26.275  1.00 54.11           O  
ATOM    568  SG  CYS A  35     -13.041   3.498  28.290  1.00 54.11           S  
ATOM    569  HG  CYS A  35     -12.640   2.365  28.874  1.00 54.11           H  
ATOM    570  N   PHE A  36     -10.884   5.225  25.280  1.00 60.70           N  
ATOM    571  H   PHE A  36     -10.607   4.327  24.911  1.00 60.70           H  
ATOM    572  CA  PHE A  36      -9.880   6.294  25.273  1.00 60.70           C  
ATOM    573  HA  PHE A  36      -9.662   6.578  26.303  1.00 60.70           H  
ATOM    574  C   PHE A  36     -10.362   7.551  24.559  1.00 60.70           C  
ATOM    575  CB  PHE A  36      -8.589   5.795  24.599  1.00 60.70           C  
ATOM    576  HB2 PHE A  36      -8.739   4.823  24.131  1.00 60.70           H  
ATOM    577  HB3 PHE A  36      -8.293   6.477  23.802  1.00 60.70           H  
ATOM    578  O   PHE A  36     -10.248   8.653  25.087  1.00 60.70           O  
ATOM    579  CG  PHE A  36      -7.458   5.698  25.582  1.00 60.70           C  
ATOM    580  CD1 PHE A  36      -6.523   6.742  25.673  1.00 60.70           C  
ATOM    581  HD1 PHE A  36      -6.563   7.577  24.989  1.00 60.70           H  
ATOM    582  CD2 PHE A  36      -7.399   4.610  26.470  1.00 60.70           C  
ATOM    583  HD2 PHE A  36      -8.120   3.810  26.394  1.00 60.70           H  
ATOM    584  CE1 PHE A  36      -5.554   6.714  26.684  1.00 60.70           C  
ATOM    585  HE1 PHE A  36      -4.836   7.517  26.761  1.00 60.70           H  
ATOM    586  CE2 PHE A  36      -6.444   4.601  27.498  1.00 60.70           C  
ATOM    587  HE2 PHE A  36      -6.420   3.789  28.209  1.00 60.70           H  
ATOM    588  CZ  PHE A  36      -5.555   5.677  27.631  1.00 60.70           C  
ATOM    589  HZ  PHE A  36      -4.880   5.711  28.474  1.00 60.70           H  
ATOM    590  N   THR A  37     -10.933   7.374  23.370  1.00 53.99           N  
ATOM    591  H   THR A  37     -10.966   6.434  23.003  1.00 53.99           H  
ATOM    592  CA  THR A  37     -11.457   8.469  22.551  1.00 53.99           C  
ATOM    593  HA  THR A  37     -10.648   9.160  22.314  1.00 53.99           H  
ATOM    594  C   THR A  37     -12.526   9.243  23.314  1.00 53.99           C  
ATOM    595  CB  THR A  37     -12.031   7.917  21.239  1.00 53.99           C  
ATOM    596  HB  THR A  37     -12.845   7.225  21.456  1.00 53.99           H  
ATOM    597  O   THR A  37     -12.520  10.469  23.305  1.00 53.99           O  
ATOM    598  CG2 THR A  37     -12.557   9.018  20.322  1.00 53.99           C  
ATOM    599 HG21 THR A  37     -11.808   9.804  20.221  1.00 53.99           H  
ATOM    600 HG22 THR A  37     -13.469   9.441  20.742  1.00 53.99           H  
ATOM    601 HG23 THR A  37     -12.782   8.601  19.340  1.00 53.99           H  
ATOM    602  OG1 THR A  37     -11.028   7.221  20.535  1.00 53.99           O  
ATOM    603  HG1 THR A  37     -10.817   6.419  21.020  1.00 53.99           H  
ATOM    604  N   ARG A  38     -13.400   8.541  24.040  1.00 54.06           N  
ATOM    605  H   ARG A  38     -13.328   7.534  24.030  1.00 54.06           H  
ATOM    606  CA  ARG A  38     -14.478   9.155  24.817  1.00 54.06           C  
ATOM    607  HA  ARG A  38     -14.966   9.906  24.195  1.00 54.06           H  
ATOM    608  C   ARG A  38     -13.976   9.900  26.057  1.00 54.06           C  
ATOM    609  CB  ARG A  38     -15.490   8.058  25.146  1.00 54.06           C  
ATOM    610  HB2 ARG A  38     -15.088   7.391  25.909  1.00 54.06           H  
ATOM    611  HB3 ARG A  38     -15.668   7.478  24.241  1.00 54.06           H  
ATOM    612  O   ARG A  38     -14.394  11.027  26.286  1.00 54.06           O  
ATOM    613  CG  ARG A  38     -16.822   8.642  25.617  1.00 54.06           C  
ATOM    614  HG2 ARG A  38     -17.141   9.431  24.935  1.00 54.06           H  
ATOM    615  HG3 ARG A  38     -16.718   9.054  26.620  1.00 54.06           H  
ATOM    616  CD  ARG A  38     -17.861   7.522  25.608  1.00 54.06           C  
ATOM    617  HD2 ARG A  38     -17.540   6.737  26.293  1.00 54.06           H  
ATOM    618  HD3 ARG A  38     -17.920   7.115  24.599  1.00 54.06           H  
ATOM    619  NE  ARG A  38     -19.177   8.025  26.024  1.00 54.06           N  
ATOM    620  HE  ARG A  38     -19.169   8.879  26.564  1.00 54.06           H  
ATOM    621  NH1 ARG A  38     -20.440   6.323  25.137  1.00 54.06           N  
ATOM    622 HH11 ARG A  38     -21.344   5.913  24.949  1.00 54.06           H  
ATOM    623 HH12 ARG A  38     -19.589   5.882  24.820  1.00 54.06           H  
ATOM    624  NH2 ARG A  38     -21.438   8.021  26.196  1.00 54.06           N  
ATOM    625 HH21 ARG A  38     -21.371   8.893  26.700  1.00 54.06           H  
ATOM    626 HH22 ARG A  38     -22.341   7.609  26.010  1.00 54.06           H  
ATOM    627  CZ  ARG A  38     -20.341   7.455  25.783  1.00 54.06           C  
ATOM    628  N   VAL A  39     -13.026   9.328  26.800  1.00 54.78           N  
ATOM    629  H   VAL A  39     -12.734   8.391  26.564  1.00 54.78           H  
ATOM    630  CA  VAL A  39     -12.385  10.011  27.943  1.00 54.78           C  
ATOM    631  HA  VAL A  39     -13.154  10.332  28.646  1.00 54.78           H  
ATOM    632  C   VAL A  39     -11.651  11.272  27.481  1.00 54.78           C  
ATOM    633  CB  VAL A  39     -11.420   9.055  28.674  1.00 54.78           C  
ATOM    634  HB  VAL A  39     -10.733   8.618  27.949  1.00 54.78           H  
ATOM    635  O   VAL A  39     -11.756  12.323  28.105  1.00 54.78           O  
ATOM    636  CG1 VAL A  39     -10.590   9.757  29.758  1.00 54.78           C  
ATOM    637 HG11 VAL A  39     -11.248  10.287  30.446  1.00 54.78           H  
ATOM    638 HG12 VAL A  39      -9.901  10.469  29.302  1.00 54.78           H  
ATOM    639 HG13 VAL A  39     -10.000   9.025  30.310  1.00 54.78           H  
ATOM    640  CG2 VAL A  39     -12.196   7.921  29.356  1.00 54.78           C  
ATOM    641 HG21 VAL A  39     -11.500   7.225  29.824  1.00 54.78           H  
ATOM    642 HG22 VAL A  39     -12.792   7.372  28.628  1.00 54.78           H  
ATOM    643 HG23 VAL A  39     -12.862   8.332  30.114  1.00 54.78           H  
ATOM    644  N   MET A  40     -10.949  11.192  26.351  1.00 56.67           N  
ATOM    645  H   MET A  40     -10.879  10.298  25.887  1.00 56.67           H  
ATOM    646  CA  MET A  40     -10.255  12.334  25.760  1.00 56.67           C  
ATOM    647  HA  MET A  40      -9.617  12.789  26.517  1.00 56.67           H  
ATOM    648  C   MET A  40     -11.223  13.426  25.291  1.00 56.67           C  
ATOM    649  CB  MET A  40      -9.374  11.841  24.610  1.00 56.67           C  
ATOM    650  HB2 MET A  40      -9.958  11.192  23.957  1.00 56.67           H  
ATOM    651  HB3 MET A  40      -9.045  12.693  24.014  1.00 56.67           H  
ATOM    652  O   MET A  40     -10.926  14.594  25.514  1.00 56.67           O  
ATOM    653  CG  MET A  40      -8.155  11.066  25.132  1.00 56.67           C  
ATOM    654  HG2 MET A  40      -7.683  10.567  24.286  1.00 56.67           H  
ATOM    655  HG3 MET A  40      -8.487  10.293  25.825  1.00 56.67           H  
ATOM    656  SD  MET A  40      -6.896  12.063  25.966  1.00 56.67           S  
ATOM    657  CE  MET A  40      -6.486  13.149  24.570  1.00 56.67           C  
ATOM    658  HE1 MET A  40      -7.101  14.048  24.609  1.00 56.67           H  
ATOM    659  HE2 MET A  40      -6.681  12.625  23.633  1.00 56.67           H  
ATOM    660  HE3 MET A  40      -5.431  13.422  24.580  1.00 56.67           H  
ATOM    661  N   GLN A  41     -12.384  13.070  24.717  1.00 54.68           N  
ATOM    662  H   GLN A  41     -12.556  12.089  24.544  1.00 54.68           H  
ATOM    663  CA  GLN A  41     -13.457  14.030  24.394  1.00 54.68           C  
ATOM    664  HA  GLN A  41     -13.069  14.788  23.714  1.00 54.68           H  
ATOM    665  C   GLN A  41     -13.952  14.758  25.634  1.00 54.68           C  
ATOM    666  CB  GLN A  41     -14.676  13.339  23.747  1.00 54.68           C  
ATOM    667  HB2 GLN A  41     -15.533  14.012  23.760  1.00 54.68           H  
ATOM    668  HB3 GLN A  41     -14.935  12.436  24.300  1.00 54.68           H  
ATOM    669  O   GLN A  41     -14.122  15.971  25.607  1.00 54.68           O  
ATOM    670  CG  GLN A  41     -14.367  12.990  22.303  1.00 54.68           C  
ATOM    671  HG2 GLN A  41     -14.259  13.908  21.725  1.00 54.68           H  
ATOM    672  HG3 GLN A  41     -13.419  12.454  22.338  1.00 54.68           H  
ATOM    673  CD  GLN A  41     -15.340  12.061  21.602  1.00 54.68           C  
ATOM    674  NE2 GLN A  41     -15.045  11.704  20.373  1.00 54.68           N  
ATOM    675 HE21 GLN A  41     -15.694  11.073  19.924  1.00 54.68           H  
ATOM    676 HE22 GLN A  41     -14.201  12.045  19.936  1.00 54.68           H  
ATOM    677  OE1 GLN A  41     -16.343  11.603  22.119  1.00 54.68           O  
ATOM    678  N   GLU A  42     -14.166  14.033  26.727  1.00 54.93           N  
ATOM    679  H   GLU A  42     -14.066  13.028  26.682  1.00 54.93           H  
ATOM    680  CA  GLU A  42     -14.636  14.632  27.974  1.00 54.93           C  
ATOM    681  HA  GLU A  42     -15.500  15.262  27.761  1.00 54.93           H  
ATOM    682  C   GLU A  42     -13.576  15.554  28.604  1.00 54.93           C  
ATOM    683  CB  GLU A  42     -15.083  13.519  28.934  1.00 54.93           C  
ATOM    684  HB2 GLU A  42     -15.238  13.955  29.921  1.00 54.93           H  
ATOM    685  HB3 GLU A  42     -14.300  12.765  29.007  1.00 54.93           H  
ATOM    686  O   GLU A  42     -13.927  16.592  29.164  1.00 54.93           O  
ATOM    687  CG  GLU A  42     -16.402  12.865  28.477  1.00 54.93           C  
ATOM    688  HG2 GLU A  42     -17.180  13.629  28.471  1.00 54.93           H  
ATOM    689  HG3 GLU A  42     -16.291  12.503  27.455  1.00 54.93           H  
ATOM    690  CD  GLU A  42     -16.861  11.697  29.368  1.00 54.93           C  
ATOM    691  OE1 GLU A  42     -17.837  11.013  28.967  1.00 54.93           O  
ATOM    692  OE2 GLU A  42     -16.251  11.476  30.441  1.00 54.93           O  
ATOM    693  N   ILE A  43     -12.281  15.235  28.463  1.00 54.58           N  
ATOM    694  H   ILE A  43     -12.063  14.348  28.031  1.00 54.58           H  
ATOM    695  CA  ILE A  43     -11.174  16.097  28.914  1.00 54.58           C  
ATOM    696  HA  ILE A  43     -11.401  16.444  29.922  1.00 54.58           H  
ATOM    697  C   ILE A  43     -11.051  17.354  28.040  1.00 54.58           C  
ATOM    698  CB  ILE A  43      -9.842  15.308  28.971  1.00 54.58           C  
ATOM    699  HB  ILE A  43      -9.695  14.812  28.012  1.00 54.58           H  
ATOM    700  O   ILE A  43     -10.893  18.448  28.580  1.00 54.58           O  
ATOM    701  CG1 ILE A  43      -9.893  14.236  30.086  1.00 54.58           C  
ATOM    702 HG12 ILE A  43      -9.868  14.725  31.060  1.00 54.58           H  
ATOM    703 HG13 ILE A  43     -10.833  13.687  30.027  1.00 54.58           H  
ATOM    704  CG2 ILE A  43      -8.639  16.243  29.219  1.00 54.58           C  
ATOM    705 HG21 ILE A  43      -8.779  16.797  30.148  1.00 54.58           H  
ATOM    706 HG22 ILE A  43      -7.712  15.673  29.274  1.00 54.58           H  
ATOM    707 HG23 ILE A  43      -8.524  16.949  28.396  1.00 54.58           H  
ATOM    708  CD1 ILE A  43      -8.753  13.211  30.016  1.00 54.58           C  
ATOM    709 HD11 ILE A  43      -8.718  12.762  29.023  1.00 54.58           H  
ATOM    710 HD12 ILE A  43      -8.932  12.427  30.752  1.00 54.58           H  
ATOM    711 HD13 ILE A  43      -7.794  13.678  30.239  1.00 54.58           H  
ATOM    712  N   THR A  44     -11.122  17.232  26.710  1.00 52.10           N  
ATOM    713  H   THR A  44     -11.266  16.320  26.301  1.00 52.10           H  
ATOM    714  CA  THR A  44     -10.984  18.379  25.793  1.00 52.10           C  
ATOM    715  HA  THR A  44     -10.153  18.997  26.134  1.00 52.10           H  
ATOM    716  C   THR A  44     -12.207  19.290  25.785  1.00 52.10           C  
ATOM    717  CB  THR A  44     -10.682  17.950  24.350  1.00 52.10           C  
ATOM    718  HB  THR A  44     -10.742  18.827  23.707  1.00 52.10           H  
ATOM    719  O   THR A  44     -12.064  20.487  25.554  1.00 52.10           O  
ATOM    720  CG2 THR A  44      -9.282  17.359  24.202  1.00 52.10           C  
ATOM    721 HG21 THR A  44      -8.541  18.097  24.511  1.00 52.10           H  
ATOM    722 HG22 THR A  44      -9.180  16.468  24.822  1.00 52.10           H  
ATOM    723 HG23 THR A  44      -9.104  17.096  23.159  1.00 52.10           H  
ATOM    724  OG1 THR A  44     -11.599  16.992  23.882  1.00 52.10           O  
ATOM    725  HG1 THR A  44     -11.377  16.822  22.964  1.00 52.10           H  
ATOM    726  N   GLN A  45     -13.395  18.755  26.072  1.00 53.40           N  
ATOM    727  H   GLN A  45     -13.459  17.749  26.148  1.00 53.40           H  
ATOM    728  CA  GLN A  45     -14.621  19.537  26.259  1.00 53.40           C  
ATOM    729  HA  GLN A  45     -14.606  20.380  25.568  1.00 53.40           H  
ATOM    730  C   GLN A  45     -14.736  20.142  27.667  1.00 53.40           C  
ATOM    731  CB  GLN A  45     -15.846  18.672  25.926  1.00 53.40           C  
ATOM    732  HB2 GLN A  45     -15.819  17.764  26.528  1.00 53.40           H  
ATOM    733  HB3 GLN A  45     -16.752  19.222  26.181  1.00 53.40           H  
ATOM    734  O   GLN A  45     -15.664  20.912  27.927  1.00 53.40           O  
ATOM    735  CG  GLN A  45     -15.911  18.314  24.432  1.00 53.40           C  
ATOM    736  HG2 GLN A  45     -16.033  19.230  23.853  1.00 53.40           H  
ATOM    737  HG3 GLN A  45     -14.979  17.844  24.115  1.00 53.40           H  
ATOM    738  CD  GLN A  45     -17.061  17.371  24.093  1.00 53.40           C  
ATOM    739  NE2 GLN A  45     -17.161  16.939  22.854  1.00 53.40           N  
ATOM    740 HE21 GLN A  45     -16.477  17.211  22.162  1.00 53.40           H  
ATOM    741 HE22 GLN A  45     -17.928  16.306  22.677  1.00 53.40           H  
ATOM    742  OE1 GLN A  45     -17.906  17.016  24.897  1.00 53.40           O  
ATOM    743  N   HIS A  46     -13.810  19.833  28.585  1.00 55.01           N  
ATOM    744  H   HIS A  46     -13.054  19.212  28.336  1.00 55.01           H  
ATOM    745  CA  HIS A  46     -13.778  20.481  29.890  1.00 55.01           C  
ATOM    746  HA  HIS A  46     -14.786  20.405  30.298  1.00 55.01           H  
ATOM    747  C   HIS A  46     -13.385  21.960  29.715  1.00 55.01           C  
ATOM    748  CB  HIS A  46     -12.832  19.746  30.853  1.00 55.01           C  
ATOM    749  HB2 HIS A  46     -11.798  19.942  30.567  1.00 55.01           H  
ATOM    750  HB3 HIS A  46     -13.004  18.673  30.767  1.00 55.01           H  
ATOM    751  O   HIS A  46     -12.368  22.240  29.083  1.00 55.01           O  
ATOM    752  CG  HIS A  46     -13.035  20.146  32.296  1.00 55.01           C  
ATOM    753  CD2 HIS A  46     -13.860  19.533  33.201  1.00 55.01           C  
ATOM    754  HD2 HIS A  46     -14.471  18.665  32.997  1.00 55.01           H  
ATOM    755  ND1 HIS A  46     -12.451  21.211  32.946  1.00 55.01           N  
ATOM    756  HD1 HIS A  46     -11.690  21.783  32.607  1.00 55.01           H  
ATOM    757  CE1 HIS A  46     -12.929  21.249  34.198  1.00 55.01           C  
ATOM    758  HE1 HIS A  46     -12.619  21.971  34.939  1.00 55.01           H  
ATOM    759  NE2 HIS A  46     -13.788  20.235  34.418  1.00 55.01           N  
ATOM    760  N   PRO A  47     -14.122  22.919  30.305  1.00 44.10           N  
ATOM    761  CA  PRO A  47     -13.921  24.354  30.065  1.00 44.10           C  
ATOM    762  HA  PRO A  47     -13.947  24.540  28.991  1.00 44.10           H  
ATOM    763  C   PRO A  47     -12.586  24.915  30.583  1.00 44.10           C  
ATOM    764  CB  PRO A  47     -15.131  25.041  30.714  1.00 44.10           C  
ATOM    765  HB2 PRO A  47     -15.917  25.160  29.968  1.00 44.10           H  
ATOM    766  HB3 PRO A  47     -14.881  26.009  31.149  1.00 44.10           H  
ATOM    767  O   PRO A  47     -12.311  26.090  30.377  1.00 44.10           O  
ATOM    768  CG  PRO A  47     -15.593  24.048  31.779  1.00 44.10           C  
ATOM    769  HG2 PRO A  47     -16.654  24.159  32.005  1.00 44.10           H  
ATOM    770  HG3 PRO A  47     -14.991  24.171  32.679  1.00 44.10           H  
ATOM    771  CD  PRO A  47     -15.288  22.700  31.141  1.00 44.10           C  
ATOM    772  HD2 PRO A  47     -16.124  22.390  30.515  1.00 44.10           H  
ATOM    773  HD3 PRO A  47     -15.099  21.957  31.916  1.00 44.10           H  
ATOM    774  N   ASP A  48     -11.771  24.093  31.254  1.00 50.45           N  
ATOM    775  H   ASP A  48     -11.990  23.109  31.198  1.00 50.45           H  
ATOM    776  CA  ASP A  48     -10.469  24.499  31.794  1.00 50.45           C  
ATOM    777  HA  ASP A  48      -9.982  25.124  31.045  1.00 50.45           H  
ATOM    778  C   ASP A  48      -9.566  23.267  32.052  1.00 50.45           C  
ATOM    779  CB  ASP A  48     -10.722  25.352  33.061  1.00 50.45           C  
ATOM    780  HB2 ASP A  48     -10.737  24.730  33.956  1.00 50.45           H  
ATOM    781  HB3 ASP A  48     -11.710  25.809  33.002  1.00 50.45           H  
ATOM    782  O   ASP A  48      -9.461  22.784  33.188  1.00 50.45           O  
ATOM    783  CG  ASP A  48      -9.730  26.502  33.246  1.00 50.45           C  
ATOM    784  OD1 ASP A  48      -8.795  26.631  32.424  1.00 50.45           O  
ATOM    785  OD2 ASP A  48      -9.919  27.229  34.246  1.00 50.45           O  
ATOM    786  N   PRO A  49      -9.008  22.618  31.010  1.00 54.85           N  
ATOM    787  CA  PRO A  49      -8.124  21.473  31.193  1.00 54.85           C  
ATOM    788  HA  PRO A  49      -8.540  20.796  31.940  1.00 54.85           H  
ATOM    789  C   PRO A  49      -6.748  21.971  31.652  1.00 54.85           C  
ATOM    790  CB  PRO A  49      -8.066  20.751  29.839  1.00 54.85           C  
ATOM    791  HB2 PRO A  49      -8.463  19.740  29.923  1.00 54.85           H  
ATOM    792  HB3 PRO A  49      -7.040  20.713  29.471  1.00 54.85           H  
ATOM    793  O   PRO A  49      -6.159  22.841  31.011  1.00 54.85           O  
ATOM    794  CG  PRO A  49      -8.930  21.583  28.886  1.00 54.85           C  
ATOM    795  HG2 PRO A  49      -8.463  21.709  27.909  1.00 54.85           H  
ATOM    796  HG3 PRO A  49      -9.897  21.095  28.769  1.00 54.85           H  
ATOM    797  CD  PRO A  49      -9.131  22.920  29.594  1.00 54.85           C  
ATOM    798  HD2 PRO A  49     -10.103  23.342  29.336  1.00 54.85           H  
ATOM    799  HD3 PRO A  49      -8.341  23.615  29.309  1.00 54.85           H  
ATOM    800  N   SER A  50      -6.191  21.411  32.731  1.00 57.32           N  
ATOM    801  H   SER A  50      -6.680  20.679  33.225  1.00 57.32           H  
ATOM    802  CA  SER A  50      -4.841  21.804  33.159  1.00 57.32           C  
ATOM    803  HA  SER A  50      -4.853  22.886  33.294  1.00 57.32           H  
ATOM    804  C   SER A  50      -3.810  21.487  32.067  1.00 57.32           C  
ATOM    805  CB  SER A  50      -4.447  21.181  34.506  1.00 57.32           C  
ATOM    806  HB2 SER A  50      -3.545  21.676  34.865  1.00 57.32           H  
ATOM    807  HB3 SER A  50      -5.244  21.352  35.230  1.00 57.32           H  
ATOM    808  O   SER A  50      -3.918  20.477  31.368  1.00 57.32           O  
ATOM    809  OG  SER A  50      -4.187  19.794  34.404  1.00 57.32           O  
ATOM    810  HG  SER A  50      -3.757  19.497  35.209  1.00 57.32           H  
ATOM    811  N   ARG A  51      -2.772  22.325  31.931  1.00 50.34           N  
ATOM    812  H   ARG A  51      -2.791  23.183  32.464  1.00 50.34           H  
ATOM    813  CA  ARG A  51      -1.696  22.136  30.938  1.00 50.34           C  
ATOM    814  HA  ARG A  51      -2.137  22.183  29.942  1.00 50.34           H  
ATOM    815  C   ARG A  51      -1.032  20.758  31.053  1.00 50.34           C  
ATOM    816  CB  ARG A  51      -0.680  23.281  31.089  1.00 50.34           C  
ATOM    817  HB2 ARG A  51      -0.213  23.221  32.072  1.00 50.34           H  
ATOM    818  HB3 ARG A  51      -1.214  24.228  31.020  1.00 50.34           H  
ATOM    819  O   ARG A  51      -0.744  20.128  30.043  1.00 50.34           O  
ATOM    820  CG  ARG A  51       0.412  23.259  30.009  1.00 50.34           C  
ATOM    821  HG2 ARG A  51       0.992  22.340  30.097  1.00 50.34           H  
ATOM    822  HG3 ARG A  51      -0.052  23.297  29.024  1.00 50.34           H  
ATOM    823  CD  ARG A  51       1.352  24.458  30.178  1.00 50.34           C  
ATOM    824  HD2 ARG A  51       1.780  24.429  31.180  1.00 50.34           H  
ATOM    825  HD3 ARG A  51       0.771  25.374  30.069  1.00 50.34           H  
ATOM    826  NE  ARG A  51       2.440  24.443  29.181  1.00 50.34           N  
ATOM    827  HE  ARG A  51       2.447  23.673  28.528  1.00 50.34           H  
ATOM    828  NH1 ARG A  51       3.463  26.397  29.827  1.00 50.34           N  
ATOM    829 HH11 ARG A  51       4.190  27.087  29.703  1.00 50.34           H  
ATOM    830 HH12 ARG A  51       2.763  26.520  30.545  1.00 50.34           H  
ATOM    831  NH2 ARG A  51       4.299  25.231  28.122  1.00 50.34           N  
ATOM    832 HH21 ARG A  51       5.014  25.935  28.015  1.00 50.34           H  
ATOM    833 HH22 ARG A  51       4.275  24.448  27.483  1.00 50.34           H  
ATOM    834  CZ  ARG A  51       3.392  25.352  29.049  1.00 50.34           C  
ATOM    835  N   GLU A  52      -0.837  20.265  32.273  1.00 48.89           N  
ATOM    836  H   GLU A  52      -1.083  20.841  33.065  1.00 48.89           H  
ATOM    837  CA  GLU A  52      -0.315  18.917  32.540  1.00 48.89           C  
ATOM    838  HA  GLU A  52       0.636  18.777  32.027  1.00 48.89           H  
ATOM    839  C   GLU A  52      -1.273  17.828  32.040  1.00 48.89           C  
ATOM    840  CB  GLU A  52      -0.087  18.762  34.049  1.00 48.89           C  
ATOM    841  HB2 GLU A  52       0.128  17.718  34.278  1.00 48.89           H  
ATOM    842  HB3 GLU A  52      -1.010  19.046  34.555  1.00 48.89           H  
ATOM    843  O   GLU A  52      -0.836  16.871  31.404  1.00 48.89           O  
ATOM    844  CG  GLU A  52       1.086  19.627  34.544  1.00 48.89           C  
ATOM    845  HG2 GLU A  52       1.004  20.624  34.112  1.00 48.89           H  
ATOM    846  HG3 GLU A  52       2.016  19.187  34.185  1.00 48.89           H  
ATOM    847  CD  GLU A  52       1.133  19.783  36.072  1.00 48.89           C  
ATOM    848  OE1 GLU A  52       2.149  20.326  36.552  1.00 48.89           O  
ATOM    849  OE2 GLU A  52       0.122  19.456  36.736  1.00 48.89           O  
ATOM    850  N   CYS A  53      -2.584  18.003  32.239  1.00 52.04           N  
ATOM    851  H   CYS A  53      -2.902  18.842  32.702  1.00 52.04           H  
ATOM    852  CA  CYS A  53      -3.598  17.085  31.729  1.00 52.04           C  
ATOM    853  HA  CYS A  53      -3.344  16.077  32.055  1.00 52.04           H  
ATOM    854  C   CYS A  53      -3.611  17.066  30.194  1.00 52.04           C  
ATOM    855  CB  CYS A  53      -4.953  17.468  32.340  1.00 52.04           C  
ATOM    856  HB2 CYS A  53      -5.277  18.436  31.958  1.00 52.04           H  
ATOM    857  HB3 CYS A  53      -4.844  17.538  33.423  1.00 52.04           H  
ATOM    858  O   CYS A  53      -3.641  15.988  29.612  1.00 52.04           O  
ATOM    859  SG  CYS A  53      -6.215  16.219  31.977  1.00 52.04           S  
ATOM    860  HG  CYS A  53      -5.515  15.147  32.360  1.00 52.04           H  
ATOM    861  N   GLN A  54      -3.475  18.222  29.534  1.00 52.46           N  
ATOM    862  H   GLN A  54      -3.462  19.076  30.074  1.00 52.46           H  
ATOM    863  CA  GLN A  54      -3.364  18.312  28.072  1.00 52.46           C  
ATOM    864  HA  GLN A  54      -4.214  17.803  27.618  1.00 52.46           H  
ATOM    865  C   GLN A  54      -2.088  17.647  27.536  1.00 52.46           C  
ATOM    866  CB  GLN A  54      -3.381  19.781  27.632  1.00 52.46           C  
ATOM    867  HB2 GLN A  54      -2.593  20.319  28.158  1.00 52.46           H  
ATOM    868  HB3 GLN A  54      -3.171  19.828  26.563  1.00 52.46           H  
ATOM    869  O   GLN A  54      -2.143  16.912  26.554  1.00 52.46           O  
ATOM    870  CG  GLN A  54      -4.724  20.476  27.886  1.00 52.46           C  
ATOM    871  HG2 GLN A  54      -4.957  20.415  28.949  1.00 52.46           H  
ATOM    872  HG3 GLN A  54      -5.510  19.974  27.322  1.00 52.46           H  
ATOM    873  CD  GLN A  54      -4.696  21.952  27.500  1.00 52.46           C  
ATOM    874  NE2 GLN A  54      -5.816  22.637  27.536  1.00 52.46           N  
ATOM    875 HE21 GLN A  54      -6.667  22.233  27.901  1.00 52.46           H  
ATOM    876 HE22 GLN A  54      -5.742  23.623  27.332  1.00 52.46           H  
ATOM    877  OE1 GLN A  54      -3.667  22.523  27.175  1.00 52.46           O  
ATOM    878  N   ILE A  55      -0.937  17.869  28.178  1.00 47.43           N  
ATOM    879  H   ILE A  55      -0.942  18.507  28.960  1.00 47.43           H  
ATOM    880  CA  ILE A  55       0.341  17.262  27.775  1.00 47.43           C  
ATOM    881  HA  ILE A  55       0.520  17.476  26.721  1.00 47.43           H  
ATOM    882  C   ILE A  55       0.280  15.740  27.907  1.00 47.43           C  
ATOM    883  CB  ILE A  55       1.505  17.863  28.595  1.00 47.43           C  
ATOM    884  HB  ILE A  55       1.227  17.854  29.648  1.00 47.43           H  
ATOM    885  O   ILE A  55       0.711  15.030  26.998  1.00 47.43           O  
ATOM    886  CG1 ILE A  55       1.761  19.323  28.155  1.00 47.43           C  
ATOM    887 HG12 ILE A  55       0.817  19.861  28.068  1.00 47.43           H  
ATOM    888 HG13 ILE A  55       2.225  19.329  27.168  1.00 47.43           H  
ATOM    889  CG2 ILE A  55       2.796  17.036  28.425  1.00 47.43           C  
ATOM    890 HG21 ILE A  55       3.622  17.485  28.978  1.00 47.43           H  
ATOM    891 HG22 ILE A  55       3.066  16.968  27.372  1.00 47.43           H  
ATOM    892 HG23 ILE A  55       2.667  16.031  28.826  1.00 47.43           H  
ATOM    893  CD1 ILE A  55       2.654  20.100  29.132  1.00 47.43           C  
ATOM    894 HD11 ILE A  55       3.659  19.680  29.153  1.00 47.43           H  
ATOM    895 HD12 ILE A  55       2.224  20.066  30.133  1.00 47.43           H  
ATOM    896 HD13 ILE A  55       2.724  21.139  28.809  1.00 47.43           H  
ATOM    897  N   ILE A  56      -0.279  15.229  29.004  1.00 49.47           N  
ATOM    898  H   ILE A  56      -0.604  15.859  29.723  1.00 49.47           H  
ATOM    899  CA  ILE A  56      -0.406  13.787  29.232  1.00 49.47           C  
ATOM    900  HA  ILE A  56       0.556  13.314  29.033  1.00 49.47           H  
ATOM    901  C   ILE A  56      -1.409  13.178  28.249  1.00 49.47           C  
ATOM    902  CB  ILE A  56      -0.769  13.515  30.705  1.00 49.47           C  
ATOM    903  HB  ILE A  56      -1.643  14.110  30.971  1.00 49.47           H  
ATOM    904  O   ILE A  56      -1.123  12.146  27.650  1.00 49.47           O  
ATOM    905  CG1 ILE A  56       0.419  13.925  31.608  1.00 49.47           C  
ATOM    906 HG12 ILE A  56       1.242  13.225  31.467  1.00 49.47           H  
ATOM    907 HG13 ILE A  56       0.786  14.911  31.324  1.00 49.47           H  
ATOM    908  CG2 ILE A  56      -1.107  12.026  30.891  1.00 49.47           C  
ATOM    909 HG21 ILE A  56      -1.157  11.767  31.949  1.00 49.47           H  
ATOM    910 HG22 ILE A  56      -0.341  11.405  30.427  1.00 49.47           H  
ATOM    911 HG23 ILE A  56      -2.075  11.803  30.443  1.00 49.47           H  
ATOM    912  CD1 ILE A  56       0.070  13.988  33.096  1.00 49.47           C  
ATOM    913 HD11 ILE A  56      -0.861  14.535  33.244  1.00 49.47           H  
ATOM    914 HD12 ILE A  56       0.870  14.501  33.631  1.00 49.47           H  
ATOM    915 HD13 ILE A  56      -0.011  12.977  33.495  1.00 49.47           H  
ATOM    916  N   ALA A  57      -2.536  13.849  28.021  1.00 52.37           N  
ATOM    917  H   ALA A  57      -2.715  14.683  28.562  1.00 52.37           H  
ATOM    918  CA  ALA A  57      -3.550  13.474  27.044  1.00 52.37           C  
ATOM    919  HA  ALA A  57      -3.953  12.494  27.301  1.00 52.37           H  
ATOM    920  C   ALA A  57      -2.967  13.386  25.617  1.00 52.37           C  
ATOM    921  CB  ALA A  57      -4.665  14.520  27.190  1.00 52.37           C  
ATOM    922  HB1 ALA A  57      -5.124  14.433  28.174  1.00 52.37           H  
ATOM    923  HB2 ALA A  57      -5.453  14.399  26.446  1.00 52.37           H  
ATOM    924  HB3 ALA A  57      -4.262  15.525  27.065  1.00 52.37           H  
ATOM    925  O   ALA A  57      -3.120  12.369  24.938  1.00 52.37           O  
ATOM    926  N   ASN A  58      -2.215  14.403  25.191  1.00 53.05           N  
ATOM    927  H   ASN A  58      -2.163  15.227  25.772  1.00 53.05           H  
ATOM    928  CA  ASN A  58      -1.555  14.440  23.884  1.00 53.05           C  
ATOM    929  HA  ASN A  58      -2.289  14.211  23.110  1.00 53.05           H  
ATOM    930  C   ASN A  58      -0.438  13.393  23.762  1.00 53.05           C  
ATOM    931  CB  ASN A  58      -1.013  15.859  23.645  1.00 53.05           C  
ATOM    932  HB2 ASN A  58      -0.416  16.172  24.502  1.00 53.05           H  
ATOM    933  HB3 ASN A  58      -0.371  15.852  22.764  1.00 53.05           H  
ATOM    934  O   ASN A  58      -0.330  12.727  22.733  1.00 53.05           O  
ATOM    935  CG  ASN A  58      -2.106  16.884  23.392  1.00 53.05           C  
ATOM    936  ND2 ASN A  58      -1.810  18.151  23.559  1.00 53.05           N  
ATOM    937 HD21 ASN A  58      -2.559  18.805  23.384  1.00 53.05           H  
ATOM    938 HD22 ASN A  58      -0.902  18.426  23.906  1.00 53.05           H  
ATOM    939  OD1 ASN A  58      -3.218  16.573  23.005  1.00 53.05           O  
ATOM    940  N   SER A  59       0.361  13.201  24.815  1.00 47.45           N  
ATOM    941  H   SER A  59       0.236  13.789  25.627  1.00 47.45           H  
ATOM    942  CA  SER A  59       1.441  12.201  24.832  1.00 47.45           C  
ATOM    943  HA  SER A  59       2.061  12.337  23.946  1.00 47.45           H  
ATOM    944  C   SER A  59       0.894  10.774  24.804  1.00 47.45           C  
ATOM    945  CB  SER A  59       2.332  12.370  26.065  1.00 47.45           C  
ATOM    946  HB2 SER A  59       1.758  12.188  26.974  1.00 47.45           H  
ATOM    947  HB3 SER A  59       3.146  11.647  26.013  1.00 47.45           H  
ATOM    948  O   SER A  59       1.431   9.911  24.116  1.00 47.45           O  
ATOM    949  OG  SER A  59       2.865  13.676  26.107  1.00 47.45           O  
ATOM    950  HG  SER A  59       2.156  14.266  26.374  1.00 47.45           H  
ATOM    951  N   ALA A  60      -0.214  10.529  25.499  1.00 51.61           N  
ATOM    952  H   ALA A  60      -0.592  11.263  26.081  1.00 51.61           H  
ATOM    953  CA  ALA A  60      -0.938   9.268  25.463  1.00 51.61           C  
ATOM    954  HA  ALA A  60      -0.268   8.447  25.718  1.00 51.61           H  
ATOM    955  C   ALA A  60      -1.551   8.982  24.096  1.00 51.61           C  
ATOM    956  CB  ALA A  60      -2.045   9.356  26.493  1.00 51.61           C  
ATOM    957  HB1 ALA A  60      -2.746   8.538  26.327  1.00 51.61           H  
ATOM    958  HB2 ALA A  60      -2.593  10.291  26.386  1.00 51.61           H  
ATOM    959  HB3 ALA A  60      -1.599   9.303  27.487  1.00 51.61           H  
ATOM    960  O   ALA A  60      -1.435   7.867  23.595  1.00 51.61           O  
ATOM    961  N   MET A  61      -2.169   9.986  23.472  1.00 54.47           N  
ATOM    962  H   MET A  61      -2.288  10.863  23.960  1.00 54.47           H  
ATOM    963  CA  MET A  61      -2.657   9.877  22.101  1.00 54.47           C  
ATOM    964  HA  MET A  61      -3.381   9.064  22.044  1.00 54.47           H  
ATOM    965  C   MET A  61      -1.522   9.534  21.138  1.00 54.47           C  
ATOM    966  CB  MET A  61      -3.321  11.189  21.665  1.00 54.47           C  
ATOM    967  HB2 MET A  61      -2.972  11.433  20.662  1.00 54.47           H  
ATOM    968  HB3 MET A  61      -3.037  12.010  22.324  1.00 54.47           H  
ATOM    969  O   MET A  61      -1.684   8.637  20.317  1.00 54.47           O  
ATOM    970  CG  MET A  61      -4.844  11.061  21.625  1.00 54.47           C  
ATOM    971  HG2 MET A  61      -5.100  10.247  20.947  1.00 54.47           H  
ATOM    972  HG3 MET A  61      -5.201  10.800  22.621  1.00 54.47           H  
ATOM    973  SD  MET A  61      -5.728  12.548  21.071  1.00 54.47           S  
ATOM    974  CE  MET A  61      -4.730  13.107  19.662  1.00 54.47           C  
ATOM    975  HE1 MET A  61      -5.245  13.928  19.163  1.00 54.47           H  
ATOM    976  HE2 MET A  61      -4.594  12.288  18.955  1.00 54.47           H  
ATOM    977  HE3 MET A  61      -3.761  13.465  20.010  1.00 54.47           H  
ATOM    978  N   ALA A  62      -0.370  10.197  21.267  1.00 48.25           N  
ATOM    979  H   ALA A  62      -0.316  10.958  21.930  1.00 48.25           H  
ATOM    980  CA  ALA A  62       0.808   9.907  20.462  1.00 48.25           C  
ATOM    981  HA  ALA A  62       0.534   9.974  19.409  1.00 48.25           H  
ATOM    982  C   ALA A  62       1.337   8.483  20.707  1.00 48.25           C  
ATOM    983  CB  ALA A  62       1.871  10.973  20.743  1.00 48.25           C  
ATOM    984  HB1 ALA A  62       2.740  10.797  20.109  1.00 48.25           H  
ATOM    985  HB2 ALA A  62       2.182  10.934  21.787  1.00 48.25           H  
ATOM    986  HB3 ALA A  62       1.471  11.964  20.526  1.00 48.25           H  
ATOM    987  O   ALA A  62       1.651   7.787  19.749  1.00 48.25           O  
ATOM    988  N   ALA A  63       1.374   8.008  21.954  1.00 46.36           N  
ATOM    989  H   ALA A  63       1.165   8.640  22.714  1.00 46.36           H  
ATOM    990  CA  ALA A  63       1.815   6.653  22.290  1.00 46.36           C  
ATOM    991  HA  ALA A  63       2.781   6.474  21.818  1.00 46.36           H  
ATOM    992  C   ALA A  63       0.848   5.565  21.784  1.00 46.36           C  
ATOM    993  CB  ALA A  63       2.000   6.573  23.809  1.00 46.36           C  
ATOM    994  HB1 ALA A  63       2.726   7.319  24.132  1.00 46.36           H  
ATOM    995  HB2 ALA A  63       1.052   6.754  24.315  1.00 46.36           H  
ATOM    996  HB3 ALA A  63       2.367   5.583  24.081  1.00 46.36           H  
ATOM    997  O   ALA A  63       1.282   4.556  21.233  1.00 46.36           O  
ATOM    998  N   VAL A  64      -0.466   5.779  21.915  1.00 49.40           N  
ATOM    999  H   VAL A  64      -0.761   6.612  22.404  1.00 49.40           H  
ATOM   1000  CA  VAL A  64      -1.504   4.898  21.350  1.00 49.40           C  
ATOM   1001  HA  VAL A  64      -1.336   3.878  21.694  1.00 49.40           H  
ATOM   1002  C   VAL A  64      -1.402   4.887  19.829  1.00 49.40           C  
ATOM   1003  CB  VAL A  64      -2.908   5.346  21.801  1.00 49.40           C  
ATOM   1004  HB  VAL A  64      -3.020   6.412  21.606  1.00 49.40           H  
ATOM   1005  O   VAL A  64      -1.402   3.818  19.228  1.00 49.40           O  
ATOM   1006  CG1 VAL A  64      -4.042   4.602  21.090  1.00 49.40           C  
ATOM   1007 HG11 VAL A  64      -4.065   4.865  20.032  1.00 49.40           H  
ATOM   1008 HG12 VAL A  64      -3.907   3.524  21.187  1.00 49.40           H  
ATOM   1009 HG13 VAL A  64      -4.995   4.889  21.535  1.00 49.40           H  
ATOM   1010  CG2 VAL A  64      -3.099   5.097  23.299  1.00 49.40           C  
ATOM   1011 HG21 VAL A  64      -2.208   5.426  23.832  1.00 49.40           H  
ATOM   1012 HG22 VAL A  64      -3.955   5.665  23.663  1.00 49.40           H  
ATOM   1013 HG23 VAL A  64      -3.251   4.036  23.496  1.00 49.40           H  
ATOM   1014  N   PHE A  65      -1.225   6.056  19.209  1.00 47.27           N  
ATOM   1015  H   PHE A  65      -1.234   6.901  19.763  1.00 47.27           H  
ATOM   1016  CA  PHE A  65      -0.991   6.196  17.775  1.00 47.27           C  
ATOM   1017  HA  PHE A  65      -1.847   5.787  17.238  1.00 47.27           H  
ATOM   1018  C   PHE A  65       0.250   5.408  17.326  1.00 47.27           C  
ATOM   1019  CB  PHE A  65      -0.869   7.692  17.436  1.00 47.27           C  
ATOM   1020  HB2 PHE A  65       0.012   8.122  17.914  1.00 47.27           H  
ATOM   1021  HB3 PHE A  65      -1.747   8.216  17.814  1.00 47.27           H  
ATOM   1022  O   PHE A  65       0.183   4.624  16.381  1.00 47.27           O  
ATOM   1023  CG  PHE A  65      -0.780   7.927  15.953  1.00 47.27           C  
ATOM   1024  CD1 PHE A  65       0.455   7.846  15.287  1.00 47.27           C  
ATOM   1025  HD1 PHE A  65       1.374   7.742  15.845  1.00 47.27           H  
ATOM   1026  CD2 PHE A  65      -1.966   8.096  15.227  1.00 47.27           C  
ATOM   1027  HD2 PHE A  65      -2.888   8.262  15.765  1.00 47.27           H  
ATOM   1028  CE1 PHE A  65       0.480   7.796  13.885  1.00 47.27           C  
ATOM   1029  HE1 PHE A  65       1.418   7.669  13.366  1.00 47.27           H  
ATOM   1030  CE2 PHE A  65      -1.951   8.014  13.829  1.00 47.27           C  
ATOM   1031  HE2 PHE A  65      -2.866   8.090  13.261  1.00 47.27           H  
ATOM   1032  CZ  PHE A  65      -0.729   7.808  13.168  1.00 47.27           C  
ATOM   1033  HZ  PHE A  65      -0.722   7.663  12.098  1.00 47.27           H  
ATOM   1034  N   TRP A  66       1.358   5.553  18.055  1.00 42.43           N  
ATOM   1035  H   TRP A  66       1.345   6.236  18.799  1.00 42.43           H  
ATOM   1036  CA  TRP A  66       2.633   4.880  17.796  1.00 42.43           C  
ATOM   1037  HA  TRP A  66       2.897   5.034  16.750  1.00 42.43           H  
ATOM   1038  C   TRP A  66       2.589   3.366  18.029  1.00 42.43           C  
ATOM   1039  CB  TRP A  66       3.711   5.531  18.670  1.00 42.43           C  
ATOM   1040  HB2 TRP A  66       3.621   5.170  19.695  1.00 42.43           H  
ATOM   1041  HB3 TRP A  66       3.553   6.609  18.681  1.00 42.43           H  
ATOM   1042  O   TRP A  66       3.434   2.637  17.525  1.00 42.43           O  
ATOM   1043  CG  TRP A  66       5.110   5.332  18.191  1.00 42.43           C  
ATOM   1044  CD1 TRP A  66       5.664   5.996  17.152  1.00 42.43           C  
ATOM   1045  HD1 TRP A  66       5.161   6.739  16.551  1.00 42.43           H  
ATOM   1046  CD2 TRP A  66       6.149   4.442  18.704  1.00 42.43           C  
ATOM   1047  CE2 TRP A  66       7.324   4.635  17.916  1.00 42.43           C  
ATOM   1048  CE3 TRP A  66       6.226   3.497  19.751  1.00 42.43           C  
ATOM   1049  HE3 TRP A  66       5.350   3.315  20.357  1.00 42.43           H  
ATOM   1050  NE1 TRP A  66       6.967   5.581  16.980  1.00 42.43           N  
ATOM   1051  HE1 TRP A  66       7.569   5.921  16.244  1.00 42.43           H  
ATOM   1052  CH2 TRP A  66       8.559   3.006  19.207  1.00 42.43           C  
ATOM   1053  HH2 TRP A  66       9.465   2.450  19.399  1.00 42.43           H  
ATOM   1054  CZ2 TRP A  66       8.515   3.936  18.155  1.00 42.43           C  
ATOM   1055  HZ2 TRP A  66       9.380   4.104  17.531  1.00 42.43           H  
ATOM   1056  CZ3 TRP A  66       7.418   2.788  20.000  1.00 42.43           C  
ATOM   1057  HZ3 TRP A  66       7.455   2.063  20.801  1.00 42.43           H  
ATOM   1058  N   LYS A  67       1.597   2.863  18.770  1.00 43.26           N  
ATOM   1059  H   LYS A  67       0.997   3.516  19.253  1.00 43.26           H  
ATOM   1060  CA  LYS A  67       1.382   1.423  18.941  1.00 43.26           C  
ATOM   1061  HA  LYS A  67       2.327   0.918  18.739  1.00 43.26           H  
ATOM   1062  C   LYS A  67       0.376   0.852  17.941  1.00 43.26           C  
ATOM   1063  CB  LYS A  67       0.982   1.153  20.391  1.00 43.26           C  
ATOM   1064  HB2 LYS A  67      -0.105   1.135  20.478  1.00 43.26           H  
ATOM   1065  HB3 LYS A  67       1.375   1.925  21.052  1.00 43.26           H  
ATOM   1066  O   LYS A  67       0.533  -0.272  17.471  1.00 43.26           O  
ATOM   1067  CG  LYS A  67       1.591  -0.184  20.803  1.00 43.26           C  
ATOM   1068  HG2 LYS A  67       2.666  -0.063  20.935  1.00 43.26           H  
ATOM   1069  HG3 LYS A  67       1.409  -0.927  20.027  1.00 43.26           H  
ATOM   1070  CD  LYS A  67       0.962  -0.674  22.095  1.00 43.26           C  
ATOM   1071  HD2 LYS A  67      -0.109  -0.806  21.941  1.00 43.26           H  
ATOM   1072  HD3 LYS A  67       1.117   0.065  22.880  1.00 43.26           H  
ATOM   1073  CE  LYS A  67       1.628  -2.004  22.455  1.00 43.26           C  
ATOM   1074  HE2 LYS A  67       2.318  -1.845  23.284  1.00 43.26           H  
ATOM   1075  HE3 LYS A  67       2.220  -2.358  21.612  1.00 43.26           H  
ATOM   1076  NZ  LYS A  67       0.613  -3.027  22.812  1.00 43.26           N  
ATOM   1077  HZ1 LYS A  67       1.063  -3.775  23.319  1.00 43.26           H  
ATOM   1078  HZ2 LYS A  67      -0.114  -2.666  23.414  1.00 43.26           H  
ATOM   1079  HZ3 LYS A  67       0.165  -3.419  21.996  1.00 43.26           H  
ATOM   1080  N   CYS A  68      -0.642   1.630  17.581  1.00 42.19           N  
ATOM   1081  H   CYS A  68      -0.749   2.516  18.054  1.00 42.19           H  
ATOM   1082  CA  CYS A  68      -1.597   1.308  16.522  1.00 42.19           C  
ATOM   1083  HA  CYS A  68      -1.966   0.292  16.668  1.00 42.19           H  
ATOM   1084  C   CYS A  68      -0.957   1.340  15.120  1.00 42.19           C  
ATOM   1085  CB  CYS A  68      -2.779   2.282  16.631  1.00 42.19           C  
ATOM   1086  HB2 CYS A  68      -3.397   2.202  15.736  1.00 42.19           H  
ATOM   1087  HB3 CYS A  68      -2.408   3.304  16.699  1.00 42.19           H  
ATOM   1088  O   CYS A  68      -1.455   0.681  14.207  1.00 42.19           O  
ATOM   1089  SG  CYS A  68      -3.799   1.895  18.087  1.00 42.19           S  
ATOM   1090  HG  CYS A  68      -4.204   0.690  17.678  1.00 42.19           H  
ATOM   1091  N   SER A  69       0.176   2.027  14.946  1.00 40.36           N  
ATOM   1092  H   SER A  69       0.512   2.619  15.692  1.00 40.36           H  
ATOM   1093  CA  SER A  69       0.972   2.003  13.710  1.00 40.36           C  
ATOM   1094  HA  SER A  69       0.319   2.288  12.885  1.00 40.36           H  
ATOM   1095  C   SER A  69       1.560   0.619  13.379  1.00 40.36           C  
ATOM   1096  CB  SER A  69       2.094   3.039  13.792  1.00 40.36           C  
ATOM   1097  HB2 SER A  69       2.651   3.052  12.855  1.00 40.36           H  
ATOM   1098  HB3 SER A  69       1.675   4.028  13.979  1.00 40.36           H  
ATOM   1099  O   SER A  69       1.813   0.333  12.211  1.00 40.36           O  
ATOM   1100  OG  SER A  69       2.939   2.664  14.850  1.00 40.36           O  
ATOM   1101  HG  SER A  69       3.716   3.227  14.889  1.00 40.36           H  
ATOM   1102  N   HIS A  70       1.691  -0.286  14.358  1.00 39.01           N  
ATOM   1103  H   HIS A  70       1.529   0.016  15.308  1.00 39.01           H  
ATOM   1104  CA  HIS A  70       2.113  -1.677  14.130  1.00 39.01           C  
ATOM   1105  HA  HIS A  70       2.908  -1.673  13.384  1.00 39.01           H  
ATOM   1106  C   HIS A  70       1.011  -2.585  13.554  1.00 39.01           C  
ATOM   1107  CB  HIS A  70       2.693  -2.260  15.428  1.00 39.01           C  
ATOM   1108  HB2 HIS A  70       2.528  -3.338  15.442  1.00 39.01           H  
ATOM   1109  HB3 HIS A  70       2.185  -1.844  16.298  1.00 39.01           H  
ATOM   1110  O   HIS A  70       1.315  -3.656  13.034  1.00 39.01           O  
ATOM   1111  CG  HIS A  70       4.176  -2.033  15.544  1.00 39.01           C  
ATOM   1112  CD2 HIS A  70       4.817  -0.990  16.160  1.00 39.01           C  
ATOM   1113  HD2 HIS A  70       4.350  -0.157  16.663  1.00 39.01           H  
ATOM   1114  ND1 HIS A  70       5.144  -2.845  15.001  1.00 39.01           N  
ATOM   1115  HD1 HIS A  70       4.980  -3.688  14.469  1.00 39.01           H  
ATOM   1116  CE1 HIS A  70       6.343  -2.314  15.290  1.00 39.01           C  
ATOM   1117  HE1 HIS A  70       7.297  -2.726  14.995  1.00 39.01           H  
ATOM   1118  NE2 HIS A  70       6.194  -1.190  16.002  1.00 39.01           N  
ATOM   1119  N   TYR A  71      -0.257  -2.167  13.599  1.00 39.74           N  
ATOM   1120  H   TYR A  71      -0.445  -1.253  13.986  1.00 39.74           H  
ATOM   1121  CA  TYR A  71      -1.399  -2.974  13.169  1.00 39.74           C  
ATOM   1122  HA  TYR A  71      -1.067  -3.818  12.564  1.00 39.74           H  
ATOM   1123  C   TYR A  71      -2.352  -2.134  12.318  1.00 39.74           C  
ATOM   1124  CB  TYR A  71      -2.134  -3.522  14.411  1.00 39.74           C  
ATOM   1125  HB2 TYR A  71      -3.086  -3.946  14.090  1.00 39.74           H  
ATOM   1126  HB3 TYR A  71      -2.364  -2.696  15.084  1.00 39.74           H  
ATOM   1127  O   TYR A  71      -3.323  -1.651  12.859  1.00 39.74           O  
ATOM   1128  CG  TYR A  71      -1.409  -4.599  15.187  1.00 39.74           C  
ATOM   1129  CD1 TYR A  71      -1.482  -5.935  14.750  1.00 39.74           C  
ATOM   1130  HD1 TYR A  71      -2.026  -6.186  13.852  1.00 39.74           H  
ATOM   1131  CD2 TYR A  71      -0.693  -4.275  16.357  1.00 39.74           C  
ATOM   1132  HD2 TYR A  71      -0.631  -3.247  16.684  1.00 39.74           H  
ATOM   1133  CE1 TYR A  71      -0.839  -6.950  15.481  1.00 39.74           C  
ATOM   1134  HE1 TYR A  71      -0.880  -7.979  15.155  1.00 39.74           H  
ATOM   1135  CE2 TYR A  71      -0.048  -5.290  17.090  1.00 39.74           C  
ATOM   1136  HE2 TYR A  71       0.509  -5.045  17.983  1.00 39.74           H  
ATOM   1137  OH  TYR A  71       0.493  -7.622  17.345  1.00 39.74           O  
ATOM   1138  HH  TYR A  71       0.962  -7.308  18.121  1.00 39.74           H  
ATOM   1139  CZ  TYR A  71      -0.121  -6.631  16.650  1.00 39.74           C  
ATOM   1140  N   ALA A  72      -2.106  -1.925  11.018  1.00 34.25           N  
ATOM   1141  H   ALA A  72      -1.232  -2.293  10.671  1.00 34.25           H  
ATOM   1142  CA  ALA A  72      -3.088  -1.473  10.003  1.00 34.25           C  
ATOM   1143  HA  ALA A  72      -2.497  -1.035   9.198  1.00 34.25           H  
ATOM   1144  C   ALA A  72      -4.127  -0.361  10.375  1.00 34.25           C  
ATOM   1145  CB  ALA A  72      -3.757  -2.723   9.406  1.00 34.25           C  
ATOM   1146  HB1 ALA A  72      -4.403  -3.187  10.151  1.00 34.25           H  
ATOM   1147  HB2 ALA A  72      -3.001  -3.441   9.087  1.00 34.25           H  
ATOM   1148  HB3 ALA A  72      -4.359  -2.447   8.540  1.00 34.25           H  
ATOM   1149  O   ALA A  72      -5.161  -0.245   9.721  1.00 34.25           O  
ATOM   1150  N   PHE A  73      -3.877   0.488  11.380  1.00 40.46           N  
ATOM   1151  H   PHE A  73      -3.073   0.269  11.950  1.00 40.46           H  
ATOM   1152  CA  PHE A  73      -4.894   1.342  12.029  1.00 40.46           C  
ATOM   1153  HA  PHE A  73      -5.878   1.022  11.686  1.00 40.46           H  
ATOM   1154  C   PHE A  73      -4.809   2.834  11.673  1.00 40.46           C  
ATOM   1155  CB  PHE A  73      -4.849   1.117  13.546  1.00 40.46           C  
ATOM   1156  HB2 PHE A  73      -4.769   2.074  14.062  1.00 40.46           H  
ATOM   1157  HB3 PHE A  73      -3.958   0.557  13.830  1.00 40.46           H  
ATOM   1158  O   PHE A  73      -5.409   3.693  12.323  1.00 40.46           O  
ATOM   1159  CG  PHE A  73      -6.054   0.389  14.078  1.00 40.46           C  
ATOM   1160  CD1 PHE A  73      -6.990   1.087  14.849  1.00 40.46           C  
ATOM   1161  HD1 PHE A  73      -6.860   2.141  15.045  1.00 40.46           H  
ATOM   1162  CD2 PHE A  73      -6.231  -0.982  13.832  1.00 40.46           C  
ATOM   1163  HD2 PHE A  73      -5.556  -1.522  13.184  1.00 40.46           H  
ATOM   1164  CE1 PHE A  73      -8.056   0.392  15.423  1.00 40.46           C  
ATOM   1165  HE1 PHE A  73      -8.714   0.952  16.072  1.00 40.46           H  
ATOM   1166  CE2 PHE A  73      -7.296  -1.679  14.403  1.00 40.46           C  
ATOM   1167  HE2 PHE A  73      -7.389  -2.740  14.225  1.00 40.46           H  
ATOM   1168  CZ  PHE A  73      -8.211  -0.997  15.205  1.00 40.46           C  
ATOM   1169  HZ  PHE A  73      -9.006  -1.574  15.654  1.00 40.46           H  
ATOM   1170  N   HIS A  74      -4.077   3.161  10.614  1.00 44.00           N  
ATOM   1171  H   HIS A  74      -3.611   2.408  10.128  1.00 44.00           H  
ATOM   1172  CA  HIS A  74      -3.672   4.530  10.304  1.00 44.00           C  
ATOM   1173  HA  HIS A  74      -3.189   4.949  11.187  1.00 44.00           H  
ATOM   1174  C   HIS A  74      -4.846   5.466   9.973  1.00 44.00           C  
ATOM   1175  CB  HIS A  74      -2.625   4.473   9.186  1.00 44.00           C  
ATOM   1176  HB2 HIS A  74      -3.002   3.894   8.343  1.00 44.00           H  
ATOM   1177  HB3 HIS A  74      -2.427   5.487   8.837  1.00 44.00           H  
ATOM   1178  O   HIS A  74      -4.855   6.605  10.426  1.00 44.00           O  
ATOM   1179  CG  HIS A  74      -1.326   3.881   9.673  1.00 44.00           C  
ATOM   1180  CD2 HIS A  74      -0.261   4.586  10.165  1.00 44.00           C  
ATOM   1181  HD2 HIS A  74      -0.192   5.660  10.256  1.00 44.00           H  
ATOM   1182  ND1 HIS A  74      -0.993   2.544   9.747  1.00 44.00           N  
ATOM   1183  HD1 HIS A  74      -1.503   1.769   9.349  1.00 44.00           H  
ATOM   1184  CE1 HIS A  74       0.251   2.455  10.250  1.00 44.00           C  
ATOM   1185  HE1 HIS A  74       0.816   1.541  10.362  1.00 44.00           H  
ATOM   1186  NE2 HIS A  74       0.728   3.674  10.530  1.00 44.00           N  
ATOM   1187  N   ALA A  75      -5.880   5.000   9.266  1.00 38.19           N  
ATOM   1188  H   ALA A  75      -5.840   4.052   8.920  1.00 38.19           H  
ATOM   1189  CA  ALA A  75      -7.008   5.851   8.870  1.00 38.19           C  
ATOM   1190  HA  ALA A  75      -6.615   6.792   8.485  1.00 38.19           H  
ATOM   1191  C   ALA A  75      -7.954   6.203  10.035  1.00 38.19           C  
ATOM   1192  CB  ALA A  75      -7.758   5.147   7.733  1.00 38.19           C  
ATOM   1193  HB1 ALA A  75      -7.082   4.973   6.895  1.00 38.19           H  
ATOM   1194  HB2 ALA A  75      -8.581   5.776   7.395  1.00 38.19           H  
ATOM   1195  HB3 ALA A  75      -8.156   4.193   8.077  1.00 38.19           H  
ATOM   1196  O   ALA A  75      -8.547   7.283  10.049  1.00 38.19           O  
ATOM   1197  N   HIS A  76      -8.090   5.311  11.022  1.00 38.66           N  
ATOM   1198  H   HIS A  76      -7.524   4.475  11.004  1.00 38.66           H  
ATOM   1199  CA  HIS A  76      -9.014   5.508  12.140  1.00 38.66           C  
ATOM   1200  HA  HIS A  76      -9.888   6.036  11.759  1.00 38.66           H  
ATOM   1201  C   HIS A  76      -8.403   6.403  13.223  1.00 38.66           C  
ATOM   1202  CB  HIS A  76      -9.492   4.151  12.677  1.00 38.66           C  
ATOM   1203  HB2 HIS A  76      -9.550   3.436  11.856  1.00 38.66           H  
ATOM   1204  HB3 HIS A  76      -8.778   3.766  13.406  1.00 38.66           H  
ATOM   1205  O   HIS A  76      -9.073   7.309  13.709  1.00 38.66           O  
ATOM   1206  CG  HIS A  76     -10.866   4.235  13.292  1.00 38.66           C  
ATOM   1207  CD2 HIS A  76     -11.213   3.988  14.593  1.00 38.66           C  
ATOM   1208  HD2 HIS A  76     -10.544   3.686  15.385  1.00 38.66           H  
ATOM   1209  ND1 HIS A  76     -12.021   4.593  12.629  1.00 38.66           N  
ATOM   1210  HD1 HIS A  76     -12.101   4.827  11.650  1.00 38.66           H  
ATOM   1211  CE1 HIS A  76     -13.035   4.565  13.508  1.00 38.66           C  
ATOM   1212  HE1 HIS A  76     -14.064   4.799  13.281  1.00 38.66           H  
ATOM   1213  NE2 HIS A  76     -12.591   4.199  14.717  1.00 38.66           N  
ATOM   1214  N   CYS A  77      -7.109   6.248  13.521  1.00 42.15           N  
ATOM   1215  H   CYS A  77      -6.593   5.471  13.132  1.00 42.15           H  
ATOM   1216  CA  CYS A  77      -6.406   7.157  14.426  1.00 42.15           C  
ATOM   1217  HA  CYS A  77      -6.989   7.260  15.341  1.00 42.15           H  
ATOM   1218  C   CYS A  77      -6.260   8.576  13.837  1.00 42.15           C  
ATOM   1219  CB  CYS A  77      -5.052   6.547  14.793  1.00 42.15           C  
ATOM   1220  HB2 CYS A  77      -4.553   7.240  15.471  1.00 42.15           H  
ATOM   1221  HB3 CYS A  77      -4.445   6.402  13.900  1.00 42.15           H  
ATOM   1222  O   CYS A  77      -6.341   9.547  14.586  1.00 42.15           O  
ATOM   1223  SG  CYS A  77      -5.239   4.967  15.666  1.00 42.15           S  
ATOM   1224  HG  CYS A  77      -5.774   5.444  16.794  1.00 42.15           H  
ATOM   1225  N   LEU A  78      -6.136   8.709  12.507  1.00 43.58           N  
ATOM   1226  H   LEU A  78      -6.001   7.877  11.951  1.00 43.58           H  
ATOM   1227  CA  LEU A  78      -6.166  10.001  11.804  1.00 43.58           C  
ATOM   1228  HA  LEU A  78      -5.441  10.666  12.274  1.00 43.58           H  
ATOM   1229  C   LEU A  78      -7.551  10.667  11.891  1.00 43.58           C  
ATOM   1230  CB  LEU A  78      -5.766   9.773  10.333  1.00 43.58           C  
ATOM   1231  HB2 LEU A  78      -5.022   8.978  10.277  1.00 43.58           H  
ATOM   1232  HB3 LEU A  78      -6.641   9.438   9.776  1.00 43.58           H  
ATOM   1233  O   LEU A  78      -7.653  11.862  12.158  1.00 43.58           O  
ATOM   1234  CG  LEU A  78      -5.151  11.012   9.660  1.00 43.58           C  
ATOM   1235  HG  LEU A  78      -5.531  11.920  10.129  1.00 43.58           H  
ATOM   1236  CD1 LEU A  78      -3.629  10.970   9.780  1.00 43.58           C  
ATOM   1237 HD11 LEU A  78      -3.231  10.114   9.235  1.00 43.58           H  
ATOM   1238 HD12 LEU A  78      -3.204  11.883   9.363  1.00 43.58           H  
ATOM   1239 HD13 LEU A  78      -3.346  10.907  10.830  1.00 43.58           H  
ATOM   1240  CD2 LEU A  78      -5.500  11.054   8.172  1.00 43.58           C  
ATOM   1241 HD21 LEU A  78      -6.580  11.131   8.053  1.00 43.58           H  
ATOM   1242 HD22 LEU A  78      -5.136  10.154   7.676  1.00 43.58           H  
ATOM   1243 HD23 LEU A  78      -5.035  11.928   7.716  1.00 43.58           H  
ATOM   1244  N   GLY A  79      -8.621   9.882  11.713  1.00 40.84           N  
ATOM   1245  H   GLY A  79      -8.467   8.919  11.449  1.00 40.84           H  
ATOM   1246  CA  GLY A  79     -10.003  10.346  11.857  1.00 40.84           C  
ATOM   1247  HA2 GLY A  79     -10.677   9.542  11.563  1.00 40.84           H  
ATOM   1248  HA3 GLY A  79     -10.168  11.203  11.204  1.00 40.84           H  
ATOM   1249  C   GLY A  79     -10.348  10.757  13.289  1.00 40.84           C  
ATOM   1250  O   GLY A  79     -11.010  11.770  13.485  1.00 40.84           O  
ATOM   1251  N   VAL A  80      -9.850  10.024  14.289  1.00 41.24           N  
ATOM   1252  H   VAL A  80      -9.360   9.172  14.053  1.00 41.24           H  
ATOM   1253  CA  VAL A  80     -10.037  10.337  15.712  1.00 41.24           C  
ATOM   1254  HA  VAL A  80     -11.085  10.590  15.875  1.00 41.24           H  
ATOM   1255  C   VAL A  80      -9.230  11.570  16.125  1.00 41.24           C  
ATOM   1256  CB  VAL A  80      -9.717   9.103  16.581  1.00 41.24           C  
ATOM   1257  HB  VAL A  80      -8.753   8.693  16.282  1.00 41.24           H  
ATOM   1258  O   VAL A  80      -9.796  12.468  16.735  1.00 41.24           O  
ATOM   1259  CG1 VAL A  80      -9.657   9.439  18.072  1.00 41.24           C  
ATOM   1260 HG11 VAL A  80      -9.581   8.524  18.661  1.00 41.24           H  
ATOM   1261 HG12 VAL A  80     -10.554   9.986  18.361  1.00 41.24           H  
ATOM   1262 HG13 VAL A  80      -8.778  10.048  18.283  1.00 41.24           H  
ATOM   1263  CG2 VAL A  80     -10.796   8.025  16.403  1.00 41.24           C  
ATOM   1264 HG21 VAL A  80     -11.751   8.386  16.785  1.00 41.24           H  
ATOM   1265 HG22 VAL A  80     -10.919   7.764  15.352  1.00 41.24           H  
ATOM   1266 HG23 VAL A  80     -10.513   7.126  16.952  1.00 41.24           H  
ATOM   1267  N   ALA A  81      -7.952  11.683  15.749  1.00 40.95           N  
ATOM   1268  H   ALA A  81      -7.513  10.928  15.243  1.00 40.95           H  
ATOM   1269  CA  ALA A  81      -7.145  12.865  16.061  1.00 40.95           C  
ATOM   1270  HA  ALA A  81      -7.140  13.006  17.142  1.00 40.95           H  
ATOM   1271  C   ALA A  81      -7.734  14.145  15.441  1.00 40.95           C  
ATOM   1272  CB  ALA A  81      -5.702  12.619  15.604  1.00 40.95           C  
ATOM   1273  HB1 ALA A  81      -5.297  11.744  16.112  1.00 40.95           H  
ATOM   1274  HB2 ALA A  81      -5.089  13.486  15.851  1.00 40.95           H  
ATOM   1275  HB3 ALA A  81      -5.672  12.456  14.527  1.00 40.95           H  
ATOM   1276  O   ALA A  81      -7.858  15.146  16.138  1.00 40.95           O  
ATOM   1277  N   ALA A  82      -8.178  14.093  14.180  1.00 41.42           N  
ATOM   1278  H   ALA A  82      -8.033  13.247  13.647  1.00 41.42           H  
ATOM   1279  CA  ALA A  82      -8.819  15.224  13.506  1.00 41.42           C  
ATOM   1280  HA  ALA A  82      -8.187  16.103  13.626  1.00 41.42           H  
ATOM   1281  C   ALA A  82     -10.204  15.579  14.085  1.00 41.42           C  
ATOM   1282  CB  ALA A  82      -8.913  14.888  12.012  1.00 41.42           C  
ATOM   1283  HB1 ALA A  82      -9.344  15.734  11.477  1.00 41.42           H  
ATOM   1284  HB2 ALA A  82      -9.543  14.011  11.865  1.00 41.42           H  
ATOM   1285  HB3 ALA A  82      -7.918  14.688  11.615  1.00 41.42           H  
ATOM   1286  O   ALA A  82     -10.585  16.748  14.091  1.00 41.42           O  
ATOM   1287  N   PHE A  83     -10.955  14.587  14.578  1.00 39.19           N  
ATOM   1288  H   PHE A  83     -10.616  13.640  14.485  1.00 39.19           H  
ATOM   1289  CA  PHE A  83     -12.262  14.781  15.216  1.00 39.19           C  
ATOM   1290  HA  PHE A  83     -12.837  15.502  14.635  1.00 39.19           H  
ATOM   1291  C   PHE A  83     -12.148  15.344  16.644  1.00 39.19           C  
ATOM   1292  CB  PHE A  83     -13.007  13.437  15.197  1.00 39.19           C  
ATOM   1293  HB2 PHE A  83     -12.427  12.698  15.751  1.00 39.19           H  
ATOM   1294  HB3 PHE A  83     -13.077  13.097  14.164  1.00 39.19           H  
ATOM   1295  O   PHE A  83     -12.972  16.156  17.055  1.00 39.19           O  
ATOM   1296  CG  PHE A  83     -14.412  13.477  15.760  1.00 39.19           C  
ATOM   1297  CD1 PHE A  83     -14.651  13.162  17.111  1.00 39.19           C  
ATOM   1298  HD1 PHE A  83     -13.825  12.904  17.758  1.00 39.19           H  
ATOM   1299  CD2 PHE A  83     -15.484  13.852  14.930  1.00 39.19           C  
ATOM   1300  HD2 PHE A  83     -15.302  14.109  13.897  1.00 39.19           H  
ATOM   1301  CE1 PHE A  83     -15.960  13.236  17.623  1.00 39.19           C  
ATOM   1302  HE1 PHE A  83     -16.163  13.059  18.669  1.00 39.19           H  
ATOM   1303  CE2 PHE A  83     -16.791  13.907  15.443  1.00 39.19           C  
ATOM   1304  HE2 PHE A  83     -17.611  14.206  14.806  1.00 39.19           H  
ATOM   1305  CZ  PHE A  83     -17.029  13.598  16.791  1.00 39.19           C  
ATOM   1306  HZ  PHE A  83     -18.029  13.665  17.193  1.00 39.19           H  
ATOM   1307  N   LEU A  84     -11.126  14.937  17.406  1.00 39.39           N  
ATOM   1308  H   LEU A  84     -10.493  14.252  17.019  1.00 39.39           H  
ATOM   1309  CA  LEU A  84     -10.903  15.374  18.791  1.00 39.39           C  
ATOM   1310  HA  LEU A  84     -11.856  15.382  19.319  1.00 39.39           H  
ATOM   1311  C   LEU A  84     -10.359  16.802  18.900  1.00 39.39           C  
ATOM   1312  CB  LEU A  84      -9.932  14.397  19.481  1.00 39.39           C  
ATOM   1313  HB2 LEU A  84      -9.618  14.833  20.429  1.00 39.39           H  
ATOM   1314  HB3 LEU A  84      -9.042  14.295  18.860  1.00 39.39           H  
ATOM   1315  O   LEU A  84     -10.635  17.486  19.883  1.00 39.39           O  
ATOM   1316  CG  LEU A  84     -10.505  13.002  19.765  1.00 39.39           C  
ATOM   1317  HG  LEU A  84     -10.878  12.536  18.853  1.00 39.39           H  
ATOM   1318  CD1 LEU A  84      -9.438  12.104  20.386  1.00 39.39           C  
ATOM   1319 HD11 LEU A  84      -8.594  12.023  19.701  1.00 39.39           H  
ATOM   1320 HD12 LEU A  84      -9.836  11.107  20.574  1.00 39.39           H  
ATOM   1321 HD13 LEU A  84      -9.086  12.534  21.324  1.00 39.39           H  
ATOM   1322  CD2 LEU A  84     -11.662  13.059  20.731  1.00 39.39           C  
ATOM   1323 HD21 LEU A  84     -11.366  13.564  21.650  1.00 39.39           H  
ATOM   1324 HD22 LEU A  84     -11.949  12.031  20.950  1.00 39.39           H  
ATOM   1325 HD23 LEU A  84     -12.500  13.580  20.267  1.00 39.39           H  
ATOM   1326  N   THR A  85      -9.618  17.277  17.900  1.00 46.25           N  
ATOM   1327  H   THR A  85      -9.383  16.660  17.136  1.00 46.25           H  
ATOM   1328  CA  THR A  85      -9.018  18.621  17.877  1.00 46.25           C  
ATOM   1329  HA  THR A  85      -8.743  18.893  18.896  1.00 46.25           H  
ATOM   1330  C   THR A  85      -9.987  19.701  17.398  1.00 46.25           C  
ATOM   1331  CB  THR A  85      -7.731  18.638  17.040  1.00 46.25           C  
ATOM   1332  HB  THR A  85      -7.361  19.660  16.947  1.00 46.25           H  
ATOM   1333  O   THR A  85      -9.577  20.642  16.726  1.00 46.25           O  
ATOM   1334  CG2 THR A  85      -6.620  17.814  17.690  1.00 46.25           C  
ATOM   1335 HG21 THR A  85      -5.750  17.801  17.033  1.00 46.25           H  
ATOM   1336 HG22 THR A  85      -6.950  16.791  17.866  1.00 46.25           H  
ATOM   1337 HG23 THR A  85      -6.340  18.267  18.641  1.00 46.25           H  
ATOM   1338  OG1 THR A  85      -7.993  18.128  15.752  1.00 46.25           O  
ATOM   1339  HG1 THR A  85      -8.694  18.657  15.365  1.00 46.25           H  
ATOM   1340  N   GLY A  86     -11.274  19.591  17.734  1.00 40.63           N  
ATOM   1341  H   GLY A  86     -11.532  18.801  18.308  1.00 40.63           H  
ATOM   1342  CA  GLY A  86     -12.340  20.513  17.324  1.00 40.63           C  
ATOM   1343  HA2 GLY A  86     -13.272  20.196  17.792  1.00 40.63           H  
ATOM   1344  HA3 GLY A  86     -12.464  20.436  16.244  1.00 40.63           H  
ATOM   1345  C   GLY A  86     -12.134  22.002  17.659  1.00 40.63           C  
ATOM   1346  O   GLY A  86     -13.020  22.785  17.353  1.00 40.63           O  
ATOM   1347  N   ASN A  87     -10.997  22.411  18.237  1.00 37.80           N  
ATOM   1348  H   ASN A  87     -10.304  21.698  18.414  1.00 37.80           H  
ATOM   1349  CA  ASN A  87     -10.510  23.788  18.317  1.00 37.80           C  
ATOM   1350  HA  ASN A  87     -10.868  24.344  17.450  1.00 37.80           H  
ATOM   1351  C   ASN A  87      -8.961  23.810  18.303  1.00 37.80           C  
ATOM   1352  CB  ASN A  87     -11.074  24.439  19.594  1.00 37.80           C  
ATOM   1353  HB2 ASN A  87     -10.501  25.337  19.823  1.00 37.80           H  
ATOM   1354  HB3 ASN A  87     -10.973  23.753  20.434  1.00 37.80           H  
ATOM   1355  O   ASN A  87      -8.333  23.189  19.157  1.00 37.80           O  
ATOM   1356  CG  ASN A  87     -12.523  24.871  19.433  1.00 37.80           C  
ATOM   1357  ND2 ASN A  87     -13.378  24.580  20.386  1.00 37.80           N  
ATOM   1358 HD21 ASN A  87     -13.093  24.048  21.196  1.00 37.80           H  
ATOM   1359 HD22 ASN A  87     -14.330  24.871  20.217  1.00 37.80           H  
ATOM   1360  OD1 ASN A  87     -12.891  25.520  18.470  1.00 37.80           O  
ATOM   1361  N   GLY A  88      -8.353  24.547  17.359  1.00 34.50           N  
ATOM   1362  H   GLY A  88      -8.950  25.006  16.686  1.00 34.50           H  
ATOM   1363  CA  GLY A  88      -6.904  24.829  17.295  1.00 34.50           C  
ATOM   1364  HA2 GLY A  88      -6.437  24.534  18.234  1.00 34.50           H  
ATOM   1365  HA3 GLY A  88      -6.760  25.904  17.190  1.00 34.50           H  
ATOM   1366  C   GLY A  88      -6.148  24.113  16.163  1.00 34.50           C  
ATOM   1367  O   GLY A  88      -5.699  22.978  16.311  1.00 34.50           O  
ATOM   1368  N   GLY A  89      -5.964  24.804  15.031  1.00 37.29           N  
ATOM   1369  H   GLY A  89      -6.317  25.750  14.998  1.00 37.29           H  
ATOM   1370  CA  GLY A  89      -5.393  24.257  13.789  1.00 37.29           C  
ATOM   1371  HA2 GLY A  89      -6.011  23.422  13.458  1.00 37.29           H  
ATOM   1372  HA3 GLY A  89      -5.429  25.030  13.021  1.00 37.29           H  
ATOM   1373  C   GLY A  89      -3.942  23.758  13.864  1.00 37.29           C  
ATOM   1374  O   GLY A  89      -3.539  22.937  13.043  1.00 37.29           O  
ATOM   1375  N   GLU A  90      -3.160  24.173  14.858  1.00 37.06           N  
ATOM   1376  H   GLU A  90      -3.511  24.866  15.503  1.00 37.06           H  
ATOM   1377  CA  GLU A  90      -1.749  23.780  14.966  1.00 37.06           C  
ATOM   1378  HA  GLU A  90      -1.301  23.787  13.972  1.00 37.06           H  
ATOM   1379  C   GLU A  90      -1.554  22.366  15.524  1.00 37.06           C  
ATOM   1380  CB  GLU A  90      -0.995  24.801  15.819  1.00 37.06           C  
ATOM   1381  HB2 GLU A  90      -1.527  24.941  16.760  1.00 37.06           H  
ATOM   1382  HB3 GLU A  90       0.001  24.411  16.030  1.00 37.06           H  
ATOM   1383  O   GLU A  90      -0.653  21.656  15.077  1.00 37.06           O  
ATOM   1384  CG  GLU A  90      -0.849  26.138  15.079  1.00 37.06           C  
ATOM   1385  HG2 GLU A  90      -0.358  25.953  14.124  1.00 37.06           H  
ATOM   1386  HG3 GLU A  90      -1.839  26.546  14.879  1.00 37.06           H  
ATOM   1387  CD  GLU A  90      -0.040  27.162  15.883  1.00 37.06           C  
ATOM   1388  OE1 GLU A  90       0.466  28.105  15.242  1.00 37.06           O  
ATOM   1389  OE2 GLU A  90       0.053  26.990  17.120  1.00 37.06           O  
ATOM   1390  N   ALA A  91      -2.422  21.910  16.435  1.00 37.08           N  
ATOM   1391  H   ALA A  91      -3.170  22.521  16.732  1.00 37.08           H  
ATOM   1392  CA  ALA A  91      -2.332  20.576  17.034  1.00 37.08           C  
ATOM   1393  HA  ALA A  91      -1.295  20.387  17.309  1.00 37.08           H  
ATOM   1394  C   ALA A  91      -2.757  19.473  16.050  1.00 37.08           C  
ATOM   1395  CB  ALA A  91      -3.174  20.557  18.315  1.00 37.08           C  
ATOM   1396  HB1 ALA A  91      -4.219  20.760  18.083  1.00 37.08           H  
ATOM   1397  HB2 ALA A  91      -3.099  19.577  18.787  1.00 37.08           H  
ATOM   1398  HB3 ALA A  91      -2.808  21.312  19.010  1.00 37.08           H  
ATOM   1399  O   ALA A  91      -2.113  18.428  15.972  1.00 37.08           O  
ATOM   1400  N   ALA A  92      -3.781  19.735  15.231  1.00 40.11           N  
ATOM   1401  H   ALA A  92      -4.280  20.604  15.357  1.00 40.11           H  
ATOM   1402  CA  ALA A  92      -4.205  18.844  14.152  1.00 40.11           C  
ATOM   1403  HA  ALA A  92      -4.358  17.843  14.556  1.00 40.11           H  
ATOM   1404  C   ALA A  92      -3.151  18.756  13.033  1.00 40.11           C  
ATOM   1405  CB  ALA A  92      -5.541  19.360  13.609  1.00 40.11           C  
ATOM   1406  HB1 ALA A  92      -5.942  18.650  12.885  1.00 40.11           H  
ATOM   1407  HB2 ALA A  92      -5.404  20.327  13.125  1.00 40.11           H  
ATOM   1408  HB3 ALA A  92      -6.254  19.475  14.425  1.00 40.11           H  
ATOM   1409  O   ALA A  92      -2.881  17.671  12.512  1.00 40.11           O  
ATOM   1410  N   ALA A  93      -2.504  19.880  12.702  1.00 39.13           N  
ATOM   1411  H   ALA A  93      -2.806  20.753  13.110  1.00 39.13           H  
ATOM   1412  CA  ALA A  93      -1.402  19.925  11.746  1.00 39.13           C  
ATOM   1413  HA  ALA A  93      -1.694  19.386  10.845  1.00 39.13           H  
ATOM   1414  C   ALA A  93      -0.131  19.258  12.296  1.00 39.13           C  
ATOM   1415  CB  ALA A  93      -1.146  21.387  11.365  1.00 39.13           C  
ATOM   1416  HB1 ALA A  93      -2.049  21.818  10.931  1.00 39.13           H  
ATOM   1417  HB2 ALA A  93      -0.866  21.966  12.245  1.00 39.13           H  
ATOM   1418  HB3 ALA A  93      -0.346  21.442  10.627  1.00 39.13           H  
ATOM   1419  O   ALA A  93       0.576  18.586  11.553  1.00 39.13           O  
ATOM   1420  N   ALA A  94       0.177  19.404  13.587  1.00 39.53           N  
ATOM   1421  H   ALA A  94      -0.386  20.021  14.155  1.00 39.53           H  
ATOM   1422  CA  ALA A  94       1.297  18.720  14.235  1.00 39.53           C  
ATOM   1423  HA  ALA A  94       2.199  18.868  13.642  1.00 39.53           H  
ATOM   1424  C   ALA A  94       1.062  17.206  14.332  1.00 39.53           C  
ATOM   1425  CB  ALA A  94       1.533  19.345  15.613  1.00 39.53           C  
ATOM   1426  HB1 ALA A  94       0.650  19.220  16.240  1.00 39.53           H  
ATOM   1427  HB2 ALA A  94       1.750  20.409  15.511  1.00 39.53           H  
ATOM   1428  HB3 ALA A  94       2.382  18.860  16.095  1.00 39.53           H  
ATOM   1429  O   ALA A  94       1.965  16.438  14.015  1.00 39.53           O  
ATOM   1430  N   ALA A  95      -0.156  16.771  14.675  1.00 39.60           N  
ATOM   1431  H   ALA A  95      -0.843  17.441  14.991  1.00 39.60           H  
ATOM   1432  CA  ALA A  95      -0.531  15.361  14.668  1.00 39.60           C  
ATOM   1433  HA  ALA A  95       0.176  14.809  15.288  1.00 39.60           H  
ATOM   1434  C   ALA A  95      -0.446  14.783  13.249  1.00 39.60           C  
ATOM   1435  CB  ALA A  95      -1.929  15.205  15.278  1.00 39.60           C  
ATOM   1436  HB1 ALA A  95      -2.663  15.756  14.689  1.00 39.60           H  
ATOM   1437  HB2 ALA A  95      -2.204  14.151  15.297  1.00 39.60           H  
ATOM   1438  HB3 ALA A  95      -1.931  15.589  16.298  1.00 39.60           H  
ATOM   1439  O   ALA A  95       0.219  13.777  13.050  1.00 39.60           O  
ATOM   1440  N   SER A  96      -1.013  15.460  12.246  1.00 40.59           N  
ATOM   1441  H   SER A  96      -1.560  16.279  12.471  1.00 40.59           H  
ATOM   1442  CA  SER A  96      -0.952  15.024  10.842  1.00 40.59           C  
ATOM   1443  HA  SER A  96      -1.354  14.013  10.775  1.00 40.59           H  
ATOM   1444  C   SER A  96       0.483  14.978  10.304  1.00 40.59           C  
ATOM   1445  CB  SER A  96      -1.816  15.926   9.956  1.00 40.59           C  
ATOM   1446  HB2 SER A  96      -1.790  15.551   8.933  1.00 40.59           H  
ATOM   1447  HB3 SER A  96      -1.426  16.944   9.969  1.00 40.59           H  
ATOM   1448  O   SER A  96       0.841  14.016   9.631  1.00 40.59           O  
ATOM   1449  OG  SER A  96      -3.154  15.926  10.416  1.00 40.59           O  
ATOM   1450  HG  SER A  96      -3.209  16.518  11.169  1.00 40.59           H  
ATOM   1451  N   ARG A  97       1.333  15.955  10.660  1.00 41.09           N  
ATOM   1452  H   ARG A  97       0.966  16.734  11.187  1.00 41.09           H  
ATOM   1453  CA  ARG A  97       2.773  15.957  10.343  1.00 41.09           C  
ATOM   1454  HA  ARG A  97       2.904  15.765   9.278  1.00 41.09           H  
ATOM   1455  C   ARG A  97       3.524  14.830  11.049  1.00 41.09           C  
ATOM   1456  CB  ARG A  97       3.404  17.322  10.679  1.00 41.09           C  
ATOM   1457  HB2 ARG A  97       4.488  17.208  10.713  1.00 41.09           H  
ATOM   1458  HB3 ARG A  97       3.072  17.655  11.662  1.00 41.09           H  
ATOM   1459  O   ARG A  97       4.343  14.179  10.416  1.00 41.09           O  
ATOM   1460  CG  ARG A  97       3.080  18.380   9.611  1.00 41.09           C  
ATOM   1461  HG2 ARG A  97       3.483  18.030   8.660  1.00 41.09           H  
ATOM   1462  HG3 ARG A  97       2.003  18.489   9.485  1.00 41.09           H  
ATOM   1463  CD  ARG A  97       3.707  19.751   9.904  1.00 41.09           C  
ATOM   1464  HD2 ARG A  97       3.650  20.334   8.985  1.00 41.09           H  
ATOM   1465  HD3 ARG A  97       4.760  19.618  10.154  1.00 41.09           H  
ATOM   1466  NE  ARG A  97       3.020  20.487  10.987  1.00 41.09           N  
ATOM   1467  HE  ARG A  97       2.348  19.962  11.528  1.00 41.09           H  
ATOM   1468  NH1 ARG A  97       3.900  22.558  10.500  1.00 41.09           N  
ATOM   1469 HH11 ARG A  97       4.368  22.172   9.692  1.00 41.09           H  
ATOM   1470 HH12 ARG A  97       3.953  23.553  10.663  1.00 41.09           H  
ATOM   1471  NH2 ARG A  97       2.506  22.344  12.224  1.00 41.09           N  
ATOM   1472 HH21 ARG A  97       1.925  21.797  12.843  1.00 41.09           H  
ATOM   1473 HH22 ARG A  97       2.612  23.335  12.388  1.00 41.09           H  
ATOM   1474  CZ  ARG A  97       3.146  21.785  11.233  1.00 41.09           C  
ATOM   1475  N   ALA A  98       3.220  14.551  12.316  1.00 36.63           N  
ATOM   1476  H   ALA A  98       2.563  15.146  12.800  1.00 36.63           H  
ATOM   1477  CA  ALA A  98       3.801  13.431  13.052  1.00 36.63           C  
ATOM   1478  HA  ALA A  98       4.886  13.486  12.972  1.00 36.63           H  
ATOM   1479  C   ALA A  98       3.368  12.083  12.458  1.00 36.63           C  
ATOM   1480  CB  ALA A  98       3.425  13.555  14.533  1.00 36.63           C  
ATOM   1481  HB1 ALA A  98       3.791  14.502  14.929  1.00 36.63           H  
ATOM   1482  HB2 ALA A  98       3.881  12.739  15.094  1.00 36.63           H  
ATOM   1483  HB3 ALA A  98       2.343  13.508  14.656  1.00 36.63           H  
ATOM   1484  O   ALA A  98       4.198  11.195  12.312  1.00 36.63           O  
ATOM   1485  N   VAL A  99       2.108  11.937  12.036  1.00 39.86           N  
ATOM   1486  H   VAL A  99       1.458  12.687  12.225  1.00 39.86           H  
ATOM   1487  CA  VAL A  99       1.599  10.735  11.357  1.00 39.86           C  
ATOM   1488  HA  VAL A  99       1.838   9.864  11.967  1.00 39.86           H  
ATOM   1489  C   VAL A  99       2.272  10.525   9.999  1.00 39.86           C  
ATOM   1490  CB  VAL A  99       0.067  10.793  11.185  1.00 39.86           C  
ATOM   1491  HB  VAL A  99      -0.199  11.705  10.651  1.00 39.86           H  
ATOM   1492  O   VAL A  99       2.725   9.419   9.722  1.00 39.86           O  
ATOM   1493  CG1 VAL A  99      -0.412   9.614  10.322  1.00 39.86           C  
ATOM   1494 HG11 VAL A  99      -1.460   9.378  10.505  1.00 39.86           H  
ATOM   1495 HG12 VAL A  99       0.197   8.729  10.508  1.00 39.86           H  
ATOM   1496 HG13 VAL A  99      -0.307   9.879   9.270  1.00 39.86           H  
ATOM   1497  CG2 VAL A  99      -0.673  10.821  12.532  1.00 39.86           C  
ATOM   1498 HG21 VAL A  99      -1.001  11.836  12.759  1.00 39.86           H  
ATOM   1499 HG22 VAL A  99      -1.595  10.243  12.486  1.00 39.86           H  
ATOM   1500 HG23 VAL A  99      -0.039  10.458  13.342  1.00 39.86           H  
ATOM   1501  N   LEU A 100       2.375  11.572   9.174  1.00 38.06           N  
ATOM   1502  H   LEU A 100       1.956  12.448   9.451  1.00 38.06           H  
ATOM   1503  CA  LEU A 100       3.070  11.524   7.882  1.00 38.06           C  
ATOM   1504  HA  LEU A 100       2.679  10.689   7.300  1.00 38.06           H  
ATOM   1505  C   LEU A 100       4.564  11.238   8.054  1.00 38.06           C  
ATOM   1506  CB  LEU A 100       2.813  12.837   7.114  1.00 38.06           C  
ATOM   1507  HB2 LEU A 100       2.610  13.644   7.818  1.00 38.06           H  
ATOM   1508  HB3 LEU A 100       3.713  13.122   6.569  1.00 38.06           H  
ATOM   1509  O   LEU A 100       5.096  10.375   7.367  1.00 38.06           O  
ATOM   1510  CG  LEU A 100       1.651  12.684   6.113  1.00 38.06           C  
ATOM   1511  HG  LEU A 100       1.024  11.841   6.402  1.00 38.06           H  
ATOM   1512  CD1 LEU A 100       0.753  13.919   6.073  1.00 38.06           C  
ATOM   1513 HD11 LEU A 100       1.340  14.797   5.806  1.00 38.06           H  
ATOM   1514 HD12 LEU A 100       0.298  14.069   7.052  1.00 38.06           H  
ATOM   1515 HD13 LEU A 100      -0.036  13.776   5.335  1.00 38.06           H  
ATOM   1516  CD2 LEU A 100       2.189  12.431   4.707  1.00 38.06           C  
ATOM   1517 HD21 LEU A 100       2.699  13.322   4.340  1.00 38.06           H  
ATOM   1518 HD22 LEU A 100       2.891  11.598   4.718  1.00 38.06           H  
ATOM   1519 HD23 LEU A 100       1.367  12.195   4.031  1.00 38.06           H  
ATOM   1520  N   ALA A 101       5.220  11.861   9.034  1.00 33.63           N  
ATOM   1521  H   ALA A 101       4.756  12.596   9.548  1.00 33.63           H  
ATOM   1522  CA  ALA A 101       6.601  11.543   9.379  1.00 33.63           C  
ATOM   1523  HA  ALA A 101       7.215  11.656   8.485  1.00 33.63           H  
ATOM   1524  C   ALA A 101       6.748  10.086   9.852  1.00 33.63           C  
ATOM   1525  CB  ALA A 101       7.094  12.545  10.429  1.00 33.63           C  
ATOM   1526  HB1 ALA A 101       6.498  12.465  11.338  1.00 33.63           H  
ATOM   1527  HB2 ALA A 101       7.023  13.559  10.036  1.00 33.63           H  
ATOM   1528  HB3 ALA A 101       8.137  12.334  10.668  1.00 33.63           H  
ATOM   1529  O   ALA A 101       7.681   9.409   9.446  1.00 33.63           O  
ATOM   1530  N   THR A 102       5.808   9.555  10.639  1.00 37.88           N  
ATOM   1531  H   THR A 102       5.053  10.153  10.943  1.00 37.88           H  
ATOM   1532  CA  THR A 102       5.867   8.168  11.147  1.00 37.88           C  
ATOM   1533  HA  THR A 102       6.886   7.974  11.482  1.00 37.88           H  
ATOM   1534  C   THR A 102       5.556   7.129  10.058  1.00 37.88           C  
ATOM   1535  CB  THR A 102       4.935   7.969  12.356  1.00 37.88           C  
ATOM   1536  HB  THR A 102       3.899   7.951  12.019  1.00 37.88           H  
ATOM   1537  O   THR A 102       6.112   6.038  10.083  1.00 37.88           O  
ATOM   1538  CG2 THR A 102       5.244   6.695  13.139  1.00 37.88           C  
ATOM   1539 HG21 THR A 102       6.286   6.696  13.460  1.00 37.88           H  
ATOM   1540 HG22 THR A 102       4.595   6.635  14.012  1.00 37.88           H  
ATOM   1541 HG23 THR A 102       5.066   5.821  12.513  1.00 37.88           H  
ATOM   1542  OG1 THR A 102       5.085   8.988  13.313  1.00 37.88           O  
ATOM   1543  HG1 THR A 102       4.809   9.818  12.916  1.00 37.88           H  
ATOM   1544  N   LEU A 103       4.717   7.465   9.070  1.00 38.01           N  
ATOM   1545  H   LEU A 103       4.253   8.360   9.128  1.00 38.01           H  
ATOM   1546  CA  LEU A 103       4.460   6.643   7.876  1.00 38.01           C  
ATOM   1547  HA  LEU A 103       4.312   5.607   8.179  1.00 38.01           H  
ATOM   1548  C   LEU A 103       5.637   6.638   6.885  1.00 38.01           C  
ATOM   1549  CB  LEU A 103       3.187   7.170   7.184  1.00 38.01           C  
ATOM   1550  HB2 LEU A 103       3.205   6.884   6.132  1.00 38.01           H  
ATOM   1551  HB3 LEU A 103       3.201   8.260   7.213  1.00 38.01           H  
ATOM   1552  O   LEU A 103       5.756   5.714   6.082  1.00 38.01           O  
ATOM   1553  CG  LEU A 103       1.880   6.649   7.806  1.00 38.01           C  
ATOM   1554  HG  LEU A 103       1.931   6.706   8.893  1.00 38.01           H  
ATOM   1555  CD1 LEU A 103       0.697   7.499   7.336  1.00 38.01           C  
ATOM   1556 HD11 LEU A 103      -0.221   7.149   7.807  1.00 38.01           H  
ATOM   1557 HD12 LEU A 103       0.603   7.437   6.252  1.00 38.01           H  
ATOM   1558 HD13 LEU A 103       0.868   8.538   7.620  1.00 38.01           H  
ATOM   1559  CD2 LEU A 103       1.617   5.200   7.381  1.00 38.01           C  
ATOM   1560 HD21 LEU A 103       0.619   4.887   7.686  1.00 38.01           H  
ATOM   1561 HD22 LEU A 103       1.698   5.104   6.298  1.00 38.01           H  
ATOM   1562 HD23 LEU A 103       2.347   4.542   7.851  1.00 38.01           H  
ATOM   1563  N   CYS A 104       6.497   7.658   6.942  1.00 35.93           N  
ATOM   1564  H   CYS A 104       6.271   8.425   7.559  1.00 35.93           H  
ATOM   1565  CA  CYS A 104       7.637   7.840   6.045  1.00 35.93           C  
ATOM   1566  HA  CYS A 104       7.549   7.144   5.210  1.00 35.93           H  
ATOM   1567  C   CYS A 104       8.998   7.532   6.694  1.00 35.93           C  
ATOM   1568  CB  CYS A 104       7.587   9.263   5.471  1.00 35.93           C  
ATOM   1569  HB2 CYS A 104       7.559   9.987   6.286  1.00 35.93           H  
ATOM   1570  HB3 CYS A 104       8.481   9.445   4.875  1.00 35.93           H  
ATOM   1571  O   CYS A 104      10.021   7.637   6.018  1.00 35.93           O  
ATOM   1572  SG  CYS A 104       6.120   9.471   4.417  1.00 35.93           S  
ATOM   1573  HG  CYS A 104       6.424   8.512   3.537  1.00 35.93           H  
ATOM   1574  N   VAL A 105       9.044   7.146   7.974  1.00 33.24           N  
ATOM   1575  H   VAL A 105       8.180   7.081   8.492  1.00 33.24           H  
ATOM   1576  CA  VAL A 105      10.295   6.773   8.649  1.00 33.24           C  
ATOM   1577  HA  VAL A 105      11.104   7.278   8.121  1.00 33.24           H  
ATOM   1578  C   VAL A 105      10.497   5.254   8.564  1.00 33.24           C  
ATOM   1579  CB  VAL A 105      10.369   7.316  10.087  1.00 33.24           C  
ATOM   1580  HB  VAL A 105       9.435   7.103  10.608  1.00 33.24           H  
ATOM   1581  O   VAL A 105       9.668   4.490   9.053  1.00 33.24           O  
ATOM   1582  CG1 VAL A 105      11.544   6.726  10.883  1.00 33.24           C  
ATOM   1583 HG11 VAL A 105      11.617   7.221  11.851  1.00 33.24           H  
ATOM   1584 HG12 VAL A 105      11.371   5.665  11.063  1.00 33.24           H  
ATOM   1585 HG13 VAL A 105      12.478   6.851  10.336  1.00 33.24           H  
ATOM   1586  CG2 VAL A 105      10.615   8.833  10.066  1.00 33.24           C  
ATOM   1587 HG21 VAL A 105      10.046   9.311   9.269  1.00 33.24           H  
ATOM   1588 HG22 VAL A 105      11.666   9.046   9.872  1.00 33.24           H  
ATOM   1589 HG23 VAL A 105      10.328   9.264  11.025  1.00 33.24           H  
ATOM   1590  N   PRO A 106      11.594   4.779   7.951  1.00 34.97           N  
ATOM   1591  CA  PRO A 106      11.905   3.357   7.888  1.00 34.97           C  
ATOM   1592  HA  PRO A 106      11.051   2.815   7.481  1.00 34.97           H  
ATOM   1593  C   PRO A 106      12.232   2.806   9.284  1.00 34.97           C  
ATOM   1594  CB  PRO A 106      13.077   3.245   6.916  1.00 34.97           C  
ATOM   1595  HB2 PRO A 106      13.775   2.478   7.252  1.00 34.97           H  
ATOM   1596  HB3 PRO A 106      12.704   3.026   5.916  1.00 34.97           H  
ATOM   1597  O   PRO A 106      13.133   3.298   9.964  1.00 34.97           O  
ATOM   1598  CG  PRO A 106      13.719   4.632   6.929  1.00 34.97           C  
ATOM   1599  HG2 PRO A 106      14.446   4.686   7.739  1.00 34.97           H  
ATOM   1600  HG3 PRO A 106      14.166   4.893   5.970  1.00 34.97           H  
ATOM   1601  CD  PRO A 106      12.575   5.573   7.236  1.00 34.97           C  
ATOM   1602  HD2 PRO A 106      12.139   5.941   6.307  1.00 34.97           H  
ATOM   1603  HD3 PRO A 106      12.947   6.401   7.839  1.00 34.97           H  
ATOM   1604  N   ASN A 107      11.530   1.747   9.695  1.00 38.10           N  
ATOM   1605  H   ASN A 107      10.836   1.362   9.070  1.00 38.10           H  
ATOM   1606  CA  ASN A 107      11.565   1.213  11.063  1.00 38.10           C  
ATOM   1607  HA  ASN A 107      11.689   2.047  11.753  1.00 38.10           H  
ATOM   1608  C   ASN A 107      12.754   0.274  11.333  1.00 38.10           C  
ATOM   1609  CB  ASN A 107      10.211   0.544  11.356  1.00 38.10           C  
ATOM   1610  HB2 ASN A 107      10.273  -0.008  12.294  1.00 38.10           H  
ATOM   1611  HB3 ASN A 107       9.970  -0.160  10.559  1.00 38.10           H  
ATOM   1612  O   ASN A 107      12.963  -0.172  12.461  1.00 38.10           O  
ATOM   1613  CG  ASN A 107       9.088   1.556  11.510  1.00 38.10           C  
ATOM   1614  ND2 ASN A 107       7.862   1.168  11.250  1.00 38.10           N  
ATOM   1615 HD21 ASN A 107       7.165   1.897  11.313  1.00 38.10           H  
ATOM   1616 HD22 ASN A 107       7.672   0.240  10.900  1.00 38.10           H  
ATOM   1617  OD1 ASN A 107       9.286   2.692  11.898  1.00 38.10           O  
ATOM   1618  N   THR A 108      13.565  -0.023  10.315  1.00 44.23           N  
ATOM   1619  H   THR A 108      13.297   0.321   9.404  1.00 44.23           H  
ATOM   1620  CA  THR A 108      14.791  -0.817  10.446  1.00 44.23           C  
ATOM   1621  HA  THR A 108      15.104  -0.799  11.490  1.00 44.23           H  
ATOM   1622  C   THR A 108      15.935  -0.235   9.616  1.00 44.23           C  
ATOM   1623  CB  THR A 108      14.552  -2.285  10.055  1.00 44.23           C  
ATOM   1624  HB  THR A 108      15.484  -2.832  10.201  1.00 44.23           H  
ATOM   1625  O   THR A 108      15.729   0.337   8.548  1.00 44.23           O  
ATOM   1626  CG2 THR A 108      13.461  -2.984  10.862  1.00 44.23           C  
ATOM   1627 HG21 THR A 108      12.489  -2.537  10.655  1.00 44.23           H  
ATOM   1628 HG22 THR A 108      13.671  -2.891  11.928  1.00 44.23           H  
ATOM   1629 HG23 THR A 108      13.425  -4.040  10.595  1.00 44.23           H  
ATOM   1630  OG1 THR A 108      14.192  -2.377   8.701  1.00 44.23           O  
ATOM   1631  HG1 THR A 108      13.290  -2.051   8.663  1.00 44.23           H  
ATOM   1632  N   ASN A 109      17.186  -0.472  10.035  1.00 38.04           N  
ATOM   1633  H   ASN A 109      17.309  -0.854  10.961  1.00 38.04           H  
ATOM   1634  CA  ASN A 109      18.383  -0.103   9.257  1.00 38.04           C  
ATOM   1635  HA  ASN A 109      18.365   0.971   9.076  1.00 38.04           H  
ATOM   1636  C   ASN A 109      18.446  -0.767   7.866  1.00 38.04           C  
ATOM   1637  CB  ASN A 109      19.645  -0.473  10.069  1.00 38.04           C  
ATOM   1638  HB2 ASN A 109      20.495  -0.551   9.392  1.00 38.04           H  
ATOM   1639  HB3 ASN A 109      19.507  -1.435  10.563  1.00 38.04           H  
ATOM   1640  O   ASN A 109      19.254  -0.363   7.030  1.00 38.04           O  
ATOM   1641  CG  ASN A 109      20.036   0.578  11.093  1.00 38.04           C  
ATOM   1642  ND2 ASN A 109      20.809   0.217  12.089  1.00 38.04           N  
ATOM   1643 HD21 ASN A 109      21.099  -0.739  12.239  1.00 38.04           H  
ATOM   1644 HD22 ASN A 109      21.038   0.953  12.742  1.00 38.04           H  
ATOM   1645  OD1 ASN A 109      19.688   1.737  10.990  1.00 38.04           O  
ATOM   1646  N   LYS A 110      17.643  -1.812   7.632  1.00 42.23           N  
ATOM   1647  H   LYS A 110      16.974  -2.042   8.353  1.00 42.23           H  
ATOM   1648  CA  LYS A 110      17.483  -2.470   6.333  1.00 42.23           C  
ATOM   1649  HA  LYS A 110      18.425  -2.426   5.785  1.00 42.23           H  
ATOM   1650  C   LYS A 110      16.458  -1.728   5.472  1.00 42.23           C  
ATOM   1651  CB  LYS A 110      17.115  -3.943   6.564  1.00 42.23           C  
ATOM   1652  HB2 LYS A 110      16.124  -4.001   7.016  1.00 42.23           H  
ATOM   1653  HB3 LYS A 110      17.835  -4.383   7.255  1.00 42.23           H  
ATOM   1654  O   LYS A 110      16.744  -1.450   4.318  1.00 42.23           O  
ATOM   1655  CG  LYS A 110      17.131  -4.754   5.260  1.00 42.23           C  
ATOM   1656  HG2 LYS A 110      16.407  -4.332   4.563  1.00 42.23           H  
ATOM   1657  HG3 LYS A 110      18.123  -4.696   4.814  1.00 42.23           H  
ATOM   1658  CD  LYS A 110      16.773  -6.225   5.516  1.00 42.23           C  
ATOM   1659  HD2 LYS A 110      15.784  -6.273   5.971  1.00 42.23           H  
ATOM   1660  HD3 LYS A 110      17.504  -6.664   6.195  1.00 42.23           H  
ATOM   1661  CE  LYS A 110      16.768  -6.990   4.186  1.00 42.23           C  
ATOM   1662  HE2 LYS A 110      16.089  -6.482   3.502  1.00 42.23           H  
ATOM   1663  HE3 LYS A 110      17.765  -6.940   3.749  1.00 42.23           H  
ATOM   1664  NZ  LYS A 110      16.349  -8.406   4.350  1.00 42.23           N  
ATOM   1665  HZ1 LYS A 110      16.345  -8.872   3.454  1.00 42.23           H  
ATOM   1666  HZ2 LYS A 110      16.978  -8.903   4.963  1.00 42.23           H  
ATOM   1667  HZ3 LYS A 110      15.412  -8.456   4.724  1.00 42.23           H  
ATOM   1668  N   GLU A 111      15.318  -1.339   6.041  1.00 41.08           N  
ATOM   1669  H   GLU A 111      15.129  -1.594   6.999  1.00 41.08           H  
ATOM   1670  CA  GLU A 111      14.306  -0.514   5.362  1.00 41.08           C  
ATOM   1671  HA  GLU A 111      14.031  -0.974   4.413  1.00 41.08           H  
ATOM   1672  C   GLU A 111      14.829   0.886   5.041  1.00 41.08           C  
ATOM   1673  CB  GLU A 111      13.048  -0.419   6.229  1.00 41.08           C  
ATOM   1674  HB2 GLU A 111      13.352  -0.151   7.241  1.00 41.08           H  
ATOM   1675  HB3 GLU A 111      12.396   0.367   5.846  1.00 41.08           H  
ATOM   1676  O   GLU A 111      14.528   1.406   3.976  1.00 41.08           O  
ATOM   1677  CG  GLU A 111      12.270  -1.747   6.208  1.00 41.08           C  
ATOM   1678  HG2 GLU A 111      11.784  -1.844   5.237  1.00 41.08           H  
ATOM   1679  HG3 GLU A 111      12.964  -2.581   6.305  1.00 41.08           H  
ATOM   1680  CD  GLU A 111      11.227  -1.861   7.325  1.00 41.08           C  
ATOM   1681  OE1 GLU A 111      10.342  -2.737   7.191  1.00 41.08           O  
ATOM   1682  OE2 GLU A 111      11.402  -1.160   8.349  1.00 41.08           O  
ATOM   1683  N   ARG A 112      15.683   1.457   5.899  1.00 41.70           N  
ATOM   1684  H   ARG A 112      15.801   1.016   6.800  1.00 41.70           H  
ATOM   1685  CA  ARG A 112      16.324   2.756   5.657  1.00 41.70           C  
ATOM   1686  HA  ARG A 112      15.554   3.470   5.365  1.00 41.70           H  
ATOM   1687  C   ARG A 112      17.258   2.698   4.457  1.00 41.70           C  
ATOM   1688  CB  ARG A 112      17.007   3.233   6.947  1.00 41.70           C  
ATOM   1689  HB2 ARG A 112      17.916   2.658   7.119  1.00 41.70           H  
ATOM   1690  HB3 ARG A 112      16.328   3.056   7.782  1.00 41.70           H  
ATOM   1691  O   ARG A 112      17.122   3.492   3.539  1.00 41.70           O  
ATOM   1692  CG  ARG A 112      17.343   4.730   6.915  1.00 41.70           C  
ATOM   1693  HG2 ARG A 112      16.444   5.303   6.685  1.00 41.70           H  
ATOM   1694  HG3 ARG A 112      18.084   4.926   6.140  1.00 41.70           H  
ATOM   1695  CD  ARG A 112      17.897   5.171   8.275  1.00 41.70           C  
ATOM   1696  HD2 ARG A 112      18.946   4.879   8.331  1.00 41.70           H  
ATOM   1697  HD3 ARG A 112      17.344   4.666   9.067  1.00 41.70           H  
ATOM   1698  NE  ARG A 112      17.762   6.623   8.469  1.00 41.70           N  
ATOM   1699  HE  ARG A 112      17.383   7.143   7.691  1.00 41.70           H  
ATOM   1700  NH1 ARG A 112      18.882   6.768  10.465  1.00 41.70           N  
ATOM   1701 HH11 ARG A 112      19.140   5.797  10.364  1.00 41.70           H  
ATOM   1702 HH12 ARG A 112      19.210   7.322  11.243  1.00 41.70           H  
ATOM   1703  NH2 ARG A 112      17.879   8.579   9.629  1.00 41.70           N  
ATOM   1704 HH21 ARG A 112      18.221   9.124  10.408  1.00 41.70           H  
ATOM   1705 HH22 ARG A 112      17.370   9.034   8.886  1.00 41.70           H  
ATOM   1706  CZ  ARG A 112      18.173   7.315   9.516  1.00 41.70           C  
ATOM   1707  N   ARG A 113      18.091   1.656   4.400  1.00 40.00           N  
ATOM   1708  H   ARG A 113      18.106   1.032   5.194  1.00 40.00           H  
ATOM   1709  CA  ARG A 113      18.963   1.375   3.253  1.00 40.00           C  
ATOM   1710  HA  ARG A 113      19.502   2.288   3.000  1.00 40.00           H  
ATOM   1711  C   ARG A 113      18.200   1.007   1.978  1.00 40.00           C  
ATOM   1712  CB  ARG A 113      19.964   0.274   3.630  1.00 40.00           C  
ATOM   1713  HB2 ARG A 113      20.390  -0.139   2.716  1.00 40.00           H  
ATOM   1714  HB3 ARG A 113      19.461  -0.528   4.171  1.00 40.00           H  
ATOM   1715  O   ARG A 113      18.709   1.249   0.896  1.00 40.00           O  
ATOM   1716  CG  ARG A 113      21.105   0.858   4.472  1.00 40.00           C  
ATOM   1717  HG2 ARG A 113      21.567   1.663   3.899  1.00 40.00           H  
ATOM   1718  HG3 ARG A 113      20.721   1.290   5.396  1.00 40.00           H  
ATOM   1719  CD  ARG A 113      22.188  -0.184   4.778  1.00 40.00           C  
ATOM   1720  HD2 ARG A 113      23.142   0.343   4.787  1.00 40.00           H  
ATOM   1721  HD3 ARG A 113      22.217  -0.929   3.983  1.00 40.00           H  
ATOM   1722  NE  ARG A 113      21.995  -0.830   6.089  1.00 40.00           N  
ATOM   1723  HE  ARG A 113      21.119  -0.626   6.548  1.00 40.00           H  
ATOM   1724  NH1 ARG A 113      24.040  -1.873   6.173  1.00 40.00           N  
ATOM   1725 HH11 ARG A 113      24.762  -2.353   6.691  1.00 40.00           H  
ATOM   1726 HH12 ARG A 113      24.219  -1.551   5.232  1.00 40.00           H  
ATOM   1727  NH2 ARG A 113      22.729  -1.892   7.971  1.00 40.00           N  
ATOM   1728 HH21 ARG A 113      23.464  -2.371   8.472  1.00 40.00           H  
ATOM   1729 HH22 ARG A 113      21.896  -1.573   8.445  1.00 40.00           H  
ATOM   1730  CZ  ARG A 113      22.914  -1.528   6.735  1.00 40.00           C  
ATOM   1731  N   ASN A 114      17.011   0.421   2.085  1.00 39.16           N  
ATOM   1732  H   ASN A 114      16.687   0.166   3.007  1.00 39.16           H  
ATOM   1733  CA  ASN A 114      16.174   0.076   0.933  1.00 39.16           C  
ATOM   1734  HA  ASN A 114      16.803  -0.259   0.108  1.00 39.16           H  
ATOM   1735  C   ASN A 114      15.369   1.276   0.408  1.00 39.16           C  
ATOM   1736  CB  ASN A 114      15.243  -1.076   1.333  1.00 39.16           C  
ATOM   1737  HB2 ASN A 114      14.748  -0.839   2.274  1.00 39.16           H  
ATOM   1738  HB3 ASN A 114      14.465  -1.177   0.576  1.00 39.16           H  
ATOM   1739  O   ASN A 114      15.143   1.361  -0.797  1.00 39.16           O  
ATOM   1740  CG  ASN A 114      15.929  -2.425   1.450  1.00 39.16           C  
ATOM   1741  ND2 ASN A 114      15.172  -3.438   1.800  1.00 39.16           N  
ATOM   1742 HD21 ASN A 114      15.587  -4.338   1.608  1.00 39.16           H  
ATOM   1743 HD22 ASN A 114      14.173  -3.293   1.812  1.00 39.16           H  
ATOM   1744  OD1 ASN A 114      17.112  -2.627   1.221  1.00 39.16           O  
ATOM   1745  N   PHE A 115      14.970   2.189   1.299  1.00 38.29           N  
ATOM   1746  H   PHE A 115      15.135   2.002   2.278  1.00 38.29           H  
ATOM   1747  CA  PHE A 115      14.329   3.466   0.985  1.00 38.29           C  
ATOM   1748  HA  PHE A 115      13.512   3.301   0.282  1.00 38.29           H  
ATOM   1749  C   PHE A 115      15.320   4.427   0.317  1.00 38.29           C  
ATOM   1750  CB  PHE A 115      13.757   4.049   2.287  1.00 38.29           C  
ATOM   1751  HB2 PHE A 115      14.564   4.179   3.008  1.00 38.29           H  
ATOM   1752  HB3 PHE A 115      13.054   3.331   2.710  1.00 38.29           H  
ATOM   1753  O   PHE A 115      15.029   4.958  -0.746  1.00 38.29           O  
ATOM   1754  CG  PHE A 115      13.038   5.370   2.121  1.00 38.29           C  
ATOM   1755  CD1 PHE A 115      13.708   6.581   2.381  1.00 38.29           C  
ATOM   1756  HD1 PHE A 115      14.745   6.577   2.683  1.00 38.29           H  
ATOM   1757  CD2 PHE A 115      11.697   5.390   1.695  1.00 38.29           C  
ATOM   1758  HD2 PHE A 115      11.182   4.465   1.479  1.00 38.29           H  
ATOM   1759  CE1 PHE A 115      13.036   7.805   2.218  1.00 38.29           C  
ATOM   1760  HE1 PHE A 115      13.555   8.735   2.399  1.00 38.29           H  
ATOM   1761  CE2 PHE A 115      11.026   6.615   1.532  1.00 38.29           C  
ATOM   1762  HE2 PHE A 115      10.001   6.632   1.193  1.00 38.29           H  
ATOM   1763  CZ  PHE A 115      11.696   7.822   1.794  1.00 38.29           C  
ATOM   1764  HZ  PHE A 115      11.187   8.765   1.657  1.00 38.29           H  
ATOM   1765  N   GLU A 116      16.535   4.540   0.863  1.00 39.02           N  
ATOM   1766  H   GLU A 116      16.698   4.120   1.767  1.00 39.02           H  
ATOM   1767  CA  GLU A 116      17.650   5.302   0.274  1.00 39.02           C  
ATOM   1768  HA  GLU A 116      17.347   6.336   0.112  1.00 39.02           H  
ATOM   1769  C   GLU A 116      18.106   4.756  -1.094  1.00 39.02           C  
ATOM   1770  CB  GLU A 116      18.836   5.275   1.258  1.00 39.02           C  
ATOM   1771  HB2 GLU A 116      19.735   5.628   0.754  1.00 39.02           H  
ATOM   1772  HB3 GLU A 116      19.002   4.239   1.555  1.00 39.02           H  
ATOM   1773  O   GLU A 116      18.788   5.453  -1.834  1.00 39.02           O  
ATOM   1774  CG  GLU A 116      18.615   6.152   2.507  1.00 39.02           C  
ATOM   1775  HG2 GLU A 116      18.678   7.198   2.207  1.00 39.02           H  
ATOM   1776  HG3 GLU A 116      17.608   5.988   2.891  1.00 39.02           H  
ATOM   1777  CD  GLU A 116      19.621   5.885   3.646  1.00 39.02           C  
ATOM   1778  OE1 GLU A 116      19.469   6.532   4.711  1.00 39.02           O  
ATOM   1779  OE2 GLU A 116      20.478   4.974   3.519  1.00 39.02           O  
ATOM   1780  N   ARG A 117      17.739   3.514  -1.439  1.00 36.93           N  
ATOM   1781  H   ARG A 117      17.163   3.013  -0.777  1.00 36.93           H  
ATOM   1782  CA  ARG A 117      18.078   2.851  -2.712  1.00 36.93           C  
ATOM   1783  HA  ARG A 117      18.806   3.460  -3.247  1.00 36.93           H  
ATOM   1784  C   ARG A 117      16.904   2.733  -3.689  1.00 36.93           C  
ATOM   1785  CB  ARG A 117      18.701   1.476  -2.424  1.00 36.93           C  
ATOM   1786  HB2 ARG A 117      18.046   0.924  -1.750  1.00 36.93           H  
ATOM   1787  HB3 ARG A 117      18.785   0.910  -3.352  1.00 36.93           H  
ATOM   1788  O   ARG A 117      17.054   2.063  -4.704  1.00 36.93           O  
ATOM   1789  CG  ARG A 117      20.107   1.587  -1.827  1.00 36.93           C  
ATOM   1790  HG2 ARG A 117      20.774   2.049  -2.555  1.00 36.93           H  
ATOM   1791  HG3 ARG A 117      20.094   2.206  -0.930  1.00 36.93           H  
ATOM   1792  CD  ARG A 117      20.601   0.177  -1.496  1.00 36.93           C  
ATOM   1793  HD2 ARG A 117      20.699  -0.374  -2.431  1.00 36.93           H  
ATOM   1794  HD3 ARG A 117      19.860  -0.317  -0.868  1.00 36.93           H  
ATOM   1795  NE  ARG A 117      21.889   0.216  -0.786  1.00 36.93           N  
ATOM   1796  HE  ARG A 117      22.165   1.126  -0.445  1.00 36.93           H  
ATOM   1797  NH1 ARG A 117      22.413  -2.000  -1.042  1.00 36.93           N  
ATOM   1798 HH11 ARG A 117      23.082  -2.755  -1.009  1.00 36.93           H  
ATOM   1799 HH12 ARG A 117      21.543  -2.105  -1.545  1.00 36.93           H  
ATOM   1800  NH2 ARG A 117      23.854  -0.626  -0.018  1.00 36.93           N  
ATOM   1801 HH21 ARG A 117      24.539  -1.368  -0.021  1.00 36.93           H  
ATOM   1802 HH22 ARG A 117      24.134   0.319   0.201  1.00 36.93           H  
ATOM   1803  CZ  ARG A 117      22.708  -0.802  -0.615  1.00 36.93           C  
ATOM   1804  N   GLY A 118      15.733   3.288  -3.363  1.00 38.77           N  
ATOM   1805  H   GLY A 118      15.688   3.865  -2.536  1.00 38.77           H  
ATOM   1806  CA  GLY A 118      14.548   3.236  -4.233  1.00 38.77           C  
ATOM   1807  HA2 GLY A 118      14.781   3.716  -5.183  1.00 38.77           H  
ATOM   1808  HA3 GLY A 118      13.746   3.802  -3.760  1.00 38.77           H  
ATOM   1809  C   GLY A 118      14.018   1.823  -4.526  1.00 38.77           C  
ATOM   1810  O   GLY A 118      13.290   1.631  -5.489  1.00 38.77           O  
ATOM   1811  N   SER A 119      14.377   0.819  -3.716  1.00 35.70           N  
ATOM   1812  H   SER A 119      14.963   1.056  -2.928  1.00 35.70           H  
ATOM   1813  CA  SER A 119      13.993  -0.582  -3.956  1.00 35.70           C  
ATOM   1814  HA  SER A 119      14.033  -0.748  -5.033  1.00 35.70           H  
ATOM   1815  C   SER A 119      12.555  -0.877  -3.499  1.00 35.70           C  
ATOM   1816  CB  SER A 119      15.008  -1.547  -3.332  1.00 35.70           C  
ATOM   1817  HB2 SER A 119      14.728  -2.572  -3.575  1.00 35.70           H  
ATOM   1818  HB3 SER A 119      15.992  -1.344  -3.753  1.00 35.70           H  
ATOM   1819  O   SER A 119      12.213  -0.687  -2.327  1.00 35.70           O  
ATOM   1820  OG  SER A 119      15.057  -1.403  -1.925  1.00 35.70           O  
ATOM   1821  HG  SER A 119      14.780  -0.503  -1.737  1.00 35.70           H  
ATOM   1822  N   ASP A 120      11.742  -1.396  -4.420  1.00 37.59           N  
ATOM   1823  H   ASP A 120      12.142  -1.482  -5.343  1.00 37.59           H  
ATOM   1824  CA  ASP A 120      10.267  -1.485  -4.454  1.00 37.59           C  
ATOM   1825  HA  ASP A 120       9.886  -0.474  -4.594  1.00 37.59           H  
ATOM   1826  C   ASP A 120       9.497  -2.045  -3.232  1.00 37.59           C  
ATOM   1827  CB  ASP A 120       9.903  -2.284  -5.721  1.00 37.59           C  
ATOM   1828  HB2 ASP A 120       8.841  -2.531  -5.702  1.00 37.59           H  
ATOM   1829  HB3 ASP A 120      10.460  -3.220  -5.739  1.00 37.59           H  
ATOM   1830  O   ASP A 120       8.271  -1.992  -3.194  1.00 37.59           O  
ATOM   1831  CG  ASP A 120      10.165  -1.474  -6.992  1.00 37.59           C  
ATOM   1832  OD1 ASP A 120       9.638  -0.341  -7.046  1.00 37.59           O  
ATOM   1833  OD2 ASP A 120      10.928  -1.973  -7.845  1.00 37.59           O  
ATOM   1834  N   SER A 121      10.143  -2.504  -2.157  1.00 40.94           N  
ATOM   1835  H   SER A 121      11.151  -2.444  -2.191  1.00 40.94           H  
ATOM   1836  CA  SER A 121       9.455  -3.198  -1.047  1.00 40.94           C  
ATOM   1837  HA  SER A 121       8.768  -3.914  -1.499  1.00 40.94           H  
ATOM   1838  C   SER A 121       8.599  -2.318  -0.115  1.00 40.94           C  
ATOM   1839  CB  SER A 121      10.464  -4.003  -0.228  1.00 40.94           C  
ATOM   1840  HB2 SER A 121      11.019  -4.662  -0.895  1.00 40.94           H  
ATOM   1841  HB3 SER A 121       9.927  -4.616   0.496  1.00 40.94           H  
ATOM   1842  O   SER A 121       7.688  -2.829   0.542  1.00 40.94           O  
ATOM   1843  OG  SER A 121      11.370  -3.156   0.463  1.00 40.94           O  
ATOM   1844  HG  SER A 121      11.720  -2.532  -0.177  1.00 40.94           H  
ATOM   1845  N   VAL A 122       8.864  -1.008  -0.028  1.00 37.98           N  
ATOM   1846  H   VAL A 122       9.615  -0.649  -0.600  1.00 37.98           H  
ATOM   1847  CA  VAL A 122       8.059  -0.065   0.783  1.00 37.98           C  
ATOM   1848  HA  VAL A 122       7.619  -0.603   1.623  1.00 37.98           H  
ATOM   1849  C   VAL A 122       6.892   0.486  -0.039  1.00 37.98           C  
ATOM   1850  CB  VAL A 122       8.934   1.061   1.376  1.00 37.98           C  
ATOM   1851  HB  VAL A 122       9.427   1.593   0.562  1.00 37.98           H  
ATOM   1852  O   VAL A 122       5.773   0.575   0.467  1.00 37.98           O  
ATOM   1853  CG1 VAL A 122       8.116   2.071   2.192  1.00 37.98           C  
ATOM   1854 HG11 VAL A 122       8.779   2.807   2.646  1.00 37.98           H  
ATOM   1855 HG12 VAL A 122       7.422   2.604   1.541  1.00 37.98           H  
ATOM   1856 HG13 VAL A 122       7.556   1.561   2.975  1.00 37.98           H  
ATOM   1857  CG2 VAL A 122      10.012   0.484   2.307  1.00 37.98           C  
ATOM   1858 HG21 VAL A 122      10.667  -0.190   1.754  1.00 37.98           H  
ATOM   1859 HG22 VAL A 122      10.621   1.293   2.708  1.00 37.98           H  
ATOM   1860 HG23 VAL A 122       9.547  -0.057   3.130  1.00 37.98           H  
ATOM   1861  N   PHE A 123       7.123   0.768  -1.325  1.00 35.68           N  
ATOM   1862  H   PHE A 123       8.045   0.605  -1.701  1.00 35.68           H  
ATOM   1863  CA  PHE A 123       6.085   1.179  -2.272  1.00 35.68           C  
ATOM   1864  HA  PHE A 123       5.514   1.995  -1.829  1.00 35.68           H  
ATOM   1865  C   PHE A 123       5.080   0.053  -2.544  1.00 35.68           C  
ATOM   1866  CB  PHE A 123       6.726   1.704  -3.567  1.00 35.68           C  
ATOM   1867  HB2 PHE A 123       6.150   1.345  -4.420  1.00 35.68           H  
ATOM   1868  HB3 PHE A 123       7.732   1.303  -3.686  1.00 35.68           H  
ATOM   1869  O   PHE A 123       3.883   0.305  -2.456  1.00 35.68           O  
ATOM   1870  CG  PHE A 123       6.763   3.219  -3.644  1.00 35.68           C  
ATOM   1871  CD1 PHE A 123       5.653   3.916  -4.161  1.00 35.68           C  
ATOM   1872  HD1 PHE A 123       4.789   3.370  -4.509  1.00 35.68           H  
ATOM   1873  CD2 PHE A 123       7.894   3.935  -3.209  1.00 35.68           C  
ATOM   1874  HD2 PHE A 123       8.760   3.408  -2.838  1.00 35.68           H  
ATOM   1875  CE1 PHE A 123       5.677   5.320  -4.251  1.00 35.68           C  
ATOM   1876  HE1 PHE A 123       4.833   5.850  -4.667  1.00 35.68           H  
ATOM   1877  CE2 PHE A 123       7.917   5.340  -3.298  1.00 35.68           C  
ATOM   1878  HE2 PHE A 123       8.798   5.885  -2.994  1.00 35.68           H  
ATOM   1879  CZ  PHE A 123       6.810   6.031  -3.821  1.00 35.68           C  
ATOM   1880  HZ  PHE A 123       6.842   7.107  -3.907  1.00 35.68           H  
ATOM   1881  N   GLU A 124       5.519  -1.193  -2.754  1.00 36.99           N  
ATOM   1882  H   GLU A 124       6.503  -1.351  -2.919  1.00 36.99           H  
ATOM   1883  CA  GLU A 124       4.618  -2.345  -2.923  1.00 36.99           C  
ATOM   1884  HA  GLU A 124       3.897  -2.128  -3.712  1.00 36.99           H  
ATOM   1885  C   GLU A 124       3.829  -2.679  -1.653  1.00 36.99           C  
ATOM   1886  CB  GLU A 124       5.400  -3.599  -3.322  1.00 36.99           C  
ATOM   1887  HB2 GLU A 124       6.289  -3.681  -2.698  1.00 36.99           H  
ATOM   1888  HB3 GLU A 124       4.772  -4.467  -3.121  1.00 36.99           H  
ATOM   1889  O   GLU A 124       2.658  -3.054  -1.733  1.00 36.99           O  
ATOM   1890  CG  GLU A 124       5.767  -3.642  -4.809  1.00 36.99           C  
ATOM   1891  HG2 GLU A 124       4.859  -3.495  -5.393  1.00 36.99           H  
ATOM   1892  HG3 GLU A 124       6.457  -2.830  -5.039  1.00 36.99           H  
ATOM   1893  CD  GLU A 124       6.401  -4.995  -5.166  1.00 36.99           C  
ATOM   1894  OE1 GLU A 124       6.131  -5.477  -6.286  1.00 36.99           O  
ATOM   1895  OE2 GLU A 124       7.062  -5.588  -4.276  1.00 36.99           O  
ATOM   1896  N   LYS A 125       4.422  -2.514  -0.460  1.00 38.90           N  
ATOM   1897  H   LYS A 125       5.393  -2.236  -0.451  1.00 38.90           H  
ATOM   1898  CA  LYS A 125       3.693  -2.674   0.810  1.00 38.90           C  
ATOM   1899  HA  LYS A 125       3.131  -3.608   0.775  1.00 38.90           H  
ATOM   1900  C   LYS A 125       2.648  -1.580   1.001  1.00 38.90           C  
ATOM   1901  CB  LYS A 125       4.654  -2.712   2.003  1.00 38.90           C  
ATOM   1902  HB2 LYS A 125       5.489  -2.034   1.828  1.00 38.90           H  
ATOM   1903  HB3 LYS A 125       4.122  -2.361   2.888  1.00 38.90           H  
ATOM   1904  O   LYS A 125       1.519  -1.892   1.370  1.00 38.90           O  
ATOM   1905  CG  LYS A 125       5.160  -4.132   2.292  1.00 38.90           C  
ATOM   1906  HG2 LYS A 125       4.312  -4.784   2.500  1.00 38.90           H  
ATOM   1907  HG3 LYS A 125       5.706  -4.515   1.430  1.00 38.90           H  
ATOM   1908  CD  LYS A 125       6.083  -4.089   3.515  1.00 38.90           C  
ATOM   1909  HD2 LYS A 125       5.544  -3.642   4.350  1.00 38.90           H  
ATOM   1910  HD3 LYS A 125       6.941  -3.460   3.277  1.00 38.90           H  
ATOM   1911  CE  LYS A 125       6.569  -5.483   3.914  1.00 38.90           C  
ATOM   1912  HE2 LYS A 125       5.704  -6.108   4.136  1.00 38.90           H  
ATOM   1913  HE3 LYS A 125       7.097  -5.918   3.065  1.00 38.90           H  
ATOM   1914  NZ  LYS A 125       7.467  -5.393   5.094  1.00 38.90           N  
ATOM   1915  HZ1 LYS A 125       7.813  -6.302   5.367  1.00 38.90           H  
ATOM   1916  HZ2 LYS A 125       8.254  -4.792   4.894  1.00 38.90           H  
ATOM   1917  HZ3 LYS A 125       6.985  -4.978   5.879  1.00 38.90           H  
ATOM   1918  N   ASN A 126       2.983  -0.327   0.702  1.00 37.86           N  
ATOM   1919  H   ASN A 126       3.936  -0.133   0.431  1.00 37.86           H  
ATOM   1920  CA  ASN A 126       2.035   0.785   0.758  1.00 37.86           C  
ATOM   1921  HA  ASN A 126       1.513   0.754   1.715  1.00 37.86           H  
ATOM   1922  C   ASN A 126       0.944   0.661  -0.322  1.00 37.86           C  
ATOM   1923  CB  ASN A 126       2.823   2.104   0.682  1.00 37.86           C  
ATOM   1924  HB2 ASN A 126       3.523   2.071  -0.153  1.00 37.86           H  
ATOM   1925  HB3 ASN A 126       2.130   2.928   0.512  1.00 37.86           H  
ATOM   1926  O   ASN A 126      -0.217   0.955  -0.046  1.00 37.86           O  
ATOM   1927  CG  ASN A 126       3.573   2.406   1.973  1.00 37.86           C  
ATOM   1928  ND2 ASN A 126       4.602   3.217   1.919  1.00 37.86           N  
ATOM   1929 HD21 ASN A 126       5.058   3.421   2.797  1.00 37.86           H  
ATOM   1930 HD22 ASN A 126       4.927   3.581   1.035  1.00 37.86           H  
ATOM   1931  OD1 ASN A 126       3.223   1.948   3.049  1.00 37.86           O  
ATOM   1932  N   ALA A 127       1.277   0.128  -1.501  1.00 35.78           N  
ATOM   1933  H   ALA A 127       2.256  -0.021  -1.698  1.00 35.78           H  
ATOM   1934  CA  ALA A 127       0.333  -0.194  -2.569  1.00 35.78           C  
ATOM   1935  HA  ALA A 127      -0.300   0.675  -2.745  1.00 35.78           H  
ATOM   1936  C   ALA A 127      -0.589  -1.369  -2.199  1.00 35.78           C  
ATOM   1937  CB  ALA A 127       1.117  -0.477  -3.855  1.00 35.78           C  
ATOM   1938  HB1 ALA A 127       0.422  -0.672  -4.672  1.00 35.78           H  
ATOM   1939  HB2 ALA A 127       1.731   0.385  -4.116  1.00 35.78           H  
ATOM   1940  HB3 ALA A 127       1.757  -1.349  -3.724  1.00 35.78           H  
ATOM   1941  O   ALA A 127      -1.786  -1.298  -2.458  1.00 35.78           O  
ATOM   1942  N   ARG A 128      -0.086  -2.409  -1.518  1.00 35.36           N  
ATOM   1943  H   ARG A 128       0.918  -2.462  -1.422  1.00 35.36           H  
ATOM   1944  CA  ARG A 128      -0.907  -3.513  -0.978  1.00 35.36           C  
ATOM   1945  HA  ARG A 128      -1.565  -3.873  -1.769  1.00 35.36           H  
ATOM   1946  C   ARG A 128      -1.827  -3.068   0.155  1.00 35.36           C  
ATOM   1947  CB  ARG A 128      -0.019  -4.678  -0.509  1.00 35.36           C  
ATOM   1948  HB2 ARG A 128      -0.468  -5.140   0.370  1.00 35.36           H  
ATOM   1949  HB3 ARG A 128       0.970  -4.316  -0.226  1.00 35.36           H  
ATOM   1950  O   ARG A 128      -2.976  -3.498   0.212  1.00 35.36           O  
ATOM   1951  CG  ARG A 128       0.090  -5.754  -1.594  1.00 35.36           C  
ATOM   1952  HG2 ARG A 128       0.504  -5.316  -2.502  1.00 35.36           H  
ATOM   1953  HG3 ARG A 128      -0.906  -6.142  -1.809  1.00 35.36           H  
ATOM   1954  CD  ARG A 128       0.991  -6.898  -1.120  1.00 35.36           C  
ATOM   1955  HD2 ARG A 128       0.655  -7.228  -0.137  1.00 35.36           H  
ATOM   1956  HD3 ARG A 128       2.011  -6.522  -1.044  1.00 35.36           H  
ATOM   1957  NE  ARG A 128       0.942  -8.040  -2.050  1.00 35.36           N  
ATOM   1958  HE  ARG A 128       0.294  -7.965  -2.821  1.00 35.36           H  
ATOM   1959  NH1 ARG A 128       2.594  -9.305  -1.077  1.00 35.36           N  
ATOM   1960 HH11 ARG A 128       3.202 -10.110  -1.118  1.00 35.36           H  
ATOM   1961 HH12 ARG A 128       2.781  -8.541  -0.444  1.00 35.36           H  
ATOM   1962  NH2 ARG A 128       1.524 -10.081  -2.875  1.00 35.36           N  
ATOM   1963 HH21 ARG A 128       0.873  -9.957  -3.637  1.00 35.36           H  
ATOM   1964 HH22 ARG A 128       2.111 -10.903  -2.862  1.00 35.36           H  
ATOM   1965  CZ  ARG A 128       1.683  -9.133  -1.996  1.00 35.36           C  
ATOM   1966  N   ILE A 129      -1.353  -2.188   1.037  1.00 36.21           N  
ATOM   1967  H   ILE A 129      -0.381  -1.923   0.966  1.00 36.21           H  
ATOM   1968  CA  ILE A 129      -2.181  -1.583   2.087  1.00 36.21           C  
ATOM   1969  HA  ILE A 129      -2.707  -2.379   2.614  1.00 36.21           H  
ATOM   1970  C   ILE A 129      -3.267  -0.703   1.445  1.00 36.21           C  
ATOM   1971  CB  ILE A 129      -1.292  -0.847   3.119  1.00 36.21           C  
ATOM   1972  HB  ILE A 129      -0.616  -0.181   2.582  1.00 36.21           H  
ATOM   1973  O   ILE A 129      -4.425  -0.809   1.829  1.00 36.21           O  
ATOM   1974  CG1 ILE A 129      -0.462  -1.877   3.926  1.00 36.21           C  
ATOM   1975 HG12 ILE A 129      -0.016  -2.608   3.250  1.00 36.21           H  
ATOM   1976 HG13 ILE A 129      -1.122  -2.427   4.597  1.00 36.21           H  
ATOM   1977  CG2 ILE A 129      -2.135  -0.003   4.094  1.00 36.21           C  
ATOM   1978 HG21 ILE A 129      -2.828  -0.647   4.635  1.00 36.21           H  
ATOM   1979 HG22 ILE A 129      -2.698   0.756   3.551  1.00 36.21           H  
ATOM   1980 HG23 ILE A 129      -1.490   0.517   4.802  1.00 36.21           H  
ATOM   1981  CD1 ILE A 129       0.678  -1.259   4.748  1.00 36.21           C  
ATOM   1982 HD11 ILE A 129       1.274  -2.057   5.191  1.00 36.21           H  
ATOM   1983 HD12 ILE A 129       1.318  -0.659   4.101  1.00 36.21           H  
ATOM   1984 HD13 ILE A 129       0.282  -0.636   5.550  1.00 36.21           H  
ATOM   1985  N   ALA A 130      -2.948   0.078   0.408  1.00 32.38           N  
ATOM   1986  H   ALA A 130      -1.978   0.169   0.145  1.00 32.38           H  
ATOM   1987  CA  ALA A 130      -3.934   0.846  -0.359  1.00 32.38           C  
ATOM   1988  HA  ALA A 130      -4.513   1.452   0.337  1.00 32.38           H  
ATOM   1989  C   ALA A 130      -4.943  -0.047  -1.122  1.00 32.38           C  
ATOM   1990  CB  ALA A 130      -3.175   1.797  -1.293  1.00 32.38           C  
ATOM   1991  HB1 ALA A 130      -3.884   2.424  -1.832  1.00 32.38           H  
ATOM   1992  HB2 ALA A 130      -2.592   1.229  -2.017  1.00 32.38           H  
ATOM   1993  HB3 ALA A 130      -2.507   2.436  -0.714  1.00 32.38           H  
ATOM   1994  O   ALA A 130      -6.140   0.248  -1.127  1.00 32.38           O  
ATOM   1995  N   GLN A 131      -4.499  -1.182  -1.679  1.00 32.90           N  
ATOM   1996  H   GLN A 131      -3.501  -1.329  -1.708  1.00 32.90           H  
ATOM   1997  CA  GLN A 131      -5.353  -2.194  -2.323  1.00 32.90           C  
ATOM   1998  HA  GLN A 131      -5.939  -1.713  -3.106  1.00 32.90           H  
ATOM   1999  C   GLN A 131      -6.353  -2.837  -1.346  1.00 32.90           C  
ATOM   2000  CB  GLN A 131      -4.481  -3.294  -2.957  1.00 32.90           C  
ATOM   2001  HB2 GLN A 131      -5.088  -4.189  -3.100  1.00 32.90           H  
ATOM   2002  HB3 GLN A 131      -3.678  -3.549  -2.267  1.00 32.90           H  
ATOM   2003  O   GLN A 131      -7.512  -3.023  -1.712  1.00 32.90           O  
ATOM   2004  CG  GLN A 131      -3.893  -2.918  -4.327  1.00 32.90           C  
ATOM   2005  HG2 GLN A 131      -3.422  -1.936  -4.277  1.00 32.90           H  
ATOM   2006  HG3 GLN A 131      -4.705  -2.860  -5.053  1.00 32.90           H  
ATOM   2007  CD  GLN A 131      -2.860  -3.927  -4.835  1.00 32.90           C  
ATOM   2008  NE2 GLN A 131      -2.439  -3.813  -6.076  1.00 32.90           N  
ATOM   2009 HE21 GLN A 131      -1.750  -4.486  -6.380  1.00 32.90           H  
ATOM   2010 HE22 GLN A 131      -2.776  -3.079  -6.681  1.00 32.90           H  
ATOM   2011  OE1 GLN A 131      -2.412  -4.830  -4.142  1.00 32.90           O  
ATOM   2012  N   LEU A 132      -5.946  -3.123  -0.102  1.00 32.35           N  
ATOM   2013  H   LEU A 132      -4.970  -2.982   0.116  1.00 32.35           H  
ATOM   2014  CA  LEU A 132      -6.809  -3.690   0.950  1.00 32.35           C  
ATOM   2015  HA  LEU A 132      -7.314  -4.568   0.547  1.00 32.35           H  
ATOM   2016  C   LEU A 132      -7.931  -2.738   1.411  1.00 32.35           C  
ATOM   2017  CB  LEU A 132      -5.924  -4.119   2.140  1.00 32.35           C  
ATOM   2018  HB2 LEU A 132      -6.513  -4.103   3.057  1.00 32.35           H  
ATOM   2019  HB3 LEU A 132      -5.124  -3.389   2.262  1.00 32.35           H  
ATOM   2020  O   LEU A 132      -8.924  -3.198   1.971  1.00 32.35           O  
ATOM   2021  CG  LEU A 132      -5.321  -5.527   1.975  1.00 32.35           C  
ATOM   2022  HG  LEU A 132      -4.998  -5.670   0.944  1.00 32.35           H  
ATOM   2023  CD1 LEU A 132      -4.106  -5.701   2.888  1.00 32.35           C  
ATOM   2024 HD11 LEU A 132      -4.396  -5.550   3.928  1.00 32.35           H  
ATOM   2025 HD12 LEU A 132      -3.343  -4.973   2.612  1.00 32.35           H  
ATOM   2026 HD13 LEU A 132      -3.696  -6.703   2.764  1.00 32.35           H  
ATOM   2027  CD2 LEU A 132      -6.341  -6.611   2.340  1.00 32.35           C  
ATOM   2028 HD21 LEU A 132      -6.656  -6.499   3.378  1.00 32.35           H  
ATOM   2029 HD22 LEU A 132      -5.896  -7.596   2.202  1.00 32.35           H  
ATOM   2030 HD23 LEU A 132      -7.215  -6.532   1.694  1.00 32.35           H  
ATOM   2031  N   PHE A 133      -7.806  -1.433   1.146  1.00 31.93           N  
ATOM   2032  H   PHE A 133      -6.950  -1.130   0.704  1.00 31.93           H  
ATOM   2033  CA  PHE A 133      -8.805  -0.408   1.479  1.00 31.93           C  
ATOM   2034  HA  PHE A 133      -9.587  -0.873   2.080  1.00 31.93           H  
ATOM   2035  C   PHE A 133      -9.544   0.162   0.252  1.00 31.93           C  
ATOM   2036  CB  PHE A 133      -8.155   0.681   2.353  1.00 31.93           C  
ATOM   2037  HB2 PHE A 133      -8.864   1.495   2.498  1.00 31.93           H  
ATOM   2038  HB3 PHE A 133      -7.293   1.089   1.825  1.00 31.93           H  
ATOM   2039  O   PHE A 133     -10.195   1.201   0.359  1.00 31.93           O  
ATOM   2040  CG  PHE A 133      -7.738   0.201   3.733  1.00 31.93           C  
ATOM   2041  CD1 PHE A 133      -8.714  -0.144   4.687  1.00 31.93           C  
ATOM   2042  HD1 PHE A 133      -9.761  -0.078   4.433  1.00 31.93           H  
ATOM   2043  CD2 PHE A 133      -6.379   0.110   4.079  1.00 31.93           C  
ATOM   2044  HD2 PHE A 133      -5.626   0.435   3.376  1.00 31.93           H  
ATOM   2045  CE1 PHE A 133      -8.330  -0.602   5.961  1.00 31.93           C  
ATOM   2046  HE1 PHE A 133      -9.083  -0.884   6.682  1.00 31.93           H  
ATOM   2047  CE2 PHE A 133      -5.992  -0.377   5.339  1.00 31.93           C  
ATOM   2048  HE2 PHE A 133      -4.944  -0.462   5.587  1.00 31.93           H  
ATOM   2049  CZ  PHE A 133      -6.968  -0.731   6.284  1.00 31.93           C  
ATOM   2050  HZ  PHE A 133      -6.672  -1.097   7.256  1.00 31.93           H  
ATOM   2051  N   GLY A 134      -9.464  -0.497  -0.912  1.00 27.02           N  
ATOM   2052  H   GLY A 134      -8.916  -1.345  -0.949  1.00 27.02           H  
ATOM   2053  CA  GLY A 134     -10.169  -0.073  -2.131  1.00 27.02           C  
ATOM   2054  HA2 GLY A 134     -10.107  -0.876  -2.866  1.00 27.02           H  
ATOM   2055  HA3 GLY A 134     -11.220   0.097  -1.897  1.00 27.02           H  
ATOM   2056  C   GLY A 134      -9.617   1.202  -2.782  1.00 27.02           C  
ATOM   2057  O   GLY A 134     -10.294   1.817  -3.601  1.00 27.02           O  
ATOM   2058  N   LEU A 135      -8.392   1.610  -2.441  1.00 34.78           N  
ATOM   2059  H   LEU A 135      -7.865   1.042  -1.793  1.00 34.78           H  
ATOM   2060  CA  LEU A 135      -7.692   2.740  -3.053  1.00 34.78           C  
ATOM   2061  HA  LEU A 135      -8.411   3.400  -3.538  1.00 34.78           H  
ATOM   2062  C   LEU A 135      -6.764   2.211  -4.153  1.00 34.78           C  
ATOM   2063  CB  LEU A 135      -6.956   3.540  -1.962  1.00 34.78           C  
ATOM   2064  HB2 LEU A 135      -6.292   4.262  -2.437  1.00 34.78           H  
ATOM   2065  HB3 LEU A 135      -6.333   2.849  -1.395  1.00 34.78           H  
ATOM   2066  O   LEU A 135      -5.547   2.159  -3.999  1.00 34.78           O  
ATOM   2067  CG  LEU A 135      -7.885   4.289  -0.990  1.00 34.78           C  
ATOM   2068  HG  LEU A 135      -8.699   3.638  -0.669  1.00 34.78           H  
ATOM   2069  CD1 LEU A 135      -7.096   4.706   0.253  1.00 34.78           C  
ATOM   2070 HD11 LEU A 135      -6.711   3.816   0.750  1.00 34.78           H  
ATOM   2071 HD12 LEU A 135      -6.263   5.348  -0.032  1.00 34.78           H  
ATOM   2072 HD13 LEU A 135      -7.751   5.236   0.944  1.00 34.78           H  
ATOM   2073  CD2 LEU A 135      -8.475   5.553  -1.625  1.00 34.78           C  
ATOM   2074 HD21 LEU A 135      -7.676   6.220  -1.949  1.00 34.78           H  
ATOM   2075 HD22 LEU A 135      -9.110   6.066  -0.902  1.00 34.78           H  
ATOM   2076 HD23 LEU A 135      -9.085   5.280  -2.485  1.00 34.78           H  
ATOM   2077  N   GLN A 136      -7.353   1.766  -5.261  1.00 29.84           N  
ATOM   2078  H   GLN A 136      -8.359   1.834  -5.324  1.00 29.84           H  
ATOM   2079  CA  GLN A 136      -6.621   1.442  -6.485  1.00 29.84           C  
ATOM   2080  HA  GLN A 136      -5.584   1.199  -6.255  1.00 29.84           H  
ATOM   2081  C   GLN A 136      -6.644   2.683  -7.383  1.00 29.84           C  
ATOM   2082  CB  GLN A 136      -7.261   0.225  -7.176  1.00 29.84           C  
ATOM   2083  HB2 GLN A 136      -6.748   0.070  -8.125  1.00 29.84           H  
ATOM   2084  HB3 GLN A 136      -8.311   0.429  -7.386  1.00 29.84           H  
ATOM   2085  O   GLN A 136      -7.731   3.128  -7.739  1.00 29.84           O  
ATOM   2086  CG  GLN A 136      -7.152  -1.065  -6.341  1.00 29.84           C  
ATOM   2087  HG2 GLN A 136      -6.115  -1.194  -6.029  1.00 29.84           H  
ATOM   2088  HG3 GLN A 136      -7.770  -0.977  -5.447  1.00 29.84           H  
ATOM   2089  CD  GLN A 136      -7.581  -2.315  -7.110  1.00 29.84           C  
ATOM   2090  NE2 GLN A 136      -7.434  -3.491  -6.541  1.00 29.84           N  
ATOM   2091 HE21 GLN A 136      -7.742  -4.274  -7.101  1.00 29.84           H  
ATOM   2092 HE22 GLN A 136      -7.113  -3.586  -5.588  1.00 29.84           H  
ATOM   2093  OE1 GLN A 136      -8.047  -2.274  -8.233  1.00 29.84           O  
ATOM   2094  N   SER A 137      -5.486   3.279  -7.703  1.00 33.22           N  
ATOM   2095  H   SER A 137      -4.624   2.922  -7.316  1.00 33.22           H  
ATOM   2096  CA  SER A 137      -5.431   4.413  -8.645  1.00 33.22           C  
ATOM   2097  HA  SER A 137      -6.462   4.742  -8.775  1.00 33.22           H  
ATOM   2098  C   SER A 137      -4.797   5.715  -8.115  1.00 33.22           C  
ATOM   2099  CB  SER A 137      -5.052   3.928 -10.050  1.00 33.22           C  
ATOM   2100  HB2 SER A 137      -4.567   4.712 -10.632  1.00 33.22           H  
ATOM   2101  HB3 SER A 137      -4.395   3.060  -9.996  1.00 33.22           H  
ATOM   2102  O   SER A 137      -4.887   5.991  -6.921  1.00 33.22           O  
ATOM   2103  OG  SER A 137      -6.272   3.592 -10.681  1.00 33.22           O  
ATOM   2104  HG  SER A 137      -6.111   3.329 -11.590  1.00 33.22           H  
ATOM   2105  N   ALA A 138      -4.385   6.634  -9.001  1.00 32.64           N  
ATOM   2106  H   ALA A 138      -4.364   6.348  -9.969  1.00 32.64           H  
ATOM   2107  CA  ALA A 138      -4.299   8.092  -8.797  1.00 32.64           C  
ATOM   2108  HA  ALA A 138      -3.322   8.315  -8.368  1.00 32.64           H  
ATOM   2109  C   ALA A 138      -5.370   8.763  -7.874  1.00 32.64           C  
ATOM   2110  CB  ALA A 138      -4.350   8.705 -10.204  1.00 32.64           C  
ATOM   2111  HB1 ALA A 138      -3.535   8.316 -10.814  1.00 32.64           H  
ATOM   2112  HB2 ALA A 138      -5.299   8.476 -10.689  1.00 32.64           H  
ATOM   2113  HB3 ALA A 138      -4.240   9.787 -10.137  1.00 32.64           H  
ATOM   2114  O   ALA A 138      -5.073   9.802  -7.270  1.00 32.64           O  
ATOM   2115  N   PRO A 139      -6.585   8.209  -7.668  1.00 34.33           N  
ATOM   2116  CA  PRO A 139      -7.548   8.599  -6.634  1.00 34.33           C  
ATOM   2117  HA  PRO A 139      -7.945   9.573  -6.920  1.00 34.33           H  
ATOM   2118  C   PRO A 139      -7.069   8.708  -5.180  1.00 34.33           C  
ATOM   2119  CB  PRO A 139      -8.705   7.587  -6.725  1.00 34.33           C  
ATOM   2120  HB2 PRO A 139      -8.965   7.160  -5.756  1.00 34.33           H  
ATOM   2121  HB3 PRO A 139      -9.580   8.071  -7.160  1.00 34.33           H  
ATOM   2122  O   PRO A 139      -7.751   9.383  -4.421  1.00 34.33           O  
ATOM   2123  CG  PRO A 139      -8.203   6.502  -7.668  1.00 34.33           C  
ATOM   2124  HG2 PRO A 139      -9.015   6.024  -8.216  1.00 34.33           H  
ATOM   2125  HG3 PRO A 139      -7.614   5.773  -7.112  1.00 34.33           H  
ATOM   2126  CD  PRO A 139      -7.321   7.344  -8.573  1.00 34.33           C  
ATOM   2127  HD2 PRO A 139      -7.960   7.971  -9.194  1.00 34.33           H  
ATOM   2128  HD3 PRO A 139      -6.737   6.737  -9.264  1.00 34.33           H  
ATOM   2129  N   ALA A 140      -5.953   8.117  -4.737  1.00 33.05           N  
ATOM   2130  H   ALA A 140      -5.445   7.500  -5.355  1.00 33.05           H  
ATOM   2131  CA  ALA A 140      -5.526   8.258  -3.332  1.00 33.05           C  
ATOM   2132  HA  ALA A 140      -6.388   8.076  -2.691  1.00 33.05           H  
ATOM   2133  C   ALA A 140      -5.012   9.674  -3.000  1.00 33.05           C  
ATOM   2134  CB  ALA A 140      -4.480   7.184  -3.021  1.00 33.05           C  
ATOM   2135  HB1 ALA A 140      -3.597   7.327  -3.643  1.00 33.05           H  
ATOM   2136  HB2 ALA A 140      -4.896   6.196  -3.220  1.00 33.05           H  
ATOM   2137  HB3 ALA A 140      -4.191   7.244  -1.971  1.00 33.05           H  
ATOM   2138  O   ALA A 140      -5.414  10.271  -1.998  1.00 33.05           O  
ATOM   2139  N   GLY A 141      -4.187  10.243  -3.887  1.00 36.68           N  
ATOM   2140  H   GLY A 141      -3.920   9.707  -4.700  1.00 36.68           H  
ATOM   2141  CA  GLY A 141      -3.753  11.640  -3.803  1.00 36.68           C  
ATOM   2142  HA2 GLY A 141      -3.316  11.835  -2.824  1.00 36.68           H  
ATOM   2143  HA3 GLY A 141      -3.002  11.831  -4.569  1.00 36.68           H  
ATOM   2144  C   GLY A 141      -4.920  12.600  -4.022  1.00 36.68           C  
ATOM   2145  O   GLY A 141      -5.059  13.579  -3.295  1.00 36.68           O  
ATOM   2146  N   LEU A 142      -5.829  12.261  -4.943  1.00 37.33           N  
ATOM   2147  H   LEU A 142      -5.648  11.450  -5.517  1.00 37.33           H  
ATOM   2148  CA  LEU A 142      -7.042  13.034  -5.199  1.00 37.33           C  
ATOM   2149  HA  LEU A 142      -6.747  14.074  -5.339  1.00 37.33           H  
ATOM   2150  C   LEU A 142      -8.039  12.986  -4.029  1.00 37.33           C  
ATOM   2151  CB  LEU A 142      -7.689  12.511  -6.488  1.00 37.33           C  
ATOM   2152  HB2 LEU A 142      -6.928  12.351  -7.251  1.00 37.33           H  
ATOM   2153  HB3 LEU A 142      -8.146  11.550  -6.253  1.00 37.33           H  
ATOM   2154  O   LEU A 142      -8.651  13.999  -3.735  1.00 37.33           O  
ATOM   2155  CG  LEU A 142      -8.773  13.446  -7.047  1.00 37.33           C  
ATOM   2156  HG  LEU A 142      -9.415  13.793  -6.237  1.00 37.33           H  
ATOM   2157  CD1 LEU A 142      -8.156  14.663  -7.740  1.00 37.33           C  
ATOM   2158 HD11 LEU A 142      -7.550  14.347  -8.588  1.00 37.33           H  
ATOM   2159 HD12 LEU A 142      -8.942  15.347  -8.060  1.00 37.33           H  
ATOM   2160 HD13 LEU A 142      -7.518  15.207  -7.043  1.00 37.33           H  
ATOM   2161  CD2 LEU A 142      -9.653  12.675  -8.030  1.00 37.33           C  
ATOM   2162 HD21 LEU A 142     -10.474  13.306  -8.370  1.00 37.33           H  
ATOM   2163 HD22 LEU A 142      -9.061  12.337  -8.880  1.00 37.33           H  
ATOM   2164 HD23 LEU A 142     -10.082  11.805  -7.532  1.00 37.33           H  
ATOM   2165  N   ALA A 143      -8.205  11.859  -3.334  1.00 37.83           N  
ATOM   2166  H   ALA A 143      -7.737  11.025  -3.658  1.00 37.83           H  
ATOM   2167  CA  ALA A 143      -9.107  11.725  -2.188  1.00 37.83           C  
ATOM   2168  HA  ALA A 143     -10.062  12.189  -2.435  1.00 37.83           H  
ATOM   2169  C   ALA A 143      -8.554  12.423  -0.938  1.00 37.83           C  
ATOM   2170  CB  ALA A 143      -9.354  10.236  -1.917  1.00 37.83           C  
ATOM   2171  HB1 ALA A 143     -10.023  10.125  -1.064  1.00 37.83           H  
ATOM   2172  HB2 ALA A 143      -9.819   9.777  -2.789  1.00 37.83           H  
ATOM   2173  HB3 ALA A 143      -8.412   9.731  -1.705  1.00 37.83           H  
ATOM   2174  O   ALA A 143      -9.316  13.006  -0.163  1.00 37.83           O  
ATOM   2175  N   LEU A 144      -7.229  12.400  -0.757  1.00 40.92           N  
ATOM   2176  H   LEU A 144      -6.666  11.853  -1.393  1.00 40.92           H  
ATOM   2177  CA  LEU A 144      -6.535  13.189   0.258  1.00 40.92           C  
ATOM   2178  HA  LEU A 144      -7.006  13.001   1.222  1.00 40.92           H  
ATOM   2179  C   LEU A 144      -6.668  14.692  -0.041  1.00 40.92           C  
ATOM   2180  CB  LEU A 144      -5.071  12.718   0.309  1.00 40.92           C  
ATOM   2181  HB2 LEU A 144      -5.052  11.638   0.456  1.00 40.92           H  
ATOM   2182  HB3 LEU A 144      -4.605  12.927  -0.654  1.00 40.92           H  
ATOM   2183  O   LEU A 144      -7.063  15.456   0.836  1.00 40.92           O  
ATOM   2184  CG  LEU A 144      -4.224  13.375   1.413  1.00 40.92           C  
ATOM   2185  HG  LEU A 144      -4.260  14.459   1.306  1.00 40.92           H  
ATOM   2186  CD1 LEU A 144      -4.713  12.994   2.814  1.00 40.92           C  
ATOM   2187 HD11 LEU A 144      -4.732  11.910   2.922  1.00 40.92           H  
ATOM   2188 HD12 LEU A 144      -4.037  13.417   3.557  1.00 40.92           H  
ATOM   2189 HD13 LEU A 144      -5.707  13.408   2.987  1.00 40.92           H  
ATOM   2190  CD2 LEU A 144      -2.771  12.926   1.274  1.00 40.92           C  
ATOM   2191 HD21 LEU A 144      -2.694  11.844   1.382  1.00 40.92           H  
ATOM   2192 HD22 LEU A 144      -2.159  13.409   2.036  1.00 40.92           H  
ATOM   2193 HD23 LEU A 144      -2.387  13.216   0.296  1.00 40.92           H  
ATOM   2194  N   TRP A 145      -6.453  15.095  -1.295  1.00 41.99           N  
ATOM   2195  H   TRP A 145      -6.088  14.423  -1.955  1.00 41.99           H  
ATOM   2196  CA  TRP A 145      -6.630  16.466  -1.778  1.00 41.99           C  
ATOM   2197  HA  TRP A 145      -6.024  17.137  -1.169  1.00 41.99           H  
ATOM   2198  C   TRP A 145      -8.087  16.946  -1.672  1.00 41.99           C  
ATOM   2199  CB  TRP A 145      -6.102  16.529  -3.214  1.00 41.99           C  
ATOM   2200  HB2 TRP A 145      -5.082  16.145  -3.224  1.00 41.99           H  
ATOM   2201  HB3 TRP A 145      -6.708  15.886  -3.852  1.00 41.99           H  
ATOM   2202  O   TRP A 145      -8.344  17.999  -1.105  1.00 41.99           O  
ATOM   2203  CG  TRP A 145      -6.050  17.888  -3.818  1.00 41.99           C  
ATOM   2204  CD1 TRP A 145      -6.942  18.395  -4.695  1.00 41.99           C  
ATOM   2205  HD1 TRP A 145      -7.818  17.882  -5.065  1.00 41.99           H  
ATOM   2206  CD2 TRP A 145      -5.052  18.932  -3.604  1.00 41.99           C  
ATOM   2207  CE2 TRP A 145      -5.431  20.071  -4.372  1.00 41.99           C  
ATOM   2208  CE3 TRP A 145      -3.874  19.037  -2.833  1.00 41.99           C  
ATOM   2209  HE3 TRP A 145      -3.540  18.191  -2.252  1.00 41.99           H  
ATOM   2210  NE1 TRP A 145      -6.558  19.670  -5.049  1.00 41.99           N  
ATOM   2211  HE1 TRP A 145      -7.084  20.240  -5.696  1.00 41.99           H  
ATOM   2212  CH2 TRP A 145      -3.542  21.345  -3.571  1.00 41.99           C  
ATOM   2213  HH2 TRP A 145      -2.960  22.254  -3.552  1.00 41.99           H  
ATOM   2214  CZ2 TRP A 145      -4.711  21.269  -4.346  1.00 41.99           C  
ATOM   2215  HZ2 TRP A 145      -5.055  22.117  -4.919  1.00 41.99           H  
ATOM   2216  CZ3 TRP A 145      -3.122  20.229  -2.824  1.00 41.99           C  
ATOM   2217  HZ3 TRP A 145      -2.216  20.291  -2.240  1.00 41.99           H  
ATOM   2218  N   GLN A 146      -9.068  16.138  -2.085  1.00 43.02           N  
ATOM   2219  H   GLN A 146      -8.800  15.294  -2.571  1.00 43.02           H  
ATOM   2220  CA  GLN A 146     -10.506  16.416  -1.945  1.00 43.02           C  
ATOM   2221  HA  GLN A 146     -10.731  17.373  -2.416  1.00 43.02           H  
ATOM   2222  C   GLN A 146     -10.955  16.510  -0.480  1.00 43.02           C  
ATOM   2223  CB  GLN A 146     -11.325  15.315  -2.638  1.00 43.02           C  
ATOM   2224  HB2 GLN A 146     -10.919  14.341  -2.364  1.00 43.02           H  
ATOM   2225  HB3 GLN A 146     -12.351  15.359  -2.271  1.00 43.02           H  
ATOM   2226  O   GLN A 146     -11.926  17.204  -0.178  1.00 43.02           O  
ATOM   2227  CG  GLN A 146     -11.382  15.454  -4.167  1.00 43.02           C  
ATOM   2228  HG2 GLN A 146     -10.378  15.526  -4.585  1.00 43.02           H  
ATOM   2229  HG3 GLN A 146     -11.901  16.381  -4.414  1.00 43.02           H  
ATOM   2230  CD  GLN A 146     -12.121  14.294  -4.831  1.00 43.02           C  
ATOM   2231  NE2 GLN A 146     -12.262  14.316  -6.137  1.00 43.02           N  
ATOM   2232 HE21 GLN A 146     -11.893  15.091  -6.669  1.00 43.02           H  
ATOM   2233 HE22 GLN A 146     -12.759  13.536  -6.545  1.00 43.02           H  
ATOM   2234  OE1 GLN A 146     -12.625  13.376  -4.201  1.00 43.02           O  
ATOM   2235  N   ARG A 147     -10.276  15.822   0.448  1.00 41.02           N  
ATOM   2236  H   ARG A 147      -9.522  15.228   0.136  1.00 41.02           H  
ATOM   2237  CA  ARG A 147     -10.520  15.954   1.895  1.00 41.02           C  
ATOM   2238  HA  ARG A 147     -11.588  16.088   2.063  1.00 41.02           H  
ATOM   2239  C   ARG A 147      -9.879  17.215   2.474  1.00 41.02           C  
ATOM   2240  CB  ARG A 147     -10.065  14.687   2.636  1.00 41.02           C  
ATOM   2241  HB2 ARG A 147      -9.895  14.934   3.684  1.00 41.02           H  
ATOM   2242  HB3 ARG A 147      -9.126  14.327   2.217  1.00 41.02           H  
ATOM   2243  O   ARG A 147     -10.549  17.901   3.241  1.00 41.02           O  
ATOM   2244  CG  ARG A 147     -11.135  13.588   2.574  1.00 41.02           C  
ATOM   2245  HG2 ARG A 147     -11.380  13.370   1.534  1.00 41.02           H  
ATOM   2246  HG3 ARG A 147     -12.033  13.938   3.083  1.00 41.02           H  
ATOM   2247  CD  ARG A 147     -10.629  12.311   3.252  1.00 41.02           C  
ATOM   2248  HD2 ARG A 147      -9.783  11.931   2.678  1.00 41.02           H  
ATOM   2249  HD3 ARG A 147     -10.288  12.561   4.257  1.00 41.02           H  
ATOM   2250  NE  ARG A 147     -11.681  11.278   3.335  1.00 41.02           N  
ATOM   2251  HE  ARG A 147     -12.570  11.501   2.910  1.00 41.02           H  
ATOM   2252  NH1 ARG A 147     -10.422   9.665   4.377  1.00 41.02           N  
ATOM   2253 HH11 ARG A 147     -10.325   8.731   4.748  1.00 41.02           H  
ATOM   2254 HH12 ARG A 147      -9.625  10.285   4.345  1.00 41.02           H  
ATOM   2255  NH2 ARG A 147     -12.552   9.239   3.875  1.00 41.02           N  
ATOM   2256 HH21 ARG A 147     -13.437   9.499   3.462  1.00 41.02           H  
ATOM   2257 HH22 ARG A 147     -12.428   8.305   4.237  1.00 41.02           H  
ATOM   2258  CZ  ARG A 147     -11.548  10.072   3.861  1.00 41.02           C  
ATOM   2259  N   LEU A 148      -8.657  17.562   2.065  1.00 39.82           N  
ATOM   2260  H   LEU A 148      -8.163  16.929   1.451  1.00 39.82           H  
ATOM   2261  CA  LEU A 148      -7.988  18.821   2.429  1.00 39.82           C  
ATOM   2262  HA  LEU A 148      -7.980  18.922   3.514  1.00 39.82           H  
ATOM   2263  C   LEU A 148      -8.748  20.046   1.889  1.00 39.82           C  
ATOM   2264  CB  LEU A 148      -6.536  18.792   1.911  1.00 39.82           C  
ATOM   2265  HB2 LEU A 148      -6.545  18.499   0.861  1.00 39.82           H  
ATOM   2266  HB3 LEU A 148      -6.122  19.799   1.961  1.00 39.82           H  
ATOM   2267  O   LEU A 148      -8.943  21.020   2.610  1.00 39.82           O  
ATOM   2268  CG  LEU A 148      -5.601  17.848   2.692  1.00 39.82           C  
ATOM   2269  HG  LEU A 148      -6.070  16.870   2.805  1.00 39.82           H  
ATOM   2270  CD1 LEU A 148      -4.287  17.666   1.933  1.00 39.82           C  
ATOM   2271 HD11 LEU A 148      -4.486  17.241   0.949  1.00 39.82           H  
ATOM   2272 HD12 LEU A 148      -3.631  16.988   2.479  1.00 39.82           H  
ATOM   2273 HD13 LEU A 148      -3.788  18.627   1.813  1.00 39.82           H  
ATOM   2274  CD2 LEU A 148      -5.279  18.393   4.086  1.00 39.82           C  
ATOM   2275 HD21 LEU A 148      -4.576  17.729   4.587  1.00 39.82           H  
ATOM   2276 HD22 LEU A 148      -6.184  18.459   4.690  1.00 39.82           H  
ATOM   2277 HD23 LEU A 148      -4.831  19.383   4.003  1.00 39.82           H  
ATOM   2278  N   GLN A 149      -9.294  19.957   0.674  1.00 41.19           N  
ATOM   2279  H   GLN A 149      -9.029  19.169   0.101  1.00 41.19           H  
ATOM   2280  CA  GLN A 149     -10.157  20.975   0.067  1.00 41.19           C  
ATOM   2281  HA  GLN A 149      -9.622  21.924   0.019  1.00 41.19           H  
ATOM   2282  C   GLN A 149     -11.459  21.214   0.836  1.00 41.19           C  
ATOM   2283  CB  GLN A 149     -10.538  20.532  -1.347  1.00 41.19           C  
ATOM   2284  HB2 GLN A 149     -11.408  21.100  -1.675  1.00 41.19           H  
ATOM   2285  HB3 GLN A 149     -10.820  19.480  -1.318  1.00 41.19           H  
ATOM   2286  O   GLN A 149     -11.998  22.311   0.769  1.00 41.19           O  
ATOM   2287  CG  GLN A 149      -9.437  20.753  -2.391  1.00 41.19           C  
ATOM   2288  HG2 GLN A 149      -8.507  20.267  -2.096  1.00 41.19           H  
ATOM   2289  HG3 GLN A 149      -9.244  21.822  -2.479  1.00 41.19           H  
ATOM   2290  CD  GLN A 149      -9.875  20.217  -3.747  1.00 41.19           C  
ATOM   2291  NE2 GLN A 149      -9.279  20.669  -4.819  1.00 41.19           N  
ATOM   2292 HE21 GLN A 149      -9.863  20.545  -5.634  1.00 41.19           H  
ATOM   2293 HE22 GLN A 149      -8.652  21.456  -4.737  1.00 41.19           H  
ATOM   2294  OE1 GLN A 149     -10.785  19.411  -3.872  1.00 41.19           O  
ATOM   2295  N   ARG A 150     -11.997  20.219   1.554  1.00 38.26           N  
ATOM   2296  H   ARG A 150     -11.505  19.338   1.579  1.00 38.26           H  
ATOM   2297  CA  ARG A 150     -13.232  20.375   2.349  1.00 38.26           C  
ATOM   2298  HA  ARG A 150     -13.894  21.071   1.833  1.00 38.26           H  
ATOM   2299  C   ARG A 150     -12.989  21.025   3.714  1.00 38.26           C  
ATOM   2300  CB  ARG A 150     -13.955  19.026   2.474  1.00 38.26           C  
ATOM   2301  HB2 ARG A 150     -13.243  18.268   2.798  1.00 38.26           H  
ATOM   2302  HB3 ARG A 150     -14.738  19.105   3.228  1.00 38.26           H  
ATOM   2303  O   ARG A 150     -13.952  21.378   4.392  1.00 38.26           O  
ATOM   2304  CG  ARG A 150     -14.607  18.604   1.149  1.00 38.26           C  
ATOM   2305  HG2 ARG A 150     -13.866  18.614   0.350  1.00 38.26           H  
ATOM   2306  HG3 ARG A 150     -15.396  19.311   0.890  1.00 38.26           H  
ATOM   2307  CD  ARG A 150     -15.207  17.201   1.288  1.00 38.26           C  
ATOM   2308  HD2 ARG A 150     -14.451  16.543   1.716  1.00 38.26           H  
ATOM   2309  HD3 ARG A 150     -16.058  17.254   1.967  1.00 38.26           H  
ATOM   2310  NE  ARG A 150     -15.622  16.651  -0.016  1.00 38.26           N  
ATOM   2311  HE  ARG A 150     -15.237  17.107  -0.831  1.00 38.26           H  
ATOM   2312  NH1 ARG A 150     -16.815  14.855   0.773  1.00 38.26           N  
ATOM   2313 HH11 ARG A 150     -16.682  15.200   1.713  1.00 38.26           H  
ATOM   2314 HH12 ARG A 150     -17.393  14.047   0.591  1.00 38.26           H  
ATOM   2315  NH2 ARG A 150     -16.564  15.128  -1.426  1.00 38.26           N  
ATOM   2316 HH21 ARG A 150     -16.177  15.621  -2.218  1.00 38.26           H  
ATOM   2317 HH22 ARG A 150     -17.090  14.281  -1.586  1.00 38.26           H  
ATOM   2318  CZ  ARG A 150     -16.330  15.553  -0.217  1.00 38.26           C  
ATOM   2319  N   MET A 151     -11.732  21.216   4.118  1.00 35.75           N  
ATOM   2320  H   MET A 151     -10.979  20.944   3.502  1.00 35.75           H  
ATOM   2321  CA  MET A 151     -11.384  21.975   5.317  1.00 35.75           C  
ATOM   2322  HA  MET A 151     -12.153  21.825   6.075  1.00 35.75           H  
ATOM   2323  C   MET A 151     -11.333  23.475   4.987  1.00 35.75           C  
ATOM   2324  CB  MET A 151     -10.055  21.462   5.901  1.00 35.75           C  
ATOM   2325  HB2 MET A 151      -9.718  22.166   6.663  1.00 35.75           H  
ATOM   2326  HB3 MET A 151      -9.292  21.419   5.125  1.00 35.75           H  
ATOM   2327  O   MET A 151     -10.385  23.952   4.369  1.00 35.75           O  
ATOM   2328  CG  MET A 151     -10.198  20.087   6.564  1.00 35.75           C  
ATOM   2329  HG2 MET A 151     -10.979  20.151   7.322  1.00 35.75           H  
ATOM   2330  HG3 MET A 151     -10.498  19.351   5.818  1.00 35.75           H  
ATOM   2331  SD  MET A 151      -8.668  19.523   7.361  1.00 35.75           S  
ATOM   2332  CE  MET A 151      -9.332  18.374   8.597  1.00 35.75           C  
ATOM   2333  HE1 MET A 151      -9.891  17.582   8.099  1.00 35.75           H  
ATOM   2334  HE2 MET A 151      -8.508  17.935   9.160  1.00 35.75           H  
ATOM   2335  HE3 MET A 151      -9.988  18.910   9.283  1.00 35.75           H  
ATOM   2336  N   GLN A 152     -12.333  24.245   5.441  1.00 35.20           N  
ATOM   2337  H   GLN A 152     -13.114  23.780   5.881  1.00 35.20           H  
ATOM   2338  CA  GLN A 152     -12.445  25.704   5.215  1.00 35.20           C  
ATOM   2339  HA  GLN A 152     -12.613  25.889   4.154  1.00 35.20           H  
ATOM   2340  C   GLN A 152     -11.194  26.512   5.616  1.00 35.20           C  
ATOM   2341  CB  GLN A 152     -13.636  26.254   6.020  1.00 35.20           C  
ATOM   2342  HB2 GLN A 152     -13.528  27.337   6.093  1.00 35.20           H  
ATOM   2343  HB3 GLN A 152     -13.610  25.849   7.032  1.00 35.20           H  
ATOM   2344  O   GLN A 152     -10.968  27.606   5.105  1.00 35.20           O  
ATOM   2345  CG  GLN A 152     -15.006  25.981   5.384  1.00 35.20           C  
ATOM   2346  HG2 GLN A 152     -15.009  26.367   4.365  1.00 35.20           H  
ATOM   2347  HG3 GLN A 152     -15.186  24.907   5.346  1.00 35.20           H  
ATOM   2348  CD  GLN A 152     -16.145  26.643   6.161  1.00 35.20           C  
ATOM   2349  NE2 GLN A 152     -17.344  26.668   5.622  1.00 35.20           N  
ATOM   2350 HE21 GLN A 152     -18.070  27.100   6.175  1.00 35.20           H  
ATOM   2351 HE22 GLN A 152     -17.512  26.274   4.707  1.00 35.20           H  
ATOM   2352  OE1 GLN A 152     -15.986  27.156   7.256  1.00 35.20           O  
ATOM   2353  N   VAL A 153     -10.374  25.981   6.526  1.00 34.87           N  
ATOM   2354  H   VAL A 153     -10.620  25.077   6.903  1.00 34.87           H  
ATOM   2355  CA  VAL A 153      -9.124  26.604   6.987  1.00 34.87           C  
ATOM   2356  HA  VAL A 153      -9.316  27.651   7.221  1.00 34.87           H  
ATOM   2357  C   VAL A 153      -8.046  26.582   5.897  1.00 34.87           C  
ATOM   2358  CB  VAL A 153      -8.639  25.904   8.272  1.00 34.87           C  
ATOM   2359  HB  VAL A 153      -8.446  24.854   8.052  1.00 34.87           H  
ATOM   2360  O   VAL A 153      -7.337  27.568   5.723  1.00 34.87           O  
ATOM   2361  CG1 VAL A 153      -7.356  26.528   8.828  1.00 34.87           C  
ATOM   2362 HG11 VAL A 153      -7.070  26.033   9.757  1.00 34.87           H  
ATOM   2363 HG12 VAL A 153      -7.504  27.591   9.019  1.00 34.87           H  
ATOM   2364 HG13 VAL A 153      -6.536  26.408   8.120  1.00 34.87           H  
ATOM   2365  CG2 VAL A 153      -9.708  25.979   9.375  1.00 34.87           C  
ATOM   2366 HG21 VAL A 153     -10.615  25.451   9.077  1.00 34.87           H  
ATOM   2367 HG22 VAL A 153      -9.332  25.509  10.284  1.00 34.87           H  
ATOM   2368 HG23 VAL A 153      -9.950  27.020   9.591  1.00 34.87           H  
ATOM   2369  N   PHE A 154      -7.965  25.505   5.110  1.00 34.04           N  
ATOM   2370  H   PHE A 154      -8.649  24.769   5.211  1.00 34.04           H  
ATOM   2371  CA  PHE A 154      -6.972  25.360   4.042  1.00 34.04           C  
ATOM   2372  HA  PHE A 154      -6.001  25.671   4.427  1.00 34.04           H  
ATOM   2373  C   PHE A 154      -7.298  26.267   2.842  1.00 34.04           C  
ATOM   2374  CB  PHE A 154      -6.886  23.874   3.654  1.00 34.04           C  
ATOM   2375  HB2 PHE A 154      -7.600  23.659   2.859  1.00 34.04           H  
ATOM   2376  HB3 PHE A 154      -7.172  23.259   4.508  1.00 34.04           H  
ATOM   2377  O   PHE A 154      -6.407  26.871   2.253  1.00 34.04           O  
ATOM   2378  CG  PHE A 154      -5.499  23.435   3.233  1.00 34.04           C  
ATOM   2379  CD1 PHE A 154      -5.132  23.431   1.875  1.00 34.04           C  
ATOM   2380  HD1 PHE A 154      -5.838  23.754   1.123  1.00 34.04           H  
ATOM   2381  CD2 PHE A 154      -4.563  23.042   4.210  1.00 34.04           C  
ATOM   2382  HD2 PHE A 154      -4.832  23.055   5.256  1.00 34.04           H  
ATOM   2383  CE1 PHE A 154      -3.838  23.032   1.495  1.00 34.04           C  
ATOM   2384  HE1 PHE A 154      -3.548  23.044   0.455  1.00 34.04           H  
ATOM   2385  CE2 PHE A 154      -3.268  22.649   3.830  1.00 34.04           C  
ATOM   2386  HE2 PHE A 154      -2.540  22.369   4.578  1.00 34.04           H  
ATOM   2387  CZ  PHE A 154      -2.905  22.645   2.473  1.00 34.04           C  
ATOM   2388  HZ  PHE A 154      -1.903  22.367   2.182  1.00 34.04           H  
ATOM   2389  N   GLN A 155      -8.591  26.451   2.548  1.00 37.95           N  
ATOM   2390  H   GLN A 155      -9.271  25.913   3.066  1.00 37.95           H  
ATOM   2391  CA  GLN A 155      -9.070  27.357   1.496  1.00 37.95           C  
ATOM   2392  HA  GLN A 155      -8.552  27.132   0.563  1.00 37.95           H  
ATOM   2393  C   GLN A 155      -8.808  28.840   1.809  1.00 37.95           C  
ATOM   2394  CB  GLN A 155     -10.577  27.153   1.292  1.00 37.95           C  
ATOM   2395  HB2 GLN A 155     -11.092  27.335   2.236  1.00 37.95           H  
ATOM   2396  HB3 GLN A 155     -10.923  27.893   0.571  1.00 37.95           H  
ATOM   2397  O   GLN A 155      -8.530  29.618   0.903  1.00 37.95           O  
ATOM   2398  CG  GLN A 155     -10.960  25.762   0.766  1.00 37.95           C  
ATOM   2399  HG2 GLN A 155     -10.697  24.996   1.496  1.00 37.95           H  
ATOM   2400  HG3 GLN A 155     -10.413  25.565  -0.156  1.00 37.95           H  
ATOM   2401  CD  GLN A 155     -12.458  25.666   0.477  1.00 37.95           C  
ATOM   2402  NE2 GLN A 155     -12.910  24.660  -0.227  1.00 37.95           N  
ATOM   2403 HE21 GLN A 155     -12.331  23.840  -0.338  1.00 37.95           H  
ATOM   2404 HE22 GLN A 155     -13.907  24.649  -0.389  1.00 37.95           H  
ATOM   2405  OE1 GLN A 155     -13.272  26.472   0.894  1.00 37.95           O  
ATOM   2406  N   LYS A 156      -8.879  29.241   3.087  1.00 43.20           N  
ATOM   2407  H   LYS A 156      -9.139  28.560   3.786  1.00 43.20           H  
ATOM   2408  CA  LYS A 156      -8.585  30.623   3.510  1.00 43.20           C  
ATOM   2409  HA  LYS A 156      -9.000  31.314   2.776  1.00 43.20           H  
ATOM   2410  C   LYS A 156      -7.089  30.939   3.542  1.00 43.20           C  
ATOM   2411  CB  LYS A 156      -9.216  30.909   4.880  1.00 43.20           C  
ATOM   2412  HB2 LYS A 156      -8.758  31.810   5.287  1.00 43.20           H  
ATOM   2413  HB3 LYS A 156      -9.007  30.084   5.561  1.00 43.20           H  
ATOM   2414  O   LYS A 156      -6.725  32.090   3.337  1.00 43.20           O  
ATOM   2415  CG  LYS A 156     -10.729  31.146   4.784  1.00 43.20           C  
ATOM   2416  HG2 LYS A 156     -10.921  31.954   4.079  1.00 43.20           H  
ATOM   2417  HG3 LYS A 156     -11.222  30.241   4.427  1.00 43.20           H  
ATOM   2418  CD  LYS A 156     -11.288  31.531   6.158  1.00 43.20           C  
ATOM   2419  HD2 LYS A 156     -11.107  30.713   6.856  1.00 43.20           H  
ATOM   2420  HD3 LYS A 156     -10.775  32.425   6.512  1.00 43.20           H  
ATOM   2421  CE  LYS A 156     -12.791  31.805   6.057  1.00 43.20           C  
ATOM   2422  HE2 LYS A 156     -12.949  32.587   5.314  1.00 43.20           H  
ATOM   2423  HE3 LYS A 156     -13.283  30.901   5.697  1.00 43.20           H  
ATOM   2424  NZ  LYS A 156     -13.357  32.216   7.365  1.00 43.20           N  
ATOM   2425  HZ1 LYS A 156     -14.347  32.399   7.279  1.00 43.20           H  
ATOM   2426  HZ2 LYS A 156     -12.903  33.057   7.694  1.00 43.20           H  
ATOM   2427  HZ3 LYS A 156     -13.224  31.487   8.051  1.00 43.20           H  
ATOM   2428  N   ALA A 157      -6.243  29.945   3.819  1.00 35.38           N  
ATOM   2429  H   ALA A 157      -6.620  29.030   4.022  1.00 35.38           H  
ATOM   2430  CA  ALA A 157      -4.793  30.120   3.896  1.00 35.38           C  
ATOM   2431  HA  ALA A 157      -4.575  31.080   4.364  1.00 35.38           H  
ATOM   2432  C   ALA A 157      -4.115  30.141   2.512  1.00 35.38           C  
ATOM   2433  CB  ALA A 157      -4.235  29.017   4.802  1.00 35.38           C  
ATOM   2434  HB1 ALA A 157      -4.676  29.091   5.796  1.00 35.38           H  
ATOM   2435  HB2 ALA A 157      -3.154  29.129   4.883  1.00 35.38           H  
ATOM   2436  HB3 ALA A 157      -4.457  28.037   4.379  1.00 35.38           H  
ATOM   2437  O   ALA A 157      -3.096  30.807   2.352  1.00 35.38           O  
ATOM   2438  N   PHE A 158      -4.696  29.466   1.511  1.00 43.72           N  
ATOM   2439  H   PHE A 158      -5.505  28.898   1.719  1.00 43.72           H  
ATOM   2440  CA  PHE A 158      -4.120  29.344   0.167  1.00 43.72           C  
ATOM   2441  HA  PHE A 158      -3.370  30.120   0.012  1.00 43.72           H  
ATOM   2442  C   PHE A 158      -5.200  29.502  -0.924  1.00 43.72           C  
ATOM   2443  CB  PHE A 158      -3.393  27.996   0.068  1.00 43.72           C  
ATOM   2444  HB2 PHE A 158      -4.126  27.194   0.155  1.00 43.72           H  
ATOM   2445  HB3 PHE A 158      -2.930  27.930  -0.917  1.00 43.72           H  
ATOM   2446  O   PHE A 158      -5.741  28.503  -1.407  1.00 43.72           O  
ATOM   2447  CG  PHE A 158      -2.319  27.775   1.114  1.00 43.72           C  
ATOM   2448  CD1 PHE A 158      -1.031  28.310   0.927  1.00 43.72           C  
ATOM   2449  HD1 PHE A 158      -0.802  28.876   0.037  1.00 43.72           H  
ATOM   2450  CD2 PHE A 158      -2.609  27.036   2.278  1.00 43.72           C  
ATOM   2451  HD2 PHE A 158      -3.593  26.614   2.418  1.00 43.72           H  
ATOM   2452  CE1 PHE A 158      -0.034  28.097   1.896  1.00 43.72           C  
ATOM   2453  HE1 PHE A 158       0.962  28.485   1.744  1.00 43.72           H  
ATOM   2454  CE2 PHE A 158      -1.613  26.832   3.249  1.00 43.72           C  
ATOM   2455  HE2 PHE A 158      -1.824  26.246   4.132  1.00 43.72           H  
ATOM   2456  CZ  PHE A 158      -0.323  27.356   3.054  1.00 43.72           C  
ATOM   2457  HZ  PHE A 158       0.457  27.167   3.777  1.00 43.72           H  
ATOM   2458  N   PRO A 159      -5.535  30.738  -1.341  1.00 49.95           N  
ATOM   2459  CA  PRO A 159      -6.523  31.007  -2.396  1.00 49.95           C  
ATOM   2460  HA  PRO A 159      -7.508  30.706  -2.039  1.00 49.95           H  
ATOM   2461  C   PRO A 159      -6.226  30.282  -3.722  1.00 49.95           C  
ATOM   2462  CB  PRO A 159      -6.488  32.527  -2.594  1.00 49.95           C  
ATOM   2463  HB2 PRO A 159      -7.474  32.923  -2.835  1.00 49.95           H  
ATOM   2464  HB3 PRO A 159      -5.775  32.786  -3.378  1.00 49.95           H  
ATOM   2465  O   PRO A 159      -7.132  29.906  -4.465  1.00 49.95           O  
ATOM   2466  CG  PRO A 159      -5.971  33.066  -1.262  1.00 49.95           C  
ATOM   2467  HG2 PRO A 159      -5.467  34.025  -1.379  1.00 49.95           H  
ATOM   2468  HG3 PRO A 159      -6.799  33.148  -0.557  1.00 49.95           H  
ATOM   2469  CD  PRO A 159      -5.013  31.979  -0.792  1.00 49.95           C  
ATOM   2470  HD2 PRO A 159      -4.017  32.167  -1.192  1.00 49.95           H  
ATOM   2471  HD3 PRO A 159      -4.983  31.959   0.297  1.00 49.95           H  
ATOM   2472  N   GLU A 160      -4.950  30.019  -4.001  1.00 54.68           N  
ATOM   2473  H   GLU A 160      -4.245  30.374  -3.371  1.00 54.68           H  
ATOM   2474  CA  GLU A 160      -4.475  29.283  -5.174  1.00 54.68           C  
ATOM   2475  HA  GLU A 160      -4.875  29.743  -6.077  1.00 54.68           H  
ATOM   2476  C   GLU A 160      -4.921  27.814  -5.169  1.00 54.68           C  
ATOM   2477  CB  GLU A 160      -2.943  29.354  -5.234  1.00 54.68           C  
ATOM   2478  HB2 GLU A 160      -2.614  28.765  -6.090  1.00 54.68           H  
ATOM   2479  HB3 GLU A 160      -2.519  28.902  -4.338  1.00 54.68           H  
ATOM   2480  O   GLU A 160      -5.115  27.224  -6.230  1.00 54.68           O  
ATOM   2481  CG  GLU A 160      -2.398  30.778  -5.408  1.00 54.68           C  
ATOM   2482  HG2 GLU A 160      -1.364  30.697  -5.746  1.00 54.68           H  
ATOM   2483  HG3 GLU A 160      -2.961  31.277  -6.197  1.00 54.68           H  
ATOM   2484  CD  GLU A 160      -2.412  31.640  -4.138  1.00 54.68           C  
ATOM   2485  OE1 GLU A 160      -2.172  32.859  -4.263  1.00 54.68           O  
ATOM   2486  OE2 GLU A 160      -2.578  31.127  -3.009  1.00 54.68           O  
ATOM   2487  N   VAL A 161      -5.168  27.229  -3.990  1.00 46.08           N  
ATOM   2488  H   VAL A 161      -5.045  27.777  -3.152  1.00 46.08           H  
ATOM   2489  CA  VAL A 161      -5.723  25.870  -3.856  1.00 46.08           C  
ATOM   2490  HA  VAL A 161      -5.147  25.195  -4.488  1.00 46.08           H  
ATOM   2491  C   VAL A 161      -7.172  25.827  -4.351  1.00 46.08           C  
ATOM   2492  CB  VAL A 161      -5.613  25.373  -2.398  1.00 46.08           C  
ATOM   2493  HB  VAL A 161      -6.118  26.075  -1.735  1.00 46.08           H  
ATOM   2494  O   VAL A 161      -7.597  24.820  -4.916  1.00 46.08           O  
ATOM   2495  CG1 VAL A 161      -6.264  24.000  -2.186  1.00 46.08           C  
ATOM   2496 HG11 VAL A 161      -5.865  23.283  -2.903  1.00 46.08           H  
ATOM   2497 HG12 VAL A 161      -7.344  24.072  -2.309  1.00 46.08           H  
ATOM   2498 HG13 VAL A 161      -6.058  23.643  -1.177  1.00 46.08           H  
ATOM   2499  CG2 VAL A 161      -4.147  25.241  -1.969  1.00 46.08           C  
ATOM   2500 HG21 VAL A 161      -3.597  26.158  -2.184  1.00 46.08           H  
ATOM   2501 HG22 VAL A 161      -3.674  24.414  -2.499  1.00 46.08           H  
ATOM   2502 HG23 VAL A 161      -4.092  25.049  -0.897  1.00 46.08           H  
ATOM   2503  N   GLN A 162      -7.923  26.925  -4.205  1.00 49.73           N  
ATOM   2504  H   GLN A 162      -7.499  27.739  -3.785  1.00 49.73           H  
ATOM   2505  CA  GLN A 162      -9.284  27.053  -4.734  1.00 49.73           C  
ATOM   2506  HA  GLN A 162      -9.816  26.122  -4.538  1.00 49.73           H  
ATOM   2507  C   GLN A 162      -9.286  27.272  -6.255  1.00 49.73           C  
ATOM   2508  CB  GLN A 162      -9.999  28.184  -3.979  1.00 49.73           C  
ATOM   2509  HB2 GLN A 162      -9.839  28.044  -2.910  1.00 49.73           H  
ATOM   2510  HB3 GLN A 162      -9.578  29.147  -4.269  1.00 49.73           H  
ATOM   2511  O   GLN A 162     -10.129  26.707  -6.952  1.00 49.73           O  
ATOM   2512  CG  GLN A 162     -11.510  28.200  -4.242  1.00 49.73           C  
ATOM   2513  HG2 GLN A 162     -11.697  28.417  -5.294  1.00 49.73           H  
ATOM   2514  HG3 GLN A 162     -11.921  27.216  -4.016  1.00 49.73           H  
ATOM   2515  CD  GLN A 162     -12.249  29.234  -3.397  1.00 49.73           C  
ATOM   2516  NE2 GLN A 162     -13.563  29.241  -3.430  1.00 49.73           N  
ATOM   2517 HE21 GLN A 162     -14.004  29.954  -2.867  1.00 49.73           H  
ATOM   2518 HE22 GLN A 162     -14.066  28.607  -4.035  1.00 49.73           H  
ATOM   2519  OE1 GLN A 162     -11.688  30.050  -2.688  1.00 49.73           O  
ATOM   2520  N   ALA A 163      -8.313  28.021  -6.785  1.00 56.52           N  
ATOM   2521  H   ALA A 163      -7.675  28.493  -6.161  1.00 56.52           H  
ATOM   2522  CA  ALA A 163      -8.099  28.142  -8.228  1.00 56.52           C  
ATOM   2523  HA  ALA A 163      -9.030  28.462  -8.696  1.00 56.52           H  
ATOM   2524  C   ALA A 163      -7.709  26.791  -8.855  1.00 56.52           C  
ATOM   2525  CB  ALA A 163      -7.035  29.219  -8.481  1.00 56.52           C  
ATOM   2526  HB1 ALA A 163      -6.082  28.921  -8.044  1.00 56.52           H  
ATOM   2527  HB2 ALA A 163      -7.352  30.164  -8.041  1.00 56.52           H  
ATOM   2528  HB3 ALA A 163      -6.903  29.354  -9.555  1.00 56.52           H  
ATOM   2529  O   ALA A 163      -8.262  26.399  -9.881  1.00 56.52           O  
ATOM   2530  N   LEU A 164      -6.824  26.038  -8.195  1.00 55.86           N  
ATOM   2531  H   LEU A 164      -6.360  26.443  -7.393  1.00 55.86           H  
ATOM   2532  CA  LEU A 164      -6.430  24.690  -8.598  1.00 55.86           C  
ATOM   2533  HA  LEU A 164      -6.108  24.734  -9.638  1.00 55.86           H  
ATOM   2534  C   LEU A 164      -7.607  23.701  -8.529  1.00 55.86           C  
ATOM   2535  CB  LEU A 164      -5.230  24.273  -7.726  1.00 55.86           C  
ATOM   2536  HB2 LEU A 164      -5.544  24.257  -6.682  1.00 55.86           H  
ATOM   2537  HB3 LEU A 164      -4.454  25.032  -7.827  1.00 55.86           H  
ATOM   2538  O   LEU A 164      -7.769  22.886  -9.430  1.00 55.86           O  
ATOM   2539  CG  LEU A 164      -4.611  22.907  -8.066  1.00 55.86           C  
ATOM   2540  HG  LEU A 164      -5.325  22.117  -7.831  1.00 55.86           H  
ATOM   2541  CD1 LEU A 164      -4.205  22.812  -9.531  1.00 55.86           C  
ATOM   2542 HD11 LEU A 164      -3.614  23.688  -9.796  1.00 55.86           H  
ATOM   2543 HD12 LEU A 164      -5.092  22.764 -10.163  1.00 55.86           H  
ATOM   2544 HD13 LEU A 164      -3.614  21.911  -9.697  1.00 55.86           H  
ATOM   2545  CD2 LEU A 164      -3.346  22.688  -7.237  1.00 55.86           C  
ATOM   2546 HD21 LEU A 164      -3.512  22.960  -6.195  1.00 55.86           H  
ATOM   2547 HD22 LEU A 164      -3.046  21.642  -7.296  1.00 55.86           H  
ATOM   2548 HD23 LEU A 164      -2.539  23.314  -7.619  1.00 55.86           H  
ATOM   2549  N   ASP A 165      -8.477  23.799  -7.518  1.00 54.07           N  
ATOM   2550  H   ASP A 165      -8.278  24.454  -6.775  1.00 54.07           H  
ATOM   2551  CA  ASP A 165      -9.715  23.007  -7.444  1.00 54.07           C  
ATOM   2552  HA  ASP A 165      -9.450  21.951  -7.502  1.00 54.07           H  
ATOM   2553  C   ASP A 165     -10.668  23.302  -8.610  1.00 54.07           C  
ATOM   2554  CB  ASP A 165     -10.436  23.269  -6.108  1.00 54.07           C  
ATOM   2555  HB2 ASP A 165      -9.719  23.202  -5.289  1.00 54.07           H  
ATOM   2556  HB3 ASP A 165     -10.837  24.283  -6.105  1.00 54.07           H  
ATOM   2557  O   ASP A 165     -11.188  22.382  -9.239  1.00 54.07           O  
ATOM   2558  CG  ASP A 165     -11.582  22.280  -5.840  1.00 54.07           C  
ATOM   2559  OD1 ASP A 165     -11.545  21.135  -6.343  1.00 54.07           O  
ATOM   2560  OD2 ASP A 165     -12.514  22.609  -5.073  1.00 54.07           O  
ATOM   2561  N   GLY A 166     -10.861  24.581  -8.947  1.00 57.35           N  
ATOM   2562  H   GLY A 166     -10.416  25.299  -8.394  1.00 57.35           H  
ATOM   2563  CA  GLY A 166     -11.670  24.980 -10.101  1.00 57.35           C  
ATOM   2564  HA2 GLY A 166     -11.658  26.067 -10.180  1.00 57.35           H  
ATOM   2565  HA3 GLY A 166     -12.697  24.644  -9.960  1.00 57.35           H  
ATOM   2566  C   GLY A 166     -11.144  24.399 -11.417  1.00 57.35           C  
ATOM   2567  O   GLY A 166     -11.926  23.912 -12.230  1.00 57.35           O  
ATOM   2568  N   LEU A 167      -9.819  24.375 -11.593  1.00 56.69           N  
ATOM   2569  H   LEU A 167      -9.241  24.803 -10.884  1.00 56.69           H  
ATOM   2570  CA  LEU A 167      -9.161  23.808 -12.774  1.00 56.69           C  
ATOM   2571  HA  LEU A 167      -9.655  24.188 -13.669  1.00 56.69           H  
ATOM   2572  C   LEU A 167      -9.279  22.276 -12.845  1.00 56.69           C  
ATOM   2573  CB  LEU A 167      -7.688  24.257 -12.788  1.00 56.69           C  
ATOM   2574  HB2 LEU A 167      -7.231  23.975 -11.840  1.00 56.69           H  
ATOM   2575  HB3 LEU A 167      -7.165  23.718 -13.579  1.00 56.69           H  
ATOM   2576  O   LEU A 167      -9.458  21.737 -13.930  1.00 56.69           O  
ATOM   2577  CG  LEU A 167      -7.490  25.769 -13.017  1.00 56.69           C  
ATOM   2578  HG  LEU A 167      -8.151  26.340 -12.366  1.00 56.69           H  
ATOM   2579  CD1 LEU A 167      -6.046  26.159 -12.702  1.00 56.69           C  
ATOM   2580 HD11 LEU A 167      -5.914  27.229 -12.860  1.00 56.69           H  
ATOM   2581 HD12 LEU A 167      -5.375  25.608 -13.361  1.00 56.69           H  
ATOM   2582 HD13 LEU A 167      -5.820  25.923 -11.663  1.00 56.69           H  
ATOM   2583  CD2 LEU A 167      -7.788  26.178 -14.459  1.00 56.69           C  
ATOM   2584 HD21 LEU A 167      -7.627  27.249 -14.582  1.00 56.69           H  
ATOM   2585 HD22 LEU A 167      -7.128  25.647 -15.145  1.00 56.69           H  
ATOM   2586 HD23 LEU A 167      -8.825  25.957 -14.711  1.00 56.69           H  
ATOM   2587  N   LEU A 168      -9.228  21.574 -11.706  1.00 53.51           N  
ATOM   2588  H   LEU A 168      -9.048  22.083 -10.853  1.00 53.51           H  
ATOM   2589  CA  LEU A 168      -9.311  20.105 -11.642  1.00 53.51           C  
ATOM   2590  HA  LEU A 168      -8.792  19.689 -12.506  1.00 53.51           H  
ATOM   2591  C   LEU A 168     -10.742  19.547 -11.713  1.00 53.51           C  
ATOM   2592  CB  LEU A 168      -8.634  19.621 -10.346  1.00 53.51           C  
ATOM   2593  HB2 LEU A 168      -8.832  18.556 -10.223  1.00 53.51           H  
ATOM   2594  HB3 LEU A 168      -9.095  20.143  -9.507  1.00 53.51           H  
ATOM   2595  O   LEU A 168     -10.920  18.349 -11.954  1.00 53.51           O  
ATOM   2596  CG  LEU A 168      -7.112  19.832 -10.290  1.00 53.51           C  
ATOM   2597  HG  LEU A 168      -6.866  20.873 -10.496  1.00 53.51           H  
ATOM   2598  CD1 LEU A 168      -6.598  19.468  -8.895  1.00 53.51           C  
ATOM   2599 HD11 LEU A 168      -5.520  19.627  -8.853  1.00 53.51           H  
ATOM   2600 HD12 LEU A 168      -7.072  20.118  -8.160  1.00 53.51           H  
ATOM   2601 HD13 LEU A 168      -6.820  18.425  -8.666  1.00 53.51           H  
ATOM   2602  CD2 LEU A 168      -6.369  18.977 -11.309  1.00 53.51           C  
ATOM   2603 HD21 LEU A 168      -6.715  19.219 -12.314  1.00 53.51           H  
ATOM   2604 HD22 LEU A 168      -5.311  19.235 -11.266  1.00 53.51           H  
ATOM   2605 HD23 LEU A 168      -6.513  17.915 -11.112  1.00 53.51           H  
ATOM   2606  N   ARG A 169     -11.755  20.378 -11.442  1.00 50.78           N  
ATOM   2607  H   ARG A 169     -11.516  21.316 -11.152  1.00 50.78           H  
ATOM   2608  CA  ARG A 169     -13.178  20.008 -11.536  1.00 50.78           C  
ATOM   2609  HA  ARG A 169     -13.299  18.955 -11.280  1.00 50.78           H  
ATOM   2610  C   ARG A 169     -13.745  20.144 -12.942  1.00 50.78           C  
ATOM   2611  CB  ARG A 169     -14.003  20.863 -10.575  1.00 50.78           C  
ATOM   2612  HB2 ARG A 169     -15.058  20.768 -10.832  1.00 50.78           H  
ATOM   2613  HB3 ARG A 169     -13.717  21.909 -10.683  1.00 50.78           H  
ATOM   2614  O   ARG A 169     -14.686  19.424 -13.268  1.00 50.78           O  
ATOM   2615  CG  ARG A 169     -13.822  20.413  -9.125  1.00 50.78           C  
ATOM   2616  HG2 ARG A 169     -14.150  19.379  -9.014  1.00 50.78           H  
ATOM   2617  HG3 ARG A 169     -12.775  20.485  -8.830  1.00 50.78           H  
ATOM   2618  CD  ARG A 169     -14.677  21.317  -8.247  1.00 50.78           C  
ATOM   2619  HD2 ARG A 169     -14.421  22.354  -8.463  1.00 50.78           H  
ATOM   2620  HD3 ARG A 169     -15.725  21.153  -8.498  1.00 50.78           H  
ATOM   2621  NE  ARG A 169     -14.419  21.063  -6.827  1.00 50.78           N  
ATOM   2622  HE  ARG A 169     -13.445  20.983  -6.571  1.00 50.78           H  
ATOM   2623  NH1 ARG A 169     -16.537  21.441  -6.020  1.00 50.78           N  
ATOM   2624 HH11 ARG A 169     -17.154  21.621  -5.241  1.00 50.78           H  
ATOM   2625 HH12 ARG A 169     -16.860  21.506  -6.975  1.00 50.78           H  
ATOM   2626  NH2 ARG A 169     -14.812  21.206  -4.617  1.00 50.78           N  
ATOM   2627 HH21 ARG A 169     -15.394  21.524  -3.855  1.00 50.78           H  
ATOM   2628 HH22 ARG A 169     -13.826  21.417  -4.578  1.00 50.78           H  
ATOM   2629  CZ  ARG A 169     -15.262  21.224  -5.832  1.00 50.78           C  
ATOM   2630  N   ASN A 170     -13.188  21.035 -13.752  1.00 52.08           N  
ATOM   2631  H   ASN A 170     -12.404  21.574 -13.412  1.00 52.08           H  
ATOM   2632  CA  ASN A 170     -13.496  21.093 -15.175  1.00 52.08           C  
ATOM   2633  HA  ASN A 170     -14.574  21.006 -15.314  1.00 52.08           H  
ATOM   2634  C   ASN A 170     -12.832  19.886 -15.854  1.00 52.08           C  
ATOM   2635  CB  ASN A 170     -13.038  22.456 -15.716  1.00 52.08           C  
ATOM   2636  HB2 ASN A 170     -11.976  22.585 -15.508  1.00 52.08           H  
ATOM   2637  HB3 ASN A 170     -13.179  22.483 -16.797  1.00 52.08           H  
ATOM   2638  O   ASN A 170     -11.697  19.552 -15.516  1.00 52.08           O  
ATOM   2639  CG  ASN A 170     -13.824  23.609 -15.107  1.00 52.08           C  
ATOM   2640  ND2 ASN A 170     -13.241  24.781 -15.031  1.00 52.08           N  
ATOM   2641 HD21 ASN A 170     -13.770  25.510 -14.575  1.00 52.08           H  
ATOM   2642 HD22 ASN A 170     -12.276  24.882 -15.310  1.00 52.08           H  
ATOM   2643  OD1 ASN A 170     -14.970  23.488 -14.701  1.00 52.08           O  
ATOM   2644  N   GLU A 171     -13.539  19.190 -16.751  1.00 48.57           N  
ATOM   2645  H   GLU A 171     -14.470  19.496 -16.997  1.00 48.57           H  
ATOM   2646  CA  GLU A 171     -12.984  18.036 -17.472  1.00 48.57           C  
ATOM   2647  HA  GLU A 171     -12.828  17.218 -16.769  1.00 48.57           H  
ATOM   2648  C   GLU A 171     -11.624  18.424 -18.072  1.00 48.57           C  
ATOM   2649  CB  GLU A 171     -13.951  17.553 -18.572  1.00 48.57           C  
ATOM   2650  HB2 GLU A 171     -14.247  18.402 -19.188  1.00 48.57           H  
ATOM   2651  HB3 GLU A 171     -13.422  16.836 -19.200  1.00 48.57           H  
ATOM   2652  O   GLU A 171     -11.544  19.315 -18.917  1.00 48.57           O  
ATOM   2653  CG  GLU A 171     -15.203  16.861 -18.003  1.00 48.57           C  
ATOM   2654  HG2 GLU A 171     -14.878  16.038 -17.368  1.00 48.57           H  
ATOM   2655  HG3 GLU A 171     -15.742  17.573 -17.378  1.00 48.57           H  
ATOM   2656  CD  GLU A 171     -16.162  16.321 -19.084  1.00 48.57           C  
ATOM   2657  OE1 GLU A 171     -17.050  15.527 -18.700  1.00 48.57           O  
ATOM   2658  OE2 GLU A 171     -16.012  16.691 -20.271  1.00 48.57           O  
ATOM   2659  N   MET A 172     -10.541  17.796 -17.594  1.00 54.43           N  
ATOM   2660  H   MET A 172     -10.671  17.127 -16.848  1.00 54.43           H  
ATOM   2661  CA  MET A 172      -9.166  18.089 -18.016  1.00 54.43           C  
ATOM   2662  HA  MET A 172      -9.061  19.170 -18.108  1.00 54.43           H  
ATOM   2663  C   MET A 172      -8.885  17.512 -19.407  1.00 54.43           C  
ATOM   2664  CB  MET A 172      -8.132  17.607 -16.984  1.00 54.43           C  
ATOM   2665  HB2 MET A 172      -8.298  16.558 -16.739  1.00 54.43           H  
ATOM   2666  HB3 MET A 172      -7.145  17.697 -17.439  1.00 54.43           H  
ATOM   2667  O   MET A 172      -7.963  16.730 -19.595  1.00 54.43           O  
ATOM   2668  CG  MET A 172      -8.105  18.451 -15.707  1.00 54.43           C  
ATOM   2669  HG2 MET A 172      -8.470  19.453 -15.933  1.00 54.43           H  
ATOM   2670  HG3 MET A 172      -8.776  18.013 -14.968  1.00 54.43           H  
ATOM   2671  SD  MET A 172      -6.441  18.628 -15.004  1.00 54.43           S  
ATOM   2672  CE  MET A 172      -6.023  16.891 -14.776  1.00 54.43           C  
ATOM   2673  HE1 MET A 172      -5.159  16.819 -14.116  1.00 54.43           H  
ATOM   2674  HE2 MET A 172      -5.786  16.444 -15.742  1.00 54.43           H  
ATOM   2675  HE3 MET A 172      -6.870  16.374 -14.325  1.00 54.43           H  
ATOM   2676  N   SER A 173      -9.710  17.866 -20.387  1.00 46.06           N  
ATOM   2677  H   SER A 173     -10.496  18.454 -20.149  1.00 46.06           H  
ATOM   2678  CA  SER A 173      -9.525  17.526 -21.797  1.00 46.06           C  
ATOM   2679  HA  SER A 173      -8.941  16.608 -21.871  1.00 46.06           H  
ATOM   2680  C   SER A 173      -8.755  18.600 -22.573  1.00 46.06           C  
ATOM   2681  CB  SER A 173     -10.887  17.263 -22.445  1.00 46.06           C  
ATOM   2682  HB2 SER A 173     -10.738  16.980 -23.487  1.00 46.06           H  
ATOM   2683  HB3 SER A 173     -11.375  16.436 -21.931  1.00 46.06           H  
ATOM   2684  O   SER A 173      -8.493  18.411 -23.754  1.00 46.06           O  
ATOM   2685  OG  SER A 173     -11.725  18.404 -22.386  1.00 46.06           O  
ATOM   2686  HG  SER A 173     -11.222  19.181 -22.642  1.00 46.06           H  
ATOM   2687  N   ASP A 174      -8.442  19.738 -21.943  1.00 51.38           N  
ATOM   2688  H   ASP A 174      -8.671  19.817 -20.963  1.00 51.38           H  
ATOM   2689  CA  ASP A 174      -7.708  20.858 -22.543  1.00 51.38           C  
ATOM   2690  HA  ASP A 174      -7.569  20.671 -23.608  1.00 51.38           H  
ATOM   2691  C   ASP A 174      -6.319  20.987 -21.901  1.00 51.38           C  
ATOM   2692  CB  ASP A 174      -8.538  22.147 -22.417  1.00 51.38           C  
ATOM   2693  HB2 ASP A 174      -8.630  22.396 -21.359  1.00 51.38           H  
ATOM   2694  HB3 ASP A 174      -9.539  21.950 -22.801  1.00 51.38           H  
ATOM   2695  O   ASP A 174      -6.181  21.149 -20.683  1.00 51.38           O  
ATOM   2696  CG  ASP A 174      -7.966  23.366 -23.162  1.00 51.38           C  
ATOM   2697  OD1 ASP A 174      -6.747  23.406 -23.451  1.00 51.38           O  
ATOM   2698  OD2 ASP A 174      -8.748  24.306 -23.409  1.00 51.38           O  
ATOM   2699  N   GLU A 175      -5.285  20.932 -22.738  1.00 48.42           N  
ATOM   2700  H   GLU A 175      -5.480  20.847 -23.725  1.00 48.42           H  
ATOM   2701  CA  GLU A 175      -3.880  21.059 -22.350  1.00 48.42           C  
ATOM   2702  HA  GLU A 175      -3.602  20.216 -21.717  1.00 48.42           H  
ATOM   2703  C   GLU A 175      -3.603  22.366 -21.592  1.00 48.42           C  
ATOM   2704  CB  GLU A 175      -3.043  21.034 -23.635  1.00 48.42           C  
ATOM   2705  HB2 GLU A 175      -3.438  20.284 -24.320  1.00 48.42           H  
ATOM   2706  HB3 GLU A 175      -3.116  22.006 -24.122  1.00 48.42           H  
ATOM   2707  O   GLU A 175      -2.806  22.403 -20.650  1.00 48.42           O  
ATOM   2708  CG  GLU A 175      -1.578  20.713 -23.338  1.00 48.42           C  
ATOM   2709  HG2 GLU A 175      -1.494  19.668 -23.037  1.00 48.42           H  
ATOM   2710  HG3 GLU A 175      -1.236  21.326 -22.505  1.00 48.42           H  
ATOM   2711  CD  GLU A 175      -0.673  20.980 -24.540  1.00 48.42           C  
ATOM   2712  OE1 GLU A 175       0.494  21.342 -24.256  1.00 48.42           O  
ATOM   2713  OE2 GLU A 175      -1.152  20.902 -25.689  1.00 48.42           O  
ATOM   2714  N   ASN A 176      -4.308  23.443 -21.950  1.00 56.82           N  
ATOM   2715  H   ASN A 176      -5.014  23.337 -22.664  1.00 56.82           H  
ATOM   2716  CA  ASN A 176      -4.155  24.743 -21.307  1.00 56.82           C  
ATOM   2717  HA  ASN A 176      -3.097  25.006 -21.303  1.00 56.82           H  
ATOM   2718  C   ASN A 176      -4.625  24.712 -19.850  1.00 56.82           C  
ATOM   2719  CB  ASN A 176      -4.918  25.802 -22.111  1.00 56.82           C  
ATOM   2720  HB2 ASN A 176      -5.970  25.528 -22.183  1.00 56.82           H  
ATOM   2721  HB3 ASN A 176      -4.855  26.763 -21.599  1.00 56.82           H  
ATOM   2722  O   ASN A 176      -4.005  25.348 -18.996  1.00 56.82           O  
ATOM   2723  CG  ASN A 176      -4.331  25.984 -23.494  1.00 56.82           C  
ATOM   2724  ND2 ASN A 176      -5.124  25.803 -24.518  1.00 56.82           N  
ATOM   2725 HD21 ASN A 176      -5.989  25.308 -24.350  1.00 56.82           H  
ATOM   2726 HD22 ASN A 176      -4.690  25.798 -25.430  1.00 56.82           H  
ATOM   2727  OD1 ASN A 176      -3.161  26.291 -23.652  1.00 56.82           O  
ATOM   2728  N   ILE A 177      -5.671  23.938 -19.543  1.00 58.27           N  
ATOM   2729  H   ILE A 177      -6.068  23.373 -20.279  1.00 58.27           H  
ATOM   2730  CA  ILE A 177      -6.188  23.772 -18.178  1.00 58.27           C  
ATOM   2731  HA  ILE A 177      -6.277  24.755 -17.716  1.00 58.27           H  
ATOM   2732  C   ILE A 177      -5.186  22.970 -17.337  1.00 58.27           C  
ATOM   2733  CB  ILE A 177      -7.597  23.131 -18.204  1.00 58.27           C  
ATOM   2734  HB  ILE A 177      -7.544  22.184 -18.741  1.00 58.27           H  
ATOM   2735  O   ILE A 177      -4.879  23.361 -16.209  1.00 58.27           O  
ATOM   2736  CG1 ILE A 177      -8.587  24.064 -18.945  1.00 58.27           C  
ATOM   2737 HG12 ILE A 177      -8.219  24.251 -19.954  1.00 58.27           H  
ATOM   2738 HG13 ILE A 177      -8.637  25.022 -18.429  1.00 58.27           H  
ATOM   2739  CG2 ILE A 177      -8.100  22.831 -16.779  1.00 58.27           C  
ATOM   2740 HG21 ILE A 177      -8.202  23.754 -16.209  1.00 58.27           H  
ATOM   2741 HG22 ILE A 177      -7.419  22.159 -16.256  1.00 58.27           H  
ATOM   2742 HG23 ILE A 177      -9.065  22.324 -16.813  1.00 58.27           H  
ATOM   2743  CD1 ILE A 177     -10.010  23.503 -19.076  1.00 58.27           C  
ATOM   2744 HD11 ILE A 177     -10.516  23.522 -18.111  1.00 58.27           H  
ATOM   2745 HD12 ILE A 177      -9.981  22.479 -19.448  1.00 58.27           H  
ATOM   2746 HD13 ILE A 177     -10.576  24.118 -19.776  1.00 58.27           H  
ATOM   2747  N   ALA A 178      -4.598  21.910 -17.902  1.00 55.52           N  
ATOM   2748  H   ALA A 178      -4.883  21.642 -18.833  1.00 55.52           H  
ATOM   2749  CA  ALA A 178      -3.565  21.118 -17.231  1.00 55.52           C  
ATOM   2750  HA  ALA A 178      -3.958  20.781 -16.272  1.00 55.52           H  
ATOM   2751  C   ALA A 178      -2.292  21.943 -16.950  1.00 55.52           C  
ATOM   2752  CB  ALA A 178      -3.273  19.878 -18.084  1.00 55.52           C  
ATOM   2753  HB1 ALA A 178      -2.865  20.168 -19.053  1.00 55.52           H  
ATOM   2754  HB2 ALA A 178      -2.554  19.239 -17.572  1.00 55.52           H  
ATOM   2755  HB3 ALA A 178      -4.193  19.317 -18.245  1.00 55.52           H  
ATOM   2756  O   ALA A 178      -1.775  21.928 -15.829  1.00 55.52           O  
ATOM   2757  N   ARG A 179      -1.823  22.739 -17.923  1.00 60.78           N  
ATOM   2758  H   ARG A 179      -2.265  22.678 -18.830  1.00 60.78           H  
ATOM   2759  CA  ARG A 179      -0.688  23.666 -17.743  1.00 60.78           C  
ATOM   2760  HA  ARG A 179       0.172  23.104 -17.380  1.00 60.78           H  
ATOM   2761  C   ARG A 179      -0.978  24.729 -16.677  1.00 60.78           C  
ATOM   2762  CB  ARG A 179      -0.319  24.326 -19.086  1.00 60.78           C  
ATOM   2763  HB2 ARG A 179      -1.223  24.712 -19.557  1.00 60.78           H  
ATOM   2764  HB3 ARG A 179       0.342  25.169 -18.884  1.00 60.78           H  
ATOM   2765  O   ARG A 179      -0.105  25.032 -15.862  1.00 60.78           O  
ATOM   2766  CG  ARG A 179       0.408  23.384 -20.068  1.00 60.78           C  
ATOM   2767  HG2 ARG A 179      -0.227  22.530 -20.302  1.00 60.78           H  
ATOM   2768  HG3 ARG A 179       1.327  23.020 -19.609  1.00 60.78           H  
ATOM   2769  CD  ARG A 179       0.750  24.137 -21.365  1.00 60.78           C  
ATOM   2770  HD2 ARG A 179       1.395  24.981 -21.121  1.00 60.78           H  
ATOM   2771  HD3 ARG A 179      -0.175  24.529 -21.788  1.00 60.78           H  
ATOM   2772  NE  ARG A 179       1.385  23.275 -22.386  1.00 60.78           N  
ATOM   2773  HE  ARG A 179       0.855  22.492 -22.741  1.00 60.78           H  
ATOM   2774  NH1 ARG A 179       3.259  24.518 -22.911  1.00 60.78           N  
ATOM   2775 HH11 ARG A 179       4.082  24.608 -23.489  1.00 60.78           H  
ATOM   2776 HH12 ARG A 179       3.006  25.202 -22.212  1.00 60.78           H  
ATOM   2777  NH2 ARG A 179       2.814  22.637 -24.017  1.00 60.78           N  
ATOM   2778 HH21 ARG A 179       2.117  21.947 -24.258  1.00 60.78           H  
ATOM   2779 HH22 ARG A 179       3.623  22.720 -24.615  1.00 60.78           H  
ATOM   2780  CZ  ARG A 179       2.483  23.484 -23.091  1.00 60.78           C  
ATOM   2781  N   GLN A 180      -2.197  25.272 -16.635  1.00 61.24           N  
ATOM   2782  H   GLN A 180      -2.868  25.008 -17.342  1.00 61.24           H  
ATOM   2783  CA  GLN A 180      -2.606  26.218 -15.591  1.00 61.24           C  
ATOM   2784  HA  GLN A 180      -1.868  27.018 -15.536  1.00 61.24           H  
ATOM   2785  C   GLN A 180      -2.644  25.566 -14.202  1.00 61.24           C  
ATOM   2786  CB  GLN A 180      -3.965  26.842 -15.935  1.00 61.24           C  
ATOM   2787  HB2 GLN A 180      -4.367  27.318 -15.041  1.00 61.24           H  
ATOM   2788  HB3 GLN A 180      -4.660  26.063 -16.250  1.00 61.24           H  
ATOM   2789  O   GLN A 180      -2.173  26.174 -13.241  1.00 61.24           O  
ATOM   2790  CG  GLN A 180      -3.851  27.914 -17.030  1.00 61.24           C  
ATOM   2791  HG2 GLN A 180      -3.389  27.494 -17.923  1.00 61.24           H  
ATOM   2792  HG3 GLN A 180      -3.212  28.721 -16.673  1.00 61.24           H  
ATOM   2793  CD  GLN A 180      -5.205  28.507 -17.410  1.00 61.24           C  
ATOM   2794  NE2 GLN A 180      -5.272  29.293 -18.461  1.00 61.24           N  
ATOM   2795 HE21 GLN A 180      -6.205  29.586 -18.715  1.00 61.24           H  
ATOM   2796 HE22 GLN A 180      -4.481  29.396 -19.081  1.00 61.24           H  
ATOM   2797  OE1 GLN A 180      -6.217  28.317 -16.760  1.00 61.24           O  
ATOM   2798  N   ALA A 181      -3.131  24.327 -14.091  1.00 60.36           N  
ATOM   2799  H   ALA A 181      -3.548  23.896 -14.903  1.00 60.36           H  
ATOM   2800  CA  ALA A 181      -3.168  23.586 -12.832  1.00 60.36           C  
ATOM   2801  HA  ALA A 181      -3.691  24.188 -12.089  1.00 60.36           H  
ATOM   2802  C   ALA A 181      -1.754  23.311 -12.285  1.00 60.36           C  
ATOM   2803  CB  ALA A 181      -3.970  22.299 -13.061  1.00 60.36           C  
ATOM   2804  HB1 ALA A 181      -3.538  21.727 -13.882  1.00 60.36           H  
ATOM   2805  HB2 ALA A 181      -3.965  21.685 -12.161  1.00 60.36           H  
ATOM   2806  HB3 ALA A 181      -5.000  22.547 -13.318  1.00 60.36           H  
ATOM   2807  O   ALA A 181      -1.487  23.543 -11.106  1.00 60.36           O  
ATOM   2808  N   ILE A 182      -0.815  22.911 -13.148  1.00 64.03           N  
ATOM   2809  H   ILE A 182      -1.098  22.701 -14.095  1.00 64.03           H  
ATOM   2810  CA  ILE A 182       0.595  22.721 -12.771  1.00 64.03           C  
ATOM   2811  HA  ILE A 182       0.644  22.033 -11.926  1.00 64.03           H  
ATOM   2812  C   ILE A 182       1.215  24.041 -12.301  1.00 64.03           C  
ATOM   2813  CB  ILE A 182       1.381  22.101 -13.947  1.00 64.03           C  
ATOM   2814  HB  ILE A 182       1.189  22.697 -14.839  1.00 64.03           H  
ATOM   2815  O   ILE A 182       1.868  24.077 -11.261  1.00 64.03           O  
ATOM   2816  CG1 ILE A 182       0.889  20.657 -14.197  1.00 64.03           C  
ATOM   2817 HG12 ILE A 182      -0.200  20.633 -14.197  1.00 64.03           H  
ATOM   2818 HG13 ILE A 182       1.232  20.003 -13.395  1.00 64.03           H  
ATOM   2819  CG2 ILE A 182       2.900  22.107 -13.684  1.00 64.03           C  
ATOM   2820 HG21 ILE A 182       3.118  21.610 -12.738  1.00 64.03           H  
ATOM   2821 HG22 ILE A 182       3.276  23.128 -13.634  1.00 64.03           H  
ATOM   2822 HG23 ILE A 182       3.431  21.604 -14.492  1.00 64.03           H  
ATOM   2823  CD1 ILE A 182       1.347  20.090 -15.543  1.00 64.03           C  
ATOM   2824 HD11 ILE A 182       1.141  20.805 -16.340  1.00 64.03           H  
ATOM   2825 HD12 ILE A 182       2.411  19.855 -15.523  1.00 64.03           H  
ATOM   2826 HD13 ILE A 182       0.785  19.179 -15.751  1.00 64.03           H  
ATOM   2827  N   LYS A 183       0.963  25.145 -13.016  1.00 72.97           N  
ATOM   2828  H   LYS A 183       0.438  25.048 -13.873  1.00 72.97           H  
ATOM   2829  CA  LYS A 183       1.468  26.470 -12.631  1.00 72.97           C  
ATOM   2830  HA  LYS A 183       2.552  26.403 -12.538  1.00 72.97           H  
ATOM   2831  C   LYS A 183       0.952  26.913 -11.256  1.00 72.97           C  
ATOM   2832  CB  LYS A 183       1.121  27.473 -13.740  1.00 72.97           C  
ATOM   2833  HB2 LYS A 183       0.039  27.589 -13.800  1.00 72.97           H  
ATOM   2834  HB3 LYS A 183       1.480  27.079 -14.691  1.00 72.97           H  
ATOM   2835  O   LYS A 183       1.726  27.448 -10.471  1.00 72.97           O  
ATOM   2836  CG  LYS A 183       1.769  28.843 -13.499  1.00 72.97           C  
ATOM   2837  HG2 LYS A 183       1.388  29.270 -12.570  1.00 72.97           H  
ATOM   2838  HG3 LYS A 183       2.849  28.721 -13.416  1.00 72.97           H  
ATOM   2839  CD  LYS A 183       1.453  29.805 -14.650  1.00 72.97           C  
ATOM   2840  HD2 LYS A 183       0.373  29.924 -14.732  1.00 72.97           H  
ATOM   2841  HD3 LYS A 183       1.842  29.388 -15.579  1.00 72.97           H  
ATOM   2842  CE  LYS A 183       2.109  31.162 -14.372  1.00 72.97           C  
ATOM   2843  HE2 LYS A 183       3.182  31.007 -14.254  1.00 72.97           H  
ATOM   2844  HE3 LYS A 183       1.727  31.544 -13.425  1.00 72.97           H  
ATOM   2845  NZ  LYS A 183       1.850  32.133 -15.464  1.00 72.97           N  
ATOM   2846  HZ1 LYS A 183       0.858  32.294 -15.570  1.00 72.97           H  
ATOM   2847  HZ2 LYS A 183       2.299  33.014 -15.260  1.00 72.97           H  
ATOM   2848  HZ3 LYS A 183       2.220  31.786 -16.337  1.00 72.97           H  
ATOM   2849  N   GLN A 184      -0.327  26.682 -10.949  1.00 60.73           N  
ATOM   2850  H   GLN A 184      -0.917  26.243 -11.641  1.00 60.73           H  
ATOM   2851  CA  GLN A 184      -0.896  27.011  -9.634  1.00 60.73           C  
ATOM   2852  HA  GLN A 184      -0.635  28.039  -9.382  1.00 60.73           H  
ATOM   2853  C   GLN A 184      -0.307  26.145  -8.516  1.00 60.73           C  
ATOM   2854  CB  GLN A 184      -2.429  26.881  -9.660  1.00 60.73           C  
ATOM   2855  HB2 GLN A 184      -2.808  26.954  -8.641  1.00 60.73           H  
ATOM   2856  HB3 GLN A 184      -2.701  25.900 -10.049  1.00 60.73           H  
ATOM   2857  O   GLN A 184      -0.007  26.657  -7.441  1.00 60.73           O  
ATOM   2858  CG  GLN A 184      -3.114  27.962 -10.509  1.00 60.73           C  
ATOM   2859  HG2 GLN A 184      -4.191  27.792 -10.494  1.00 60.73           H  
ATOM   2860  HG3 GLN A 184      -2.779  27.882 -11.543  1.00 60.73           H  
ATOM   2861  CD  GLN A 184      -2.849  29.385 -10.024  1.00 60.73           C  
ATOM   2862  NE2 GLN A 184      -2.945  30.369 -10.890  1.00 60.73           N  
ATOM   2863 HE21 GLN A 184      -3.263  30.192 -11.832  1.00 60.73           H  
ATOM   2864 HE22 GLN A 184      -2.815  31.291 -10.498  1.00 60.73           H  
ATOM   2865  OE1 GLN A 184      -2.557  29.655  -8.875  1.00 60.73           O  
ATOM   2866  N   LEU A 185      -0.070  24.858  -8.783  1.00 57.63           N  
ATOM   2867  H   LEU A 185      -0.347  24.487  -9.680  1.00 57.63           H  
ATOM   2868  CA  LEU A 185       0.588  23.955  -7.840  1.00 57.63           C  
ATOM   2869  HA  LEU A 185       0.003  23.916  -6.921  1.00 57.63           H  
ATOM   2870  C   LEU A 185       1.999  24.442  -7.467  1.00 57.63           C  
ATOM   2871  CB  LEU A 185       0.624  22.558  -8.467  1.00 57.63           C  
ATOM   2872  HB2 LEU A 185       1.328  22.579  -9.299  1.00 57.63           H  
ATOM   2873  HB3 LEU A 185      -0.356  22.300  -8.867  1.00 57.63           H  
ATOM   2874  O   LEU A 185       2.349  24.465  -6.290  1.00 57.63           O  
ATOM   2875  CG  LEU A 185       1.056  21.489  -7.454  1.00 57.63           C  
ATOM   2876  HG  LEU A 185       1.794  21.893  -6.760  1.00 57.63           H  
ATOM   2877  CD1 LEU A 185      -0.136  20.967  -6.657  1.00 57.63           C  
ATOM   2878 HD11 LEU A 185      -0.845  20.465  -7.316  1.00 57.63           H  
ATOM   2879 HD12 LEU A 185       0.230  20.269  -5.905  1.00 57.63           H  
ATOM   2880 HD13 LEU A 185      -0.629  21.794  -6.146  1.00 57.63           H  
ATOM   2881  CD2 LEU A 185       1.717  20.346  -8.205  1.00 57.63           C  
ATOM   2882 HD21 LEU A 185       2.553  20.766  -8.763  1.00 57.63           H  
ATOM   2883 HD22 LEU A 185       2.125  19.629  -7.493  1.00 57.63           H  
ATOM   2884 HD23 LEU A 185       1.011  19.865  -8.882  1.00 57.63           H  
ATOM   2885  N   SER A 186       2.781  24.898  -8.446  1.00 68.31           N  
ATOM   2886  H   SER A 186       2.488  24.777  -9.405  1.00 68.31           H  
ATOM   2887  CA  SER A 186       4.118  25.450  -8.196  1.00 68.31           C  
ATOM   2888  HA  SER A 186       4.701  24.726  -7.628  1.00 68.31           H  
ATOM   2889  C   SER A 186       4.089  26.738  -7.385  1.00 68.31           C  
ATOM   2890  CB  SER A 186       4.822  25.710  -9.520  1.00 68.31           C  
ATOM   2891  HB2 SER A 186       4.266  26.438 -10.111  1.00 68.31           H  
ATOM   2892  HB3 SER A 186       5.832  26.076  -9.334  1.00 68.31           H  
ATOM   2893  O   SER A 186       4.935  26.935  -6.518  1.00 68.31           O  
ATOM   2894  OG  SER A 186       4.879  24.482 -10.193  1.00 68.31           O  
ATOM   2895  HG  SER A 186       5.283  23.878  -9.565  1.00 68.31           H  
ATOM   2896  N   ILE A 187       3.092  27.599  -7.606  1.00 61.56           N  
ATOM   2897  H   ILE A 187       2.423  27.387  -8.333  1.00 61.56           H  
ATOM   2898  CA  ILE A 187       2.909  28.817  -6.802  1.00 61.56           C  
ATOM   2899  HA  ILE A 187       3.850  29.368  -6.789  1.00 61.56           H  
ATOM   2900  C   ILE A 187       2.588  28.457  -5.343  1.00 61.56           C  
ATOM   2901  CB  ILE A 187       1.827  29.723  -7.435  1.00 61.56           C  
ATOM   2902  HB  ILE A 187       0.922  29.133  -7.585  1.00 61.56           H  
ATOM   2903  O   ILE A 187       3.100  29.099  -4.428  1.00 61.56           O  
ATOM   2904  CG1 ILE A 187       2.306  30.265  -8.803  1.00 61.56           C  
ATOM   2905 HG12 ILE A 187       3.073  31.022  -8.642  1.00 61.56           H  
ATOM   2906 HG13 ILE A 187       2.769  29.465  -9.381  1.00 61.56           H  
ATOM   2907  CG2 ILE A 187       1.483  30.908  -6.511  1.00 61.56           C  
ATOM   2908 HG21 ILE A 187       2.380  31.491  -6.306  1.00 61.56           H  
ATOM   2909 HG22 ILE A 187       1.068  30.548  -5.569  1.00 61.56           H  
ATOM   2910 HG23 ILE A 187       0.728  31.546  -6.971  1.00 61.56           H  
ATOM   2911  CD1 ILE A 187       1.183  30.864  -9.661  1.00 61.56           C  
ATOM   2912 HD11 ILE A 187       0.387  30.133  -9.797  1.00 61.56           H  
ATOM   2913 HD12 ILE A 187       1.584  31.135 -10.638  1.00 61.56           H  
ATOM   2914 HD13 ILE A 187       0.777  31.761  -9.193  1.00 61.56           H  
ATOM   2915  N   ILE A 188       1.778  27.419  -5.108  1.00 51.35           N  
ATOM   2916  H   ILE A 188       1.374  26.940  -5.901  1.00 51.35           H  
ATOM   2917  CA  ILE A 188       1.451  26.936  -3.756  1.00 51.35           C  
ATOM   2918  HA  ILE A 188       1.069  27.771  -3.168  1.00 51.35           H  
ATOM   2919  C   ILE A 188       2.710  26.432  -3.038  1.00 51.35           C  
ATOM   2920  CB  ILE A 188       0.350  25.851  -3.828  1.00 51.35           C  
ATOM   2921  HB  ILE A 188       0.656  25.092  -4.548  1.00 51.35           H  
ATOM   2922  O   ILE A 188       2.936  26.782  -1.883  1.00 51.35           O  
ATOM   2923  CG1 ILE A 188      -0.989  26.464  -4.296  1.00 51.35           C  
ATOM   2924 HG12 ILE A 188      -0.811  27.223  -5.057  1.00 51.35           H  
ATOM   2925 HG13 ILE A 188      -1.474  26.955  -3.452  1.00 51.35           H  
ATOM   2926  CG2 ILE A 188       0.145  25.158  -2.468  1.00 51.35           C  
ATOM   2927 HG21 ILE A 188      -0.047  25.899  -1.692  1.00 51.35           H  
ATOM   2928 HG22 ILE A 188       1.035  24.590  -2.197  1.00 51.35           H  
ATOM   2929 HG23 ILE A 188      -0.690  24.458  -2.508  1.00 51.35           H  
ATOM   2930  CD1 ILE A 188      -1.949  25.429  -4.897  1.00 51.35           C  
ATOM   2931 HD11 ILE A 188      -2.877  25.920  -5.189  1.00 51.35           H  
ATOM   2932 HD12 ILE A 188      -2.170  24.637  -4.182  1.00 51.35           H  
ATOM   2933 HD13 ILE A 188      -1.504  24.987  -5.788  1.00 51.35           H  
ATOM   2934  N   VAL A 189       3.553  25.667  -3.730  1.00 56.18           N  
ATOM   2935  H   VAL A 189       3.300  25.409  -4.674  1.00 56.18           H  
ATOM   2936  CA  VAL A 189       4.803  25.119  -3.177  1.00 56.18           C  
ATOM   2937  HA  VAL A 189       4.596  24.632  -2.224  1.00 56.18           H  
ATOM   2938  C   VAL A 189       5.826  26.217  -2.892  1.00 56.18           C  
ATOM   2939  CB  VAL A 189       5.366  24.071  -4.146  1.00 56.18           C  
ATOM   2940  HB  VAL A 189       5.423  24.505  -5.144  1.00 56.18           H  
ATOM   2941  O   VAL A 189       6.470  26.204  -1.850  1.00 56.18           O  
ATOM   2942  CG1 VAL A 189       6.763  23.604  -3.738  1.00 56.18           C  
ATOM   2943 HG11 VAL A 189       6.766  23.305  -2.690  1.00 56.18           H  
ATOM   2944 HG12 VAL A 189       7.074  22.775  -4.374  1.00 56.18           H  
ATOM   2945 HG13 VAL A 189       7.489  24.404  -3.879  1.00 56.18           H  
ATOM   2946  CG2 VAL A 189       4.421  22.860  -4.194  1.00 56.18           C  
ATOM   2947 HG21 VAL A 189       4.616  22.303  -5.110  1.00 56.18           H  
ATOM   2948 HG22 VAL A 189       4.582  22.222  -3.325  1.00 56.18           H  
ATOM   2949 HG23 VAL A 189       3.375  23.166  -4.220  1.00 56.18           H  
ATOM   2950  N   GLN A 190       5.928  27.224  -3.761  1.00 58.68           N  
ATOM   2951  H   GLN A 190       5.420  27.169  -4.632  1.00 58.68           H  
ATOM   2952  CA  GLN A 190       6.780  28.390  -3.509  1.00 58.68           C  
ATOM   2953  HA  GLN A 190       7.796  28.051  -3.307  1.00 58.68           H  
ATOM   2954  C   GLN A 190       6.330  29.196  -2.281  1.00 58.68           C  
ATOM   2955  CB  GLN A 190       6.789  29.290  -4.750  1.00 58.68           C  
ATOM   2956  HB2 GLN A 190       5.767  29.441  -5.097  1.00 58.68           H  
ATOM   2957  HB3 GLN A 190       7.208  30.260  -4.485  1.00 58.68           H  
ATOM   2958  O   GLN A 190       7.162  29.802  -1.608  1.00 58.68           O  
ATOM   2959  CG  GLN A 190       7.643  28.694  -5.876  1.00 58.68           C  
ATOM   2960  HG2 GLN A 190       8.679  28.644  -5.541  1.00 58.68           H  
ATOM   2961  HG3 GLN A 190       7.320  27.677  -6.099  1.00 58.68           H  
ATOM   2962  CD  GLN A 190       7.591  29.511  -7.162  1.00 58.68           C  
ATOM   2963  NE2 GLN A 190       8.370  29.137  -8.153  1.00 58.68           N  
ATOM   2964 HE21 GLN A 190       8.985  28.345  -8.035  1.00 58.68           H  
ATOM   2965 HE22 GLN A 190       8.368  29.720  -8.978  1.00 58.68           H  
ATOM   2966  OE1 GLN A 190       6.875  30.491  -7.317  1.00 58.68           O  
ATOM   2967  N   LYS A 191       5.024  29.213  -1.979  1.00 53.92           N  
ATOM   2968  H   LYS A 191       4.394  28.710  -2.587  1.00 53.92           H  
ATOM   2969  CA  LYS A 191       4.477  29.882  -0.788  1.00 53.92           C  
ATOM   2970  HA  LYS A 191       5.031  30.804  -0.616  1.00 53.92           H  
ATOM   2971  C   LYS A 191       4.651  29.071   0.495  1.00 53.92           C  
ATOM   2972  CB  LYS A 191       2.999  30.219  -1.010  1.00 53.92           C  
ATOM   2973  HB2 LYS A 191       2.476  29.353  -1.415  1.00 53.92           H  
ATOM   2974  HB3 LYS A 191       2.553  30.466  -0.046  1.00 53.92           H  
ATOM   2975  O   LYS A 191       4.775  29.672   1.559  1.00 53.92           O  
ATOM   2976  CG  LYS A 191       2.828  31.421  -1.944  1.00 53.92           C  
ATOM   2977  HG2 LYS A 191       3.368  32.273  -1.530  1.00 53.92           H  
ATOM   2978  HG3 LYS A 191       3.229  31.196  -2.932  1.00 53.92           H  
ATOM   2979  CD  LYS A 191       1.343  31.770  -2.050  1.00 53.92           C  
ATOM   2980  HD2 LYS A 191       0.800  30.939  -2.501  1.00 53.92           H  
ATOM   2981  HD3 LYS A 191       0.952  31.947  -1.049  1.00 53.92           H  
ATOM   2982  CE  LYS A 191       1.165  33.024  -2.901  1.00 53.92           C  
ATOM   2983  HE2 LYS A 191       1.897  33.767  -2.584  1.00 53.92           H  
ATOM   2984  HE3 LYS A 191       1.358  32.771  -3.943  1.00 53.92           H  
ATOM   2985  NZ  LYS A 191      -0.202  33.561  -2.740  1.00 53.92           N  
ATOM   2986  HZ1 LYS A 191      -0.894  32.905  -3.074  1.00 53.92           H  
ATOM   2987  HZ2 LYS A 191      -0.373  34.366  -3.325  1.00 53.92           H  
ATOM   2988  HZ3 LYS A 191      -0.433  33.757  -1.776  1.00 53.92           H  
ATOM   2989  N   ASP A 192       4.664  27.744   0.404  1.00 46.82           N  
ATOM   2990  H   ASP A 192       4.520  27.326  -0.504  1.00 46.82           H  
ATOM   2991  CA  ASP A 192       4.927  26.843   1.526  1.00 46.82           C  
ATOM   2992  HA  ASP A 192       5.365  27.409   2.348  1.00 46.82           H  
ATOM   2993  C   ASP A 192       5.929  25.748   1.112  1.00 46.82           C  
ATOM   2994  CB  ASP A 192       3.609  26.272   2.070  1.00 46.82           C  
ATOM   2995  HB2 ASP A 192       2.930  27.101   2.268  1.00 46.82           H  
ATOM   2996  HB3 ASP A 192       3.145  25.630   1.321  1.00 46.82           H  
ATOM   2997  O   ASP A 192       5.523  24.678   0.643  1.00 46.82           O  
ATOM   2998  CG  ASP A 192       3.797  25.487   3.376  1.00 46.82           C  
ATOM   2999  OD1 ASP A 192       4.956  25.170   3.749  1.00 46.82           O  
ATOM   3000  OD2 ASP A 192       2.770  25.204   4.030  1.00 46.82           O  
ATOM   3001  N   PRO A 193       7.243  25.985   1.312  1.00 55.78           N  
ATOM   3002  CA  PRO A 193       8.301  25.048   0.928  1.00 55.78           C  
ATOM   3003  HA  PRO A 193       8.267  24.908  -0.152  1.00 55.78           H  
ATOM   3004  C   PRO A 193       8.191  23.679   1.607  1.00 55.78           C  
ATOM   3005  CB  PRO A 193       9.617  25.736   1.308  1.00 55.78           C  
ATOM   3006  HB2 PRO A 193      10.411  25.494   0.602  1.00 55.78           H  
ATOM   3007  HB3 PRO A 193       9.910  25.455   2.319  1.00 55.78           H  
ATOM   3008  O   PRO A 193       8.736  22.694   1.118  1.00 55.78           O  
ATOM   3009  CG  PRO A 193       9.267  27.221   1.280  1.00 55.78           C  
ATOM   3010  HG2 PRO A 193       9.309  27.587   0.254  1.00 55.78           H  
ATOM   3011  HG3 PRO A 193       9.923  27.807   1.925  1.00 55.78           H  
ATOM   3012  CD  PRO A 193       7.824  27.240   1.768  1.00 55.78           C  
ATOM   3013  HD2 PRO A 193       7.310  28.103   1.346  1.00 55.78           H  
ATOM   3014  HD3 PRO A 193       7.798  27.277   2.857  1.00 55.78           H  
ATOM   3015  N   SER A 194       7.440  23.564   2.712  1.00 46.47           N  
ATOM   3016  H   SER A 194       6.894  24.358   3.015  1.00 46.47           H  
ATOM   3017  CA  SER A 194       7.184  22.259   3.333  1.00 46.47           C  
ATOM   3018  HA  SER A 194       8.147  21.773   3.485  1.00 46.47           H  
ATOM   3019  C   SER A 194       6.362  21.321   2.436  1.00 46.47           C  
ATOM   3020  CB  SER A 194       6.537  22.434   4.709  1.00 46.47           C  
ATOM   3021  HB2 SER A 194       6.637  21.494   5.251  1.00 46.47           H  
ATOM   3022  HB3 SER A 194       7.070  23.205   5.265  1.00 46.47           H  
ATOM   3023  O   SER A 194       6.314  20.112   2.683  1.00 46.47           O  
ATOM   3024  OG  SER A 194       5.163  22.758   4.649  1.00 46.47           O  
ATOM   3025  HG  SER A 194       5.055  23.656   4.325  1.00 46.47           H  
ATOM   3026  N   LEU A 195       5.752  21.859   1.372  1.00 44.96           N  
ATOM   3027  H   LEU A 195       5.814  22.860   1.250  1.00 44.96           H  
ATOM   3028  CA  LEU A 195       5.003  21.116   0.367  1.00 44.96           C  
ATOM   3029  HA  LEU A 195       4.669  20.198   0.850  1.00 44.96           H  
ATOM   3030  C   LEU A 195       5.835  20.683  -0.851  1.00 44.96           C  
ATOM   3031  CB  LEU A 195       3.755  21.911  -0.053  1.00 44.96           C  
ATOM   3032  HB2 LEU A 195       3.219  21.343  -0.813  1.00 44.96           H  
ATOM   3033  HB3 LEU A 195       4.079  22.845  -0.512  1.00 44.96           H  
ATOM   3034  O   LEU A 195       5.316  19.959  -1.701  1.00 44.96           O  
ATOM   3035  CG  LEU A 195       2.780  22.229   1.095  1.00 44.96           C  
ATOM   3036  HG  LEU A 195       3.283  22.819   1.861  1.00 44.96           H  
ATOM   3037  CD1 LEU A 195       1.610  23.047   0.548  1.00 44.96           C  
ATOM   3038 HD11 LEU A 195       1.047  22.468  -0.185  1.00 44.96           H  
ATOM   3039 HD12 LEU A 195       1.997  23.950   0.077  1.00 44.96           H  
ATOM   3040 HD13 LEU A 195       0.961  23.348   1.370  1.00 44.96           H  
ATOM   3041  CD2 LEU A 195       2.207  20.958   1.736  1.00 44.96           C  
ATOM   3042 HD21 LEU A 195       3.001  20.426   2.261  1.00 44.96           H  
ATOM   3043 HD22 LEU A 195       1.451  21.238   2.469  1.00 44.96           H  
ATOM   3044 HD23 LEU A 195       1.768  20.315   0.973  1.00 44.96           H  
ATOM   3045  N   GLU A 196       7.112  21.062  -0.933  1.00 52.95           N  
ATOM   3046  H   GLU A 196       7.488  21.655  -0.207  1.00 52.95           H  
ATOM   3047  CA  GLU A 196       8.006  20.766  -2.064  1.00 52.95           C  
ATOM   3048  HA  GLU A 196       7.619  21.228  -2.973  1.00 52.95           H  
ATOM   3049  C   GLU A 196       8.116  19.264  -2.354  1.00 52.95           C  
ATOM   3050  CB  GLU A 196       9.365  21.397  -1.742  1.00 52.95           C  
ATOM   3051  HB2 GLU A 196       9.776  20.909  -0.858  1.00 52.95           H  
ATOM   3052  HB3 GLU A 196       9.203  22.452  -1.522  1.00 52.95           H  
ATOM   3053  O   GLU A 196       8.016  18.825  -3.502  1.00 52.95           O  
ATOM   3054  CG  GLU A 196      10.374  21.303  -2.890  1.00 52.95           C  
ATOM   3055  HG2 GLU A 196       9.921  21.731  -3.784  1.00 52.95           H  
ATOM   3056  HG3 GLU A 196      10.591  20.253  -3.086  1.00 52.95           H  
ATOM   3057  CD  GLU A 196      11.687  22.039  -2.574  1.00 52.95           C  
ATOM   3058  OE1 GLU A 196      12.462  22.235  -3.532  1.00 52.95           O  
ATOM   3059  OE2 GLU A 196      11.919  22.373  -1.388  1.00 52.95           O  
ATOM   3060  N   MET A 197       8.161  18.444  -1.301  1.00 42.60           N  
ATOM   3061  H   MET A 197       8.240  18.868  -0.388  1.00 42.60           H  
ATOM   3062  CA  MET A 197       8.171  16.982  -1.423  1.00 42.60           C  
ATOM   3063  HA  MET A 197       9.002  16.715  -2.076  1.00 42.60           H  
ATOM   3064  C   MET A 197       6.899  16.399  -2.073  1.00 42.60           C  
ATOM   3065  CB  MET A 197       8.439  16.351  -0.048  1.00 42.60           C  
ATOM   3066  HB2 MET A 197       8.606  15.284  -0.194  1.00 42.60           H  
ATOM   3067  HB3 MET A 197       9.349  16.780   0.372  1.00 42.60           H  
ATOM   3068  O   MET A 197       6.917  15.264  -2.550  1.00 42.60           O  
ATOM   3069  CG  MET A 197       7.288  16.547   0.950  1.00 42.60           C  
ATOM   3070  HG2 MET A 197       7.121  17.615   1.090  1.00 42.60           H  
ATOM   3071  HG3 MET A 197       6.382  16.114   0.525  1.00 42.60           H  
ATOM   3072  SD  MET A 197       7.543  15.801   2.587  1.00 42.60           S  
ATOM   3073  CE  MET A 197       7.561  14.044   2.144  1.00 42.60           C  
ATOM   3074  HE1 MET A 197       6.663  13.801   1.576  1.00 42.60           H  
ATOM   3075  HE2 MET A 197       7.585  13.442   3.053  1.00 42.60           H  
ATOM   3076  HE3 MET A 197       8.444  13.820   1.546  1.00 42.60           H  
ATOM   3077  N   TYR A 198       5.796  17.156  -2.105  1.00 46.05           N  
ATOM   3078  H   TYR A 198       5.860  18.100  -1.754  1.00 46.05           H  
ATOM   3079  CA  TYR A 198       4.526  16.750  -2.717  1.00 46.05           C  
ATOM   3080  HA  TYR A 198       4.536  15.669  -2.855  1.00 46.05           H  
ATOM   3081  C   TYR A 198       4.302  17.364  -4.100  1.00 46.05           C  
ATOM   3082  CB  TYR A 198       3.347  17.074  -1.793  1.00 46.05           C  
ATOM   3083  HB2 TYR A 198       3.234  18.157  -1.731  1.00 46.05           H  
ATOM   3084  HB3 TYR A 198       2.433  16.679  -2.237  1.00 46.05           H  
ATOM   3085  O   TYR A 198       3.389  16.930  -4.805  1.00 46.05           O  
ATOM   3086  CG  TYR A 198       3.484  16.502  -0.399  1.00 46.05           C  
ATOM   3087  CD1 TYR A 198       3.259  15.135  -0.149  1.00 46.05           C  
ATOM   3088  HD1 TYR A 198       2.961  14.482  -0.956  1.00 46.05           H  
ATOM   3089  CD2 TYR A 198       3.894  17.345   0.642  1.00 46.05           C  
ATOM   3090  HD2 TYR A 198       4.074  18.388   0.426  1.00 46.05           H  
ATOM   3091  CE1 TYR A 198       3.466  14.618   1.146  1.00 46.05           C  
ATOM   3092  HE1 TYR A 198       3.333  13.566   1.350  1.00 46.05           H  
ATOM   3093  CE2 TYR A 198       4.120  16.840   1.931  1.00 46.05           C  
ATOM   3094  HE2 TYR A 198       4.488  17.497   2.706  1.00 46.05           H  
ATOM   3095  OH  TYR A 198       4.210  14.972   3.404  1.00 46.05           O  
ATOM   3096  HH  TYR A 198       4.698  15.624   3.912  1.00 46.05           H  
ATOM   3097  CZ  TYR A 198       3.918  15.469   2.179  1.00 46.05           C  
ATOM   3098  N   GLU A 199       5.139  18.313  -4.531  1.00 53.81           N  
ATOM   3099  H   GLU A 199       5.886  18.622  -3.926  1.00 53.81           H  
ATOM   3100  CA  GLU A 199       4.992  18.970  -5.828  1.00 53.81           C  
ATOM   3101  HA  GLU A 199       4.004  19.427  -5.870  1.00 53.81           H  
ATOM   3102  C   GLU A 199       5.099  17.966  -6.979  1.00 53.81           C  
ATOM   3103  CB  GLU A 199       6.047  20.074  -5.992  1.00 53.81           C  
ATOM   3104  HB2 GLU A 199       7.036  19.632  -6.113  1.00 53.81           H  
ATOM   3105  HB3 GLU A 199       6.059  20.701  -5.100  1.00 53.81           H  
ATOM   3106  O   GLU A 199       4.190  17.858  -7.804  1.00 53.81           O  
ATOM   3107  CG  GLU A 199       5.687  20.900  -7.238  1.00 53.81           C  
ATOM   3108  HG2 GLU A 199       5.752  20.258  -8.116  1.00 53.81           H  
ATOM   3109  HG3 GLU A 199       4.651  21.229  -7.157  1.00 53.81           H  
ATOM   3110  CD  GLU A 199       6.564  22.122  -7.496  1.00 53.81           C  
ATOM   3111  OE1 GLU A 199       6.197  22.845  -8.460  1.00 53.81           O  
ATOM   3112  OE2 GLU A 199       7.600  22.290  -6.837  1.00 53.81           O  
ATOM   3113  N   LYS A 200       6.182  17.180  -7.006  1.00 48.61           N  
ATOM   3114  H   LYS A 200       6.878  17.332  -6.291  1.00 48.61           H  
ATOM   3115  CA  LYS A 200       6.429  16.176  -8.054  1.00 48.61           C  
ATOM   3116  HA  LYS A 200       6.419  16.689  -9.016  1.00 48.61           H  
ATOM   3117  C   LYS A 200       5.293  15.134  -8.141  1.00 48.61           C  
ATOM   3118  CB  LYS A 200       7.826  15.540  -7.884  1.00 48.61           C  
ATOM   3119  HB2 LYS A 200       7.961  15.176  -6.866  1.00 48.61           H  
ATOM   3120  HB3 LYS A 200       7.901  14.692  -8.565  1.00 48.61           H  
ATOM   3121  O   LYS A 200       4.759  14.945  -9.239  1.00 48.61           O  
ATOM   3122  CG  LYS A 200       8.998  16.492  -8.168  1.00 48.61           C  
ATOM   3123  HG2 LYS A 200       8.924  16.863  -9.191  1.00 48.61           H  
ATOM   3124  HG3 LYS A 200       8.961  17.336  -7.479  1.00 48.61           H  
ATOM   3125  CD  LYS A 200      10.332  15.743  -7.988  1.00 48.61           C  
ATOM   3126  HD2 LYS A 200      10.361  14.899  -8.678  1.00 48.61           H  
ATOM   3127  HD3 LYS A 200      10.396  15.363  -6.969  1.00 48.61           H  
ATOM   3128  CE  LYS A 200      11.536  16.656  -8.260  1.00 48.61           C  
ATOM   3129  HE2 LYS A 200      11.528  17.477  -7.543  1.00 48.61           H  
ATOM   3130  HE3 LYS A 200      11.431  17.088  -9.255  1.00 48.61           H  
ATOM   3131  NZ  LYS A 200      12.827  15.920  -8.173  1.00 48.61           N  
ATOM   3132  HZ1 LYS A 200      12.977  15.544  -7.248  1.00 48.61           H  
ATOM   3133  HZ2 LYS A 200      12.862  15.155  -8.832  1.00 48.61           H  
ATOM   3134  HZ3 LYS A 200      13.602  16.534  -8.380  1.00 48.61           H  
ATOM   3135  N   PRO A 201       4.844  14.507  -7.030  1.00 43.87           N  
ATOM   3136  CA  PRO A 201       3.687  13.609  -7.043  1.00 43.87           C  
ATOM   3137  HA  PRO A 201       3.921  12.746  -7.665  1.00 43.87           H  
ATOM   3138  C   PRO A 201       2.398  14.257  -7.558  1.00 43.87           C  
ATOM   3139  CB  PRO A 201       3.496  13.153  -5.592  1.00 43.87           C  
ATOM   3140  HB2 PRO A 201       3.119  12.132  -5.538  1.00 43.87           H  
ATOM   3141  HB3 PRO A 201       2.825  13.830  -5.063  1.00 43.87           H  
ATOM   3142  O   PRO A 201       1.679  13.655  -8.355  1.00 43.87           O  
ATOM   3143  CG  PRO A 201       4.884  13.272  -4.981  1.00 43.87           C  
ATOM   3144  HG2 PRO A 201       4.843  13.456  -3.908  1.00 43.87           H  
ATOM   3145  HG3 PRO A 201       5.453  12.367  -5.192  1.00 43.87           H  
ATOM   3146  CD  PRO A 201       5.504  14.443  -5.729  1.00 43.87           C  
ATOM   3147  HD2 PRO A 201       6.570  14.236  -5.814  1.00 43.87           H  
ATOM   3148  HD3 PRO A 201       5.352  15.369  -5.173  1.00 43.87           H  
ATOM   3149  N   LEU A 202       2.091  15.480  -7.123  1.00 49.43           N  
ATOM   3150  H   LEU A 202       2.713  15.949  -6.480  1.00 49.43           H  
ATOM   3151  CA  LEU A 202       0.847  16.151  -7.495  1.00 49.43           C  
ATOM   3152  HA  LEU A 202       0.028  15.436  -7.410  1.00 49.43           H  
ATOM   3153  C   LEU A 202       0.861  16.589  -8.964  1.00 49.43           C  
ATOM   3154  CB  LEU A 202       0.588  17.311  -6.521  1.00 49.43           C  
ATOM   3155  HB2 LEU A 202      -0.189  17.955  -6.932  1.00 49.43           H  
ATOM   3156  HB3 LEU A 202       1.507  17.891  -6.437  1.00 49.43           H  
ATOM   3157  O   LEU A 202      -0.134  16.377  -9.655  1.00 49.43           O  
ATOM   3158  CG  LEU A 202       0.172  16.872  -5.104  1.00 49.43           C  
ATOM   3159  HG  LEU A 202       0.875  16.130  -4.726  1.00 49.43           H  
ATOM   3160  CD1 LEU A 202       0.171  18.068  -4.151  1.00 49.43           C  
ATOM   3161 HD11 LEU A 202       1.139  18.569  -4.188  1.00 49.43           H  
ATOM   3162 HD12 LEU A 202       0.005  17.722  -3.131  1.00 49.43           H  
ATOM   3163 HD13 LEU A 202      -0.617  18.770  -4.421  1.00 49.43           H  
ATOM   3164  CD2 LEU A 202      -1.234  16.263  -5.078  1.00 49.43           C  
ATOM   3165 HD21 LEU A 202      -1.955  16.976  -5.479  1.00 49.43           H  
ATOM   3166 HD22 LEU A 202      -1.505  16.022  -4.050  1.00 49.43           H  
ATOM   3167 HD23 LEU A 202      -1.260  15.346  -5.667  1.00 49.43           H  
ATOM   3168  N   ARG A 203       1.993  17.084  -9.490  1.00 55.02           N  
ATOM   3169  H   ARG A 203       2.774  17.247  -8.870  1.00 55.02           H  
ATOM   3170  CA  ARG A 203       2.156  17.357 -10.931  1.00 55.02           C  
ATOM   3171  HA  ARG A 203       1.411  18.088 -11.247  1.00 55.02           H  
ATOM   3172  C   ARG A 203       1.903  16.103 -11.769  1.00 55.02           C  
ATOM   3173  CB  ARG A 203       3.560  17.901 -11.244  1.00 55.02           C  
ATOM   3174  HB2 ARG A 203       3.689  17.877 -12.326  1.00 55.02           H  
ATOM   3175  HB3 ARG A 203       4.312  17.245 -10.805  1.00 55.02           H  
ATOM   3176  O   ARG A 203       1.172  16.170 -12.755  1.00 55.02           O  
ATOM   3177  CG  ARG A 203       3.812  19.343 -10.775  1.00 55.02           C  
ATOM   3178  HG2 ARG A 203       2.996  19.989 -11.100  1.00 55.02           H  
ATOM   3179  HG3 ARG A 203       3.891  19.364  -9.688  1.00 55.02           H  
ATOM   3180  CD  ARG A 203       5.136  19.835 -11.366  1.00 55.02           C  
ATOM   3181  HD2 ARG A 203       5.044  19.808 -12.452  1.00 55.02           H  
ATOM   3182  HD3 ARG A 203       5.921  19.137 -11.076  1.00 55.02           H  
ATOM   3183  NE  ARG A 203       5.541  21.189 -10.926  1.00 55.02           N  
ATOM   3184  HE  ARG A 203       5.397  21.459  -9.964  1.00 55.02           H  
ATOM   3185  NH1 ARG A 203       6.703  21.762 -12.834  1.00 55.02           N  
ATOM   3186 HH11 ARG A 203       6.272  20.999 -13.336  1.00 55.02           H  
ATOM   3187 HH12 ARG A 203       7.425  22.321 -13.263  1.00 55.02           H  
ATOM   3188  NH2 ARG A 203       7.037  22.917 -10.994  1.00 55.02           N  
ATOM   3189 HH21 ARG A 203       7.738  23.473 -11.461  1.00 55.02           H  
ATOM   3190 HH22 ARG A 203       6.920  23.021  -9.996  1.00 55.02           H  
ATOM   3191  CZ  ARG A 203       6.396  21.960 -11.583  1.00 55.02           C  
ATOM   3192  N   LYS A 204       2.439  14.953 -11.347  1.00 48.57           N  
ATOM   3193  H   LYS A 204       3.047  14.988 -10.541  1.00 48.57           H  
ATOM   3194  CA  LYS A 204       2.230  13.661 -12.020  1.00 48.57           C  
ATOM   3195  HA  LYS A 204       2.559  13.754 -13.055  1.00 48.57           H  
ATOM   3196  C   LYS A 204       0.750  13.273 -12.075  1.00 48.57           C  
ATOM   3197  CB  LYS A 204       3.095  12.594 -11.330  1.00 48.57           C  
ATOM   3198  HB2 LYS A 204       2.790  12.492 -10.288  1.00 48.57           H  
ATOM   3199  HB3 LYS A 204       4.132  12.930 -11.349  1.00 48.57           H  
ATOM   3200  O   LYS A 204       0.287  12.839 -13.122  1.00 48.57           O  
ATOM   3201  CG  LYS A 204       3.010  11.216 -12.003  1.00 48.57           C  
ATOM   3202  HG2 LYS A 204       3.250  11.314 -13.062  1.00 48.57           H  
ATOM   3203  HG3 LYS A 204       1.999  10.822 -11.904  1.00 48.57           H  
ATOM   3204  CD  LYS A 204       3.996  10.241 -11.344  1.00 48.57           C  
ATOM   3205  HD2 LYS A 204       5.009  10.612 -11.505  1.00 48.57           H  
ATOM   3206  HD3 LYS A 204       3.806  10.201 -10.272  1.00 48.57           H  
ATOM   3207  CE  LYS A 204       3.849   8.833 -11.939  1.00 48.57           C  
ATOM   3208  HE2 LYS A 204       3.793   8.916 -13.024  1.00 48.57           H  
ATOM   3209  HE3 LYS A 204       2.903   8.409 -11.603  1.00 48.57           H  
ATOM   3210  NZ  LYS A 204       4.984   7.949 -11.559  1.00 48.57           N  
ATOM   3211  HZ1 LYS A 204       5.858   8.332 -11.890  1.00 48.57           H  
ATOM   3212  HZ2 LYS A 204       4.877   7.034 -11.973  1.00 48.57           H  
ATOM   3213  HZ3 LYS A 204       5.050   7.844 -10.556  1.00 48.57           H  
ATOM   3214  N   VAL A 205      -0.004  13.486 -10.994  1.00 47.58           N  
ATOM   3215  H   VAL A 205       0.452  13.832 -10.162  1.00 47.58           H  
ATOM   3216  CA  VAL A 205      -1.456  13.219 -10.957  1.00 47.58           C  
ATOM   3217  HA  VAL A 205      -1.629  12.194 -11.287  1.00 47.58           H  
ATOM   3218  C   VAL A 205      -2.226  14.124 -11.923  1.00 47.58           C  
ATOM   3219  CB  VAL A 205      -1.998  13.358  -9.520  1.00 47.58           C  
ATOM   3220  HB  VAL A 205      -1.690  14.318  -9.106  1.00 47.58           H  
ATOM   3221  O   VAL A 205      -3.129  13.648 -12.610  1.00 47.58           O  
ATOM   3222  CG1 VAL A 205      -3.530  13.275  -9.442  1.00 47.58           C  
ATOM   3223 HG11 VAL A 205      -3.879  12.363  -9.927  1.00 47.58           H  
ATOM   3224 HG12 VAL A 205      -3.850  13.275  -8.400  1.00 47.58           H  
ATOM   3225 HG13 VAL A 205      -3.978  14.138  -9.934  1.00 47.58           H  
ATOM   3226  CG2 VAL A 205      -1.446  12.241  -8.624  1.00 47.58           C  
ATOM   3227 HG21 VAL A 205      -0.356  12.237  -8.645  1.00 47.58           H  
ATOM   3228 HG22 VAL A 205      -1.770  12.397  -7.595  1.00 47.58           H  
ATOM   3229 HG23 VAL A 205      -1.803  11.273  -8.974  1.00 47.58           H  
ATOM   3230  N   VAL A 206      -1.870  15.411 -12.008  1.00 50.29           N  
ATOM   3231  H   VAL A 206      -1.130  15.749 -11.410  1.00 50.29           H  
ATOM   3232  CA  VAL A 206      -2.505  16.348 -12.952  1.00 50.29           C  
ATOM   3233  HA  VAL A 206      -3.583  16.309 -12.793  1.00 50.29           H  
ATOM   3234  C   VAL A 206      -2.250  15.919 -14.400  1.00 50.29           C  
ATOM   3235  CB  VAL A 206      -2.040  17.798 -12.706  1.00 50.29           C  
ATOM   3236  HB  VAL A 206      -0.954  17.855 -12.787  1.00 50.29           H  
ATOM   3237  O   VAL A 206      -3.188  15.813 -15.188  1.00 50.29           O  
ATOM   3238  CG1 VAL A 206      -2.649  18.783 -13.711  1.00 50.29           C  
ATOM   3239 HG11 VAL A 206      -2.299  19.792 -13.491  1.00 50.29           H  
ATOM   3240 HG12 VAL A 206      -2.340  18.540 -14.727  1.00 50.29           H  
ATOM   3241 HG13 VAL A 206      -3.737  18.762 -13.651  1.00 50.29           H  
ATOM   3242  CG2 VAL A 206      -2.455  18.272 -11.306  1.00 50.29           C  
ATOM   3243 HG21 VAL A 206      -1.900  17.731 -10.540  1.00 50.29           H  
ATOM   3244 HG22 VAL A 206      -2.249  19.335 -11.188  1.00 50.29           H  
ATOM   3245 HG23 VAL A 206      -3.517  18.078 -11.152  1.00 50.29           H  
ATOM   3246  N   ILE A 207      -1.000  15.600 -14.739  1.00 48.89           N  
ATOM   3247  H   ILE A 207      -0.275  15.704 -14.044  1.00 48.89           H  
ATOM   3248  CA  ILE A 207      -0.613  15.153 -16.086  1.00 48.89           C  
ATOM   3249  HA  ILE A 207      -0.954  15.888 -16.815  1.00 48.89           H  
ATOM   3250  C   ILE A 207      -1.293  13.826 -16.436  1.00 48.89           C  
ATOM   3251  CB  ILE A 207       0.926  15.048 -16.181  1.00 48.89           C  
ATOM   3252  HB  ILE A 207       1.280  14.418 -15.365  1.00 48.89           H  
ATOM   3253  O   ILE A 207      -1.877  13.693 -17.508  1.00 48.89           O  
ATOM   3254  CG1 ILE A 207       1.562  16.449 -16.039  1.00 48.89           C  
ATOM   3255 HG12 ILE A 207       1.117  16.971 -15.191  1.00 48.89           H  
ATOM   3256 HG13 ILE A 207       1.351  17.035 -16.934  1.00 48.89           H  
ATOM   3257  CG2 ILE A 207       1.363  14.404 -17.511  1.00 48.89           C  
ATOM   3258 HG21 ILE A 207       2.450  14.359 -17.579  1.00 48.89           H  
ATOM   3259 HG22 ILE A 207       0.981  14.981 -18.353  1.00 48.89           H  
ATOM   3260 HG23 ILE A 207       0.997  13.381 -17.588  1.00 48.89           H  
ATOM   3261  CD1 ILE A 207       3.076  16.428 -15.802  1.00 48.89           C  
ATOM   3262 HD11 ILE A 207       3.310  15.799 -14.943  1.00 48.89           H  
ATOM   3263 HD12 ILE A 207       3.600  16.056 -16.682  1.00 48.89           H  
ATOM   3264 HD13 ILE A 207       3.422  17.442 -15.600  1.00 48.89           H  
ATOM   3265  N   GLN A 208      -1.276  12.859 -15.519  1.00 48.83           N  
ATOM   3266  H   GLN A 208      -0.769  13.011 -14.659  1.00 48.83           H  
ATOM   3267  CA  GLN A 208      -1.891  11.553 -15.730  1.00 48.83           C  
ATOM   3268  HA  GLN A 208      -1.441  11.093 -16.610  1.00 48.83           H  
ATOM   3269  C   GLN A 208      -3.393  11.674 -15.997  1.00 48.83           C  
ATOM   3270  CB  GLN A 208      -1.594  10.671 -14.512  1.00 48.83           C  
ATOM   3271  HB2 GLN A 208      -0.514  10.566 -14.411  1.00 48.83           H  
ATOM   3272  HB3 GLN A 208      -1.993  11.134 -13.609  1.00 48.83           H  
ATOM   3273  O   GLN A 208      -3.904  11.049 -16.918  1.00 48.83           O  
ATOM   3274  CG  GLN A 208      -2.214   9.283 -14.682  1.00 48.83           C  
ATOM   3275  HG2 GLN A 208      -1.919   8.866 -15.644  1.00 48.83           H  
ATOM   3276  HG3 GLN A 208      -3.300   9.381 -14.672  1.00 48.83           H  
ATOM   3277  CD  GLN A 208      -1.830   8.290 -13.597  1.00 48.83           C  
ATOM   3278  NE2 GLN A 208      -2.439   7.130 -13.635  1.00 48.83           N  
ATOM   3279 HE21 GLN A 208      -2.180   6.423 -12.962  1.00 48.83           H  
ATOM   3280 HE22 GLN A 208      -3.259   7.057 -14.221  1.00 48.83           H  
ATOM   3281  OE1 GLN A 208      -1.012   8.525 -12.714  1.00 48.83           O  
ATOM   3282  N   ARG A 209      -4.097  12.525 -15.248  1.00 50.44           N  
ATOM   3283  H   ARG A 209      -3.626  13.011 -14.499  1.00 50.44           H  
ATOM   3284  CA  ARG A 209      -5.535  12.713 -15.433  1.00 50.44           C  
ATOM   3285  HA  ARG A 209      -5.995  11.727 -15.504  1.00 50.44           H  
ATOM   3286  C   ARG A 209      -5.878  13.431 -16.743  1.00 50.44           C  
ATOM   3287  CB  ARG A 209      -6.070  13.397 -14.181  1.00 50.44           C  
ATOM   3288  HB2 ARG A 209      -5.746  12.812 -13.320  1.00 50.44           H  
ATOM   3289  HB3 ARG A 209      -5.641  14.395 -14.088  1.00 50.44           H  
ATOM   3290  O   ARG A 209      -6.891  13.105 -17.350  1.00 50.44           O  
ATOM   3291  CG  ARG A 209      -7.596  13.456 -14.179  1.00 50.44           C  
ATOM   3292  HG2 ARG A 209      -7.995  12.463 -14.387  1.00 50.44           H  
ATOM   3293  HG3 ARG A 209      -7.951  14.155 -14.936  1.00 50.44           H  
ATOM   3294  CD  ARG A 209      -8.055  13.904 -12.795  1.00 50.44           C  
ATOM   3295  HD2 ARG A 209      -7.713  14.925 -12.626  1.00 50.44           H  
ATOM   3296  HD3 ARG A 209      -7.609  13.246 -12.049  1.00 50.44           H  
ATOM   3297  NE  ARG A 209      -9.517  13.835 -12.684  1.00 50.44           N  
ATOM   3298  HE  ARG A 209     -10.014  13.502 -13.498  1.00 50.44           H  
ATOM   3299  NH1 ARG A 209      -9.636  14.645 -10.563  1.00 50.44           N  
ATOM   3300 HH11 ARG A 209      -8.630  14.738 -10.589  1.00 50.44           H  
ATOM   3301 HH12 ARG A 209     -10.180  15.066  -9.823  1.00 50.44           H  
ATOM   3302  NH2 ARG A 209     -11.520  14.142 -11.648  1.00 50.44           N  
ATOM   3303 HH21 ARG A 209     -11.983  13.867 -12.503  1.00 50.44           H  
ATOM   3304 HH22 ARG A 209     -12.060  14.560 -10.904  1.00 50.44           H  
ATOM   3305  CZ  ARG A 209     -10.220  14.199 -11.634  1.00 50.44           C  
ATOM   3306  N   TYR A 210      -5.030  14.352 -17.206  1.00 50.11           N  
ATOM   3307  H   TYR A 210      -4.215  14.580 -16.654  1.00 50.11           H  
ATOM   3308  CA  TYR A 210      -5.147  14.939 -18.547  1.00 50.11           C  
ATOM   3309  HA  TYR A 210      -6.142  15.370 -18.664  1.00 50.11           H  
ATOM   3310  C   TYR A 210      -4.994  13.867 -19.638  1.00 50.11           C  
ATOM   3311  CB  TYR A 210      -4.110  16.065 -18.702  1.00 50.11           C  
ATOM   3312  HB2 TYR A 210      -3.149  15.731 -18.311  1.00 50.11           H  
ATOM   3313  HB3 TYR A 210      -4.427  16.912 -18.093  1.00 50.11           H  
ATOM   3314  O   TYR A 210      -5.830  13.758 -20.535  1.00 50.11           O  
ATOM   3315  CG  TYR A 210      -3.906  16.535 -20.132  1.00 50.11           C  
ATOM   3316  CD1 TYR A 210      -2.723  16.211 -20.828  1.00 50.11           C  
ATOM   3317  HD1 TYR A 210      -1.943  15.648 -20.338  1.00 50.11           H  
ATOM   3318  CD2 TYR A 210      -4.921  17.259 -20.782  1.00 50.11           C  
ATOM   3319  HD2 TYR A 210      -5.825  17.522 -20.252  1.00 50.11           H  
ATOM   3320  CE1 TYR A 210      -2.560  16.612 -22.170  1.00 50.11           C  
ATOM   3321  HE1 TYR A 210      -1.652  16.372 -22.704  1.00 50.11           H  
ATOM   3322  CE2 TYR A 210      -4.780  17.623 -22.132  1.00 50.11           C  
ATOM   3323  HE2 TYR A 210      -5.573  18.143 -22.650  1.00 50.11           H  
ATOM   3324  OH  TYR A 210      -3.469  17.688 -24.124  1.00 50.11           O  
ATOM   3325  HH  TYR A 210      -2.590  17.541 -24.482  1.00 50.11           H  
ATOM   3326  CZ  TYR A 210      -3.597  17.310 -22.827  1.00 50.11           C  
ATOM   3327  N   LEU A 211      -3.976  13.011 -19.517  1.00 46.23           N  
ATOM   3328  H   LEU A 211      -3.322  13.147 -18.759  1.00 46.23           H  
ATOM   3329  CA  LEU A 211      -3.735  11.912 -20.454  1.00 46.23           C  
ATOM   3330  HA  LEU A 211      -3.716  12.314 -21.467  1.00 46.23           H  
ATOM   3331  C   LEU A 211      -4.853  10.862 -20.430  1.00 46.23           C  
ATOM   3332  CB  LEU A 211      -2.378  11.262 -20.145  1.00 46.23           C  
ATOM   3333  HB2 LEU A 211      -2.368  10.956 -19.099  1.00 46.23           H  
ATOM   3334  HB3 LEU A 211      -2.280  10.361 -20.751  1.00 46.23           H  
ATOM   3335  O   LEU A 211      -5.249  10.384 -21.485  1.00 46.23           O  
ATOM   3336  CG  LEU A 211      -1.158  12.161 -20.416  1.00 46.23           C  
ATOM   3337  HG  LEU A 211      -1.253  13.098 -19.868  1.00 46.23           H  
ATOM   3338  CD1 LEU A 211       0.103  11.445 -19.933  1.00 46.23           C  
ATOM   3339 HD11 LEU A 211       0.233  10.508 -20.475  1.00 46.23           H  
ATOM   3340 HD12 LEU A 211       0.973  12.079 -20.105  1.00 46.23           H  
ATOM   3341 HD13 LEU A 211       0.023  11.240 -18.866  1.00 46.23           H  
ATOM   3342  CD2 LEU A 211      -0.997  12.495 -21.900  1.00 46.23           C  
ATOM   3343 HD21 LEU A 211      -1.829  13.110 -22.242  1.00 46.23           H  
ATOM   3344 HD22 LEU A 211      -0.076  13.059 -22.051  1.00 46.23           H  
ATOM   3345 HD23 LEU A 211      -0.953  11.579 -22.490  1.00 46.23           H  
ATOM   3346  N   GLU A 212      -5.404  10.536 -19.260  1.00 45.35           N  
ATOM   3347  H   GLU A 212      -4.979  10.898 -18.418  1.00 45.35           H  
ATOM   3348  CA  GLU A 212      -6.566   9.651 -19.119  1.00 45.35           C  
ATOM   3349  HA  GLU A 212      -6.358   8.702 -19.615  1.00 45.35           H  
ATOM   3350  C   GLU A 212      -7.806  10.252 -19.802  1.00 45.35           C  
ATOM   3351  CB  GLU A 212      -6.837   9.373 -17.628  1.00 45.35           C  
ATOM   3352  HB2 GLU A 212      -6.809  10.320 -17.089  1.00 45.35           H  
ATOM   3353  HB3 GLU A 212      -7.837   8.953 -17.523  1.00 45.35           H  
ATOM   3354  O   GLU A 212      -8.498   9.554 -20.542  1.00 45.35           O  
ATOM   3355  CG  GLU A 212      -5.833   8.381 -17.005  1.00 45.35           C  
ATOM   3356  HG2 GLU A 212      -4.819   8.665 -17.286  1.00 45.35           H  
ATOM   3357  HG3 GLU A 212      -6.020   7.396 -17.433  1.00 45.35           H  
ATOM   3358  CD  GLU A 212      -5.908   8.282 -15.465  1.00 45.35           C  
ATOM   3359  OE1 GLU A 212      -5.063   7.549 -14.886  1.00 45.35           O  
ATOM   3360  OE2 GLU A 212      -6.779   8.942 -14.849  1.00 45.35           O  
ATOM   3361  N   CYS A 213      -8.057  11.556 -19.644  1.00 45.24           N  
ATOM   3362  H   CYS A 213      -7.480  12.092 -19.011  1.00 45.24           H  
ATOM   3363  CA  CYS A 213      -9.131  12.254 -20.359  1.00 45.24           C  
ATOM   3364  HA  CYS A 213     -10.069  11.732 -20.174  1.00 45.24           H  
ATOM   3365  C   CYS A 213      -8.930  12.247 -21.887  1.00 45.24           C  
ATOM   3366  CB  CYS A 213      -9.246  13.687 -19.816  1.00 45.24           C  
ATOM   3367  HB2 CYS A 213      -8.256  14.138 -19.744  1.00 45.24           H  
ATOM   3368  HB3 CYS A 213      -9.840  14.288 -20.505  1.00 45.24           H  
ATOM   3369  O   CYS A 213      -9.908  12.129 -22.628  1.00 45.24           O  
ATOM   3370  SG  CYS A 213     -10.052  13.699 -18.184  1.00 45.24           S  
ATOM   3371  HG  CYS A 213     -11.188  13.117 -18.580  1.00 45.24           H  
ATOM   3372  N   MET A 214      -7.685  12.326 -22.364  1.00 38.97           N  
ATOM   3373  H   MET A 214      -6.936  12.491 -21.707  1.00 38.97           H  
ATOM   3374  CA  MET A 214      -7.348  12.209 -23.789  1.00 38.97           C  
ATOM   3375  HA  MET A 214      -8.049  12.812 -24.366  1.00 38.97           H  
ATOM   3376  C   MET A 214      -7.487  10.766 -24.306  1.00 38.97           C  
ATOM   3377  CB  MET A 214      -5.931  12.757 -24.025  1.00 38.97           C  
ATOM   3378  HB2 MET A 214      -5.594  12.466 -25.020  1.00 38.97           H  
ATOM   3379  HB3 MET A 214      -5.243  12.318 -23.301  1.00 38.97           H  
ATOM   3380  O   MET A 214      -8.043  10.555 -25.383  1.00 38.97           O  
ATOM   3381  CG  MET A 214      -5.872  14.287 -23.906  1.00 38.97           C  
ATOM   3382  HG2 MET A 214      -4.829  14.601 -23.945  1.00 38.97           H  
ATOM   3383  HG3 MET A 214      -6.264  14.584 -22.933  1.00 38.97           H  
ATOM   3384  SD  MET A 214      -6.790  15.190 -25.188  1.00 38.97           S  
ATOM   3385  CE  MET A 214      -5.757  14.833 -26.635  1.00 38.97           C  
ATOM   3386  HE1 MET A 214      -6.132  15.393 -27.492  1.00 38.97           H  
ATOM   3387  HE2 MET A 214      -5.784  13.768 -26.863  1.00 38.97           H  
ATOM   3388  HE3 MET A 214      -4.731  15.140 -26.433  1.00 38.97           H  
ATOM   3389  N   ALA A 215      -7.061   9.773 -23.520  1.00 32.61           N  
ATOM   3390  H   ALA A 215      -6.594  10.023 -22.660  1.00 32.61           H  
ATOM   3391  CA  ALA A 215      -7.127   8.348 -23.849  1.00 32.61           C  
ATOM   3392  HA  ALA A 215      -6.711   8.197 -24.845  1.00 32.61           H  
ATOM   3393  C   ALA A 215      -8.566   7.805 -23.871  1.00 32.61           C  
ATOM   3394  CB  ALA A 215      -6.263   7.580 -22.841  1.00 32.61           C  
ATOM   3395  HB1 ALA A 215      -6.264   6.520 -23.092  1.00 32.61           H  
ATOM   3396  HB2 ALA A 215      -6.658   7.710 -21.833  1.00 32.61           H  
ATOM   3397  HB3 ALA A 215      -5.238   7.949 -22.876  1.00 32.61           H  
ATOM   3398  O   ALA A 215      -8.891   6.934 -24.670  1.00 32.61           O  
ATOM   3399  N   VAL A 216      -9.471   8.348 -23.050  1.00 30.61           N  
ATOM   3400  H   VAL A 216      -9.144   8.996 -22.347  1.00 30.61           H  
ATOM   3401  CA  VAL A 216     -10.902   7.990 -23.081  1.00 30.61           C  
ATOM   3402  HA  VAL A 216     -10.978   6.903 -23.061  1.00 30.61           H  
ATOM   3403  C   VAL A 216     -11.582   8.427 -24.392  1.00 30.61           C  
ATOM   3404  CB  VAL A 216     -11.604   8.526 -21.813  1.00 30.61           C  
ATOM   3405  HB  VAL A 216     -11.330   9.572 -21.671  1.00 30.61           H  
ATOM   3406  O   VAL A 216     -12.598   7.846 -24.773  1.00 30.61           O  
ATOM   3407  CG1 VAL A 216     -13.135   8.431 -21.847  1.00 30.61           C  
ATOM   3408 HG11 VAL A 216     -13.443   7.409 -22.068  1.00 30.61           H  
ATOM   3409 HG12 VAL A 216     -13.533   9.099 -22.612  1.00 30.61           H  
ATOM   3410 HG13 VAL A 216     -13.549   8.737 -20.886  1.00 30.61           H  
ATOM   3411  CG2 VAL A 216     -11.159   7.720 -20.582  1.00 30.61           C  
ATOM   3412 HG21 VAL A 216     -11.552   6.705 -20.636  1.00 30.61           H  
ATOM   3413 HG22 VAL A 216     -10.072   7.659 -20.529  1.00 30.61           H  
ATOM   3414 HG23 VAL A 216     -11.521   8.202 -19.674  1.00 30.61           H  
ATOM   3415  N   ARG A 217     -11.016   9.388 -25.142  1.00 30.09           N  
ATOM   3416  H   ARG A 217     -10.156   9.801 -24.810  1.00 30.09           H  
ATOM   3417  CA  ARG A 217     -11.514   9.782 -26.476  1.00 30.09           C  
ATOM   3418  HA  ARG A 217     -12.577   9.549 -26.533  1.00 30.09           H  
ATOM   3419  C   ARG A 217     -10.906   8.983 -27.635  1.00 30.09           C  
ATOM   3420  CB  ARG A 217     -11.350  11.297 -26.680  1.00 30.09           C  
ATOM   3421  HB2 ARG A 217     -11.450  11.520 -27.742  1.00 30.09           H  
ATOM   3422  HB3 ARG A 217     -10.358  11.612 -26.358  1.00 30.09           H  
ATOM   3423  O   ARG A 217     -11.467   9.014 -28.728  1.00 30.09           O  
ATOM   3424  CG  ARG A 217     -12.428  12.088 -25.924  1.00 30.09           C  
ATOM   3425  HG2 ARG A 217     -13.412  11.726 -26.221  1.00 30.09           H  
ATOM   3426  HG3 ARG A 217     -12.303  11.945 -24.851  1.00 30.09           H  
ATOM   3427  CD  ARG A 217     -12.322  13.580 -26.257  1.00 30.09           C  
ATOM   3428  HD2 ARG A 217     -12.354  13.700 -27.340  1.00 30.09           H  
ATOM   3429  HD3 ARG A 217     -11.363  13.948 -25.890  1.00 30.09           H  
ATOM   3430  NE  ARG A 217     -13.419  14.356 -25.646  1.00 30.09           N  
ATOM   3431  HE  ARG A 217     -14.038  13.857 -25.024  1.00 30.09           H  
ATOM   3432  NH1 ARG A 217     -12.841  16.404 -26.507  1.00 30.09           N  
ATOM   3433 HH11 ARG A 217     -12.037  15.975 -26.943  1.00 30.09           H  
ATOM   3434 HH12 ARG A 217     -12.958  17.407 -26.526  1.00 30.09           H  
ATOM   3435  NH2 ARG A 217     -14.592  16.242 -25.130  1.00 30.09           N  
ATOM   3436 HH21 ARG A 217     -14.668  17.249 -25.130  1.00 30.09           H  
ATOM   3437 HH22 ARG A 217     -15.137  15.727 -24.453  1.00 30.09           H  
ATOM   3438  CZ  ARG A 217     -13.616  15.658 -25.768  1.00 30.09           C  
ATOM   3439  N   THR A 218      -9.819   8.243 -27.419  1.00 31.64           N  
ATOM   3440  H   THR A 218      -9.396   8.246 -26.502  1.00 31.64           H  
ATOM   3441  CA  THR A 218      -9.169   7.400 -28.433  1.00 31.64           C  
ATOM   3442  HA  THR A 218      -9.686   7.511 -29.386  1.00 31.64           H  
ATOM   3443  C   THR A 218      -9.287   5.929 -28.031  1.00 31.64           C  
ATOM   3444  CB  THR A 218      -7.713   7.834 -28.676  1.00 31.64           C  
ATOM   3445  HB  THR A 218      -7.220   7.093 -29.305  1.00 31.64           H  
ATOM   3446  O   THR A 218      -8.581   5.413 -27.175  1.00 31.64           O  
ATOM   3447  CG2 THR A 218      -7.646   9.197 -29.370  1.00 31.64           C  
ATOM   3448 HG21 THR A 218      -8.068   9.967 -28.725  1.00 31.64           H  
ATOM   3449 HG22 THR A 218      -6.607   9.445 -29.588  1.00 31.64           H  
ATOM   3450 HG23 THR A 218      -8.205   9.164 -30.305  1.00 31.64           H  
ATOM   3451  OG1 THR A 218      -7.003   7.973 -27.471  1.00 31.64           O  
ATOM   3452  HG1 THR A 218      -6.069   8.053 -27.677  1.00 31.64           H  
ATOM   3453  N   THR A 219     -10.245   5.226 -28.629  1.00 27.14           N  
ATOM   3454  H   THR A 219     -10.796   5.678 -29.345  1.00 27.14           H  
ATOM   3455  CA  THR A 219     -10.536   3.810 -28.361  1.00 27.14           C  
ATOM   3456  HA  THR A 219     -11.063   3.751 -27.409  1.00 27.14           H  
ATOM   3457  C   THR A 219      -9.287   2.918 -28.271  1.00 27.14           C  
ATOM   3458  CB  THR A 219     -11.455   3.254 -29.462  1.00 27.14           C  
ATOM   3459  HB  THR A 219     -11.373   2.168 -29.492  1.00 27.14           H  
ATOM   3460  O   THR A 219      -8.549   2.791 -29.243  1.00 27.14           O  
ATOM   3461  CG2 THR A 219     -12.918   3.618 -29.218  1.00 27.14           C  
ATOM   3462 HG21 THR A 219     -13.529   3.217 -30.027  1.00 27.14           H  
ATOM   3463 HG22 THR A 219     -13.033   4.701 -29.190  1.00 27.14           H  
ATOM   3464 HG23 THR A 219     -13.255   3.195 -28.272  1.00 27.14           H  
ATOM   3465  OG1 THR A 219     -11.098   3.786 -30.718  1.00 27.14           O  
ATOM   3466  HG1 THR A 219     -10.168   3.588 -30.851  1.00 27.14           H  
ATOM   3467  N   ARG A 220      -9.160   2.233 -27.119  1.00 28.36           N  
ATOM   3468  H   ARG A 220      -9.747   2.575 -26.371  1.00 28.36           H  
ATOM   3469  CA  ARG A 220      -8.262   1.108 -26.771  1.00 28.36           C  
ATOM   3470  HA  ARG A 220      -8.400   0.907 -25.709  1.00 28.36           H  
ATOM   3471  C   ARG A 220      -6.753   1.368 -26.894  1.00 28.36           C  
ATOM   3472  CB  ARG A 220      -8.675  -0.181 -27.511  1.00 28.36           C  
ATOM   3473  HB2 ARG A 220      -8.773   0.023 -28.578  1.00 28.36           H  
ATOM   3474  HB3 ARG A 220      -7.879  -0.915 -27.385  1.00 28.36           H  
ATOM   3475  O   ARG A 220      -6.110   0.915 -27.834  1.00 28.36           O  
ATOM   3476  CG  ARG A 220      -9.967  -0.810 -26.976  1.00 28.36           C  
ATOM   3477  HG2 ARG A 220     -10.807  -0.141 -27.158  1.00 28.36           H  
ATOM   3478  HG3 ARG A 220      -9.866  -0.981 -25.904  1.00 28.36           H  
ATOM   3479  CD  ARG A 220     -10.208  -2.150 -27.682  1.00 28.36           C  
ATOM   3480  HD2 ARG A 220      -9.325  -2.775 -27.548  1.00 28.36           H  
ATOM   3481  HD3 ARG A 220     -10.346  -1.963 -28.747  1.00 28.36           H  
ATOM   3482  NE  ARG A 220     -11.386  -2.855 -27.140  1.00 28.36           N  
ATOM   3483  HE  ARG A 220     -11.875  -2.406 -26.379  1.00 28.36           H  
ATOM   3484  NH1 ARG A 220     -11.237  -4.717 -28.477  1.00 28.36           N  
ATOM   3485 HH11 ARG A 220     -10.406  -4.330 -28.902  1.00 28.36           H  
ATOM   3486 HH12 ARG A 220     -11.564  -5.634 -28.748  1.00 28.36           H  
ATOM   3487  NH2 ARG A 220     -12.856  -4.587 -26.950  1.00 28.36           N  
ATOM   3488 HH21 ARG A 220     -13.157  -5.510 -27.226  1.00 28.36           H  
ATOM   3489 HH22 ARG A 220     -13.319  -4.112 -26.188  1.00 28.36           H  
ATOM   3490  CZ  ARG A 220     -11.819  -4.044 -27.524  1.00 28.36           C  
ATOM   3491  N   VAL A 221      -6.176   1.931 -25.833  1.00 28.66           N  
ATOM   3492  H   VAL A 221      -6.765   2.356 -25.131  1.00 28.66           H  
ATOM   3493  CA  VAL A 221      -4.773   1.696 -25.451  1.00 28.66           C  
ATOM   3494  HA  VAL A 221      -4.347   0.933 -26.102  1.00 28.66           H  
ATOM   3495  C   VAL A 221      -4.764   1.153 -24.019  1.00 28.66           C  
ATOM   3496  CB  VAL A 221      -3.908   2.964 -25.613  1.00 28.66           C  
ATOM   3497  HB  VAL A 221      -4.263   3.735 -24.929  1.00 28.66           H  
ATOM   3498  O   VAL A 221      -5.297   1.784 -23.109  1.00 28.66           O  
ATOM   3499  CG1 VAL A 221      -2.435   2.667 -25.303  1.00 28.66           C  
ATOM   3500 HG11 VAL A 221      -1.842   3.573 -25.427  1.00 28.66           H  
ATOM   3501 HG12 VAL A 221      -2.054   1.897 -25.974  1.00 28.66           H  
ATOM   3502 HG13 VAL A 221      -2.324   2.330 -24.272  1.00 28.66           H  
ATOM   3503  CG2 VAL A 221      -3.981   3.510 -27.047  1.00 28.66           C  
ATOM   3504 HG21 VAL A 221      -4.994   3.842 -27.272  1.00 28.66           H  
ATOM   3505 HG22 VAL A 221      -3.313   4.365 -27.152  1.00 28.66           H  
ATOM   3506 HG23 VAL A 221      -3.692   2.737 -27.759  1.00 28.66           H  
ATOM   3507  N   GLU A 222      -4.239  -0.060 -23.831  1.00 24.11           N  
ATOM   3508  H   GLU A 222      -3.797  -0.522 -24.612  1.00 24.11           H  
ATOM   3509  CA  GLU A 222      -4.122  -0.717 -22.523  1.00 24.11           C  
ATOM   3510  HA  GLU A 222      -5.095  -0.688 -22.033  1.00 24.11           H  
ATOM   3511  C   GLU A 222      -3.121   0.042 -21.632  1.00 24.11           C  
ATOM   3512  CB  GLU A 222      -3.723  -2.196 -22.698  1.00 24.11           C  
ATOM   3513  HB2 GLU A 222      -3.475  -2.607 -21.719  1.00 24.11           H  
ATOM   3514  HB3 GLU A 222      -2.839  -2.252 -23.334  1.00 24.11           H  
ATOM   3515  O   GLU A 222      -1.993   0.324 -22.030  1.00 24.11           O  
ATOM   3516  CG  GLU A 222      -4.864  -3.036 -23.304  1.00 24.11           C  
ATOM   3517  HG2 GLU A 222      -5.149  -2.603 -24.263  1.00 24.11           H  
ATOM   3518  HG3 GLU A 222      -5.726  -2.966 -22.642  1.00 24.11           H  
ATOM   3519  CD  GLU A 222      -4.511  -4.519 -23.526  1.00 24.11           C  
ATOM   3520  OE1 GLU A 222      -5.472  -5.306 -23.685  1.00 24.11           O  
ATOM   3521  OE2 GLU A 222      -3.307  -4.851 -23.577  1.00 24.11           O  
ATOM   3522  N   ALA A 223      -3.549   0.395 -20.418  1.00 27.63           N  
ATOM   3523  H   ALA A 223      -4.485   0.109 -20.166  1.00 27.63           H  
ATOM   3524  CA  ALA A 223      -2.907   1.350 -19.506  1.00 27.63           C  
ATOM   3525  HA  ALA A 223      -2.635   2.227 -20.093  1.00 27.63           H  
ATOM   3526  C   ALA A 223      -1.603   0.865 -18.822  1.00 27.63           C  
ATOM   3527  CB  ALA A 223      -3.979   1.773 -18.487  1.00 27.63           C  
ATOM   3528  HB1 ALA A 223      -3.588   2.570 -17.854  1.00 27.63           H  
ATOM   3529  HB2 ALA A 223      -4.861   2.148 -19.007  1.00 27.63           H  
ATOM   3530  HB3 ALA A 223      -4.254   0.925 -17.860  1.00 27.63           H  
ATOM   3531  O   ALA A 223      -1.234   1.376 -17.765  1.00 27.63           O  
ATOM   3532  N   SER A 224      -0.903  -0.127 -19.376  1.00 26.43           N  
ATOM   3533  H   SER A 224      -1.204  -0.475 -20.275  1.00 26.43           H  
ATOM   3534  CA  SER A 224       0.182  -0.852 -18.694  1.00 26.43           C  
ATOM   3535  HA  SER A 224       0.111  -0.639 -17.627  1.00 26.43           H  
ATOM   3536  C   SER A 224       1.614  -0.445 -19.075  1.00 26.43           C  
ATOM   3537  CB  SER A 224      -0.041  -2.365 -18.827  1.00 26.43           C  
ATOM   3538  HB2 SER A 224      -0.925  -2.633 -18.250  1.00 26.43           H  
ATOM   3539  HB3 SER A 224       0.809  -2.915 -18.424  1.00 26.43           H  
ATOM   3540  O   SER A 224       2.548  -1.079 -18.593  1.00 26.43           O  
ATOM   3541  OG  SER A 224      -0.266  -2.733 -20.173  1.00 26.43           O  
ATOM   3542  HG  SER A 224       0.573  -2.799 -20.635  1.00 26.43           H  
ATOM   3543  N   SER A 225       1.834   0.588 -19.899  1.00 28.68           N  
ATOM   3544  H   SER A 225       1.037   1.029 -20.336  1.00 28.68           H  
ATOM   3545  CA  SER A 225       3.176   0.910 -20.435  1.00 28.68           C  
ATOM   3546  HA  SER A 225       3.910   0.265 -19.951  1.00 28.68           H  
ATOM   3547  C   SER A 225       3.697   2.333 -20.173  1.00 28.68           C  
ATOM   3548  CB  SER A 225       3.231   0.552 -21.923  1.00 28.68           C  
ATOM   3549  HB2 SER A 225       4.243   0.682 -22.305  1.00 28.68           H  
ATOM   3550  HB3 SER A 225       2.946  -0.493 -22.048  1.00 28.68           H  
ATOM   3551  O   SER A 225       4.636   2.768 -20.834  1.00 28.68           O  
ATOM   3552  OG  SER A 225       2.335   1.365 -22.652  1.00 28.68           O  
ATOM   3553  HG  SER A 225       2.808   2.157 -22.918  1.00 28.68           H  
ATOM   3554  N   LEU A 226       3.130   3.082 -19.223  1.00 30.78           N  
ATOM   3555  H   LEU A 226       2.386   2.676 -18.674  1.00 30.78           H  
ATOM   3556  CA  LEU A 226       3.606   4.432 -18.879  1.00 30.78           C  
ATOM   3557  HA  LEU A 226       4.067   4.876 -19.761  1.00 30.78           H  
ATOM   3558  C   LEU A 226       4.712   4.372 -17.810  1.00 30.78           C  
ATOM   3559  CB  LEU A 226       2.397   5.312 -18.480  1.00 30.78           C  
ATOM   3560  HB2 LEU A 226       1.537   4.671 -18.290  1.00 30.78           H  
ATOM   3561  HB3 LEU A 226       2.605   5.825 -17.541  1.00 30.78           H  
ATOM   3562  O   LEU A 226       4.429   4.237 -16.619  1.00 30.78           O  
ATOM   3563  CG  LEU A 226       2.035   6.362 -19.553  1.00 30.78           C  
ATOM   3564  HG  LEU A 226       2.459   6.079 -20.517  1.00 30.78           H  
ATOM   3565  CD1 LEU A 226       0.521   6.463 -19.735  1.00 30.78           C  
ATOM   3566 HD11 LEU A 226       0.129   5.501 -20.066  1.00 30.78           H  
ATOM   3567 HD12 LEU A 226       0.045   6.745 -18.796  1.00 30.78           H  
ATOM   3568 HD13 LEU A 226       0.292   7.209 -20.496  1.00 30.78           H  
ATOM   3569  CD2 LEU A 226       2.564   7.745 -19.163  1.00 30.78           C  
ATOM   3570 HD21 LEU A 226       2.340   8.458 -19.956  1.00 30.78           H  
ATOM   3571 HD22 LEU A 226       2.101   8.082 -18.235  1.00 30.78           H  
ATOM   3572 HD23 LEU A 226       3.646   7.698 -19.036  1.00 30.78           H  
ATOM   3573  N   GLN A 227       5.974   4.489 -18.231  1.00 31.25           N  
ATOM   3574  H   GLN A 227       6.144   4.566 -19.224  1.00 31.25           H  
ATOM   3575  CA  GLN A 227       7.141   4.550 -17.345  1.00 31.25           C  
ATOM   3576  HA  GLN A 227       6.804   4.373 -16.324  1.00 31.25           H  
ATOM   3577  C   GLN A 227       7.761   5.959 -17.390  1.00 31.25           C  
ATOM   3578  CB  GLN A 227       8.128   3.422 -17.711  1.00 31.25           C  
ATOM   3579  HB2 GLN A 227       8.909   3.808 -18.367  1.00 31.25           H  
ATOM   3580  HB3 GLN A 227       7.591   2.644 -18.252  1.00 31.25           H  
ATOM   3581  O   GLN A 227       7.979   6.512 -18.462  1.00 31.25           O  
ATOM   3582  CG  GLN A 227       8.763   2.766 -16.472  1.00 31.25           C  
ATOM   3583  HG2 GLN A 227       7.972   2.452 -15.791  1.00 31.25           H  
ATOM   3584  HG3 GLN A 227       9.392   3.493 -15.959  1.00 31.25           H  
ATOM   3585  CD  GLN A 227       9.604   1.532 -16.806  1.00 31.25           C  
ATOM   3586  NE2 GLN A 227      10.099   0.822 -15.816  1.00 31.25           N  
ATOM   3587 HE21 GLN A 227       9.983   1.107 -14.854  1.00 31.25           H  
ATOM   3588 HE22 GLN A 227      10.645   0.019 -16.091  1.00 31.25           H  
ATOM   3589  OE1 GLN A 227       9.825   1.166 -17.946  1.00 31.25           O  
ATOM   3590  N   ILE A 228       8.008   6.553 -16.218  1.00 30.49           N  
ATOM   3591  H   ILE A 228       7.890   6.001 -15.380  1.00 30.49           H  
ATOM   3592  CA  ILE A 228       8.657   7.866 -16.056  1.00 30.49           C  
ATOM   3593  HA  ILE A 228       8.669   8.395 -17.008  1.00 30.49           H  
ATOM   3594  C   ILE A 228      10.102   7.602 -15.628  1.00 30.49           C  
ATOM   3595  CB  ILE A 228       7.902   8.737 -15.018  1.00 30.49           C  
ATOM   3596  HB  ILE A 228       7.905   8.212 -14.064  1.00 30.49           H  
ATOM   3597  O   ILE A 228      10.303   6.988 -14.583  1.00 30.49           O  
ATOM   3598  CG1 ILE A 228       6.429   8.937 -15.448  1.00 30.49           C  
ATOM   3599 HG12 ILE A 228       5.926   7.969 -15.446  1.00 30.49           H  
ATOM   3600 HG13 ILE A 228       6.398   9.329 -16.465  1.00 30.49           H  
ATOM   3601  CG2 ILE A 228       8.612  10.089 -14.808  1.00 30.49           C  
ATOM   3602 HG21 ILE A 228       8.610  10.665 -15.734  1.00 30.49           H  
ATOM   3603 HG22 ILE A 228       8.134  10.671 -14.020  1.00 30.49           H  
ATOM   3604 HG23 ILE A 228       9.647   9.937 -14.501  1.00 30.49           H  
ATOM   3605  CD1 ILE A 228       5.631   9.875 -14.540  1.00 30.49           C  
ATOM   3606 HD11 ILE A 228       5.864   9.654 -13.499  1.00 30.49           H  
ATOM   3607 HD12 ILE A 228       4.566   9.753 -14.738  1.00 30.49           H  
ATOM   3608 HD13 ILE A 228       5.902  10.911 -14.750  1.00 30.49           H  
ATOM   3609  N   GLY A 229      11.081   8.028 -16.428  1.00 30.69           N  
ATOM   3610  H   GLY A 229      10.837   8.537 -17.266  1.00 30.69           H  
ATOM   3611  CA  GLY A 229      12.506   7.950 -16.092  1.00 30.69           C  
ATOM   3612  HA2 GLY A 229      12.680   7.141 -15.383  1.00 30.69           H  
ATOM   3613  HA3 GLY A 229      13.084   7.741 -16.992  1.00 30.69           H  
ATOM   3614  C   GLY A 229      13.019   9.261 -15.492  1.00 30.69           C  
ATOM   3615  O   GLY A 229      12.665  10.336 -15.970  1.00 30.69           O  
ATOM   3616  N   GLU A 230      13.847   9.170 -14.453  1.00 27.82           N  
ATOM   3617  H   GLU A 230      14.121   8.251 -14.136  1.00 27.82           H  
ATOM   3618  CA  GLU A 230      14.569  10.290 -13.833  1.00 27.82           C  
ATOM   3619  HA  GLU A 230      14.164  11.236 -14.193  1.00 27.82           H  
ATOM   3620  C   GLU A 230      16.051  10.214 -14.250  1.00 27.82           C  
ATOM   3621  CB  GLU A 230      14.408  10.246 -12.295  1.00 27.82           C  
ATOM   3622  HB2 GLU A 230      15.017  11.042 -11.865  1.00 27.82           H  
ATOM   3623  HB3 GLU A 230      14.779   9.290 -11.928  1.00 27.82           H  
ATOM   3624  O   GLU A 230      16.610   9.120 -14.315  1.00 27.82           O  
ATOM   3625  CG  GLU A 230      12.949  10.442 -11.833  1.00 27.82           C  
ATOM   3626  HG2 GLU A 230      12.334   9.644 -12.249  1.00 27.82           H  
ATOM   3627  HG3 GLU A 230      12.587  11.384 -12.246  1.00 27.82           H  
ATOM   3628  CD  GLU A 230      12.750  10.458 -10.303  1.00 27.82           C  
ATOM   3629  OE1 GLU A 230      11.690  10.975  -9.867  1.00 27.82           O  
ATOM   3630  OE2 GLU A 230      13.628   9.963  -9.565  1.00 27.82           O  
ATOM   3631  N   ASN A 231      16.697  11.350 -14.542  1.00 31.90           N  
ATOM   3632  H   ASN A 231      16.210  12.229 -14.442  1.00 31.90           H  
ATOM   3633  CA  ASN A 231      18.148  11.424 -14.751  1.00 31.90           C  
ATOM   3634  HA  ASN A 231      18.569  10.422 -14.667  1.00 31.90           H  
ATOM   3635  C   ASN A 231      18.765  12.276 -13.630  1.00 31.90           C  
ATOM   3636  CB  ASN A 231      18.446  11.941 -16.174  1.00 31.90           C  
ATOM   3637  HB2 ASN A 231      18.300  13.020 -16.211  1.00 31.90           H  
ATOM   3638  HB3 ASN A 231      17.747  11.475 -16.868  1.00 31.90           H  
ATOM   3639  O   ASN A 231      18.319  13.395 -13.388  1.00 31.90           O  
ATOM   3640  CG  ASN A 231      19.850  11.611 -16.656  1.00 31.90           C  
ATOM   3641  ND2 ASN A 231      20.131  11.841 -17.917  1.00 31.90           N  
ATOM   3642 HD21 ASN A 231      21.073  11.625 -18.210  1.00 31.90           H  
ATOM   3643 HD22 ASN A 231      19.438  12.253 -18.526  1.00 31.90           H  
ATOM   3644  OD1 ASN A 231      20.707  11.135 -15.931  1.00 31.90           O  
ATOM   3645  N   GLU A 232      19.769  11.746 -12.931  1.00 31.69           N  
ATOM   3646  H   GLU A 232      20.118  10.846 -13.227  1.00 31.69           H  
ATOM   3647  CA  GLU A 232      20.272  12.254 -11.639  1.00 31.69           C  
ATOM   3648  HA  GLU A 232      19.414  12.504 -11.014  1.00 31.69           H  
ATOM   3649  C   GLU A 232      21.109  13.552 -11.721  1.00 31.69           C  
ATOM   3650  CB  GLU A 232      21.059  11.134 -10.920  1.00 31.69           C  
ATOM   3651  HB2 GLU A 232      21.810  10.740 -11.605  1.00 31.69           H  
ATOM   3652  HB3 GLU A 232      21.575  11.553 -10.057  1.00 31.69           H  
ATOM   3653  O   GLU A 232      21.642  13.999 -10.708  1.00 31.69           O  
ATOM   3654  CG  GLU A 232      20.170   9.988 -10.402  1.00 31.69           C  
ATOM   3655  HG2 GLU A 232      19.664   9.524 -11.249  1.00 31.69           H  
ATOM   3656  HG3 GLU A 232      19.409  10.413  -9.747  1.00 31.69           H  
ATOM   3657  CD  GLU A 232      20.962   8.906  -9.639  1.00 31.69           C  
ATOM   3658  OE1 GLU A 232      20.366   8.264  -8.744  1.00 31.69           O  
ATOM   3659  OE2 GLU A 232      22.157   8.699  -9.958  1.00 31.69           O  
ATOM   3660  N   ALA A 233      21.238  14.185 -12.893  1.00 29.61           N  
ATOM   3661  H   ALA A 233      20.730  13.815 -13.684  1.00 29.61           H  
ATOM   3662  CA  ALA A 233      22.162  15.309 -13.096  1.00 29.61           C  
ATOM   3663  HA  ALA A 233      22.743  15.451 -12.185  1.00 29.61           H  
ATOM   3664  C   ALA A 233      21.515  16.688 -13.358  1.00 29.61           C  
ATOM   3665  CB  ALA A 233      23.171  14.909 -14.179  1.00 29.61           C  
ATOM   3666  HB1 ALA A 233      23.661  13.977 -13.900  1.00 29.61           H  
ATOM   3667  HB2 ALA A 233      23.925  15.690 -14.283  1.00 29.61           H  
ATOM   3668  HB3 ALA A 233      22.657  14.778 -15.131  1.00 29.61           H  
ATOM   3669  O   ALA A 233      22.248  17.674 -13.420  1.00 29.61           O  
ATOM   3670  N   SER A 234      20.188  16.812 -13.487  1.00 31.58           N  
ATOM   3671  H   SER A 234      19.597  15.995 -13.430  1.00 31.58           H  
ATOM   3672  CA  SER A 234      19.530  18.121 -13.643  1.00 31.58           C  
ATOM   3673  HA  SER A 234      20.170  18.879 -13.193  1.00 31.58           H  
ATOM   3674  C   SER A 234      18.191  18.196 -12.904  1.00 31.58           C  
ATOM   3675  CB  SER A 234      19.373  18.508 -15.125  1.00 31.58           C  
ATOM   3676  HB2 SER A 234      20.356  18.531 -15.596  1.00 31.58           H  
ATOM   3677  HB3 SER A 234      18.943  19.508 -15.179  1.00 31.58           H  
ATOM   3678  O   SER A 234      17.367  17.287 -12.962  1.00 31.58           O  
ATOM   3679  OG  SER A 234      18.538  17.615 -15.835  1.00 31.58           O  
ATOM   3680  HG  SER A 234      18.168  18.063 -16.599  1.00 31.58           H  
ATOM   3681  N   GLU A 235      17.951  19.305 -12.202  1.00 27.37           N  
ATOM   3682  H   GLU A 235      18.671  20.012 -12.160  1.00 27.37           H  
ATOM   3683  CA  GLU A 235      16.676  19.629 -11.544  1.00 27.37           C  
ATOM   3684  HA  GLU A 235      16.306  18.730 -11.052  1.00 27.37           H  
ATOM   3685  C   GLU A 235      15.584  20.048 -12.559  1.00 27.37           C  
ATOM   3686  CB  GLU A 235      16.893  20.705 -10.458  1.00 27.37           C  
ATOM   3687  HB2 GLU A 235      17.392  21.561 -10.912  1.00 27.37           H  
ATOM   3688  HB3 GLU A 235      15.922  21.028 -10.082  1.00 27.37           H  
ATOM   3689  O   GLU A 235      14.867  21.024 -12.351  1.00 27.37           O  
ATOM   3690  CG  GLU A 235      17.694  20.217  -9.242  1.00 27.37           C  
ATOM   3691  HG2 GLU A 235      18.687  19.909  -9.571  1.00 27.37           H  
ATOM   3692  HG3 GLU A 235      17.190  19.345  -8.826  1.00 27.37           H  
ATOM   3693  CD  GLU A 235      17.836  21.302  -8.157  1.00 27.37           C  
ATOM   3694  OE1 GLU A 235      17.962  20.910  -6.975  1.00 27.37           O  
ATOM   3695  OE2 GLU A 235      17.849  22.503  -8.512  1.00 27.37           O  
ATOM   3696  N   GLU A 236      15.425  19.321 -13.671  1.00 25.05           N  
ATOM   3697  H   GLU A 236      16.003  18.502 -13.792  1.00 25.05           H  
ATOM   3698  CA  GLU A 236      14.404  19.595 -14.692  1.00 25.05           C  
ATOM   3699  HA  GLU A 236      13.717  20.348 -14.304  1.00 25.05           H  
ATOM   3700  C   GLU A 236      13.555  18.348 -14.995  1.00 25.05           C  
ATOM   3701  CB  GLU A 236      15.023  20.197 -15.966  1.00 25.05           C  
ATOM   3702  HB2 GLU A 236      14.249  20.232 -16.732  1.00 25.05           H  
ATOM   3703  HB3 GLU A 236      15.832  19.556 -16.316  1.00 25.05           H  
ATOM   3704  O   GLU A 236      14.060  17.252 -15.225  1.00 25.05           O  
ATOM   3705  CG  GLU A 236      15.545  21.629 -15.735  1.00 25.05           C  
ATOM   3706  HG2 GLU A 236      14.745  22.216 -15.284  1.00 25.05           H  
ATOM   3707  HG3 GLU A 236      16.377  21.593 -15.032  1.00 25.05           H  
ATOM   3708  CD  GLU A 236      16.011  22.335 -17.020  1.00 25.05           C  
ATOM   3709  OE1 GLU A 236      16.204  23.572 -16.958  1.00 25.05           O  
ATOM   3710  OE2 GLU A 236      16.158  21.655 -18.062  1.00 25.05           O  
ATOM   3711  N   VAL A 237      12.227  18.517 -14.985  1.00 30.73           N  
ATOM   3712  H   VAL A 237      11.884  19.456 -14.840  1.00 30.73           H  
ATOM   3713  CA  VAL A 237      11.248  17.475 -15.335  1.00 30.73           C  
ATOM   3714  HA  VAL A 237      11.711  16.495 -15.226  1.00 30.73           H  
ATOM   3715  C   VAL A 237      10.853  17.658 -16.800  1.00 30.73           C  
ATOM   3716  CB  VAL A 237      10.014  17.525 -14.404  1.00 30.73           C  
ATOM   3717  HB  VAL A 237       9.550  18.509 -14.474  1.00 30.73           H  
ATOM   3718  O   VAL A 237      10.129  18.598 -17.130  1.00 30.73           O  
ATOM   3719  CG1 VAL A 237       8.959  16.471 -14.773  1.00 30.73           C  
ATOM   3720 HG11 VAL A 237       8.121  16.518 -14.078  1.00 30.73           H  
ATOM   3721 HG12 VAL A 237       9.402  15.475 -14.739  1.00 30.73           H  
ATOM   3722 HG13 VAL A 237       8.582  16.652 -15.779  1.00 30.73           H  
ATOM   3723  CG2 VAL A 237      10.402  17.292 -12.935  1.00 30.73           C  
ATOM   3724 HG21 VAL A 237      10.891  16.324 -12.834  1.00 30.73           H  
ATOM   3725 HG22 VAL A 237       9.515  17.322 -12.303  1.00 30.73           H  
ATOM   3726 HG23 VAL A 237      11.092  18.069 -12.605  1.00 30.73           H  
ATOM   3727  N   TYR A 238      11.304  16.758 -17.672  1.00 31.46           N  
ATOM   3728  H   TYR A 238      11.970  16.068 -17.354  1.00 31.46           H  
ATOM   3729  CA  TYR A 238      10.907  16.729 -19.081  1.00 31.46           C  
ATOM   3730  HA  TYR A 238      10.949  17.748 -19.467  1.00 31.46           H  
ATOM   3731  C   TYR A 238       9.466  16.214 -19.237  1.00 31.46           C  
ATOM   3732  CB  TYR A 238      11.902  15.885 -19.896  1.00 31.46           C  
ATOM   3733  HB2 TYR A 238      11.882  14.857 -19.532  1.00 31.46           H  
ATOM   3734  HB3 TYR A 238      11.578  15.866 -20.936  1.00 31.46           H  
ATOM   3735  O   TYR A 238       9.077  15.217 -18.627  1.00 31.46           O  
ATOM   3736  CG  TYR A 238      13.330  16.404 -19.845  1.00 31.46           C  
ATOM   3737  CD1 TYR A 238      13.730  17.454 -20.697  1.00 31.46           C  
ATOM   3738  HD1 TYR A 238      13.035  17.865 -21.414  1.00 31.46           H  
ATOM   3739  CD2 TYR A 238      14.245  15.872 -18.914  1.00 31.46           C  
ATOM   3740  HD2 TYR A 238      13.949  15.070 -18.254  1.00 31.46           H  
ATOM   3741  CE1 TYR A 238      15.029  17.990 -20.599  1.00 31.46           C  
ATOM   3742  HE1 TYR A 238      15.327  18.814 -21.231  1.00 31.46           H  
ATOM   3743  CE2 TYR A 238      15.547  16.399 -18.822  1.00 31.46           C  
ATOM   3744  HE2 TYR A 238      16.244  16.020 -18.089  1.00 31.46           H  
ATOM   3745  OH  TYR A 238      17.180  18.003 -19.521  1.00 31.46           O  
ATOM   3746  HH  TYR A 238      17.242  18.853 -19.963  1.00 31.46           H  
ATOM   3747  CZ  TYR A 238      15.939  17.467 -19.654  1.00 31.46           C  
ATOM   3748  N   ILE A 239       8.668  16.874 -20.081  1.00 27.22           N  
ATOM   3749  H   ILE A 239       9.052  17.678 -20.557  1.00 27.22           H  
ATOM   3750  CA  ILE A 239       7.421  16.314 -20.615  1.00 27.22           C  
ATOM   3751  HA  ILE A 239       7.043  15.541 -19.946  1.00 27.22           H  
ATOM   3752  C   ILE A 239       7.789  15.666 -21.948  1.00 27.22           C  
ATOM   3753  CB  ILE A 239       6.316  17.393 -20.769  1.00 27.22           C  
ATOM   3754  HB  ILE A 239       6.686  18.174 -21.432  1.00 27.22           H  
ATOM   3755  O   ILE A 239       8.021  16.370 -22.927  1.00 27.22           O  
ATOM   3756  CG1 ILE A 239       5.978  18.035 -19.402  1.00 27.22           C  
ATOM   3757 HG12 ILE A 239       5.568  17.276 -18.736  1.00 27.22           H  
ATOM   3758 HG13 ILE A 239       6.894  18.415 -18.951  1.00 27.22           H  
ATOM   3759  CG2 ILE A 239       5.048  16.781 -21.403  1.00 27.22           C  
ATOM   3760 HG21 ILE A 239       4.637  16.002 -20.760  1.00 27.22           H  
ATOM   3761 HG22 ILE A 239       5.279  16.350 -22.378  1.00 27.22           H  
ATOM   3762 HG23 ILE A 239       4.295  17.549 -21.575  1.00 27.22           H  
ATOM   3763  CD1 ILE A 239       4.995  19.212 -19.482  1.00 27.22           C  
ATOM   3764 HD11 ILE A 239       4.925  19.687 -18.503  1.00 27.22           H  
ATOM   3765 HD12 ILE A 239       5.351  19.945 -20.207  1.00 27.22           H  
ATOM   3766 HD13 ILE A 239       4.002  18.865 -19.768  1.00 27.22           H  
ATOM   3767  N   HIS A 240       7.848  14.336 -21.991  1.00 30.88           N  
ATOM   3768  H   HIS A 240       7.712  13.805 -21.143  1.00 30.88           H  
ATOM   3769  CA  HIS A 240       7.824  13.623 -23.264  1.00 30.88           C  
ATOM   3770  HA  HIS A 240       8.490  14.112 -23.975  1.00 30.88           H  
ATOM   3771  C   HIS A 240       6.398  13.711 -23.825  1.00 30.88           C  
ATOM   3772  CB  HIS A 240       8.313  12.174 -23.091  1.00 30.88           C  
ATOM   3773  HB2 HIS A 240       7.979  11.595 -23.952  1.00 30.88           H  
ATOM   3774  HB3 HIS A 240       7.863  11.732 -22.202  1.00 30.88           H  
ATOM   3775  O   HIS A 240       5.502  12.982 -23.396  1.00 30.88           O  
ATOM   3776  CG  HIS A 240       9.817  12.052 -23.020  1.00 30.88           C  
ATOM   3777  CD2 HIS A 240      10.587  11.934 -21.893  1.00 30.88           C  
ATOM   3778  HD2 HIS A 240      10.227  11.918 -20.875  1.00 30.88           H  
ATOM   3779  ND1 HIS A 240      10.675  12.024 -24.098  1.00 30.88           N  
ATOM   3780  HD1 HIS A 240      10.418  12.072 -25.074  1.00 30.88           H  
ATOM   3781  CE1 HIS A 240      11.928  11.897 -23.632  1.00 30.88           C  
ATOM   3782  HE1 HIS A 240      12.814  11.845 -24.246  1.00 30.88           H  
ATOM   3783  NE2 HIS A 240      11.924  11.836 -22.290  1.00 30.88           N  
ATOM   3784  N   GLU A 241       6.170  14.634 -24.761  1.00 25.62           N  
ATOM   3785  H   GLU A 241       6.925  15.261 -25.000  1.00 25.62           H  
ATOM   3786  CA  GLU A 241       5.134  14.432 -25.776  1.00 25.62           C  
ATOM   3787  HA  GLU A 241       4.167  14.328 -25.283  1.00 25.62           H  
ATOM   3788  C   GLU A 241       5.438  13.120 -26.507  1.00 25.62           C  
ATOM   3789  CB  GLU A 241       5.069  15.610 -26.766  1.00 25.62           C  
ATOM   3790  HB2 GLU A 241       4.762  15.234 -27.742  1.00 25.62           H  
ATOM   3791  HB3 GLU A 241       6.058  16.056 -26.866  1.00 25.62           H  
ATOM   3792  O   GLU A 241       6.598  12.769 -26.708  1.00 25.62           O  
ATOM   3793  CG  GLU A 241       4.042  16.665 -26.331  1.00 25.62           C  
ATOM   3794  HG2 GLU A 241       4.316  17.039 -25.345  1.00 25.62           H  
ATOM   3795  HG3 GLU A 241       3.070  16.180 -26.246  1.00 25.62           H  
ATOM   3796  CD  GLU A 241       3.939  17.849 -27.311  1.00 25.62           C  
ATOM   3797  OE1 GLU A 241       2.829  18.416 -27.409  1.00 25.62           O  
ATOM   3798  OE2 GLU A 241       4.963  18.203 -27.936  1.00 25.62           O  
ATOM   3799  N   ILE A 242       4.385  12.373 -26.831  1.00 28.22           N  
ATOM   3800  H   ILE A 242       3.473  12.772 -26.662  1.00 28.22           H  
ATOM   3801  CA  ILE A 242       4.428  11.014 -27.378  1.00 28.22           C  
ATOM   3802  HA  ILE A 242       4.745  10.328 -26.593  1.00 28.22           H  
ATOM   3803  C   ILE A 242       5.437  10.927 -28.533  1.00 28.22           C  
ATOM   3804  CB  ILE A 242       3.001  10.622 -27.845  1.00 28.22           C  
ATOM   3805  HB  ILE A 242       2.683  11.346 -28.595  1.00 28.22           H  
ATOM   3806  O   ILE A 242       5.137  11.336 -29.653  1.00 28.22           O  
ATOM   3807  CG1 ILE A 242       1.987  10.671 -26.672  1.00 28.22           C  
ATOM   3808 HG12 ILE A 242       2.167   9.833 -25.999  1.00 28.22           H  
ATOM   3809 HG13 ILE A 242       2.118  11.587 -26.096  1.00 28.22           H  
ATOM   3810  CG2 ILE A 242       2.978   9.223 -28.496  1.00 28.22           C  
ATOM   3811 HG21 ILE A 242       1.974   8.975 -28.840  1.00 28.22           H  
ATOM   3812 HG22 ILE A 242       3.313   8.472 -27.780  1.00 28.22           H  
ATOM   3813 HG23 ILE A 242       3.634   9.196 -29.366  1.00 28.22           H  
ATOM   3814  CD1 ILE A 242       0.520  10.654 -27.122  1.00 28.22           C  
ATOM   3815 HD11 ILE A 242       0.339  11.463 -27.829  1.00 28.22           H  
ATOM   3816 HD12 ILE A 242       0.270   9.700 -27.586  1.00 28.22           H  
ATOM   3817 HD13 ILE A 242      -0.122  10.794 -26.253  1.00 28.22           H  
ATOM   3818  N   GLU A 243       6.595  10.321 -28.278  1.00 25.23           N  
ATOM   3819  H   GLU A 243       6.855  10.144 -27.318  1.00 25.23           H  
ATOM   3820  CA  GLU A 243       7.404   9.710 -29.325  1.00 25.23           C  
ATOM   3821  HA  GLU A 243       7.060  10.097 -30.284  1.00 25.23           H  
ATOM   3822  C   GLU A 243       7.188   8.192 -29.293  1.00 25.23           C  
ATOM   3823  CB  GLU A 243       8.892  10.075 -29.234  1.00 25.23           C  
ATOM   3824  HB2 GLU A 243       9.463   9.269 -29.695  1.00 25.23           H  
ATOM   3825  HB3 GLU A 243       9.195  10.163 -28.191  1.00 25.23           H  
ATOM   3826  O   GLU A 243       7.348   7.555 -28.245  1.00 25.23           O  
ATOM   3827  CG  GLU A 243       9.205  11.368 -30.007  1.00 25.23           C  
ATOM   3828  HG2 GLU A 243       8.757  11.301 -30.999  1.00 25.23           H  
ATOM   3829  HG3 GLU A 243       8.753  12.214 -29.488  1.00 25.23           H  
ATOM   3830  CD  GLU A 243      10.715  11.599 -30.159  1.00 25.23           C  
ATOM   3831  OE1 GLU A 243      11.145  11.992 -31.270  1.00 25.23           O  
ATOM   3832  OE2 GLU A 243      11.455  11.301 -29.195  1.00 25.23           O  
ATOM   3833  N   PRO A 244       6.819   7.580 -30.431  1.00 29.35           N  
ATOM   3834  CA  PRO A 244       6.832   6.144 -30.580  1.00 29.35           C  
ATOM   3835  HA  PRO A 244       6.432   5.650 -29.694  1.00 29.35           H  
ATOM   3836  C   PRO A 244       8.279   5.711 -30.811  1.00 29.35           C  
ATOM   3837  CB  PRO A 244       5.928   5.871 -31.784  1.00 29.35           C  
ATOM   3838  HB2 PRO A 244       4.890   5.849 -31.454  1.00 29.35           H  
ATOM   3839  HB3 PRO A 244       6.184   4.941 -32.292  1.00 29.35           H  
ATOM   3840  O   PRO A 244       8.797   5.800 -31.918  1.00 29.35           O  
ATOM   3841  CG  PRO A 244       6.148   7.092 -32.682  1.00 29.35           C  
ATOM   3842  HG2 PRO A 244       6.971   6.908 -33.373  1.00 29.35           H  
ATOM   3843  HG3 PRO A 244       5.244   7.341 -33.238  1.00 29.35           H  
ATOM   3844  CD  PRO A 244       6.531   8.210 -31.712  1.00 29.35           C  
ATOM   3845  HD2 PRO A 244       5.693   8.898 -31.601  1.00 29.35           H  
ATOM   3846  HD3 PRO A 244       7.407   8.740 -32.086  1.00 29.35           H  
ATOM   3847  N   TYR A 245       8.917   5.172 -29.785  1.00 26.44           N  
ATOM   3848  H   TYR A 245       8.527   5.277 -28.859  1.00 26.44           H  
ATOM   3849  CA  TYR A 245      10.012   4.230 -29.977  1.00 26.44           C  
ATOM   3850  HA  TYR A 245      10.026   3.874 -31.007  1.00 26.44           H  
ATOM   3851  C   TYR A 245       9.694   3.039 -29.068  1.00 26.44           C  
ATOM   3852  CB  TYR A 245      11.361   4.910 -29.695  1.00 26.44           C  
ATOM   3853  HB2 TYR A 245      12.131   4.147 -29.816  1.00 26.44           H  
ATOM   3854  HB3 TYR A 245      11.384   5.251 -28.660  1.00 26.44           H  
ATOM   3855  O   TYR A 245       9.699   3.150 -27.851  1.00 26.44           O  
ATOM   3856  CG  TYR A 245      11.730   6.065 -30.618  1.00 26.44           C  
ATOM   3857  CD1 TYR A 245      12.219   5.816 -31.918  1.00 26.44           C  
ATOM   3858  HD1 TYR A 245      12.307   4.798 -32.269  1.00 26.44           H  
ATOM   3859  CD2 TYR A 245      11.617   7.392 -30.165  1.00 26.44           C  
ATOM   3860  HD2 TYR A 245      11.270   7.604 -29.165  1.00 26.44           H  
ATOM   3861  CE1 TYR A 245      12.566   6.889 -32.770  1.00 26.44           C  
ATOM   3862  HE1 TYR A 245      12.918   6.708 -33.775  1.00 26.44           H  
ATOM   3863  CE2 TYR A 245      11.977   8.456 -31.009  1.00 26.44           C  
ATOM   3864  HE2 TYR A 245      11.934   9.471 -30.643  1.00 26.44           H  
ATOM   3865  OH  TYR A 245      12.735   9.276 -33.118  1.00 26.44           O  
ATOM   3866  HH  TYR A 245      12.509  10.091 -32.663  1.00 26.44           H  
ATOM   3867  CZ  TYR A 245      12.430   8.219 -32.318  1.00 26.44           C  
ATOM   3868  N   ILE A 246       9.273   1.879 -29.577  1.00 28.62           N  
ATOM   3869  H   ILE A 246       8.613   1.435 -28.955  1.00 28.62           H  
ATOM   3870  CA  ILE A 246      10.163   0.904 -30.226  1.00 28.62           C  
ATOM   3871  HA  ILE A 246      10.156   0.027 -29.580  1.00 28.62           H  
ATOM   3872  C   ILE A 246      11.620   1.383 -30.248  1.00 28.62           C  
ATOM   3873  CB  ILE A 246       9.662   0.411 -31.609  1.00 28.62           C  
ATOM   3874  HB  ILE A 246       9.806   1.203 -32.344  1.00 28.62           H  
ATOM   3875  O   ILE A 246      12.156   1.774 -31.278  1.00 28.62           O  
ATOM   3876  CG1 ILE A 246       8.159   0.042 -31.577  1.00 28.62           C  
ATOM   3877 HG12 ILE A 246       7.986  -0.713 -30.810  1.00 28.62           H  
ATOM   3878 HG13 ILE A 246       7.583   0.929 -31.315  1.00 28.62           H  
ATOM   3879  CG2 ILE A 246      10.491  -0.828 -32.024  1.00 28.62           C  
ATOM   3880 HG21 ILE A 246      10.234  -1.133 -33.039  1.00 28.62           H  
ATOM   3881 HG22 ILE A 246      10.308  -1.656 -31.340  1.00 28.62           H  
ATOM   3882 HG23 ILE A 246      11.557  -0.600 -32.029  1.00 28.62           H  
ATOM   3883  CD1 ILE A 246       7.601  -0.475 -32.911  1.00 28.62           C  
ATOM   3884 HD11 ILE A 246       8.001  -1.463 -33.138  1.00 28.62           H  
ATOM   3885 HD12 ILE A 246       6.516  -0.553 -32.839  1.00 28.62           H  
ATOM   3886 HD13 ILE A 246       7.853   0.218 -33.713  1.00 28.62           H  
ATOM   3887  N   LEU A 247      12.272   1.336 -29.089  1.00 25.59           N  
ATOM   3888  H   LEU A 247      11.747   1.148 -28.247  1.00 25.59           H  
ATOM   3889  CA  LEU A 247      13.700   1.058 -29.046  1.00 25.59           C  
ATOM   3890  HA  LEU A 247      14.165   1.329 -29.994  1.00 25.59           H  
ATOM   3891  C   LEU A 247      13.854  -0.455 -28.890  1.00 25.59           C  
ATOM   3892  CB  LEU A 247      14.388   1.861 -27.923  1.00 25.59           C  
ATOM   3893  HB2 LEU A 247      13.725   1.889 -27.059  1.00 25.59           H  
ATOM   3894  HB3 LEU A 247      15.296   1.340 -27.618  1.00 25.59           H  
ATOM   3895  O   LEU A 247      13.892  -0.972 -27.779  1.00 25.59           O  
ATOM   3896  CG  LEU A 247      14.778   3.298 -28.320  1.00 25.59           C  
ATOM   3897  HG  LEU A 247      13.924   3.795 -28.780  1.00 25.59           H  
ATOM   3898  CD1 LEU A 247      15.169   4.094 -27.078  1.00 25.59           C  
ATOM   3899 HD11 LEU A 247      15.417   5.117 -27.360  1.00 25.59           H  
ATOM   3900 HD12 LEU A 247      16.024   3.634 -26.584  1.00 25.59           H  
ATOM   3901 HD13 LEU A 247      14.327   4.128 -26.386  1.00 25.59           H  
ATOM   3902  CD2 LEU A 247      15.958   3.337 -29.301  1.00 25.59           C  
ATOM   3903 HD21 LEU A 247      15.682   2.860 -30.241  1.00 25.59           H  
ATOM   3904 HD22 LEU A 247      16.212   4.376 -29.512  1.00 25.59           H  
ATOM   3905 HD23 LEU A 247      16.821   2.833 -28.867  1.00 25.59           H  
ATOM   3906  N   ASN A 248      13.962  -1.155 -30.020  1.00 30.31           N  
ATOM   3907  H   ASN A 248      13.823  -0.653 -30.885  1.00 30.31           H  
ATOM   3908  CA  ASN A 248      14.904  -2.266 -30.076  1.00 30.31           C  
ATOM   3909  HA  ASN A 248      14.989  -2.731 -29.094  1.00 30.31           H  
ATOM   3910  C   ASN A 248      16.281  -1.663 -30.417  1.00 30.31           C  
ATOM   3911  CB  ASN A 248      14.441  -3.351 -31.074  1.00 30.31           C  
ATOM   3912  HB2 ASN A 248      13.899  -2.895 -31.903  1.00 30.31           H  
ATOM   3913  HB3 ASN A 248      15.325  -3.841 -31.482  1.00 30.31           H  
ATOM   3914  O   ASN A 248      16.460  -1.041 -31.464  1.00 30.31           O  
ATOM   3915  CG  ASN A 248      13.586  -4.449 -30.451  1.00 30.31           C  
ATOM   3916  ND2 ASN A 248      13.129  -5.392 -31.241  1.00 30.31           N  
ATOM   3917 HD21 ASN A 248      13.419  -5.431 -32.208  1.00 30.31           H  
ATOM   3918 HD22 ASN A 248      12.652  -6.150 -30.775  1.00 30.31           H  
ATOM   3919  OD1 ASN A 248      13.323  -4.503 -29.264  1.00 30.31           O  
ATOM   3920  N   GLU A 249      17.219  -1.793 -29.479  1.00 26.96           N  
ATOM   3921  H   GLU A 249      16.888  -2.212 -28.622  1.00 26.96           H  
ATOM   3922  CA  GLU A 249      18.688  -1.876 -29.632  1.00 26.96           C  
ATOM   3923  HA  GLU A 249      19.093  -1.727 -28.631  1.00 26.96           H  
ATOM   3924  C   GLU A 249      19.483  -0.839 -30.470  1.00 26.96           C  
ATOM   3925  CB  GLU A 249      19.058  -3.327 -30.003  1.00 26.96           C  
ATOM   3926  HB2 GLU A 249      20.138  -3.405 -30.126  1.00 26.96           H  
ATOM   3927  HB3 GLU A 249      18.580  -3.589 -30.946  1.00 26.96           H  
ATOM   3928  O   GLU A 249      20.693  -0.994 -30.599  1.00 26.96           O  
ATOM   3929  CG  GLU A 249      18.640  -4.321 -28.903  1.00 26.96           C  
ATOM   3930  HG2 GLU A 249      19.042  -3.972 -27.952  1.00 26.96           H  
ATOM   3931  HG3 GLU A 249      17.553  -4.334 -28.822  1.00 26.96           H  
ATOM   3932  CD  GLU A 249      19.130  -5.752 -29.165  1.00 26.96           C  
ATOM   3933  OE1 GLU A 249      19.242  -6.501 -28.170  1.00 26.96           O  
ATOM   3934  OE2 GLU A 249      19.358  -6.088 -30.349  1.00 26.96           O  
ATOM   3935  N   SER A 250      18.903   0.244 -31.005  1.00 29.62           N  
ATOM   3936  H   SER A 250      17.898   0.305 -30.922  1.00 29.62           H  
ATOM   3937  CA  SER A 250      19.566   0.970 -32.117  1.00 29.62           C  
ATOM   3938  HA  SER A 250      20.424   0.386 -32.448  1.00 29.62           H  
ATOM   3939  C   SER A 250      20.138   2.376 -31.852  1.00 29.62           C  
ATOM   3940  CB  SER A 250      18.641   1.018 -33.333  1.00 29.62           C  
ATOM   3941  HB2 SER A 250      17.813   1.696 -33.124  1.00 29.62           H  
ATOM   3942  HB3 SER A 250      19.192   1.399 -34.193  1.00 29.62           H  
ATOM   3943  O   SER A 250      20.743   2.918 -32.770  1.00 29.62           O  
ATOM   3944  OG  SER A 250      18.118  -0.255 -33.652  1.00 29.62           O  
ATOM   3945  HG  SER A 250      17.597  -0.582 -32.915  1.00 29.62           H  
ATOM   3946  N   GLY A 251      19.971   2.986 -30.670  1.00 31.70           N  
ATOM   3947  H   GLY A 251      19.483   2.467 -29.953  1.00 31.70           H  
ATOM   3948  CA  GLY A 251      20.614   4.265 -30.285  1.00 31.70           C  
ATOM   3949  HA2 GLY A 251      21.668   4.071 -30.085  1.00 31.70           H  
ATOM   3950  HA3 GLY A 251      20.164   4.619 -29.358  1.00 31.70           H  
ATOM   3951  C   GLY A 251      20.550   5.414 -31.318  1.00 31.70           C  
ATOM   3952  O   GLY A 251      21.501   5.633 -32.065  1.00 31.70           O  
ATOM   3953  N   ILE A 252      19.461   6.195 -31.333  1.00 31.69           N  
ATOM   3954  H   ILE A 252      18.735   6.020 -30.653  1.00 31.69           H  
ATOM   3955  CA  ILE A 252      19.294   7.398 -32.177  1.00 31.69           C  
ATOM   3956  HA  ILE A 252      20.184   7.537 -32.792  1.00 31.69           H  
ATOM   3957  C   ILE A 252      19.153   8.632 -31.269  1.00 31.69           C  
ATOM   3958  CB  ILE A 252      18.078   7.240 -33.128  1.00 31.69           C  
ATOM   3959  HB  ILE A 252      17.188   7.090 -32.517  1.00 31.69           H  
ATOM   3960  O   ILE A 252      18.402   8.580 -30.301  1.00 31.69           O  
ATOM   3961  CG1 ILE A 252      18.246   6.007 -34.053  1.00 31.69           C  
ATOM   3962 HG12 ILE A 252      19.110   6.155 -34.700  1.00 31.69           H  
ATOM   3963 HG13 ILE A 252      18.434   5.123 -33.444  1.00 31.69           H  
ATOM   3964  CG2 ILE A 252      17.869   8.514 -33.971  1.00 31.69           C  
ATOM   3965 HG21 ILE A 252      17.695   9.376 -33.327  1.00 31.69           H  
ATOM   3966 HG22 ILE A 252      18.738   8.699 -34.602  1.00 31.69           H  
ATOM   3967 HG23 ILE A 252      16.976   8.413 -34.588  1.00 31.69           H  
ATOM   3968  CD1 ILE A 252      17.019   5.690 -34.921  1.00 31.69           C  
ATOM   3969 HD11 ILE A 252      16.129   5.623 -34.295  1.00 31.69           H  
ATOM   3970 HD12 ILE A 252      16.876   6.458 -35.681  1.00 31.69           H  
ATOM   3971 HD13 ILE A 252      17.171   4.734 -35.421  1.00 31.69           H  
ATOM   3972  N   ALA A 253      19.844   9.735 -31.581  1.00 30.00           N  
ATOM   3973  H   ALA A 253      20.424   9.723 -32.408  1.00 30.00           H  
ATOM   3974  CA  ALA A 253      19.734  11.017 -30.873  1.00 30.00           C  
ATOM   3975  HA  ALA A 253      19.060  10.904 -30.024  1.00 30.00           H  
ATOM   3976  C   ALA A 253      19.143  12.106 -31.792  1.00 30.00           C  
ATOM   3977  CB  ALA A 253      21.111  11.408 -30.320  1.00 30.00           C  
ATOM   3978  HB1 ALA A 253      21.819  11.546 -31.137  1.00 30.00           H  
ATOM   3979  HB2 ALA A 253      21.029  12.341 -29.762  1.00 30.00           H  
ATOM   3980  HB3 ALA A 253      21.475  10.629 -29.650  1.00 30.00           H  
ATOM   3981  O   ALA A 253      19.543  12.218 -32.955  1.00 30.00           O  
ATOM   3982  N   VAL A 254      18.201  12.896 -31.267  1.00 33.07           N  
ATOM   3983  H   VAL A 254      17.957  12.766 -30.296  1.00 33.07           H  
ATOM   3984  CA  VAL A 254      17.525  14.019 -31.944  1.00 33.07           C  
ATOM   3985  HA  VAL A 254      17.960  14.168 -32.933  1.00 33.07           H  
ATOM   3986  C   VAL A 254      17.757  15.290 -31.119  1.00 33.07           C  
ATOM   3987  CB  VAL A 254      16.011  13.738 -32.112  1.00 33.07           C  
ATOM   3988  HB  VAL A 254      15.561  13.619 -31.127  1.00 33.07           H  
ATOM   3989  O   VAL A 254      17.579  15.262 -29.905  1.00 33.07           O  
ATOM   3990  CG1 VAL A 254      15.292  14.884 -32.839  1.00 33.07           C  
ATOM   3991 HG11 VAL A 254      15.737  15.052 -33.820  1.00 33.07           H  
ATOM   3992 HG12 VAL A 254      15.353  15.800 -32.252  1.00 33.07           H  
ATOM   3993 HG13 VAL A 254      14.237  14.636 -32.957  1.00 33.07           H  
ATOM   3994  CG2 VAL A 254      15.756  12.453 -32.916  1.00 33.07           C  
ATOM   3995 HG21 VAL A 254      16.157  11.591 -32.382  1.00 33.07           H  
ATOM   3996 HG22 VAL A 254      14.682  12.301 -33.029  1.00 33.07           H  
ATOM   3997 HG23 VAL A 254      16.221  12.524 -33.899  1.00 33.07           H  
ATOM   3998  N   GLU A 255      18.143  16.396 -31.761  1.00 29.83           N  
ATOM   3999  H   GLU A 255      18.234  16.372 -32.767  1.00 29.83           H  
ATOM   4000  CA  GLU A 255      18.284  17.717 -31.124  1.00 29.83           C  
ATOM   4001  HA  GLU A 255      18.157  17.619 -30.046  1.00 29.83           H  
ATOM   4002  C   GLU A 255      17.194  18.679 -31.624  1.00 29.83           C  
ATOM   4003  CB  GLU A 255      19.681  18.320 -31.373  1.00 29.83           C  
ATOM   4004  HB2 GLU A 255      19.982  18.107 -32.399  1.00 29.83           H  
ATOM   4005  HB3 GLU A 255      19.613  19.402 -31.258  1.00 29.83           H  
ATOM   4006  O   GLU A 255      16.924  18.763 -32.828  1.00 29.83           O  
ATOM   4007  CG  GLU A 255      20.750  17.819 -30.388  1.00 29.83           C  
ATOM   4008  HG2 GLU A 255      20.847  16.739 -30.495  1.00 29.83           H  
ATOM   4009  HG3 GLU A 255      20.410  18.030 -29.374  1.00 29.83           H  
ATOM   4010  CD  GLU A 255      22.128  18.475 -30.613  1.00 29.83           C  
ATOM   4011  OE1 GLU A 255      22.923  18.505 -29.647  1.00 29.83           O  
ATOM   4012  OE2 GLU A 255      22.401  18.911 -31.757  1.00 29.83           O  
ATOM   4013  N   ILE A 256      16.581  19.426 -30.699  1.00 31.60           N  
ATOM   4014  H   ILE A 256      16.881  19.344 -29.738  1.00 31.60           H  
ATOM   4015  CA  ILE A 256      15.540  20.426 -30.979  1.00 31.60           C  
ATOM   4016  HA  ILE A 256      15.383  20.488 -32.056  1.00 31.60           H  
ATOM   4017  C   ILE A 256      16.024  21.800 -30.501  1.00 31.60           C  
ATOM   4018  CB  ILE A 256      14.188  20.033 -30.329  1.00 31.60           C  
ATOM   4019  HB  ILE A 256      14.319  20.008 -29.247  1.00 31.60           H  
ATOM   4020  O   ILE A 256      16.406  21.963 -29.344  1.00 31.60           O  
ATOM   4021  CG1 ILE A 256      13.740  18.625 -30.795  1.00 31.60           C  
ATOM   4022 HG12 ILE A 256      13.675  18.608 -31.883  1.00 31.60           H  
ATOM   4023 HG13 ILE A 256      14.494  17.897 -30.498  1.00 31.60           H  
ATOM   4024  CG2 ILE A 256      13.116  21.094 -30.659  1.00 31.60           C  
ATOM   4025 HG21 ILE A 256      12.174  20.846 -30.170  1.00 31.60           H  
ATOM   4026 HG22 ILE A 256      13.420  22.073 -30.288  1.00 31.60           H  
ATOM   4027 HG23 ILE A 256      12.963  21.149 -31.737  1.00 31.60           H  
ATOM   4028  CD1 ILE A 256      12.407  18.141 -30.209  1.00 31.60           C  
ATOM   4029 HD11 ILE A 256      12.263  17.092 -30.468  1.00 31.60           H  
ATOM   4030 HD12 ILE A 256      12.420  18.238 -29.123  1.00 31.60           H  
ATOM   4031 HD13 ILE A 256      11.575  18.712 -30.622  1.00 31.60           H  
ATOM   4032  N   ASP A 257      15.974  22.806 -31.378  1.00 31.98           N  
ATOM   4033  H   ASP A 257      15.629  22.622 -32.309  1.00 31.98           H  
ATOM   4034  CA  ASP A 257      16.267  24.197 -31.011  1.00 31.98           C  
ATOM   4035  HA  ASP A 257      17.037  24.201 -30.239  1.00 31.98           H  
ATOM   4036  C   ASP A 257      15.013  24.875 -30.433  1.00 31.98           C  
ATOM   4037  CB  ASP A 257      16.851  24.957 -32.213  1.00 31.98           C  
ATOM   4038  HB2 ASP A 257      17.767  24.457 -32.529  1.00 31.98           H  
ATOM   4039  HB3 ASP A 257      16.141  24.908 -33.039  1.00 31.98           H  
ATOM   4040  O   ASP A 257      14.042  25.178 -31.137  1.00 31.98           O  
ATOM   4041  CG  ASP A 257      17.171  26.436 -31.929  1.00 31.98           C  
ATOM   4042  OD1 ASP A 257      16.841  26.953 -30.833  1.00 31.98           O  
ATOM   4043  OD2 ASP A 257      17.670  27.099 -32.864  1.00 31.98           O  
ATOM   4044  N   HIS A 258      15.042  25.149 -29.130  1.00 31.77           N  
ATOM   4045  H   HIS A 258      15.851  24.832 -28.614  1.00 31.77           H  
ATOM   4046  CA  HIS A 258      13.909  25.683 -28.374  1.00 31.77           C  
ATOM   4047  HA  HIS A 258      13.016  25.156 -28.709  1.00 31.77           H  
ATOM   4048  C   HIS A 258      13.616  27.176 -28.600  1.00 31.77           C  
ATOM   4049  CB  HIS A 258      14.105  25.351 -26.890  1.00 31.77           C  
ATOM   4050  HB2 HIS A 258      15.048  25.774 -26.541  1.00 31.77           H  
ATOM   4051  HB3 HIS A 258      13.299  25.800 -26.310  1.00 31.77           H  
ATOM   4052  O   HIS A 258      12.625  27.679 -28.067  1.00 31.77           O  
ATOM   4053  CG  HIS A 258      14.090  23.866 -26.632  1.00 31.77           C  
ATOM   4054  CD2 HIS A 258      15.156  23.076 -26.293  1.00 31.77           C  
ATOM   4055  HD2 HIS A 258      16.176  23.399 -26.151  1.00 31.77           H  
ATOM   4056  ND1 HIS A 258      12.991  23.041 -26.734  1.00 31.77           N  
ATOM   4057  HD1 HIS A 258      12.054  23.316 -26.990  1.00 31.77           H  
ATOM   4058  CE1 HIS A 258      13.385  21.788 -26.457  1.00 31.77           C  
ATOM   4059  HE1 HIS A 258      12.748  20.915 -26.462  1.00 31.77           H  
ATOM   4060  NE2 HIS A 258      14.692  21.764 -26.171  1.00 31.77           N  
ATOM   4061  N   LYS A 259      14.413  27.902 -29.399  1.00 31.30           N  
ATOM   4062  H   LYS A 259      15.227  27.458 -29.800  1.00 31.30           H  
ATOM   4063  CA  LYS A 259      14.067  29.277 -29.811  1.00 31.30           C  
ATOM   4064  HA  LYS A 259      13.437  29.726 -29.043  1.00 31.30           H  
ATOM   4065  C   LYS A 259      13.221  29.331 -31.079  1.00 31.30           C  
ATOM   4066  CB  LYS A 259      15.341  30.121 -29.968  1.00 31.30           C  
ATOM   4067  HB2 LYS A 259      16.222  29.480 -29.979  1.00 31.30           H  
ATOM   4068  HB3 LYS A 259      15.309  30.659 -30.915  1.00 31.30           H  
ATOM   4069  O   LYS A 259      12.453  30.276 -31.247  1.00 31.30           O  
ATOM   4070  CG  LYS A 259      15.452  31.141 -28.830  1.00 31.30           C  
ATOM   4071  HG2 LYS A 259      15.522  30.613 -27.878  1.00 31.30           H  
ATOM   4072  HG3 LYS A 259      14.565  31.775 -28.823  1.00 31.30           H  
ATOM   4073  CD  LYS A 259      16.693  32.012 -29.027  1.00 31.30           C  
ATOM   4074  HD2 LYS A 259      17.575  31.370 -29.031  1.00 31.30           H  
ATOM   4075  HD3 LYS A 259      16.622  32.526 -29.985  1.00 31.30           H  
ATOM   4076  CE  LYS A 259      16.797  33.033 -27.893  1.00 31.30           C  
ATOM   4077  HE2 LYS A 259      15.911  33.668 -27.911  1.00 31.30           H  
ATOM   4078  HE3 LYS A 259      16.804  32.493 -26.946  1.00 31.30           H  
ATOM   4079  NZ  LYS A 259      18.028  33.848 -28.028  1.00 31.30           N  
ATOM   4080  HZ1 LYS A 259      18.102  34.510 -27.268  1.00 31.30           H  
ATOM   4081  HZ2 LYS A 259      18.026  34.345 -28.907  1.00 31.30           H  
ATOM   4082  HZ3 LYS A 259      18.838  33.244 -28.007  1.00 31.30           H  
ATOM   4083  N   THR A 260      13.377  28.357 -31.973  1.00 33.90           N  
ATOM   4084  H   THR A 260      14.038  27.623 -31.760  1.00 33.90           H  
ATOM   4085  CA  THR A 260      12.782  28.383 -33.321  1.00 33.90           C  
ATOM   4086  HA  THR A 260      12.222  29.308 -33.456  1.00 33.90           H  
ATOM   4087  C   THR A 260      11.786  27.254 -33.567  1.00 33.90           C  
ATOM   4088  CB  THR A 260      13.878  28.353 -34.395  1.00 33.90           C  
ATOM   4089  HB  THR A 260      13.404  28.349 -35.376  1.00 33.90           H  
ATOM   4090  O   THR A 260      10.975  27.357 -34.486  1.00 33.90           O  
ATOM   4091  CG2 THR A 260      14.807  29.565 -34.315  1.00 33.90           C  
ATOM   4092 HG21 THR A 260      15.496  29.543 -35.159  1.00 33.90           H  
ATOM   4093 HG22 THR A 260      15.383  29.543 -33.390  1.00 33.90           H  
ATOM   4094 HG23 THR A 260      14.220  30.482 -34.358  1.00 33.90           H  
ATOM   4095  OG1 THR A 260      14.660  27.188 -34.262  1.00 33.90           O  
ATOM   4096  HG1 THR A 260      15.531  27.415 -33.930  1.00 33.90           H  
ATOM   4097  N   GLY A 261      11.817  26.194 -32.753  1.00 29.65           N  
ATOM   4098  H   GLY A 261      12.555  26.128 -32.067  1.00 29.65           H  
ATOM   4099  CA  GLY A 261      10.953  25.024 -32.916  1.00 29.65           C  
ATOM   4100  HA2 GLY A 261       9.919  25.347 -33.036  1.00 29.65           H  
ATOM   4101  HA3 GLY A 261      11.027  24.411 -32.018  1.00 29.65           H  
ATOM   4102  C   GLY A 261      11.324  24.143 -34.113  1.00 29.65           C  
ATOM   4103  O   GLY A 261      10.519  23.309 -34.522  1.00 29.65           O  
ATOM   4104  N   PHE A 262      12.516  24.319 -34.698  1.00 31.45           N  
ATOM   4105  H   PHE A 262      13.154  24.990 -34.296  1.00 31.45           H  
ATOM   4106  CA  PHE A 262      13.004  23.469 -35.783  1.00 31.45           C  
ATOM   4107  HA  PHE A 262      12.149  23.173 -36.391  1.00 31.45           H  
ATOM   4108  C   PHE A 262      13.639  22.181 -35.246  1.00 31.45           C  
ATOM   4109  CB  PHE A 262      13.968  24.243 -36.698  1.00 31.45           C  
ATOM   4110  HB2 PHE A 262      14.780  23.581 -36.999  1.00 31.45           H  
ATOM   4111  HB3 PHE A 262      14.425  25.066 -36.148  1.00 31.45           H  
ATOM   4112  O   PHE A 262      14.451  22.206 -34.321  1.00 31.45           O  
ATOM   4113  CG  PHE A 262      13.308  24.769 -37.957  1.00 31.45           C  
ATOM   4114  CD1 PHE A 262      13.269  23.968 -39.116  1.00 31.45           C  
ATOM   4115  HD1 PHE A 262      13.715  22.985 -39.106  1.00 31.45           H  
ATOM   4116  CD2 PHE A 262      12.712  26.044 -37.971  1.00 31.45           C  
ATOM   4117  HD2 PHE A 262      12.720  26.649 -37.077  1.00 31.45           H  
ATOM   4118  CE1 PHE A 262      12.647  24.443 -40.285  1.00 31.45           C  
ATOM   4119  HE1 PHE A 262      12.615  23.825 -41.170  1.00 31.45           H  
ATOM   4120  CE2 PHE A 262      12.093  26.521 -39.141  1.00 31.45           C  
ATOM   4121  HE2 PHE A 262      11.633  27.498 -39.144  1.00 31.45           H  
ATOM   4122  CZ  PHE A 262      12.062  25.722 -40.298  1.00 31.45           C  
ATOM   4123  HZ  PHE A 262      11.580  26.086 -41.193  1.00 31.45           H  
ATOM   4124  N   ILE A 263      13.295  21.059 -35.883  1.00 32.81           N  
ATOM   4125  H   ILE A 263      12.616  21.124 -36.628  1.00 32.81           H  
ATOM   4126  CA  ILE A 263      13.854  19.733 -35.598  1.00 32.81           C  
ATOM   4127  HA  ILE A 263      14.367  19.760 -34.637  1.00 32.81           H  
ATOM   4128  C   ILE A 263      14.884  19.412 -36.683  1.00 32.81           C  
ATOM   4129  CB  ILE A 263      12.743  18.661 -35.499  1.00 32.81           C  
ATOM   4130  HB  ILE A 263      12.274  18.555 -36.477  1.00 32.81           H  
ATOM   4131  O   ILE A 263      14.555  19.347 -37.872  1.00 32.81           O  
ATOM   4132  CG1 ILE A 263      11.651  19.082 -34.483  1.00 32.81           C  
ATOM   4133 HG12 ILE A 263      12.096  19.193 -33.494  1.00 32.81           H  
ATOM   4134 HG13 ILE A 263      11.237  20.048 -34.771  1.00 32.81           H  
ATOM   4135  CG2 ILE A 263      13.370  17.309 -35.111  1.00 32.81           C  
ATOM   4136 HG21 ILE A 263      12.611  16.527 -35.082  1.00 32.81           H  
ATOM   4137 HG22 ILE A 263      14.122  17.003 -35.838  1.00 32.81           H  
ATOM   4138 HG23 ILE A 263      13.837  17.379 -34.128  1.00 32.81           H  
ATOM   4139  CD1 ILE A 263      10.466  18.113 -34.386  1.00 32.81           C  
ATOM   4140 HD11 ILE A 263      10.054  17.927 -35.378  1.00 32.81           H  
ATOM   4141 HD12 ILE A 263       9.693  18.555 -33.757  1.00 32.81           H  
ATOM   4142 HD13 ILE A 263      10.777  17.172 -33.934  1.00 32.81           H  
ATOM   4143  N   SER A 264      16.141  19.231 -36.283  1.00 32.91           N  
ATOM   4144  H   SER A 264      16.332  19.239 -35.291  1.00 32.91           H  
ATOM   4145  CA  SER A 264      17.237  18.864 -37.180  1.00 32.91           C  
ATOM   4146  HA  SER A 264      16.946  19.048 -38.214  1.00 32.91           H  
ATOM   4147  C   SER A 264      17.565  17.381 -37.016  1.00 32.91           C  
ATOM   4148  CB  SER A 264      18.460  19.732 -36.887  1.00 32.91           C  
ATOM   4149  HB2 SER A 264      18.726  19.623 -35.836  1.00 32.91           H  
ATOM   4150  HB3 SER A 264      18.224  20.778 -37.084  1.00 32.91           H  
ATOM   4151  O   SER A 264      17.801  16.902 -35.911  1.00 32.91           O  
ATOM   4152  OG  SER A 264      19.555  19.328 -37.686  1.00 32.91           O  
ATOM   4153  HG  SER A 264      20.348  19.506 -37.173  1.00 32.91           H  
ATOM   4154  N   PHE A 265      17.608  16.647 -38.128  1.00 37.49           N  
ATOM   4155  H   PHE A 265      17.458  17.126 -39.005  1.00 37.49           H  
ATOM   4156  CA  PHE A 265      18.017  15.242 -38.163  1.00 37.49           C  
ATOM   4157  HA  PHE A 265      18.095  14.852 -37.148  1.00 37.49           H  
ATOM   4158  C   PHE A 265      19.381  15.123 -38.842  1.00 37.49           C  
ATOM   4159  CB  PHE A 265      16.979  14.405 -38.921  1.00 37.49           C  
ATOM   4160  HB2 PHE A 265      16.943  14.765 -39.949  1.00 37.49           H  
ATOM   4161  HB3 PHE A 265      17.311  13.367 -38.944  1.00 37.49           H  
ATOM   4162  O   PHE A 265      19.589  15.719 -39.906  1.00 37.49           O  
ATOM   4163  CG  PHE A 265      15.571  14.449 -38.367  1.00 37.49           C  
ATOM   4164  CD1 PHE A 265      15.202  13.610 -37.300  1.00 37.49           C  
ATOM   4165  HD1 PHE A 265      15.922  12.941 -36.851  1.00 37.49           H  
ATOM   4166  CD2 PHE A 265      14.623  15.330 -38.925  1.00 37.49           C  
ATOM   4167  HD2 PHE A 265      14.900  15.997 -39.728  1.00 37.49           H  
ATOM   4168  CE1 PHE A 265      13.891  13.650 -36.796  1.00 37.49           C  
ATOM   4169  HE1 PHE A 265      13.610  13.020 -35.965  1.00 37.49           H  
ATOM   4170  CE2 PHE A 265      13.313  15.369 -38.420  1.00 37.49           C  
ATOM   4171  HE2 PHE A 265      12.589  16.058 -38.831  1.00 37.49           H  
ATOM   4172  CZ  PHE A 265      12.946  14.526 -37.357  1.00 37.49           C  
ATOM   4173  HZ  PHE A 265      11.945  14.563 -36.954  1.00 37.49           H  
ATOM   4174  N   SER A 266      20.283  14.297 -38.306  1.00 35.85           N  
ATOM   4175  H   SER A 266      20.075  13.823 -37.439  1.00 35.85           H  
ATOM   4176  CA  SER A 266      21.499  13.927 -39.037  1.00 35.85           C  
ATOM   4177  HA  SER A 266      21.970  14.854 -39.366  1.00 35.85           H  
ATOM   4178  C   SER A 266      21.143  13.121 -40.301  1.00 35.85           C  
ATOM   4179  CB  SER A 266      22.511  13.226 -38.121  1.00 35.85           C  
ATOM   4180  HB2 SER A 266      22.672  13.838 -37.234  1.00 35.85           H  
ATOM   4181  HB3 SER A 266      23.460  13.120 -38.647  1.00 35.85           H  
ATOM   4182  O   SER A 266      20.118  12.436 -40.364  1.00 35.85           O  
ATOM   4183  OG  SER A 266      22.059  11.950 -37.737  1.00 35.85           O  
ATOM   4184  HG  SER A 266      22.502  11.697 -36.924  1.00 35.85           H  
ATOM   4185  N   ASN A 267      21.960  13.229 -41.357  1.00 35.93           N  
ATOM   4186  H   ASN A 267      22.764  13.834 -41.272  1.00 35.93           H  
ATOM   4187  CA  ASN A 267      21.648  12.666 -42.685  1.00 35.93           C  
ATOM   4188  HA  ASN A 267      20.703  13.089 -43.024  1.00 35.93           H  
ATOM   4189  C   ASN A 267      21.424  11.141 -42.683  1.00 35.93           C  
ATOM   4190  CB  ASN A 267      22.768  13.048 -43.678  1.00 35.93           C  
ATOM   4191  HB2 ASN A 267      23.725  13.116 -43.161  1.00 35.93           H  
ATOM   4192  HB3 ASN A 267      22.857  12.264 -44.429  1.00 35.93           H  
ATOM   4193  O   ASN A 267      20.665  10.632 -43.504  1.00 35.93           O  
ATOM   4194  CG  ASN A 267      22.503  14.333 -44.445  1.00 35.93           C  
ATOM   4195  ND2 ASN A 267      23.523  14.908 -45.039  1.00 35.93           N  
ATOM   4196 HD21 ASN A 267      23.324  15.758 -45.547  1.00 35.93           H  
ATOM   4197 HD22 ASN A 267      24.451  14.513 -44.979  1.00 35.93           H  
ATOM   4198  OD1 ASN A 267      21.393  14.828 -44.547  1.00 35.93           O  
ATOM   4199  N   THR A 268      22.034  10.414 -41.749  1.00 36.18           N  
ATOM   4200  H   THR A 268      22.638  10.874 -41.082  1.00 36.18           H  
ATOM   4201  CA  THR A 268      21.824   8.972 -41.543  1.00 36.18           C  
ATOM   4202  HA  THR A 268      21.874   8.461 -42.505  1.00 36.18           H  
ATOM   4203  C   THR A 268      20.454   8.644 -40.951  1.00 36.18           C  
ATOM   4204  CB  THR A 268      22.929   8.415 -40.629  1.00 36.18           C  
ATOM   4205  HB  THR A 268      22.592   7.500 -40.143  1.00 36.18           H  
ATOM   4206  O   THR A 268      19.909   7.573 -41.208  1.00 36.18           O  
ATOM   4207  CG2 THR A 268      24.176   8.097 -41.453  1.00 36.18           C  
ATOM   4208 HG21 THR A 268      23.944   7.331 -42.192  1.00 36.18           H  
ATOM   4209 HG22 THR A 268      24.960   7.723 -40.794  1.00 36.18           H  
ATOM   4210 HG23 THR A 268      24.533   8.994 -41.960  1.00 36.18           H  
ATOM   4211  OG1 THR A 268      23.307   9.370 -39.654  1.00 36.18           O  
ATOM   4212  HG1 THR A 268      22.716   9.295 -38.901  1.00 36.18           H  
ATOM   4213  N   THR A 269      19.873   9.579 -40.204  1.00 36.53           N  
ATOM   4214  H   THR A 269      20.381  10.430 -40.012  1.00 36.53           H  
ATOM   4215  CA  THR A 269      18.592   9.424 -39.509  1.00 36.53           C  
ATOM   4216  HA  THR A 269      18.480   8.382 -39.208  1.00 36.53           H  
ATOM   4217  C   THR A 269      17.411   9.763 -40.424  1.00 36.53           C  
ATOM   4218  CB  THR A 269      18.601  10.276 -38.228  1.00 36.53           C  
ATOM   4219  HB  THR A 269      18.460  11.327 -38.482  1.00 36.53           H  
ATOM   4220  O   THR A 269      16.363   9.132 -40.326  1.00 36.53           O  
ATOM   4221  CG2 THR A 269      17.546   9.843 -37.220  1.00 36.53           C  
ATOM   4222 HG21 THR A 269      17.617  10.452 -36.318  1.00 36.53           H  
ATOM   4223 HG22 THR A 269      16.551   9.976 -37.645  1.00 36.53           H  
ATOM   4224 HG23 THR A 269      17.682   8.793 -36.963  1.00 36.53           H  
ATOM   4225  OG1 THR A 269      19.842  10.125 -37.578  1.00 36.53           O  
ATOM   4226  HG1 THR A 269      19.832  10.684 -36.798  1.00 36.53           H  
ATOM   4227  N   LYS A 270      17.589  10.666 -41.404  1.00 36.39           N  
ATOM   4228  H   LYS A 270      18.473  11.155 -41.427  1.00 36.39           H  
ATOM   4229  CA  LYS A 270      16.540  11.026 -42.384  1.00 36.39           C  
ATOM   4230  HA  LYS A 270      15.639  11.303 -41.836  1.00 36.39           H  
ATOM   4231  C   LYS A 270      16.101   9.869 -43.290  1.00 36.39           C  
ATOM   4232  CB  LYS A 270      16.977  12.223 -43.247  1.00 36.39           C  
ATOM   4233  HB2 LYS A 270      16.304  12.298 -44.102  1.00 36.39           H  
ATOM   4234  HB3 LYS A 270      17.988  12.063 -43.620  1.00 36.39           H  
ATOM   4235  O   LYS A 270      14.915   9.761 -43.579  1.00 36.39           O  
ATOM   4236  CG  LYS A 270      16.903  13.540 -42.469  1.00 36.39           C  
ATOM   4237  HG2 LYS A 270      17.636  13.502 -41.662  1.00 36.39           H  
ATOM   4238  HG3 LYS A 270      15.905  13.653 -42.045  1.00 36.39           H  
ATOM   4239  CD  LYS A 270      17.211  14.748 -43.362  1.00 36.39           C  
ATOM   4240  HD2 LYS A 270      16.511  14.769 -44.197  1.00 36.39           H  
ATOM   4241  HD3 LYS A 270      18.227  14.655 -43.744  1.00 36.39           H  
ATOM   4242  CE  LYS A 270      17.080  16.037 -42.542  1.00 36.39           C  
ATOM   4243  HE2 LYS A 270      17.721  15.950 -41.664  1.00 36.39           H  
ATOM   4244  HE3 LYS A 270      16.050  16.130 -42.196  1.00 36.39           H  
ATOM   4245  NZ  LYS A 270      17.474  17.231 -43.328  1.00 36.39           N  
ATOM   4246  HZ1 LYS A 270      18.437  17.143 -43.620  1.00 36.39           H  
ATOM   4247  HZ2 LYS A 270      17.391  18.063 -42.761  1.00 36.39           H  
ATOM   4248  HZ3 LYS A 270      16.888  17.331 -44.145  1.00 36.39           H  
ATOM   4249  N   MET A 271      17.022   8.999 -43.718  1.00 37.39           N  
ATOM   4250  H   MET A 271      17.986   9.147 -43.456  1.00 37.39           H  
ATOM   4251  CA  MET A 271      16.676   7.871 -44.601  1.00 37.39           C  
ATOM   4252  HA  MET A 271      16.048   8.234 -45.415  1.00 37.39           H  
ATOM   4253  C   MET A 271      15.857   6.787 -43.888  1.00 37.39           C  
ATOM   4254  CB  MET A 271      17.938   7.256 -45.220  1.00 37.39           C  
ATOM   4255  HB2 MET A 271      18.659   7.021 -44.437  1.00 37.39           H  
ATOM   4256  HB3 MET A 271      17.647   6.321 -45.700  1.00 37.39           H  
ATOM   4257  O   MET A 271      14.947   6.224 -44.481  1.00 37.39           O  
ATOM   4258  CG  MET A 271      18.590   8.170 -46.268  1.00 37.39           C  
ATOM   4259  HG2 MET A 271      18.006   9.086 -46.364  1.00 37.39           H  
ATOM   4260  HG3 MET A 271      19.581   8.450 -45.911  1.00 37.39           H  
ATOM   4261  SD  MET A 271      18.760   7.451 -47.928  1.00 37.39           S  
ATOM   4262  CE  MET A 271      19.700   5.946 -47.548  1.00 37.39           C  
ATOM   4263  HE1 MET A 271      19.036   5.189 -47.133  1.00 37.39           H  
ATOM   4264  HE2 MET A 271      20.156   5.560 -48.460  1.00 37.39           H  
ATOM   4265  HE3 MET A 271      20.490   6.175 -46.832  1.00 37.39           H  
ATOM   4266  N   ARG A 272      16.124   6.540 -42.600  1.00 36.89           N  
ATOM   4267  H   ARG A 272      16.853   7.075 -42.151  1.00 36.89           H  
ATOM   4268  CA  ARG A 272      15.449   5.480 -41.829  1.00 36.89           C  
ATOM   4269  HA  ARG A 272      15.272   4.621 -42.476  1.00 36.89           H  
ATOM   4270  C   ARG A 272      14.063   5.882 -41.325  1.00 36.89           C  
ATOM   4271  CB  ARG A 272      16.347   5.035 -40.671  1.00 36.89           C  
ATOM   4272  HB2 ARG A 272      15.786   4.335 -40.052  1.00 36.89           H  
ATOM   4273  HB3 ARG A 272      16.617   5.896 -40.060  1.00 36.89           H  
ATOM   4274  O   ARG A 272      13.197   5.031 -41.161  1.00 36.89           O  
ATOM   4275  CG  ARG A 272      17.612   4.332 -41.179  1.00 36.89           C  
ATOM   4276  HG2 ARG A 272      18.235   5.040 -41.726  1.00 36.89           H  
ATOM   4277  HG3 ARG A 272      17.332   3.512 -41.840  1.00 36.89           H  
ATOM   4278  CD  ARG A 272      18.396   3.778 -39.988  1.00 36.89           C  
ATOM   4279  HD2 ARG A 272      18.629   4.599 -39.310  1.00 36.89           H  
ATOM   4280  HD3 ARG A 272      17.767   3.056 -39.467  1.00 36.89           H  
ATOM   4281  NE  ARG A 272      19.644   3.127 -40.419  1.00 36.89           N  
ATOM   4282  HE  ARG A 272      19.817   3.111 -41.414  1.00 36.89           H  
ATOM   4283  NH1 ARG A 272      20.310   2.408 -38.343  1.00 36.89           N  
ATOM   4284 HH11 ARG A 272      20.954   1.915 -37.740  1.00 36.89           H  
ATOM   4285 HH12 ARG A 272      19.461   2.789 -37.950  1.00 36.89           H  
ATOM   4286  NH2 ARG A 272      21.586   1.977 -40.122  1.00 36.89           N  
ATOM   4287 HH21 ARG A 272      22.215   1.480 -39.507  1.00 36.89           H  
ATOM   4288 HH22 ARG A 272      21.739   1.990 -41.120  1.00 36.89           H  
ATOM   4289  CZ  ARG A 272      20.504   2.511 -39.629  1.00 36.89           C  
ATOM   4290  N   VAL A 273      13.831   7.179 -41.114  1.00 39.30           N  
ATOM   4291  H   VAL A 273      14.603   7.825 -41.203  1.00 39.30           H  
ATOM   4292  CA  VAL A 273      12.499   7.706 -40.772  1.00 39.30           C  
ATOM   4293  HA  VAL A 273      12.071   7.093 -39.979  1.00 39.30           H  
ATOM   4294  C   VAL A 273      11.546   7.594 -41.968  1.00 39.30           C  
ATOM   4295  CB  VAL A 273      12.614   9.149 -40.242  1.00 39.30           C  
ATOM   4296  HB  VAL A 273      13.180   9.747 -40.957  1.00 39.30           H  
ATOM   4297  O   VAL A 273      10.381   7.261 -41.783  1.00 39.30           O  
ATOM   4298  CG1 VAL A 273      11.253   9.819 -40.020  1.00 39.30           C  
ATOM   4299 HG11 VAL A 273      10.641   9.207 -39.357  1.00 39.30           H  
ATOM   4300 HG12 VAL A 273      10.732   9.946 -40.969  1.00 39.30           H  
ATOM   4301 HG13 VAL A 273      11.390  10.803 -39.571  1.00 39.30           H  
ATOM   4302  CG2 VAL A 273      13.348   9.166 -38.892  1.00 39.30           C  
ATOM   4303 HG21 VAL A 273      12.752   8.652 -38.138  1.00 39.30           H  
ATOM   4304 HG22 VAL A 273      14.314   8.667 -38.964  1.00 39.30           H  
ATOM   4305 HG23 VAL A 273      13.510  10.195 -38.572  1.00 39.30           H  
ATOM   4306  N   LEU A 274      12.034   7.792 -43.197  1.00 39.41           N  
ATOM   4307  H   LEU A 274      13.010   8.028 -43.305  1.00 39.41           H  
ATOM   4308  CA  LEU A 274      11.222   7.630 -44.411  1.00 39.41           C  
ATOM   4309  HA  LEU A 274      10.312   8.219 -44.303  1.00 39.41           H  
ATOM   4310  C   LEU A 274      10.748   6.178 -44.608  1.00 39.41           C  
ATOM   4311  CB  LEU A 274      12.022   8.154 -45.617  1.00 39.41           C  
ATOM   4312  HB2 LEU A 274      13.043   7.778 -45.554  1.00 39.41           H  
ATOM   4313  HB3 LEU A 274      11.586   7.756 -46.533  1.00 39.41           H  
ATOM   4314  O   LEU A 274       9.575   5.962 -44.894  1.00 39.41           O  
ATOM   4315  CG  LEU A 274      12.040   9.692 -45.708  1.00 39.41           C  
ATOM   4316  HG  LEU A 274      12.249  10.119 -44.727  1.00 39.41           H  
ATOM   4317  CD1 LEU A 274      13.133  10.163 -46.668  1.00 39.41           C  
ATOM   4318 HD11 LEU A 274      14.105   9.845 -46.290  1.00 39.41           H  
ATOM   4319 HD12 LEU A 274      12.974   9.723 -47.652  1.00 39.41           H  
ATOM   4320 HD13 LEU A 274      13.121  11.251 -46.745  1.00 39.41           H  
ATOM   4321  CD2 LEU A 274      10.699  10.233 -46.209  1.00 39.41           C  
ATOM   4322 HD21 LEU A 274       9.920  10.043 -45.470  1.00 39.41           H  
ATOM   4323 HD22 LEU A 274      10.775  11.308 -46.370  1.00 39.41           H  
ATOM   4324 HD23 LEU A 274      10.419   9.745 -47.143  1.00 39.41           H  
ATOM   4325  N   GLU A 275      11.609   5.191 -44.348  1.00 38.99           N  
ATOM   4326  H   GLU A 275      12.573   5.427 -44.162  1.00 38.99           H  
ATOM   4327  CA  GLU A 275      11.258   3.761 -44.425  1.00 38.99           C  
ATOM   4328  HA  GLU A 275      10.833   3.545 -45.405  1.00 38.99           H  
ATOM   4329  C   GLU A 275      10.206   3.345 -43.378  1.00 38.99           C  
ATOM   4330  CB  GLU A 275      12.536   2.922 -44.242  1.00 38.99           C  
ATOM   4331  HB2 GLU A 275      12.258   1.875 -44.116  1.00 38.99           H  
ATOM   4332  HB3 GLU A 275      13.039   3.254 -43.334  1.00 38.99           H  
ATOM   4333  O   GLU A 275       9.325   2.531 -43.660  1.00 38.99           O  
ATOM   4334  CG  GLU A 275      13.499   3.022 -45.440  1.00 38.99           C  
ATOM   4335  HG2 GLU A 275      13.696   4.072 -45.653  1.00 38.99           H  
ATOM   4336  HG3 GLU A 275      13.006   2.593 -46.312  1.00 38.99           H  
ATOM   4337  CD  GLU A 275      14.848   2.312 -45.209  1.00 38.99           C  
ATOM   4338  OE1 GLU A 275      15.542   2.038 -46.215  1.00 38.99           O  
ATOM   4339  OE2 GLU A 275      15.234   2.094 -44.034  1.00 38.99           O  
ATOM   4340  N   ALA A 276      10.254   3.931 -42.176  1.00 38.32           N  
ATOM   4341  H   ALA A 276      11.015   4.568 -41.986  1.00 38.32           H  
ATOM   4342  CA  ALA A 276       9.279   3.666 -41.117  1.00 38.32           C  
ATOM   4343  HA  ALA A 276       9.150   2.587 -41.026  1.00 38.32           H  
ATOM   4344  C   ALA A 276       7.892   4.266 -41.416  1.00 38.32           C  
ATOM   4345  CB  ALA A 276       9.850   4.198 -39.797  1.00 38.32           C  
ATOM   4346  HB1 ALA A 276       9.980   5.279 -39.855  1.00 38.32           H  
ATOM   4347  HB2 ALA A 276      10.815   3.731 -39.597  1.00 38.32           H  
ATOM   4348  HB3 ALA A 276       9.165   3.964 -38.983  1.00 38.32           H  
ATOM   4349  O   ALA A 276       6.873   3.698 -41.016  1.00 38.32           O  
ATOM   4350  N   PHE A 277       7.841   5.393 -42.132  1.00 37.45           N  
ATOM   4351  H   PHE A 277       8.711   5.807 -42.437  1.00 37.45           H  
ATOM   4352  CA  PHE A 277       6.586   6.031 -42.534  1.00 37.45           C  
ATOM   4353  HA  PHE A 277       5.884   5.956 -41.703  1.00 37.45           H  
ATOM   4354  C   PHE A 277       5.906   5.316 -43.712  1.00 37.45           C  
ATOM   4355  CB  PHE A 277       6.823   7.524 -42.806  1.00 37.45           C  
ATOM   4356  HB2 PHE A 277       6.172   7.838 -43.622  1.00 37.45           H  
ATOM   4357  HB3 PHE A 277       7.848   7.688 -43.141  1.00 37.45           H  
ATOM   4358  O   PHE A 277       4.681   5.175 -43.690  1.00 37.45           O  
ATOM   4359  CG  PHE A 277       6.522   8.405 -41.606  1.00 37.45           C  
ATOM   4360  CD1 PHE A 277       5.213   8.883 -41.405  1.00 37.45           C  
ATOM   4361  HD1 PHE A 277       4.433   8.617 -42.104  1.00 37.45           H  
ATOM   4362  CD2 PHE A 277       7.524   8.728 -40.673  1.00 37.45           C  
ATOM   4363  HD2 PHE A 277       8.525   8.345 -40.801  1.00 37.45           H  
ATOM   4364  CE1 PHE A 277       4.915   9.688 -40.291  1.00 37.45           C  
ATOM   4365  HE1 PHE A 277       3.906  10.043 -40.135  1.00 37.45           H  
ATOM   4366  CE2 PHE A 277       7.229   9.532 -39.558  1.00 37.45           C  
ATOM   4367  HE2 PHE A 277       8.003   9.765 -38.841  1.00 37.45           H  
ATOM   4368  CZ  PHE A 277       5.924  10.015 -39.368  1.00 37.45           C  
ATOM   4369  HZ  PHE A 277       5.695  10.621 -38.503  1.00 37.45           H  
ATOM   4370  N   ASP A 278       6.668   4.794 -44.679  1.00 39.85           N  
ATOM   4371  H   ASP A 278       7.657   4.994 -44.691  1.00 39.85           H  
ATOM   4372  CA  ASP A 278       6.116   3.992 -45.784  1.00 39.85           C  
ATOM   4373  HA  ASP A 278       5.317   4.556 -46.266  1.00 39.85           H  
ATOM   4374  C   ASP A 278       5.467   2.689 -45.272  1.00 39.85           C  
ATOM   4375  CB  ASP A 278       7.210   3.715 -46.837  1.00 39.85           C  
ATOM   4376  HB2 ASP A 278       6.904   2.852 -47.427  1.00 39.85           H  
ATOM   4377  HB3 ASP A 278       8.141   3.456 -46.333  1.00 39.85           H  
ATOM   4378  O   ASP A 278       4.367   2.333 -45.694  1.00 39.85           O  
ATOM   4379  CG  ASP A 278       7.456   4.875 -47.821  1.00 39.85           C  
ATOM   4380  OD1 ASP A 278       6.621   5.810 -47.884  1.00 39.85           O  
ATOM   4381  OD2 ASP A 278       8.466   4.801 -48.558  1.00 39.85           O  
ATOM   4382  N   GLY A 279       6.063   2.041 -44.262  1.00 35.12           N  
ATOM   4383  H   GLY A 279       6.978   2.357 -43.974  1.00 35.12           H  
ATOM   4384  CA  GLY A 279       5.482   0.856 -43.611  1.00 35.12           C  
ATOM   4385  HA2 GLY A 279       6.236   0.418 -42.957  1.00 35.12           H  
ATOM   4386  HA3 GLY A 279       5.223   0.126 -44.378  1.00 35.12           H  
ATOM   4387  C   GLY A 279       4.222   1.125 -42.770  1.00 35.12           C  
ATOM   4388  O   GLY A 279       3.476   0.194 -42.453  1.00 35.12           O  
ATOM   4389  N   LEU A 280       3.960   2.386 -42.403  1.00 33.10           N  
ATOM   4390  H   LEU A 280       4.605   3.104 -42.700  1.00 33.10           H  
ATOM   4391  CA  LEU A 280       2.755   2.789 -41.670  1.00 33.10           C  
ATOM   4392  HA  LEU A 280       2.428   1.942 -41.066  1.00 33.10           H  
ATOM   4393  C   LEU A 280       1.594   3.135 -42.617  1.00 33.10           C  
ATOM   4394  CB  LEU A 280       3.082   3.971 -40.733  1.00 33.10           C  
ATOM   4395  HB2 LEU A 280       2.639   4.876 -41.150  1.00 33.10           H  
ATOM   4396  HB3 LEU A 280       4.158   4.143 -40.691  1.00 33.10           H  
ATOM   4397  O   LEU A 280       0.439   2.853 -42.296  1.00 33.10           O  
ATOM   4398  CG  LEU A 280       2.550   3.749 -39.304  1.00 33.10           C  
ATOM   4399  HG  LEU A 280       1.650   3.134 -39.335  1.00 33.10           H  
ATOM   4400  CD1 LEU A 280       3.603   3.053 -38.437  1.00 33.10           C  
ATOM   4401 HD11 LEU A 280       3.884   2.106 -38.898  1.00 33.10           H  
ATOM   4402 HD12 LEU A 280       4.492   3.679 -38.357  1.00 33.10           H  
ATOM   4403 HD13 LEU A 280       3.200   2.866 -37.442  1.00 33.10           H  
ATOM   4404  CD2 LEU A 280       2.179   5.074 -38.641  1.00 33.10           C  
ATOM   4405 HD21 LEU A 280       1.823   4.894 -37.627  1.00 33.10           H  
ATOM   4406 HD22 LEU A 280       3.050   5.728 -38.609  1.00 33.10           H  
ATOM   4407 HD23 LEU A 280       1.386   5.557 -39.213  1.00 33.10           H  
ATOM   4408  N   ALA A 281       1.900   3.704 -43.787  1.00 32.81           N  
ATOM   4409  H   ALA A 281       2.871   3.900 -43.982  1.00 32.81           H  
ATOM   4410  CA  ALA A 281       0.920   4.067 -44.811  1.00 32.81           C  
ATOM   4411  HA  ALA A 281       0.113   4.628 -44.341  1.00 32.81           H  
ATOM   4412  C   ALA A 281       0.276   2.844 -45.493  1.00 32.81           C  
ATOM   4413  CB  ALA A 281       1.618   4.978 -45.827  1.00 32.81           C  
ATOM   4414  HB1 ALA A 281       0.899   5.303 -46.578  1.00 32.81           H  
ATOM   4415  HB2 ALA A 281       2.033   5.850 -45.322  1.00 32.81           H  
ATOM   4416  HB3 ALA A 281       2.425   4.435 -46.319  1.00 32.81           H  
ATOM   4417  O   ALA A 281      -0.862   2.926 -45.940  1.00 32.81           O  
ATOM   4418  N   GLU A 282       0.955   1.693 -45.523  1.00 36.33           N  
ATOM   4419  H   GLU A 282       1.935   1.709 -45.278  1.00 36.33           H  
ATOM   4420  CA  GLU A 282       0.384   0.431 -46.024  1.00 36.33           C  
ATOM   4421  HA  GLU A 282      -0.214   0.636 -46.912  1.00 36.33           H  
ATOM   4422  C   GLU A 282      -0.559  -0.259 -45.017  1.00 36.33           C  
ATOM   4423  CB  GLU A 282       1.521  -0.523 -46.428  1.00 36.33           C  
ATOM   4424  HB2 GLU A 282       2.215  -0.623 -45.593  1.00 36.33           H  
ATOM   4425  HB3 GLU A 282       1.092  -1.502 -46.640  1.00 36.33           H  
ATOM   4426  O   GLU A 282      -1.298  -1.175 -45.379  1.00 36.33           O  
ATOM   4427  CG  GLU A 282       2.275  -0.051 -47.684  1.00 36.33           C  
ATOM   4428  HG2 GLU A 282       1.549   0.105 -48.481  1.00 36.33           H  
ATOM   4429  HG3 GLU A 282       2.754   0.906 -47.476  1.00 36.33           H  
ATOM   4430  CD  GLU A 282       3.340  -1.054 -48.166  1.00 36.33           C  
ATOM   4431  OE1 GLU A 282       3.808  -0.887 -49.317  1.00 36.33           O  
ATOM   4432  OE2 GLU A 282       3.664  -2.001 -47.410  1.00 36.33           O  
ATOM   4433  N   ARG A 283      -0.550   0.161 -43.742  1.00 33.97           N  
ATOM   4434  H   ARG A 283       0.045   0.948 -43.527  1.00 33.97           H  
ATOM   4435  CA  ARG A 283      -1.303  -0.476 -42.641  1.00 33.97           C  
ATOM   4436  HA  ARG A 283      -1.718  -1.418 -43.000  1.00 33.97           H  
ATOM   4437  C   ARG A 283      -2.526   0.310 -42.172  1.00 33.97           C  
ATOM   4438  CB  ARG A 283      -0.341  -0.771 -41.483  1.00 33.97           C  
ATOM   4439  HB2 ARG A 283      -0.919  -0.977 -40.582  1.00 33.97           H  
ATOM   4440  HB3 ARG A 283       0.294   0.095 -41.297  1.00 33.97           H  
ATOM   4441  O   ARG A 283      -3.294  -0.195 -41.353  1.00 33.97           O  
ATOM   4442  CG  ARG A 283       0.518  -2.002 -41.794  1.00 33.97           C  
ATOM   4443  HG2 ARG A 283       1.119  -1.832 -42.688  1.00 33.97           H  
ATOM   4444  HG3 ARG A 283      -0.147  -2.847 -41.970  1.00 33.97           H  
ATOM   4445  CD  ARG A 283       1.439  -2.311 -40.612  1.00 33.97           C  
ATOM   4446  HD2 ARG A 283       0.939  -2.014 -39.690  1.00 33.97           H  
ATOM   4447  HD3 ARG A 283       2.352  -1.726 -40.720  1.00 33.97           H  
ATOM   4448  NE  ARG A 283       1.751  -3.750 -40.544  1.00 33.97           N  
ATOM   4449  HE  ARG A 283       1.533  -4.287 -41.371  1.00 33.97           H  
ATOM   4450  NH1 ARG A 283       2.725  -3.730 -38.472  1.00 33.97           N  
ATOM   4451 HH11 ARG A 283       2.659  -2.722 -38.491  1.00 33.97           H  
ATOM   4452 HH12 ARG A 283       3.210  -4.200 -37.721  1.00 33.97           H  
ATOM   4453  NH2 ARG A 283       2.476  -5.669 -39.559  1.00 33.97           N  
ATOM   4454 HH21 ARG A 283       2.208  -6.176 -40.390  1.00 33.97           H  
ATOM   4455 HH22 ARG A 283       2.980  -6.136 -38.819  1.00 33.97           H  
ATOM   4456  CZ  ARG A 283       2.312  -4.376 -39.527  1.00 33.97           C  
ATOM   4457  N   VAL A 284      -2.716   1.524 -42.676  1.00 30.16           N  
ATOM   4458  H   VAL A 284      -2.067   1.850 -43.378  1.00 30.16           H  
ATOM   4459  CA  VAL A 284      -3.825   2.416 -42.330  1.00 30.16           C  
ATOM   4460  HA  VAL A 284      -4.654   1.836 -41.926  1.00 30.16           H  
ATOM   4461  C   VAL A 284      -4.268   3.091 -43.625  1.00 30.16           C  
ATOM   4462  CB  VAL A 284      -3.371   3.462 -41.280  1.00 30.16           C  
ATOM   4463  HB  VAL A 284      -2.665   4.152 -41.742  1.00 30.16           H  
ATOM   4464  O   VAL A 284      -3.420   3.666 -44.297  1.00 30.16           O  
ATOM   4465  CG1 VAL A 284      -4.564   4.272 -40.755  1.00 30.16           C  
ATOM   4466 HG11 VAL A 284      -5.272   3.611 -40.255  1.00 30.16           H  
ATOM   4467 HG12 VAL A 284      -4.215   5.029 -40.052  1.00 30.16           H  
ATOM   4468 HG13 VAL A 284      -5.067   4.775 -41.581  1.00 30.16           H  
ATOM   4469  CG2 VAL A 284      -2.678   2.834 -40.058  1.00 30.16           C  
ATOM   4470 HG21 VAL A 284      -3.318   2.070 -39.617  1.00 30.16           H  
ATOM   4471 HG22 VAL A 284      -1.731   2.386 -40.360  1.00 30.16           H  
ATOM   4472 HG23 VAL A 284      -2.461   3.603 -39.317  1.00 30.16           H  
ATOM   4473  N   ASP A 285      -5.564   3.064 -43.966  1.00 31.95           N  
ATOM   4474  H   ASP A 285      -6.197   2.494 -43.424  1.00 31.95           H  
ATOM   4475  CA  ASP A 285      -6.161   3.865 -45.058  1.00 31.95           C  
ATOM   4476  HA  ASP A 285      -5.566   3.722 -45.960  1.00 31.95           H  
ATOM   4477  C   ASP A 285      -6.082   5.369 -44.712  1.00 31.95           C  
ATOM   4478  CB  ASP A 285      -7.616   3.417 -45.348  1.00 31.95           C  
ATOM   4479  HB2 ASP A 285      -8.058   3.012 -44.437  1.00 31.95           H  
ATOM   4480  HB3 ASP A 285      -8.215   4.280 -45.637  1.00 31.95           H  
ATOM   4481  O   ASP A 285      -7.067   6.057 -44.440  1.00 31.95           O  
ATOM   4482  CG  ASP A 285      -7.781   2.417 -46.498  1.00 31.95           C  
ATOM   4483  OD1 ASP A 285      -6.939   2.427 -47.421  1.00 31.95           O  
ATOM   4484  OD2 ASP A 285      -8.802   1.694 -46.465  1.00 31.95           O  
ATOM   4485  N   PHE A 286      -4.862   5.889 -44.631  1.00 34.10           N  
ATOM   4486  H   PHE A 286      -4.088   5.266 -44.813  1.00 34.10           H  
ATOM   4487  CA  PHE A 286      -4.561   7.252 -44.251  1.00 34.10           C  
ATOM   4488  HA  PHE A 286      -5.439   7.688 -43.774  1.00 34.10           H  
ATOM   4489  C   PHE A 286      -4.268   8.037 -45.525  1.00 34.10           C  
ATOM   4490  CB  PHE A 286      -3.427   7.270 -43.214  1.00 34.10           C  
ATOM   4491  HB2 PHE A 286      -3.505   6.381 -42.587  1.00 34.10           H  
ATOM   4492  HB3 PHE A 286      -2.458   7.220 -43.710  1.00 34.10           H  
ATOM   4493  O   PHE A 286      -3.165   8.005 -46.070  1.00 34.10           O  
ATOM   4494  CG  PHE A 286      -3.490   8.478 -42.303  1.00 34.10           C  
ATOM   4495  CD1 PHE A 286      -2.782   9.651 -42.620  1.00 34.10           C  
ATOM   4496  HD1 PHE A 286      -2.177   9.685 -43.514  1.00 34.10           H  
ATOM   4497  CD2 PHE A 286      -4.291   8.436 -41.146  1.00 34.10           C  
ATOM   4498  HD2 PHE A 286      -4.841   7.538 -40.906  1.00 34.10           H  
ATOM   4499  CE1 PHE A 286      -2.868  10.772 -41.775  1.00 34.10           C  
ATOM   4500  HE1 PHE A 286      -2.323  11.671 -42.023  1.00 34.10           H  
ATOM   4501  CE2 PHE A 286      -4.375   9.556 -40.301  1.00 34.10           C  
ATOM   4502  HE2 PHE A 286      -4.985   9.514 -39.410  1.00 34.10           H  
ATOM   4503  CZ  PHE A 286      -3.661  10.725 -40.614  1.00 34.10           C  
ATOM   4504  HZ  PHE A 286      -3.721  11.584 -39.962  1.00 34.10           H  
ATOM   4505  N   HIS A 287      -5.272   8.754 -46.031  1.00 30.65           N  
ATOM   4506  H   HIS A 287      -6.186   8.665 -45.610  1.00 30.65           H  
ATOM   4507  CA  HIS A 287      -5.068   9.673 -47.145  1.00 30.65           C  
ATOM   4508  HA  HIS A 287      -4.666   9.087 -47.971  1.00 30.65           H  
ATOM   4509  C   HIS A 287      -4.051  10.767 -46.746  1.00 30.65           C  
ATOM   4510  CB  HIS A 287      -6.408  10.268 -47.604  1.00 30.65           C  
ATOM   4511  HB2 HIS A 287      -6.222  11.226 -48.090  1.00 30.65           H  
ATOM   4512  HB3 HIS A 287      -7.044  10.458 -46.740  1.00 30.65           H  
ATOM   4513  O   HIS A 287      -4.296  11.514 -45.794  1.00 30.65           O  
ATOM   4514  CG  HIS A 287      -7.139   9.407 -48.604  1.00 30.65           C  
ATOM   4515  CD2 HIS A 287      -8.438   8.979 -48.525  1.00 30.65           C  
ATOM   4516  HD2 HIS A 287      -9.125   9.168 -47.713  1.00 30.65           H  
ATOM   4517  ND1 HIS A 287      -6.638   8.948 -49.805  1.00 30.65           N  
ATOM   4518  HD1 HIS A 287      -5.677   8.988 -50.113  1.00 30.65           H  
ATOM   4519  CE1 HIS A 287      -7.608   8.258 -50.426  1.00 30.65           C  
ATOM   4520  HE1 HIS A 287      -7.502   7.730 -51.362  1.00 30.65           H  
ATOM   4521  NE2 HIS A 287      -8.730   8.275 -49.696  1.00 30.65           N  
ATOM   4522  N   PRO A 288      -2.936  10.946 -47.490  1.00 33.23           N  
ATOM   4523  CA  PRO A 288      -1.847  11.835 -47.100  1.00 33.23           C  
ATOM   4524  HA  PRO A 288      -1.848  11.949 -46.016  1.00 33.23           H  
ATOM   4525  C   PRO A 288      -1.889  13.265 -47.706  1.00 33.23           C  
ATOM   4526  CB  PRO A 288      -0.593  11.038 -47.483  1.00 33.23           C  
ATOM   4527  HB2 PRO A 288      -0.436  10.240 -46.757  1.00 33.23           H  
ATOM   4528  HB3 PRO A 288       0.310  11.643 -47.565  1.00 33.23           H  
ATOM   4529  O   PRO A 288      -0.832  13.773 -48.085  1.00 33.23           O  
ATOM   4530  CG  PRO A 288      -1.008  10.428 -48.820  1.00 33.23           C  
ATOM   4531  HG2 PRO A 288      -0.887  11.162 -49.616  1.00 33.23           H  
ATOM   4532  HG3 PRO A 288      -0.441   9.523 -49.041  1.00 33.23           H  
ATOM   4533  CD  PRO A 288      -2.493  10.126 -48.614  1.00 33.23           C  
ATOM   4534  HD2 PRO A 288      -3.060  10.355 -49.517  1.00 33.23           H  
ATOM   4535  HD3 PRO A 288      -2.594   9.069 -48.366  1.00 33.23           H  
ATOM   4536  N   PRO A 289      -3.023  13.997 -47.815  1.00 35.32           N  
ATOM   4537  CA  PRO A 289      -2.954  15.441 -48.078  1.00 35.32           C  
ATOM   4538  HA  PRO A 289      -2.187  15.638 -48.826  1.00 35.32           H  
ATOM   4539  C   PRO A 289      -2.642  16.280 -46.830  1.00 35.32           C  
ATOM   4540  CB  PRO A 289      -4.307  15.840 -48.675  1.00 35.32           C  
ATOM   4541  HB2 PRO A 289      -4.188  16.520 -49.518  1.00 35.32           H  
ATOM   4542  HB3 PRO A 289      -4.936  16.299 -47.911  1.00 35.32           H  
ATOM   4543  O   PRO A 289      -2.029  17.340 -46.945  1.00 35.32           O  
ATOM   4544  CG  PRO A 289      -4.940  14.525 -49.106  1.00 35.32           C  
ATOM   4545  HG2 PRO A 289      -4.603  14.267 -50.110  1.00 35.32           H  
ATOM   4546  HG3 PRO A 289      -6.029  14.562 -49.064  1.00 35.32           H  
ATOM   4547  CD  PRO A 289      -4.371  13.531 -48.107  1.00 35.32           C  
ATOM   4548  HD2 PRO A 289      -4.974  13.528 -47.199  1.00 35.32           H  
ATOM   4549  HD3 PRO A 289      -4.380  12.555 -48.593  1.00 35.32           H  
ATOM   4550  N   ALA A 290      -3.051  15.833 -45.636  1.00 30.41           N  
ATOM   4551  H   ALA A 290      -3.552  14.957 -45.593  1.00 30.41           H  
ATOM   4552  CA  ALA A 290      -3.007  16.665 -44.427  1.00 30.41           C  
ATOM   4553  HA  ALA A 290      -3.316  17.675 -44.698  1.00 30.41           H  
ATOM   4554  C   ALA A 290      -1.599  16.796 -43.811  1.00 30.41           C  
ATOM   4555  CB  ALA A 290      -4.038  16.129 -43.429  1.00 30.41           C  
ATOM   4556  HB1 ALA A 290      -3.777  15.115 -43.126  1.00 30.41           H  
ATOM   4557  HB2 ALA A 290      -5.030  16.124 -43.880  1.00 30.41           H  
ATOM   4558  HB3 ALA A 290      -4.058  16.766 -42.545  1.00 30.41           H  
ATOM   4559  O   ALA A 290      -1.279  17.839 -43.242  1.00 30.41           O  
ATOM   4560  N   LEU A 291      -0.731  15.790 -43.980  1.00 33.28           N  
ATOM   4561  H   LEU A 291      -1.064  14.943 -44.418  1.00 33.28           H  
ATOM   4562  CA  LEU A 291       0.654  15.824 -43.484  1.00 33.28           C  
ATOM   4563  HA  LEU A 291       0.694  16.483 -42.617  1.00 33.28           H  
ATOM   4564  C   LEU A 291       1.657  16.439 -44.471  1.00 33.28           C  
ATOM   4565  CB  LEU A 291       1.087  14.413 -43.038  1.00 33.28           C  
ATOM   4566  HB2 LEU A 291       0.501  13.654 -43.557  1.00 33.28           H  
ATOM   4567  HB3 LEU A 291       2.120  14.258 -43.347  1.00 33.28           H  
ATOM   4568  O   LEU A 291       2.669  16.994 -44.045  1.00 33.28           O  
ATOM   4569  CG  LEU A 291       1.000  14.214 -41.507  1.00 33.28           C  
ATOM   4570  HG  LEU A 291       0.703  15.141 -41.016  1.00 33.28           H  
ATOM   4571  CD1 LEU A 291      -0.033  13.151 -41.145  1.00 33.28           C  
ATOM   4572 HD11 LEU A 291       0.229  12.197 -41.603  1.00 33.28           H  
ATOM   4573 HD12 LEU A 291      -0.064  13.021 -40.063  1.00 33.28           H  
ATOM   4574 HD13 LEU A 291      -1.017  13.471 -41.485  1.00 33.28           H  
ATOM   4575  CD2 LEU A 291       2.358  13.807 -40.939  1.00 33.28           C  
ATOM   4576 HD21 LEU A 291       2.682  12.861 -41.374  1.00 33.28           H  
ATOM   4577 HD22 LEU A 291       2.288  13.690 -39.858  1.00 33.28           H  
ATOM   4578 HD23 LEU A 291       3.099  14.576 -41.158  1.00 33.28           H  
ATOM   4579  N   ARG A 292       1.354  16.449 -45.777  1.00 30.69           N  
ATOM   4580  H   ARG A 292       0.501  15.996 -46.071  1.00 30.69           H  
ATOM   4581  CA  ARG A 292       2.217  17.075 -46.799  1.00 30.69           C  
ATOM   4582  HA  ARG A 292       3.233  16.700 -46.679  1.00 30.69           H  
ATOM   4583  C   ARG A 292       2.362  18.592 -46.649  1.00 30.69           C  
ATOM   4584  CB  ARG A 292       1.724  16.720 -48.213  1.00 30.69           C  
ATOM   4585  HB2 ARG A 292       2.097  17.465 -48.916  1.00 30.69           H  
ATOM   4586  HB3 ARG A 292       0.635  16.738 -48.246  1.00 30.69           H  
ATOM   4587  O   ARG A 292       3.263  19.166 -47.241  1.00 30.69           O  
ATOM   4588  CG  ARG A 292       2.247  15.352 -48.667  1.00 30.69           C  
ATOM   4589  HG2 ARG A 292       1.846  14.576 -48.016  1.00 30.69           H  
ATOM   4590  HG3 ARG A 292       3.335  15.340 -48.606  1.00 30.69           H  
ATOM   4591  CD  ARG A 292       1.824  15.080 -50.114  1.00 30.69           C  
ATOM   4592  HD2 ARG A 292       2.248  15.856 -50.751  1.00 30.69           H  
ATOM   4593  HD3 ARG A 292       0.736  15.122 -50.174  1.00 30.69           H  
ATOM   4594  NE  ARG A 292       2.284  13.755 -50.565  1.00 30.69           N  
ATOM   4595  HE  ARG A 292       2.635  13.132 -49.852  1.00 30.69           H  
ATOM   4596  NH1 ARG A 292       1.823  14.002 -52.803  1.00 30.69           N  
ATOM   4597 HH11 ARG A 292       1.522  14.950 -52.625  1.00 30.69           H  
ATOM   4598 HH12 ARG A 292       1.831  13.625 -53.739  1.00 30.69           H  
ATOM   4599  NH2 ARG A 292       2.670  12.077 -52.053  1.00 30.69           N  
ATOM   4600 HH21 ARG A 292       2.659  11.709 -52.994  1.00 30.69           H  
ATOM   4601 HH22 ARG A 292       3.030  11.495 -51.310  1.00 30.69           H  
ATOM   4602  CZ  ARG A 292       2.257  13.287 -51.801  1.00 30.69           C  
ATOM   4603  N   ARG A 293       1.510  19.255 -45.859  1.00 31.65           N  
ATOM   4604  H   ARG A 293       0.791  18.718 -45.395  1.00 31.65           H  
ATOM   4605  CA  ARG A 293       1.601  20.706 -45.614  1.00 31.65           C  
ATOM   4606  HA  ARG A 293       2.067  21.174 -46.482  1.00 31.65           H  
ATOM   4607  C   ARG A 293       2.539  21.104 -44.470  1.00 31.65           C  
ATOM   4608  CB  ARG A 293       0.198  21.311 -45.452  1.00 31.65           C  
ATOM   4609  HB2 ARG A 293       0.287  22.302 -45.008  1.00 31.65           H  
ATOM   4610  HB3 ARG A 293      -0.401  20.691 -44.783  1.00 31.65           H  
ATOM   4611  O   ARG A 293       2.746  22.297 -44.286  1.00 31.65           O  
ATOM   4612  CG  ARG A 293      -0.505  21.463 -46.808  1.00 31.65           C  
ATOM   4613  HG2 ARG A 293      -0.699  20.479 -47.234  1.00 31.65           H  
ATOM   4614  HG3 ARG A 293       0.138  22.025 -47.484  1.00 31.65           H  
ATOM   4615  CD  ARG A 293      -1.825  22.218 -46.632  1.00 31.65           C  
ATOM   4616  HD2 ARG A 293      -2.480  21.628 -45.991  1.00 31.65           H  
ATOM   4617  HD3 ARG A 293      -1.619  23.171 -46.144  1.00 31.65           H  
ATOM   4618  NE  ARG A 293      -2.486  22.468 -47.927  1.00 31.65           N  
ATOM   4619  HE  ARG A 293      -1.997  22.151 -48.752  1.00 31.65           H  
ATOM   4620  NH1 ARG A 293      -4.351  23.525 -47.103  1.00 31.65           N  
ATOM   4621 HH11 ARG A 293      -5.235  23.990 -47.257  1.00 31.65           H  
ATOM   4622 HH12 ARG A 293      -3.988  23.415 -46.167  1.00 31.65           H  
ATOM   4623  NH2 ARG A 293      -4.130  23.239 -49.304  1.00 31.65           N  
ATOM   4624 HH21 ARG A 293      -5.015  23.707 -49.436  1.00 31.65           H  
ATOM   4625 HH22 ARG A 293      -3.608  22.925 -50.110  1.00 31.65           H  
ATOM   4626  CZ  ARG A 293      -3.647  23.073 -48.105  1.00 31.65           C  
ATOM   4627  N   LYS A 294       3.096  20.155 -43.705  1.00 35.05           N  
ATOM   4628  H   LYS A 294       2.889  19.187 -43.906  1.00 35.05           H  
ATOM   4629  CA  LYS A 294       3.982  20.465 -42.563  1.00 35.05           C  
ATOM   4630  HA  LYS A 294       4.182  21.537 -42.550  1.00 35.05           H  
ATOM   4631  C   LYS A 294       5.393  19.882 -42.648  1.00 35.05           C  
ATOM   4632  CB  LYS A 294       3.288  20.119 -41.234  1.00 35.05           C  
ATOM   4633  HB2 LYS A 294       4.044  20.017 -40.455  1.00 35.05           H  
ATOM   4634  HB3 LYS A 294       2.768  19.165 -41.320  1.00 35.05           H  
ATOM   4635  O   LYS A 294       6.199  20.177 -41.775  1.00 35.05           O  
ATOM   4636  CG  LYS A 294       2.312  21.225 -40.800  1.00 35.05           C  
ATOM   4637  HG2 LYS A 294       1.461  21.252 -41.479  1.00 35.05           H  
ATOM   4638  HG3 LYS A 294       2.823  22.188 -40.830  1.00 35.05           H  
ATOM   4639  CD  LYS A 294       1.828  20.969 -39.366  1.00 35.05           C  
ATOM   4640  HD2 LYS A 294       1.278  20.029 -39.338  1.00 35.05           H  
ATOM   4641  HD3 LYS A 294       2.698  20.886 -38.714  1.00 35.05           H  
ATOM   4642  CE  LYS A 294       0.936  22.111 -38.866  1.00 35.05           C  
ATOM   4643  HE2 LYS A 294       0.047  22.162 -39.494  1.00 35.05           H  
ATOM   4644  HE3 LYS A 294       1.483  23.047 -38.976  1.00 35.05           H  
ATOM   4645  NZ  LYS A 294       0.558  21.908 -37.443  1.00 35.05           N  
ATOM   4646  HZ1 LYS A 294       0.058  21.039 -37.320  1.00 35.05           H  
ATOM   4647  HZ2 LYS A 294       1.384  21.868 -36.863  1.00 35.05           H  
ATOM   4648  HZ3 LYS A 294      -0.019  22.665 -37.104  1.00 35.05           H  
ATOM   4649  N   ILE A 295       5.716  19.116 -43.689  1.00 32.33           N  
ATOM   4650  H   ILE A 295       5.023  18.927 -44.399  1.00 32.33           H  
ATOM   4651  CA  ILE A 295       7.072  18.603 -43.908  1.00 32.33           C  
ATOM   4652  HA  ILE A 295       7.766  19.132 -43.254  1.00 32.33           H  
ATOM   4653  C   ILE A 295       7.466  18.919 -45.348  1.00 32.33           C  
ATOM   4654  CB  ILE A 295       7.187  17.097 -43.566  1.00 32.33           C  
ATOM   4655  HB  ILE A 295       6.703  16.518 -44.353  1.00 32.33           H  
ATOM   4656  O   ILE A 295       7.000  18.276 -46.287  1.00 32.33           O  
ATOM   4657  CG1 ILE A 295       6.507  16.747 -42.219  1.00 32.33           C  
ATOM   4658 HG12 ILE A 295       6.959  17.333 -41.419  1.00 32.33           H  
ATOM   4659 HG13 ILE A 295       5.449  17.002 -42.271  1.00 32.33           H  
ATOM   4660  CG2 ILE A 295       8.680  16.723 -43.515  1.00 32.33           C  
ATOM   4661 HG21 ILE A 295       8.796  15.639 -43.506  1.00 32.33           H  
ATOM   4662 HG22 ILE A 295       9.137  17.136 -42.616  1.00 32.33           H  
ATOM   4663 HG23 ILE A 295       9.211  17.119 -44.381  1.00 32.33           H  
ATOM   4664  CD1 ILE A 295       6.572  15.262 -41.843  1.00 32.33           C  
ATOM   4665 HD11 ILE A 295       5.970  15.090 -40.950  1.00 32.33           H  
ATOM   4666 HD12 ILE A 295       7.599  14.967 -41.627  1.00 32.33           H  
ATOM   4667 HD13 ILE A 295       6.179  14.654 -42.657  1.00 32.33           H  
ATOM   4668  N   ASP A 296       8.294  19.946 -45.520  1.00 31.98           N  
ATOM   4669  H   ASP A 296       8.624  20.453 -44.711  1.00 31.98           H  
ATOM   4670  CA  ASP A 296       8.839  20.332 -46.820  1.00 31.98           C  
ATOM   4671  HA  ASP A 296       8.051  20.237 -47.567  1.00 31.98           H  
ATOM   4672  C   ASP A 296       9.971  19.358 -47.194  1.00 31.98           C  
ATOM   4673  CB  ASP A 296       9.257  21.816 -46.767  1.00 31.98           C  
ATOM   4674  HB2 ASP A 296      10.178  21.920 -46.193  1.00 31.98           H  
ATOM   4675  HB3 ASP A 296       8.481  22.374 -46.242  1.00 31.98           H  
ATOM   4676  O   ASP A 296      11.145  19.570 -46.885  1.00 31.98           O  
ATOM   4677  CG  ASP A 296       9.425  22.467 -48.146  1.00 31.98           C  
ATOM   4678  OD1 ASP A 296       8.970  21.865 -49.145  1.00 31.98           O  
ATOM   4679  OD2 ASP A 296       9.995  23.580 -48.190  1.00 31.98           O  
ATOM   4680  N   ILE A 297       9.612  18.207 -47.772  1.00 33.10           N  
ATOM   4681  H   ILE A 297       8.626  18.050 -47.926  1.00 33.10           H  
ATOM   4682  CA  ILE A 297      10.578  17.228 -48.284  1.00 33.10           C  
ATOM   4683  HA  ILE A 297      11.510  17.326 -47.727  1.00 33.10           H  
ATOM   4684  C   ILE A 297      10.855  17.579 -49.742  1.00 33.10           C  
ATOM   4685  CB  ILE A 297      10.104  15.765 -48.115  1.00 33.10           C  
ATOM   4686  HB  ILE A 297       9.220  15.607 -48.734  1.00 33.10           H  
ATOM   4687  O   ILE A 297      10.035  17.312 -50.622  1.00 33.10           O  
ATOM   4688  CG1 ILE A 297       9.714  15.490 -46.647  1.00 33.10           C  
ATOM   4689 HG12 ILE A 297      10.553  15.732 -45.995  1.00 33.10           H  
ATOM   4690 HG13 ILE A 297       8.875  16.136 -46.392  1.00 33.10           H  
ATOM   4691  CG2 ILE A 297      11.211  14.800 -48.591  1.00 33.10           C  
ATOM   4692 HG21 ILE A 297      10.856  13.770 -48.557  1.00 33.10           H  
ATOM   4693 HG22 ILE A 297      12.093  14.895 -47.958  1.00 33.10           H  
ATOM   4694 HG23 ILE A 297      11.486  15.009 -49.625  1.00 33.10           H  
ATOM   4695  CD1 ILE A 297       9.262  14.056 -46.359  1.00 33.10           C  
ATOM   4696 HD11 ILE A 297      10.118  13.384 -46.419  1.00 33.10           H  
ATOM   4697 HD12 ILE A 297       8.849  13.999 -45.352  1.00 33.10           H  
ATOM   4698 HD13 ILE A 297       8.499  13.752 -47.075  1.00 33.10           H  
ATOM   4699  N   ARG A 298      12.028  18.159 -50.016  1.00 30.16           N  
ATOM   4700  H   ARG A 298      12.631  18.412 -49.247  1.00 30.16           H  
ATOM   4701  CA  ARG A 298      12.465  18.369 -51.400  1.00 30.16           C  
ATOM   4702  HA  ARG A 298      11.672  18.946 -51.876  1.00 30.16           H  
ATOM   4703  C   ARG A 298      12.617  17.006 -52.108  1.00 30.16           C  
ATOM   4704  CB  ARG A 298      13.744  19.208 -51.487  1.00 30.16           C  
ATOM   4705  HB2 ARG A 298      14.073  19.227 -52.526  1.00 30.16           H  
ATOM   4706  HB3 ARG A 298      14.531  18.754 -50.885  1.00 30.16           H  
ATOM   4707  O   ARG A 298      13.275  16.123 -51.550  1.00 30.16           O  
ATOM   4708  CG  ARG A 298      13.498  20.649 -51.023  1.00 30.16           C  
ATOM   4709  HG2 ARG A 298      13.331  20.661 -49.946  1.00 30.16           H  
ATOM   4710  HG3 ARG A 298      12.621  21.058 -51.524  1.00 30.16           H  
ATOM   4711  CD  ARG A 298      14.714  21.509 -51.368  1.00 30.16           C  
ATOM   4712  HD2 ARG A 298      14.802  21.573 -52.452  1.00 30.16           H  
ATOM   4713  HD3 ARG A 298      15.610  21.025 -50.979  1.00 30.16           H  
ATOM   4714  NE  ARG A 298      14.593  22.856 -50.784  1.00 30.16           N  
ATOM   4715  HE  ARG A 298      13.790  23.028 -50.197  1.00 30.16           H  
ATOM   4716  NH1 ARG A 298      16.482  23.711 -51.756  1.00 30.16           N  
ATOM   4717 HH11 ARG A 298      17.136  24.466 -51.907  1.00 30.16           H  
ATOM   4718 HH12 ARG A 298      16.580  22.848 -52.271  1.00 30.16           H  
ATOM   4719  NH2 ARG A 298      15.286  24.972 -50.336  1.00 30.16           N  
ATOM   4720 HH21 ARG A 298      14.482  25.088 -49.735  1.00 30.16           H  
ATOM   4721 HH22 ARG A 298      15.934  25.733 -50.477  1.00 30.16           H  
ATOM   4722  CZ  ARG A 298      15.453  23.839 -50.961  1.00 30.16           C  
ATOM   4723  N   PRO A 299      12.072  16.823 -53.329  1.00 32.32           N  
ATOM   4724  CA  PRO A 299      12.032  15.534 -54.049  1.00 32.32           C  
ATOM   4725  HA  PRO A 299      11.429  14.834 -53.471  1.00 32.32           H  
ATOM   4726  C   PRO A 299      13.394  14.883 -54.339  1.00 32.32           C  
ATOM   4727  CB  PRO A 299      11.325  15.838 -55.376  1.00 32.32           C  
ATOM   4728  HB2 PRO A 299      12.059  16.092 -56.141  1.00 32.32           H  
ATOM   4729  HB3 PRO A 299      10.715  14.997 -55.705  1.00 32.32           H  
ATOM   4730  O   PRO A 299      13.475  13.716 -54.708  1.00 32.32           O  
ATOM   4731  CG  PRO A 299      10.477  17.067 -55.079  1.00 32.32           C  
ATOM   4732  HG2 PRO A 299      10.297  17.663 -55.973  1.00 32.32           H  
ATOM   4733  HG3 PRO A 299       9.534  16.757 -54.628  1.00 32.32           H  
ATOM   4734  CD  PRO A 299      11.302  17.824 -54.052  1.00 32.32           C  
ATOM   4735  HD2 PRO A 299      10.606  18.364 -53.409  1.00 32.32           H  
ATOM   4736  HD3 PRO A 299      11.979  18.517 -54.552  1.00 32.32           H  
ATOM   4737  N   GLU A 300      14.472  15.636 -54.173  1.00 34.29           N  
ATOM   4738  H   GLU A 300      14.328  16.587 -53.862  1.00 34.29           H  
ATOM   4739  CA  GLU A 300      15.849  15.264 -54.495  1.00 34.29           C  
ATOM   4740  HA  GLU A 300      15.886  14.885 -55.516  1.00 34.29           H  
ATOM   4741  C   GLU A 300      16.402  14.164 -53.564  1.00 34.29           C  
ATOM   4742  CB  GLU A 300      16.709  16.542 -54.409  1.00 34.29           C  
ATOM   4743  HB2 GLU A 300      17.666  16.347 -54.893  1.00 34.29           H  
ATOM   4744  HB3 GLU A 300      16.898  16.760 -53.357  1.00 34.29           H  
ATOM   4745  O   GLU A 300      17.359  13.474 -53.909  1.00 34.29           O  
ATOM   4746  CG  GLU A 300      16.051  17.791 -55.040  1.00 34.29           C  
ATOM   4747  HG2 GLU A 300      15.094  17.995 -54.560  1.00 34.29           H  
ATOM   4748  HG3 GLU A 300      15.859  17.593 -56.095  1.00 34.29           H  
ATOM   4749  CD  GLU A 300      16.915  19.048 -54.903  1.00 34.29           C  
ATOM   4750  OE1 GLU A 300      16.387  20.057 -54.371  1.00 34.29           O  
ATOM   4751  OE2 GLU A 300      18.086  18.990 -55.332  1.00 34.29           O  
ATOM   4752  N   HIS A 301      15.786  13.972 -52.390  1.00 33.34           N  
ATOM   4753  H   HIS A 301      14.992  14.561 -52.184  1.00 33.34           H  
ATOM   4754  CA  HIS A 301      16.305  13.121 -51.312  1.00 33.34           C  
ATOM   4755  HA  HIS A 301      17.365  12.946 -51.496  1.00 33.34           H  
ATOM   4756  C   HIS A 301      15.675  11.720 -51.217  1.00 33.34           C  
ATOM   4757  CB  HIS A 301      16.202  13.891 -49.988  1.00 33.34           C  
ATOM   4758  HB2 HIS A 301      15.168  14.194 -49.823  1.00 33.34           H  
ATOM   4759  HB3 HIS A 301      16.493  13.236 -49.168  1.00 33.34           H  
ATOM   4760  O   HIS A 301      16.085  10.940 -50.363  1.00 33.34           O  
ATOM   4761  CG  HIS A 301      17.096  15.105 -49.953  1.00 33.34           C  
ATOM   4762  CD2 HIS A 301      16.746  16.393 -50.255  1.00 33.34           C  
ATOM   4763  HD2 HIS A 301      15.765  16.727 -50.557  1.00 33.34           H  
ATOM   4764  ND1 HIS A 301      18.438  15.109 -49.647  1.00 33.34           N  
ATOM   4765  HD1 HIS A 301      18.997  14.297 -49.431  1.00 33.34           H  
ATOM   4766  CE1 HIS A 301      18.886  16.371 -49.762  1.00 33.34           C  
ATOM   4767  HE1 HIS A 301      19.907  16.687 -49.609  1.00 33.34           H  
ATOM   4768  NE2 HIS A 301      17.885  17.192 -50.110  1.00 33.34           N  
ATOM   4769  N   LEU A 302      14.714  11.373 -52.082  1.00 31.29           N  
ATOM   4770  H   LEU A 302      14.431  12.054 -52.772  1.00 31.29           H  
ATOM   4771  CA  LEU A 302      13.942  10.120 -51.988  1.00 31.29           C  
ATOM   4772  HA  LEU A 302      14.103   9.691 -50.999  1.00 31.29           H  
ATOM   4773  C   LEU A 302      14.387   9.001 -52.952  1.00 31.29           C  
ATOM   4774  CB  LEU A 302      12.439  10.463 -52.105  1.00 31.29           C  
ATOM   4775  HB2 LEU A 302      12.327  11.430 -52.595  1.00 31.29           H  
ATOM   4776  HB3 LEU A 302      11.931   9.731 -52.733  1.00 31.29           H  
ATOM   4777  O   LEU A 302      13.804   7.924 -52.939  1.00 31.29           O  
ATOM   4778  CG  LEU A 302      11.740  10.500 -50.731  1.00 31.29           C  
ATOM   4779  HG  LEU A 302      12.398  10.970 -50.000  1.00 31.29           H  
ATOM   4780  CD1 LEU A 302      10.456  11.325 -50.803  1.00 31.29           C  
ATOM   4781 HD11 LEU A 302       9.972  11.328 -49.827  1.00 31.29           H  
ATOM   4782 HD12 LEU A 302      10.691  12.352 -51.085  1.00 31.29           H  
ATOM   4783 HD13 LEU A 302       9.777  10.888 -51.536  1.00 31.29           H  
ATOM   4784  CD2 LEU A 302      11.386   9.088 -50.262  1.00 31.29           C  
ATOM   4785 HD21 LEU A 302      12.286   8.480 -50.173  1.00 31.29           H  
ATOM   4786 HD22 LEU A 302      10.711   8.607 -50.971  1.00 31.29           H  
ATOM   4787 HD23 LEU A 302      10.896   9.122 -49.289  1.00 31.29           H  
ATOM   4788  N   LEU A 303      15.409   9.212 -53.792  1.00 30.12           N  
ATOM   4789  H   LEU A 303      15.870  10.109 -53.751  1.00 30.12           H  
ATOM   4790  CA  LEU A 303      15.680   8.322 -54.938  1.00 30.12           C  
ATOM   4791  HA  LEU A 303      15.031   7.450 -54.850  1.00 30.12           H  
ATOM   4792  C   LEU A 303      17.075   7.669 -54.982  1.00 30.12           C  
ATOM   4793  CB  LEU A 303      15.271   9.047 -56.241  1.00 30.12           C  
ATOM   4794  HB2 LEU A 303      15.797   8.633 -57.101  1.00 30.12           H  
ATOM   4795  HB3 LEU A 303      15.558  10.096 -56.163  1.00 30.12           H  
ATOM   4796  O   LEU A 303      17.593   7.418 -56.069  1.00 30.12           O  
ATOM   4797  CG  LEU A 303      13.764   8.940 -56.539  1.00 30.12           C  
ATOM   4798  HG  LEU A 303      13.189   9.189 -55.647  1.00 30.12           H  
ATOM   4799  CD1 LEU A 303      13.394   9.931 -57.641  1.00 30.12           C  
ATOM   4800 HD11 LEU A 303      13.952   9.710 -58.550  1.00 30.12           H  
ATOM   4801 HD12 LEU A 303      13.620  10.945 -57.312  1.00 30.12           H  
ATOM   4802 HD13 LEU A 303      12.325   9.866 -57.847  1.00 30.12           H  
ATOM   4803  CD2 LEU A 303      13.372   7.539 -57.025  1.00 30.12           C  
ATOM   4804 HD21 LEU A 303      13.523   6.806 -56.232  1.00 30.12           H  
ATOM   4805 HD22 LEU A 303      12.315   7.528 -57.291  1.00 30.12           H  
ATOM   4806 HD23 LEU A 303      13.966   7.260 -57.895  1.00 30.12           H  
ATOM   4807  N   ARG A 304      17.706   7.347 -53.841  1.00 31.76           N  
ATOM   4808  H   ARG A 304      17.248   7.553 -52.965  1.00 31.76           H  
ATOM   4809  CA  ARG A 304      19.010   6.636 -53.850  1.00 31.76           C  
ATOM   4810  HA  ARG A 304      19.060   6.052 -54.768  1.00 31.76           H  
ATOM   4811  C   ARG A 304      19.215   5.558 -52.768  1.00 31.76           C  
ATOM   4812  CB  ARG A 304      20.187   7.641 -53.907  1.00 31.76           C  
ATOM   4813  HB2 ARG A 304      21.123   7.098 -53.773  1.00 31.76           H  
ATOM   4814  HB3 ARG A 304      20.096   8.359 -53.092  1.00 31.76           H  
ATOM   4815  O   ARG A 304      20.303   5.483 -52.206  1.00 31.76           O  
ATOM   4816  CG  ARG A 304      20.315   8.381 -55.245  1.00 31.76           C  
ATOM   4817  HG2 ARG A 304      19.519   9.120 -55.330  1.00 31.76           H  
ATOM   4818  HG3 ARG A 304      20.243   7.669 -56.067  1.00 31.76           H  
ATOM   4819  CD  ARG A 304      21.672   9.084 -55.326  1.00 31.76           C  
ATOM   4820  HD2 ARG A 304      22.457   8.329 -55.289  1.00 31.76           H  
ATOM   4821  HD3 ARG A 304      21.773   9.744 -54.464  1.00 31.76           H  
ATOM   4822  NE  ARG A 304      21.794   9.873 -56.564  1.00 31.76           N  
ATOM   4823  HE  ARG A 304      20.973   9.916 -57.151  1.00 31.76           H  
ATOM   4824  NH1 ARG A 304      23.968  10.535 -56.263  1.00 31.76           N  
ATOM   4825 HH11 ARG A 304      24.782  11.043 -56.578  1.00 31.76           H  
ATOM   4826 HH12 ARG A 304      23.987  10.007 -55.403  1.00 31.76           H  
ATOM   4827  NH2 ARG A 304      22.828  11.260 -58.043  1.00 31.76           N  
ATOM   4828 HH21 ARG A 304      21.973  11.318 -58.577  1.00 31.76           H  
ATOM   4829 HH22 ARG A 304      23.633  11.799 -58.328  1.00 31.76           H  
ATOM   4830  CZ  ARG A 304      22.859  10.549 -56.951  1.00 31.76           C  
ATOM   4831  N   ALA A 305      18.239   4.684 -52.501  1.00 30.33           N  
ATOM   4832  H   ALA A 305      17.332   4.789 -52.933  1.00 30.33           H  
ATOM   4833  CA  ALA A 305      18.467   3.523 -51.622  1.00 30.33           C  
ATOM   4834  HA  ALA A 305      19.528   3.275 -51.641  1.00 30.33           H  
ATOM   4835  C   ALA A 305      17.729   2.234 -52.068  1.00 30.33           C  
ATOM   4836  CB  ALA A 305      18.159   3.934 -50.178  1.00 30.33           C  
ATOM   4837  HB1 ALA A 305      17.093   4.130 -50.063  1.00 30.33           H  
ATOM   4838  HB2 ALA A 305      18.438   3.131 -49.496  1.00 30.33           H  
ATOM   4839  HB3 ALA A 305      18.713   4.838 -49.924  1.00 30.33           H  
ATOM   4840  O   ALA A 305      16.619   1.966 -51.645  1.00 30.33           O  
ATOM   4841  N   HIS A 306      18.393   1.489 -52.963  1.00 33.30           N  
ATOM   4842  H   HIS A 306      19.182   1.976 -53.363  1.00 33.30           H  
ATOM   4843  CA  HIS A 306      18.524   0.021 -53.120  1.00 33.30           C  
ATOM   4844  HA  HIS A 306      18.895  -0.065 -54.141  1.00 33.30           H  
ATOM   4845  C   HIS A 306      17.350  -1.008 -53.113  1.00 33.30           C  
ATOM   4846  CB  HIS A 306      19.698  -0.441 -52.243  1.00 33.30           C  
ATOM   4847  HB2 HIS A 306      19.715  -1.530 -52.203  1.00 33.30           H  
ATOM   4848  HB3 HIS A 306      19.565  -0.077 -51.224  1.00 33.30           H  
ATOM   4849  O   HIS A 306      16.394  -0.956 -52.355  1.00 33.30           O  
ATOM   4850  CG  HIS A 306      21.026   0.025 -52.797  1.00 33.30           C  
ATOM   4851  CD2 HIS A 306      21.786   1.078 -52.361  1.00 33.30           C  
ATOM   4852  HD2 HIS A 306      21.557   1.724 -51.526  1.00 33.30           H  
ATOM   4853  ND1 HIS A 306      21.666  -0.510 -53.893  1.00 33.30           N  
ATOM   4854  HD1 HIS A 306      21.381  -1.326 -54.415  1.00 33.30           H  
ATOM   4855  CE1 HIS A 306      22.784   0.200 -54.111  1.00 33.30           C  
ATOM   4856  HE1 HIS A 306      23.501   0.005 -54.895  1.00 33.30           H  
ATOM   4857  NE2 HIS A 306      22.898   1.184 -53.205  1.00 33.30           N  
ATOM   4858  N   ASP A 307      17.557  -2.007 -53.992  1.00 36.80           N  
ATOM   4859  H   ASP A 307      18.392  -1.884 -54.546  1.00 36.80           H  
ATOM   4860  CA  ASP A 307      16.863  -3.265 -54.356  1.00 36.80           C  
ATOM   4861  HA  ASP A 307      16.341  -3.045 -55.287  1.00 36.80           H  
ATOM   4862  C   ASP A 307      15.803  -3.907 -53.428  1.00 36.80           C  
ATOM   4863  CB  ASP A 307      17.952  -4.324 -54.658  1.00 36.80           C  
ATOM   4864  HB2 ASP A 307      17.640  -5.294 -54.272  1.00 36.80           H  
ATOM   4865  HB3 ASP A 307      18.877  -4.064 -54.142  1.00 36.80           H  
ATOM   4866  O   ASP A 307      16.071  -4.362 -52.314  1.00 36.80           O  
ATOM   4867  CG  ASP A 307      18.225  -4.509 -56.151  1.00 36.80           C  
ATOM   4868  OD1 ASP A 307      17.240  -4.461 -56.922  1.00 36.80           O  
ATOM   4869  OD2 ASP A 307      19.412  -4.688 -56.494  1.00 36.80           O  
ATOM   4870  N   ARG A 308      14.601  -4.101 -53.995  1.00 37.02           N  
ATOM   4871  H   ARG A 308      14.531  -3.799 -54.956  1.00 37.02           H  
ATOM   4872  CA  ARG A 308      13.365  -4.600 -53.352  1.00 37.02           C  
ATOM   4873  HA  ARG A 308      13.233  -4.076 -52.406  1.00 37.02           H  
ATOM   4874  C   ARG A 308      13.342  -6.095 -52.988  1.00 37.02           C  
ATOM   4875  CB  ARG A 308      12.178  -4.276 -54.282  1.00 37.02           C  
ATOM   4876  HB2 ARG A 308      12.421  -4.574 -55.302  1.00 37.02           H  
ATOM   4877  HB3 ARG A 308      11.311  -4.855 -53.963  1.00 37.02           H  
ATOM   4878  O   ARG A 308      12.492  -6.515 -52.209  1.00 37.02           O  
ATOM   4879  CG  ARG A 308      11.780  -2.792 -54.250  1.00 37.02           C  
ATOM   4880  HG2 ARG A 308      12.639  -2.165 -54.490  1.00 37.02           H  
ATOM   4881  HG3 ARG A 308      11.438  -2.550 -53.244  1.00 37.02           H  
ATOM   4882  CD  ARG A 308      10.653  -2.515 -55.256  1.00 37.02           C  
ATOM   4883  HD2 ARG A 308      11.074  -2.524 -56.262  1.00 37.02           H  
ATOM   4884  HD3 ARG A 308       9.912  -3.310 -55.177  1.00 37.02           H  
ATOM   4885  NE  ARG A 308       9.986  -1.228 -54.984  1.00 37.02           N  
ATOM   4886  HE  ARG A 308      10.164  -0.812 -54.081  1.00 37.02           H  
ATOM   4887  NH1 ARG A 308       8.792  -1.056 -56.941  1.00 37.02           N  
ATOM   4888 HH11 ARG A 308       9.239  -1.897 -57.274  1.00 37.02           H  
ATOM   4889 HH12 ARG A 308       8.086  -0.588 -57.490  1.00 37.02           H  
ATOM   4890  NH2 ARG A 308       8.486   0.449 -55.318  1.00 37.02           N  
ATOM   4891 HH21 ARG A 308       8.659   0.783 -54.380  1.00 37.02           H  
ATOM   4892 HH22 ARG A 308       7.763   0.893 -55.865  1.00 37.02           H  
ATOM   4893  CZ  ARG A 308       9.097  -0.618 -55.749  1.00 37.02           C  
ATOM   4894  N   SER A 309      14.230  -6.920 -53.534  1.00 38.35           N  
ATOM   4895  H   SER A 309      14.943  -6.537 -54.139  1.00 38.35           H  
ATOM   4896  CA  SER A 309      14.152  -8.388 -53.434  1.00 38.35           C  
ATOM   4897  HA  SER A 309      13.102  -8.681 -53.463  1.00 38.35           H  
ATOM   4898  C   SER A 309      14.712  -8.972 -52.127  1.00 38.35           C  
ATOM   4899  CB  SER A 309      14.822  -9.011 -54.666  1.00 38.35           C  
ATOM   4900  HB2 SER A 309      15.053 -10.060 -54.480  1.00 38.35           H  
ATOM   4901  HB3 SER A 309      14.134  -8.946 -55.509  1.00 38.35           H  
ATOM   4902  O   SER A 309      14.260 -10.029 -51.694  1.00 38.35           O  
ATOM   4903  OG  SER A 309      16.001  -8.293 -54.990  1.00 38.35           O  
ATOM   4904  HG  SER A 309      16.362  -8.610 -55.821  1.00 38.35           H  
ATOM   4905  N   SER A 310      15.642  -8.289 -51.445  1.00 38.15           N  
ATOM   4906  H   SER A 310      15.977  -7.423 -51.844  1.00 38.15           H  
ATOM   4907  CA  SER A 310      16.285  -8.821 -50.224  1.00 38.15           C  
ATOM   4908  HA  SER A 310      16.337  -9.904 -50.332  1.00 38.15           H  
ATOM   4909  C   SER A 310      15.484  -8.578 -48.929  1.00 38.15           C  
ATOM   4910  CB  SER A 310      17.745  -8.341 -50.134  1.00 38.15           C  
ATOM   4911  HB2 SER A 310      18.059  -7.913 -51.086  1.00 38.15           H  
ATOM   4912  HB3 SER A 310      18.373  -9.211 -49.942  1.00 38.15           H  
ATOM   4913  O   SER A 310      15.616  -9.327 -47.960  1.00 38.15           O  
ATOM   4914  OG  SER A 310      17.978  -7.404 -49.099  1.00 38.15           O  
ATOM   4915  HG  SER A 310      17.751  -6.526 -49.414  1.00 38.15           H  
ATOM   4916  N   ILE A 311      14.609  -7.564 -48.922  1.00 36.28           N  
ATOM   4917  H   ILE A 311      14.535  -7.002 -49.758  1.00 36.28           H  
ATOM   4918  CA  ILE A 311      13.803  -7.170 -47.753  1.00 36.28           C  
ATOM   4919  HA  ILE A 311      14.425  -7.236 -46.860  1.00 36.28           H  
ATOM   4920  C   ILE A 311      12.630  -8.141 -47.537  1.00 36.28           C  
ATOM   4921  CB  ILE A 311      13.357  -5.693 -47.907  1.00 36.28           C  
ATOM   4922  HB  ILE A 311      12.849  -5.584 -48.865  1.00 36.28           H  
ATOM   4923  O   ILE A 311      12.354  -8.540 -46.406  1.00 36.28           O  
ATOM   4924  CG1 ILE A 311      14.600  -4.767 -47.898  1.00 36.28           C  
ATOM   4925 HG12 ILE A 311      15.090  -4.828 -46.926  1.00 36.28           H  
ATOM   4926 HG13 ILE A 311      15.311  -5.106 -48.651  1.00 36.28           H  
ATOM   4927  CG2 ILE A 311      12.370  -5.284 -46.799  1.00 36.28           C  
ATOM   4928 HG21 ILE A 311      12.071  -4.242 -46.913  1.00 36.28           H  
ATOM   4929 HG22 ILE A 311      12.821  -5.419 -45.817  1.00 36.28           H  
ATOM   4930 HG23 ILE A 311      11.459  -5.880 -46.862  1.00 36.28           H  
ATOM   4931  CD1 ILE A 311      14.305  -3.294 -48.208  1.00 36.28           C  
ATOM   4932 HD11 ILE A 311      15.245  -2.755 -48.321  1.00 36.28           H  
ATOM   4933 HD12 ILE A 311      13.743  -2.833 -47.395  1.00 36.28           H  
ATOM   4934 HD13 ILE A 311      13.740  -3.214 -49.136  1.00 36.28           H  
ATOM   4935  N   ILE A 312      11.995  -8.598 -48.622  1.00 36.65           N  
ATOM   4936  H   ILE A 312      12.279  -8.238 -49.522  1.00 36.65           H  
ATOM   4937  CA  ILE A 312      10.833  -9.503 -48.575  1.00 36.65           C  
ATOM   4938  HA  ILE A 312      10.086  -9.074 -47.908  1.00 36.65           H
[truncated: 293,877 more chars]
