# Supplementary material for: A glutamine-based single α-helix scaffold to target globular proteins
Source: Nat Commun. 2022 Nov 18;13:7073. doi: 10.1038/s41467-022-34793-6 (PMC9674830; doi:10.1038/s41467-022-34793-6)
Supplement: Supplementary file 7 — Supplementary Data 4 [file 41467_2022_34793_MOESM7_ESM.zip › ColabFold_p37n/p37n_with_MSAs/Q6INA9.pdb]

ATOM      1  N   MET A   1     -12.020   5.264  63.481  1.00 52.32           N  
ATOM      2  H   MET A   1     -12.033   5.999  64.175  1.00 52.32           H  
ATOM      3  H2  MET A   1     -12.073   5.664  62.555  1.00 52.32           H  
ATOM      4  H3  MET A   1     -11.160   4.737  63.526  1.00 52.32           H  
ATOM      5  CA  MET A   1     -13.185   4.363  63.652  1.00 52.32           C  
ATOM      6  HA  MET A   1     -13.103   3.551  62.930  1.00 52.32           H  
ATOM      7  C   MET A   1     -14.469   5.103  63.320  1.00 52.32           C  
ATOM      8  CB  MET A   1     -13.261   3.759  65.059  1.00 52.32           C  
ATOM      9  HB2 MET A   1     -13.400   4.554  65.792  1.00 52.32           H  
ATOM     10  HB3 MET A   1     -14.127   3.098  65.112  1.00 52.32           H  
ATOM     11  O   MET A   1     -15.347   4.577  62.650  1.00 52.32           O  
ATOM     12  CG  MET A   1     -12.009   2.948  65.414  1.00 52.32           C  
ATOM     13  HG2 MET A   1     -11.124   3.575  65.301  1.00 52.32           H  
ATOM     14  HG3 MET A   1     -11.927   2.117  64.713  1.00 52.32           H  
ATOM     15  SD  MET A   1     -11.995   2.274  67.098  1.00 52.32           S  
ATOM     16  CE  MET A   1     -11.826   3.805  68.063  1.00 52.32           C  
ATOM     17  HE1 MET A   1     -12.710   4.431  67.936  1.00 52.32           H  
ATOM     18  HE2 MET A   1     -10.947   4.358  67.731  1.00 52.32           H  
ATOM     19  HE3 MET A   1     -11.718   3.559  69.119  1.00 52.32           H  
ATOM     20  N   GLU A   2     -14.577   6.319  63.835  1.00 56.07           N  
ATOM     21  H   GLU A   2     -13.795   6.653  64.379  1.00 56.07           H  
ATOM     22  CA  GLU A   2     -15.744   7.177  63.915  1.00 56.07           C  
ATOM     23  HA  GLU A   2     -16.591   6.607  64.298  1.00 56.07           H  
ATOM     24  C   GLU A   2     -16.143   7.743  62.544  1.00 56.07           C  
ATOM     25  CB  GLU A   2     -15.395   8.300  64.920  1.00 56.07           C  
ATOM     26  HB2 GLU A   2     -16.303   8.878  65.088  1.00 56.07           H  
ATOM     27  HB3 GLU A   2     -14.656   8.970  64.479  1.00 56.07           H  
ATOM     28  O   GLU A   2     -17.329   7.791  62.225  1.00 56.07           O  
ATOM     29  CG  GLU A   2     -14.870   7.816  66.298  1.00 56.07           C  
ATOM     30  HG2 GLU A   2     -15.345   6.868  66.546  1.00 56.07           H  
ATOM     31  HG3 GLU A   2     -15.211   8.538  67.040  1.00 56.07           H  
ATOM     32  CD  GLU A   2     -13.329   7.673  66.436  1.00 56.07           C  
ATOM     33  OE1 GLU A   2     -12.785   8.182  67.436  1.00 56.07           O  
ATOM     34  OE2 GLU A   2     -12.683   6.998  65.588  1.00 56.07           O  
ATOM     35  N   LEU A   3     -15.159   8.100  61.708  1.00 52.53           N  
ATOM     36  H   LEU A   3     -14.203   7.966  62.005  1.00 52.53           H  
ATOM     37  CA  LEU A   3     -15.382   8.563  60.336  1.00 52.53           C  
ATOM     38  HA  LEU A   3     -16.197   9.286  60.344  1.00 52.53           H  
ATOM     39  C   LEU A   3     -15.806   7.403  59.429  1.00 52.53           C  
ATOM     40  CB  LEU A   3     -14.104   9.262  59.834  1.00 52.53           C  
ATOM     41  HB2 LEU A   3     -13.884  10.100  60.496  1.00 52.53           H  
ATOM     42  HB3 LEU A   3     -13.273   8.558  59.896  1.00 52.53           H  
ATOM     43  O   LEU A   3     -16.785   7.520  58.699  1.00 52.53           O  
ATOM     44  CG  LEU A   3     -14.181   9.786  58.385  1.00 52.53           C  
ATOM     45  HG  LEU A   3     -14.333   8.948  57.705  1.00 52.53           H  
ATOM     46  CD1 LEU A   3     -15.313  10.797  58.184  1.00 52.53           C  
ATOM     47 HD11 LEU A   3     -15.212  11.621  58.890  1.00 52.53           H  
ATOM     48 HD12 LEU A   3     -16.280  10.313  58.319  1.00 52.53           H  
ATOM     49 HD13 LEU A   3     -15.272  11.190  57.169  1.00 52.53           H  
ATOM     50  CD2 LEU A   3     -12.863  10.466  58.021  1.00 52.53           C  
ATOM     51 HD21 LEU A   3     -12.890  10.800  56.984  1.00 52.53           H  
ATOM     52 HD22 LEU A   3     -12.035   9.765  58.127  1.00 52.53           H  
ATOM     53 HD23 LEU A   3     -12.683  11.328  58.664  1.00 52.53           H  
ATOM     54  N   GLU A   4     -15.134   6.254  59.530  1.00 51.35           N  
ATOM     55  H   GLU A   4     -14.320   6.230  60.128  1.00 51.35           H  
ATOM     56  CA  GLU A   4     -15.495   5.041  58.787  1.00 51.35           C  
ATOM     57  HA  GLU A   4     -15.463   5.261  57.720  1.00 51.35           H  
ATOM     58  C   GLU A   4     -16.924   4.597  59.130  1.00 51.35           C  
ATOM     59  CB  GLU A   4     -14.515   3.887  59.082  1.00 51.35           C  
ATOM     60  HB2 GLU A   4     -14.741   3.466  60.062  1.00 51.35           H  
ATOM     61  HB3 GLU A   4     -14.703   3.108  58.344  1.00 51.35           H  
ATOM     62  O   GLU A   4     -17.717   4.294  58.243  1.00 51.35           O  
ATOM     63  CG  GLU A   4     -13.017   4.237  59.038  1.00 51.35           C  
ATOM     64  HG2 GLU A   4     -12.474   3.360  58.685  1.00 51.35           H  
ATOM     65  HG3 GLU A   4     -12.842   5.043  58.325  1.00 51.35           H  
ATOM     66  CD  GLU A   4     -12.490   4.616  60.429  1.00 51.35           C  
ATOM     67  OE1 GLU A   4     -11.896   3.756  61.120  1.00 51.35           O  
ATOM     68  OE2 GLU A   4     -12.748   5.745  60.910  1.00 51.35           O  
ATOM     69  N   GLN A   5     -17.282   4.627  60.419  1.00 53.99           N  
ATOM     70  H   GLN A   5     -16.580   4.879  61.100  1.00 53.99           H  
ATOM     71  CA  GLN A   5     -18.624   4.297  60.900  1.00 53.99           C  
ATOM     72  HA  GLN A   5     -18.929   3.352  60.450  1.00 53.99           H  
ATOM     73  C   GLN A   5     -19.676   5.336  60.490  1.00 53.99           C  
ATOM     74  CB  GLN A   5     -18.587   4.110  62.424  1.00 53.99           C  
ATOM     75  HB2 GLN A   5     -18.062   4.951  62.877  1.00 53.99           H  
ATOM     76  HB3 GLN A   5     -19.605   4.091  62.814  1.00 53.99           H  
ATOM     77  O   GLN A   5     -20.823   4.956  60.272  1.00 53.99           O  
ATOM     78  CG  GLN A   5     -17.898   2.787  62.796  1.00 53.99           C  
ATOM     79  HG2 GLN A   5     -18.558   1.957  62.543  1.00 53.99           H  
ATOM     80  HG3 GLN A   5     -16.987   2.666  62.210  1.00 53.99           H  
ATOM     81  CD  GLN A   5     -17.526   2.683  64.272  1.00 53.99           C  
ATOM     82  NE2 GLN A   5     -16.683   1.739  64.631  1.00 53.99           N  
ATOM     83 HE21 GLN A   5     -16.473   1.692  65.618  1.00 53.99           H  
ATOM     84 HE22 GLN A   5     -16.283   1.129  63.932  1.00 53.99           H  
ATOM     85  OE1 GLN A   5     -17.982   3.408  65.140  1.00 53.99           O  
ATOM     86  N   MET A   6     -19.313   6.615  60.335  1.00 57.75           N  
ATOM     87  H   MET A   6     -18.371   6.886  60.576  1.00 57.75           H  
ATOM     88  CA  MET A   6     -20.203   7.642  59.778  1.00 57.75           C  
ATOM     89  HA  MET A   6     -21.168   7.567  60.279  1.00 57.75           H  
ATOM     90  C   MET A   6     -20.455   7.419  58.279  1.00 57.75           C  
ATOM     91  CB  MET A   6     -19.639   9.039  60.076  1.00 57.75           C  
ATOM     92  HB2 MET A   6     -18.669   9.167  59.594  1.00 57.75           H  
ATOM     93  HB3 MET A   6     -19.508   9.141  61.153  1.00 57.75           H  
ATOM     94  O   MET A   6     -21.609   7.400  57.856  1.00 57.75           O  
ATOM     95  CG  MET A   6     -20.585  10.143  59.595  1.00 57.75           C  
ATOM     96  HG2 MET A   6     -21.596   9.918  59.934  1.00 57.75           H  
ATOM     97  HG3 MET A   6     -20.592  10.155  58.505  1.00 57.75           H  
ATOM     98  SD  MET A   6     -20.148  11.798  60.188  1.00 57.75           S  
ATOM     99  CE  MET A   6     -21.348  12.745  59.213  1.00 57.75           C  
ATOM    100  HE1 MET A   6     -21.238  13.809  59.422  1.00 57.75           H  
ATOM    101  HE2 MET A   6     -21.181  12.567  58.151  1.00 57.75           H  
ATOM    102  HE3 MET A   6     -22.360  12.425  59.461  1.00 57.75           H  
ATOM    103  N   VAL A   7     -19.408   7.145  57.495  1.00 57.62           N  
ATOM    104  H   VAL A   7     -18.485   7.180  57.904  1.00 57.62           H  
ATOM    105  CA  VAL A   7     -19.523   6.807  56.064  1.00 57.62           C  
ATOM    106  HA  VAL A   7     -20.044   7.619  55.555  1.00 57.62           H  
ATOM    107  C   VAL A   7     -20.374   5.546  55.865  1.00 57.62           C  
ATOM    108  CB  VAL A   7     -18.121   6.667  55.433  1.00 57.62           C  
ATOM    109  HB  VAL A   7     -17.523   5.984  56.036  1.00 57.62           H  
ATOM    110  O   VAL A   7     -21.284   5.545  55.043  1.00 57.62           O  
ATOM    111  CG1 VAL A   7     -18.161   6.130  53.998  1.00 57.62           C  
ATOM    112 HG11 VAL A   7     -17.154   6.114  53.580  1.00 57.62           H  
ATOM    113 HG12 VAL A   7     -18.793   6.770  53.382  1.00 57.62           H  
ATOM    114 HG13 VAL A   7     -18.549   5.112  53.983  1.00 57.62           H  
ATOM    115  CG2 VAL A   7     -17.415   8.030  55.383  1.00 57.62           C  
ATOM    116 HG21 VAL A   7     -17.960   8.712  54.730  1.00 57.62           H  
ATOM    117 HG22 VAL A   7     -16.400   7.907  55.005  1.00 57.62           H  
ATOM    118 HG23 VAL A   7     -17.357   8.472  56.377  1.00 57.62           H  
ATOM    119  N   VAL A   8     -20.162   4.503  56.671  1.00 66.29           N  
ATOM    120  H   VAL A   8     -19.369   4.546  57.295  1.00 66.29           H  
ATOM    121  CA  VAL A   8     -20.996   3.284  56.693  1.00 66.29           C  
ATOM    122  HA  VAL A   8     -21.017   2.846  55.695  1.00 66.29           H  
ATOM    123  C   VAL A   8     -22.456   3.586  57.062  1.00 66.29           C  
ATOM    124  CB  VAL A   8     -20.349   2.269  57.657  1.00 66.29           C  
ATOM    125  HB  VAL A   8     -19.983   2.808  58.531  1.00 66.29           H  
ATOM    126  O   VAL A   8     -23.379   3.085  56.423  1.00 66.29           O  
ATOM    127  CG1 VAL A   8     -21.276   1.170  58.195  1.00 66.29           C  
ATOM    128 HG11 VAL A   8     -22.021   1.609  58.858  1.00 66.29           H  
ATOM    129 HG12 VAL A   8     -21.790   0.672  57.372  1.00 66.29           H  
ATOM    130 HG13 VAL A   8     -20.697   0.441  58.762  1.00 66.29           H  
ATOM    131  CG2 VAL A   8     -19.146   1.621  56.963  1.00 66.29           C  
ATOM    132 HG21 VAL A   8     -18.431   2.383  56.653  1.00 66.29           H  
ATOM    133 HG22 VAL A   8     -18.647   0.940  57.652  1.00 66.29           H  
ATOM    134 HG23 VAL A   8     -19.471   1.074  56.077  1.00 66.29           H  
ATOM    135  N   LYS A   9     -22.684   4.449  58.057  1.00 73.86           N  
ATOM    136  H   LYS A   9     -21.881   4.827  58.539  1.00 73.86           H  
ATOM    137  CA  LYS A   9     -24.018   4.872  58.518  1.00 73.86           C  
ATOM    138  HA  LYS A   9     -24.621   3.984  58.709  1.00 73.86           H  
ATOM    139  C   LYS A   9     -24.802   5.681  57.475  1.00 73.86           C  
ATOM    140  CB  LYS A   9     -23.820   5.631  59.842  1.00 73.86           C  
ATOM    141  HB2 LYS A   9     -22.972   6.307  59.728  1.00 73.86           H  
ATOM    142  HB3 LYS A   9     -23.568   4.904  60.614  1.00 73.86           H  
ATOM    143  O   LYS A   9     -26.029   5.623  57.492  1.00 73.86           O  
ATOM    144  CG  LYS A   9     -24.995   6.490  60.323  1.00 73.86           C  
ATOM    145  HG2 LYS A   9     -25.908   5.896  60.357  1.00 73.86           H  
ATOM    146  HG3 LYS A   9     -25.131   7.318  59.627  1.00 73.86           H  
ATOM    147  CD  LYS A   9     -24.691   7.044  61.724  1.00 73.86           C  
ATOM    148  HD2 LYS A   9     -24.904   6.263  62.454  1.00 73.86           H  
ATOM    149  HD3 LYS A   9     -23.636   7.304  61.806  1.00 73.86           H  
ATOM    150  CE  LYS A   9     -25.542   8.279  62.037  1.00 73.86           C  
ATOM    151  HE2 LYS A   9     -26.549   8.116  61.652  1.00 73.86           H  
ATOM    152  HE3 LYS A   9     -25.601   8.397  63.119  1.00 73.86           H  
ATOM    153  NZ  LYS A   9     -24.955   9.501  61.439  1.00 73.86           N  
ATOM    154  HZ1 LYS A   9     -24.019   9.696  61.766  1.00 73.86           H  
ATOM    155  HZ2 LYS A   9     -24.812   9.408  60.443  1.00 73.86           H  
ATOM    156  HZ3 LYS A   9     -25.527  10.327  61.542  1.00 73.86           H  
ATOM    157  N   GLU A  10     -24.128   6.418  56.594  1.00 72.94           N  
ATOM    158  H   GLU A  10     -23.128   6.486  56.715  1.00 72.94           H  
ATOM    159  CA  GLU A  10     -24.765   7.318  55.616  1.00 72.94           C  
ATOM    160  HA  GLU A  10     -25.834   7.368  55.824  1.00 72.94           H  
ATOM    161  C   GLU A  10     -24.714   6.827  54.158  1.00 72.94           C  
ATOM    162  CB  GLU A  10     -24.209   8.740  55.814  1.00 72.94           C  
ATOM    163  HB2 GLU A  10     -23.138   8.690  56.006  1.00 72.94           H  
ATOM    164  HB3 GLU A  10     -24.368   9.330  54.911  1.00 72.94           H  
ATOM    165  O   GLU A  10     -25.553   7.244  53.362  1.00 72.94           O  
ATOM    166  CG  GLU A  10     -24.945   9.426  56.981  1.00 72.94           C  
ATOM    167  HG2 GLU A  10     -25.763  10.023  56.578  1.00 72.94           H  
ATOM    168  HG3 GLU A  10     -25.402   8.672  57.623  1.00 72.94           H  
ATOM    169  CD  GLU A  10     -24.049  10.308  57.854  1.00 72.94           C  
ATOM    170  OE1 GLU A  10     -24.049  10.064  59.087  1.00 72.94           O  
ATOM    171  OE2 GLU A  10     -23.446  11.271  57.344  1.00 72.94           O  
ATOM    172  N   LEU A  11     -23.829   5.883  53.815  1.00 69.36           N  
ATOM    173  H   LEU A  11     -23.097   5.652  54.471  1.00 69.36           H  
ATOM    174  CA  LEU A  11     -23.877   5.137  52.546  1.00 69.36           C  
ATOM    175  HA  LEU A  11     -24.429   5.722  51.811  1.00 69.36           H  
ATOM    176  C   LEU A  11     -24.630   3.797  52.655  1.00 69.36           C  
ATOM    177  CB  LEU A  11     -22.452   4.915  52.004  1.00 69.36           C  
ATOM    178  HB2 LEU A  11     -21.897   4.312  52.723  1.00 69.36           H  
ATOM    179  HB3 LEU A  11     -22.531   4.339  51.082  1.00 69.36           H  
ATOM    180  O   LEU A  11     -24.983   3.209  51.636  1.00 69.36           O  
ATOM    181  CG  LEU A  11     -21.640   6.189  51.702  1.00 69.36           C  
ATOM    182  HG  LEU A  11     -21.433   6.725  52.628  1.00 69.36           H  
ATOM    183  CD1 LEU A  11     -20.308   5.783  51.065  1.00 69.36           C  
ATOM    184 HD11 LEU A  11     -20.482   5.298  50.105  1.00 69.36           H  
ATOM    185 HD12 LEU A  11     -19.783   5.093  51.725  1.00 69.36           H  
ATOM    186 HD13 LEU A  11     -19.688   6.667  50.916  1.00 69.36           H  
ATOM    187  CD2 LEU A  11     -22.351   7.138  50.734  1.00 69.36           C  
ATOM    188 HD21 LEU A  11     -21.694   7.973  50.491  1.00 69.36           H  
ATOM    189 HD22 LEU A  11     -23.248   7.539  51.205  1.00 69.36           H  
ATOM    190 HD23 LEU A  11     -22.623   6.609  49.821  1.00 69.36           H  
ATOM    191  N   GLY A  12     -24.863   3.285  53.869  1.00 81.18           N  
ATOM    192  H   GLY A  12     -24.467   3.760  54.667  1.00 81.18           H  
ATOM    193  CA  GLY A  12     -25.623   2.055  54.137  1.00 81.18           C  
ATOM    194  HA2 GLY A  12     -25.902   2.048  55.191  1.00 81.18           H  
ATOM    195  HA3 GLY A  12     -26.535   2.069  53.540  1.00 81.18           H  
ATOM    196  C   GLY A  12     -24.893   0.735  53.842  1.00 81.18           C  
ATOM    197  O   GLY A  12     -25.360  -0.320  54.269  1.00 81.18           O  
ATOM    198  N   ILE A  13     -23.751   0.779  53.151  1.00 76.34           N  
ATOM    199  H   ILE A  13     -23.450   1.686  52.824  1.00 76.34           H  
ATOM    200  CA  ILE A  13     -22.827  -0.353  52.976  1.00 76.34           C  
ATOM    201  HA  ILE A  13     -23.416  -1.259  52.836  1.00 76.34           H  
ATOM    202  C   ILE A  13     -21.983  -0.561  54.242  1.00 76.34           C  
ATOM    203  CB  ILE A  13     -21.949  -0.164  51.717  1.00 76.34           C  
ATOM    204  HB  ILE A  13     -21.281  -1.022  51.655  1.00 76.34           H  
ATOM    205  O   ILE A  13     -21.669   0.405  54.933  1.00 76.34           O  
ATOM    206  CG1 ILE A  13     -21.074   1.112  51.776  1.00 76.34           C  
ATOM    207 HG12 ILE A  13     -21.710   1.996  51.737  1.00 76.34           H  
ATOM    208 HG13 ILE A  13     -20.525   1.131  52.717  1.00 76.34           H  
ATOM    209  CG2 ILE A  13     -22.839  -0.190  50.461  1.00 76.34           C  
ATOM    210 HG21 ILE A  13     -23.479  -1.071  50.482  1.00 76.34           H  
ATOM    211 HG22 ILE A  13     -23.463   0.703  50.419  1.00 76.34           H  
ATOM    212 HG23 ILE A  13     -22.222  -0.240  49.564  1.00 76.34           H  
ATOM    213  CD1 ILE A  13     -20.035   1.200  50.652  1.00 76.34           C  
ATOM    214 HD11 ILE A  13     -20.526   1.308  49.685  1.00 76.34           H  
ATOM    215 HD12 ILE A  13     -19.401   2.071  50.818  1.00 76.34           H  
ATOM    216 HD13 ILE A  13     -19.415   0.305  50.652  1.00 76.34           H  
ATOM    217  N   SER A  14     -21.607  -1.800  54.571  1.00 84.14           N  
ATOM    218  H   SER A  14     -21.825  -2.572  53.958  1.00 84.14           H  
ATOM    219  CA  SER A  14     -20.892  -2.095  55.822  1.00 84.14           C  
ATOM    220  HA  SER A  14     -21.353  -1.499  56.610  1.00 84.14           H  
ATOM    221  C   SER A  14     -19.401  -1.726  55.795  1.00 84.14           C  
ATOM    222  CB  SER A  14     -21.073  -3.566  56.214  1.00 84.14           C  
ATOM    223  HB2 SER A  14     -22.118  -3.854  56.100  1.00 84.14           H  
ATOM    224  HB3 SER A  14     -20.791  -3.695  57.259  1.00 84.14           H  
ATOM    225  O   SER A  14     -18.814  -1.455  54.747  1.00 84.14           O  
ATOM    226  OG  SER A  14     -20.259  -4.398  55.420  1.00 84.14           O  
ATOM    227  HG  SER A  14     -20.740  -4.514  54.598  1.00 84.14           H  
ATOM    228  N   MET A  15     -18.764  -1.811  56.972  1.00 71.86           N  
ATOM    229  H   MET A  15     -19.321  -2.051  57.779  1.00 71.86           H  
ATOM    230  CA  MET A  15     -17.311  -1.669  57.177  1.00 71.86           C  
ATOM    231  HA  MET A  15     -17.013  -0.641  56.971  1.00 71.86           H  
ATOM    232  C   MET A  15     -16.454  -2.584  56.282  1.00 71.86           C  
ATOM    233  CB  MET A  15     -16.981  -2.022  58.640  1.00 71.86           C  
ATOM    234  HB2 MET A  15     -17.389  -3.010  58.854  1.00 71.86           H  
ATOM    235  HB3 MET A  15     -15.900  -2.097  58.756  1.00 71.86           H  
ATOM    236  O   MET A  15     -15.258  -2.330  56.142  1.00 71.86           O  
ATOM    237  CG  MET A  15     -17.514  -1.043  59.696  1.00 71.86           C  
ATOM    238  HG2 MET A  15     -17.352  -1.497  60.674  1.00 71.86           H  
ATOM    239  HG3 MET A  15     -18.591  -0.938  59.565  1.00 71.86           H  
ATOM    240  SD  MET A  15     -16.787   0.625  59.748  1.00 71.86           S  
ATOM    241  CE  MET A  15     -15.017   0.263  59.889  1.00 71.86           C  
ATOM    242  HE1 MET A  15     -14.474   1.184  60.100  1.00 71.86           H  
ATOM    243  HE2 MET A  15     -14.658  -0.149  58.946  1.00 71.86           H  
ATOM    244  HE3 MET A  15     -14.849  -0.447  60.698  1.00 71.86           H  
ATOM    245  N   ASP A  16     -17.042  -3.640  55.714  1.00 82.56           N  
ATOM    246  H   ASP A  16     -18.029  -3.773  55.880  1.00 82.56           H  
ATOM    247  CA  ASP A  16     -16.359  -4.690  54.956  1.00 82.56           C  
ATOM    248  HA  ASP A  16     -15.294  -4.463  54.905  1.00 82.56           H  
ATOM    249  C   ASP A  16     -16.832  -4.774  53.494  1.00 82.56           C  
ATOM    250  CB  ASP A  16     -16.502  -6.009  55.727  1.00 82.56           C  
ATOM    251  HB2 ASP A  16     -16.240  -6.836  55.068  1.00 82.56           H  
ATOM    252  HB3 ASP A  16     -17.533  -6.146  56.054  1.00 82.56           H  
ATOM    253  O   ASP A  16     -16.016  -5.054  52.617  1.00 82.56           O  
ATOM    254  CG  ASP A  16     -15.554  -6.014  56.930  1.00 82.56           C  
ATOM    255  OD1 ASP A  16     -14.428  -6.540  56.775  1.00 82.56           O  
ATOM    256  OD2 ASP A  16     -15.858  -5.387  57.977  1.00 82.56           O  
ATOM    257  N   ASP A  17     -18.074  -4.379  53.181  1.00 82.99           N  
ATOM    258  H   ASP A  17     -18.723  -4.175  53.928  1.00 82.99           H  
ATOM    259  CA  ASP A  17     -18.459  -4.022  51.801  1.00 82.99           C  
ATOM    260  HA  ASP A  17     -18.342  -4.886  51.146  1.00 82.99           H  
ATOM    261  C   ASP A  17     -17.569  -2.881  51.280  1.00 82.99           C  
ATOM    262  CB  ASP A  17     -19.914  -3.542  51.744  1.00 82.99           C  
ATOM    263  HB2 ASP A  17     -20.141  -3.219  50.728  1.00 82.99           H  
ATOM    264  HB3 ASP A  17     -20.010  -2.677  52.400  1.00 82.99           H  
ATOM    265  O   ASP A  17     -17.092  -2.903  50.147  1.00 82.99           O  
ATOM    266  CG  ASP A  17     -20.937  -4.595  52.156  1.00 82.99           C  
ATOM    267  OD1 ASP A  17     -21.104  -5.590  51.422  1.00 82.99           O  
ATOM    268  OD2 ASP A  17     -21.560  -4.376  53.223  1.00 82.99           O  
ATOM    269  N   LEU A  18     -17.268  -1.914  52.156  1.00 78.30           N  
ATOM    270  H   LEU A  18     -17.733  -1.938  53.052  1.00 78.30           H  
ATOM    271  CA  LEU A  18     -16.332  -0.819  51.908  1.00 78.30           C  
ATOM    272  HA  LEU A  18     -16.687  -0.268  51.036  1.00 78.30           H  
ATOM    273  C   LEU A  18     -14.902  -1.309  51.587  1.00 78.30           C  
ATOM    274  CB  LEU A  18     -16.397   0.101  53.144  1.00 78.30           C  
ATOM    275  HB2 LEU A  18     -17.439   0.380  53.303  1.00 78.30           H  
ATOM    276  HB3 LEU A  18     -16.070  -0.469  54.014  1.00 78.30           H  
ATOM    277  O   LEU A  18     -14.163  -0.605  50.905  1.00 78.30           O  
ATOM    278  CG  LEU A  18     -15.569   1.395  53.079  1.00 78.30           C  
ATOM    279  HG  LEU A  18     -14.511   1.140  53.007  1.00 78.30           H  
ATOM    280  CD1 LEU A  18     -15.955   2.285  51.895  1.00 78.30           C  
ATOM    281 HD11 LEU A  18     -15.704   1.787  50.959  1.00 78.30           H  
ATOM    282 HD12 LEU A  18     -15.397   3.220  51.942  1.00 78.30           H  
ATOM    283 HD13 LEU A  18     -17.023   2.501  51.922  1.00 78.30           H  
ATOM    284  CD2 LEU A  18     -15.780   2.195  54.366  1.00 78.30           C  
ATOM    285 HD21 LEU A  18     -15.159   3.091  54.346  1.00 78.30           H  
ATOM    286 HD22 LEU A  18     -16.826   2.486  54.460  1.00 78.30           H  
ATOM    287 HD23 LEU A  18     -15.498   1.589  55.227  1.00 78.30           H  
ATOM    288  N   ARG A  19     -14.517  -2.524  52.007  1.00 80.73           N  
ATOM    289  H   ARG A  19     -15.208  -3.089  52.480  1.00 80.73           H  
ATOM    290  CA  ARG A  19     -13.222  -3.158  51.676  1.00 80.73           C  
ATOM    291  HA  ARG A  19     -12.467  -2.387  51.523  1.00 80.73           H  
ATOM    292  C   ARG A  19     -13.286  -3.915  50.348  1.00 80.73           C  
ATOM    293  CB  ARG A  19     -12.744  -4.048  52.838  1.00 80.73           C  
ATOM    294  HB2 ARG A  19     -13.490  -4.815  53.050  1.00 80.73           H  
ATOM    295  HB3 ARG A  19     -11.816  -4.543  52.553  1.00 80.73           H  
ATOM    296  O   ARG A  19     -12.397  -3.758  49.518  1.00 80.73           O  
ATOM    297  CG  ARG A  19     -12.492  -3.207  54.097  1.00 80.73           C  
ATOM    298  HG2 ARG A  19     -11.665  -2.522  53.906  1.00 80.73           H  
ATOM    299  HG3 ARG A  19     -13.381  -2.615  54.317  1.00 80.73           H  
ATOM    300  CD  ARG A  19     -12.174  -4.050  55.336  1.00 80.73           C  
ATOM    301  HD2 ARG A  19     -12.943  -4.815  55.442  1.00 80.73           H  
ATOM    302  HD3 ARG A  19     -11.208  -4.537  55.205  1.00 80.73           H  
ATOM    303  NE  ARG A  19     -12.149  -3.171  56.521  1.00 80.73           N  
ATOM    304  HE  ARG A  19     -11.806  -2.235  56.356  1.00 80.73           H  
ATOM    305  NH1 ARG A  19     -13.227  -4.524  58.049  1.00 80.73           N  
ATOM    306 HH11 ARG A  19     -14.123  -4.570  58.512  1.00 80.73           H  
ATOM    307 HH12 ARG A  19     -13.204  -5.294  57.396  1.00 80.73           H  
ATOM    308  NH2 ARG A  19     -12.951  -2.388  58.498  1.00 80.73           N  
ATOM    309 HH21 ARG A  19     -12.734  -1.447  58.202  1.00 80.73           H  
ATOM    310 HH22 ARG A  19     -13.435  -2.595  59.359  1.00 80.73           H  
ATOM    311  CZ  ARG A  19     -12.774  -3.372  57.667  1.00 80.73           C  
ATOM    312  N   GLU A  20     -14.404  -4.598  50.072  1.00 85.91           N  
ATOM    313  H   GLU A  20     -15.094  -4.675  50.805  1.00 85.91           H  
ATOM    314  CA  GLU A  20     -14.736  -5.152  48.740  1.00 85.91           C  
ATOM    315  HA  GLU A  20     -13.947  -5.855  48.475  1.00 85.91           H  
ATOM    316  C   GLU A  20     -14.746  -4.069  47.633  1.00 85.91           C  
ATOM    317  CB  GLU A  20     -16.092  -5.908  48.811  1.00 85.91           C  
ATOM    318  HB2 GLU A  20     -16.417  -5.919  49.851  1.00 85.91           H  
ATOM    319  HB3 GLU A  20     -16.857  -5.351  48.271  1.00 85.91           H  
ATOM    320  O   GLU A  20     -14.597  -4.396  46.452  1.00 85.91           O  
ATOM    321  CG  GLU A  20     -16.076  -7.388  48.350  1.00 85.91           C  
ATOM    322  HG2 GLU A  20     -15.061  -7.779  48.426  1.00 85.91           H  
ATOM    323  HG3 GLU A  20     -16.681  -7.957  49.056  1.00 85.91           H  
ATOM    324  CD  GLU A  20     -16.628  -7.688  46.941  1.00 85.91           C  
ATOM    325  OE1 GLU A  20     -16.442  -8.810  46.410  1.00 85.91           O  
ATOM    326  OE2 GLU A  20     -17.150  -6.820  46.209  1.00 85.91           O  
ATOM    327  N   LEU A  21     -14.857  -2.787  48.010  1.00 82.31           N  
ATOM    328  H   LEU A  21     -15.095  -2.622  48.978  1.00 82.31           H  
ATOM    329  CA  LEU A  21     -14.564  -1.622  47.170  1.00 82.31           C  
ATOM    330  HA  LEU A  21     -14.731  -1.892  46.127  1.00 82.31           H  
ATOM    331  C   LEU A  21     -13.086  -1.183  47.246  1.00 82.31           C  
ATOM    332  CB  LEU A  21     -15.524  -0.470  47.528  1.00 82.31           C  
ATOM    333  HB2 LEU A  21     -15.246   0.405  46.940  1.00 82.31           H  
ATOM    334  HB3 LEU A  21     -15.387  -0.218  48.580  1.00 82.31           H  
ATOM    335  O   LEU A  21     -12.380  -1.279  46.244  1.00 82.31           O  
ATOM    336  CG  LEU A  21     -17.018  -0.764  47.291  1.00 82.31           C  
ATOM    337  HG  LEU A  21     -17.318  -1.651  47.849  1.00 82.31           H  
ATOM    338  CD1 LEU A  21     -17.853   0.417  47.786  1.00 82.31           C  
ATOM    339 HD11 LEU A  21     -17.655   0.581  48.845  1.00 82.31           H  
ATOM    340 HD12 LEU A  21     -18.913   0.197  47.662  1.00 82.31           H  
ATOM    341 HD13 LEU A  21     -17.599   1.319  47.229  1.00 82.31           H  
ATOM    342  CD2 LEU A  21     -17.338  -0.988  45.810  1.00 82.31           C  
ATOM    343 HD21 LEU A  21     -16.998  -0.135  45.223  1.00 82.31           H  
ATOM    344 HD22 LEU A  21     -18.414  -1.115  45.686  1.00 82.31           H  
ATOM    345 HD23 LEU A  21     -16.842  -1.894  45.463  1.00 82.31           H  
ATOM    346  N   ILE A  22     -12.607  -0.701  48.404  1.00 79.40           N  
ATOM    347  H   ILE A  22     -13.217  -0.701  49.209  1.00 79.40           H  
ATOM    348  CA  ILE A  22     -11.298  -0.021  48.535  1.00 79.40           C  
ATOM    349  HA  ILE A  22     -11.318   0.870  47.908  1.00 79.40           H  
ATOM    350  C   ILE A  22     -10.134  -0.870  48.010  1.00 79.40           C  
ATOM    351  CB  ILE A  22     -11.064   0.433  50.000  1.00 79.40           C  
ATOM    352  HB  ILE A  22     -11.354  -0.383  50.663  1.00 79.40           H  
ATOM    353  O   ILE A  22      -9.310  -0.364  47.244  1.00 79.40           O  
ATOM    354  CG1 ILE A  22     -11.950   1.666  50.301  1.00 79.40           C  
ATOM    355 HG12 ILE A  22     -12.971   1.465  49.978  1.00 79.40           H  
ATOM    356 HG13 ILE A  22     -11.591   2.519  49.726  1.00 79.40           H  
ATOM    357  CG2 ILE A  22      -9.586   0.769  50.296  1.00 79.40           C  
ATOM    358 HG21 ILE A  22      -8.964  -0.120  50.192  1.00 79.40           H  
ATOM    359 HG22 ILE A  22      -9.230   1.539  49.610  1.00 79.40           H  
ATOM    360 HG23 ILE A  22      -9.465   1.115  51.322  1.00 79.40           H  
ATOM    361  CD1 ILE A  22     -12.000   2.055  51.785  1.00 79.40           C  
ATOM    362 HD11 ILE A  22     -12.775   2.808  51.932  1.00 79.40           H  
ATOM    363 HD12 ILE A  22     -11.047   2.477  52.104  1.00 79.40           H  
ATOM    364 HD13 ILE A  22     -12.232   1.179  52.391  1.00 79.40           H  
ATOM    365  N   ASP A  23     -10.075  -2.157  48.359  1.00 86.75           N  
ATOM    366  H   ASP A  23     -10.794  -2.552  48.947  1.00 86.75           H  
ATOM    367  CA  ASP A  23      -8.957  -3.017  47.958  1.00 86.75           C  
ATOM    368  HA  ASP A  23      -8.026  -2.516  48.224  1.00 86.75           H  
ATOM    369  C   ASP A  23      -8.911  -3.237  46.433  1.00 86.75           C  
ATOM    370  CB  ASP A  23      -9.008  -4.337  48.746  1.00 86.75           C  
ATOM    371  HB2 ASP A  23      -8.251  -5.012  48.346  1.00 86.75           H  
ATOM    372  HB3 ASP A  23      -9.981  -4.806  48.608  1.00 86.75           H  
ATOM    373  O   ASP A  23      -7.836  -3.427  45.863  1.00 86.75           O  
ATOM    374  CG  ASP A  23      -8.720  -4.126  50.240  1.00 86.75           C  
ATOM    375  OD1 ASP A  23      -7.671  -3.514  50.544  1.00 86.75           O  
ATOM    376  OD2 ASP A  23      -9.535  -4.586  51.073  1.00 86.75           O  
ATOM    377  N   ARG A  24     -10.047  -3.102  45.731  1.00 83.70           N  
ATOM    378  H   ARG A  24     -10.881  -2.841  46.236  1.00 83.70           H  
ATOM    379  CA  ARG A  24     -10.103  -3.170  44.259  1.00 83.70           C  
ATOM    380  HA  ARG A  24      -9.402  -3.932  43.919  1.00 83.70           H  
ATOM    381  C   ARG A  24      -9.688  -1.884  43.568  1.00 83.70           C  
ATOM    382  CB  ARG A  24     -11.493  -3.580  43.785  1.00 83.70           C  
ATOM    383  HB2 ARG A  24     -12.243  -2.863  44.119  1.00 83.70           H  
ATOM    384  HB3 ARG A  24     -11.482  -3.584  42.695  1.00 83.70           H  
ATOM    385  O   ARG A  24      -9.182  -1.928  42.447  1.00 83.70           O  
ATOM    386  CG  ARG A  24     -11.833  -4.977  44.305  1.00 83.70           C  
ATOM    387  HG2 ARG A  24     -10.927  -5.528  44.556  1.00 83.70           H  
ATOM    388  HG3 ARG A  24     -12.435  -4.889  45.209  1.00 83.70           H  
ATOM    389  CD  ARG A  24     -12.585  -5.743  43.221  1.00 83.70           C  
ATOM    390  HD2 ARG A  24     -11.931  -5.849  42.356  1.00 83.70           H  
ATOM    391  HD3 ARG A  24     -13.467  -5.178  42.919  1.00 83.70           H  
ATOM    392  NE  ARG A  24     -12.956  -7.079  43.700  1.00 83.70           N  
ATOM    393  HE  ARG A  24     -12.251  -7.790  43.570  1.00 83.70           H  
ATOM    394  NH1 ARG A  24     -14.937  -6.459  44.650  1.00 83.70           N  
ATOM    395 HH11 ARG A  24     -14.595  -5.515  44.762  1.00 83.70           H  
ATOM    396 HH12 ARG A  24     -15.720  -6.657  45.256  1.00 83.70           H  
ATOM    397  NH2 ARG A  24     -14.275  -8.588  44.761  1.00 83.70           N  
ATOM    398 HH21 ARG A  24     -13.530  -9.266  44.691  1.00 83.70           H  
ATOM    399 HH22 ARG A  24     -15.036  -8.753  45.405  1.00 83.70           H  
ATOM    400  CZ  ARG A  24     -14.052  -7.369  44.368  1.00 83.70           C  
ATOM    401  N   GLU A  25      -9.837  -0.738  44.221  1.00 86.04           N  
ATOM    402  H   GLU A  25     -10.293  -0.746  45.122  1.00 86.04           H  
ATOM    403  CA  GLU A  25      -9.240   0.497  43.714  1.00 86.04           C  
ATOM    404  HA  GLU A  25      -9.441   0.572  42.646  1.00 86.04           H  
ATOM    405  C   GLU A  25      -7.708   0.432  43.834  1.00 86.04           C  
ATOM    406  CB  GLU A  25      -9.885   1.736  44.355  1.00 86.04           C  
ATOM    407  HB2 GLU A  25      -9.519   2.615  43.824  1.00 86.04           H  
ATOM    408  HB3 GLU A  25      -9.565   1.816  45.394  1.00 86.04           H  
ATOM    409  O   GLU A  25      -7.003   0.883  42.929  1.00 86.04           O  
ATOM    410  CG  GLU A  25     -11.430   1.742  44.308  1.00 86.04           C  
ATOM    411  HG2 GLU A  25     -11.777   2.763  44.470  1.00 86.04           H  
ATOM    412  HG3 GLU A  25     -11.797   1.146  45.143  1.00 86.04           H  
ATOM    413  CD  GLU A  25     -12.029   1.198  42.998  1.00 86.04           C  
ATOM    414  OE1 GLU A  25     -12.691   0.134  43.011  1.00 86.04           O  
ATOM    415  OE2 GLU A  25     -11.820   1.780  41.905  1.00 86.04           O  
ATOM    416  N   LEU A  26      -7.183  -0.266  44.851  1.00 82.67           N  
ATOM    417  H   LEU A  26      -7.811  -0.615  45.560  1.00 82.67           H  
ATOM    418  CA  LEU A  26      -5.761  -0.615  44.940  1.00 82.67           C  
ATOM    419  HA  LEU A  26      -5.187   0.288  44.733  1.00 82.67           H  
ATOM    420  C   LEU A  26      -5.329  -1.637  43.865  1.00 82.67           C  
ATOM    421  CB  LEU A  26      -5.409  -1.072  46.371  1.00 82.67           C  
ATOM    422  HB2 LEU A  26      -4.347  -1.315  46.400  1.00 82.67           H  
ATOM    423  HB3 LEU A  26      -5.956  -1.987  46.597  1.00 82.67           H  
ATOM    424  O   LEU A  26      -4.286  -1.419  43.241  1.00 82.67           O  
ATOM    425  CG  LEU A  26      -5.707  -0.042  47.480  1.00 82.67           C  
ATOM    426  HG  LEU A  26      -6.768   0.208  47.480  1.00 82.67           H  
ATOM    427  CD1 LEU A  26      -5.357  -0.633  48.846  1.00 82.67           C  
ATOM    428 HD11 LEU A  26      -4.297  -0.881  48.897  1.00 82.67           H  
ATOM    429 HD12 LEU A  26      -5.945  -1.535  49.015  1.00 82.67           H  
ATOM    430 HD13 LEU A  26      -5.608   0.079  49.632  1.00 82.67           H  
ATOM    431  CD2 LEU A  26      -4.902   1.251  47.305  1.00 82.67           C  
ATOM    432 HD21 LEU A  26      -5.096   1.912  48.150  1.00 82.67           H  
ATOM    433 HD22 LEU A  26      -5.221   1.763  46.398  1.00 82.67           H  
ATOM    434 HD23 LEU A  26      -3.837   1.025  47.255  1.00 82.67           H  
ATOM    435  N   GLU A  27      -6.127  -2.678  43.566  1.00 85.76           N  
ATOM    436  H   GLU A  27      -6.906  -2.873  44.179  1.00 85.76           H  
ATOM    437  CA  GLU A  27      -5.884  -3.583  42.417  1.00 85.76           C  
ATOM    438  HA  GLU A  27      -4.946  -4.116  42.572  1.00 85.76           H  
ATOM    439  C   GLU A  27      -5.761  -2.796  41.101  1.00 85.76           C  
ATOM    440  CB  GLU A  27      -7.010  -4.621  42.206  1.00 85.76           C  
ATOM    441  HB2 GLU A  27      -6.827  -5.106  41.248  1.00 85.76           H  
ATOM    442  HB3 GLU A  27      -7.965  -4.103  42.119  1.00 85.76           H  
ATOM    443  O   GLU A  27      -4.790  -2.954  40.357  1.00 85.76           O  
ATOM    444  CG  GLU A  27      -7.146  -5.739  43.246  1.00 85.76           C  
ATOM    445  HG2 GLU A  27      -6.182  -6.237  43.351  1.00 85.76           H  
ATOM    446  HG3 GLU A  27      -7.416  -5.314  44.213  1.00 85.76           H  
ATOM    447  CD  GLU A  27      -8.223  -6.754  42.808  1.00 85.76           C  
ATOM    448  OE1 GLU A  27      -7.860  -7.927  42.568  1.00 85.76           O  
ATOM    449  OE2 GLU A  27      -9.406  -6.355  42.676  1.00 85.76           O  
ATOM    450  N   LYS A  28      -6.723  -1.906  40.819  1.00 84.04           N  
ATOM    451  H   LYS A  28      -7.492  -1.840  41.470  1.00 84.04           H  
ATOM    452  CA  LYS A  28      -6.743  -1.065  39.610  1.00 84.04           C  
ATOM    453  HA  LYS A  28      -6.708  -1.704  38.727  1.00 84.04           H  
ATOM    454  C   LYS A  28      -5.528  -0.140  39.542  1.00 84.04           C  
ATOM    455  CB  LYS A  28      -8.031  -0.232  39.589  1.00 84.04           C  
ATOM    456  HB2 LYS A  28      -7.952   0.534  38.817  1.00 84.04           H  
ATOM    457  HB3 LYS A  28      -8.118   0.278  40.548  1.00 84.04           H  
ATOM    458  O   LYS A  28      -4.912  -0.016  38.483  1.00 84.04           O  
ATOM    459  CG  LYS A  28      -9.302  -1.054  39.317  1.00 84.04           C  
ATOM    460  HG2 LYS A  28      -9.406  -1.228  38.246  1.00 84.04           H  
ATOM    461  HG3 LYS A  28      -9.256  -2.016  39.828  1.00 84.04           H  
ATOM    462  CD  LYS A  28     -10.503  -0.265  39.847  1.00 84.04           C  
ATOM    463  HD2 LYS A  28     -10.520   0.727  39.395  1.00 84.04           H  
ATOM    464  HD3 LYS A  28     -10.370  -0.146  40.922  1.00 84.04           H  
ATOM    465  CE  LYS A  28     -11.851  -0.943  39.625  1.00 84.04           C  
ATOM    466  HE2 LYS A  28     -12.091  -0.910  38.562  1.00 84.04           H  
ATOM    467  HE3 LYS A  28     -11.785  -1.982  39.947  1.00 84.04           H  
ATOM    468  NZ  LYS A  28     -12.878  -0.235  40.420  1.00 84.04           N  
ATOM    469  HZ1 LYS A  28     -12.660   0.746  40.520  1.00 84.04           H  
ATOM    470  HZ2 LYS A  28     -12.799  -0.468  41.399  1.00 84.04           H  
ATOM    471  HZ3 LYS A  28     -13.836  -0.382  40.134  1.00 84.04           H  
ATOM    472  N   ILE A  29      -5.155   0.486  40.658  1.00 79.81           N  
ATOM    473  H   ILE A  29      -5.724   0.363  41.483  1.00 79.81           H  
ATOM    474  CA  ILE A  29      -3.992   1.379  40.735  1.00 79.81           C  
ATOM    475  HA  ILE A  29      -4.062   2.096  39.917  1.00 79.81           H  
ATOM    476  C   ILE A  29      -2.679   0.606  40.501  1.00 79.81           C  
ATOM    477  CB  ILE A  29      -4.050   2.180  42.060  1.00 79.81           C  
ATOM    478  HB  ILE A  29      -4.317   1.500  42.868  1.00 79.81           H  
ATOM    479  O   ILE A  29      -1.780   1.124  39.835  1.00 79.81           O  
ATOM    480  CG1 ILE A  29      -5.134   3.280  41.950  1.00 79.81           C  
ATOM    481 HG12 ILE A  29      -4.777   4.080  41.301  1.00 79.81           H  
ATOM    482 HG13 ILE A  29      -6.029   2.862  41.489  1.00 79.81           H  
ATOM    483  CG2 ILE A  29      -2.692   2.808  42.411  1.00 79.81           C  
ATOM    484 HG21 ILE A  29      -2.794   3.532  43.220  1.00 79.81           H  
ATOM    485 HG22 ILE A  29      -2.028   2.015  42.757  1.00 79.81           H  
ATOM    486 HG23 ILE A  29      -2.273   3.307  41.538  1.00 79.81           H  
ATOM    487  CD1 ILE A  29      -5.558   3.881  43.298  1.00 79.81           C  
ATOM    488 HD11 ILE A  29      -5.838   3.087  43.990  1.00 79.81           H  
ATOM    489 HD12 ILE A  29      -4.752   4.472  43.733  1.00 79.81           H  
ATOM    490 HD13 ILE A  29      -6.421   4.530  43.145  1.00 79.81           H  
ATOM    491  N   GLU A  30      -2.562  -0.643  40.961  1.00 86.25           N  
ATOM    492  H   GLU A  30      -3.314  -1.026  41.516  1.00 86.25           H  
ATOM    493  CA  GLU A  30      -1.427  -1.524  40.637  1.00 86.25           C  
ATOM    494  HA  GLU A  30      -0.503  -0.963  40.778  1.00 86.25           H  
ATOM    495  C   GLU A  30      -1.419  -1.966  39.163  1.00 86.25           C  
ATOM    496  CB  GLU A  30      -1.399  -2.705  41.622  1.00 86.25           C  
ATOM    497  HB2 GLU A  30      -1.393  -2.313  42.639  1.00 86.25           H  
ATOM    498  HB3 GLU A  30      -2.305  -3.297  41.497  1.00 86.25           H  
ATOM    499  O   GLU A  30      -0.397  -1.843  38.487  1.00 86.25           O  
ATOM    500  CG  GLU A  30      -0.183  -3.632  41.448  1.00 86.25           C  
ATOM    501  HG2 GLU A  30      -0.229  -4.405  42.215  1.00 86.25           H  
ATOM    502  HG3 GLU A  30      -0.269  -4.125  40.480  1.00 86.25           H  
ATOM    503  CD  GLU A  30       1.177  -2.918  41.543  1.00 86.25           C  
ATOM    504  OE1 GLU A  30       2.139  -3.414  40.921  1.00 86.25           O  
ATOM    505  OE2 GLU A  30       1.259  -1.857  42.210  1.00 86.25           O  
ATOM    506  N   PHE A  31      -2.567  -2.370  38.618  1.00 82.07           N  
ATOM    507  H   PHE A  31      -3.367  -2.472  39.226  1.00 82.07           H  
ATOM    508  CA  PHE A  31      -2.727  -2.723  37.202  1.00 82.07           C  
ATOM    509  HA  PHE A  31      -2.072  -3.566  36.978  1.00 82.07           H  
ATOM    510  C   PHE A  31      -2.342  -1.561  36.265  1.00 82.07           C  
ATOM    511  CB  PHE A  31      -4.187  -3.161  37.016  1.00 82.07           C  
ATOM    512  HB2 PHE A  31      -4.834  -2.303  37.199  1.00 82.07           H  
ATOM    513  HB3 PHE A  31      -4.420  -3.894  37.789  1.00 82.07           H  
ATOM    514  O   PHE A  31      -1.713  -1.775  35.225  1.00 82.07           O  
ATOM    515  CG  PHE A  31      -4.570  -3.788  35.688  1.00 82.07           C  
ATOM    516  CD1 PHE A  31      -5.438  -3.108  34.813  1.00 82.07           C  
ATOM    517  HD1 PHE A  31      -5.742  -2.096  35.036  1.00 82.07           H  
ATOM    518  CD2 PHE A  31      -4.207  -5.120  35.411  1.00 82.07           C  
ATOM    519  HD2 PHE A  31      -3.569  -5.655  36.099  1.00 82.07           H  
ATOM    520  CE1 PHE A  31      -5.988  -3.775  33.703  1.00 82.07           C  
ATOM    521  HE1 PHE A  31      -6.706  -3.268  33.076  1.00 82.07           H  
ATOM    522  CE2 PHE A  31      -4.754  -5.788  34.300  1.00 82.07           C  
ATOM    523  HE2 PHE A  31      -4.529  -6.833  34.147  1.00 82.07           H  
ATOM    524  CZ  PHE A  31      -5.672  -5.124  33.465  1.00 82.07           C  
ATOM    525  HZ  PHE A  31      -6.166  -5.656  32.665  1.00 82.07           H  
ATOM    526  N   VAL A  32      -2.646  -0.315  36.653  1.00 79.77           N  
ATOM    527  H   VAL A  32      -3.214  -0.216  37.482  1.00 79.77           H  
ATOM    528  CA  VAL A  32      -2.217   0.905  35.947  1.00 79.77           C  
ATOM    529  HA  VAL A  32      -2.385   0.760  34.880  1.00 79.77           H  
ATOM    530  C   VAL A  32      -0.714   1.169  36.109  1.00 79.77           C  
ATOM    531  CB  VAL A  32      -3.070   2.113  36.389  1.00 79.77           C  
ATOM    532  HB  VAL A  32      -3.109   2.146  37.478  1.00 79.77           H  
ATOM    533  O   VAL A  32      -0.057   1.480  35.113  1.00 79.77           O  
ATOM    534  CG1 VAL A  32      -2.525   3.459  35.888  1.00 79.77           C  
ATOM    535 HG11 VAL A  32      -2.406   3.435  34.805  1.00 79.77           H  
ATOM    536 HG12 VAL A  32      -1.565   3.674  36.356  1.00 79.77           H  
ATOM    537 HG13 VAL A  32      -3.216   4.257  36.157  1.00 79.77           H  
ATOM    538  CG2 VAL A  32      -4.498   1.980  35.840  1.00 79.77           C  
ATOM    539 HG21 VAL A  32      -4.491   2.024  34.751  1.00 79.77           H  
ATOM    540 HG22 VAL A  32      -4.939   1.033  36.152  1.00 79.77           H  
ATOM    541 HG23 VAL A  32      -5.119   2.786  36.230  1.00 79.77           H  
ATOM    542  N   LYS A  33      -0.139   1.006  37.313  1.00 84.31           N  
ATOM    543  H   LYS A  33      -0.731   0.743  38.088  1.00 84.31           H  
ATOM    544  CA  LYS A  33       1.317   1.124  37.547  1.00 84.31           C  
ATOM    545  HA  LYS A  33       1.643   2.133  37.292  1.00 84.31           H  
ATOM    546  C   LYS A  33       2.112   0.184  36.633  1.00 84.31           C  
ATOM    547  CB  LYS A  33       1.656   0.842  39.026  1.00 84.31           C  
ATOM    548  HB2 LYS A  33       0.987   0.076  39.419  1.00 84.31           H  
ATOM    549  HB3 LYS A  33       2.670   0.445  39.086  1.00 84.31           H  
ATOM    550  O   LYS A  33       2.999   0.642  35.911  1.00 84.31           O  
ATOM    551  CG  LYS A  33       1.600   2.090  39.922  1.00 84.31           C  
ATOM    552  HG2 LYS A  33       0.646   2.603  39.794  1.00 84.31           H  
ATOM    553  HG3 LYS A  33       2.396   2.768  39.614  1.00 84.31           H  
ATOM    554  CD  LYS A  33       1.806   1.722  41.404  1.00 84.31           C  
ATOM    555  HD2 LYS A  33       2.228   2.576  41.934  1.00 84.31           H  
ATOM    556  HD3 LYS A  33       2.503   0.887  41.476  1.00 84.31           H  
ATOM    557  CE  LYS A  33       0.468   1.355  42.049  1.00 84.31           C  
ATOM    558  HE2 LYS A  33      -0.127   0.821  41.307  1.00 84.31           H  
ATOM    559  HE3 LYS A  33      -0.063   2.274  42.296  1.00 84.31           H  
ATOM    560  NZ  LYS A  33       0.617   0.492  43.244  1.00 84.31           N  
ATOM    561  HZ1 LYS A  33      -0.281   0.227  43.623  1.00 84.31           H  
ATOM    562  HZ2 LYS A  33       1.198   0.906  43.959  1.00 84.31           H  
ATOM    563  HZ3 LYS A  33       1.040  -0.380  42.960  1.00 84.31           H  
ATOM    564  N   GLN A  34       1.757  -1.101  36.611  1.00 84.16           N  
ATOM    565  H   GLN A  34       1.025  -1.398  37.240  1.00 84.16           H  
ATOM    566  CA  GLN A  34       2.449  -2.119  35.812  1.00 84.16           C  
ATOM    567  HA  GLN A  34       3.509  -2.104  36.063  1.00 84.16           H  
ATOM    568  C   GLN A  34       2.338  -1.842  34.306  1.00 84.16           C  
ATOM    569  CB  GLN A  34       1.891  -3.508  36.156  1.00 84.16           C  
ATOM    570  HB2 GLN A  34       0.810  -3.512  36.017  1.00 84.16           H  
ATOM    571  HB3 GLN A  34       2.331  -4.241  35.480  1.00 84.16           H  
ATOM    572  O   GLN A  34       3.345  -1.846  33.596  1.00 84.16           O  
ATOM    573  CG  GLN A  34       2.224  -3.910  37.602  1.00 84.16           C  
ATOM    574  HG2 GLN A  34       3.306  -3.935  37.732  1.00 84.16           H  
ATOM    575  HG3 GLN A  34       1.823  -3.169  38.293  1.00 84.16           H  
ATOM    576  CD  GLN A  34       1.666  -5.272  37.997  1.00 84.16           C  
ATOM    577  NE2 GLN A  34       1.719  -5.604  39.264  1.00 84.16           N  
ATOM    578 HE21 GLN A  34       1.306  -6.484  39.539  1.00 84.16           H  
ATOM    579 HE22 GLN A  34       2.013  -4.907  39.933  1.00 84.16           H  
ATOM    580  OE1 GLN A  34       1.191  -6.054  37.188  1.00 84.16           O  
ATOM    581  N   ARG A  35       1.135  -1.508  33.817  1.00 81.31           N  
ATOM    582  H   ARG A  35       0.343  -1.527  34.443  1.00 81.31           H  
ATOM    583  CA  ARG A  35       0.917  -1.171  32.400  1.00 81.31           C  
ATOM    584  HA  ARG A  35       1.333  -1.968  31.784  1.00 81.31           H  
ATOM    585  C   ARG A  35       1.654   0.097  31.968  1.00 81.31           C  
ATOM    586  CB  ARG A  35      -0.587  -1.071  32.119  1.00 81.31           C  
ATOM    587  HB2 ARG A  35      -1.061  -0.450  32.880  1.00 81.31           H  
ATOM    588  HB3 ARG A  35      -0.741  -0.604  31.146  1.00 81.31           H  
ATOM    589  O   ARG A  35       2.146   0.151  30.843  1.00 81.31           O  
ATOM    590  CG  ARG A  35      -1.224  -2.467  32.096  1.00 81.31           C  
ATOM    591  HG2 ARG A  35      -0.822  -3.022  31.248  1.00 81.31           H  
ATOM    592  HG3 ARG A  35      -0.979  -3.011  33.008  1.00 81.31           H  
ATOM    593  CD  ARG A  35      -2.747  -2.362  31.975  1.00 81.31           C  
ATOM    594  HD2 ARG A  35      -3.133  -1.884  32.875  1.00 81.31           H  
ATOM    595  HD3 ARG A  35      -3.007  -1.733  31.123  1.00 81.31           H  
ATOM    596  NE  ARG A  35      -3.363  -3.692  31.837  1.00 81.31           N  
ATOM    597  HE  ARG A  35      -3.730  -4.094  32.688  1.00 81.31           H  
ATOM    598  NH1 ARG A  35      -3.086  -3.963  29.569  1.00 81.31           N  
ATOM    599 HH11 ARG A  35      -2.627  -3.064  29.532  1.00 81.31           H  
ATOM    600 HH12 ARG A  35      -3.149  -4.542  28.744  1.00 81.31           H  
ATOM    601  NH2 ARG A  35      -3.994  -5.600  30.776  1.00 81.31           N  
ATOM    602 HH21 ARG A  35      -4.069  -6.161  29.940  1.00 81.31           H  
ATOM    603 HH22 ARG A  35      -4.259  -5.980  31.674  1.00 81.31           H  
ATOM    604  CZ  ARG A  35      -3.479  -4.406  30.731  1.00 81.31           C  
ATOM    605  N   LYS A  36       1.794   1.099  32.845  1.00 85.05           N  
ATOM    606  H   LYS A  36       1.342   1.017  33.744  1.00 85.05           H  
ATOM    607  CA  LYS A  36       2.578   2.308  32.540  1.00 85.05           C  
ATOM    608  HA  LYS A  36       2.252   2.678  31.568  1.00 85.05           H  
ATOM    609  C   LYS A  36       4.073   2.004  32.383  1.00 85.05           C  
ATOM    610  CB  LYS A  36       2.300   3.400  33.585  1.00 85.05           C  
ATOM    611  HB2 LYS A  36       2.691   3.094  34.555  1.00 85.05           H  
ATOM    612  HB3 LYS A  36       1.222   3.537  33.671  1.00 85.05           H  
ATOM    613  O   LYS A  36       4.701   2.580  31.500  1.00 85.05           O  
ATOM    614  CG  LYS A  36       2.939   4.733  33.160  1.00 85.05           C  
ATOM    615  HG2 LYS A  36       4.025   4.635  33.175  1.00 85.05           H  
ATOM    616  HG3 LYS A  36       2.625   4.967  32.143  1.00 85.05           H  
ATOM    617  CD  LYS A  36       2.540   5.895  34.076  1.00 85.05           C  
ATOM    618  HD2 LYS A  36       2.880   5.687  35.091  1.00 85.05           H  
ATOM    619  HD3 LYS A  36       1.455   5.999  34.072  1.00 85.05           H  
ATOM    620  CE  LYS A  36       3.192   7.182  33.553  1.00 85.05           C  
ATOM    621  HE2 LYS A  36       4.274   7.049  33.558  1.00 85.05           H  
ATOM    622  HE3 LYS A  36       2.886   7.327  32.517  1.00 85.05           H  
ATOM    623  NZ  LYS A  36       2.817   8.368  34.363  1.00 85.05           N  
ATOM    624  HZ1 LYS A  36       1.816   8.505  34.352  1.00 85.05           H  
ATOM    625  HZ2 LYS A  36       3.253   9.200  33.992  1.00 85.05           H  
ATOM    626  HZ3 LYS A  36       3.115   8.255  35.321  1.00 85.05           H  
ATOM    627  N   ALA A  37       4.630   1.086  33.177  1.00 83.91           N  
ATOM    628  H   ALA A  37       4.067   0.655  33.896  1.00 83.91           H  
ATOM    629  CA  ALA A  37       6.017   0.643  33.011  1.00 83.91           C  
ATOM    630  HA  ALA A  37       6.665   1.519  33.005  1.00 83.91           H  
ATOM    631  C   ALA A  37       6.229  -0.083  31.667  1.00 83.91           C  
ATOM    632  CB  ALA A  37       6.407  -0.226  34.213  1.00 83.91           C  
ATOM    633  HB1 ALA A  37       5.795  -1.128  34.246  1.00 83.91           H  
ATOM    634  HB2 ALA A  37       6.270   0.334  35.138  1.00 83.91           H  
ATOM    635  HB3 ALA A  37       7.454  -0.516  34.126  1.00 83.91           H  
ATOM    636  O   ALA A  37       7.140   0.267  30.920  1.00 83.91           O  
ATOM    637  N   GLN A  38       5.335  -1.015  31.318  1.00 81.45           N  
ATOM    638  H   GLN A  38       4.621  -1.259  31.989  1.00 81.45           H  
ATOM    639  CA  GLN A  38       5.374  -1.767  30.052  1.00 81.45           C  
ATOM    640  HA  GLN A  38       6.307  -2.327  29.991  1.00 81.45           H  
ATOM    641  C   GLN A  38       5.310  -0.848  28.818  1.00 81.45           C  
ATOM    642  CB  GLN A  38       4.195  -2.756  30.039  1.00 81.45           C  
ATOM    643  HB2 GLN A  38       4.108  -3.203  29.048  1.00 81.45           H  
ATOM    644  HB3 GLN A  38       3.277  -2.205  30.243  1.00 81.45           H  
ATOM    645  O   GLN A  38       6.045  -1.042  27.852  1.00 81.45           O  
ATOM    646  CG  GLN A  38       4.365  -3.887  31.069  1.00 81.45           C  
ATOM    647  HG2 GLN A  38       4.730  -3.484  32.014  1.00 81.45           H  
ATOM    648  HG3 GLN A  38       5.118  -4.583  30.699  1.00 81.45           H  
ATOM    649  CD  GLN A  38       3.079  -4.658  31.372  1.00 81.45           C  
ATOM    650  NE2 GLN A  38       3.178  -5.742  32.108  1.00 81.45           N  
ATOM    651 HE21 GLN A  38       2.319  -6.224  32.331  1.00 81.45           H  
ATOM    652 HE22 GLN A  38       4.081  -6.047  32.442  1.00 81.45           H  
ATOM    653  OE1 GLN A  38       1.969  -4.307  30.994  1.00 81.45           O  
ATOM    654  N   LEU A  39       4.478   0.199  28.852  1.00 80.15           N  
ATOM    655  H   LEU A  39       3.860   0.296  29.645  1.00 80.15           H  
ATOM    656  CA  LEU A  39       4.396   1.178  27.761  1.00 80.15           C  
ATOM    657  HA  LEU A  39       4.253   0.640  26.824  1.00 80.15           H  
ATOM    658  C   LEU A  39       5.696   1.983  27.587  1.00 80.15           C  
ATOM    659  CB  LEU A  39       3.190   2.103  28.003  1.00 80.15           C  
ATOM    660  HB2 LEU A  39       3.267   2.964  27.339  1.00 80.15           H  
ATOM    661  HB3 LEU A  39       3.237   2.470  29.028  1.00 80.15           H  
ATOM    662  O   LEU A  39       6.099   2.241  26.455  1.00 80.15           O  
ATOM    663  CG  LEU A  39       1.828   1.422  27.762  1.00 80.15           C  
ATOM    664  HG  LEU A  39       1.789   0.466  28.285  1.00 80.15           H  
ATOM    665  CD1 LEU A  39       0.706   2.311  28.301  1.00 80.15           C  
ATOM    666 HD11 LEU A  39       0.720   3.277  27.796  1.00 80.15           H  
ATOM    667 HD12 LEU A  39      -0.258   1.829  28.136  1.00 80.15           H  
ATOM    668 HD13 LEU A  39       0.845   2.459  29.372  1.00 80.15           H  
ATOM    669  CD2 LEU A  39       1.559   1.171  26.276  1.00 80.15           C  
ATOM    670 HD21 LEU A  39       1.622   2.106  25.719  1.00 80.15           H  
ATOM    671 HD22 LEU A  39       0.566   0.739  26.148  1.00 80.15           H  
ATOM    672 HD23 LEU A  39       2.289   0.467  25.877  1.00 80.15           H  
ATOM    673  N   LEU A  40       6.379   2.337  28.681  1.00 87.60           N  
ATOM    674  H   LEU A  40       6.013   2.067  29.582  1.00 87.60           H  
ATOM    675  CA  LEU A  40       7.661   3.056  28.638  1.00 87.60           C  
ATOM    676  HA  LEU A  40       7.589   3.858  27.902  1.00 87.60           H  
ATOM    677  C   LEU A  40       8.826   2.160  28.181  1.00 87.60           C  
ATOM    678  CB  LEU A  40       7.934   3.673  30.022  1.00 87.60           C  
ATOM    679  HB2 LEU A  40       7.850   2.886  30.772  1.00 87.60           H  
ATOM    680  HB3 LEU A  40       8.958   4.045  30.047  1.00 87.60           H  
ATOM    681  O   LEU A  40       9.762   2.643  27.543  1.00 87.60           O  
ATOM    682  CG  LEU A  40       6.983   4.829  30.389  1.00 87.60           C  
ATOM    683  HG  LEU A  40       5.949   4.538  30.206  1.00 87.60           H  
ATOM    684  CD1 LEU A  40       7.125   5.168  31.875  1.00 87.60           C  
ATOM    685 HD11 LEU A  40       8.153   5.463  32.089  1.00 87.60           H  
ATOM    686 HD12 LEU A  40       6.449   5.983  32.132  1.00 87.60           H  
ATOM    687 HD13 LEU A  40       6.870   4.291  32.469  1.00 87.60           H  
ATOM    688  CD2 LEU A  40       7.279   6.098  29.588  1.00 87.60           C  
ATOM    689 HD21 LEU A  40       6.616   6.905  29.899  1.00 87.60           H  
ATOM    690 HD22 LEU A  40       7.112   5.925  28.525  1.00 87.60           H  
ATOM    691 HD23 LEU A  40       8.315   6.406  29.730  1.00 87.60           H  
ATOM    692  N   GLU A  41       8.775   0.856  28.456  1.00 84.97           N  
ATOM    693  H   GLU A  41       8.029   0.519  29.049  1.00 84.97           H  
ATOM    694  CA  GLU A  41       9.693  -0.135  27.878  1.00 84.97           C  
ATOM    695  HA  GLU A  41      10.723   0.176  28.056  1.00 84.97           H  
ATOM    696  C   GLU A  41       9.504  -0.237  26.353  1.00 84.97           C  
ATOM    697  CB  GLU A  41       9.472  -1.478  28.594  1.00 84.97           C  
ATOM    698  HB2 GLU A  41       8.436  -1.788  28.459  1.00 84.97           H  
ATOM    699  HB3 GLU A  41       9.647  -1.330  29.660  1.00 84.97           H  
ATOM    700  O   GLU A  41      10.471  -0.126  25.593  1.00 84.97           O  
ATOM    701  CG  GLU A  41      10.395  -2.598  28.098  1.00 84.97           C  
ATOM    702  HG2 GLU A  41      11.425  -2.245  28.148  1.00 84.97           H  
ATOM    703  HG3 GLU A  41      10.163  -2.821  27.056  1.00 84.97           H  
ATOM    704  CD  GLU A  41      10.239  -3.878  28.935  1.00 84.97           C  
ATOM    705  OE1 GLU A  41      11.283  -4.504  29.226  1.00 84.97           O  
ATOM    706  OE2 GLU A  41       9.083  -4.226  29.273  1.00 84.97           O  
ATOM    707  N   MET A  42       8.253  -0.337  25.886  1.00 76.74           N  
ATOM    708  H   MET A  42       7.502  -0.440  26.554  1.00 76.74           H  
ATOM    709  CA  MET A  42       7.933  -0.341  24.453  1.00 76.74           C  
ATOM    710  HA  MET A  42       8.500  -1.142  23.978  1.00 76.74           H  
ATOM    711  C   MET A  42       8.335   0.964  23.748  1.00 76.74           C  
ATOM    712  CB  MET A  42       6.438  -0.617  24.238  1.00 76.74           C  
ATOM    713  HB2 MET A  42       5.844   0.076  24.834  1.00 76.74           H  
ATOM    714  HB3 MET A  42       6.206  -0.449  23.186  1.00 76.74           H  
ATOM    715  O   MET A  42       8.852   0.915  22.633  1.00 76.74           O  
ATOM    716  CG  MET A  42       6.052  -2.057  24.597  1.00 76.74           C  
ATOM    717  HG2 MET A  42       6.681  -2.745  24.032  1.00 76.74           H  
ATOM    718  HG3 MET A  42       6.253  -2.222  25.655  1.00 76.74           H  
ATOM    719  SD  MET A  42       4.311  -2.471  24.282  1.00 76.74           S  
ATOM    720  CE  MET A  42       4.312  -2.549  22.471  1.00 76.74           C  
ATOM    721  HE1 MET A  42       5.054  -3.273  22.136  1.00 76.74           H  
ATOM    722  HE2 MET A  42       3.326  -2.857  22.123  1.00 76.74           H  
ATOM    723  HE3 MET A  42       4.546  -1.568  22.057  1.00 76.74           H  
ATOM    724  N   GLU A  43       8.155   2.126  24.384  1.00 84.17           N  
ATOM    725  H   GLU A  43       7.664   2.117  25.267  1.00 84.17           H  
ATOM    726  CA  GLU A  43       8.564   3.426  23.831  1.00 84.17           C  
ATOM    727  HA  GLU A  43       8.061   3.574  22.876  1.00 84.17           H  
ATOM    728  C   GLU A  43      10.082   3.490  23.577  1.00 84.17           C  
ATOM    729  CB  GLU A  43       8.128   4.542  24.798  1.00 84.17           C  
ATOM    730  HB2 GLU A  43       8.756   4.510  25.689  1.00 84.17           H  
ATOM    731  HB3 GLU A  43       7.093   4.380  25.097  1.00 84.17           H  
ATOM    732  O   GLU A  43      10.530   3.929  22.515  1.00 84.17           O  
ATOM    733  CG  GLU A  43       8.230   5.928  24.150  1.00 84.17           C  
ATOM    734  HG2 GLU A  43       7.434   6.037  23.413  1.00 84.17           H  
ATOM    735  HG3 GLU A  43       9.178   6.012  23.619  1.00 84.17           H  
ATOM    736  CD  GLU A  43       8.144   7.059  25.179  1.00 84.17           C  
ATOM    737  OE1 GLU A  43       9.069   7.909  25.146  1.00 84.17           O  
ATOM    738  OE2 GLU A  43       7.157   7.116  25.939  1.00 84.17           O  
ATOM    739  N   GLN A  44      10.882   2.994  24.525  1.00 84.16           N  
ATOM    740  H   GLN A  44      10.458   2.630  25.366  1.00 84.16           H  
ATOM    741  CA  GLN A  44      12.339   2.915  24.386  1.00 84.16           C  
ATOM    742  HA  GLN A  44      12.718   3.887  24.071  1.00 84.16           H  
ATOM    743  C   GLN A  44      12.761   1.900  23.314  1.00 84.16           C  
ATOM    744  CB  GLN A  44      12.959   2.562  25.744  1.00 84.16           C  
ATOM    745  HB2 GLN A  44      14.010   2.307  25.605  1.00 84.16           H  
ATOM    746  HB3 GLN A  44      12.450   1.690  26.154  1.00 84.16           H  
ATOM    747  O   GLN A  44      13.752   2.127  22.615  1.00 84.16           O  
ATOM    748  CG  GLN A  44      12.875   3.729  26.739  1.00 84.16           C  
ATOM    749  HG2 GLN A  44      11.865   4.138  26.757  1.00 84.16           H  
ATOM    750  HG3 GLN A  44      13.559   4.520  26.431  1.00 84.16           H  
ATOM    751  CD  GLN A  44      13.236   3.274  28.146  1.00 84.16           C  
ATOM    752  NE2 GLN A  44      12.304   2.694  28.866  1.00 84.16           N  
ATOM    753 HE21 GLN A  44      12.570   2.359  29.781  1.00 84.16           H  
ATOM    754 HE22 GLN A  44      11.379   2.587  28.476  1.00 84.16           H  
ATOM    755  OE1 GLN A  44      14.356   3.412  28.607  1.00 84.16           O  
ATOM    756  N   LEU A  45      12.026   0.794  23.150  1.00 82.76           N  
ATOM    757  H   LEU A  45      11.265   0.628  23.793  1.00 82.76           H  
ATOM    758  CA  LEU A  45      12.281  -0.197  22.100  1.00 82.76           C  
ATOM    759  HA  LEU A  45      13.342  -0.445  22.123  1.00 82.76           H  
ATOM    760  C   LEU A  45      11.982   0.352  20.695  1.00 82.76           C  
ATOM    761  CB  LEU A  45      11.484  -1.473  22.419  1.00 82.76           C  
ATOM    762  HB2 LEU A  45      10.423  -1.224  22.447  1.00 82.76           H  
ATOM    763  HB3 LEU A  45      11.770  -1.822  23.411  1.00 82.76           H  
ATOM    764  O   LEU A  45      12.763   0.110  19.774  1.00 82.76           O  
ATOM    765  CG  LEU A  45      11.684  -2.622  21.411  1.00 82.76           C  
ATOM    766  HG  LEU A  45      11.338  -2.306  20.427  1.00 82.76           H  
ATOM    767  CD1 LEU A  45      13.143  -3.073  21.298  1.00 82.76           C  
ATOM    768 HD11 LEU A  45      13.528  -3.336  22.283  1.00 82.76           H  
ATOM    769 HD12 LEU A  45      13.751  -2.273  20.875  1.00 82.76           H  
ATOM    770 HD13 LEU A  45      13.211  -3.940  20.641  1.00 82.76           H  
ATOM    771  CD2 LEU A  45      10.846  -3.825  21.842  1.00 82.76           C  
ATOM    772 HD21 LEU A  45      10.946  -4.630  21.114  1.00 82.76           H  
ATOM    773 HD22 LEU A  45      11.175  -4.179  22.819  1.00 82.76           H  
ATOM    774 HD23 LEU A  45       9.797  -3.537  21.906  1.00 82.76           H  
ATOM    775  N   VAL A  46      10.909   1.133  20.526  1.00 79.76           N  
ATOM    776  H   VAL A  46      10.290   1.270  21.313  1.00 79.76           H  
ATOM    777  CA  VAL A  46      10.608   1.824  19.257  1.00 79.76           C  
ATOM    778  HA  VAL A  46      10.559   1.085  18.457  1.00 79.76           H  
ATOM    779  C   VAL A  46      11.739   2.787  18.890  1.00 79.76           C  
ATOM    780  CB  VAL A  46       9.245   2.547  19.323  1.00 79.76           C  
ATOM    781  HB  VAL A  46       9.194   3.139  20.237  1.00 79.76           H  
ATOM    782  O   VAL A  46      12.282   2.693  17.790  1.00 79.76           O  
ATOM    783  CG1 VAL A  46       9.001   3.480  18.129  1.00 79.76           C  
ATOM    784 HG11 VAL A  46       9.697   4.318  18.154  1.00 79.76           H  
ATOM    785 HG12 VAL A  46       7.993   3.892  18.176  1.00 79.76           H  
ATOM    786 HG13 VAL A  46       9.129   2.941  17.191  1.00 79.76           H  
ATOM    787  CG2 VAL A  46       8.103   1.521  19.333  1.00 79.76           C  
ATOM    788 HG21 VAL A  46       7.150   2.036  19.455  1.00 79.76           H  
ATOM    789 HG22 VAL A  46       8.095   0.961  18.398  1.00 79.76           H  
ATOM    790 HG23 VAL A  46       8.226   0.825  20.163  1.00 79.76           H  
ATOM    791  N   LYS A  47      12.173   3.632  19.832  1.00 85.57           N  
ATOM    792  H   LYS A  47      11.674   3.652  20.710  1.00 85.57           H  
ATOM    793  CA  LYS A  47      13.203   4.660  19.592  1.00 85.57           C  
ATOM    794  HA  LYS A  47      12.907   5.240  18.718  1.00 85.57           H  
ATOM    795  C   LYS A  47      14.579   4.086  19.238  1.00 85.57           C  
ATOM    796  CB  LYS A  47      13.235   5.613  20.798  1.00 85.57           C  
ATOM    797  HB2 LYS A  47      14.115   6.253  20.736  1.00 85.57           H  
ATOM    798  HB3 LYS A  47      13.280   5.036  21.722  1.00 85.57           H  
ATOM    799  O   LYS A  47      15.315   4.687  18.457  1.00 85.57           O  
ATOM    800  CG  LYS A  47      11.977   6.496  20.776  1.00 85.57           C  
ATOM    801  HG2 LYS A  47      12.055   7.184  19.934  1.00 85.57           H  
ATOM    802  HG3 LYS A  47      11.090   5.879  20.632  1.00 85.57           H  
ATOM    803  CD  LYS A  47      11.782   7.312  22.055  1.00 85.57           C  
ATOM    804  HD2 LYS A  47      12.644   7.960  22.211  1.00 85.57           H  
ATOM    805  HD3 LYS A  47      11.664   6.638  22.904  1.00 85.57           H  
ATOM    806  CE  LYS A  47      10.512   8.147  21.869  1.00 85.57           C  
ATOM    807  HE2 LYS A  47      10.627   8.758  20.974  1.00 85.57           H  
ATOM    808  HE3 LYS A  47       9.678   7.466  21.698  1.00 85.57           H  
ATOM    809  NZ  LYS A  47      10.231   9.000  23.046  1.00 85.57           N  
ATOM    810  HZ1 LYS A  47      10.024   8.435  23.858  1.00 85.57           H  
ATOM    811  HZ2 LYS A  47       9.391   9.545  22.917  1.00 85.57           H  
ATOM    812  HZ3 LYS A  47      11.007   9.601  23.282  1.00 85.57           H  
ATOM    813  N   GLN A  48      14.907   2.885  19.720  1.00 82.40           N  
ATOM    814  H   GLN A  48      14.275   2.451  20.378  1.00 82.40           H  
ATOM    815  CA  GLN A  48      16.085   2.135  19.256  1.00 82.40           C  
ATOM    816  HA  GLN A  48      16.971   2.761  19.356  1.00 82.40           H  
ATOM    817  C   GLN A  48      15.980   1.746  17.772  1.00 82.40           C  
ATOM    818  CB  GLN A  48      16.269   0.878  20.121  1.00 82.40           C  
ATOM    819  HB2 GLN A  48      15.311   0.370  20.229  1.00 82.40           H  
ATOM    820  HB3 GLN A  48      16.959   0.195  19.625  1.00 82.40           H  
ATOM    821  O   GLN A  48      16.968   1.822  17.045  1.00 82.40           O  
ATOM    822  CG  GLN A  48      16.838   1.207  21.507  1.00 82.40           C  
ATOM    823  HG2 GLN A  48      16.335   2.082  21.919  1.00 82.40           H  
ATOM    824  HG3 GLN A  48      17.899   1.438  21.419  1.00 82.40           H  
ATOM    825  CD  GLN A  48      16.661   0.039  22.469  1.00 82.40           C  
ATOM    826  NE2 GLN A  48      15.664   0.083  23.322  1.00 82.40           N  
ATOM    827 HE21 GLN A  48      15.019   0.859  23.281  1.00 82.40           H  
ATOM    828 HE22 GLN A  48      15.566  -0.694  23.959  1.00 82.40           H  
ATOM    829  OE1 GLN A  48      17.390  -0.937  22.454  1.00 82.40           O  
ATOM    830  N   LYS A  49      14.789   1.365  17.291  1.00 80.76           N  
ATOM    831  H   LYS A  49      13.989   1.390  17.906  1.00 80.76           H  
ATOM    832  CA  LYS A  49      14.581   0.969  15.888  1.00 80.76           C  
ATOM    833  HA  LYS A  49      15.491   0.487  15.530  1.00 80.76           H  
ATOM    834  C   LYS A  49      14.432   2.155  14.938  1.00 80.76           C  
ATOM    835  CB  LYS A  49      13.431  -0.048  15.781  1.00 80.76           C  
ATOM    836  HB2 LYS A  49      13.309  -0.316  14.732  1.00 80.76           H  
ATOM    837  HB3 LYS A  49      12.503   0.414  16.119  1.00 80.76           H  
ATOM    838  O   LYS A  49      14.878   2.059  13.799  1.00 80.76           O  
ATOM    839  CG  LYS A  49      13.670  -1.343  16.587  1.00 80.76           C  
ATOM    840  HG2 LYS A  49      12.924  -2.080  16.291  1.00 80.76           H  
ATOM    841  HG3 LYS A  49      13.543  -1.139  17.650  1.00 80.76           H  
ATOM    842  CD  LYS A  49      15.075  -1.922  16.365  1.00 80.76           C  
ATOM    843  HD2 LYS A  49      15.812  -1.232  16.775  1.00 80.76           H  
ATOM    844  HD3 LYS A  49      15.252  -2.028  15.295  1.00 80.76           H  
ATOM    845  CE  LYS A  49      15.294  -3.270  17.047  1.00 80.76           C  
ATOM    846  HE2 LYS A  49      15.058  -3.173  18.107  1.00 80.76           H  
ATOM    847  HE3 LYS A  49      14.627  -4.007  16.598  1.00 80.76           H  
ATOM    848  NZ  LYS A  49      16.708  -3.669  16.871  1.00 80.76           N  
ATOM    849  HZ1 LYS A  49      17.328  -2.982  17.276  1.00 80.76           H  
ATOM    850  HZ2 LYS A  49      16.943  -4.586  17.222  1.00 80.76           H  
ATOM    851  HZ3 LYS A  49      17.001  -3.551  15.912  1.00 80.76           H  
ATOM    852  N   GLU A  50      13.929   3.290  15.415  1.00 79.44           N  
ATOM    853  H   GLU A  50      13.504   3.280  16.331  1.00 79.44           H  
ATOM    854  CA  GLU A  50      14.021   4.567  14.694  1.00 79.44           C  
ATOM    855  HA  GLU A  50      13.562   4.458  13.711  1.00 79.44           H  
ATOM    856  C   GLU A  50      15.496   4.955  14.453  1.00 79.44           C  
ATOM    857  CB  GLU A  50      13.252   5.658  15.464  1.00 79.44           C  
ATOM    858  HB2 GLU A  50      13.637   5.716  16.482  1.00 79.44           H  
ATOM    859  HB3 GLU A  50      13.420   6.619  14.977  1.00 79.44           H  
ATOM    860  O   GLU A  50      15.869   5.289  13.329  1.00 79.44           O  
ATOM    861  CG  GLU A  50      11.737   5.380  15.493  1.00 79.44           C  
ATOM    862  HG2 GLU A  50      11.371   5.370  14.466  1.00 79.44           H  
ATOM    863  HG3 GLU A  50      11.552   4.391  15.911  1.00 79.44           H  
ATOM    864  CD  GLU A  50      10.953   6.411  16.318  1.00 79.44           C  
ATOM    865  OE1 GLU A  50      10.022   7.025  15.750  1.00 79.44           O  
ATOM    866  OE2 GLU A  50      11.256   6.553  17.526  1.00 79.44           O  
ATOM    867  N   ALA A  51      16.363   4.803  15.464  1.00 82.62           N  
ATOM    868  H   ALA A  51      16.003   4.556  16.375  1.00 82.62           H  
ATOM    869  CA  ALA A  51      17.803   5.047  15.336  1.00 82.62           C  
ATOM    870  HA  ALA A  51      17.940   6.029  14.883  1.00 82.62           H  
ATOM    871  C   ALA A  51      18.538   4.029  14.433  1.00 82.62           C  
ATOM    872  CB  ALA A  51      18.407   5.093  16.745  1.00 82.62           C  
ATOM    873  HB1 ALA A  51      19.469   5.331  16.678  1.00 82.62           H  
ATOM    874  HB2 ALA A  51      17.907   5.860  17.336  1.00 82.62           H  
ATOM    875  HB3 ALA A  51      18.288   4.127  17.236  1.00 82.62           H  
ATOM    876  O   ALA A  51      19.471   4.399  13.720  1.00 82.62           O  
ATOM    877  N   GLU A  52      18.124   2.757  14.413  1.00 80.15           N  
ATOM    878  H   GLU A  52      17.428   2.467  15.085  1.00 80.15           H  
ATOM    879  CA  GLU A  52      18.667   1.762  13.470  1.00 80.15           C  
ATOM    880  HA  GLU A  52      19.756   1.795  13.513  1.00 80.15           H  
ATOM    881  C   GLU A  52      18.292   2.079  12.011  1.00 80.15           C  
ATOM    882  CB  GLU A  52      18.222   0.340  13.858  1.00 80.15           C  
ATOM    883  HB2 GLU A  52      17.159   0.346  14.100  1.00 80.15           H  
ATOM    884  HB3 GLU A  52      18.372  -0.322  13.005  1.00 80.15           H  
ATOM    885  O   GLU A  52      19.129   1.935  11.121  1.00 80.15           O  
ATOM    886  CG  GLU A  52      19.031  -0.218  15.041  1.00 80.15           C  
ATOM    887  HG2 GLU A  52      20.062  -0.369  14.719  1.00 80.15           H  
ATOM    888  HG3 GLU A  52      19.041   0.518  15.844  1.00 80.15           H  
ATOM    889  CD  GLU A  52      18.475  -1.544  15.585  1.00 80.15           C  
ATOM    890  OE1 GLU A  52      18.569  -1.792  16.809  1.00 80.15           O  
ATOM    891  OE2 GLU A  52      17.902  -2.366  14.829  1.00 80.15           O  
ATOM    892  N   VAL A  53      17.075   2.569  11.746  1.00 76.20           N  
ATOM    893  H   VAL A  53      16.419   2.666  12.507  1.00 76.20           H  
ATOM    894  CA  VAL A  53      16.666   3.011  10.398  1.00 76.20           C  
ATOM    895  HA  VAL A  53      16.941   2.235   9.683  1.00 76.20           H  
ATOM    896  C   VAL A  53      17.417   4.277   9.968  1.00 76.20           C  
ATOM    897  CB  VAL A  53      15.136   3.194  10.324  1.00 76.20           C  
ATOM    898  HB  VAL A  53      14.806   3.825  11.149  1.00 76.20           H  
ATOM    899  O   VAL A  53      17.879   4.350   8.828  1.00 76.20           O  
ATOM    900  CG1 VAL A  53      14.671   3.834   9.008  1.00 76.20           C  
ATOM    901 HG11 VAL A  53      15.027   4.862   8.946  1.00 76.20           H  
ATOM    902 HG12 VAL A  53      15.057   3.270   8.158  1.00 76.20           H  
ATOM    903 HG13 VAL A  53      13.582   3.853   8.968  1.00 76.20           H  
ATOM    904  CG2 VAL A  53      14.434   1.832  10.427  1.00 76.20           C  
ATOM    905 HG21 VAL A  53      14.729   1.323  11.344  1.00 76.20           H  
ATOM    906 HG22 VAL A  53      13.354   1.977  10.450  1.00 76.20           H  
ATOM    907 HG23 VAL A  53      14.700   1.206   9.575  1.00 76.20           H  
ATOM    908  N   ASP A  54      17.601   5.237  10.880  1.00 81.82           N  
ATOM    909  H   ASP A  54      17.156   5.131  11.780  1.00 81.82           H  
ATOM    910  CA  ASP A  54      18.407   6.447  10.661  1.00 81.82           C  
ATOM    911  HA  ASP A  54      17.972   7.022   9.843  1.00 81.82           H  
ATOM    912  C   ASP A  54      19.861   6.111  10.270  1.00 81.82           C  
ATOM    913  CB  ASP A  54      18.345   7.298  11.940  1.00 81.82           C  
ATOM    914  HB2 ASP A  54      17.309   7.580  12.130  1.00 81.82           H  
ATOM    915  HB3 ASP A  54      18.694   6.708  12.787  1.00 81.82           H  
ATOM    916  O   ASP A  54      20.391   6.650   9.295  1.00 81.82           O  
ATOM    917  CG  ASP A  54      19.198   8.559  11.843  1.00 81.82           C  
ATOM    918  OD1 ASP A  54      18.686   9.619  11.415  1.00 81.82           O  
ATOM    919  OD2 ASP A  54      20.414   8.507  12.146  1.00 81.82           O  
ATOM    920  N   HIS A  55      20.479   5.153  10.972  1.00 81.78           N  
ATOM    921  H   HIS A  55      19.996   4.780  11.776  1.00 81.78           H  
ATOM    922  CA  HIS A  55      21.793   4.598  10.629  1.00 81.78           C  
ATOM    923  HA  HIS A  55      22.518   5.411  10.597  1.00 81.78           H  
ATOM    924  C   HIS A  55      21.808   3.947   9.235  1.00 81.78           C  
ATOM    925  CB  HIS A  55      22.207   3.604  11.734  1.00 81.78           C  
ATOM    926  HB2 HIS A  55      22.510   4.163  12.620  1.00 81.78           H  
ATOM    927  HB3 HIS A  55      21.342   3.001  12.010  1.00 81.78           H  
ATOM    928  O   HIS A  55      22.743   4.182   8.465  1.00 81.78           O  
ATOM    929  CG  HIS A  55      23.308   2.648  11.342  1.00 81.78           C  
ATOM    930  CD2 HIS A  55      24.638   2.939  11.272  1.00 81.78           C  
ATOM    931  HD2 HIS A  55      25.077   3.898  11.508  1.00 81.78           H  
ATOM    932  ND1 HIS A  55      23.109   1.366  10.831  1.00 81.78           N  
ATOM    933  HD1 HIS A  55      24.303   0.924  10.439  1.00 81.78           H  
ATOM    934  CE1 HIS A  55      24.448  -0.004   9.906  1.00 81.78           C  
ATOM    935  HE1 HIS A  55      25.249   1.849  10.691  1.00 81.78           H  
ATOM    936  NE2 HIS A  55      26.168   1.872  10.274  1.00 81.78           N  
ATOM    937  N   VAL A  56      20.784   3.159   8.892  1.00 67.69           N  
ATOM    938  H   VAL A  56      20.062   3.001   9.581  1.00 67.69           H  
ATOM    939  CA  VAL A  56      20.729   2.394   7.636  1.00 67.69           C  
ATOM    940  HA  VAL A  56      21.699   1.914   7.501  1.00 67.69           H  
ATOM    941  C   VAL A  56      20.538   3.283   6.405  1.00 67.69           C  
ATOM    942  CB  VAL A  56      19.675   1.271   7.725  1.00 67.69           C  
ATOM    943  HB  VAL A  56      18.760   1.666   8.167  1.00 67.69           H  
ATOM    944  O   VAL A  56      21.308   3.145   5.454  1.00 67.69           O  
ATOM    945  CG1 VAL A  56      19.321   0.649   6.366  1.00 67.69           C  
ATOM    946 HG11 VAL A  56      18.652  -0.200   6.512  1.00 67.69           H  
ATOM    947 HG12 VAL A  56      18.803   1.380   5.745  1.00 67.69           H  
ATOM    948 HG13 VAL A  56      20.227   0.317   5.860  1.00 67.69           H  
ATOM    949  CG2 VAL A  56      20.208   0.128   8.601  1.00 67.69           C  
ATOM    950 HG21 VAL A  56      19.420  -0.605   8.771  1.00 67.69           H  
ATOM    951 HG22 VAL A  56      20.529   0.514   9.569  1.00 67.69           H  
ATOM    952 HG23 VAL A  56      21.060  -0.353   8.120  1.00 67.69           H  
ATOM    953  N   ASP A  57      19.582   4.218   6.383  1.00 70.23           N  
ATOM    954  H   ASP A  57      18.978   4.337   7.184  1.00 70.23           H  
ATOM    955  CA  ASP A  57      19.389   5.057   5.184  1.00 70.23           C  
ATOM    956  HA  ASP A  57      19.402   4.395   4.319  1.00 70.23           H  
ATOM    957  C   ASP A  57      20.547   6.053   4.980  1.00 70.23           C  
ATOM    958  CB  ASP A  57      18.010   5.731   5.172  1.00 70.23           C  
ATOM    959  HB2 ASP A  57      17.248   4.987   5.403  1.00 70.23           H  
ATOM    960  HB3 ASP A  57      17.981   6.503   5.942  1.00 70.23           H  
ATOM    961  O   ASP A  57      20.875   6.402   3.848  1.00 70.23           O  
ATOM    962  CG  ASP A  57      17.696   6.342   3.795  1.00 70.23           C  
ATOM    963  OD1 ASP A  57      17.714   5.614   2.780  1.00 70.23           O  
ATOM    964  OD2 ASP A  57      17.455   7.567   3.726  1.00 70.23           O  
ATOM    965  N   LYS A  58      21.284   6.415   6.041  1.00 81.05           N  
ATOM    966  H   LYS A  58      20.972   6.124   6.957  1.00 81.05           H  
ATOM    967  CA  LYS A  58      22.542   7.179   5.922  1.00 81.05           C  
ATOM    968  HA  LYS A  58      22.370   8.000   5.226  1.00 81.05           H  
ATOM    969  C   LYS A  58      23.692   6.372   5.306  1.00 81.05           C  
ATOM    970  CB  LYS A  58      22.920   7.778   7.284  1.00 81.05           C  
ATOM    971  HB2 LYS A  58      23.934   8.175   7.243  1.00 81.05           H  
ATOM    972  HB3 LYS A  58      22.879   7.001   8.047  1.00 81.05           H  
ATOM    973  O   LYS A  58      24.609   6.977   4.745  1.00 81.05           O  
ATOM    974  CG  LYS A  58      21.958   8.922   7.638  1.00 81.05           C  
ATOM    975  HG2 LYS A  58      22.096   9.741   6.932  1.00 81.05           H  
ATOM    976  HG3 LYS A  58      20.930   8.569   7.550  1.00 81.05           H  
ATOM    977  CD  LYS A  58      22.173   9.439   9.063  1.00 81.05           C  
ATOM    978  HD2 LYS A  58      23.131   9.954   9.138  1.00 81.05           H  
ATOM    979  HD3 LYS A  58      22.154   8.598   9.755  1.00 81.05           H  
ATOM    980  CE  LYS A  58      21.021  10.386   9.397  1.00 81.05           C  
ATOM    981  HE2 LYS A  58      20.094   9.855   9.180  1.00 81.05           H  
ATOM    982  HE3 LYS A  58      21.059  11.275   8.767  1.00 81.05           H  
ATOM    983  NZ  LYS A  58      21.004  10.742  10.829  1.00 81.05           N  
ATOM    984  HZ1 LYS A  58      20.052  10.940  11.103  1.00 81.05           H  
ATOM    985  HZ2 LYS A  58      21.121   9.898  11.371  1.00 81.05           H  
ATOM    986  HZ3 LYS A  58      21.660  11.455  11.114  1.00 81.05           H  
ATOM    987  N   LEU A  59      23.643   5.034   5.328  1.00 70.69           N  
ATOM    988  H   LEU A  59      22.869   4.595   5.807  1.00 70.69           H  
ATOM    989  CA  LEU A  59      24.514   4.206   4.485  1.00 70.69           C  
ATOM    990  HA  LEU A  59      25.521   4.622   4.503  1.00 70.69           H  
ATOM    991  C   LEU A  59      24.059   4.255   3.020  1.00 70.69           C  
ATOM    992  CB  LEU A  59      24.585   2.751   4.991  1.00 70.69           C  
ATOM    993  HB2 LEU A  59      25.187   2.177   4.286  1.00 70.69           H  
ATOM    994  HB3 LEU A  59      23.584   2.320   4.978  1.00 70.69           H  
ATOM    995  O   LEU A  59      24.898   4.452   2.144  1.00 70.69           O  
ATOM    996  CG  LEU A  59      25.185   2.568   6.396  1.00 70.69           C  
ATOM    997  HG  LEU A  59      24.631   3.166   7.120  1.00 70.69           H  
ATOM    998  CD1 LEU A  59      25.087   1.097   6.807  1.00 70.69           C  
ATOM    999 HD11 LEU A  59      24.036   0.809   6.839  1.00 70.69           H  
ATOM   1000 HD12 LEU A  59      25.515   0.963   7.800  1.00 70.69           H  
ATOM   1001 HD13 LEU A  59      25.611   0.470   6.086  1.00 70.69           H  
ATOM   1002  CD2 LEU A  59      26.662   2.971   6.459  1.00 70.69           C  
ATOM   1003 HD21 LEU A  59      26.758   4.038   6.258  1.00 70.69           H  
ATOM   1004 HD22 LEU A  59      27.056   2.779   7.457  1.00 70.69           H  
ATOM   1005 HD23 LEU A  59      27.235   2.412   5.720  1.00 70.69           H  
ATOM   1006  N   PHE A  60      22.753   4.145   2.746  1.00 67.48           N  
ATOM   1007  H   PHE A  60      22.106   4.001   3.508  1.00 67.48           H  
ATOM   1008  CA  PHE A  60      22.218   4.231   1.379  1.00 67.48           C  
ATOM   1009  HA  PHE A  60      22.753   3.509   0.762  1.00 67.48           H  
ATOM   1010  C   PHE A  60      22.449   5.598   0.725  1.00 67.48           C  
ATOM   1011  CB  PHE A  60      20.732   3.850   1.351  1.00 67.48           C  
ATOM   1012  HB2 PHE A  60      20.289   4.230   0.430  1.00 67.48           H  
ATOM   1013  HB3 PHE A  60      20.207   4.328   2.177  1.00 67.48           H  
ATOM   1014  O   PHE A  60      22.776   5.649  -0.458  1.00 67.48           O  
ATOM   1015  CG  PHE A  60      20.505   2.352   1.380  1.00 67.48           C  
ATOM   1016  CD1 PHE A  60      20.737   1.593   0.216  1.00 67.48           C  
ATOM   1017  HD1 PHE A  60      21.042   2.086  -0.695  1.00 67.48           H  
ATOM   1018  CD2 PHE A  60      20.089   1.709   2.559  1.00 67.48           C  
ATOM   1019  HD2 PHE A  60      19.896   2.287   3.451  1.00 67.48           H  
ATOM   1020  CE1 PHE A  60      20.571   0.197   0.236  1.00 67.48           C  
ATOM   1021  HE1 PHE A  60      20.754  -0.377  -0.660  1.00 67.48           H  
ATOM   1022  CE2 PHE A  60      19.920   0.313   2.579  1.00 67.48           C  
ATOM   1023  HE2 PHE A  60      19.599  -0.175   3.488  1.00 67.48           H  
ATOM   1024  CZ  PHE A  60      20.169  -0.444   1.421  1.00 67.48           C  
ATOM   1025  HZ  PHE A  60      20.045  -1.517   1.442  1.00 67.48           H  
ATOM   1026  N   ASP A  61      22.369   6.698   1.474  1.00 73.94           N  
ATOM   1027  H   ASP A  61      21.978   6.601   2.400  1.00 73.94           H  
ATOM   1028  CA  ASP A  61      22.652   8.051   0.979  1.00 73.94           C  
ATOM   1029  HA  ASP A  61      21.972   8.270   0.156  1.00 73.94           H  
ATOM   1030  C   ASP A  61      24.094   8.167   0.446  1.00 73.94           C  
ATOM   1031  CB  ASP A  61      22.385   9.051   2.120  1.00 73.94           C  
ATOM   1032  HB2 ASP A  61      23.251   9.107   2.779  1.00 73.94           H  
ATOM   1033  HB3 ASP A  61      21.543   8.694   2.713  1.00 73.94           H  
ATOM   1034  O   ASP A  61      24.328   8.633  -0.667  1.00 73.94           O  
ATOM   1035  CG  ASP A  61      22.032  10.451   1.620  1.00 73.94           C  
ATOM   1036  OD1 ASP A  61      22.678  10.952   0.675  1.00 73.94           O  
ATOM   1037  OD2 ASP A  61      21.086  11.055   2.171  1.00 73.94           O  
ATOM   1038  N   ASN A  62      25.073   7.645   1.192  1.00 71.12           N  
ATOM   1039  H   ASN A  62      24.821   7.199   2.062  1.00 71.12           H  
ATOM   1040  CA  ASN A  62      26.481   7.684   0.787  1.00 71.12           C  
ATOM   1041  HA  ASN A  62      26.657   8.625   0.265  1.00 71.12           H  
ATOM   1042  C   ASN A  62      26.852   6.594  -0.234  1.00 71.12           C  
ATOM   1043  CB  ASN A  62      27.369   7.691   2.037  1.00 71.12           C  
ATOM   1044  HB2 ASN A  62      28.413   7.625   1.732  1.00 71.12           H  
ATOM   1045  HB3 ASN A  62      27.138   6.831   2.667  1.00 71.12           H  
ATOM   1046  O   ASN A  62      27.698   6.832  -1.094  1.00 71.12           O  
ATOM   1047  CG  ASN A  62      27.199   8.979   2.824  1.00 71.12           C  
ATOM   1048  ND2 ASN A  62      26.445   8.969   3.897  1.00 71.12           N  
ATOM   1049 HD21 ASN A  62      25.936   8.141   4.172  1.00 71.12           H  
ATOM   1050 HD22 ASN A  62      26.345   9.842   4.396  1.00 71.12           H  
ATOM   1051  OD1 ASN A  62      27.707  10.031   2.467  1.00 71.12           O  
ATOM   1052  N   ALA A  63      26.176   5.441  -0.218  1.00 64.17           N  
ATOM   1053  H   ALA A  63      25.531   5.261   0.538  1.00 64.17           H  
ATOM   1054  CA  ALA A  63      26.272   4.453  -1.293  1.00 64.17           C  
ATOM   1055  HA  ALA A  63      27.325   4.234  -1.473  1.00 64.17           H  
ATOM   1056  C   ALA A  63      25.683   4.979  -2.617  1.00 64.17           C  
ATOM   1057  CB  ALA A  63      25.581   3.162  -0.842  1.00 64.17           C  
ATOM   1058  HB1 ALA A  63      26.027   2.806   0.086  1.00 64.17           H  
ATOM   1059  HB2 ALA A  63      25.702   2.400  -1.612  1.00 64.17           H  
ATOM   1060  HB3 ALA A  63      24.517   3.345  -0.688  1.00 64.17           H  
ATOM   1061  O   ALA A  63      26.195   4.641  -3.679  1.00 64.17           O  
ATOM   1062  N   THR A  64      24.658   5.840  -2.556  1.00 67.84           N  
ATOM   1063  H   THR A  64      24.247   6.030  -1.653  1.00 67.84           H  
ATOM   1064  CA  THR A  64      24.110   6.535  -3.732  1.00 67.84           C  
ATOM   1065  HA  THR A  64      23.911   5.797  -4.510  1.00 67.84           H  
ATOM   1066  C   THR A  64      25.135   7.513  -4.298  1.00 67.84           C  
ATOM   1067  CB  THR A  64      22.789   7.263  -3.420  1.00 67.84           C  
ATOM   1068  HB  THR A  64      22.974   8.064  -2.704  1.00 67.84           H  
ATOM   1069  O   THR A  64      25.415   7.470  -5.489  1.00 67.84           O  
ATOM   1070  CG2 THR A  64      22.137   7.866  -4.662  1.00 67.84           C  
ATOM   1071 HG21 THR A  64      21.170   8.295  -4.399  1.00 67.84           H  
ATOM   1072 HG22 THR A  64      22.767   8.655  -5.073  1.00 67.84           H  
ATOM   1073 HG23 THR A  64      21.999   7.096  -5.421  1.00 67.84           H  
ATOM   1074  OG1 THR A  64      21.838   6.379  -2.867  1.00 67.84           O  
ATOM   1075  HG1 THR A  64      22.181   6.079  -2.022  1.00 67.84           H  
ATOM   1076  N   ARG A  65      25.782   8.325  -3.449  1.00 70.56           N  
ATOM   1077  H   ARG A  65      25.498   8.320  -2.480  1.00 70.56           H  
ATOM   1078  CA  ARG A  65      26.866   9.240  -3.869  1.00 70.56           C  
ATOM   1079  HA  ARG A  65      26.479   9.950  -4.600  1.00 70.56           H  
ATOM   1080  C   ARG A  65      27.985   8.486  -4.592  1.00 70.56           C  
ATOM   1081  CB  ARG A  65      27.402  10.028  -2.664  1.00 70.56           C  
ATOM   1082  HB2 ARG A  65      27.754   9.321  -1.912  1.00 70.56           H  
ATOM   1083  HB3 ARG A  65      28.248  10.639  -2.978  1.00 70.56           H  
ATOM   1084  O   ARG A  65      28.301   8.825  -5.723  1.00 70.56           O  
ATOM   1085  CG  ARG A  65      26.324  10.946  -2.059  1.00 70.56           C  
ATOM   1086  HG2 ARG A  65      25.367  10.425  -2.029  1.00 70.56           H  
ATOM   1087  HG3 ARG A  65      26.198  11.825  -2.690  1.00 70.56           H  
ATOM   1088  CD  ARG A  65      26.688  11.381  -0.634  1.00 70.56           C  
ATOM   1089  HD2 ARG A  65      27.244  10.586  -0.137  1.00 70.56           H  
ATOM   1090  HD3 ARG A  65      27.337  12.254  -0.698  1.00 70.56           H  
ATOM   1091  NE  ARG A  65      25.484  11.689   0.162  1.00 70.56           N  
ATOM   1092  HE  ARG A  65      24.590  11.359  -0.173  1.00 70.56           H  
ATOM   1093  NH1 ARG A  65      26.534  12.650   1.956  1.00 70.56           N  
ATOM   1094 HH11 ARG A  65      27.345  12.089   1.738  1.00 70.56           H  
ATOM   1095 HH12 ARG A  65      26.492  13.177   2.816  1.00 70.56           H  
ATOM   1096  NH2 ARG A  65      24.316  12.771   1.769  1.00 70.56           N  
ATOM   1097 HH21 ARG A  65      24.239  13.290   2.632  1.00 70.56           H  
ATOM   1098 HH22 ARG A  65      23.496  12.379   1.329  1.00 70.56           H  
ATOM   1099  CZ  ARG A  65      25.453  12.372   1.287  1.00 70.56           C  
ATOM   1100  N   ALA A  66      28.442   7.358  -4.043  1.00 67.17           N  
ATOM   1101  H   ALA A  66      28.123   7.119  -3.115  1.00 67.17           H  
ATOM   1102  CA  ALA A  66      29.434   6.488  -4.688  1.00 67.17           C  
ATOM   1103  HA  ALA A  66      30.323   7.090  -4.875  1.00 67.17           H  
ATOM   1104  C   ALA A  66      29.010   5.900  -6.061  1.00 67.17           C  
ATOM   1105  CB  ALA A  66      29.808   5.380  -3.694  1.00 67.17           C  
ATOM   1106  HB1 ALA A  66      28.942   4.747  -3.502  1.00 67.17           H  
ATOM   1107  HB2 ALA A  66      30.150   5.822  -2.758  1.00 67.17           H  
ATOM   1108  HB3 ALA A  66      30.609   4.771  -4.113  1.00 67.17           H  
ATOM   1109  O   ALA A  66      29.856   5.351  -6.768  1.00 67.17           O  
ATOM   1110  N   VAL A  67      27.735   6.016  -6.459  1.00 68.45           N  
ATOM   1111  H   VAL A  67      27.090   6.472  -5.829  1.00 68.45           H  
ATOM   1112  CA  VAL A  67      27.232   5.708  -7.809  1.00 68.45           C  
ATOM   1113  HA  VAL A  67      27.964   5.091  -8.331  1.00 68.45           H  
ATOM   1114  C   VAL A  67      27.061   6.980  -8.647  1.00 68.45           C  
ATOM   1115  CB  VAL A  67      25.920   4.899  -7.734  1.00 68.45           C  
ATOM   1116  HB  VAL A  67      25.191   5.444  -7.134  1.00 68.45           H  
ATOM   1117  O   VAL A  67      27.503   6.998  -9.791  1.00 68.45           O  
ATOM   1118  CG1 VAL A  67      25.300   4.644  -9.116  1.00 68.45           C  
ATOM   1119 HG11 VAL A  67      26.032   4.171  -9.771  1.00 68.45           H  
ATOM   1120 HG12 VAL A  67      24.426   4.000  -9.021  1.00 68.45           H  
ATOM   1121 HG13 VAL A  67      24.981   5.587  -9.562  1.00 68.45           H  
ATOM   1122  CG2 VAL A  67      26.161   3.527  -7.089  1.00 68.45           C  
ATOM   1123 HG21 VAL A  67      26.555   3.656  -6.081  1.00 68.45           H  
ATOM   1124 HG22 VAL A  67      26.878   2.956  -7.680  1.00 68.45           H  
ATOM   1125 HG23 VAL A  67      25.221   2.980  -7.017  1.00 68.45           H  
ATOM   1126  N   ASP A  68      26.478   8.048  -8.101  1.00 68.09           N  
ATOM   1127  H   ASP A  68      26.099   7.955  -7.169  1.00 68.09           H  
ATOM   1128  CA  ASP A  68      26.265   9.338  -8.781  1.00 68.09           C  
ATOM   1129  HA  ASP A  68      25.735   9.161  -9.717  1.00 68.09           H  
ATOM   1130  C   ASP A  68      27.604  10.023  -9.153  1.00 68.09           C  
ATOM   1131  CB  ASP A  68      25.377  10.241  -7.888  1.00 68.09           C  
ATOM   1132  HB2 ASP A  68      25.804  10.288  -6.886  1.00 68.09           H  
ATOM   1133  HB3 ASP A  68      25.399  11.249  -8.302  1.00 68.09           H  
ATOM   1134  O   ASP A  68      27.776  10.500 -10.280  1.00 68.09           O  
ATOM   1135  CG  ASP A  68      23.903   9.796  -7.786  1.00 68.09           C  
ATOM   1136  OD1 ASP A  68      23.618   8.579  -7.707  1.00 68.09           O  
ATOM   1137  OD2 ASP A  68      22.988  10.642  -7.890  1.00 68.09           O  
ATOM   1138  N   ASP A  69      28.596   9.975  -8.259  1.00 71.97           N  
ATOM   1139  H   ASP A  69      28.386   9.607  -7.342  1.00 71.97           H  
ATOM   1140  CA  ASP A  69      29.980  10.413  -8.498  1.00 71.97           C  
ATOM   1141  HA  ASP A  69      29.980  11.452  -8.829  1.00 71.97           H  
ATOM   1142  C   ASP A  69      30.662   9.551  -9.580  1.00 71.97           C  
ATOM   1143  CB  ASP A  69      30.799  10.308  -7.192  1.00 71.97           C  
ATOM   1144  HB2 ASP A  69      31.834  10.564  -7.418  1.00 71.97           H  
ATOM   1145  HB3 ASP A  69      30.789   9.271  -6.855  1.00 71.97           H  
ATOM   1146  O   ASP A  69      31.453  10.042 -10.388  1.00 71.97           O  
ATOM   1147  CG  ASP A  69      30.333  11.219  -6.045  1.00 71.97           C  
ATOM   1148  OD1 ASP A  69      29.933  12.369  -6.333  1.00 71.97           O  
ATOM   1149  OD2 ASP A  69      30.431  10.777  -4.875  1.00 71.97           O  
ATOM   1150  N   CYS A  70      30.341   8.252  -9.628  1.00 59.48           N  
ATOM   1151  H   CYS A  70      29.632   7.928  -8.986  1.00 59.48           H  
ATOM   1152  CA  CYS A  70      30.915   7.304 -10.584  1.00 59.48           C  
ATOM   1153  HA  CYS A  70      31.982   7.510 -10.667  1.00 59.48           H  
ATOM   1154  C   CYS A  70      30.310   7.465 -11.989  1.00 59.48           C  
ATOM   1155  CB  CYS A  70      30.736   5.884 -10.029  1.00 59.48           C  
ATOM   1156  HB2 CYS A  70      29.691   5.586 -10.112  1.00 59.48           H  
ATOM   1157  HB3 CYS A  70      31.018   5.863  -8.976  1.00 59.48           H  
ATOM   1158  O   CYS A  70      31.042   7.477 -12.977  1.00 59.48           O  
ATOM   1159  SG  CYS A  70      31.786   4.717 -10.944  1.00 59.48           S  
ATOM   1160  HG  CYS A  70      32.950   5.169 -10.470  1.00 59.48           H  
ATOM   1161  N   GLU A  71      28.994   7.662 -12.088  1.00 69.45           N  
ATOM   1162  H   GLU A  71      28.450   7.625 -11.238  1.00 69.45           H  
ATOM   1163  CA  GLU A  71      28.280   7.982 -13.332  1.00 69.45           C  
ATOM   1164  HA  GLU A  71      28.478   7.198 -14.063  1.00 69.45           H  
ATOM   1165  C   GLU A  71      28.793   9.308 -13.927  1.00 69.45           C  
ATOM   1166  CB  GLU A  71      26.769   7.989 -13.015  1.00 69.45           C  
ATOM   1167  HB2 GLU A  71      26.535   7.064 -12.488  1.00 69.45           H  
ATOM   1168  HB3 GLU A  71      26.543   8.820 -12.347  1.00 69.45           H  
ATOM   1169  O   GLU A  71      29.041   9.402 -15.134  1.00 69.45           O  
ATOM   1170  CG  GLU A  71      25.848   8.062 -14.243  1.00 69.45           C  
ATOM   1171  HG2 GLU A  71      26.203   7.347 -14.985  1.00 69.45           H  
ATOM   1172  HG3 GLU A  71      25.911   9.059 -14.679  1.00 69.45           H  
ATOM   1173  CD  GLU A  71      24.383   7.742 -13.883  1.00 69.45           C  
ATOM   1174  OE1 GLU A  71      23.774   6.867 -14.538  1.00 69.45           O  
ATOM   1175  OE2 GLU A  71      23.835   8.357 -12.936  1.00 69.45           O  
ATOM   1176  N   THR A  72      29.079  10.288 -13.061  1.00 70.04           N  
ATOM   1177  H   THR A  72      28.823  10.147 -12.094  1.00 70.04           H  
ATOM   1178  CA  THR A  72      29.736  11.554 -13.422  1.00 70.04           C  
ATOM   1179  HA  THR A  72      29.166  12.018 -14.227  1.00 70.04           H  
ATOM   1180  C   THR A  72      31.161  11.330 -13.945  1.00 70.04           C  
ATOM   1181  CB  THR A  72      29.728  12.525 -12.227  1.00 70.04           C  
ATOM   1182  HB  THR A  72      30.305  12.107 -11.403  1.00 70.04           H  
ATOM   1183  O   THR A  72      31.477  11.771 -15.050  1.00 70.04           O  
ATOM   1184  CG2 THR A  72      30.293  13.900 -12.584  1.00 70.04           C  
ATOM   1185 HG21 THR A  72      31.348  13.818 -12.844  1.00 70.04           H  
ATOM   1186 HG22 THR A  72      30.198  14.561 -11.722  1.00 70.04           H  
ATOM   1187 HG23 THR A  72      29.742  14.321 -13.424  1.00 70.04           H  
ATOM   1188  OG1 THR A  72      28.402  12.737 -11.798  1.00 70.04           O  
ATOM   1189  HG1 THR A  72      28.152  12.002 -11.233  1.00 70.04           H  
ATOM   1190  N   LEU A  73      32.004  10.584 -13.214  1.00 65.07           N  
ATOM   1191  H   LEU A  73      31.694  10.267 -12.307  1.00 65.07           H  
ATOM   1192  CA  LEU A  73      33.377  10.252 -13.626  1.00 65.07           C  
ATOM   1193  HA  LEU A  73      33.926  11.185 -13.756  1.00 65.07           H  
ATOM   1194  C   LEU A  73      33.421   9.504 -14.970  1.00 65.07           C  
ATOM   1195  CB  LEU A  73      34.041   9.429 -12.501  1.00 65.07           C  
ATOM   1196  HB2 LEU A  73      33.413   8.562 -12.297  1.00 65.07           H  
ATOM   1197  HB3 LEU A  73      34.067  10.038 -11.597  1.00 65.07           H  
ATOM   1198  O   LEU A  73      34.282   9.783 -15.805  1.00 65.07           O  
ATOM   1199  CG  LEU A  73      35.466   8.923 -12.806  1.00 65.07           C  
ATOM   1200  HG  LEU A  73      35.446   8.285 -13.689  1.00 65.07           H  
ATOM   1201  CD1 LEU A  73      36.460  10.062 -13.043  1.00 65.07           C  
ATOM   1202 HD11 LEU A  73      36.175  10.620 -13.935  1.00 65.07           H  
ATOM   1203 HD12 LEU A  73      36.468  10.736 -12.186  1.00 65.07           H  
ATOM   1204 HD13 LEU A  73      37.459   9.658 -13.201  1.00 65.07           H  
ATOM   1205  CD2 LEU A  73      35.982   8.078 -11.639  1.00 65.07           C  
ATOM   1206 HD21 LEU A  73      36.975   7.693 -11.872  1.00 65.07           H  
ATOM   1207 HD22 LEU A  73      36.028   8.685 -10.734  1.00 65.07           H  
ATOM   1208 HD23 LEU A  73      35.306   7.239 -11.471  1.00 65.07           H  
ATOM   1209  N   VAL A  74      32.489   8.575 -15.201  1.00 67.07           N  
ATOM   1210  H   VAL A  74      31.824   8.378 -14.466  1.00 67.07           H  
ATOM   1211  CA  VAL A  74      32.393   7.822 -16.459  1.00 67.07           C  
ATOM   1212  HA  VAL A  74      33.364   7.370 -16.658  1.00 67.07           H  
ATOM   1213  C   VAL A  74      32.116   8.757 -17.637  1.00 67.07           C  
ATOM   1214  CB  VAL A  74      31.360   6.681 -16.349  1.00 67.07           C  
ATOM   1215  HB  VAL A  74      30.451   7.059 -15.880  1.00 67.07           H  
ATOM   1216  O   VAL A  74      32.858   8.688 -18.619  1.00 67.07           O  
ATOM   1217  CG1 VAL A  74      30.985   6.069 -17.706  1.00 67.07           C  
ATOM   1218 HG11 VAL A  74      30.442   6.798 -18.308  1.00 67.07           H  
ATOM   1219 HG12 VAL A  74      31.885   5.758 -18.236  1.00 67.07           H  
ATOM   1220 HG13 VAL A  74      30.335   5.208 -17.555  1.00 67.07           H  
ATOM   1221  CG2 VAL A  74      31.929   5.538 -15.495  1.00 67.07           C  
ATOM   1222 HG21 VAL A  74      32.762   5.062 -16.011  1.00 67.07           H  
ATOM   1223 HG22 VAL A  74      32.277   5.917 -14.535  1.00 67.07           H  
ATOM   1224 HG23 VAL A  74      31.149   4.799 -15.307  1.00 67.07           H  
ATOM   1225  N   LYS A  75      31.127   9.666 -17.567  1.00 68.28           N  
ATOM   1226  H   LYS A  75      30.558   9.720 -16.733  1.00 68.28           H  
ATOM   1227  CA  LYS A  75      30.916  10.620 -18.675  1.00 68.28           C  
ATOM   1228  HA  LYS A  75      30.902  10.044 -19.600  1.00 68.28           H  
ATOM   1229  C   LYS A  75      32.094  11.586 -18.831  1.00 68.28           C  
ATOM   1230  CB  LYS A  75      29.562  11.355 -18.598  1.00 68.28           C  
ATOM   1231  HB2 LYS A  75      28.756  10.627 -18.692  1.00 68.28           H  
ATOM   1232  HB3 LYS A  75      29.470  11.871 -17.642  1.00 68.28           H  
ATOM   1233  O   LYS A  75      32.481  11.846 -19.969  1.00 68.28           O  
ATOM   1234  CG  LYS A  75      29.478  12.380 -19.755  1.00 68.28           C  
ATOM   1235  HG2 LYS A  75      30.171  13.193 -19.538  1.00 68.28           H  
ATOM   1236  HG3 LYS A  75      29.795  11.901 -20.681  1.00 68.28           H  
ATOM   1237  CD  LYS A  75      28.102  13.010 -19.994  1.00 68.28           C  
ATOM   1238  HD2 LYS A  75      27.426  12.283 -20.444  1.00 68.28           H  
ATOM   1239  HD3 LYS A  75      27.692  13.316 -19.031  1.00 68.28           H  
ATOM   1240  CE  LYS A  75      28.235  14.264 -20.882  1.00 68.28           C  
ATOM   1241  HE2 LYS A  75      27.317  14.847 -20.809  1.00 68.28           H  
ATOM   1242  HE3 LYS A  75      29.043  14.876 -20.482  1.00 68.28           H  
ATOM   1243  NZ  LYS A  75      28.522  13.978 -22.308  1.00 68.28           N  
ATOM   1244  HZ1 LYS A  75      29.321  13.368 -22.407  1.00 68.28           H  
ATOM   1245  HZ2 LYS A  75      27.746  13.616 -22.842  1.00 68.28           H  
ATOM   1246  HZ3 LYS A  75      28.929  14.793 -22.745  1.00 68.28           H  
ATOM   1247  N   SER A  76      32.691  12.079 -17.740  1.00 63.30           N  
ATOM   1248  H   SER A  76      32.312  11.866 -16.828  1.00 63.30           H  
ATOM   1249  CA  SER A  76      33.876  12.949 -17.823  1.00 63.30           C  
ATOM   1250  HA  SER A  76      33.595  13.882 -18.311  1.00 63.30           H  
ATOM   1251  C   SER A  76      34.991  12.318 -18.660  1.00 63.30           C  
ATOM   1252  CB  SER A  76      34.432  13.272 -16.432  1.00 63.30           C  
ATOM   1253  HB2 SER A  76      34.677  12.348 -15.909  1.00 63.30           H  
ATOM   1254  HB3 SER A  76      35.342  13.862 -16.539  1.00 63.30           H  
ATOM   1255  O   SER A  76      35.583  13.002 -19.488  1.00 63.30           O  
ATOM   1256  OG  SER A  76      33.497  14.006 -15.668  1.00 63.30           O  
ATOM   1257  HG  SER A  76      33.253  14.803 -16.144  1.00 63.30           H  
ATOM   1258  N   LEU A  77      35.229  11.012 -18.504  1.00 59.25           N  
ATOM   1259  H   LEU A  77      34.711  10.510 -17.797  1.00 59.25           H  
ATOM   1260  CA  LEU A  77      36.243  10.285 -19.269  1.00 59.25           C  
ATOM   1261  HA  LEU A  77      37.150  10.890 -19.297  1.00 59.25           H  
ATOM   1262  C   LEU A  77      35.846  10.054 -20.738  1.00 59.25           C  
ATOM   1263  CB  LEU A  77      36.557   8.970 -18.539  1.00 59.25           C  
ATOM   1264  HB2 LEU A  77      37.169   8.339 -19.184  1.00 59.25           H  
ATOM   1265  HB3 LEU A  77      35.619   8.447 -18.354  1.00 59.25           H  
ATOM   1266  O   LEU A  77      36.707  10.177 -21.605  1.00 59.25           O  
ATOM   1267  CG  LEU A  77      37.299   9.186 -17.205  1.00 59.25           C  
ATOM   1268  HG  LEU A  77      36.818   9.977 -16.629  1.00 59.25           H  
ATOM   1269  CD1 LEU A  77      37.248   7.903 -16.378  1.00 59.25           C  
ATOM   1270 HD11 LEU A  77      36.202   7.674 -16.173  1.00 59.25           H  
ATOM   1271 HD12 LEU A  77      37.704   7.080 -16.928  1.00 59.25           H  
ATOM   1272 HD13 LEU A  77      37.766   8.055 -15.431  1.00 59.25           H  
ATOM   1273  CD2 LEU A  77      38.765   9.563 -17.415  1.00 59.25           C  
ATOM   1274 HD21 LEU A  77      38.834  10.506 -17.958  1.00 59.25           H  
ATOM   1275 HD22 LEU A  77      39.280   8.789 -17.984  1.00 59.25           H  
ATOM   1276 HD23 LEU A  77      39.248   9.704 -16.448  1.00 59.25           H  
ATOM   1277  N   TYR A  78      34.570   9.771 -21.038  1.00 60.55           N  
ATOM   1278  H   TYR A  78      33.910   9.680 -20.280  1.00 60.55           H  
ATOM   1279  CA  TYR A  78      34.080   9.634 -22.423  1.00 60.55           C  
ATOM   1280  HA  TYR A  78      34.670   8.873 -22.932  1.00 60.55           H  
ATOM   1281  C   TYR A  78      34.239  10.926 -23.235  1.00 60.55           C  
ATOM   1282  CB  TYR A  78      32.605   9.196 -22.439  1.00 60.55           C  
ATOM   1283  HB2 TYR A  78      32.089   9.592 -21.565  1.00 60.55           H  
ATOM   1284  HB3 TYR A  78      32.120   9.630 -23.314  1.00 60.55           H  
ATOM   1285  O   TYR A  78      34.754  10.898 -24.354  1.00 60.55           O  
ATOM   1286  CG  TYR A  78      32.407   7.697 -22.529  1.00 60.55           C  
ATOM   1287  CD1 TYR A  78      32.595   7.051 -23.766  1.00 60.55           C  
ATOM   1288  HD1 TYR A  78      32.872   7.630 -24.635  1.00 60.55           H  
ATOM   1289  CD2 TYR A  78      32.023   6.952 -21.398  1.00 60.55           C  
ATOM   1290  HD2 TYR A  78      31.869   7.453 -20.454  1.00 60.55           H  
ATOM   1291  CE1 TYR A  78      32.420   5.658 -23.868  1.00 60.55           C  
ATOM   1292  HE1 TYR A  78      32.571   5.155 -24.812  1.00 60.55           H  
ATOM   1293  CE2 TYR A  78      31.845   5.559 -21.495  1.00 60.55           C  
ATOM   1294  HE2 TYR A  78      31.561   4.990 -20.622  1.00 60.55           H  
ATOM   1295  OH  TYR A  78      31.887   3.565 -22.830  1.00 60.55           O  
ATOM   1296  HH  TYR A  78      31.669   3.168 -21.983  1.00 60.55           H  
ATOM   1297  CZ  TYR A  78      32.050   4.910 -22.732  1.00 60.55           C  
ATOM   1298  N   ASP A  79      33.834  12.062 -22.666  1.00 64.16           N  
ATOM   1299  H   ASP A  79      33.393  12.024 -21.758  1.00 64.16           H  
ATOM   1300  CA  ASP A  79      33.952  13.356 -23.340  1.00 64.16           C  
ATOM   1301  HA  ASP A  79      33.613  13.246 -24.370  1.00 64.16           H  
ATOM   1302  C   ASP A  79      35.428  13.814 -23.414  1.00 64.16           C  
ATOM   1303  CB  ASP A  79      33.033  14.388 -22.660  1.00 64.16           C  
ATOM   1304  HB2 ASP A  79      33.191  14.353 -21.582  1.00 64.16           H  
ATOM   1305  HB3 ASP A  79      33.334  15.379 -23.000  1.00 64.16           H  
ATOM   1306  O   ASP A  79      35.833  14.378 -24.429  1.00 64.16           O  
ATOM   1307  CG  ASP A  79      31.525  14.234 -22.954  1.00 64.16           C  
ATOM   1308  OD1 ASP A  79      31.006  13.133 -23.269  1.00 64.16           O  
ATOM   1309  OD2 ASP A  79      30.785  15.231 -22.804  1.00 64.16           O  
ATOM   1310  N   GLN A  80      36.272  13.494 -22.417  1.00 58.56           N  
ATOM   1311  H   GLN A  80      35.897  13.047 -21.593  1.00 58.56           H  
ATOM   1312  CA  GLN A  80      37.723  13.767 -22.456  1.00 58.56           C  
ATOM   1313  HA  GLN A  80      37.869  14.829 -22.654  1.00 58.56           H  
ATOM   1314  C   GLN A  80      38.472  13.020 -23.571  1.00 58.56           C  
ATOM   1315  CB  GLN A  80      38.377  13.423 -21.107  1.00 58.56           C  
ATOM   1316  HB2 GLN A  80      37.928  12.514 -20.706  1.00 58.56           H  
ATOM   1317  HB3 GLN A  80      39.439  13.228 -21.262  1.00 58.56           H  
ATOM   1318  O   GLN A  80      39.423  13.569 -24.124  1.00 58.56           O  
ATOM   1319  CG  GLN A  80      38.266  14.570 -20.094  1.00 58.56           C  
ATOM   1320  HG2 GLN A  80      37.224  14.872 -19.986  1.00 58.56           H  
ATOM   1321  HG3 GLN A  80      38.822  15.426 -20.474  1.00 58.56           H  
ATOM   1322  CD  GLN A  80      38.817  14.210 -18.714  1.00 58.56           C  
ATOM   1323  NE2 GLN A  80      38.909  15.167 -17.817  1.00 58.56           N  
ATOM   1324 HE21 GLN A  80      39.307  14.899 -16.928  1.00 58.56           H  
ATOM   1325 HE22 GLN A  80      38.637  16.112 -18.048  1.00 58.56           H  
ATOM   1326  OE1 GLN A  80      39.184  13.090 -18.399  1.00 58.56           O  
ATOM   1327  N   ILE A  81      38.058  11.801 -23.937  1.00 57.71           N  
ATOM   1328  H   ILE A  81      37.307  11.370 -23.417  1.00 57.71           H  
ATOM   1329  CA  ILE A  81      38.634  11.080 -25.091  1.00 57.71           C  
ATOM   1330  HA  ILE A  81      39.669  11.407 -25.192  1.00 57.71           H  
ATOM   1331  C   ILE A  81      37.982  11.466 -26.433  1.00 57.71           C  
ATOM   1332  CB  ILE A  81      38.701   9.551 -24.862  1.00 57.71           C  
ATOM   1333  HB  ILE A  81      39.215   9.116 -25.720  1.00 57.71           H  
ATOM   1334  O   ILE A  81      38.234  10.817 -27.447  1.00 57.71           O  
ATOM   1335  CG1 ILE A  81      37.301   8.908 -24.784  1.00 57.71           C  
ATOM   1336 HG12 ILE A  81      36.733   9.198 -25.669  1.00 57.71           H  
ATOM   1337 HG13 ILE A  81      36.773   9.289 -23.910  1.00 57.71           H  
ATOM   1338  CG2 ILE A  81      39.559   9.236 -23.622  1.00 57.71           C  
ATOM   1339 HG21 ILE A  81      39.039   9.546 -22.716  1.00 57.71           H  
ATOM   1340 HG22 ILE A  81      40.507   9.771 -23.685  1.00 57.71           H  
ATOM   1341 HG23 ILE A  81      39.765   8.168 -23.568  1.00 57.71           H  
ATOM   1342  CD1 ILE A  81      37.308   7.377 -24.713  1.00 57.71           C  
ATOM   1343 HD11 ILE A  81      37.880   6.969 -25.547  1.00 57.71           H  
ATOM   1344 HD12 ILE A  81      37.742   7.044 -23.771  1.00 57.71           H  
ATOM   1345 HD13 ILE A  81      36.282   7.012 -24.771  1.00 57.71           H  
ATOM   1346  N   GLY A  82      37.127  12.497 -26.454  1.00 49.04           N  
ATOM   1347  H   GLY A  82      36.964  13.005 -25.596  1.00 49.04           H  
ATOM   1348  CA  GLY A  82      36.411  12.959 -27.649  1.00 49.04           C  
ATOM   1349  HA2 GLY A  82      35.968  13.931 -27.431  1.00 49.04           H  
ATOM   1350  HA3 GLY A  82      37.121  13.079 -28.467  1.00 49.04           H  
ATOM   1351  C   GLY A  82      35.289  12.028 -28.124  1.00 49.04           C  
ATOM   1352  O   GLY A  82      34.693  12.268 -29.172  1.00 49.04           O  
ATOM   1353  N   MET A  83      34.967  10.972 -27.370  1.00 47.86           N  
ATOM   1354  H   MET A  83      35.411  10.888 -26.467  1.00 47.86           H  
ATOM   1355  CA  MET A  83      33.894  10.025 -27.687  1.00 47.86           C  
ATOM   1356  HA  MET A  83      33.718  10.043 -28.763  1.00 47.86           H  
ATOM   1357  C   MET A  83      32.585  10.482 -27.032  1.00 47.86           C  
ATOM   1358  CB  MET A  83      34.307   8.589 -27.324  1.00 47.86           C  
ATOM   1359  HB2 MET A  83      34.556   8.529 -26.265  1.00 47.86           H  
ATOM   1360  HB3 MET A  83      33.463   7.928 -27.518  1.00 47.86           H  
ATOM   1361  O   MET A  83      32.013   9.784 -26.195  1.00 47.86           O  
ATOM   1362  CG  MET A  83      35.504   8.122 -28.167  1.00 47.86           C  
ATOM   1363  HG2 MET A  83      36.373   8.725 -27.903  1.00 47.86           H  
ATOM   1364  HG3 MET A  83      35.287   8.302 -29.220  1.00 47.86           H  
ATOM   1365  SD  MET A  83      35.955   6.374 -27.971  1.00 47.86           S  
ATOM   1366  CE  MET A  83      34.577   5.573 -28.835  1.00 47.86           C  
ATOM   1367  HE1 MET A  83      34.743   4.496 -28.857  1.00 47.86           H  
ATOM   1368  HE2 MET A  83      33.642   5.779 -28.315  1.00 47.86           H  
ATOM   1369  HE3 MET A  83      34.517   5.948 -29.857  1.00 47.86           H  
ATOM   1370  N   THR A  84      32.150  11.691 -27.406  1.00 45.26           N  
ATOM   1371  H   THR A  84      32.710  12.192 -28.081  1.00 45.26           H  
ATOM   1372  CA  THR A  84      31.081  12.470 -26.761  1.00 45.26           C  
ATOM   1373  HA  THR A  84      31.483  12.876 -25.833  1.00 45.26           H  
ATOM   1374  C   THR A  84      29.847  11.632 -26.434  1.00 45.26           C  
ATOM   1375  CB  THR A  84      30.667  13.651 -27.651  1.00 45.26           C  
ATOM   1376  HB  THR A  84      30.132  13.284 -28.527  1.00 45.26           H  
ATOM   1377  O   THR A  84      29.172  11.108 -27.323  1.00 45.26           O  
ATOM   1378  CG2 THR A  84      29.790  14.662 -26.912  1.00 45.26           C  
ATOM   1379 HG21 THR A  84      30.310  15.024 -26.025  1.00 45.26           H  
ATOM   1380 HG22 THR A  84      28.853  14.194 -26.612  1.00 45.26           H  
ATOM   1381 HG23 THR A  84      29.564  15.504 -27.566  1.00 45.26           H  
ATOM   1382  OG1 THR A  84      31.815  14.341 -28.086  1.00 45.26           O  
ATOM   1383  HG1 THR A  84      31.552  15.205 -28.411  1.00 45.26           H  
ATOM   1384  N   TYR A  85      29.535  11.531 -25.142  1.00 38.83           N  
ATOM   1385  H   TYR A  85      30.148  11.986 -24.481  1.00 38.83           H  
ATOM   1386  CA  TYR A  85      28.537  10.600 -24.623  1.00 38.83           C  
ATOM   1387  HA  TYR A  85      28.766   9.609 -25.016  1.00 38.83           H  
ATOM   1388  C   TYR A  85      27.108  10.979 -25.059  1.00 38.83           C  
ATOM   1389  CB  TYR A  85      28.697  10.539 -23.099  1.00 38.83           C  
ATOM   1390  HB2 TYR A  85      29.750  10.387 -22.864  1.00 38.83           H  
ATOM   1391  HB3 TYR A  85      28.408  11.501 -22.674  1.00 38.83           H  
ATOM   1392  O   TYR A  85      26.523  11.932 -24.531  1.00 38.83           O  
ATOM   1393  CG  TYR A  85      27.890   9.469 -22.401  1.00 38.83           C  
ATOM   1394  CD1 TYR A  85      26.539   9.695 -22.068  1.00 38.83           C  
ATOM   1395  HD1 TYR A  85      26.060  10.627 -22.330  1.00 38.83           H  
ATOM   1396  CD2 TYR A  85      28.509   8.254 -22.052  1.00 38.83           C  
ATOM   1397  HD2 TYR A  85      29.543   8.081 -22.310  1.00 38.83           H  
ATOM   1398  CE1 TYR A  85      25.806   8.702 -21.393  1.00 38.83           C  
ATOM   1399  HE1 TYR A  85      24.769   8.860 -21.134  1.00 38.83           H  
ATOM   1400  CE2 TYR A  85      27.782   7.264 -21.366  1.00 38.83           C  
ATOM   1401  HE2 TYR A  85      28.263   6.335 -21.099  1.00 38.83           H  
ATOM   1402  OH  TYR A  85      25.720   6.534 -20.378  1.00 38.83           O  
ATOM   1403  HH  TYR A  85      26.275   5.786 -20.143  1.00 38.83           H  
ATOM   1404  CZ  TYR A  85      26.427   7.487 -21.038  1.00 38.83           C  
ATOM   1405  N   LYS A  86      26.549  10.212 -26.007  1.00 40.51           N  
ATOM   1406  H   LYS A  86      27.133   9.489 -26.403  1.00 40.51           H  
ATOM   1407  CA  LYS A  86      25.158  10.296 -26.488  1.00 40.51           C  
ATOM   1408  HA  LYS A  86      24.760  11.288 -26.276  1.00 40.51           H  
ATOM   1409  C   LYS A  86      24.266   9.261 -25.785  1.00 40.51           C  
ATOM   1410  CB  LYS A  86      25.097  10.054 -28.013  1.00 40.51           C  
ATOM   1411  HB2 LYS A  86      24.047  10.007 -28.300  1.00 40.51           H  
ATOM   1412  HB3 LYS A  86      25.541   9.083 -28.231  1.00 40.51           H  
ATOM   1413  O   LYS A  86      24.510   8.063 -25.904  1.00 40.51           O  
ATOM   1414  CG  LYS A  86      25.782  11.117 -28.890  1.00 40.51           C  
ATOM   1415  HG2 LYS A  86      25.340  12.092 -28.683  1.00 40.51           H  
ATOM   1416  HG3 LYS A  86      26.847  11.154 -28.659  1.00 40.51           H  
ATOM   1417  CD  LYS A  86      25.597  10.774 -30.379  1.00 40.51           C  
ATOM   1418  HD2 LYS A  86      26.046   9.801 -30.577  1.00 40.51           H  
ATOM   1419  HD3 LYS A  86      24.530  10.719 -30.596  1.00 40.51           H  
ATOM   1420  CE  LYS A  86      26.245  11.831 -31.285  1.00 40.51           C  
ATOM   1421  HE2 LYS A  86      27.314  11.857 -31.074  1.00 40.51           H  
ATOM   1422  HE3 LYS A  86      25.833  12.806 -31.026  1.00 40.51           H  
ATOM   1423  NZ  LYS A  86      26.009  11.544 -32.725  1.00 40.51           N  
ATOM   1424  HZ1 LYS A  86      26.437  12.252 -33.304  1.00 40.51           H  
ATOM   1425  HZ2 LYS A  86      25.020  11.529 -32.927  1.00 40.51           H  
ATOM   1426  HZ3 LYS A  86      26.398  10.647 -32.979  1.00 40.51           H  
ATOM   1427  N   GLU A  87      23.182   9.703 -25.144  1.00 44.04           N  
ATOM   1428  H   GLU A  87      23.039  10.701 -25.098  1.00 44.04           H  
ATOM   1429  CA  GLU A  87      22.014   8.837 -24.887  1.00 44.04           C  
ATOM   1430  HA  GLU A  87      22.357   7.865 -24.536  1.00 44.04           H  
ATOM   1431  C   GLU A  87      21.240   8.594 -26.200  1.00 44.04           C  
ATOM   1432  CB  GLU A  87      21.099   9.441 -23.801  1.00 44.04           C  
ATOM   1433  HB2 GLU A  87      21.130  10.528 -23.884  1.00 44.04           H  
ATOM   1434  HB3 GLU A  87      20.067   9.140 -23.983  1.00 44.04           H  
ATOM   1435  O   GLU A  87      21.296   9.397 -27.132  1.00 44.04           O  
ATOM   1436  CG  GLU A  87      21.476   9.036 -22.363  1.00 44.04           C  
ATOM   1437  HG2 GLU A  87      22.528   8.756 -22.319  1.00 44.04           H  
ATOM   1438  HG3 GLU A  87      21.348   9.910 -21.724  1.00 44.04           H  
ATOM   1439  CD  GLU A  87      20.602   7.892 -21.810  1.00 44.04           C  
ATOM   1440  OE1 GLU A  87      20.601   6.769 -22.371  1.00 44.04           O  
ATOM   1441  OE2 GLU A  87      19.921   8.063 -20.771  1.00 44.04           O  
ATOM   1442  N   SER A  88      20.537   7.463 -26.294  1.00 38.31           N  
ATOM   1443  H   SER A  88      20.527   6.843 -25.497  1.00 38.31           H  
ATOM   1444  CA  SER A  88      20.088   6.906 -27.580  1.00 38.31           C  
ATOM   1445  HA  SER A  88      20.824   7.175 -28.338  1.00 38.31           H  
ATOM   1446  C   SER A  88      18.738   7.439 -28.088  1.00 38.31           C  
ATOM   1447  CB  SER A  88      20.076   5.371 -27.510  1.00 38.31           C  
ATOM   1448  HB2 SER A  88      19.245   5.041 -26.886  1.00 38.31           H  
ATOM   1449  HB3 SER A  88      19.944   4.966 -28.513  1.00 38.31           H  
ATOM   1450  O   SER A  88      17.723   6.740 -28.020  1.00 38.31           O  
ATOM   1451  OG  SER A  88      21.278   4.871 -26.950  1.00 38.31           O  
ATOM   1452  HG  SER A  88      22.020   5.268 -27.413  1.00 38.31           H  
ATOM   1453  N   SER A  89      18.723   8.627 -28.699  1.00 35.74           N  
ATOM   1454  H   SER A  89      19.572   9.175 -28.708  1.00 35.74           H  
ATOM   1455  CA  SER A  89      17.751   8.888 -29.776  1.00 35.74           C  
ATOM   1456  HA  SER A  89      16.746   8.750 -29.377  1.00 35.74           H  
ATOM   1457  C   SER A  89      17.957   7.865 -30.907  1.00 35.74           C  
ATOM   1458  CB  SER A  89      17.843  10.324 -30.302  1.00 35.74           C  
ATOM   1459  HB2 SER A  89      17.474  11.007 -29.537  1.00 35.74           H  
ATOM   1460  HB3 SER A  89      17.212  10.420 -31.185  1.00 35.74           H  
ATOM   1461  O   SER A  89      19.077   7.410 -31.142  1.00 35.74           O  
ATOM   1462  OG  SER A  89      19.174  10.677 -30.627  1.00 35.74           O  
ATOM   1463  HG  SER A  89      19.147  11.456 -31.188  1.00 35.74           H  
ATOM   1464  N   SER A  90      16.873   7.393 -31.529  1.00 40.17           N  
ATOM   1465  H   SER A  90      15.964   7.780 -31.318  1.00 40.17           H  
ATOM   1466  CA  SER A  90      16.926   6.251 -32.464  1.00 40.17           C  
ATOM   1467  HA  SER A  90      17.776   6.393 -33.131  1.00 40.17           H  
ATOM   1468  C   SER A  90      15.689   6.196 -33.370  1.00 40.17           C  
ATOM   1469  CB  SER A  90      17.169   4.930 -31.703  1.00 40.17           C  
ATOM   1470  HB2 SER A  90      16.769   4.082 -32.258  1.00 40.17           H  
ATOM   1471  HB3 SER A  90      18.247   4.788 -31.626  1.00 40.17           H  
ATOM   1472  O   SER A  90      14.832   5.326 -33.230  1.00 40.17           O  
ATOM   1473  OG  SER A  90      16.621   4.937 -30.392  1.00 40.17           O  
ATOM   1474  HG  SER A  90      16.788   5.811 -30.030  1.00 40.17           H  
ATOM   1475  N   GLU A  91      15.596   7.172 -34.274  1.00 43.02           N  
ATOM   1476  H   GLU A  91      16.346   7.846 -34.328  1.00 43.02           H  
ATOM   1477  CA  GLU A  91      14.488   7.371 -35.223  1.00 43.02           C  
ATOM   1478  HA  GLU A  91      13.880   6.468 -35.267  1.00 43.02           H  
ATOM   1479  C   GLU A  91      15.059   7.567 -36.646  1.00 43.02           C  
ATOM   1480  CB  GLU A  91      13.575   8.518 -34.726  1.00 43.02           C  
ATOM   1481  HB2 GLU A  91      14.177   9.406 -34.535  1.00 43.02           H  
ATOM   1482  HB3 GLU A  91      12.837   8.749 -35.493  1.00 43.02           H  
ATOM   1483  O   GLU A  91      14.959   8.637 -37.237  1.00 43.02           O  
ATOM   1484  CG  GLU A  91      12.830   8.106 -33.440  1.00 43.02           C  
ATOM   1485  HG2 GLU A  91      13.546   7.746 -32.701  1.00 43.02           H  
ATOM   1486  HG3 GLU A  91      12.163   7.276 -33.674  1.00 43.02           H  
ATOM   1487  CD  GLU A  91      12.035   9.242 -32.783  1.00 43.02           C  
ATOM   1488  OE1 GLU A  91      10.788   9.238 -32.910  1.00 43.02           O  
ATOM   1489  OE2 GLU A  91      12.672  10.039 -32.054  1.00 43.02           O  
ATOM   1490  N   ASP A  92      15.734   6.523 -37.142  1.00 37.17           N  
ATOM   1491  H   ASP A  92      15.749   5.669 -36.604  1.00 37.17           H  
ATOM   1492  CA  ASP A  92      16.419   6.418 -38.443  1.00 37.17           C  
ATOM   1493  HA  ASP A  92      15.876   6.994 -39.193  1.00 37.17           H  
ATOM   1494  C   ASP A  92      16.449   4.931 -38.881  1.00 37.17           C  
ATOM   1495  CB  ASP A  92      17.841   6.996 -38.304  1.00 37.17           C  
ATOM   1496  HB2 ASP A  92      17.770   8.021 -37.940  1.00 37.17           H  
ATOM   1497  HB3 ASP A  92      18.383   6.415 -37.558  1.00 37.17           H  
ATOM   1498  O   ASP A  92      16.416   4.046 -38.020  1.00 37.17           O  
ATOM   1499  CG  ASP A  92      18.646   7.011 -39.609  1.00 37.17           C  
ATOM   1500  OD1 ASP A  92      18.013   7.017 -40.689  1.00 37.17           O  
ATOM   1501  OD2 ASP A  92      19.894   7.028 -39.498  1.00 37.17           O  
ATOM   1502  N   GLU A  93      16.490   4.638 -40.186  1.00 43.47           N  
ATOM   1503  H   GLU A  93      16.748   5.399 -40.798  1.00 43.47           H  
ATOM   1504  CA  GLU A  93      16.421   3.273 -40.756  1.00 43.47           C  
ATOM   1505  HA  GLU A  93      16.843   2.579 -40.029  1.00 43.47           H  
ATOM   1506  C   GLU A  93      17.297   3.128 -42.035  1.00 43.47           C  
ATOM   1507  CB  GLU A  93      14.946   2.841 -40.999  1.00 43.47           C  
ATOM   1508  HB2 GLU A  93      14.463   3.549 -41.672  1.00 43.47           H  
ATOM   1509  HB3 GLU A  93      14.956   1.866 -41.486  1.00 43.47           H  
ATOM   1510  O   GLU A  93      18.410   3.641 -42.103  1.00 43.47           O  
ATOM   1511  CG  GLU A  93      14.082   2.656 -39.739  1.00 43.47           C  
ATOM   1512  HG2 GLU A  93      14.689   2.179 -38.970  1.00 43.47           H  
ATOM   1513  HG3 GLU A  93      13.764   3.631 -39.369  1.00 43.47           H  
ATOM   1514  CD  GLU A  93      12.851   1.770 -40.015  1.00 43.47           C  
ATOM   1515  OE1 GLU A  93      12.724   0.711 -39.352  1.00 43.47           O  
ATOM   1516  OE2 GLU A  93      12.043   2.125 -40.904  1.00 43.47           O  
ATOM   1517  N   GLY A  94      16.852   2.369 -43.049  1.00 39.56           N  
ATOM   1518  H   GLY A  94      15.943   1.946 -42.925  1.00 39.56           H  
ATOM   1519  CA  GLY A  94      17.447   2.276 -44.394  1.00 39.56           C  
ATOM   1520  HA2 GLY A  94      17.631   3.290 -44.748  1.00 39.56           H  
ATOM   1521  HA3 GLY A  94      16.722   1.816 -45.066  1.00 39.56           H  
ATOM   1522  C   GLY A  94      18.771   1.505 -44.530  1.00 39.56           C  
ATOM   1523  O   GLY A  94      18.951   0.774 -45.504  1.00 39.56           O  
ATOM   1524  N   SER A  95      19.695   1.638 -43.577  1.00 34.00           N  
ATOM   1525  H   SER A  95      19.480   2.281 -42.828  1.00 34.00           H  
ATOM   1526  CA  SER A  95      21.042   1.056 -43.652  1.00 34.00           C  
ATOM   1527  HA  SER A  95      21.494   1.394 -44.585  1.00 34.00           H  
ATOM   1528  C   SER A  95      21.017  -0.478 -43.655  1.00 34.00           C  
ATOM   1529  CB  SER A  95      21.905   1.588 -42.510  1.00 34.00           C  
ATOM   1530  HB2 SER A  95      21.830   2.675 -42.483  1.00 34.00           H  
ATOM   1531  HB3 SER A  95      21.548   1.187 -41.561  1.00 34.00           H  
ATOM   1532  O   SER A  95      20.509  -1.115 -42.734  1.00 34.00           O  
ATOM   1533  OG  SER A  95      23.258   1.223 -42.715  1.00 34.00           O  
ATOM   1534  HG  SER A  95      23.776   1.688 -42.054  1.00 34.00           H  
ATOM   1535  N   SER A  96      21.574  -1.085 -44.708  1.00 44.96           N  
ATOM   1536  H   SER A  96      21.939  -0.488 -45.437  1.00 44.96           H  
ATOM   1537  CA  SER A  96      21.306  -2.479 -45.093  1.00 44.96           C  
ATOM   1538  HA  SER A  96      20.504  -2.858 -44.460  1.00 44.96           H  
ATOM   1539  C   SER A  96      22.484  -3.449 -44.906  1.00 44.96           C  
ATOM   1540  CB  SER A  96      20.771  -2.487 -46.529  1.00 44.96           C  
ATOM   1541  HB2 SER A  96      19.923  -1.806 -46.599  1.00 44.96           H  
ATOM   1542  HB3 SER A  96      20.437  -3.489 -46.797  1.00 44.96           H  
ATOM   1543  O   SER A  96      22.534  -4.497 -45.554  1.00 44.96           O  
ATOM   1544  OG  SER A  96      21.785  -2.065 -47.423  1.00 44.96           O  
ATOM   1545  HG  SER A  96      22.347  -2.824 -47.599  1.00 44.96           H  
ATOM   1546  N   LYS A  97      23.458  -3.112 -44.051  1.00 34.54           N  
ATOM   1547  H   LYS A  97      23.315  -2.268 -43.514  1.00 34.54           H  
ATOM   1548  CA  LYS A  97      24.567  -4.006 -43.665  1.00 34.54           C  
ATOM   1549  HA  LYS A  97      24.733  -4.716 -44.476  1.00 34.54           H  
ATOM   1550  C   LYS A  97      24.229  -4.825 -42.405  1.00 34.54           C  
ATOM   1551  CB  LYS A  97      25.859  -3.200 -43.422  1.00 34.54           C  
ATOM   1552  HB2 LYS A  97      26.373  -3.649 -42.572  1.00 34.54           H  
ATOM   1553  HB3 LYS A  97      25.619  -2.176 -43.137  1.00 34.54           H  
ATOM   1554  O   LYS A  97      23.526  -4.318 -41.533  1.00 34.54           O  
ATOM   1555  CG  LYS A  97      26.829  -3.195 -44.617  1.00 34.54           C  
ATOM   1556  HG2 LYS A  97      26.496  -2.481 -45.370  1.00 34.54           H  
ATOM   1557  HG3 LYS A  97      26.859  -4.192 -45.057  1.00 34.54           H  
ATOM   1558  CD  LYS A  97      28.242  -2.840 -44.122  1.00 34.54           C  
ATOM   1559  HD2 LYS A  97      28.274  -1.796 -43.810  1.00 34.54           H  
ATOM   1560  HD3 LYS A  97      28.458  -3.461 -43.252  1.00 34.54           H  
ATOM   1561  CE  LYS A  97      29.326  -3.109 -45.172  1.00 34.54           C  
ATOM   1562  HE2 LYS A  97      29.408  -2.247 -45.835  1.00 34.54           H  
ATOM   1563  HE3 LYS A  97      29.020  -3.968 -45.769  1.00 34.54           H  
ATOM   1564  NZ  LYS A  97      30.629  -3.414 -44.514  1.00 34.54           N  
ATOM   1565  HZ1 LYS A  97      30.551  -4.208 -43.895  1.00 34.54           H  
ATOM   1566  HZ2 LYS A  97      30.946  -2.645 -43.942  1.00 34.54           H  
ATOM   1567  HZ3 LYS A  97      31.347  -3.644 -45.186  1.00 34.54           H  
ATOM   1568  N   PRO A  98      24.790  -6.038 -42.234  1.00 35.22           N  
ATOM   1569  CA  PRO A  98      24.877  -6.658 -40.914  1.00 35.22           C  
ATOM   1570  HA  PRO A  98      23.896  -6.690 -40.440  1.00 35.22           H  
ATOM   1571  C   PRO A  98      25.854  -5.875 -40.021  1.00 35.22           C  
ATOM   1572  CB  PRO A  98      25.378  -8.082 -41.174  1.00 35.22           C  
ATOM   1573  HB2 PRO A  98      25.927  -8.489 -40.326  1.00 35.22           H  
ATOM   1574  HB3 PRO A  98      24.534  -8.724 -41.427  1.00 35.22           H  
ATOM   1575  O   PRO A  98      26.845  -5.327 -40.504  1.00 35.22           O  
ATOM   1576  CG  PRO A  98      26.274  -7.908 -42.402  1.00 35.22           C  
ATOM   1577  HG2 PRO A  98      27.262  -7.567 -42.092  1.00 35.22           H  
ATOM   1578  HG3 PRO A  98      26.355  -8.831 -42.977  1.00 35.22           H  
ATOM   1579  CD  PRO A  98      25.573  -6.804 -43.198  1.00 35.22           C  
ATOM   1580  HD2 PRO A  98      24.903  -7.248 -43.935  1.00 35.22           H  
ATOM   1581  HD3 PRO A  98      26.318  -6.181 -43.693  1.00 35.22           H  
ATOM   1582  N   THR A  99      25.621  -5.869 -38.707  1.00 32.16           N  
ATOM   1583  H   THR A  99      24.773  -6.286 -38.350  1.00 32.16           H  
ATOM   1584  CA  THR A  99      26.649  -5.466 -37.738  1.00 32.16           C  
ATOM   1585  HA  THR A  99      27.247  -4.659 -38.161  1.00 32.16           H  
ATOM   1586  C   THR A  99      27.568  -6.655 -37.481  1.00 32.16           C  
ATOM   1587  CB  THR A  99      26.047  -4.953 -36.422  1.00 32.16           C  
ATOM   1588  HB  THR A  99      25.579  -5.777 -35.883  1.00 32.16           H  
ATOM   1589  O   THR A  99      27.191  -7.605 -36.798  1.00 32.16           O  
ATOM   1590  CG2 THR A  99      27.103  -4.300 -35.529  1.00 32.16           C  
ATOM   1591 HG21 THR A  99      26.627  -3.915 -34.627  1.00 32.16           H  
ATOM   1592 HG22 THR A  99      27.851  -5.038 -35.238  1.00 32.16           H  
ATOM   1593 HG23 THR A  99      27.595  -3.483 -36.056  1.00 32.16           H  
ATOM   1594  OG1 THR A  99      25.064  -3.976 -36.682  1.00 32.16           O  
ATOM   1595  HG1 THR A  99      25.442  -3.321 -37.273  1.00 32.16           H  
ATOM   1596  N   GLU A 100      28.764  -6.610 -38.058  1.00 29.95           N  
ATOM   1597  H   GLU A 100      28.982  -5.832 -38.664  1.00 29.95           H  
ATOM   1598  CA  GLU A 100      29.830  -7.586 -37.821  1.00 29.95           C  
ATOM   1599  HA  GLU A 100      29.432  -8.590 -37.970  1.00 29.95           H  
ATOM   1600  C   GLU A 100      30.292  -7.472 -36.352  1.00 29.95           C  
ATOM   1601  CB  GLU A 100      30.949  -7.355 -38.863  1.00 29.95           C  
ATOM   1602  HB2 GLU A 100      31.290  -6.322 -38.793  1.00 29.95           H  
ATOM   1603  HB3 GLU A 100      31.789  -8.015 -38.646  1.00 29.95           H  
ATOM   1604  O   GLU A 100      30.526  -6.368 -35.853  1.00 29.95           O  
ATOM   1605  CG  GLU A 100      30.445  -7.632 -40.300  1.00 29.95           C  
ATOM   1606  HG2 GLU A 100      30.322  -8.709 -40.420  1.00 29.95           H  
ATOM   1607  HG3 GLU A 100      29.459  -7.190 -40.440  1.00 29.95           H  
ATOM   1608  CD  GLU A 100      31.362  -7.083 -41.410  1.00 29.95           C  
ATOM   1609  OE1 GLU A 100      32.293  -7.815 -41.804  1.00 29.95           O  
ATOM   1610  OE2 GLU A 100      31.085  -5.963 -41.924  1.00 29.95           O  
ATOM   1611  N   VAL A 101      30.326  -8.591 -35.619  1.00 31.45           N  
ATOM   1612  H   VAL A 101      30.179  -9.483 -36.068  1.00 31.45           H  
ATOM   1613  CA  VAL A 101      30.453  -8.573 -34.150  1.00 31.45           C  
ATOM   1614  HA  VAL A 101      29.994  -7.653 -33.789  1.00 31.45           H  
ATOM   1615  C   VAL A 101      31.921  -8.558 -33.732  1.00 31.45           C  
ATOM   1616  CB  VAL A 101      29.702  -9.740 -33.471  1.00 31.45           C  
ATOM   1617  HB  VAL A 101      30.211 -10.679 -33.692  1.00 31.45           H  
ATOM   1618  O   VAL A 101      32.673  -9.478 -34.043  1.00 31.45           O  
ATOM   1619  CG1 VAL A 101      29.646  -9.542 -31.949  1.00 31.45           C  
ATOM   1620 HG11 VAL A 101      30.653  -9.477 -31.537  1.00 31.45           H  
ATOM   1621 HG12 VAL A 101      29.099  -8.632 -31.702  1.00 31.45           H  
ATOM   1622 HG13 VAL A 101      29.156 -10.399 -31.487  1.00 31.45           H  
ATOM   1623  CG2 VAL A 101      28.249  -9.852 -33.956  1.00 31.45           C  
ATOM   1624 HG21 VAL A 101      27.727  -8.908 -33.801  1.00 31.45           H  
ATOM   1625 HG22 VAL A 101      28.225 -10.100 -35.018  1.00 31.45           H  
ATOM   1626 HG23 VAL A 101      27.741 -10.647 -33.411  1.00 31.45           H  
ATOM   1627  N   ILE A 102      32.313  -7.536 -32.969  1.00 33.07           N  
ATOM   1628  H   ILE A 102      31.651  -6.796 -32.784  1.00 33.07           H  
ATOM   1629  CA  ILE A 102      33.599  -7.503 -32.263  1.00 33.07           C  
ATOM   1630  HA  ILE A 102      34.354  -7.989 -32.882  1.00 33.07           H  
ATOM   1631  C   ILE A 102      33.445  -8.334 -30.982  1.00 33.07           C  
ATOM   1632  CB  ILE A 102      34.074  -6.051 -32.004  1.00 33.07           C  
ATOM   1633  HB  ILE A 102      33.379  -5.574 -31.312  1.00 33.07           H  
ATOM   1634  O   ILE A 102      33.124  -7.806 -29.917  1.00 33.07           O  
ATOM   1635  CG1 ILE A 102      34.094  -5.224 -33.314  1.00 33.07           C  
ATOM   1636 HG12 ILE A 102      33.101  -5.231 -33.762  1.00 33.07           H  
ATOM   1637 HG13 ILE A 102      34.783  -5.685 -34.022  1.00 33.07           H  
ATOM   1638  CG2 ILE A 102      35.475  -6.071 -31.359  1.00 33.07           C  
ATOM   1639 HG21 ILE A 102      35.782  -5.065 -31.076  1.00 33.07           H  
ATOM   1640 HG22 ILE A 102      36.202  -6.493 -32.053  1.00 33.07           H  
ATOM   1641 HG23 ILE A 102      35.471  -6.676 -30.453  1.00 33.07           H  
ATOM   1642  CD1 ILE A 102      34.483  -3.751 -33.128  1.00 33.07           C  
ATOM   1643 HD11 ILE A 102      33.858  -3.296 -32.360  1.00 33.07           H  
ATOM   1644 HD12 ILE A 102      34.334  -3.220 -34.069  1.00 33.07           H  
ATOM   1645 HD13 ILE A 102      35.533  -3.665 -32.848  1.00 33.07           H  
ATOM   1646  N   GLU A 103      33.597  -9.652 -31.109  1.00 29.73           N  
ATOM   1647  H   GLU A 103      33.789 -10.032 -32.025  1.00 29.73           H  
ATOM   1648  CA  GLU A 103      33.662 -10.557 -29.957  1.00 29.73           C  
ATOM   1649  HA  GLU A 103      32.903 -10.240 -29.242  1.00 29.73           H  
ATOM   1650  C   GLU A 103      35.016 -10.415 -29.237  1.00 29.73           C  
ATOM   1651  CB  GLU A 103      33.318 -12.007 -30.356  1.00 29.73           C  
ATOM   1652  HB2 GLU A 103      34.030 -12.369 -31.098  1.00 29.73           H  
ATOM   1653  HB3 GLU A 103      33.385 -12.634 -29.466  1.00 29.73           H  
ATOM   1654  O   GLU A 103      36.023 -10.030 -29.833  1.00 29.73           O  
ATOM   1655  CG  GLU A 103      31.886 -12.092 -30.917  1.00 29.73           C  
ATOM   1656  HG2 GLU A 103      31.234 -11.498 -30.275  1.00 29.73           H  
ATOM   1657  HG3 GLU A 103      31.866 -11.645 -31.911  1.00 29.73           H  
ATOM   1658  CD  GLU A 103      31.322 -13.520 -30.998  1.00 29.73           C  
ATOM   1659  OE1 GLU A 103      30.240 -13.742 -30.403  1.00 29.73           O  
ATOM   1660  OE2 GLU A 103      31.937 -14.364 -31.686  1.00 29.73           O  
ATOM   1661  N   ILE A 104      35.022 -10.669 -27.927  1.00 34.26           N  
ATOM   1662  H   ILE A 104      34.200 -11.084 -27.511  1.00 34.26           H  
ATOM   1663  CA  ILE A 104      36.156 -10.432 -27.021  1.00 34.26           C  
ATOM   1664  HA  ILE A 104      37.036 -10.180 -27.614  1.00 34.26           H  
ATOM   1665  C   ILE A 104      36.411 -11.739 -26.248  1.00 34.26           C  
ATOM   1666  CB  ILE A 104      35.852  -9.243 -26.069  1.00 34.26           C  
ATOM   1667  HB  ILE A 104      34.993  -9.515 -25.457  1.00 34.26           H  
ATOM   1668  O   ILE A 104      35.433 -12.325 -25.775  1.00 34.26           O  
ATOM   1669  CG1 ILE A 104      35.493  -7.956 -26.855  1.00 34.26           C  
ATOM   1670 HG12 ILE A 104      34.643  -8.157 -27.507  1.00 34.26           H  
ATOM   1671 HG13 ILE A 104      36.335  -7.671 -27.486  1.00 34.26           H  
ATOM   1672  CG2 ILE A 104      37.039  -8.970 -25.124  1.00 34.26           C  
ATOM   1673 HG21 ILE A 104      36.774  -8.217 -24.382  1.00 34.26           H  
ATOM   1674 HG22 ILE A 104      37.303  -9.872 -24.571  1.00 34.26           H  
ATOM   1675 HG23 ILE A 104      37.906  -8.632 -25.691  1.00 34.26           H  
ATOM   1676  CD1 ILE A 104      35.096  -6.756 -25.982  1.00 34.26           C  
ATOM   1677 HD11 ILE A 104      35.958  -6.382 -25.430  1.00 34.26           H  
ATOM   1678 HD12 ILE A 104      34.724  -5.957 -26.622  1.00 34.26           H  
ATOM   1679 HD13 ILE A 104      34.310  -7.048 -25.286  1.00 34.26           H  
ATOM   1680  N   PRO A 105      37.666 -12.215 -26.124  1.00 34.98           N  
ATOM   1681  CA  PRO A 105      37.980 -13.444 -25.392  1.00 34.98           C  
ATOM   1682  HA  PRO A 105      37.337 -14.254 -25.736  1.00 34.98           H  
ATOM   1683  C   PRO A 105      37.795 -13.299 -23.869  1.00 34.98           C  
ATOM   1684  CB  PRO A 105      39.434 -13.768 -25.764  1.00 34.98           C  
ATOM   1685  HB2 PRO A 105      39.453 -14.350 -26.686  1.00 34.98           H  
ATOM   1686  HB3 PRO A 105      39.961 -14.300 -24.973  1.00 34.98           H  
ATOM   1687  O   PRO A 105      37.783 -12.189 -23.333  1.00 34.98           O  
ATOM   1688  CG  PRO A 105      40.041 -12.390 -26.021  1.00 34.98           C  
ATOM   1689  HG2 PRO A 105      40.299 -11.921 -25.071  1.00 34.98           H  
ATOM   1690  HG3 PRO A 105      40.913 -12.446 -26.673  1.00 34.98           H  
ATOM   1691  CD  PRO A 105      38.885 -11.635 -26.675  1.00 34.98           C  
ATOM   1692  HD2 PRO A 105      38.906 -11.795 -27.753  1.00 34.98           H  
ATOM   1693  HD3 PRO A 105      38.966 -10.572 -26.449  1.00 34.98           H  
ATOM   1694  N   ASP A 106      37.688 -14.435 -23.171  1.00 38.38           N  
ATOM   1695  H   ASP A 106      37.715 -15.310 -23.675  1.00 38.38           H  
ATOM   1696  CA  ASP A 106      37.898 -14.511 -21.717  1.00 38.38           C  
ATOM   1697  HA  ASP A 106      37.299 -13.738 -21.235  1.00 38.38           H  
ATOM   1698  C   ASP A 106      39.382 -14.220 -21.365  1.00 38.38           C  
ATOM   1699  CB  ASP A 106      37.428 -15.881 -21.171  1.00 38.38           C  
ATOM   1700  HB2 ASP A 106      37.756 -16.670 -21.848  1.00 38.38           H  
ATOM   1701  HB3 ASP A 106      37.921 -16.058 -20.215  1.00 38.38           H  
ATOM   1702  O   ASP A 106      40.272 -14.297 -22.212  1.00 38.38           O  
ATOM   1703  CG  ASP A 106      35.909 -15.999 -20.927  1.00 38.38           C  
ATOM   1704  OD1 ASP A 106      35.424 -15.479 -19.889  1.00 38.38           O  
ATOM   1705  OD2 ASP A 106      35.219 -16.689 -21.714  1.00 38.38           O  
ATOM   1706  N   GLU A 107      39.652 -13.852 -20.109  1.00 44.19           N  
ATOM   1707  H   GLU A 107      38.893 -13.885 -19.443  1.00 44.19           H  
ATOM   1708  CA  GLU A 107      40.909 -13.224 -19.646  1.00 44.19           C  
ATOM   1709  HA  GLU A 107      41.236 -12.542 -20.431  1.00 44.19           H  
ATOM   1710  C   GLU A 107      42.105 -14.207 -19.446  1.00 44.19           C  
ATOM   1711  CB  GLU A 107      40.616 -12.361 -18.383  1.00 44.19           C  
ATOM   1712  HB2 GLU A 107      40.290 -13.021 -17.579  1.00 44.19           H  
ATOM   1713  HB3 GLU A 107      41.540 -11.876 -18.068  1.00 44.19           H  
ATOM   1714  O   GLU A 107      42.806 -14.106 -18.438  1.00 44.19           O  
ATOM   1715  CG  GLU A 107      39.553 -11.252 -18.565  1.00 44.19           C  
ATOM   1716  HG2 GLU A 107      38.620 -11.703 -18.903  1.00 44.19           H  
ATOM   1717  HG3 GLU A 107      39.890 -10.572 -19.347  1.00 44.19           H  
ATOM   1718  CD  GLU A 107      39.271 -10.449 -17.270  1.00 44.19           C  
ATOM   1719  OE1 GLU A 107      39.879  -9.368 -17.075  1.00 44.19           O  
ATOM   1720  OE2 GLU A 107      38.393 -10.871 -16.475  1.00 44.19           O  
ATOM   1721  N   ASP A 108      42.340 -15.153 -20.372  1.00 45.35           N  
ATOM   1722  H   ASP A 108      41.721 -15.170 -21.170  1.00 45.35           H  
ATOM   1723  CA  ASP A 108      43.342 -16.245 -20.242  1.00 45.35           C  
ATOM   1724  HA  ASP A 108      43.870 -16.125 -19.296  1.00 45.35           H  
ATOM   1725  C   ASP A 108      44.471 -16.295 -21.322  1.00 45.35           C  
ATOM   1726  CB  ASP A 108      42.610 -17.609 -20.166  1.00 45.35           C  
ATOM   1727  HB2 ASP A 108      43.306 -18.393 -20.465  1.00 45.35           H  
ATOM   1728  HB3 ASP A 108      41.796 -17.619 -20.890  1.00 45.35           H  
ATOM   1729  O   ASP A 108      45.522 -16.874 -21.042  1.00 45.35           O  
ATOM   1730  CG  ASP A 108      42.077 -17.997 -18.770  1.00 45.35           C  
ATOM   1731  OD1 ASP A 108      42.900 -18.293 -17.871  1.00 45.35           O  
ATOM   1732  OD2 ASP A 108      40.836 -18.117 -18.611  1.00 45.35           O  
ATOM   1733  N   ASP A 109      44.315 -15.709 -22.523  1.00 38.40           N  
ATOM   1734  H   ASP A 109      43.466 -15.187 -22.688  1.00 38.40           H  
ATOM   1735  CA  ASP A 109      45.306 -15.765 -23.636  1.00 38.40           C  
ATOM   1736  HA  ASP A 109      46.043 -16.535 -23.408  1.00 38.40           H  
ATOM   1737  C   ASP A 109      46.097 -14.443 -23.833  1.00 38.40           C  
ATOM   1738  CB  ASP A 109      44.615 -16.171 -24.958  1.00 38.40           C  
ATOM   1739  HB2 ASP A 109      45.158 -15.720 -25.789  1.00 38.40           H  
ATOM   1740  HB3 ASP A 109      43.604 -15.764 -24.982  1.00 38.40           H  
ATOM   1741  O   ASP A 109      45.520 -13.360 -23.731  1.00 38.40           O  
ATOM   1742  CG  ASP A 109      44.584 -17.684 -25.220  1.00 38.40           C  
ATOM   1743  OD1 ASP A 109      45.679 -18.294 -25.229  1.00 38.40           O  
ATOM   1744  OD2 ASP A 109      43.481 -18.213 -25.494  1.00 38.40           O  
ATOM   1745  N   ASP A 110      47.402 -14.523 -24.164  1.00 46.91           N  
ATOM   1746  H   ASP A 110      47.790 -15.451 -24.258  1.00 46.91           H  
ATOM   1747  CA  ASP A 110      48.340 -13.365 -24.178  1.00 46.91           C  
ATOM   1748  HA  ASP A 110      47.757 -12.445 -24.147  1.00 46.91           H  
ATOM   1749  C   ASP A 110      49.259 -13.253 -25.432  1.00 46.91           C  
ATOM   1750  CB  ASP A 110      49.168 -13.416 -22.872  1.00 46.91           C  
ATOM   1751  HB2 ASP A 110      49.861 -14.255 -22.934  1.00 46.91           H  
ATOM   1752  HB3 ASP A 110      48.491 -13.618 -22.042  1.00 46.91           H  
ATOM   1753  O   ASP A 110      49.467 -12.151 -25.940  1.00 46.91           O  
ATOM   1754  CG  ASP A 110      49.948 -12.133 -22.519  1.00 46.91           C  
ATOM   1755  OD1 ASP A 110      49.334 -11.041 -22.477  1.00 46.91           O  
ATOM   1756  OD2 ASP A 110      51.151 -12.259 -22.183  1.00 46.91           O  
ATOM   1757  N   ASP A 111      49.787 -14.358 -25.990  1.00 46.80           N  
ATOM   1758  H   ASP A 111      49.561 -15.255 -25.584  1.00 46.80           H  
ATOM   1759  CA  ASP A 111      50.761 -14.338 -27.113  1.00 46.80           C  
ATOM   1760  HA  ASP A 111      51.182 -13.334 -27.180  1.00 46.80           H  
ATOM   1761  C   ASP A 111      50.112 -14.627 -28.485  1.00 46.80           C  
ATOM   1762  CB  ASP A 111      51.957 -15.266 -26.809  1.00 46.80           C  
ATOM   1763  HB2 ASP A 111      51.609 -16.298 -26.774  1.00 46.80           H  
ATOM   1764  HB3 ASP A 111      52.346 -15.014 -25.823  1.00 46.80           H  
ATOM   1765  O   ASP A 111      50.118 -15.755 -28.986  1.00 46.80           O  
ATOM   1766  CG  ASP A 111      53.118 -15.154 -27.821  1.00 46.80           C  
ATOM   1767  OD1 ASP A 111      53.123 -14.213 -28.652  1.00 46.80           O  
ATOM   1768  OD2 ASP A 111      54.044 -15.996 -27.731  1.00 46.80           O  
ATOM   1769  N   VAL A 112      49.526 -13.592 -29.103  1.00 38.10           N  
ATOM   1770  H   VAL A 112      49.531 -12.707 -28.616  1.00 38.10           H  
ATOM   1771  CA  VAL A 112      48.928 -13.639 -30.454  1.00 38.10           C  
ATOM   1772  HA  VAL A 112      49.354 -14.494 -30.979  1.00 38.10           H  
ATOM   1773  C   VAL A 112      49.298 -12.375 -31.245  1.00 38.10           C  
ATOM   1774  CB  VAL A 112      47.396 -13.843 -30.394  1.00 38.10           C  
ATOM   1775  HB  VAL A 112      46.937 -12.962 -29.945  1.00 38.10           H  
ATOM   1776  O   VAL A 112      49.366 -11.276 -30.696  1.00 38.10           O  
ATOM   1777  CG1 VAL A 112      46.795 -14.043 -31.797  1.00 38.10           C  
ATOM   1778 HG11 VAL A 112      45.727 -14.241 -31.711  1.00 38.10           H  
ATOM   1779 HG12 VAL A 112      47.274 -14.887 -32.292  1.00 38.10           H  
ATOM   1780 HG13 VAL A 112      46.917 -13.140 -32.396  1.00 38.10           H  
ATOM   1781  CG2 VAL A 112      46.992 -15.073 -29.568  1.00 38.10           C  
ATOM   1782 HG21 VAL A 112      47.484 -15.966 -29.952  1.00 38.10           H  
ATOM   1783 HG22 VAL A 112      45.911 -15.212 -29.592  1.00 38.10           H  
ATOM   1784 HG23 VAL A 112      47.282 -14.935 -28.527  1.00 38.10           H  
ATOM   1785  N   MET A 113      49.546 -12.507 -32.555  1.00 39.54           N  
ATOM   1786  H   MET A 113      49.403 -13.416 -32.970  1.00 39.54           H  
ATOM   1787  CA  MET A 113      50.191 -11.469 -33.377  1.00 39.54           C  
ATOM   1788  HA  MET A 113      50.261 -10.551 -32.793  1.00 39.54           H  
ATOM   1789  C   MET A 113      49.445 -11.095 -34.673  1.00 39.54           C  
ATOM   1790  CB  MET A 113      51.627 -11.921 -33.705  1.00 39.54           C  
ATOM   1791  HB2 MET A 113      51.622 -12.966 -34.017  1.00 39.54           H  
ATOM   1792  HB3 MET A 113      52.019 -11.327 -34.531  1.00 39.54           H  
ATOM   1793  O   MET A 113      48.741 -11.902 -35.272  1.00 39.54           O  
ATOM   1794  CG  MET A 113      52.581 -11.744 -32.520  1.00 39.54           C  
ATOM   1795  HG2 MET A 113      52.197 -12.276 -31.650  1.00 39.54           H  
ATOM   1796  HG3 MET A 113      52.618 -10.684 -32.268  1.00 39.54           H  
ATOM   1797  SD  MET A 113      54.277 -12.298 -32.855  1.00 39.54           S  
ATOM   1798  CE  MET A 113      54.181 -13.998 -32.214  1.00 39.54           C  
ATOM   1799  HE1 MET A 113      55.015 -14.178 -31.536  1.00 39.54           H  
ATOM   1800  HE2 MET A 113      53.261 -14.150 -31.650  1.00 39.54           H  
ATOM   1801  HE3 MET A 113      54.221 -14.708 -33.040  1.00 39.54           H  
ATOM   1802  N   SER A 114      49.739  -9.881 -35.158  1.00 41.94           N  
ATOM   1803  H   SER A 114      50.346  -9.319 -34.579  1.00 41.94           H  
ATOM   1804  CA  SER A 114      49.585  -9.418 -36.552  1.00 41.94           C  
ATOM   1805  HA  SER A 114      49.997  -8.409 -36.575  1.00 41.94           H  
ATOM   1806  C   SER A 114      48.166  -9.274 -37.134  1.00 41.94           C  
ATOM   1807  CB  SER A 114      50.492 -10.237 -37.480  1.00 41.94           C  
ATOM   1808  HB2 SER A 114      50.390  -9.873 -38.502  1.00 41.94           H  
ATOM   1809  HB3 SER A 114      50.199 -11.286 -37.447  1.00 41.94           H  
ATOM   1810  O   SER A 114      47.747 -10.035 -38.002  1.00 41.94           O  
ATOM   1811  OG  SER A 114      51.843 -10.096 -37.076  1.00 41.94           O  
ATOM   1812  HG  SER A 114      52.331 -10.857 -37.400  1.00 41.94           H  
ATOM   1813  N   VAL A 115      47.502  -8.164 -36.789  1.00 33.78           N  
ATOM   1814  H   VAL A 115      47.912  -7.583 -36.072  1.00 33.78           H  
ATOM   1815  CA  VAL A 115      46.443  -7.529 -37.608  1.00 33.78           C  
ATOM   1816  HA  VAL A 115      46.219  -8.169 -38.461  1.00 33.78           H  
ATOM   1817  C   VAL A 115      46.981  -6.193 -38.150  1.00 33.78           C  
ATOM   1818  CB  VAL A 115      45.137  -7.349 -36.805  1.00 33.78           C  
ATOM   1819  HB  VAL A 115      45.326  -6.685 -35.961  1.00 33.78           H  
ATOM   1820  O   VAL A 115      47.764  -5.532 -37.467  1.00 33.78           O  
ATOM   1821  CG1 VAL A 115      44.012  -6.744 -37.658  1.00 33.78           C  
ATOM   1822 HG11 VAL A 115      43.093  -6.698 -37.074  1.00 33.78           H  
ATOM   1823 HG12 VAL A 115      44.264  -5.728 -37.961  1.00 33.78           H  
ATOM   1824 HG13 VAL A 115      43.836  -7.359 -38.541  1.00 33.78           H  
ATOM   1825  CG2 VAL A 115      44.625  -8.691 -36.266  1.00 33.78           C  
ATOM   1826 HG21 VAL A 115      43.688  -8.548 -35.727  1.00 33.78           H  
ATOM   1827 HG22 VAL A 115      44.463  -9.390 -37.087  1.00 33.78           H  
ATOM   1828 HG23 VAL A 115      45.348  -9.123 -35.574  1.00 33.78           H  
ATOM   1829  N   GLY A 116      46.607  -5.790 -39.372  1.00 30.32           N  
ATOM   1830  H   GLY A 116      45.902  -6.320 -39.864  1.00 30.32           H  
ATOM   1831  CA  GLY A 116      47.207  -4.641 -40.071  1.00 30.32           C  
ATOM   1832  HA2 GLY A 116      47.779  -4.037 -39.367  1.00 30.32           H  
ATOM   1833  HA3 GLY A 116      47.906  -5.020 -40.817  1.00 30.32           H  
ATOM   1834  C   GLY A 116      46.221  -3.707 -40.786  1.00 30.32           C  
ATOM   1835  O   GLY A 116      45.029  -3.987 -40.865  1.00 30.32           O  
ATOM   1836  N   SER A 117      46.756  -2.590 -41.301  1.00 32.03           N  
ATOM   1837  H   SER A 117      47.746  -2.460 -41.147  1.00 32.03           H  
ATOM   1838  CA  SER A 117      46.124  -1.650 -42.254  1.00 32.03           C  
ATOM   1839  HA  SER A 117      46.646  -0.698 -42.154  1.00 32.03           H  
ATOM   1840  C   SER A 117      44.629  -1.335 -42.017  1.00 32.03           C  
ATOM   1841  CB  SER A 117      46.382  -2.121 -43.697  1.00 32.03           C  
ATOM   1842  HB2 SER A 117      47.456  -2.130 -43.884  1.00 32.03           H  
ATOM   1843  HB3 SER A 117      45.917  -1.427 -44.397  1.00 32.03           H  
ATOM   1844  O   SER A 117      43.777  -1.722 -42.810  1.00 32.03           O  
ATOM   1845  OG  SER A 117      45.873  -3.421 -43.913  1.00 32.03           O  
ATOM   1846  HG  SER A 117      44.952  -3.413 -43.642  1.00 32.03           H  
ATOM   1847  N   GLY A 118      44.229  -0.622 -40.959  1.00 41.79           N  
ATOM   1848  H   GLY A 118      43.226  -0.545 -40.878  1.00 41.79           H  
ATOM   1849  CA  GLY A 118      45.055   0.004 -39.918  1.00 41.79           C  
ATOM   1850  HA2 GLY A 118      44.441   0.143 -39.029  1.00 41.79           H  
ATOM   1851  HA3 GLY A 118      45.874  -0.661 -39.645  1.00 41.79           H  
ATOM   1852  C   GLY A 118      45.645   1.368 -40.303  1.00 41.79           C  
ATOM   1853  O   GLY A 118      46.856   1.475 -40.453  1.00 41.79           O  
ATOM   1854  N   GLU A 119      44.806   2.406 -40.436  1.00 33.52           N  
ATOM   1855  H   GLU A 119      43.815   2.222 -40.379  1.00 33.52           H  
ATOM   1856  CA  GLU A 119      45.244   3.792 -40.720  1.00 33.52           C  
ATOM   1857  HA  GLU A 119      46.331   3.841 -40.652  1.00 33.52           H  
ATOM   1858  C   GLU A 119      44.704   4.819 -39.703  1.00 33.52           C  
ATOM   1859  CB  GLU A 119      44.870   4.166 -42.168  1.00 33.52           C  
ATOM   1860  HB2 GLU A 119      45.240   3.379 -42.825  1.00 33.52           H  
ATOM   1861  HB3 GLU A 119      43.785   4.191 -42.272  1.00 33.52           H  
ATOM   1862  O   GLU A 119      45.485   5.506 -39.038  1.00 33.52           O  
ATOM   1863  CG  GLU A 119      45.493   5.499 -42.631  1.00 33.52           C  
ATOM   1864  HG2 GLU A 119      46.187   5.867 -41.875  1.00 33.52           H  
ATOM   1865  HG3 GLU A 119      46.082   5.299 -43.526  1.00 33.52           H  
ATOM   1866  CD  GLU A 119      44.457   6.592 -42.939  1.00 33.52           C  
ATOM   1867  OE1 GLU A 119      44.587   7.233 -44.002  1.00 33.52           O  
ATOM   1868  OE2 GLU A 119      43.581   6.831 -42.072  1.00 33.52           O  
ATOM   1869  N   ALA A 120      43.381   4.877 -39.503  1.00 38.34           N  
ATOM   1870  H   ALA A 120      42.801   4.368 -40.154  1.00 38.34           H  
ATOM   1871  CA  ALA A 120      42.710   5.936 -38.731  1.00 38.34           C  
ATOM   1872  HA  ALA A 120      42.923   6.886 -39.222  1.00 38.34           H  
ATOM   1873  C   ALA A 120      43.161   6.075 -37.256  1.00 38.34           C  
ATOM   1874  CB  ALA A 120      41.200   5.684 -38.820  1.00 38.34           C  
ATOM   1875  HB1 ALA A 120      40.666   6.482 -38.305  1.00 38.34           H  
ATOM   1876  HB2 ALA A 120      40.947   4.730 -38.357  1.00 38.34           H  
ATOM   1877  HB3 ALA A 120      40.888   5.675 -39.865  1.00 38.34           H  
ATOM   1878  O   ALA A 120      43.045   7.150 -36.667  1.00 38.34           O  
ATOM   1879  N   VAL A 121      43.732   5.014 -36.671  1.00 39.17           N  
ATOM   1880  H   VAL A 121      43.818   4.182 -37.237  1.00 39.17           H  
ATOM   1881  CA  VAL A 121      44.301   4.984 -35.305  1.00 39.17           C  
ATOM   1882  HA  VAL A 121      43.514   5.254 -34.600  1.00 39.17           H  
ATOM   1883  C   VAL A 121      45.450   5.998 -35.127  1.00 39.17           C  
ATOM   1884  CB  VAL A 121      44.796   3.555 -34.969  1.00 39.17           C  
ATOM   1885  HB  VAL A 121      45.707   3.359 -35.534  1.00 39.17           H  
ATOM   1886  O   VAL A 121      45.740   6.430 -34.012  1.00 39.17           O  
ATOM   1887  CG1 VAL A 121      45.099   3.369 -33.476  1.00 39.17           C  
ATOM   1888 HG11 VAL A 121      45.878   4.059 -33.153  1.00 39.17           H  
ATOM   1889 HG12 VAL A 121      45.454   2.354 -33.295  1.00 39.17           H  
ATOM   1890 HG13 VAL A 121      44.196   3.538 -32.891  1.00 39.17           H  
ATOM   1891  CG2 VAL A 121      43.769   2.471 -35.340  1.00 39.17           C  
ATOM   1892 HG21 VAL A 121      43.627   2.423 -36.420  1.00 39.17           H  
ATOM   1893 HG22 VAL A 121      44.124   1.493 -35.014  1.00 39.17           H  
ATOM   1894 HG23 VAL A 121      42.814   2.680 -34.858  1.00 39.17           H  
ATOM   1895  N   SER A 122      46.080   6.422 -36.227  1.00 34.99           N  
ATOM   1896  H   SER A 122      45.752   6.060 -37.112  1.00 34.99           H  
ATOM   1897  CA  SER A 122      47.221   7.352 -36.285  1.00 34.99           C  
ATOM   1898  HA  SER A 122      48.073   6.883 -35.794  1.00 34.99           H  
ATOM   1899  C   SER A 122      47.019   8.719 -35.610  1.00 34.99           C  
ATOM   1900  CB  SER A 122      47.591   7.591 -37.757  1.00 34.99           C  
ATOM   1901  HB2 SER A 122      48.367   8.354 -37.818  1.00 34.99           H  
ATOM   1902  HB3 SER A 122      47.984   6.667 -38.183  1.00 34.99           H  
ATOM   1903  O   SER A 122      48.006   9.395 -35.321  1.00 34.99           O  
ATOM   1904  OG  SER A 122      46.463   8.001 -38.512  1.00 34.99           O  
ATOM   1905  HG  SER A 122      46.073   7.210 -38.893  1.00 34.99           H  
ATOM   1906  N   LYS A 123      45.772   9.138 -35.356  1.00 36.62           N  
ATOM   1907  H   LYS A 123      45.022   8.518 -35.627  1.00 36.62           H  
ATOM   1908  CA  LYS A 123      45.417  10.498 -34.898  1.00 36.62           C  
ATOM   1909  HA  LYS A 123      46.287  11.143 -35.014  1.00 36.62           H  
ATOM   1910  C   LYS A 123      45.074  10.598 -33.399  1.00 36.62           C  
ATOM   1911  CB  LYS A 123      44.312  11.050 -35.824  1.00 36.62           C  
ATOM   1912  HB2 LYS A 123      43.481  10.344 -35.838  1.00 36.62           H  
ATOM   1913  HB3 LYS A 123      43.945  12.002 -35.440  1.00 36.62           H  
ATOM   1914  O   LYS A 123      44.724  11.675 -32.929  1.00 36.62           O  
ATOM   1915  CG  LYS A 123      44.840  11.270 -37.258  1.00 36.62           C  
ATOM   1916  HG2 LYS A 123      45.463  12.164 -37.273  1.00 36.62           H  
ATOM   1917  HG3 LYS A 123      45.461  10.425 -37.553  1.00 36.62           H  
ATOM   1918  CD  LYS A 123      43.726  11.404 -38.307  1.00 36.62           C  
ATOM   1919  HD2 LYS A 123      43.144  12.307 -38.124  1.00 36.62           H  
ATOM   1920  HD3 LYS A 123      43.075  10.533 -38.230  1.00 36.62           H  
ATOM   1921  CE  LYS A 123      44.363  11.444 -39.706  1.00 36.62           C  
ATOM   1922  HE2 LYS A 123      45.151  10.692 -39.740  1.00 36.62           H  
ATOM   1923  HE3 LYS A 123      44.830  12.418 -39.853  1.00 36.62           H  
ATOM   1924  NZ  LYS A 123      43.388  11.161 -40.793  1.00 36.62           N  
ATOM   1925  HZ1 LYS A 123      43.839  11.199 -41.696  1.00 36.62           H  
ATOM   1926  HZ2 LYS A 123      43.031  10.220 -40.709  1.00 36.62           H  
ATOM   1927  HZ3 LYS A 123      42.614  11.810 -40.782  1.00 36.62           H  
ATOM   1928  N   ILE A 124      45.179   9.502 -32.642  1.00 37.38           N  
ATOM   1929  H   ILE A 124      45.508   8.656 -33.084  1.00 37.38           H  
ATOM   1930  CA  ILE A 124      44.847   9.458 -31.204  1.00 37.38           C  
ATOM   1931  HA  ILE A 124      43.904   9.988 -31.076  1.00 37.38           H  
ATOM   1932  C   ILE A 124      45.933  10.176 -30.363  1.00 37.38           C  
ATOM   1933  CB  ILE A 124      44.621   7.989 -30.759  1.00 37.38           C  
ATOM   1934  HB  ILE A 124      45.527   7.426 -30.983  1.00 37.38           H  
ATOM   1935  O   ILE A 124      47.126   9.937 -30.587  1.00 37.38           O  
ATOM   1936  CG1 ILE A 124      43.445   7.364 -31.552  1.00 37.38           C  
ATOM   1937 HG12 ILE A 124      42.531   7.920 -31.344  1.00 37.38           H  
ATOM   1938 HG13 ILE A 124      43.643   7.442 -32.621  1.00 37.38           H  
ATOM   1939  CG2 ILE A 124      44.349   7.866 -29.246  1.00 37.38           C  
ATOM   1940 HG21 ILE A 124      44.298   6.817 -28.955  1.00 37.38           H  
ATOM   1941 HG22 ILE A 124      45.155   8.318 -28.668  1.00 37.38           H  
ATOM   1942 HG23 ILE A 124      43.405   8.347 -28.992  1.00 37.38           H  
ATOM   1943  CD1 ILE A 124      43.196   5.880 -31.253  1.00 37.38           C  
ATOM   1944 HD11 ILE A 124      42.496   5.479 -31.985  1.00 37.38           H  
ATOM   1945 HD12 ILE A 124      42.763   5.758 -30.260  1.00 37.38           H  
ATOM   1946 HD13 ILE A 124      44.135   5.329 -31.315  1.00 37.38           H  
ATOM   1947  N   PRO A 125      45.572  11.024 -29.373  1.00 38.44           N  
ATOM   1948  CA  PRO A 125      46.539  11.691 -28.499  1.00 38.44           C  
ATOM   1949  HA  PRO A 125      47.233  12.260 -29.118  1.00 38.44           H  
ATOM   1950  C   PRO A 125      47.354  10.702 -27.649  1.00 38.44           C  
ATOM   1951  CB  PRO A 125      45.734  12.676 -27.642  1.00 38.44           C  
ATOM   1952  HB2 PRO A 125      45.692  13.644 -28.143  1.00 38.44           H  
ATOM   1953  HB3 PRO A 125      46.141  12.790 -26.637  1.00 38.44           H  
ATOM   1954  O   PRO A 125      46.917   9.605 -27.300  1.00 38.44           O  
ATOM   1955  CG  PRO A 125      44.338  12.059 -27.618  1.00 38.44           C  
ATOM   1956  HG2 PRO A 125      43.566  12.808 -27.443  1.00 38.44           H  
ATOM   1957  HG3 PRO A 125      44.295  11.277 -26.859  1.00 38.44           H  
ATOM   1958  CD  PRO A 125      44.222  11.435 -29.008  1.00 38.44           C  
ATOM   1959  HD2 PRO A 125      43.528  10.595 -28.976  1.00 38.44           H  
ATOM   1960  HD3 PRO A 125      43.869  12.183 -29.718  1.00 38.44           H  
ATOM   1961  N   LYS A 126      48.579  11.098 -27.293  1.00 45.09           N  
ATOM   1962  H   LYS A 126      48.838  12.048 -27.519  1.00 45.09           H  
ATOM   1963  CA  LYS A 126      49.616  10.196 -26.749  1.00 45.09           C  
ATOM   1964  HA  LYS A 126      49.494   9.227 -27.233  1.00 45.09           H  
ATOM   1965  C   LYS A 126      49.474   9.901 -25.246  1.00 45.09           C  
ATOM   1966  CB  LYS A 126      51.011  10.739 -27.123  1.00 45.09           C  
ATOM   1967  HB2 LYS A 126      51.776  10.076 -26.718  1.00 45.09           H  
ATOM   1968  HB3 LYS A 126      51.140  11.726 -26.680  1.00 45.09           H  
ATOM   1969  O   LYS A 126      50.346   9.269 -24.653  1.00 45.09           O  
ATOM   1970  CG  LYS A 126      51.194  10.825 -28.650  1.00 45.09           C  
ATOM   1971  HG2 LYS A 126      50.417  11.460 -29.076  1.00 45.09           H  
ATOM   1972  HG3 LYS A 126      51.095   9.828 -29.077  1.00 45.09           H  
ATOM   1973  CD  LYS A 126      52.553  11.412 -29.052  1.00 45.09           C  
ATOM   1974  HD2 LYS A 126      52.665  12.395 -28.594  1.00 45.09           H  
ATOM   1975  HD3 LYS A 126      53.352  10.757 -28.705  1.00 45.09           H  
ATOM   1976  CE  LYS A 126      52.594  11.541 -30.581  1.00 45.09           C  
ATOM   1977  HE2 LYS A 126      52.517  10.545 -31.018  1.00 45.09           H  
ATOM   1978  HE3 LYS A 126      51.717  12.104 -30.901  1.00 45.09           H  
ATOM   1979  NZ  LYS A 126      53.825  12.221 -31.055  1.00 45.09           N  
ATOM   1980  HZ1 LYS A 126      53.811  12.301 -32.062  1.00 45.09           H  
ATOM   1981  HZ2 LYS A 126      54.648  11.702 -30.784  1.00 45.09           H  
ATOM   1982  HZ3 LYS A 126      53.882  13.152 -30.669  1.00 45.09           H  
ATOM   1983  N   GLU A 127      48.389  10.344 -24.618  1.00 47.62           N  
ATOM   1984  H   GLU A 127      47.672  10.767 -25.189  1.00 47.62           H  
ATOM   1985  CA  GLU A 127      48.281  10.553 -23.168  1.00 47.62           C  
ATOM   1986  HA  GLU A 127      49.276  10.805 -22.803  1.00 47.62           H  
ATOM   1987  C   GLU A 127      47.884   9.299 -22.375  1.00 47.62           C  
ATOM   1988  CB  GLU A 127      47.418  11.787 -22.878  1.00 47.62           C  
ATOM   1989  HB2 GLU A 127      47.393  11.945 -21.800  1.00 47.62           H  
ATOM   1990  HB3 GLU A 127      46.403  11.635 -23.244  1.00 47.62           H  
ATOM   1991  O   GLU A 127      47.005   9.297 -21.513  1.00 47.62           O  
ATOM   1992  CG  GLU A 127      48.049  13.010 -23.560  1.00 47.62           C  
ATOM   1993  HG2 GLU A 127      49.128  12.991 -23.411  1.00 47.62           H  
ATOM   1994  HG3 GLU A 127      47.864  12.963 -24.633  1.00 47.62           H  
ATOM   1995  CD  GLU A 127      47.499  14.307 -22.982  1.00 47.62           C  
ATOM   1996  OE1 GLU A 127      47.899  14.617 -21.840  1.00 47.62           O  
ATOM   1997  OE2 GLU A 127      46.718  14.956 -23.708  1.00 47.62           O  
ATOM   1998  N   LYS A 128      48.629   8.210 -22.590  1.00 49.09           N  
ATOM   1999  H   LYS A 128      49.353   8.292 -23.290  1.00 49.09           H  
ATOM   2000  CA  LYS A 128      48.523   6.960 -21.812  1.00 49.09           C  
ATOM   2001  HA  LYS A 128      47.459   6.771 -21.673  1.00 49.09           H  
ATOM   2002  C   LYS A 128      49.074   7.082 -20.373  1.00 49.09           C  
ATOM   2003  CB  LYS A 128      49.089   5.774 -22.620  1.00 49.09           C  
ATOM   2004  HB2 LYS A 128      50.148   5.936 -22.820  1.00 49.09           H  
ATOM   2005  HB3 LYS A 128      48.981   4.864 -22.029  1.00 49.09           H  
ATOM   2006  O   LYS A 128      49.381   6.070 -19.744  1.00 49.09           O  
ATOM   2007  CG  LYS A 128      48.329   5.587 -23.949  1.00 49.09           C  
ATOM   2008  HG2 LYS A 128      47.259   5.576 -23.742  1.00 49.09           H  
ATOM   2009  HG3 LYS A 128      48.543   6.428 -24.609  1.00 49.09           H  
ATOM   2010  CD  LYS A 128      48.696   4.284 -24.676  1.00 49.09           C  
ATOM   2011  HD2 LYS A 128      49.760   4.288 -24.913  1.00 49.09           H  
ATOM   2012  HD3 LYS A 128      48.474   3.439 -24.023  1.00 49.09           H  
ATOM   2013  CE  LYS A 128      47.868   4.174 -25.966  1.00 49.09           C  
ATOM   2014  HE2 LYS A 128      46.816   4.297 -25.711  1.00 49.09           H  
ATOM   2015  HE3 LYS A 128      48.138   5.001 -26.624  1.00 49.09           H  
ATOM   2016  NZ  LYS A 128      48.064   2.877 -26.666  1.00 49.09           N  
ATOM   2017  HZ1 LYS A 128      47.777   2.105 -26.081  1.00 49.09           H  
ATOM   2018  HZ2 LYS A 128      49.031   2.745 -26.926  1.00 49.09           H  
ATOM   2019  HZ3 LYS A 128      47.506   2.844 -27.507  1.00 49.09           H  
ATOM   2020  N   HIS A 129      49.173   8.311 -19.857  1.00 48.91           N  
ATOM   2021  H   HIS A 129      48.836   9.059 -20.444  1.00 48.91           H  
ATOM   2022  CA  HIS A 129      49.365   8.641 -18.443  1.00 48.91           C  
ATOM   2023  HA  HIS A 129      49.809   7.785 -17.935  1.00 48.91           H  
ATOM   2024  C   HIS A 129      47.997   8.899 -17.789  1.00 48.91           C  
ATOM   2025  CB  HIS A 129      50.342   9.820 -18.309  1.00 48.91           C  
ATOM   2026  HB2 HIS A 129      51.143   9.704 -19.039  1.00 48.91           H  
ATOM   2027  HB3 HIS A 129      49.833  10.761 -18.520  1.00 48.91           H  
ATOM   2028  O   HIS A 129      47.575   8.093 -16.963  1.00 48.91           O  
ATOM   2029  CG  HIS A 129      50.974   9.892 -16.944  1.00 48.91           C  
ATOM   2030  CD2 HIS A 129      52.208   9.412 -16.597  1.00 48.91           C  
ATOM   2031  HD2 HIS A 129      52.913   8.938 -17.264  1.00 48.91           H  
ATOM   2032  ND1 HIS A 129      50.413  10.404 -15.799  1.00 48.91           N  
ATOM   2033  HD1 HIS A 129      49.487  10.789 -15.678  1.00 48.91           H  
ATOM   2034  CE1 HIS A 129      51.278  10.228 -14.789  1.00 48.91           C  
ATOM   2035  HE1 HIS A 129      51.086  10.523 -13.767  1.00 48.91           H  
ATOM   2036  NE2 HIS A 129      52.391   9.612 -15.227  1.00 48.91           N  
ATOM   2037  N   LEU A 130      47.234   9.880 -18.295  1.00 45.36           N  
ATOM   2038  H   LEU A 130      47.643  10.513 -18.967  1.00 45.36           H  
ATOM   2039  CA  LEU A 130      45.862  10.183 -17.858  1.00 45.36           C  
ATOM   2040  HA  LEU A 130      45.890  10.545 -16.831  1.00 45.36           H  
ATOM   2041  C   LEU A 130      44.956   8.943 -17.885  1.00 45.36           C  
ATOM   2042  CB  LEU A 130      45.260  11.276 -18.767  1.00 45.36           C  
ATOM   2043  HB2 LEU A 130      45.235  10.902 -19.791  1.00 45.36           H  
ATOM   2044  HB3 LEU A 130      44.230  11.447 -18.456  1.00 45.36           H  
ATOM   2045  O   LEU A 130      44.234   8.673 -16.928  1.00 45.36           O  
ATOM   2046  CG  LEU A 130      45.990  12.633 -18.769  1.00 45.36           C  
ATOM   2047  HG  LEU A 130      47.018  12.488 -19.101  1.00 45.36           H  
ATOM   2048  CD1 LEU A 130      45.293  13.576 -19.748  1.00 45.36           C  
ATOM   2049 HD11 LEU A 130      45.846  14.514 -19.808  1.00 45.36           H  
ATOM   2050 HD12 LEU A 130      45.283  13.142 -20.747  1.00 45.36           H  
ATOM   2051 HD13 LEU A 130      44.271  13.779 -19.428  1.00 45.36           H  
ATOM   2052  CD2 LEU A 130      46.000  13.290 -17.389  1.00 45.36           C  
ATOM   2053 HD21 LEU A 130      46.470  14.271 -17.458  1.00 45.36           H  
ATOM   2054 HD22 LEU A 130      44.982  13.406 -17.018  1.00 45.36           H  
ATOM   2055 HD23 LEU A 130      46.577  12.687 -16.687  1.00 45.36           H  
ATOM   2056  N   LEU A 131      45.055   8.119 -18.936  1.00 47.28           N  
ATOM   2057  H   LEU A 131      45.611   8.431 -19.719  1.00 47.28           H  
ATOM   2058  CA  LEU A 131      44.308   6.858 -19.034  1.00 47.28           C  
ATOM   2059  HA  LEU A 131      43.248   7.093 -18.937  1.00 47.28           H  
ATOM   2060  C   LEU A 131      44.663   5.864 -17.908  1.00 47.28           C  
ATOM   2061  CB  LEU A 131      44.560   6.257 -20.430  1.00 47.28           C  
ATOM   2062  HB2 LEU A 131      44.291   7.000 -21.180  1.00 47.28           H  
ATOM   2063  HB3 LEU A 131      45.626   6.049 -20.524  1.00 47.28           H  
ATOM   2064  O   LEU A 131      43.785   5.177 -17.389  1.00 47.28           O  
ATOM   2065  CG  LEU A 131      43.786   4.957 -20.725  1.00 47.28           C  
ATOM   2066  HG  LEU A 131      44.076   4.189 -20.007  1.00 47.28           H  
ATOM   2067  CD1 LEU A 131      42.270   5.146 -20.666  1.00 47.28           C  
ATOM   2068 HD11 LEU A 131      41.965   5.961 -21.323  1.00 47.28           H  
ATOM   2069 HD12 LEU A 131      41.959   5.371 -19.646  1.00 47.28           H  
ATOM   2070 HD13 LEU A 131      41.766   4.231 -20.979  1.00 47.28           H  
ATOM   2071  CD2 LEU A 131      44.158   4.458 -22.122  1.00 47.28           C  
ATOM   2072 HD21 LEU A 131      43.640   3.521 -22.323  1.00 47.28           H  
ATOM   2073 HD22 LEU A 131      45.233   4.288 -22.179  1.00 47.28           H  
ATOM   2074 HD23 LEU A 131      43.862   5.195 -22.869  1.00 47.28           H  
ATOM   2075  N   ARG A 132      45.935   5.802 -17.489  1.00 51.90           N  
ATOM   2076  H   ARG A 132      46.571   6.506 -17.835  1.00 51.90           H  
ATOM   2077  CA  ARG A 132      46.376   4.976 -16.350  1.00 51.90           C  
ATOM   2078  HA  ARG A 132      45.905   3.995 -16.417  1.00 51.90           H  
ATOM   2079  C   ARG A 132      45.928   5.564 -15.014  1.00 51.90           C  
ATOM   2080  CB  ARG A 132      47.902   4.802 -16.358  1.00 51.90           C  
ATOM   2081  HB2 ARG A 132      48.212   4.426 -15.383  1.00 51.90           H  
ATOM   2082  HB3 ARG A 132      48.389   5.765 -16.512  1.00 51.90           H  
ATOM   2083  O   ARG A 132      45.601   4.807 -14.106  1.00 51.90           O  
ATOM   2084  CG  ARG A 132      48.382   3.807 -17.420  1.00 51.90           C  
ATOM   2085  HG2 ARG A 132      47.967   2.824 -17.194  1.00 51.90           H  
ATOM   2086  HG3 ARG A 132      48.046   4.118 -18.409  1.00 51.90           H  
ATOM   2087  CD  ARG A 132      49.914   3.742 -17.390  1.00 51.90           C  
ATOM   2088  HD2 ARG A 132      50.240   3.652 -16.354  1.00 51.90           H  
ATOM   2089  HD3 ARG A 132      50.309   4.672 -17.799  1.00 51.90           H  
ATOM   2090  NE  ARG A 132      50.432   2.588 -18.150  1.00 51.90           N  
ATOM   2091  HE  ARG A 132      49.747   1.939 -18.509  1.00 51.90           H  
ATOM   2092  NH1 ARG A 132      52.661   3.095 -17.948  1.00 51.90           N  
ATOM   2093 HH11 ARG A 132      52.404   3.965 -17.504  1.00 51.90           H  
ATOM   2094 HH12 ARG A 132      53.633   2.859 -18.089  1.00 51.90           H  
ATOM   2095  NH2 ARG A 132      52.050   1.193 -18.945  1.00 51.90           N  
ATOM   2096 HH21 ARG A 132      51.344   0.530 -19.230  1.00 51.90           H  
ATOM   2097 HH22 ARG A 132      53.025   0.964 -19.074  1.00 51.90           H  
ATOM   2098  CZ  ARG A 132      51.707   2.300 -18.346  1.00 51.90           C  
ATOM   2099  N   GLU A 133      45.875   6.885 -14.889  1.00 47.25           N  
ATOM   2100  H   GLU A 133      46.217   7.452 -15.652  1.00 47.25           H  
ATOM   2101  CA  GLU A 133      45.408   7.574 -13.682  1.00 47.25           C  
ATOM   2102  HA  GLU A 133      45.867   7.110 -12.809  1.00 47.25           H  
ATOM   2103  C   GLU A 133      43.890   7.446 -13.503  1.00 47.25           C  
ATOM   2104  CB  GLU A 133      45.866   9.036 -13.725  1.00 47.25           C  
ATOM   2105  HB2 GLU A 133      45.388   9.593 -12.919  1.00 47.25           H  
ATOM   2106  HB3 GLU A 133      45.578   9.478 -14.678  1.00 47.25           H  
ATOM   2107  O   GLU A 133      43.427   7.205 -12.386  1.00 47.25           O  
ATOM   2108  CG  GLU A 133      47.388   9.099 -13.539  1.00 47.25           C  
ATOM   2109  HG2 GLU A 133      47.880   8.373 -14.186  1.00 47.25           H  
ATOM   2110  HG3 GLU A 133      47.622   8.826 -12.510  1.00 47.25           H  
ATOM   2111  CD  GLU A 133      47.953  10.479 -13.866  1.00 47.25           C  
ATOM   2112  OE1 GLU A 133      48.602  11.059 -12.972  1.00 47.25           O  
ATOM   2113  OE2 GLU A 133      47.835  10.891 -15.044  1.00 47.25           O  
ATOM   2114  N   ALA A 134      43.130   7.471 -14.602  1.00 47.06           N  
ATOM   2115  H   ALA A 134      43.565   7.760 -15.467  1.00 47.06           H  
ATOM   2116  CA  ALA A 134      41.714   7.117 -14.650  1.00 47.06           C  
ATOM   2117  HA  ALA A 134      41.169   7.744 -13.944  1.00 47.06           H  
ATOM   2118  C   ALA A 134      41.484   5.647 -14.258  1.00 47.06           C  
ATOM   2119  CB  ALA A 134      41.195   7.413 -16.060  1.00 47.06           C  
ATOM   2120  HB1 ALA A 134      40.130   7.186 -16.112  1.00 47.06           H  
ATOM   2121  HB2 ALA A 134      41.723   6.807 -16.797  1.00 47.06           H  
ATOM   2122  HB3 ALA A 134      41.350   8.466 -16.295  1.00 47.06           H  
ATOM   2123  O   ALA A 134      40.686   5.364 -13.363  1.00 47.06           O  
ATOM   2124  N   MET A 135      42.249   4.708 -14.832  1.00 52.52           N  
ATOM   2125  H   MET A 135      42.854   4.981 -15.593  1.00 52.52           H  
ATOM   2126  CA  MET A 135      42.228   3.298 -14.415  1.00 52.52           C  
ATOM   2127  HA  MET A 135      41.216   2.911 -14.536  1.00 52.52           H  
ATOM   2128  C   MET A 135      42.601   3.128 -12.933  1.00 52.52           C  
ATOM   2129  CB  MET A 135      43.176   2.468 -15.293  1.00 52.52           C  
ATOM   2130  HB2 MET A 135      43.328   1.492 -14.834  1.00 52.52           H  
ATOM   2131  HB3 MET A 135      44.142   2.968 -15.358  1.00 52.52           H  
ATOM   2132  O   MET A 135      41.997   2.313 -12.240  1.00 52.52           O  
ATOM   2133  CG  MET A 135      42.625   2.242 -16.704  1.00 52.52           C  
ATOM   2134  HG2 MET A 135      42.307   3.194 -17.129  1.00 52.52           H  
ATOM   2135  HG3 MET A 135      41.749   1.596 -16.636  1.00 52.52           H  
ATOM   2136  SD  MET A 135      43.828   1.484 -17.828  1.00 52.52           S  
ATOM   2137  CE  MET A 135      42.772   1.293 -19.289  1.00 52.52           C  
ATOM   2138  HE1 MET A 135      41.934   0.637 -19.052  1.00 52.52           H  
ATOM   2139  HE2 MET A 135      43.350   0.855 -20.103  1.00 52.52           H  
ATOM   2140  HE3 MET A 135      42.392   2.267 -19.597  1.00 52.52           H  
ATOM   2141  N   ALA A 136      43.538   3.920 -12.404  1.00 52.56           N  
ATOM   2142  H   ALA A 136      44.062   4.519 -13.026  1.00 52.56           H  
ATOM   2143  CA  ALA A 136      43.895   3.915 -10.988  1.00 52.56           C  
ATOM   2144  HA  ALA A 136      44.002   2.879 -10.665  1.00 52.56           H  
ATOM   2145  C   ALA A 136      42.816   4.559 -10.097  1.00 52.56           C  
ATOM   2146  CB  ALA A 136      45.255   4.602 -10.813  1.00 52.56           C  
ATOM   2147  HB1 ALA A 136      46.002   4.105 -11.432  1.00 52.56           H  
ATOM   2148  HB2 ALA A 136      45.566   4.543  -9.770  1.00 52.56           H  
ATOM   2149  HB3 ALA A 136      45.189   5.649 -11.107  1.00 52.56           H  
ATOM   2150  O   ALA A 136      42.655   4.150  -8.950  1.00 52.56           O  
ATOM   2151  N   ALA A 137      42.070   5.557 -10.579  1.00 46.16           N  
ATOM   2152  H   ALA A 137      42.269   5.900 -11.508  1.00 46.16           H  
ATOM   2153  CA  ALA A 137      40.909   6.124  -9.885  1.00 46.16           C  
ATOM   2154  HA  ALA A 137      41.175   6.356  -8.854  1.00 46.16           H  
ATOM   2155  C   ALA A 137      39.749   5.117  -9.827  1.00 46.16           C  
ATOM   2156  CB  ALA A 137      40.506   7.437 -10.569  1.00 46.16           C  
ATOM   2157  HB1 ALA A 137      41.345   8.133 -10.578  1.00 46.16           H  
ATOM   2158  HB2 ALA A 137      40.191   7.252 -11.596  1.00 46.16           H  
ATOM   2159  HB3 ALA A 137      39.677   7.892 -10.028  1.00 46.16           H  
ATOM   2160  O   ALA A 137      39.211   4.866  -8.753  1.00 46.16           O  
ATOM   2161  N   MET A 138      39.444   4.452 -10.944  1.00 43.73           N  
ATOM   2162  H   MET A 138      39.895   4.728 -11.804  1.00 43.73           H  
ATOM   2163  CA  MET A 138      38.447   3.380 -10.996  1.00 43.73           C  
ATOM   2164  HA  MET A 138      37.520   3.740 -10.551  1.00 43.73           H  
ATOM   2165  C   MET A 138      38.871   2.146 -10.189  1.00 43.73           C  
ATOM   2166  CB  MET A 138      38.164   3.010 -12.456  1.00 43.73           C  
ATOM   2167  HB2 MET A 138      37.582   2.089 -12.487  1.00 43.73           H  
ATOM   2168  HB3 MET A 138      39.100   2.850 -12.991  1.00 43.73           H  
ATOM   2169  O   MET A 138      38.032   1.543  -9.526  1.00 43.73           O  
ATOM   2170  CG  MET A 138      37.351   4.108 -13.145  1.00 43.73           C  
ATOM   2171  HG2 MET A 138      36.413   4.231 -12.604  1.00 43.73           H  
ATOM   2172  HG3 MET A 138      37.897   5.051 -13.102  1.00 43.73           H  
ATOM   2173  SD  MET A 138      36.968   3.753 -14.877  1.00 43.73           S  
ATOM   2174  CE  MET A 138      35.652   4.975 -15.116  1.00 43.73           C  
ATOM   2175  HE1 MET A 138      34.774   4.684 -14.539  1.00 43.73           H  
ATOM   2176  HE2 MET A 138      35.993   5.951 -14.773  1.00 43.73           H  
ATOM   2177  HE3 MET A 138      35.389   5.030 -16.173  1.00 43.73           H  
ATOM   2178  N   LYS A 139      40.162   1.780 -10.172  1.00 59.77           N  
ATOM   2179  H   LYS A 139      40.796   2.239 -10.810  1.00 59.77           H  
ATOM   2180  CA  LYS A 139      40.665   0.675  -9.338  1.00 59.77           C  
ATOM   2181  HA  LYS A 139      39.973  -0.159  -9.454  1.00 59.77           H  
ATOM   2182  C   LYS A 139      40.642   1.006  -7.842  1.00 59.77           C  
ATOM   2183  CB  LYS A 139      42.044   0.200  -9.827  1.00 59.77           C  
ATOM   2184  HB2 LYS A 139      42.772   1.006  -9.737  1.00 59.77           H  
ATOM   2185  HB3 LYS A 139      41.961  -0.087 -10.875  1.00 59.77           H  
ATOM   2186  O   LYS A 139      40.320   0.113  -7.064  1.00 59.77           O  
ATOM   2187  CG  LYS A 139      42.514  -1.013  -9.006  1.00 59.77           C  
ATOM   2188  HG2 LYS A 139      42.812  -0.670  -8.015  1.00 59.77           H  
ATOM   2189  HG3 LYS A 139      41.682  -1.709  -8.896  1.00 59.77           H  
ATOM   2190  CD  LYS A 139      43.688  -1.769  -9.636  1.00 59.77           C  
ATOM   2191  HD2 LYS A 139      44.546  -1.104  -9.733  1.00 59.77           H  
ATOM   2192  HD3 LYS A 139      43.392  -2.131 -10.621  1.00 59.77           H  
ATOM   2193  CE  LYS A 139      44.032  -2.952  -8.720  1.00 59.77           C  
ATOM   2194  HE2 LYS A 139      44.391  -2.560  -7.769  1.00 59.77           H  
ATOM   2195  HE3 LYS A 139      43.114  -3.499  -8.503  1.00 59.77           H  
ATOM   2196  NZ  LYS A 139      45.036  -3.865  -9.320  1.00 59.77           N  
ATOM   2197  HZ1 LYS A 139      45.899  -3.374  -9.504  1.00 59.77           H  
ATOM   2198  HZ2 LYS A 139      44.691  -4.254 -10.186  1.00 59.77           H  
ATOM   2199  HZ3 LYS A 139      45.229  -4.628  -8.687  1.00 59.77           H  
ATOM   2200  N   ARG A 140      40.908   2.263  -7.454  1.00 53.43           N  
ATOM   2201  H   ARG A 140      41.194   2.926  -8.160  1.00 53.43           H  
ATOM   2202  CA  ARG A 140      40.629   2.769  -6.097  1.00 53.43           C  
ATOM   2203  HA  ARG A 140      41.123   2.140  -5.356  1.00 53.43           H  
ATOM   2204  C   ARG A 140      39.143   2.617  -5.789  1.00 53.43           C  
ATOM   2205  CB  ARG A 140      41.123   4.215  -5.911  1.00 53.43           C  
ATOM   2206  HB2 ARG A 140      40.600   4.666  -5.067  1.00 53.43           H  
ATOM   2207  HB3 ARG A 140      40.894   4.800  -6.801  1.00 53.43           H  
ATOM   2208  O   ARG A 140      38.807   1.714  -5.043  1.00 53.43           O  
ATOM   2209  CG  ARG A 140      42.630   4.264  -5.612  1.00 53.43           C  
ATOM   2210  HG2 ARG A 140      43.176   3.652  -6.329  1.00 53.43           H  
ATOM   2211  HG3 ARG A 140      42.795   3.853  -4.616  1.00 53.43           H  
ATOM   2212  CD  ARG A 140      43.174   5.699  -5.651  1.00 53.43           C  
ATOM   2213  HD2 ARG A 140      44.165   5.701  -5.195  1.00 53.43           H  
ATOM   2214  HD3 ARG A 140      42.518   6.341  -5.062  1.00 53.43           H  
ATOM   2215  NE  ARG A 140      43.278   6.200  -7.037  1.00 53.43           N  
ATOM   2216  HE  ARG A 140      43.019   5.540  -7.756  1.00 53.43           H  
ATOM   2217  NH1 ARG A 140      44.037   8.313  -6.570  1.00 53.43           N  
ATOM   2218 HH11 ARG A 140      43.957   8.107  -5.584  1.00 53.43           H  
ATOM   2219 HH12 ARG A 140      44.322   9.231  -6.881  1.00 53.43           H  
ATOM   2220  NH2 ARG A 140      43.727   7.714  -8.693  1.00 53.43           N  
ATOM   2221 HH21 ARG A 140      43.406   7.071  -9.402  1.00 53.43           H  
ATOM   2222 HH22 ARG A 140      44.033   8.633  -8.980  1.00 53.43           H  
ATOM   2223  CZ  ARG A 140      43.678   7.399  -7.427  1.00 53.43           C  
ATOM   2224  N   SER A 141      38.261   3.326  -6.497  1.00 45.15           N  
ATOM   2225  H   SER A 141      38.625   4.012  -7.142  1.00 45.15           H  
ATOM   2226  CA  SER A 141      36.801   3.275  -6.294  1.00 45.15           C  
ATOM   2227  HA  SER A 141      36.572   3.771  -5.351  1.00 45.15           H  
ATOM   2228  C   SER A 141      36.234   1.844  -6.213  1.00 45.15           C  
ATOM   2229  CB  SER A 141      36.135   4.062  -7.429  1.00 45.15           C  
ATOM   2230  HB2 SER A 141      36.425   5.110  -7.362  1.00 45.15           H  
ATOM   2231  HB3 SER A 141      36.483   3.668  -8.384  1.00 45.15           H  
ATOM   2232  O   SER A 141      35.467   1.534  -5.303  1.00 45.15           O  
ATOM   2233  OG  SER A 141      34.729   3.959  -7.393  1.00 45.15           O  
ATOM   2234  HG  SER A 141      34.387   4.433  -6.632  1.00 45.15           H  
ATOM   2235  N   ARG A 142      36.670   0.927  -7.090  1.00 49.15           N  
ATOM   2236  H   ARG A 142      37.273   1.249  -7.834  1.00 49.15           H  
ATOM   2237  CA  ARG A 142      36.288  -0.497  -7.067  1.00 49.15           C  
ATOM   2238  HA  ARG A 142      35.199  -0.553  -7.060  1.00 49.15           H  
ATOM   2239  C   ARG A 142      36.752  -1.224  -5.797  1.00 49.15           C  
ATOM   2240  CB  ARG A 142      36.813  -1.154  -8.357  1.00 49.15           C  
ATOM   2241  HB2 ARG A 142      37.896  -1.041  -8.394  1.00 49.15           H  
ATOM   2242  HB3 ARG A 142      36.386  -0.616  -9.203  1.00 49.15           H  
ATOM   2243  O   ARG A 142      35.991  -2.025  -5.262  1.00 49.15           O  
ATOM   2244  CG  ARG A 142      36.471  -2.646  -8.512  1.00 49.15           C  
ATOM   2245  HG2 ARG A 142      37.009  -3.219  -7.757  1.00 49.15           H  
ATOM   2246  HG3 ARG A 142      35.400  -2.793  -8.377  1.00 49.15           H  
ATOM   2247  CD  ARG A 142      36.881  -3.130  -9.915  1.00 49.15           C  
ATOM   2248  HD2 ARG A 142      37.915  -2.837 -10.095  1.00 49.15           H  
ATOM   2249  HD3 ARG A 142      36.247  -2.633 -10.649  1.00 49.15           H  
ATOM   2250  NE  ARG A 142      36.766  -4.597 -10.065  1.00 49.15           N  
ATOM   2251  HE  ARG A 142      36.558  -5.120  -9.227  1.00 49.15           H  
ATOM   2252  NH1 ARG A 142      37.210  -4.729 -12.326  1.00 49.15           N  
ATOM   2253 HH11 ARG A 142      37.360  -5.289 -13.152  1.00 49.15           H  
ATOM   2254 HH12 ARG A 142      37.220  -3.721 -12.391  1.00 49.15           H  
ATOM   2255  NH2 ARG A 142      36.921  -6.597 -11.162  1.00 49.15           N  
ATOM   2256 HH21 ARG A 142      37.095  -7.117 -12.010  1.00 49.15           H  
ATOM   2257 HH22 ARG A 142      36.755  -7.099 -10.301  1.00 49.15           H  
ATOM   2258  CZ  ARG A 142      36.961  -5.295 -11.177  1.00 49.15           C  
ATOM   2259  N   GLN A 143      37.962  -0.951  -5.308  1.00 52.60           N  
ATOM   2260  H   GLN A 143      38.498  -0.219  -5.752  1.00 52.60           H  
ATOM   2261  CA  GLN A 143      38.476  -1.475  -4.035  1.00 52.60           C  
ATOM   2262  HA  GLN A 143      38.227  -2.533  -3.959  1.00 52.60           H  
ATOM   2263  C   GLN A 143      37.849  -0.777  -2.813  1.00 52.60           C  
ATOM   2264  CB  GLN A 143      40.008  -1.339  -3.999  1.00 52.60           C  
ATOM   2265  HB2 GLN A 143      40.339  -1.491  -2.971  1.00 52.60           H  
ATOM   2266  HB3 GLN A 143      40.297  -0.332  -4.300  1.00 52.60           H  
ATOM   2267  O   GLN A 143      37.608  -1.429  -1.802  1.00 52.60           O  
ATOM   2268  CG  GLN A 143      40.717  -2.374  -4.892  1.00 52.60           C  
ATOM   2269  HG2 GLN A 143      40.521  -3.370  -4.495  1.00 52.60           H  
ATOM   2270  HG3 GLN A 143      40.312  -2.319  -5.902  1.00 52.60           H  
ATOM   2271  CD  GLN A 143      42.232  -2.175  -4.971  1.00 52.60           C  
ATOM   2272  NE2 GLN A 143      42.886  -1.774  -3.901  1.00 52.60           N  
ATOM   2273 HE21 GLN A 143      43.885  -1.649  -3.984  1.00 52.60           H  
ATOM   2274 HE22 GLN A 143      42.376  -1.533  -3.063  1.00 52.60           H  
ATOM   2275  OE1 GLN A 143      42.872  -2.422  -5.987  1.00 52.60           O  
ATOM   2276  N   ASP A 144      37.535   0.512  -2.908  1.00 43.91           N  
ATOM   2277  H   ASP A 144      37.841   1.011  -3.731  1.00 43.91           H  
ATOM   2278  CA  ASP A 144      36.946   1.311  -1.832  1.00 43.91           C  
ATOM   2279  HA  ASP A 144      37.514   1.141  -0.917  1.00 43.91           H  
ATOM   2280  C   ASP A 144      35.491   0.873  -1.585  1.00 43.91           C  
ATOM   2281  CB  ASP A 144      37.043   2.811  -2.176  1.00 43.91           C  
ATOM   2282  HB2 ASP A 144      36.636   3.383  -1.342  1.00 43.91           H  
ATOM   2283  HB3 ASP A 144      36.422   3.010  -3.049  1.00 43.91           H  
ATOM   2284  O   ASP A 144      35.113   0.563  -0.454  1.00 43.91           O  
ATOM   2285  CG  ASP A 144      38.473   3.310  -2.457  1.00 43.91           C  
ATOM   2286  OD1 ASP A 144      39.422   2.801  -1.820  1.00 43.91           O  
ATOM   2287  OD2 ASP A 144      38.613   4.194  -3.335  1.00 43.91           O  
ATOM   2288  N   VAL A 145      34.697   0.712  -2.651  1.00 44.52           N  
ATOM   2289  H   VAL A 145      35.057   0.999  -3.550  1.00 44.52           H  
ATOM   2290  CA  VAL A 145      33.341   0.136  -2.593  1.00 44.52           C  
ATOM   2291  HA  VAL A 145      32.778   0.665  -1.824  1.00 44.52           H  
ATOM   2292  C   VAL A 145      33.379  -1.337  -2.172  1.00 44.52           C  
ATOM   2293  CB  VAL A 145      32.604   0.336  -3.935  1.00 44.52           C  
ATOM   2294  HB  VAL A 145      33.222  -0.054  -4.744  1.00 44.52           H  
ATOM   2295  O   VAL A 145      32.546  -1.757  -1.367  1.00 44.52           O  
ATOM   2296  CG1 VAL A 145      31.245  -0.376  -3.984  1.00 44.52           C  
ATOM   2297 HG11 VAL A 145      31.380  -1.457  -3.943  1.00 44.52           H  
ATOM   2298 HG12 VAL A 145      30.736  -0.132  -4.916  1.00 44.52           H  
ATOM   2299 HG13 VAL A 145      30.626  -0.056  -3.145  1.00 44.52           H  
ATOM   2300  CG2 VAL A 145      32.333   1.828  -4.182  1.00 44.52           C  
ATOM   2301 HG21 VAL A 145      31.858   1.964  -5.153  1.00 44.52           H  
ATOM   2302 HG22 VAL A 145      33.266   2.392  -4.182  1.00 44.52           H  
ATOM   2303 HG23 VAL A 145      31.681   2.227  -3.405  1.00 44.52           H  
ATOM   2304  N   GLN A 146      34.372  -2.120  -2.618  1.00 52.02           N  
ATOM   2305  H   GLN A 146      35.023  -1.754  -3.298  1.00 52.02           H  
ATOM   2306  CA  GLN A 146      34.594  -3.470  -2.085  1.00 52.02           C  
ATOM   2307  HA  GLN A 146      33.681  -4.047  -2.231  1.00 52.02           H  
ATOM   2308  C   GLN A 146      34.862  -3.434  -0.571  1.00 52.02           C  
ATOM   2309  CB  GLN A 146      35.723  -4.176  -2.856  1.00 52.02           C  
ATOM   2310  HB2 GLN A 146      36.637  -3.585  -2.785  1.00 52.02           H  
ATOM   2311  HB3 GLN A 146      35.438  -4.255  -3.905  1.00 52.02           H  
ATOM   2312  O   GLN A 146      34.299  -4.253   0.150  1.00 52.02           O  
ATOM   2313  CG  GLN A 146      36.016  -5.584  -2.315  1.00 52.02           C  
ATOM   2314  HG2 GLN A 146      36.279  -5.513  -1.259  1.00 52.02           H  
ATOM   2315  HG3 GLN A 146      35.126  -6.206  -2.401  1.00 52.02           H  
ATOM   2316  CD  GLN A 146      37.169  -6.283  -3.029  1.00 52.02           C  
ATOM   2317  NE2 GLN A 146      37.911  -7.109  -2.328  1.00 52.02           N  
ATOM   2318 HE21 GLN A 146      38.683  -7.569  -2.790  1.00 52.02           H  
ATOM   2319 HE22 GLN A 146      37.729  -7.222  -1.342  1.00 52.02           H  
ATOM   2320  OE1 GLN A 146      37.418  -6.118  -4.215  1.00 52.02           O  
ATOM   2321  N   SER A 147      35.638  -2.472  -0.061  1.00 46.90           N  
ATOM   2322  H   SER A 147      36.116  -1.848  -0.696  1.00 46.90           H  
ATOM   2323  CA  SER A 147      35.905  -2.343   1.378  1.00 46.90           C  
ATOM   2324  HA  SER A 147      36.276  -3.307   1.726  1.00 46.90           H  
ATOM   2325  C   SER A 147      34.638  -2.034   2.187  1.00 46.90           C  
ATOM   2326  CB  SER A 147      37.013  -1.315   1.648  1.00 46.90           C  
ATOM   2327  HB2 SER A 147      37.476  -1.556   2.605  1.00 46.90           H  
ATOM   2328  HB3 SER A 147      37.778  -1.384   0.875  1.00 46.90           H  
ATOM   2329  O   SER A 147      34.476  -2.561   3.285  1.00 46.90           O  
ATOM   2330  OG  SER A 147      36.527   0.009   1.725  1.00 46.90           O  
ATOM   2331  HG  SER A 147      36.092   0.242   0.902  1.00 46.90           H  
ATOM   2332  N   ILE A 148      33.695  -1.268   1.621  1.00 43.88           N  
ATOM   2333  H   ILE A 148      33.915  -0.838   0.735  1.00 43.88           H  
ATOM   2334  CA  ILE A 148      32.377  -1.001   2.220  1.00 43.88           C  
ATOM   2335  HA  ILE A 148      32.525  -0.694   3.256  1.00 43.88           H  
ATOM   2336  C   ILE A 148      31.529  -2.281   2.251  1.00 43.88           C  
ATOM   2337  CB  ILE A 148      31.675   0.162   1.474  1.00 43.88           C  
ATOM   2338  HB  ILE A 148      31.666  -0.065   0.408  1.00 43.88           H  
ATOM   2339  O   ILE A 148      30.953  -2.611   3.289  1.00 43.88           O  
ATOM   2340  CG1 ILE A 148      32.453   1.482   1.692  1.00 43.88           C  
ATOM   2341 HG12 ILE A 148      33.518   1.311   1.537  1.00 43.88           H  
ATOM   2342 HG13 ILE A 148      32.323   1.815   2.722  1.00 43.88           H  
ATOM   2343  CG2 ILE A 148      30.213   0.327   1.936  1.00 43.88           C  
ATOM   2344 HG21 ILE A 148      29.742   1.162   1.418  1.00 43.88           H  
ATOM   2345 HG22 ILE A 148      29.633  -0.566   1.700  1.00 43.88           H  
ATOM   2346 HG23 ILE A 148      30.177   0.505   3.011  1.00 43.88           H  
ATOM   2347  CD1 ILE A 148      32.045   2.618   0.744  1.00 43.88           C  
ATOM   2348 HD11 ILE A 148      31.025   2.944   0.947  1.00 43.88           H  
ATOM   2349 HD12 ILE A 148      32.714   3.466   0.895  1.00 43.88           H  
ATOM   2350 HD13 ILE A 148      32.125   2.289  -0.292  1.00 43.88           H  
ATOM   2351  N   VAL A 149      31.491  -3.044   1.153  1.00 48.38           N  
ATOM   2352  H   VAL A 149      31.987  -2.722   0.334  1.00 48.38           H  
ATOM   2353  CA  VAL A 149      30.793  -4.343   1.095  1.00 48.38           C  
ATOM   2354  HA  VAL A 149      29.757  -4.194   1.400  1.00 48.38           H  
ATOM   2355  C   VAL A 149      31.401  -5.341   2.087  1.00 48.38           C  
ATOM   2356  CB  VAL A 149      30.792  -4.897  -0.345  1.00 48.38           C  
ATOM   2357  HB  VAL A 149      31.810  -4.896  -0.736  1.00 48.38           H  
ATOM   2358  O   VAL A 149      30.669  -5.989   2.834  1.00 48.38           O  
ATOM   2359  CG1 VAL A 149      30.247  -6.329  -0.432  1.00 48.38           C  
ATOM   2360 HG11 VAL A 149      30.186  -6.639  -1.475  1.00 48.38           H  
ATOM   2361 HG12 VAL A 149      30.921  -7.013   0.084  1.00 48.38           H  
ATOM   2362 HG13 VAL A 149      29.258  -6.381   0.024  1.00 48.38           H  
ATOM   2363  CG2 VAL A 149      29.915  -4.024  -1.252  1.00 48.38           C  
ATOM   2364 HG21 VAL A 149      30.271  -2.993  -1.246  1.00 48.38           H  
ATOM   2365 HG22 VAL A 149      28.882  -4.041  -0.906  1.00 48.38           H  
ATOM   2366 HG23 VAL A 149      29.961  -4.391  -2.278  1.00 48.38           H  
ATOM   2367  N   GLU A 150      32.729  -5.418   2.168  1.00 52.49           N  
ATOM   2368  H   GLU A 150      33.280  -4.884   1.510  1.00 52.49           H  
ATOM   2369  CA  GLU A 150      33.438  -6.251   3.139  1.00 52.49           C  
ATOM   2370  HA  GLU A 150      33.055  -7.269   3.077  1.00 52.49           H  
ATOM   2371  C   GLU A 150      33.226  -5.782   4.588  1.00 52.49           C  
ATOM   2372  CB  GLU A 150      34.938  -6.284   2.810  1.00 52.49           C  
ATOM   2373  HB2 GLU A 150      35.295  -5.280   2.580  1.00 52.49           H  
ATOM   2374  HB3 GLU A 150      35.458  -6.620   3.707  1.00 52.49           H  
ATOM   2375  O   GLU A 150      33.150  -6.615   5.487  1.00 52.49           O  
ATOM   2376  CG  GLU A 150      35.282  -7.244   1.658  1.00 52.49           C  
ATOM   2377  HG2 GLU A 150      34.848  -6.868   0.731  1.00 52.49           H  
ATOM   2378  HG3 GLU A 150      34.836  -8.216   1.869  1.00 52.49           H  
ATOM   2379  CD  GLU A 150      36.799  -7.430   1.503  1.00 52.49           C  
ATOM   2380  OE1 GLU A 150      37.310  -7.304   0.370  1.00 52.49           O  
ATOM   2381  OE2 GLU A 150      37.456  -7.715   2.536  1.00 52.49           O  
ATOM   2382  N   ALA A 151      33.091  -4.478   4.849  1.00 44.17           N  
ATOM   2383  H   ALA A 151      33.238  -3.817   4.100  1.00 44.17           H  
ATOM   2384  CA  ALA A 151      32.772  -3.950   6.178  1.00 44.17           C  
ATOM   2385  HA  ALA A 151      33.427  -4.426   6.907  1.00 44.17           H  
ATOM   2386  C   ALA A 151      31.323  -4.257   6.602  1.00 44.17           C  
ATOM   2387  CB  ALA A 151      33.059  -2.444   6.195  1.00 44.17           C  
ATOM   2388  HB1 ALA A 151      32.856  -2.043   7.188  1.00 44.17           H  
ATOM   2389  HB2 ALA A 151      34.105  -2.264   5.948  1.00 44.17           H  
ATOM   2390  HB3 ALA A 151      32.428  -1.933   5.467  1.00 44.17           H  
ATOM   2391  O   ALA A 151      31.061  -4.469   7.786  1.00 44.17           O  
ATOM   2392  N   ILE A 152      30.387  -4.332   5.649  1.00 43.60           N  
ATOM   2393  H   ILE A 152      30.653  -4.079   4.708  1.00 43.60           H  
ATOM   2394  CA  ILE A 152      29.015  -4.804   5.887  1.00 43.60           C  
ATOM   2395  HA  ILE A 152      28.632  -4.324   6.788  1.00 43.60           H  
ATOM   2396  C   ILE A 152      29.018  -6.315   6.167  1.00 43.60           C  
ATOM   2397  CB  ILE A 152      28.097  -4.398   4.709  1.00 43.60           C  
ATOM   2398  HB  ILE A 152      28.569  -4.709   3.777  1.00 43.60           H  
ATOM   2399  O   ILE A 152      28.429  -6.749   7.156  1.00 43.60           O  
ATOM   2400  CG1 ILE A 152      27.915  -2.860   4.688  1.00 43.60           C  
ATOM   2401 HG12 ILE A 152      27.261  -2.559   5.507  1.00 43.60           H  
ATOM   2402 HG13 ILE A 152      28.876  -2.371   4.845  1.00 43.60           H  
ATOM   2403  CG2 ILE A 152      26.720  -5.085   4.801  1.00 43.60           C  
ATOM   2404 HG21 ILE A 152      26.081  -4.772   3.975  1.00 43.60           H  
ATOM   2405 HG22 ILE A 152      26.234  -4.833   5.743  1.00 43.60           H  
ATOM   2406 HG23 ILE A 152      26.827  -6.168   4.734  1.00 43.60           H  
ATOM   2407  CD1 ILE A 152      27.348  -2.320   3.369  1.00 43.60           C  
ATOM   2408 HD11 ILE A 152      27.979  -2.635   2.538  1.00 43.60           H  
ATOM   2409 HD12 ILE A 152      26.329  -2.675   3.211  1.00 43.60           H  
ATOM   2410 HD13 ILE A 152      27.332  -1.230   3.405  1.00 43.60           H  
ATOM   2411  N   GLN A 153      29.745  -7.111   5.375  1.00 45.30           N  
ATOM   2412  H   GLN A 153      30.203  -6.700   4.574  1.00 45.30           H  
ATOM   2413  CA  GLN A 153      29.919  -8.552   5.616  1.00 45.30           C  
ATOM   2414  HA  GLN A 153      28.945  -9.039   5.582  1.00 45.30           H  
ATOM   2415  C   GLN A 153      30.512  -8.821   7.007  1.00 45.30           C  
ATOM   2416  CB  GLN A 153      30.809  -9.158   4.521  1.00 45.30           C  
ATOM   2417  HB2 GLN A 153      31.709  -8.552   4.423  1.00 45.30           H  
ATOM   2418  HB3 GLN A 153      31.108 -10.164   4.816  1.00 45.30           H  
ATOM   2419  O   GLN A 153      29.932  -9.578   7.783  1.00 45.30           O  
ATOM   2420  CG  GLN A 153      30.082  -9.244   3.169  1.00 45.30           C  
ATOM   2421  HG2 GLN A 153      29.566  -8.308   2.959  1.00 45.30           H  
ATOM   2422  HG3 GLN A 153      29.331 -10.032   3.224  1.00 45.30           H  
ATOM   2423  CD  GLN A 153      31.016  -9.535   1.996  1.00 45.30           C  
ATOM   2424  NE2 GLN A 153      30.483  -9.734   0.811  1.00 45.30           N  
ATOM   2425 HE21 GLN A 153      31.147  -9.892   0.066  1.00 45.30           H  
ATOM   2426 HE22 GLN A 153      29.484  -9.670   0.678  1.00 45.30           H  
ATOM   2427  OE1 GLN A 153      32.229  -9.579   2.095  1.00 45.30           O  
ATOM   2428  N   LYS A 154      31.565  -8.091   7.391  1.00 42.78           N  
ATOM   2429  H   LYS A 154      31.995  -7.501   6.693  1.00 42.78           H  
ATOM   2430  CA  LYS A 154      32.249  -8.224   8.690  1.00 42.78           C  
ATOM   2431  HA  LYS A 154      32.324  -9.288   8.913  1.00 42.78           H  
ATOM   2432  C   LYS A 154      31.476  -7.617   9.876  1.00 42.78           C  
ATOM   2433  CB  LYS A 154      33.683  -7.682   8.562  1.00 42.78           C  
ATOM   2434  HB2 LYS A 154      33.632  -6.649   8.217  1.00 42.78           H  
ATOM   2435  HB3 LYS A 154      34.172  -7.695   9.536  1.00 42.78           H  
ATOM   2436  O   LYS A 154      31.910  -7.762  11.014  1.00 42.78           O  
ATOM   2437  CG  LYS A 154      34.513  -8.536   7.582  1.00 42.78           C  
ATOM   2438  HG2 LYS A 154      33.905  -8.805   6.718  1.00 42.78           H  
ATOM   2439  HG3 LYS A 154      34.810  -9.464   8.071  1.00 42.78           H  
ATOM   2440  CD  LYS A 154      35.759  -7.799   7.072  1.00 42.78           C  
ATOM   2441  HD2 LYS A 154      36.535  -7.813   7.838  1.00 42.78           H  
ATOM   2442  HD3 LYS A 154      35.497  -6.767   6.843  1.00 42.78           H  
ATOM   2443  CE  LYS A 154      36.246  -8.479   5.787  1.00 42.78           C  
ATOM   2444  HE2 LYS A 154      35.406  -8.520   5.093  1.00 42.78           H  
ATOM   2445  HE3 LYS A 154      36.540  -9.506   6.005  1.00 42.78           H  
ATOM   2446  NZ  LYS A 154      37.359  -7.735   5.154  1.00 42.78           N  
ATOM   2447  HZ1 LYS A 154      37.106  -6.769   4.999  1.00 42.78           H  
ATOM   2448  HZ2 LYS A 154      37.514  -8.063   4.212  1.00 42.78           H  
ATOM   2449  HZ3 LYS A 154      38.227  -7.797   5.667  1.00 42.78           H  
ATOM   2450  N   LYS A 155      30.311  -6.994   9.638  1.00 41.80           N  
ATOM   2451  H   LYS A 155      30.066  -6.836   8.671  1.00 41.80           H  
ATOM   2452  CA  LYS A 155      29.272  -6.740  10.660  1.00 41.80           C  
ATOM   2453  HA  LYS A 155      29.746  -6.651  11.637  1.00 41.80           H  
ATOM   2454  C   LYS A 155      28.272  -7.898  10.813  1.00 41.80           C  
ATOM   2455  CB  LYS A 155      28.525  -5.428  10.356  1.00 41.80           C  
ATOM   2456  HB2 LYS A 155      27.559  -5.457  10.860  1.00 41.80           H  
ATOM   2457  HB3 LYS A 155      28.336  -5.344   9.285  1.00 41.80           H  
ATOM   2458  O   LYS A 155      27.535  -7.919  11.793  1.00 41.80           O  
ATOM   2459  CG  LYS A 155      29.269  -4.181  10.849  1.00 41.80           C  
ATOM   2460  HG2 LYS A 155      30.217  -4.077  10.321  1.00 41.80           H  
ATOM   2461  HG3 LYS A 155      29.467  -4.286  11.916  1.00 41.80           H  
ATOM   2462  CD  LYS A 155      28.400  -2.937  10.617  1.00 41.80           C  
ATOM   2463  HD2 LYS A 155      28.290  -2.775   9.544  1.00 41.80           H  
ATOM   2464  HD3 LYS A 155      27.417  -3.109  11.054  1.00 41.80           H  
ATOM   2465  CE  LYS A 155      29.033  -1.707  11.272  1.00 41.80           C  
ATOM   2466  HE2 LYS A 155      29.246  -1.945  12.315  1.00 41.80           H  
ATOM   2467  HE3 LYS A 155      29.981  -1.499  10.777  1.00 41.80           H  
ATOM   2468  NZ  LYS A 155      28.131  -0.532  11.195  1.00 41.80           N  
ATOM   2469  HZ1 LYS A 155      27.938  -0.312  10.228  1.00 41.80           H  
ATOM   2470  HZ2 LYS A 155      27.261  -0.732  11.667  1.00 41.80           H  
ATOM   2471  HZ3 LYS A 155      28.558   0.267  11.641  1.00 41.80           H  
ATOM   2472  N   SER A 156      28.236  -8.840   9.868  1.00 39.43           N  
ATOM   2473  H   SER A 156      28.860  -8.729   9.081  1.00 39.43           H  
ATOM   2474  CA  SER A 156      27.367 -10.031   9.873  1.00 39.43           C  
ATOM   2475  HA  SER A 156      26.625  -9.911  10.663  1.00 39.43           H  
ATOM   2476  C   SER A 156      28.097 -11.349  10.181  1.00 39.43           C  
ATOM   2477  CB  SER A 156      26.591 -10.120   8.553  1.00 39.43           C  
ATOM   2478  HB2 SER A 156      26.109  -9.161   8.362  1.00 39.43           H  
ATOM   2479  HB3 SER A 156      25.812 -10.876   8.653  1.00 39.43           H  
ATOM   2480  O   SER A 156      27.448 -12.331  10.543  1.00 39.43           O  
ATOM   2481  OG  SER A 156      27.405 -10.457   7.445  1.00 39.43           O  
ATOM   2482  HG  SER A 156      28.314 -10.198   7.615  1.00 39.43           H  
ATOM   2483  N   ASP A 157      29.432 -11.376  10.090  1.00 34.00           N  
ATOM   2484  H   ASP A 157      29.895 -10.577   9.680  1.00 34.00           H  
ATOM   2485  CA  ASP A 157      30.279 -12.519  10.453  1.00 34.00           C  
ATOM   2486  HA  ASP A 157      29.904 -13.404   9.941  1.00 34.00           H  
ATOM   2487  C   ASP A 157      30.231 -12.817  11.965  1.00 34.00           C  
ATOM   2488  CB  ASP A 157      31.726 -12.286   9.976  1.00 34.00           C  
ATOM   2489  HB2 ASP A 157      32.018 -11.255  10.174  1.00 34.00           H  
ATOM   2490  HB3 ASP A 157      32.393 -12.934  10.544  1.00 34.00           H  
ATOM   2491  O   ASP A 157      31.079 -12.385  12.749  1.00 34.00           O  
ATOM   2492  CG  ASP A 157      31.929 -12.631   8.501  1.00 34.00           C  
ATOM   2493  OD1 ASP A 157      31.656 -13.803   8.151  1.00 34.00           O  
ATOM   2494  OD2 ASP A 157      32.408 -11.743   7.758  1.00 34.00           O  
ATOM   2495  N   GLY A 158      29.231 -13.599  12.386  1.00 38.08           N  
ATOM   2496  H   GLY A 158      28.491 -13.787  11.725  1.00 38.08           H  
ATOM   2497  CA  GLY A 158      29.125 -14.108  13.754  1.00 38.08           C  
ATOM   2498  HA2 GLY A 158      28.284 -14.797  13.827  1.00 38.08           H  
ATOM   2499  HA3 GLY A 158      28.935 -13.258  14.410  1.00 38.08           H  
ATOM   2500  C   GLY A 158      30.410 -14.849  14.176  1.00 38.08           C  
ATOM   2501  O   GLY A 158      30.899 -15.684  13.402  1.00 38.08           O  
ATOM   2502  N   PRO A 159      30.973 -14.572  15.374  1.00 32.66           N  
ATOM   2503  CA  PRO A 159      32.371 -14.864  15.708  1.00 32.66           C  
ATOM   2504  HA  PRO A 159      33.003 -14.504  14.896  1.00 32.66           H  
ATOM   2505  C   PRO A 159      32.663 -16.363  15.892  1.00 32.66           C  
ATOM   2506  CB  PRO A 159      32.681 -14.016  16.951  1.00 32.66           C  
ATOM   2507  HB2 PRO A 159      33.408 -14.486  17.614  1.00 32.66           H  
ATOM   2508  HB3 PRO A 159      33.044 -13.037  16.637  1.00 32.66           H  
ATOM   2509  O   PRO A 159      32.659 -16.906  16.996  1.00 32.66           O  
ATOM   2510  CG  PRO A 159      31.318 -13.856  17.619  1.00 32.66           C  
ATOM   2511  HG2 PRO A 159      31.076 -14.753  18.189  1.00 32.66           H  
ATOM   2512  HG3 PRO A 159      31.276 -12.970  18.252  1.00 32.66           H  
ATOM   2513  CD  PRO A 159      30.386 -13.739  16.416  1.00 32.66           C  
ATOM   2514  HD2 PRO A 159      30.358 -12.702  16.079  1.00 32.66           H  
ATOM   2515  HD3 PRO A 159      29.384 -14.078  16.680  1.00 32.66           H  
ATOM   2516  N   GLN A 160      32.950 -17.037  14.781  1.00 31.45           N  
ATOM   2517  H   GLN A 160      32.860 -16.533  13.910  1.00 31.45           H  
ATOM   2518  CA  GLN A 160      33.330 -18.448  14.722  1.00 31.45           C  
ATOM   2519  HA  GLN A 160      32.770 -18.995  15.481  1.00 31.45           H  
ATOM   2520  C   GLN A 160      34.828 -18.614  15.027  1.00 31.45           C  
ATOM   2521  CB  GLN A 160      32.941 -19.005  13.342  1.00 31.45           C  
ATOM   2522  HB2 GLN A 160      33.386 -19.991  13.207  1.00 31.45           H  
ATOM   2523  HB3 GLN A 160      33.344 -18.345  12.574  1.00 31.45           H  
ATOM   2524  O   GLN A 160      35.681 -17.954  14.432  1.00 31.45           O  
ATOM   2525  CG  GLN A 160      31.413 -19.130  13.176  1.00 31.45           C  
ATOM   2526  HG2 GLN A 160      31.086 -20.096  13.561  1.00 31.45           H  
ATOM   2527  HG3 GLN A 160      30.903 -18.357  13.750  1.00 31.45           H  
ATOM   2528  CD  GLN A 160      30.981 -18.994  11.720  1.00 31.45           C  
ATOM   2529  NE2 GLN A 160      30.798 -17.780  11.247  1.00 31.45           N  
ATOM   2530 HE21 GLN A 160      30.566 -17.668  10.271  1.00 31.45           H  
ATOM   2531 HE22 GLN A 160      30.905 -16.976  11.849  1.00 31.45           H  
ATOM   2532  OE1 GLN A 160      30.813 -19.973  11.002  1.00 31.45           O  
ATOM   2533  N   THR A 161      35.165 -19.495  15.972  1.00 30.62           N  
ATOM   2534  H   THR A 161      34.442 -20.039  16.422  1.00 30.62           H  
ATOM   2535  CA  THR A 161      36.532 -19.654  16.494  1.00 30.62           C  
ATOM   2536  HA  THR A 161      37.011 -18.676  16.455  1.00 30.62           H  
ATOM   2537  C   THR A 161      37.399 -20.596  15.645  1.00 30.62           C  
ATOM   2538  CB  THR A 161      36.508 -20.075  17.973  1.00 30.62           C  
ATOM   2539  HB  THR A 161      37.518 -20.327  18.295  1.00 30.62           H  
ATOM   2540  O   THR A 161      36.915 -21.523  14.996  1.00 30.62           O  
ATOM   2541  CG2 THR A 161      35.976 -18.956  18.869  1.00 30.62           C  
ATOM   2542 HG21 THR A 161      36.601 -18.069  18.763  1.00 30.62           H  
ATOM   2543 HG22 THR A 161      35.994 -19.273  19.911  1.00 30.62           H  
ATOM   2544 HG23 THR A 161      34.953 -18.700  18.593  1.00 30.62           H  
ATOM   2545  OG1 THR A 161      35.666 -21.185  18.163  1.00 30.62           O  
ATOM   2546  HG1 THR A 161      35.586 -21.338  19.108  1.00 30.62           H  
ATOM   2547  N   ARG A 162      38.717 -20.346  15.623  1.00 27.86           N  
ATOM   2548  H   ARG A 162      39.061 -19.604  16.214  1.00 27.86           H  
ATOM   2549  CA  ARG A 162      39.680 -20.989  14.705  1.00 27.86           C  
ATOM   2550  HA  ARG A 162      39.168 -21.196  13.765  1.00 27.86           H  
ATOM   2551  C   ARG A 162      40.193 -22.357  15.193  1.00 27.86           C  
ATOM   2552  CB  ARG A 162      40.850 -20.029  14.407  1.00 27.86           C  
ATOM   2553  HB2 ARG A 162      41.307 -19.720  15.347  1.00 27.86           H  
ATOM   2554  HB3 ARG A 162      41.599 -20.580  13.838  1.00 27.86           H  
ATOM   2555  O   ARG A 162      41.380 -22.496  15.471  1.00 27.86           O  
ATOM   2556  CG  ARG A 162      40.485 -18.785  13.584  1.00 27.86           C  
ATOM   2557  HG2 ARG A 162      39.790 -18.155  14.140  1.00 27.86           H  
ATOM   2558  HG3 ARG A 162      40.022 -19.097  12.648  1.00 27.86           H  
ATOM   2559  CD  ARG A 162      41.777 -18.007  13.289  1.00 27.86           C  
ATOM   2560  HD2 ARG A 162      42.499 -18.694  12.847  1.00 27.86           H  
ATOM   2561  HD3 ARG A 162      42.183 -17.632  14.228  1.00 27.86           H  
ATOM   2562  NE  ARG A 162      41.561 -16.880  12.361  1.00 27.86           N  
ATOM   2563  HE  ARG A 162      40.603 -16.642  12.145  1.00 27.86           H  
ATOM   2564  NH1 ARG A 162      43.777 -16.370  12.003  1.00 27.86           N  
ATOM   2565 HH11 ARG A 162      44.046 -17.089  12.659  1.00 27.86           H  
ATOM   2566 HH12 ARG A 162      44.482 -15.815  11.540  1.00 27.86           H  
ATOM   2567  NH2 ARG A 162      42.196 -15.208  10.946  1.00 27.86           N  
ATOM   2568 HH21 ARG A 162      42.920 -14.655  10.509  1.00 27.86           H  
ATOM   2569 HH22 ARG A 162      41.228 -15.010  10.737  1.00 27.86           H  
ATOM   2570  CZ  ARG A 162      42.508 -16.162  11.777  1.00 27.86           C  
ATOM   2571  N   PHE A 163      39.331 -23.372  15.249  1.00 26.36           N  
ATOM   2572  H   PHE A 163      38.360 -23.193  15.036  1.00 26.36           H  
ATOM   2573  CA  PHE A 163      39.733 -24.756  15.556  1.00 26.36           C  
ATOM   2574  HA  PHE A 163      40.799 -24.861  15.357  1.00 26.36           H  
ATOM   2575  C   PHE A 163      38.974 -25.794  14.709  1.00 26.36           C  
ATOM   2576  CB  PHE A 163      39.483 -25.050  17.047  1.00 26.36           C  
ATOM   2577  HB2 PHE A 163      38.435 -24.851  17.271  1.00 26.36           H  
ATOM   2578  HB3 PHE A 163      39.646 -26.113  17.225  1.00 26.36           H  
ATOM   2579  O   PHE A 163      37.772 -25.646  14.514  1.00 26.36           O  
ATOM   2580  CG  PHE A 163      40.358 -24.287  18.024  1.00 26.36           C  
ATOM   2581  CD1 PHE A 163      41.720 -24.621  18.155  1.00 26.36           C  
ATOM   2582  HD1 PHE A 163      42.142 -25.411  17.552  1.00 26.36           H  
ATOM   2583  CD2 PHE A 163      39.809 -23.271  18.831  1.00 26.36           C  
ATOM   2584  HD2 PHE A 163      38.763 -23.019  18.742  1.00 26.36           H  
ATOM   2585  CE1 PHE A 163      42.531 -23.937  19.078  1.00 26.36           C  
ATOM   2586  HE1 PHE A 163      43.575 -24.196  19.174  1.00 26.36           H  
ATOM   2587  CE2 PHE A 163      40.619 -22.592  19.760  1.00 26.36           C  
ATOM   2588  HE2 PHE A 163      40.196 -21.819  20.384  1.00 26.36           H  
ATOM   2589  CZ  PHE A 163      41.980 -22.924  19.882  1.00 26.36           C  
ATOM   2590  HZ  PHE A 163      42.602 -22.404  20.596  1.00 26.36           H  
ATOM   2591  N   SER A 164      39.548 -26.916  14.255  1.00 30.57           N  
ATOM   2592  H   SER A 164      38.860 -27.596  13.964  1.00 30.57           H  
ATOM   2593  CA  SER A 164      40.936 -27.258  13.853  1.00 30.57           C  
ATOM   2594  HA  SER A 164      41.268 -26.589  13.059  1.00 30.57           H  
ATOM   2595  C   SER A 164      40.921 -28.705  13.326  1.00 30.57           C  
ATOM   2596  CB  SER A 164      41.961 -27.231  15.002  1.00 30.57           C  
ATOM   2597  HB2 SER A 164      42.266 -26.208  15.222  1.00 30.57           H  
ATOM   2598  HB3 SER A 164      42.857 -27.771  14.695  1.00 30.57           H  
ATOM   2599  O   SER A 164      40.433 -29.579  14.039  1.00 30.57           O  
ATOM   2600  OG  SER A 164      41.442 -27.829  16.169  1.00 30.57           O  
ATOM   2601  HG  SER A 164      41.042 -28.666  15.923  1.00 30.57           H  
ATOM   2602  N   SER A 165      41.446 -28.989  12.127  1.00 28.60           N  
ATOM   2603  H   SER A 165      41.797 -28.237  11.550  1.00 28.60           H  
ATOM   2604  CA  SER A 165      41.306 -30.317  11.490  1.00 28.60           C  
ATOM   2605  HA  SER A 165      41.118 -31.064  12.261  1.00 28.60           H  
ATOM   2606  C   SER A 165      42.567 -30.785  10.741  1.00 28.60           C  
ATOM   2607  CB  SER A 165      40.073 -30.318  10.576  1.00 28.60           C  
ATOM   2608  HB2 SER A 165      39.967 -31.295  10.104  1.00 28.60           H  
ATOM   2609  HB3 SER A 165      39.183 -30.123  11.175  1.00 28.60           H  
ATOM   2610  O   SER A 165      42.676 -30.642   9.523  1.00 28.60           O  
ATOM   2611  OG  SER A 165      40.189 -29.319   9.582  1.00 28.60           O  
ATOM   2612  HG  SER A 165      40.925 -29.575   9.020  1.00 28.60           H  
ATOM   2613  N   HIS A 166      43.508 -31.356  11.492  1.00 34.70           N  
ATOM   2614  H   HIS A 166      43.301 -31.460  12.476  1.00 34.70           H  
ATOM   2615  CA  HIS A 166      44.720 -32.082  11.067  1.00 34.70           C  
ATOM   2616  HA  HIS A 166      44.631 -32.408  10.030  1.00 34.70           H  
ATOM   2617  C   HIS A 166      44.847 -33.332  11.972  1.00 34.70           C  
ATOM   2618  CB  HIS A 166      45.945 -31.156  11.231  1.00 34.70           C  
ATOM   2619  HB2 HIS A 166      45.919 -30.715  12.227  1.00 34.70           H  
ATOM   2620  HB3 HIS A 166      46.857 -31.751  11.175  1.00 34.70           H  
ATOM   2621  O   HIS A 166      44.237 -33.314  13.047  1.00 34.70           O  
ATOM   2622  CG  HIS A 166      46.083 -30.040  10.220  1.00 34.70           C  
ATOM   2623  CD2 HIS A 166      47.058 -29.078  10.214  1.00 34.70           C  
ATOM   2624  HD2 HIS A 166      47.858 -28.979  10.933  1.00 34.70           H  
ATOM   2625  ND1 HIS A 166      45.283 -29.797   9.126  1.00 34.70           N  
ATOM   2626  HD1 HIS A 166      44.424 -30.279   8.906  1.00 34.70           H  
ATOM   2627  CE1 HIS A 166      45.757 -28.717   8.486  1.00 34.70           C  
ATOM   2628  HE1 HIS A 166      45.320 -28.276   7.601  1.00 34.70           H  
ATOM   2629  NE2 HIS A 166      46.838 -28.239   9.118  1.00 34.70           N  
ATOM   2630  N   PRO A 167      45.612 -34.398  11.642  1.00 39.51           N  
ATOM   2631  CA  PRO A 167      46.566 -34.601  10.531  1.00 39.51           C  
ATOM   2632  HA  PRO A 167      47.071 -33.673  10.263  1.00 39.51           H  
ATOM   2633  C   PRO A 167      45.841 -35.121   9.249  1.00 39.51           C  
ATOM   2634  CB  PRO A 167      47.591 -35.523  11.218  1.00 39.51           C  
ATOM   2635  HB2 PRO A 167      48.300 -36.031  10.564  1.00 39.51           H  
ATOM   2636  HB3 PRO A 167      48.170 -34.933  11.928  1.00 39.51           H  
ATOM   2637  O   PRO A 167      44.640 -34.900   9.143  1.00 39.51           O  
ATOM   2638  CG  PRO A 167      46.717 -36.501  11.991  1.00 39.51           C  
ATOM   2639  HG2 PRO A 167      46.271 -37.232  11.316  1.00 39.51           H  
ATOM   2640  HG3 PRO A 167      47.267 -36.992  12.794  1.00 39.51           H  
ATOM   2641  CD  PRO A 167      45.645 -35.563  12.528  1.00 39.51           C  
ATOM   2642  HD2 PRO A 167      45.916 -35.246  13.536  1.00 39.51           H  
ATOM   2643  HD3 PRO A 167      44.677 -36.064  12.546  1.00 39.51           H  
ATOM   2644  N   SER A 168      46.445 -35.724   8.210  1.00 24.57           N  
ATOM   2645  H   SER A 168      45.808 -35.964   7.464  1.00 24.57           H  
ATOM   2646  CA  SER A 168      47.815 -36.244   8.025  1.00 24.57           C  
ATOM   2647  HA  SER A 168      48.520 -35.637   8.594  1.00 24.57           H  
ATOM   2648  C   SER A 168      48.315 -36.243   6.569  1.00 24.57           C  
ATOM   2649  CB  SER A 168      47.882 -37.714   8.490  1.00 24.57           C  
ATOM   2650  HB2 SER A 168      47.700 -37.789   9.562  1.00 24.57           H  
ATOM   2651  HB3 SER A 168      48.873 -38.122   8.288  1.00 24.57           H  
ATOM   2652  O   SER A 168      47.616 -36.693   5.665  1.00 24.57           O  
ATOM   2653  OG  SER A 168      46.906 -38.495   7.831  1.00 24.57           O  
ATOM   2654  HG  SER A 168      47.023 -38.384   6.884  1.00 24.57           H  
ATOM   2655  N   SER A 169      49.581 -35.857   6.390  1.00 29.00           N  
ATOM   2656  H   SER A 169      50.044 -35.401   7.163  1.00 29.00           H  
ATOM   2657  CA  SER A 169      50.476 -36.233   5.272  1.00 29.00           C  
ATOM   2658  HA  SER A 169      49.992 -36.010   4.321  1.00 29.00           H  
ATOM   2659  C   SER A 169      50.823 -37.747   5.328  1.00 29.00           C  
ATOM   2660  CB  SER A 169      51.763 -35.391   5.413  1.00 29.00           C  
ATOM   2661  HB2 SER A 169      52.302 -35.358   4.466  1.00 29.00           H  
ATOM   2662  HB3 SER A 169      52.409 -35.848   6.163  1.00 29.00           H  
ATOM   2663  O   SER A 169      50.529 -38.349   6.365  1.00 29.00           O  
ATOM   2664  OG  SER A 169      51.494 -34.058   5.813  1.00 29.00           O  
ATOM   2665  HG  SER A 169      52.293 -33.532   5.729  1.00 29.00           H  
ATOM   2666  N   PRO A 170      51.514 -38.377   4.340  1.00 38.89           N  
ATOM   2667  CA  PRO A 170      52.260 -37.796   3.210  1.00 38.89           C  
ATOM   2668  HA  PRO A 170      52.009 -36.750   3.032  1.00 38.89           H  
ATOM   2669  C   PRO A 170      52.072 -38.556   1.861  1.00 38.89           C  
ATOM   2670  CB  PRO A 170      53.697 -37.937   3.749  1.00 38.89           C  
ATOM   2671  HB2 PRO A 170      54.475 -37.849   2.991  1.00 38.89           H  
ATOM   2672  HB3 PRO A 170      53.871 -37.183   4.517  1.00 38.89           H  
ATOM   2673  O   PRO A 170      51.056 -39.200   1.634  1.00 38.89           O  
ATOM   2674  CG  PRO A 170      53.692 -39.325   4.411  1.00 38.89           C  
ATOM   2675  HG2 PRO A 170      54.220 -39.290   5.364  1.00 38.89           H  
ATOM   2676  HG3 PRO A 170      54.140 -40.075   3.759  1.00 38.89           H  
ATOM   2677  CD  PRO A 170      52.207 -39.634   4.622  1.00 38.89           C  
ATOM   2678  HD2 PRO A 170      51.880 -40.401   3.919  1.00 38.89           H  
ATOM   2679  HD3 PRO A 170      52.047 -39.997   5.637  1.00 38.89           H  
ATOM   2680  N   THR A 171      53.083 -38.486   0.980  1.00 28.58           N  
ATOM   2681  H   THR A 171      53.845 -37.878   1.243  1.00 28.58           H  
ATOM   2682  CA  THR A 171      53.403 -39.454  -0.101  1.00 28.58           C  
ATOM   2683  HA  THR A 171      54.232 -39.009  -0.650  1.00 28.58           H  
ATOM   2684  C   THR A 171      52.356 -39.735  -1.195  1.00 28.58           C  
ATOM   2685  CB  THR A 171      53.991 -40.774   0.446  1.00 28.58           C  
ATOM   2686  HB  THR A 171      54.030 -41.516  -0.351  1.00 28.58           H  
ATOM   2687  O   THR A 171      51.724 -40.781  -1.210  1.00 28.58           O  
ATOM   2688  CG2 THR A 171      55.415 -40.579   0.970  1.00 28.58           C  
ATOM   2689 HG21 THR A 171      55.778 -41.524   1.375  1.00 28.58           H  
ATOM   2690 HG22 THR A 171      55.436 -39.823   1.755  1.00 28.58           H  
ATOM   2691 HG23 THR A 171      56.068 -40.277   0.152  1.00 28.58           H  
ATOM   2692  OG1 THR A 171      53.223 -41.286   1.507  1.00 28.58           O  
ATOM   2693  HG1 THR A 171      52.322 -41.348   1.183  1.00 28.58           H  
ATOM   2694  N   SER A 172      52.372 -38.856  -2.208  1.00 26.40           N  
ATOM   2695  H   SER A 172      52.645 -37.925  -1.928  1.00 26.40           H  
ATOM   2696  CA  SER A 172      52.744 -39.170  -3.613  1.00 26.40           C  
ATOM   2697  HA  SER A 172      52.688 -38.213  -4.133  1.00 26.40           H  
ATOM   2698  C   SER A 172      51.947 -40.159  -4.494  1.00 26.40           C  
ATOM   2699  CB  SER A 172      54.223 -39.589  -3.674  1.00 26.40           C  
ATOM   2700  HB2 SER A 172      54.527 -39.715  -4.712  1.00 26.40           H  
ATOM   2701  HB3 SER A 172      54.843 -38.811  -3.229  1.00 26.40           H  
ATOM   2702  O   SER A 172      51.590 -41.253  -4.082  1.00 26.40           O  
ATOM   2703  OG  SER A 172      54.429 -40.802  -2.974  1.00 26.40           O  
ATOM   2704  HG  SER A 172      53.663 -41.364  -3.112  1.00 26.40           H  
ATOM   2705  N   SER A 173      51.949 -39.826  -5.795  1.00 28.06           N  
ATOM   2706  H   SER A 173      52.278 -38.895  -6.005  1.00 28.06           H  
ATOM   2707  CA  SER A 173      51.868 -40.724  -6.969  1.00 28.06           C  
ATOM   2708  HA  SER A 173      52.283 -40.132  -7.785  1.00 28.06           H  
ATOM   2709  C   SER A 173      50.497 -41.202  -7.480  1.00 28.06           C  
ATOM   2710  CB  SER A 173      52.843 -41.904  -6.857  1.00 28.06           C  
ATOM   2711  HB2 SER A 173      52.580 -42.529  -6.004  1.00 28.06           H  
ATOM   2712  HB3 SER A 173      52.779 -42.509  -7.761  1.00 28.06           H  
ATOM   2713  O   SER A 173      49.918 -42.156  -6.986  1.00 28.06           O  
ATOM   2714  OG  SER A 173      54.166 -41.415  -6.719  1.00 28.06           O  
ATOM   2715  HG  SER A 173      54.736 -42.160  -6.517  1.00 28.06           H  
ATOM   2716  N   VAL A 174      50.103 -40.596  -8.611  1.00 27.57           N  
ATOM   2717  H   VAL A 174      50.590 -39.734  -8.811  1.00 27.57           H  
ATOM   2718  CA  VAL A 174      49.476 -41.209  -9.805  1.00 27.57           C  
ATOM   2719  HA  VAL A 174      49.069 -40.381 -10.385  1.00 27.57           H  
ATOM   2720  C   VAL A 174      48.306 -42.195  -9.602  1.00 27.57           C  
ATOM   2721  CB  VAL A 174      50.561 -41.857 -10.708  1.00 27.57           C  
ATOM   2722  HB  VAL A 174      50.960 -42.744 -10.216  1.00 27.57           H  
ATOM   2723  O   VAL A 174      48.508 -43.389  -9.398  1.00 27.57           O  
ATOM   2724  CG1 VAL A 174      49.999 -42.263 -12.080  1.00 27.57           C  
ATOM   2725 HG11 VAL A 174      49.579 -41.397 -12.592  1.00 27.57           H  
ATOM   2726 HG12 VAL A 174      50.792 -42.691 -12.693  1.00 27.57           H  
ATOM   2727 HG13 VAL A 174      49.227 -43.025 -11.965  1.00 27.57           H  
ATOM   2728  CG2 VAL A 174      51.738 -40.905 -10.987  1.00 27.57           C  
ATOM   2729 HG21 VAL A 174      51.376 -39.972 -11.419  1.00 27.57           H  
ATOM   2730 HG22 VAL A 174      52.432 -41.373 -11.685  1.00 27.57           H  
ATOM   2731 HG23 VAL A 174      52.290 -40.698 -10.070  1.00 27.57           H  
ATOM   2732  N   GLY A 175      47.090 -41.734  -9.919  1.00 25.61           N  
ATOM   2733  H   GLY A 175      46.949 -40.736  -9.968  1.00 25.61           H  
ATOM   2734  CA  GLY A 175      46.014 -42.594 -10.438  1.00 25.61           C  
ATOM   2735  HA2 GLY A 175      45.669 -42.180 -11.386  1.00 25.61           H  
ATOM   2736  HA3 GLY A 175      46.416 -43.584 -10.654  1.00 25.61           H  
ATOM   2737  C   GLY A 175      44.781 -42.778  -9.545  1.00 25.61           C  
ATOM   2738  O   GLY A 175      44.555 -42.033  -8.596  1.00 25.61           O  
ATOM   2739  N   GLY A 176      43.958 -43.765  -9.916  1.00 24.66           N  
ATOM   2740  H   GLY A 176      44.223 -44.296 -10.733  1.00 24.66           H  
ATOM   2741  CA  GLY A 176      42.620 -44.031  -9.364  1.00 24.66           C  
ATOM   2742  HA2 GLY A 176      42.364 -43.284  -8.613  1.00 24.66           H  
ATOM   2743  HA3 GLY A 176      42.625 -45.009  -8.882  1.00 24.66           H  
ATOM   2744  C   GLY A 176      41.536 -44.012 -10.453  1.00 24.66           C  
ATOM   2745  O   GLY A 176      41.674 -43.301 -11.446  1.00 24.66           O  
ATOM   2746  N   SER A 177      40.477 -44.821 -10.314  1.00 28.22           N  
ATOM   2747  H   SER A 177      40.372 -45.368  -9.471  1.00 28.22           H  
ATOM   2748  CA  SER A 177      39.363 -44.886 -11.283  1.00 28.22           C  
ATOM   2749  HA  SER A 177      39.066 -43.869 -11.539  1.00 28.22           H  
ATOM   2750  C   SER A 177      38.123 -45.618 -10.732  1.00 28.22           C  
ATOM   2751  CB  SER A 177      39.829 -45.585 -12.576  1.00 28.22           C  
ATOM   2752  HB2 SER A 177      40.712 -45.085 -12.973  1.00 28.22           H  
ATOM   2753  HB3 SER A 177      39.045 -45.518 -13.330  1.00 28.22           H  
ATOM   2754  O   SER A 177      38.185 -46.240  -9.677  1.00 28.22           O  
ATOM   2755  OG  SER A 177      40.129 -46.948 -12.346  1.00 28.22           O  
ATOM   2756  HG  SER A 177      40.790 -47.002 -11.652  1.00 28.22           H  
ATOM   2757  N   ASN A 178      37.035 -45.595 -11.512  1.00 27.85           N  
ATOM   2758  H   ASN A 178      37.113 -45.043 -12.354  1.00 27.85           H  
ATOM   2759  CA  ASN A 178      35.978 -46.619 -11.567  1.00 27.85           C  
ATOM   2760  HA  ASN A 178      35.296 -46.251 -12.333  1.00 27.85           H  
ATOM   2761  C   ASN A 178      35.022 -46.830 -10.365  1.00 27.85           C  
ATOM   2762  CB  ASN A 178      36.558 -47.914 -12.174  1.00 27.85           C  
ATOM   2763  HB2 ASN A 178      37.391 -48.264 -11.565  1.00 27.85           H  
ATOM   2764  HB3 ASN A 178      35.792 -48.690 -12.173  1.00 27.85           H  
ATOM   2765  O   ASN A 178      34.843 -47.950  -9.896  1.00 27.85           O  
ATOM   2766  CG  ASN A 178      37.020 -47.737 -13.612  1.00 27.85           C  
ATOM   2767  ND2 ASN A 178      37.692 -48.716 -14.166  1.00 27.85           N  
ATOM   2768 HD21 ASN A 178      38.028 -48.556 -15.105  1.00 27.85           H  
ATOM   2769 HD22 ASN A 178      37.950 -49.524 -13.618  1.00 27.85           H  
ATOM   2770  OD1 ASN A 178      36.773 -46.730 -14.261  1.00 27.85           O  
ATOM   2771  N   GLN A 179      34.218 -45.793 -10.087  1.00 27.16           N  
ATOM   2772  H   GLN A 179      34.519 -44.885 -10.411  1.00 27.16           H  
ATOM   2773  CA  GLN A 179      32.807 -45.910  -9.649  1.00 27.16           C  
ATOM   2774  HA  GLN A 179      32.420 -44.894  -9.570  1.00 27.16           H  
ATOM   2775  C   GLN A 179      32.557 -46.532  -8.245  1.00 27.16           C  
ATOM   2776  CB  GLN A 179      31.987 -46.604 -10.771  1.00 27.16           C  
ATOM   2777  HB2 GLN A 179      30.930 -46.579 -10.509  1.00 27.16           H  
ATOM   2778  HB3 GLN A 179      32.290 -47.650 -10.830  1.00 27.16           H  
ATOM   2779  O   GLN A 179      33.469 -46.618  -7.431  1.00 27.16           O  
ATOM   2780  CG  GLN A 179      32.113 -45.974 -12.173  1.00 27.16           C  
ATOM   2781  HG2 GLN A 179      33.160 -45.916 -12.470  1.00 27.16           H  
ATOM   2782  HG3 GLN A 179      31.708 -44.962 -12.153  1.00 27.16           H  
ATOM   2783  CD  GLN A 179      31.375 -46.774 -13.247  1.00 27.16           C  
ATOM   2784  NE2 GLN A 179      31.721 -46.613 -14.505  1.00 27.16           N  
ATOM   2785 HE21 GLN A 179      32.482 -46.005 -14.772  1.00 27.16           H  
ATOM   2786 HE22 GLN A 179      31.202 -47.169 -15.170  1.00 27.16           H  
ATOM   2787  OE1 GLN A 179      30.474 -47.550 -12.988  1.00 27.16           O  
ATOM   2788  N   ALA A 180      31.290 -46.908  -7.977  1.00 24.92           N  
ATOM   2789  H   ALA A 180      30.641 -46.818  -8.745  1.00 24.92           H  
ATOM   2790  CA  ALA A 180      30.703 -47.374  -6.705  1.00 24.92           C  
ATOM   2791  HA  ALA A 180      29.662 -47.606  -6.930  1.00 24.92           H  
ATOM   2792  C   ALA A 180      30.677 -46.323  -5.560  1.00 24.92           C  
ATOM   2793  CB  ALA A 180      31.355 -48.710  -6.310  1.00 24.92           C  
ATOM   2794  HB1 ALA A 180      32.399 -48.547  -6.044  1.00 24.92           H  
ATOM   2795  HB2 ALA A 180      30.845 -49.147  -5.452  1.00 24.92           H  
ATOM   2796  HB3 ALA A 180      31.307 -49.409  -7.145  1.00 24.92           H  
ATOM   2797  O   ALA A 180      31.601 -45.539  -5.400  1.00 24.92           O  
ATOM   2798  N   SER A 181      29.645 -46.224  -4.709  1.00 28.74           N  
ATOM   2799  H   SER A 181      29.768 -45.483  -4.035  1.00 28.74           H  
ATOM   2800  CA  SER A 181      28.278 -46.788  -4.735  1.00 28.74           C  
ATOM   2801  HA  SER A 181      27.951 -46.925  -5.766  1.00 28.74           H  
ATOM   2802  C   SER A 181      27.297 -45.800  -4.055  1.00 28.74           C  
ATOM   2803  CB  SER A 181      28.233 -48.143  -4.018  1.00 28.74           C  
ATOM   2804  HB2 SER A 181      28.230 -47.991  -2.938  1.00 28.74           H  
ATOM   2805  HB3 SER A 181      29.104 -48.739  -4.288  1.00 28.74           H  
ATOM   2806  O   SER A 181      27.717 -44.718  -3.649  1.00 28.74           O  
ATOM   2807  OG  SER A 181      27.067 -48.837  -4.420  1.00 28.74           O  
ATOM   2808  HG  SER A 181      26.974 -49.630  -3.886  1.00 28.74           H  
ATOM   2809  N   ALA A 182      26.008 -46.140  -3.928  1.00 26.24           N  
ATOM   2810  H   ALA A 182      25.740 -47.080  -4.185  1.00 26.24           H  
ATOM   2811  CA  ALA A 182      24.953 -45.247  -3.420  1.00 26.24           C  
ATOM   2812  HA  ALA A 182      25.418 -44.367  -2.975  1.00 26.24           H  
ATOM   2813  C   ALA A 182      24.062 -45.873  -2.322  1.00 26.24           C  
ATOM   2814  CB  ALA A 182      24.118 -44.772  -4.617  1.00 26.24           C  
ATOM   2815  HB1 ALA A 182      23.366 -44.055  -4.286  1.00 26.24           H  
ATOM   2816  HB2 ALA A 182      24.763 -44.289  -5.351  1.00 26.24           H  
ATOM   2817  HB3 ALA A 182      23.616 -45.621  -5.080  1.00 26.24           H  
ATOM   2818  O   ALA A 182      24.018 -47.091  -2.157  1.00 26.24           O  
ATOM   2819  N   SER A 183      23.334 -45.016  -1.596  1.00 24.97           N  
ATOM   2820  H   SER A 183      23.412 -44.031  -1.805  1.00 24.97           H  
ATOM   2821  CA  SER A 183      22.338 -45.354  -0.564  1.00 24.97           C  
ATOM   2822  HA  SER A 183      21.825 -46.271  -0.855  1.00 24.97           H  
ATOM   2823  C   SER A 183      21.280 -44.242  -0.437  1.00 24.97           C  
ATOM   2824  CB  SER A 183      23.028 -45.590   0.787  1.00 24.97           C  
ATOM   2825  HB2 SER A 183      22.280 -45.820   1.546  1.00 24.97           H  
ATOM   2826  HB3 SER A 183      23.698 -46.445   0.697  1.00 24.97           H  
ATOM   2827  O   SER A 183      21.513 -43.125  -0.903  1.00 24.97           O  
ATOM   2828  OG  SER A 183      23.781 -44.461   1.197  1.00 24.97           O  
ATOM   2829  HG  SER A 183      23.196 -43.704   1.273  1.00 24.97           H  
ATOM   2830  N   ASN A 184      20.147 -44.524   0.218  1.00 29.84           N  
ATOM   2831  H   ASN A 184      20.055 -45.424   0.666  1.00 29.84           H  
ATOM   2832  CA  ASN A 184      18.952 -43.665   0.235  1.00 29.84           C  
ATOM   2833  HA  ASN A 184      19.135 -42.773  -0.364  1.00 29.84           H  
ATOM   2834  C   ASN A 184      18.541 -43.197   1.647  1.00 29.84           C  
ATOM   2835  CB  ASN A 184      17.770 -44.438  -0.389  1.00 29.84           C  
ATOM   2836  HB2 ASN A 184      17.644 -45.391   0.124  1.00 29.84           H  
ATOM   2837  HB3 ASN A 184      16.857 -43.867  -0.220  1.00 29.84           H  
ATOM   2838  O   ASN A 184      18.886 -43.850   2.629  1.00 29.84           O  
ATOM   2839  CG  ASN A 184      17.861 -44.705  -1.880  1.00 29.84           C  
ATOM   2840  ND2 ASN A 184      16.727 -44.801  -2.532  1.00 29.84           N  
ATOM   2841 HD21 ASN A 184      15.856 -44.660  -2.040  1.00 29.84           H  
ATOM   2842 HD22 ASN A 184      16.786 -44.980  -3.525  1.00 29.84           H  
ATOM   2843  OD1 ASN A 184      18.913 -44.855  -2.477  1.00 29.84           O  
ATOM   2844  N   ASP A 185      17.696 -42.153   1.674  1.00 25.77           N  
ATOM   2845  H   ASP A 185      17.466 -41.754   0.775  1.00 25.77           H  
ATOM   2846  CA  ASP A 185      16.853 -41.679   2.790  1.00 25.77           C  
ATOM   2847  HA  ASP A 185      16.328 -40.807   2.399  1.00 25.77           H  
ATOM   2848  C   ASP A 185      17.570 -41.149   4.058  1.00 25.77           C  
ATOM   2849  CB  ASP A 185      15.763 -42.727   3.079  1.00 25.77           C  
ATOM   2850  HB2 ASP A 185      16.169 -43.737   3.010  1.00 25.77           H  
ATOM   2851  HB3 ASP A 185      15.395 -42.604   4.097  1.00 25.77           H  
ATOM   2852  O   ASP A 185      18.685 -41.535   4.385  1.00 25.77           O  
ATOM   2853  CG  ASP A 185      14.591 -42.567   2.110  1.00 25.77           C  
ATOM   2854  OD1 ASP A 185      13.689 -41.763   2.443  1.00 25.77           O  
ATOM   2855  OD2 ASP A 185      14.630 -43.196   1.027  1.00 25.77           O  
ATOM   2856  N   MET A 186      17.012 -40.209   4.835  1.00 25.51           N  
ATOM   2857  H   MET A 186      17.640 -39.904   5.565  1.00 25.51           H  
ATOM   2858  CA  MET A 186      15.753 -39.434   4.732  1.00 25.51           C  
ATOM   2859  HA  MET A 186      15.164 -39.763   3.876  1.00 25.51           H  
ATOM   2860  C   MET A 186      16.072 -37.925   4.528  1.00 25.51           C  
ATOM   2861  CB  MET A 186      14.938 -39.694   6.018  1.00 25.51           C  
ATOM   2862  HB2 MET A 186      14.120 -38.978   6.105  1.00 25.51           H  
ATOM   2863  HB3 MET A 186      15.575 -39.575   6.894  1.00 25.51           H  
ATOM   2864  O   MET A 186      17.230 -37.530   4.635  1.00 25.51           O  
ATOM   2865  CG  MET A 186      14.314 -41.090   6.024  1.00 25.51           C  
ATOM   2866  HG2 MET A 186      15.108 -41.829   6.128  1.00 25.51           H  
ATOM   2867  HG3 MET A 186      13.815 -41.246   5.067  1.00 25.51           H  
ATOM   2868  SD  MET A 186      13.093 -41.375   7.331  1.00 25.51           S  
ATOM   2869  CE  MET A 186      12.516 -43.009   6.798  1.00 25.51           C  
ATOM   2870  HE1 MET A 186      13.350 -43.710   6.802  1.00 25.51           H  
ATOM   2871  HE2 MET A 186      11.741 -43.362   7.479  1.00 25.51           H  
ATOM   2872  HE3 MET A 186      12.109 -42.941   5.789  1.00 25.51           H  
ATOM   2873  N   SER A 187      15.141 -37.006   4.237  1.00 27.30           N  
ATOM   2874  H   SER A 187      15.525 -36.092   4.045  1.00 27.30           H  
ATOM   2875  CA  SER A 187      13.670 -37.039   4.326  1.00 27.30           C  
ATOM   2876  HA  SER A 187      13.316 -38.070   4.346  1.00 27.30           H  
ATOM   2877  C   SER A 187      12.977 -36.357   3.130  1.00 27.30           C  
ATOM   2878  CB  SER A 187      13.255 -36.335   5.639  1.00 27.30           C  
ATOM   2879  HB2 SER A 187      12.195 -36.494   5.834  1.00 27.30           H  
ATOM   2880  HB3 SER A 187      13.815 -36.767   6.469  1.00 27.30           H  
ATOM   2881  O   SER A 187      13.588 -36.106   2.093  1.00 27.30           O  
ATOM   2882  OG  SER A 187      13.523 -34.943   5.592  1.00 27.30           O  
ATOM   2883  HG  SER A 187      12.777 -34.463   5.226  1.00 27.30           H  
ATOM   2884  N   LYS A 188      11.680 -36.066   3.285  1.00 33.91           N  
ATOM   2885  H   LYS A 188      11.259 -36.277   4.179  1.00 33.91           H  
ATOM   2886  CA  LYS A 188      10.835 -35.297   2.360  1.00 33.91           C  
ATOM   2887  HA  LYS A 188      11.388 -35.076   1.447  1.00 33.91           H  
ATOM   2888  C   LYS A 188      10.452 -33.941   2.991  1.00 33.91           C  
ATOM   2889  CB  LYS A 188       9.607 -36.169   2.012  1.00 33.91           C  
ATOM   2890  HB2 LYS A 188       9.048 -36.372   2.925  1.00 33.91           H  
ATOM   2891  HB3 LYS A 188       8.954 -35.631   1.325  1.00 33.91           H  
ATOM   2892  O   LYS A 188      11.048 -33.543   3.990  1.00 33.91           O  
ATOM   2893  CG  LYS A 188       9.985 -37.505   1.355  1.00 33.91           C  
ATOM   2894  HG2 LYS A 188      10.534 -37.309   0.435  1.00 33.91           H  
ATOM   2895  HG3 LYS A 188      10.619 -38.083   2.027  1.00 33.91           H  
ATOM   2896  CD  LYS A 188       8.736 -38.334   1.038  1.00 33.91           C  
ATOM   2897  HD2 LYS A 188       8.173 -38.501   1.957  1.00 33.91           H  
ATOM   2898  HD3 LYS A 188       8.112 -37.791   0.328  1.00 33.91           H  
ATOM   2899  CE  LYS A 188       9.180 -39.675   0.443  1.00 33.91           C  
ATOM   2900  HE2 LYS A 188       9.820 -40.181   1.166  1.00 33.91           H  
ATOM   2901  HE3 LYS A 188       9.784 -39.478  -0.443  1.00 33.91           H  
ATOM   2902  NZ  LYS A 188       8.025 -40.535   0.091  1.00 33.91           N  
ATOM   2903  HZ1 LYS A 188       7.441 -40.078  -0.595  1.00 33.91           H  
ATOM   2904  HZ2 LYS A 188       8.350 -41.409  -0.297  1.00 33.91           H  
ATOM   2905  HZ3 LYS A 188       7.473 -40.729   0.914  1.00 33.91           H  
ATOM   2906  N   ASP A 189       9.434 -33.309   2.404  1.00 27.14           N  
ATOM   2907  H   ASP A 189       9.021 -33.806   1.627  1.00 27.14           H  
ATOM   2908  CA  ASP A 189       8.528 -32.316   3.001  1.00 27.14           C  
ATOM   2909  HA  ASP A 189       7.755 -32.160   2.249  1.00 27.14           H  
ATOM   2910  C   ASP A 189       9.096 -30.902   3.261  1.00 27.14           C  
ATOM   2911  CB  ASP A 189       7.759 -32.958   4.175  1.00 27.14           C  
ATOM   2912  HB2 ASP A 189       8.431 -33.077   5.025  1.00 27.14           H  
ATOM   2913  HB3 ASP A 189       6.945 -32.297   4.471  1.00 27.14           H  
ATOM   2914  O   ASP A 189       9.586 -30.568   4.336  1.00 27.14           O  
ATOM   2915  CG  ASP A 189       7.177 -34.329   3.784  1.00 27.14           C  
ATOM   2916  OD1 ASP A 189       6.690 -34.453   2.633  1.00 27.14           O  
ATOM   2917  OD2 ASP A 189       7.306 -35.282   4.583  1.00 27.14           O  
ATOM   2918  N   GLY A 190       8.953 -30.039   2.245  1.00 27.34           N  
ATOM   2919  H   GLY A 190       8.578 -30.391   1.376  1.00 27.34           H  
ATOM   2920  CA  GLY A 190       9.179 -28.589   2.298  1.00 27.34           C  
ATOM   2921  HA2 GLY A 190       8.613 -28.173   3.131  1.00 27.34           H  
ATOM   2922  HA3 GLY A 190      10.237 -28.386   2.463  1.00 27.34           H  
ATOM   2923  C   GLY A 190       8.735 -27.901   0.996  1.00 27.34           C  
ATOM   2924  O   GLY A 190       8.850 -28.485  -0.083  1.00 27.34           O  
ATOM   2925  N   ASP A 191       8.192 -26.682   1.080  1.00 26.24           N  
ATOM   2926  H   ASP A 191       8.036 -26.288   1.997  1.00 26.24           H  
ATOM   2927  CA  ASP A 191       7.483 -26.035  -0.035  1.00 26.24           C  
ATOM   2928  HA  ASP A 191       6.826 -26.785  -0.476  1.00 26.24           H  
ATOM   2929  C   ASP A 191       8.380 -25.503  -1.169  1.00 26.24           C  
ATOM   2930  CB  ASP A 191       6.570 -24.923   0.495  1.00 26.24           C  
ATOM   2931  HB2 ASP A 191       6.213 -24.324  -0.343  1.00 26.24           H  
ATOM   2932  HB3 ASP A 191       7.128 -24.270   1.165  1.00 26.24           H  
ATOM   2933  O   ASP A 191       9.275 -24.674  -0.979  1.00 26.24           O  
ATOM   2934  CG  ASP A 191       5.366 -25.526   1.213  1.00 26.24           C  
ATOM   2935  OD1 ASP A 191       4.378 -25.824   0.505  1.00 26.24           O  
ATOM   2936  OD2 ASP A 191       5.475 -25.719   2.443  1.00 26.24           O  
ATOM   2937  N   LEU A 192       8.071 -25.922  -2.400  1.00 29.86           N  
ATOM   2938  H   LEU A 192       7.315 -26.586  -2.483  1.00 29.86           H  
ATOM   2939  CA  LEU A 192       8.775 -25.526  -3.623  1.00 29.86           C  
ATOM   2940  HA  LEU A 192       9.820 -25.368  -3.356  1.00 29.86           H  
ATOM   2941  C   LEU A 192       8.242 -24.189  -4.175  1.00 29.86           C  
ATOM   2942  CB  LEU A 192       8.715 -26.702  -4.620  1.00 29.86           C  
ATOM   2943  HB2 LEU A 192       7.671 -26.881  -4.880  1.00 29.86           H  
ATOM   2944  HB3 LEU A 192       9.090 -27.593  -4.117  1.00 29.86           H  
ATOM   2945  O   LEU A 192       7.519 -24.146  -5.171  1.00 29.86           O  
ATOM   2946  CG  LEU A 192       9.517 -26.505  -5.921  1.00 29.86           C  
ATOM   2947  HG  LEU A 192       9.111 -25.668  -6.488  1.00 29.86           H  
ATOM   2948  CD1 LEU A 192      11.005 -26.242  -5.673  1.00 29.86           C  
ATOM   2949 HD11 LEU A 192      11.135 -25.283  -5.170  1.00 29.86           H  
ATOM   2950 HD12 LEU A 192      11.424 -27.034  -5.052  1.00 29.86           H  
ATOM   2951 HD13 LEU A 192      11.539 -26.205  -6.623  1.00 29.86           H  
ATOM   2952  CD2 LEU A 192       9.397 -27.758  -6.790  1.00 29.86           C  
ATOM   2953 HD21 LEU A 192       9.820 -28.616  -6.267  1.00 29.86           H  
ATOM   2954 HD22 LEU A 192       9.925 -27.609  -7.732  1.00 29.86           H  
ATOM   2955 HD23 LEU A 192       8.346 -27.952  -7.003  1.00 29.86           H  
ATOM   2956  N   VAL A 193       8.595 -23.081  -3.521  1.00 30.82           N  
ATOM   2957  H   VAL A 193       9.111 -23.201  -2.660  1.00 30.82           H  
ATOM   2958  CA  VAL A 193       8.149 -21.728  -3.903  1.00 30.82           C  
ATOM   2959  HA  VAL A 193       7.076 -21.774  -4.089  1.00 30.82           H  
ATOM   2960  C   VAL A 193       8.827 -21.256  -5.202  1.00 30.82           C  
ATOM   2961  CB  VAL A 193       8.360 -20.725  -2.747  1.00 30.82           C  
ATOM   2962  HB  VAL A 193       9.426 -20.633  -2.536  1.00 30.82           H  
ATOM   2963  O   VAL A 193       9.980 -20.823  -5.203  1.00 30.82           O  
ATOM   2964  CG1 VAL A 193       7.805 -19.338  -3.103  1.00 30.82           C  
ATOM   2965 HG11 VAL A 193       8.338 -18.923  -3.959  1.00 30.82           H  
ATOM   2966 HG12 VAL A 193       6.742 -19.406  -3.335  1.00 30.82           H  
ATOM   2967 HG13 VAL A 193       7.941 -18.661  -2.260  1.00 30.82           H  
ATOM   2968  CG2 VAL A 193       7.651 -21.186  -1.465  1.00 30.82           C  
ATOM   2969 HG21 VAL A 193       6.587 -21.335  -1.653  1.00 30.82           H  
ATOM   2970 HG22 VAL A 193       8.081 -22.120  -1.104  1.00 30.82           H  
ATOM   2971 HG23 VAL A 193       7.773 -20.439  -0.681  1.00 30.82           H  
ATOM   2972  N   VAL A 194       8.101 -21.310  -6.325  1.00 33.29           N  
ATOM   2973  H   VAL A 194       7.185 -21.732  -6.264  1.00 33.29           H  
ATOM   2974  CA  VAL A 194       8.570 -20.855  -7.649  1.00 33.29           C  
ATOM   2975  HA  VAL A 194       9.657 -20.784  -7.631  1.00 33.29           H  
ATOM   2976  C   VAL A 194       8.018 -19.464  -7.973  1.00 33.29           C  
ATOM   2977  CB  VAL A 194       8.209 -21.869  -8.757  1.00 33.29           C  
ATOM   2978  HB  VAL A 194       7.126 -21.975  -8.819  1.00 33.29           H  
ATOM   2979  O   VAL A 194       6.832 -19.307  -8.247  1.00 33.29           O  
ATOM   2980  CG1 VAL A 194       8.739 -21.427 -10.131  1.00 33.29           C  
ATOM   2981 HG11 VAL A 194       9.819 -21.281 -10.085  1.00 33.29           H  
ATOM   2982 HG12 VAL A 194       8.498 -22.181 -10.880  1.00 33.29           H  
ATOM   2983 HG13 VAL A 194       8.264 -20.492 -10.430  1.00 33.29           H  
ATOM   2984  CG2 VAL A 194       8.814 -23.249  -8.464  1.00 33.29           C  
ATOM   2985 HG21 VAL A 194       8.344 -23.670  -7.576  1.00 33.29           H  
ATOM   2986 HG22 VAL A 194       8.625 -23.930  -9.294  1.00 33.29           H  
ATOM   2987 HG23 VAL A 194       9.886 -23.162  -8.287  1.00 33.29           H  
ATOM   2988  N   GLY A 195       8.889 -18.451  -7.980  1.00 32.99           N  
ATOM   2989  H   GLY A 195       9.844 -18.663  -7.731  1.00 32.99           H  
ATOM   2990  CA  GLY A 195       8.560 -17.088  -8.426  1.00 32.99           C  
ATOM   2991  HA2 GLY A 195       7.502 -16.890  -8.256  1.00 32.99           H  
ATOM   2992  HA3 GLY A 195       9.128 -16.372  -7.832  1.00 32.99           H  
ATOM   2993  C   GLY A 195       8.864 -16.840  -9.912  1.00 32.99           C  
ATOM   2994  O   GLY A 195       9.373 -17.716 -10.611  1.00 32.99           O  
ATOM   2995  N   MET A 196       8.619 -15.620 -10.402  1.00 37.18           N  
ATOM   2996  H   MET A 196       8.214 -14.924  -9.793  1.00 37.18           H  
ATOM   2997  CA  MET A 196       8.948 -15.189 -11.774  1.00 37.18           C  
ATOM   2998  HA  MET A 196       9.758 -15.812 -12.155  1.00 37.18           H  
ATOM   2999  C   MET A 196       9.447 -13.730 -11.804  1.00 37.18           C  
ATOM   3000  CB  MET A 196       7.731 -15.373 -12.705  1.00 37.18           C  
ATOM   3001  HB2 MET A 196       6.893 -14.788 -12.326  1.00 37.18           H  
ATOM   3002  HB3 MET A 196       7.991 -14.997 -13.694  1.00 37.18           H  
ATOM   3003  O   MET A 196       9.127 -12.947 -10.914  1.00 37.18           O  
ATOM   3004  CG  MET A 196       7.294 -16.842 -12.841  1.00 37.18           C  
ATOM   3005  HG2 MET A 196       8.147 -17.436 -13.170  1.00 37.18           H  
ATOM   3006  HG3 MET A 196       6.995 -17.205 -11.858  1.00 37.18           H  
ATOM   3007  SD  MET A 196       5.903 -17.162 -13.963  1.00 37.18           S  
ATOM   3008  CE  MET A 196       6.674 -16.849 -15.570  1.00 37.18           C  
ATOM   3009  HE1 MET A 196       5.959 -17.074 -16.362  1.00 37.18           H  
ATOM   3010  HE2 MET A 196       7.554 -17.483 -15.686  1.00 37.18           H  
ATOM   3011  HE3 MET A 196       6.962 -15.800 -15.634  1.00 37.18           H  
ATOM   3012  N   ARG A 197      10.237 -13.349 -12.822  1.00 39.64           N  
ATOM   3013  H   ARG A 197      10.519 -14.062 -13.479  1.00 39.64           H  
ATOM   3014  CA  ARG A 197      10.710 -11.967 -13.060  1.00 39.64           C  
ATOM   3015  HA  ARG A 197       9.965 -11.283 -12.650  1.00 39.64           H  
ATOM   3016  C   ARG A 197      10.832 -11.677 -14.565  1.00 39.64           C  
ATOM   3017  CB  ARG A 197      12.036 -11.744 -12.293  1.00 39.64           C  
ATOM   3018  HB2 ARG A 197      12.792 -12.426 -12.682  1.00 39.64           H  
ATOM   3019  HB3 ARG A 197      11.870 -11.987 -11.244  1.00 39.64           H  
ATOM   3020  O   ARG A 197      11.420 -12.466 -15.302  1.00 39.64           O  
ATOM   3021  CG  ARG A 197      12.571 -10.300 -12.380  1.00 39.64           C  
ATOM   3022  HG2 ARG A 197      11.781  -9.599 -12.111  1.00 39.64           H  
ATOM   3023  HG3 ARG A 197      12.859 -10.104 -13.412  1.00 39.64           H  
ATOM   3024  CD  ARG A 197      13.804 -10.040 -11.488  1.00 39.64           C  
ATOM   3025  HD2 ARG A 197      14.501 -10.872 -11.588  1.00 39.64           H  
ATOM   3026  HD3 ARG A 197      14.291  -9.138 -11.859  1.00 39.64           H  
ATOM   3027  NE  ARG A 197      13.460  -9.836 -10.061  1.00 39.64           N  
ATOM   3028  HE  ARG A 197      12.507 -10.035  -9.790  1.00 39.64           H  
ATOM   3029  NH1 ARG A 197      15.504  -9.053  -9.309  1.00 39.64           N  
ATOM   3030 HH11 ARG A 197      15.910  -9.199 -10.222  1.00 39.64           H  
ATOM   3031 HH12 ARG A 197      16.079  -8.702  -8.557  1.00 39.64           H  
ATOM   3032  NH2 ARG A 197      13.787  -9.146  -7.907  1.00 39.64           N  
ATOM   3033 HH21 ARG A 197      12.817  -9.319  -7.683  1.00 39.64           H  
ATOM   3034 HH22 ARG A 197      14.390  -8.750  -7.200  1.00 39.64           H  
ATOM   3035  CZ  ARG A 197      14.249  -9.352  -9.107  1.00 39.64           C  
ATOM   3036  N   ILE A 198      10.285 -10.549 -15.022  1.00 43.65           N  
ATOM   3037  H   ILE A 198       9.848  -9.933 -14.352  1.00 43.65           H  
ATOM   3038  CA  ILE A 198      10.336 -10.083 -16.425  1.00 43.65           C  
ATOM   3039  HA  ILE A 198      10.378 -10.952 -17.082  1.00 43.65           H  
ATOM   3040  C   ILE A 198      11.627  -9.272 -16.665  1.00 43.65           C  
ATOM   3041  CB  ILE A 198       9.044  -9.298 -16.779  1.00 43.65           C  
ATOM   3042  HB  ILE A 198       8.966  -8.445 -16.104  1.00 43.65           H  
ATOM   3043  O   ILE A 198      12.138  -8.647 -15.737  1.00 43.65           O  
ATOM   3044  CG1 ILE A 198       7.793 -10.193 -16.582  1.00 43.65           C  
ATOM   3045 HG12 ILE A 198       7.834 -11.032 -17.277  1.00 43.65           H  
ATOM   3046 HG13 ILE A 198       7.791 -10.601 -15.571  1.00 43.65           H  
ATOM   3047  CG2 ILE A 198       9.090  -8.762 -18.223  1.00 43.65           C  
ATOM   3048 HG21 ILE A 198       9.232  -9.585 -18.924  1.00 43.65           H  
ATOM   3049 HG22 ILE A 198       8.169  -8.235 -18.470  1.00 43.65           H  
ATOM   3050 HG23 ILE A 198       9.896  -8.037 -18.339  1.00 43.65           H  
ATOM   3051  CD1 ILE A 198       6.449  -9.473 -16.761  1.00 43.65           C  
ATOM   3052 HD11 ILE A 198       6.296  -9.190 -17.803  1.00 43.65           H  
ATOM   3053 HD12 ILE A 198       6.416  -8.584 -16.131  1.00 43.65           H  
ATOM   3054 HD13 ILE A 198       5.641 -10.142 -16.468  1.00 43.65           H  
ATOM   3055  N   LEU A 199      12.176  -9.302 -17.887  1.00 40.58           N  
ATOM   3056  H   LEU A 199      11.717  -9.852 -18.599  1.00 40.58           H  
ATOM   3057  CA  LEU A 199      13.468  -8.704 -18.253  1.00 40.58           C  
ATOM   3058  HA  LEU A 199      13.750  -7.960 -17.508  1.00 40.58           H  
ATOM   3059  C   LEU A 199      13.414  -8.000 -19.633  1.00 40.58           C  
ATOM   3060  CB  LEU A 199      14.532  -9.829 -18.269  1.00 40.58           C  
ATOM   3061  HB2 LEU A 199      14.232 -10.555 -19.024  1.00 40.58           H  
ATOM   3062  HB3 LEU A 199      15.482  -9.399 -18.589  1.00 40.58           H  
ATOM   3063  O   LEU A 199      13.215  -8.666 -20.654  1.00 40.58           O  
ATOM   3064  CG  LEU A 199      14.761 -10.592 -16.946  1.00 40.58           C  
ATOM   3065  HG  LEU A 199      13.815 -10.979 -16.567  1.00 40.58           H  
ATOM   3066  CD1 LEU A 199      15.684 -11.791 -17.189  1.00 40.58           C  
ATOM   3067 HD11 LEU A 199      15.218 -12.463 -17.910  1.00 40.58           H  
ATOM   3068 HD12 LEU A 199      16.644 -11.446 -17.573  1.00 40.58           H  
ATOM   3069 HD13 LEU A 199      15.830 -12.329 -16.252  1.00 40.58           H  
ATOM   3070  CD2 LEU A 199      15.410  -9.715 -15.874  1.00 40.58           C  
ATOM   3071 HD21 LEU A 199      16.363  -9.324 -16.229  1.00 40.58           H  
ATOM   3072 HD22 LEU A 199      14.751  -8.881 -15.631  1.00 40.58           H  
ATOM   3073 HD23 LEU A 199      15.569 -10.299 -14.967  1.00 40.58           H  
ATOM   3074  N   GLY A 200      13.664  -6.680 -19.683  1.00 36.49           N  
ATOM   3075  H   GLY A 200      13.723  -6.164 -18.817  1.00 36.49           H  
ATOM   3076  CA  GLY A 200      13.896  -5.932 -20.936  1.00 36.49           C  
ATOM   3077  HA2 GLY A 200      14.867  -6.226 -21.335  1.00 36.49           H  
ATOM   3078  HA3 GLY A 200      13.142  -6.228 -21.666  1.00 36.49           H  
ATOM   3079  C   GLY A 200      13.844  -4.390 -20.834  1.00 36.49           C  
ATOM   3080  O   GLY A 200      12.861  -3.855 -20.338  1.00 36.49           O  
ATOM   3081  N   LYS A 201      14.869  -3.709 -21.392  1.00 33.96           N  
ATOM   3082  H   LYS A 201      15.620  -4.284 -21.746  1.00 33.96           H  
ATOM   3083  CA  LYS A 201      15.041  -2.237 -21.575  1.00 33.96           C  
ATOM   3084  HA  LYS A 201      16.070  -2.097 -21.909  1.00 33.96           H  
ATOM   3085  C   LYS A 201      14.977  -1.331 -20.312  1.00 33.96           C  
ATOM   3086  CB  LYS A 201      14.127  -1.729 -22.726  1.00 33.96           C  
ATOM   3087  HB2 LYS A 201      13.152  -2.214 -22.674  1.00 33.96           H  
ATOM   3088  HB3 LYS A 201      13.949  -0.660 -22.605  1.00 33.96           H  
ATOM   3089  O   LYS A 201      14.723  -1.779 -19.199  1.00 33.96           O  
ATOM   3090  CG  LYS A 201      14.745  -1.941 -24.126  1.00 33.96           C  
ATOM   3091  HG2 LYS A 201      14.696  -2.999 -24.386  1.00 33.96           H  
ATOM   3092  HG3 LYS A 201      15.792  -1.641 -24.095  1.00 33.96           H  
ATOM   3093  CD  LYS A 201      14.046  -1.104 -25.220  1.00 33.96           C  
ATOM   3094  HD2 LYS A 201      14.034  -0.061 -24.906  1.00 33.96           H  
ATOM   3095  HD3 LYS A 201      13.017  -1.444 -25.333  1.00 33.96           H  
ATOM   3096  CE  LYS A 201      14.791  -1.216 -26.566  1.00 33.96           C  
ATOM   3097  HE2 LYS A 201      15.850  -1.026 -26.390  1.00 33.96           H  
ATOM   3098  HE3 LYS A 201      14.697  -2.239 -26.931  1.00 33.96           H  
ATOM   3099  NZ  LYS A 201      14.287  -0.259 -27.593  1.00 33.96           N  
ATOM   3100  HZ1 LYS A 201      14.407   0.699 -27.296  1.00 33.96           H  
ATOM   3101  HZ2 LYS A 201      13.309  -0.409 -27.792  1.00 33.96           H  
ATOM   3102  HZ3 LYS A 201      14.795  -0.359 -28.461  1.00 33.96           H  
ATOM   3103  N   LYS A 202      15.293  -0.032 -20.508  1.00 37.10           N  
ATOM   3104  H   LYS A 202      15.552   0.214 -21.453  1.00 37.10           H  
ATOM   3105  CA  LYS A 202      14.962   1.099 -19.603  1.00 37.10           C  
ATOM   3106  HA  LYS A 202      15.303   0.861 -18.596  1.00 37.10           H  
ATOM   3107  C   LYS A 202      13.425   1.284 -19.526  1.00 37.10           C  
ATOM   3108  CB  LYS A 202      15.661   2.405 -20.092  1.00 37.10           C  
ATOM   3109  HB2 LYS A 202      15.537   2.492 -21.172  1.00 37.10           H  
ATOM   3110  HB3 LYS A 202      15.152   3.261 -19.648  1.00 37.10           H  
ATOM   3111  O   LYS A 202      12.686   0.611 -20.238  1.00 37.10           O  
ATOM   3112  CG  LYS A 202      17.160   2.562 -19.742  1.00 37.10           C  
ATOM   3113  HG2 LYS A 202      17.728   1.766 -20.224  1.00 37.10           H  
ATOM   3114  HG3 LYS A 202      17.276   2.465 -18.663  1.00 37.10           H  
ATOM   3115  CD  LYS A 202      17.730   3.937 -20.185  1.00 37.10           C  
ATOM   3116  HD2 LYS A 202      17.710   3.996 -21.273  1.00 37.10           H  
ATOM   3117  HD3 LYS A 202      17.099   4.732 -19.788  1.00 37.10           H  
ATOM   3118  CE  LYS A 202      19.175   4.174 -19.697  1.00 37.10           C  
ATOM   3119  HE2 LYS A 202      19.182   4.153 -18.607  1.00 37.10           H  
ATOM   3120  HE3 LYS A 202      19.802   3.353 -20.046  1.00 37.10           H  
ATOM   3121  NZ  LYS A 202      19.770   5.461 -20.160  1.00 37.10           N  
ATOM   3122  HZ1 LYS A 202      20.693   5.634 -19.787  1.00 37.10           H  
ATOM   3123  HZ2 LYS A 202      19.258   6.306 -19.949  1.00 37.10           H  
ATOM   3124  HZ3 LYS A 202      19.907   5.551 -21.156  1.00 37.10           H  
ATOM   3125  N   ARG A 203      12.938   2.232 -18.707  1.00 34.36           N  
ATOM   3126  H   ARG A 203      13.624   2.758 -18.184  1.00 34.36           H  
ATOM   3127  CA  ARG A 203      11.509   2.573 -18.474  1.00 34.36           C  
ATOM   3128  HA  ARG A 203      10.976   1.648 -18.255  1.00 34.36           H  
ATOM   3129  C   ARG A 203      10.762   3.164 -19.702  1.00 34.36           C  
ATOM   3130  CB  ARG A 203      11.402   3.492 -17.227  1.00 34.36           C  
ATOM   3131  HB2 ARG A 203      12.079   4.338 -17.342  1.00 34.36           H  
ATOM   3132  HB3 ARG A 203      10.386   3.883 -17.163  1.00 34.36           H  
ATOM   3133  O   ARG A 203      10.203   4.256 -19.632  1.00 34.36           O  
ATOM   3134  CG  ARG A 203      11.685   2.778 -15.891  1.00 34.36           C  
ATOM   3135  HG2 ARG A 203      10.945   1.987 -15.775  1.00 34.36           H  
ATOM   3136  HG3 ARG A 203      12.674   2.322 -15.910  1.00 34.36           H  
ATOM   3137  CD  ARG A 203      11.600   3.735 -14.680  1.00 34.36           C  
ATOM   3138  HD2 ARG A 203      12.563   4.226 -14.544  1.00 34.36           H  
ATOM   3139  HD3 ARG A 203      10.849   4.500 -14.879  1.00 34.36           H  
ATOM   3140  NE  ARG A 203      11.200   3.009 -13.456  1.00 34.36           N  
ATOM   3141  HE  ARG A 203      10.486   2.304 -13.568  1.00 34.36           H  
ATOM   3142  NH1 ARG A 203      12.487   4.033 -11.804  1.00 34.36           N  
ATOM   3143 HH11 ARG A 203      12.949   4.672 -12.435  1.00 34.36           H  
ATOM   3144 HH12 ARG A 203      12.707   4.040 -10.818  1.00 34.36           H  
ATOM   3145  NH2 ARG A 203      11.090   2.406 -11.292  1.00 34.36           N  
ATOM   3146 HH21 ARG A 203      11.471   2.447 -10.358  1.00 34.36           H  
ATOM   3147 HH22 ARG A 203      10.428   1.666 -11.476  1.00 34.36           H  
ATOM   3148  CZ  ARG A 203      11.602   3.168 -12.203  1.00 34.36           C  
ATOM   3149  N   THR A 204      10.735   2.463 -20.836  1.00 34.47           N  
ATOM   3150  H   THR A 204      11.207   1.570 -20.852  1.00 34.47           H  
ATOM   3151  CA  THR A 204       9.968   2.838 -22.041  1.00 34.47           C  
ATOM   3152  HA  THR A 204      10.111   3.902 -22.229  1.00 34.47           H  
ATOM   3153  C   THR A 204       8.468   2.586 -21.860  1.00 34.47           C  
ATOM   3154  CB  THR A 204      10.453   2.067 -23.281  1.00 34.47           C  
ATOM   3155  HB  THR A 204       9.751   2.225 -24.099  1.00 34.47           H  
ATOM   3156  O   THR A 204       8.080   1.506 -21.422  1.00 34.47           O  
ATOM   3157  CG2 THR A 204      11.837   2.532 -23.730  1.00 34.47           C  
ATOM   3158 HG21 THR A 204      11.815   3.599 -23.952  1.00 34.47           H  
ATOM   3159 HG22 THR A 204      12.122   1.991 -24.632  1.00 34.47           H  
ATOM   3160 HG23 THR A 204      12.572   2.339 -22.948  1.00 34.47           H  
ATOM   3161  OG1 THR A 204      10.559   0.686 -23.018  1.00 34.47           O  
ATOM   3162  HG1 THR A 204       9.713   0.380 -22.684  1.00 34.47           H  
ATOM   3163  N   LYS A 205       7.615   3.556 -22.227  1.00 35.99           N  
ATOM   3164  H   LYS A 205       8.001   4.425 -22.568  1.00 35.99           H  
ATOM   3165  CA  LYS A 205       6.146   3.449 -22.081  1.00 35.99           C  
ATOM   3166  HA  LYS A 205       5.923   2.885 -21.175  1.00 35.99           H  
ATOM   3167  C   LYS A 205       5.451   2.673 -23.210  1.00 35.99           C  
ATOM   3168  CB  LYS A 205       5.518   4.849 -21.946  1.00 35.99           C  
ATOM   3169  HB2 LYS A 205       5.825   5.467 -22.790  1.00 35.99           H  
ATOM   3170  HB3 LYS A 205       4.434   4.741 -21.986  1.00 35.99           H  
ATOM   3171  O   LYS A 205       4.415   2.066 -22.967  1.00 35.99           O  
ATOM   3172  CG  LYS A 205       5.879   5.557 -20.628  1.00 35.99           C  
ATOM   3173  HG2 LYS A 205       6.954   5.732 -20.588  1.00 35.99           H  
ATOM   3174  HG3 LYS A 205       5.594   4.919 -19.792  1.00 35.99           H  
ATOM   3175  CD  LYS A 205       5.139   6.900 -20.512  1.00 35.99           C  
ATOM   3176  HD2 LYS A 205       5.447   7.546 -21.335  1.00 35.99           H  
ATOM   3177  HD3 LYS A 205       4.066   6.723 -20.585  1.00 35.99           H  
ATOM   3178  CE  LYS A 205       5.453   7.584 -19.174  1.00 35.99           C  
ATOM   3179  HE2 LYS A 205       6.531   7.729 -19.103  1.00 35.99           H  
ATOM   3180  HE3 LYS A 205       5.154   6.916 -18.366  1.00 35.99           H  
ATOM   3181  NZ  LYS A 205       4.753   8.888 -19.042  1.00 35.99           N  
ATOM   3182  HZ1 LYS A 205       3.752   8.766 -19.098  1.00 35.99           H  
ATOM   3183  HZ2 LYS A 205       4.968   9.321 -18.155  1.00 35.99           H  
ATOM   3184  HZ3 LYS A 205       5.037   9.522 -19.776  1.00 35.99           H  
ATOM   3185  N   THR A 206       5.985   2.721 -24.430  1.00 40.07           N  
ATOM   3186  H   THR A 206       6.848   3.227 -24.572  1.00 40.07           H  
ATOM   3187  CA  THR A 206       5.371   2.146 -25.637  1.00 40.07           C  
ATOM   3188  HA  THR A 206       4.298   2.049 -25.470  1.00 40.07           H  
ATOM   3189  C   THR A 206       5.901   0.744 -25.944  1.00 40.07           C  
ATOM   3190  CB  THR A 206       5.559   3.082 -26.848  1.00 40.07           C  
ATOM   3191  HB  THR A 206       5.418   2.523 -27.773  1.00 40.07           H  
ATOM   3192  O   THR A 206       7.110   0.510 -25.952  1.00 40.07           O  
ATOM   3193  CG2 THR A 206       4.557   4.233 -26.816  1.00 40.07           C  
ATOM   3194 HG21 THR A 206       4.692   4.868 -27.692  1.00 40.07           H  
ATOM   3195 HG22 THR A 206       4.686   4.827 -25.912  1.00 40.07           H  
ATOM   3196 HG23 THR A 206       3.542   3.836 -26.839  1.00 40.07           H  
ATOM   3197  OG1 THR A 206       6.835   3.693 -26.846  1.00 40.07           O  
ATOM   3198  HG1 THR A 206       6.771   4.447 -27.436  1.00 40.07           H  
ATOM   3199  N   TRP A 207       4.990  -0.189 -26.233  1.00 43.60           N  
ATOM   3200  H   TRP A 207       4.013   0.064 -26.203  1.00 43.60           H  
ATOM   3201  CA  TRP A 207       5.296  -1.591 -26.544  1.00 43.60           C  
ATOM   3202  HA  TRP A 207       6.340  -1.795 -26.307  1.00 43.60           H  
ATOM   3203  C   TRP A 207       5.117  -1.850 -28.040  1.00 43.60           C  
ATOM   3204  CB  TRP A 207       4.459  -2.505 -25.643  1.00 43.60           C  
ATOM   3205  HB2 TRP A 207       4.566  -3.533 -25.988  1.00 43.60           H  
ATOM   3206  HB3 TRP A 207       3.406  -2.233 -25.718  1.00 43.60           H  
ATOM   3207  O   TRP A 207       4.034  -2.165 -28.522  1.00 43.60           O  
ATOM   3208  CG  TRP A 207       4.900  -2.443 -24.213  1.00 43.60           C  
ATOM   3209  CD1 TRP A 207       4.394  -1.622 -23.265  1.00 43.60           C  
ATOM   3210  HD1 TRP A 207       3.577  -0.931 -23.417  1.00 43.60           H  
ATOM   3211  CD2 TRP A 207       6.025  -3.134 -23.585  1.00 43.60           C  
ATOM   3212  CE2 TRP A 207       6.160  -2.657 -22.247  1.00 43.60           C  
ATOM   3213  CE3 TRP A 207       6.969  -4.089 -24.025  1.00 43.60           C  
ATOM   3214  HE3 TRP A 207       6.892  -4.469 -25.033  1.00 43.60           H  
ATOM   3215  NE1 TRP A 207       5.128  -1.752 -22.102  1.00 43.60           N  
ATOM   3216  HE1 TRP A 207       4.957  -1.194 -21.277  1.00 43.60           H  
ATOM   3217  CH2 TRP A 207       8.115  -4.036 -21.867  1.00 43.60           C  
ATOM   3218  HH2 TRP A 207       8.918  -4.370 -21.226  1.00 43.60           H  
ATOM   3219  CZ2 TRP A 207       7.185  -3.094 -21.394  1.00 43.60           C  
ATOM   3220  HZ2 TRP A 207       7.262  -2.699 -20.392  1.00 43.60           H  
ATOM   3221  CZ3 TRP A 207       8.005  -4.532 -23.179  1.00 43.60           C  
ATOM   3222  HZ3 TRP A 207       8.727  -5.248 -23.542  1.00 43.60           H  
ATOM   3223  N   HIS A 208       6.197  -1.638 -28.789  1.00 46.18           N  
ATOM   3224  H   HIS A 208       7.055  -1.389 -28.317  1.00 46.18           H  
ATOM   3225  CA  HIS A 208       6.175  -1.559 -30.250  1.00 46.18           C  
ATOM   3226  HA  HIS A 208       5.388  -0.861 -30.533  1.00 46.18           H  
ATOM   3227  C   HIS A 208       5.847  -2.897 -30.932  1.00 46.18           C  
ATOM   3228  CB  HIS A 208       7.507  -0.974 -30.739  1.00 46.18           C  
ATOM   3229  HB2 HIS A 208       8.337  -1.543 -30.318  1.00 46.18           H  
ATOM   3230  HB3 HIS A 208       7.561  -1.064 -31.824  1.00 46.18           H  
ATOM   3231  O   HIS A 208       6.123  -3.979 -30.401  1.00 46.18           O  
ATOM   3232  CG  HIS A 208       7.673   0.486 -30.390  1.00 46.18           C  
ATOM   3233  CD2 HIS A 208       8.016   1.002 -29.173  1.00 46.18           C  
ATOM   3234  HD2 HIS A 208       8.227   0.448 -28.270  1.00 46.18           H  
ATOM   3235  ND1 HIS A 208       7.484   1.536 -31.283  1.00 46.18           N  
ATOM   3236  HD1 HIS A 208       7.752   2.661 -30.605  1.00 46.18           H  
ATOM   3237  CE1 HIS A 208       7.726   3.653 -31.032  1.00 46.18           C  
ATOM   3238  HE1 HIS A 208       8.058   2.369 -29.328  1.00 46.18           H  
ATOM   3239  NE2 HIS A 208       8.288   3.043 -28.612  1.00 46.18           N  
ATOM   3240  N   LYS A 209       5.289  -2.812 -32.146  1.00 43.38           N  
ATOM   3241  H   LYS A 209       5.160  -1.883 -32.521  1.00 43.38           H  
ATOM   3242  CA  LYS A 209       4.956  -3.954 -33.019  1.00 43.38           C  
ATOM   3243  HA  LYS A 209       4.109  -4.494 -32.597  1.00 43.38           H  
ATOM   3244  C   LYS A 209       6.145  -4.919 -33.122  1.00 43.38           C  
ATOM   3245  CB  LYS A 209       4.597  -3.432 -34.423  1.00 43.38           C  
ATOM   3246  HB2 LYS A 209       5.451  -2.875 -34.807  1.00 43.38           H  
ATOM   3247  HB3 LYS A 209       4.431  -4.280 -35.088  1.00 43.38           H  
ATOM   3248  O   LYS A 209       7.279  -4.484 -33.291  1.00 43.38           O  
ATOM   3249  CG  LYS A 209       3.351  -2.527 -34.454  1.00 43.38           C  
ATOM   3250  HG2 LYS A 209       2.465  -3.119 -34.224  1.00 43.38           H  
ATOM   3251  HG3 LYS A 209       3.450  -1.740 -33.706  1.00 43.38           H  
ATOM   3252  CD  LYS A 209       3.195  -1.864 -35.831  1.00 43.38           C  
ATOM   3253  HD2 LYS A 209       3.010  -2.630 -36.585  1.00 43.38           H  
ATOM   3254  HD3 LYS A 209       4.124  -1.349 -36.073  1.00 43.38           H  
ATOM   3255  CE  LYS A 209       2.044  -0.848 -35.824  1.00 43.38           C  
ATOM   3256  HE2 LYS A 209       2.134  -0.233 -34.928  1.00 43.38           H  
ATOM   3257  HE3 LYS A 209       1.100  -1.389 -35.762  1.00 43.38           H  
ATOM   3258  NZ  LYS A 209       2.074   0.026 -37.028  1.00 43.38           N  
ATOM   3259  HZ1 LYS A 209       1.321   0.700 -37.005  1.00 43.38           H  
ATOM   3260  HZ2 LYS A 209       2.940   0.543 -37.071  1.00 43.38           H  
ATOM   3261  HZ3 LYS A 209       1.993  -0.516 -37.876  1.00 43.38           H  
ATOM   3262  N   GLY A 210       5.904  -6.226 -33.016  1.00 45.25           N  
ATOM   3263  H   GLY A 210       4.953  -6.547 -32.901  1.00 45.25           H  
ATOM   3264  CA  GLY A 210       6.974  -7.221 -33.152  1.00 45.25           C  
ATOM   3265  HA2 GLY A 210       6.521  -8.193 -33.349  1.00 45.25           H  
ATOM   3266  HA3 GLY A 210       7.572  -6.963 -34.026  1.00 45.25           H  
ATOM   3267  C   GLY A 210       7.939  -7.361 -31.960  1.00 45.25           C  
ATOM   3268  O   GLY A 210       8.898  -8.127 -32.068  1.00 45.25           O  
ATOM   3269  N   THR A 211       7.732  -6.659 -30.836  1.00 51.78           N  
ATOM   3270  H   THR A 211       6.974  -5.992 -30.826  1.00 51.78           H  
ATOM   3271  CA  THR A 211       8.635  -6.701 -29.662  1.00 51.78           C  
ATOM   3272  HA  THR A 211       9.613  -6.349 -29.990  1.00 51.78           H  
ATOM   3273  C   THR A 211       8.826  -8.117 -29.094  1.00 51.78           C  
ATOM   3274  CB  THR A 211       8.150  -5.735 -28.560  1.00 51.78           C  
ATOM   3275  HB  THR A 211       7.090  -5.903 -28.369  1.00 51.78           H  
ATOM   3276  O   THR A 211       7.906  -8.937 -29.088  1.00 51.78           O  
ATOM   3277  CG2 THR A 211       8.903  -5.812 -27.229  1.00 51.78           C  
ATOM   3278 HG21 THR A 211       9.978  -5.739 -27.395  1.00 51.78           H  
ATOM   3279 HG22 THR A 211       8.593  -4.985 -26.590  1.00 51.78           H  
ATOM   3280 HG23 THR A 211       8.668  -6.743 -26.714  1.00 51.78           H  
ATOM   3281  OG1 THR A 211       8.338  -4.417 -29.005  1.00 51.78           O  
ATOM   3282  HG1 THR A 211       7.588  -4.207 -29.567  1.00 51.78           H  
ATOM   3283  N   LEU A 212      10.029  -8.394 -28.572  1.00 45.93           N  
ATOM   3284  H   LEU A 212      10.725  -7.663 -28.587  1.00 45.93           H  
ATOM   3285  CA  LEU A 212      10.377  -9.618 -27.845  1.00 45.93           C  
ATOM   3286  HA  LEU A 212       9.524 -10.295 -27.876  1.00 45.93           H  
ATOM   3287  C   LEU A 212      10.657  -9.306 -26.367  1.00 45.93           C  
ATOM   3288  CB  LEU A 212      11.544 -10.314 -28.575  1.00 45.93           C  
ATOM   3289  HB2 LEU A 212      11.246 -10.424 -29.617  1.00 45.93           H  
ATOM   3290  HB3 LEU A 212      12.423  -9.670 -28.556  1.00 45.93           H  
ATOM   3291  O   LEU A 212      11.524  -8.496 -26.051  1.00 45.93           O  
ATOM   3292  CG  LEU A 212      11.921 -11.710 -28.032  1.00 45.93           C  
ATOM   3293  HG  LEU A 212      11.019 -12.249 -27.743  1.00 45.93           H  
ATOM   3294  CD1 LEU A 212      12.628 -12.515 -29.126  1.00 45.93           C  
ATOM   3295 HD11 LEU A 212      11.972 -12.616 -29.991  1.00 45.93           H  
ATOM   3296 HD12 LEU A 212      13.542 -12.008 -29.432  1.00 45.93           H  
ATOM   3297 HD13 LEU A 212      12.865 -13.514 -28.760  1.00 45.93           H  
ATOM   3298  CD2 LEU A 212      12.885 -11.651 -26.843  1.00 45.93           C  
ATOM   3299 HD21 LEU A 212      12.407 -11.178 -25.985  1.00 45.93           H  
ATOM   3300 HD22 LEU A 212      13.773 -11.078 -27.109  1.00 45.93           H  
ATOM   3301 HD23 LEU A 212      13.175 -12.658 -26.543  1.00 45.93           H  
ATOM   3302  N   ILE A 213       9.949  -9.992 -25.468  1.00 51.44           N  
ATOM   3303  H   ILE A 213       9.290 -10.671 -25.820  1.00 51.44           H  
ATOM   3304  CA  ILE A 213      10.111  -9.922 -24.009  1.00 51.44           C  
ATOM   3305  HA  ILE A 213      10.730  -9.060 -23.761  1.00 51.44           H  
ATOM   3306  C   ILE A 213      10.844 -11.181 -23.523  1.00 51.44           C  
ATOM   3307  CB  ILE A 213       8.734  -9.724 -23.320  1.00 51.44           C  
ATOM   3308  HB  ILE A 213       8.103 -10.581 -23.557  1.00 51.44           H  
ATOM   3309  O   ILE A 213      10.602 -12.279 -24.030  1.00 51.44           O  
ATOM   3310  CG1 ILE A 213       8.041  -8.449 -23.863  1.00 51.44           C  
ATOM   3311 HG12 ILE A 213       7.827  -8.587 -24.923  1.00 51.44           H  
ATOM   3312 HG13 ILE A 213       8.723  -7.604 -23.768  1.00 51.44           H  
ATOM   3313  CG2 ILE A 213       8.890  -9.661 -21.788  1.00 51.44           C  
ATOM   3314 HG21 ILE A 213       9.324 -10.584 -21.403  1.00 51.44           H  
ATOM   3315 HG22 ILE A 213       9.519  -8.816 -21.507  1.00 51.44           H  
ATOM   3316 HG23 ILE A 213       7.917  -9.554 -21.310  1.00 51.44           H  
ATOM   3317  CD1 ILE A 213       6.714  -8.075 -23.185  1.00 51.44           C  
ATOM   3318 HD11 ILE A 213       6.059  -8.944 -23.132  1.00 51.44           H  
ATOM   3319 HD12 ILE A 213       6.896  -7.692 -22.181  1.00 51.44           H  
ATOM   3320 HD13 ILE A 213       6.222  -7.293 -23.764  1.00 51.44           H  
ATOM   3321  N   SER A 214      11.736 -11.043 -22.536  1.00 51.01           N  
ATOM   3322  H   SER A 214      11.869 -10.129 -22.128  1.00 51.01           H  
ATOM   3323  CA  SER A 214      12.359 -12.180 -21.841  1.00 51.01           C  
ATOM   3324  HA  SER A 214      12.128 -13.103 -22.373  1.00 51.01           H  
ATOM   3325  C   SER A 214      11.804 -12.322 -20.421  1.00 51.01           C  
ATOM   3326  CB  SER A 214      13.882 -12.045 -21.824  1.00 51.01           C  
ATOM   3327  HB2 SER A 214      14.313 -12.891 -21.288  1.00 51.01           H  
ATOM   3328  HB3 SER A 214      14.163 -11.122 -21.319  1.00 51.01           H  
ATOM   3329  O   SER A 214      11.511 -11.325 -19.764  1.00 51.01           O  
ATOM   3330  OG  SER A 214      14.382 -12.031 -23.149  1.00 51.01           O  
ATOM   3331  HG  SER A 214      13.987 -11.274 -23.588  1.00 51.01           H  
ATOM   3332  N   ILE A 215      11.651 -13.555 -19.933  1.00 49.25           N  
ATOM   3333  H   ILE A 215      11.912 -14.337 -20.517  1.00 49.25           H  
ATOM   3334  CA  ILE A 215      11.080 -13.854 -18.607  1.00 49.25           C  
ATOM   3335  HA  ILE A 215      11.165 -12.968 -17.978  1.00 49.25           H  
ATOM   3336  C   ILE A 215      11.896 -14.969 -17.944  1.00 49.25           C  
ATOM   3337  CB  ILE A 215       9.574 -14.223 -18.708  1.00 49.25           C  
ATOM   3338  HB  ILE A 215       9.489 -15.182 -19.219  1.00 49.25           H  
ATOM   3339  O   ILE A 215      12.243 -15.951 -18.595  1.00 49.25           O  
ATOM   3340  CG1 ILE A 215       8.770 -13.176 -19.524  1.00 49.25           C  
ATOM   3341 HG12 ILE A 215       8.913 -12.189 -19.084  1.00 49.25           H  
ATOM   3342 HG13 ILE A 215       9.158 -13.149 -20.542  1.00 49.25           H  
ATOM   3343  CG2 ILE A 215       8.979 -14.376 -17.294  1.00 49.25           C  
ATOM   3344 HG21 ILE A 215       7.935 -14.680 -17.358  1.00 49.25           H  
ATOM   3345 HG22 ILE A 215       9.501 -15.151 -16.733  1.00 49.25           H  
ATOM   3346 HG23 ILE A 215       9.043 -13.433 -16.752  1.00 49.25           H  
ATOM   3347  CD1 ILE A 215       7.263 -13.441 -19.649  1.00 49.25           C  
ATOM   3348 HD11 ILE A 215       6.835 -12.743 -20.369  1.00 49.25           H  
ATOM   3349 HD12 ILE A 215       6.766 -13.288 -18.691  1.00 49.25           H  
ATOM   3350 HD13 ILE A 215       7.091 -14.459 -19.997  1.00 49.25           H  
ATOM   3351  N   GLN A 216      12.211 -14.830 -16.656  1.00 48.01           N  
ATOM   3352  H   GLN A 216      11.883 -14.007 -16.171  1.00 48.01           H  
ATOM   3353  CA  GLN A 216      12.909 -15.837 -15.854  1.00 48.01           C  
ATOM   3354  HA  GLN A 216      13.218 -16.658 -16.501  1.00 48.01           H  
ATOM   3355  C   GLN A 216      11.987 -16.420 -14.777  1.00 48.01           C  
ATOM   3356  CB  GLN A 216      14.177 -15.215 -15.241  1.00 48.01           C  
ATOM   3357  HB2 GLN A 216      14.754 -14.740 -16.034  1.00 48.01           H  
ATOM   3358  HB3 GLN A 216      13.897 -14.447 -14.519  1.00 48.01           H  
ATOM   3359  O   GLN A 216      11.273 -15.673 -14.108  1.00 48.01           O  
ATOM   3360  CG  GLN A 216      15.049 -16.276 -14.545  1.00 48.01           C  
ATOM   3361  HG2 GLN A 216      14.545 -16.614 -13.640  1.00 48.01           H  
ATOM   3362  HG3 GLN A 216      15.168 -17.132 -15.209  1.00 48.01           H  
ATOM   3363  CD  GLN A 216      16.437 -15.790 -14.139  1.00 48.01           C  
ATOM   3364  NE2 GLN A 216      17.346 -16.692 -13.838  1.00 48.01           N  
ATOM   3365 HE21 GLN A 216      17.119 -17.672 -13.927  1.00 48.01           H  
ATOM   3366 HE22 GLN A 216      18.211 -16.374 -13.426  1.00 48.01           H  
ATOM   3367  OE1 GLN A 216      16.762 -14.612 -14.153  1.00 48.01           O  
ATOM   3368  N   CYS A 217      12.057 -17.733 -14.555  1.00 40.98           N  
ATOM   3369  H   CYS A 217      12.642 -18.296 -15.155  1.00 40.98           H  
ATOM   3370  CA  CYS A 217      11.498 -18.368 -13.362  1.00 40.98           C  
ATOM   3371  HA  CYS A 217      10.637 -17.795 -13.019  1.00 40.98           H  
ATOM   3372  C   CYS A 217      12.538 -18.369 -12.228  1.00 40.98           C  
ATOM   3373  CB  CYS A 217      10.991 -19.774 -13.694  1.00 40.98           C  
ATOM   3374  HB2 CYS A 217      11.810 -20.389 -14.064  1.00 40.98           H  
ATOM   3375  HB3 CYS A 217      10.593 -20.223 -12.784  1.00 40.98           H  
ATOM   3376  O   CYS A 217      13.707 -18.700 -12.432  1.00 40.98           O  
ATOM   3377  SG  CYS A 217       9.661 -19.678 -14.929  1.00 40.98           S  
ATOM   3378  HG  CYS A 217       9.284 -20.958 -14.866  1.00 40.98           H  
ATOM   3379  N   VAL A 218      12.117 -17.990 -11.025  1.00 37.05           N  
ATOM   3380  H   VAL A 218      11.125 -17.838 -10.910  1.00 37.05           H  
ATOM   3381  CA  VAL A 218      12.946 -17.921  -9.813  1.00 37.05           C  
ATOM   3382  HA  VAL A 218      13.969 -17.691 -10.108  1.00 37.05           H  
ATOM   3383  C   VAL A 218      12.953 -19.293  -9.127  1.00 37.05           C  
ATOM   3384  CB  VAL A 218      12.463 -16.787  -8.883  1.00 37.05           C  
ATOM   3385  HB  VAL A 218      11.456 -17.016  -8.534  1.00 37.05           H  
ATOM   3386  O   VAL A 218      11.990 -20.052  -9.230  1.00 37.05           O  
ATOM   3387  CG1 VAL A 218      13.370 -16.609  -7.660  1.00 37.05           C  
ATOM   3388 HG11 VAL A 218      13.029 -15.759  -7.069  1.00 37.05           H  
ATOM   3389 HG12 VAL A 218      14.401 -16.433  -7.969  1.00 37.05           H  
ATOM   3390 HG13 VAL A 218      13.320 -17.489  -7.019  1.00 37.05           H  
ATOM   3391  CG2 VAL A 218      12.429 -15.436  -9.620  1.00 37.05           C  
ATOM   3392 HG21 VAL A 218      11.729 -15.473 -10.454  1.00 37.05           H  
ATOM   3393 HG22 VAL A 218      12.097 -14.652  -8.940  1.00 37.05           H  
ATOM   3394 HG23 VAL A 218      13.422 -15.189  -9.997  1.00 37.05           H  
ATOM   3395  N   GLY A 219      14.066 -19.654  -8.484  1.00 38.46           N  
ATOM   3396  H   GLY A 219      14.816 -18.983  -8.402  1.00 38.46           H  
ATOM   3397  CA  GLY A 219      14.307 -21.005  -7.960  1.00 38.46           C  
ATOM   3398  HA2 GLY A 219      13.421 -21.359  -7.433  1.00 38.46           H  
ATOM   3399  HA3 GLY A 219      15.138 -20.981  -7.254  1.00 38.46           H  
ATOM   3400  C   GLY A 219      14.647 -21.996  -9.077  1.00 38.46           C  
ATOM   3401  O   GLY A 219      15.776 -22.462  -9.169  1.00 38.46           O  
ATOM   3402  N   THR A 220      13.708 -22.243  -9.996  1.00 47.88           N  
ATOM   3403  H   THR A 220      12.819 -21.777  -9.887  1.00 47.88           H  
ATOM   3404  CA  THR A 220      13.908 -23.134 -11.159  1.00 47.88           C  
ATOM   3405  HA  THR A 220      14.407 -24.037 -10.807  1.00 47.88           H  
ATOM   3406  C   THR A 220      14.821 -22.551 -12.249  1.00 47.88           C  
ATOM   3407  CB  THR A 220      12.570 -23.561 -11.780  1.00 47.88           C  
ATOM   3408  HB  THR A 220      12.763 -24.152 -12.675  1.00 47.88           H  
ATOM   3409  O   THR A 220      15.214 -23.268 -13.168  1.00 47.88           O  
ATOM   3410  CG2 THR A 220      11.719 -24.396 -10.827  1.00 47.88           C  
ATOM   3411 HG21 THR A 220      10.789 -24.685 -11.317  1.00 47.88           H  
ATOM   3412 HG22 THR A 220      11.489 -23.835  -9.921  1.00 47.88           H  
ATOM   3413 HG23 THR A 220      12.261 -25.300 -10.550  1.00 47.88           H  
ATOM   3414  OG1 THR A 220      11.807 -22.434 -12.133  1.00 47.88           O  
ATOM   3415  HG1 THR A 220      11.105 -22.358 -11.483  1.00 47.88           H  
ATOM   3416  N   GLY A 221      15.170 -21.262 -12.168  1.00 39.89           N  
ATOM   3417  H   GLY A 221      14.703 -20.715 -11.459  1.00 39.89           H  
ATOM   3418  CA  GLY A 221      16.265 -20.594 -12.889  1.00 39.89           C  
ATOM   3419  HA2 GLY A 221      16.452 -19.634 -12.408  1.00 39.89           H  
ATOM   3420  HA3 GLY A 221      17.161 -21.204 -12.780  1.00 39.89           H  
ATOM   3421  C   GLY A 221      16.067 -20.334 -14.389  1.00 39.89           C  
ATOM   3422  O   GLY A 221      16.657 -19.385 -14.914  1.00 39.89           O  
ATOM   3423  N   LYS A 222      15.254 -21.151 -15.074  1.00 42.80           N  
ATOM   3424  H   LYS A 222      14.856 -21.908 -14.537  1.00 42.80           H  
ATOM   3425  CA  LYS A 222      15.043 -21.156 -16.534  1.00 42.80           C  
ATOM   3426  HA  LYS A 222      15.987 -21.420 -17.009  1.00 42.80           H  
ATOM   3427  C   LYS A 222      14.628 -19.777 -17.071  1.00 42.80           C  
ATOM   3428  CB  LYS A 222      13.994 -22.229 -16.901  1.00 42.80           C  
ATOM   3429  HB2 LYS A 222      13.728 -22.121 -17.953  1.00 42.80           H  
ATOM   3430  HB3 LYS A 222      13.097 -22.057 -16.306  1.00 42.80           H  
ATOM   3431  O   LYS A 222      13.779 -19.102 -16.487  1.00 42.80           O  
ATOM   3432  CG  LYS A 222      14.490 -23.672 -16.674  1.00 42.80           C  
ATOM   3433  HG2 LYS A 222      15.287 -23.889 -17.386  1.00 42.80           H  
ATOM   3434  HG3 LYS A 222      14.899 -23.762 -15.668  1.00 42.80           H  
ATOM   3435  CD  LYS A 222      13.368 -24.715 -16.832  1.00 42.80           C  
ATOM   3436  HD2 LYS A 222      12.986 -24.683 -17.853  1.00 42.80           H  
ATOM   3437  HD3 LYS A 222      12.561 -24.468 -16.143  1.00 42.80           H  
ATOM   3438  CE  LYS A 222      13.896 -26.125 -16.514  1.00 42.80           C  
ATOM   3439  HE2 LYS A 222      14.679 -26.373 -17.231  1.00 42.80           H  
ATOM   3440  HE3 LYS A 222      14.352 -26.105 -15.524  1.00 42.80           H  
ATOM   3441  NZ  LYS A 222      12.827 -27.162 -16.551  1.00 42.80           N  
ATOM   3442  HZ1 LYS A 222      12.406 -27.222 -17.467  1.00 42.80           H  
ATOM   3443  HZ2 LYS A 222      13.201 -28.071 -16.322  1.00 42.80           H  
ATOM   3444  HZ3 LYS A 222      12.100 -26.960 -15.880  1.00 42.80           H  
ATOM   3445  N   LYS A 223      15.211 -19.381 -18.210  1.00 49.63           N  
ATOM   3446  H   LYS A 223      15.848 -20.029 -18.652  1.00 49.63           H  
ATOM   3447  CA  LYS A 223      14.906 -18.141 -18.946  1.00 49.63           C  
ATOM   3448  HA  LYS A 223      14.204 -17.545 -18.362  1.00 49.63           H  
ATOM   3449  C   LYS A 223      14.213 -18.463 -20.270  1.00 49.63           C  
ATOM   3450  CB  LYS A 223      16.179 -17.300 -19.170  1.00 49.63           C  
ATOM   3451  HB2 LYS A 223      15.946 -16.495 -19.867  1.00 49.63           H  
ATOM   3452  HB3 LYS A 223      16.959 -17.922 -19.610  1.00 49.63           H  
ATOM   3453  O   LYS A 223      14.699 -19.288 -21.036  1.00 49.63           O  
ATOM   3454  CG  LYS A 223      16.684 -16.676 -17.862  1.00 49.63           C  
ATOM   3455  HG2 LYS A 223      16.945 -17.469 -17.160  1.00 49.63           H  
ATOM   3456  HG3 LYS A 223      15.870 -16.090 -17.437  1.00 49.63           H  
ATOM   3457  CD  LYS A 223      17.901 -15.756 -18.051  1.00 49.63           C  
ATOM   3458  HD2 LYS A 223      18.747 -16.341 -18.412  1.00 49.63           H  
ATOM   3459  HD3 LYS A 223      17.659 -14.974 -18.772  1.00 49.63           H  
ATOM   3460  CE  LYS A 223      18.228 -15.129 -16.690  1.00 49.63           C  
ATOM   3461  HE2 LYS A 223      17.347 -14.587 -16.346  1.00 49.63           H  
ATOM   3462  HE3 LYS A 223      18.409 -15.932 -15.976  1.00 49.63           H  
ATOM   3463  NZ  LYS A 223      19.389 -14.207 -16.706  1.00 49.63           N  
ATOM   3464  HZ1 LYS A 223      19.216 -13.421 -17.316  1.00 49.63           H  
ATOM   3465  HZ2 LYS A 223      19.537 -13.852 -15.772  1.00 49.63           H  
ATOM   3466  HZ3 LYS A 223      20.226 -14.686 -17.004  1.00 49.63           H  
ATOM   3467  N   PHE A 224      13.110 -17.775 -20.536  1.00 51.08           N  
ATOM   3468  H   PHE A 224      12.812 -17.096 -19.851  1.00 51.08           H  
ATOM   3469  CA  PHE A 224      12.242 -17.938 -21.701  1.00 51.08           C  
ATOM   3470  HA  PHE A 224      12.653 -18.705 -22.357  1.00 51.08           H  
ATOM   3471  C   PHE A 224      12.153 -16.626 -22.497  1.00 51.08           C  
ATOM   3472  CB  PHE A 224      10.853 -18.399 -21.229  1.00 51.08           C  
ATOM   3473  HB2 PHE A 224      10.210 -18.524 -22.100  1.00 51.08           H  
ATOM   3474  HB3 PHE A 224      10.413 -17.615 -20.614  1.00 51.08           H  
ATOM   3475  O   PHE A 224      12.443 -15.547 -21.972  1.00 51.08           O  
ATOM   3476  CG  PHE A 224      10.848 -19.697 -20.438  1.00 51.08           C  
ATOM   3477  CD1 PHE A 224      10.703 -20.932 -21.100  1.00 51.08           C  
ATOM   3478  HD1 PHE A 224      10.602 -20.963 -22.175  1.00 51.08           H  
ATOM   3479  CD2 PHE A 224      10.975 -19.672 -19.034  1.00 51.08           C  
ATOM   3480  HD2 PHE A 224      11.081 -18.731 -18.515  1.00 51.08           H  
ATOM   3481  CE1 PHE A 224      10.673 -22.131 -20.365  1.00 51.08           C  
ATOM   3482  HE1 PHE A 224      10.545 -23.075 -20.875  1.00 51.08           H  
ATOM   3483  CE2 PHE A 224      10.951 -20.871 -18.301  1.00 51.08           C  
ATOM   3484  HE2 PHE A 224      11.037 -20.841 -17.225  1.00 51.08           H  
ATOM   3485  CZ  PHE A 224      10.792 -22.100 -18.965  1.00 51.08           C  
ATOM   3486  HZ  PHE A 224      10.747 -23.020 -18.400  1.00 51.08           H  
ATOM   3487  N   LYS A 225      11.730 -16.714 -23.762  1.00 52.64           N  
ATOM   3488  H   LYS A 225      11.448 -17.622 -24.104  1.00 52.64           H  
ATOM   3489  CA  LYS A 225      11.522 -15.578 -24.674  1.00 52.64           C  
ATOM   3490  HA  LYS A 225      11.590 -14.640 -24.122  1.00 52.64           H  
ATOM   3491  C   LYS A 225      10.121 -15.650 -25.285  1.00 52.64           C  
ATOM   3492  CB  LYS A 225      12.593 -15.580 -25.782  1.00 52.64           C  
ATOM   3493  HB2 LYS A 225      12.313 -14.841 -26.532  1.00 52.64           H  
ATOM   3494  HB3 LYS A 225      12.603 -16.557 -26.265  1.00 52.64           H  
ATOM   3495  O   LYS A 225       9.683 -16.730 -25.667  1.00 52.64           O  
ATOM   3496  CG  LYS A 225      14.007 -15.249 -25.272  1.00 52.64           C  
ATOM   3497  HG2 LYS A 225      13.991 -14.270 -24.793  1.00 52.64           H  
ATOM   3498  HG3 LYS A 225      14.314 -15.992 -24.535  1.00 52.64           H  
ATOM   3499  CD  LYS A 225      15.027 -15.236 -26.424  1.00 52.64           C  
ATOM   3500  HD2 LYS A 225      14.704 -14.519 -27.179  1.00 52.64           H  
ATOM   3501  HD3 LYS A 225      15.063 -16.229 -26.874  1.00 52.64           H  
ATOM   3502  CE  LYS A 225      16.424 -14.848 -25.917  1.00 52.64           C  
ATOM   3503  HE2 LYS A 225      16.362 -13.860 -25.462  1.00 52.64           H  
ATOM   3504  HE3 LYS A 225      16.716 -15.553 -25.138  1.00 52.64           H  
ATOM   3505  NZ  LYS A 225      17.437 -14.848 -27.008  1.00 52.64           N  
ATOM   3506  HZ1 LYS A 225      17.520 -15.763 -27.427  1.00 52.64           H  
ATOM   3507  HZ2 LYS A 225      17.190 -14.190 -27.733  1.00 52.64           H  
ATOM   3508  HZ3 LYS A 225      18.347 -14.588 -26.655  1.00 52.64           H  
ATOM   3509  N   VAL A 226       9.449 -14.507 -25.416  1.00 50.37           N  
ATOM   3510  H   VAL A 226       9.868 -13.668 -25.041  1.00 50.37           H  
ATOM   3511  CA  VAL A 226       8.126 -14.375 -26.048  1.00 50.37           C  
ATOM   3512  HA  VAL A 226       7.886 -15.290 -26.590  1.00 50.37           H  
ATOM   3513  C   VAL A 226       8.176 -13.214 -27.038  1.00 50.37           C  
ATOM   3514  CB  VAL A 226       7.015 -14.131 -25.001  1.00 50.37           C  
ATOM   3515  HB  VAL A 226       7.171 -13.161 -24.527  1.00 50.37           H  
ATOM   3516  O   VAL A 226       8.428 -12.083 -26.631  1.00 50.37           O  
ATOM   3517  CG1 VAL A 226       5.631 -14.130 -25.666  1.00 50.37           C  
ATOM   3518 HG11 VAL A 226       4.861 -13.978 -24.909  1.00 50.37           H  
ATOM   3519 HG12 VAL A 226       5.558 -13.318 -26.389  1.00 50.37           H  
ATOM   3520 HG13 VAL A 226       5.459 -15.083 -26.166  1.00 50.37           H  
ATOM   3521  CG2 VAL A 226       7.012 -15.195 -23.894  1.00 50.37           C  
ATOM   3522 HG21 VAL A 226       6.952 -16.192 -24.329  1.00 50.37           H  
ATOM   3523 HG22 VAL A 226       6.162 -15.040 -23.230  1.00 50.37           H  
ATOM   3524 HG23 VAL A 226       7.922 -15.119 -23.298  1.00 50.37           H  
ATOM   3525  N   LYS A 227       7.936 -13.473 -28.329  1.00 54.03           N  
ATOM   3526  H   LYS A 227       7.694 -14.418 -28.590  1.00 54.03           H  
ATOM   3527  CA  LYS A 227       7.785 -12.424 -29.352  1.00 54.03           C  
ATOM   3528  HA  LYS A 227       8.172 -11.487 -28.952  1.00 54.03           H  
ATOM   3529  C   LYS A 227       6.301 -12.181 -29.639  1.00 54.03           C  
ATOM   3530  CB  LYS A 227       8.607 -12.755 -30.616  1.00 54.03           C  
ATOM   3531  HB2 LYS A 227       9.599 -13.094 -30.320  1.00 54.03           H  
ATOM   3532  HB3 LYS A 227       8.115 -13.558 -31.166  1.00 54.03           H  
ATOM   3533  O   LYS A 227       5.517 -13.129 -29.674  1.00 54.03           O  
ATOM   3534  CG  LYS A 227       8.763 -11.516 -31.519  1.00 54.03           C  
ATOM   3535  HG2 LYS A 227       7.774 -11.113 -31.738  1.00 54.03           H  
ATOM   3536  HG3 LYS A 227       9.322 -10.753 -30.978  1.00 54.03           H  
ATOM   3537  CD  LYS A 227       9.458 -11.788 -32.862  1.00 54.03           C  
ATOM   3538  HD2 LYS A 227      10.493 -12.083 -32.688  1.00 54.03           H  
ATOM   3539  HD3 LYS A 227       8.934 -12.585 -33.388  1.00 54.03           H  
ATOM   3540  CE  LYS A 227       9.403 -10.492 -33.686  1.00 54.03           C  
ATOM   3541  HE2 LYS A 227       8.373 -10.137 -33.699  1.00 54.03           H  
ATOM   3542  HE3 LYS A 227       9.990  -9.734 -33.167  1.00 54.03           H  
ATOM   3543  NZ  LYS A 227       9.902 -10.645 -35.075  1.00 54.03           N  
ATOM   3544  HZ1 LYS A 227      10.867 -10.941 -35.083  1.00 54.03           H  
ATOM   3545  HZ2 LYS A 227       9.341 -11.312 -35.587  1.00 54.03           H  
ATOM   3546  HZ3 LYS A 227       9.847  -9.757 -35.554  1.00 54.03           H  
ATOM   3547  N   PHE A 228       5.934 -10.924 -29.848  1.00 54.87           N  
ATOM   3548  H   PHE A 228       6.638 -10.203 -29.775  1.00 54.87           H  
ATOM   3549  CA  PHE A 228       4.595 -10.501 -30.254  1.00 54.87           C  
ATOM   3550  HA  PHE A 228       3.889 -11.301 -30.031  1.00 54.87           H  
ATOM   3551  C   PHE A 228       4.521 -10.264 -31.771  1.00 54.87           C  
ATOM   3552  CB  PHE A 228       4.178  -9.280 -29.421  1.00 54.87           C  
ATOM   3553  HB2 PHE A 228       4.943  -8.508 -29.499  1.00 54.87           H  
ATOM   3554  HB3 PHE A 228       3.257  -8.869 -29.835  1.00 54.87           H  
ATOM   3555  O   PHE A 228       5.547 -10.123 -32.437  1.00 54.87           O  
ATOM   3556  CG  PHE A 228       3.942  -9.612 -27.955  1.00 54.87           C  
ATOM   3557  CD1 PHE A 228       2.632  -9.807 -27.480  1.00 54.87           C  
ATOM   3558  HD1 PHE A 228       1.793  -9.685 -28.149  1.00 54.87           H  
ATOM   3559  CD2 PHE A 228       5.028  -9.762 -27.068  1.00 54.87           C  
ATOM   3560  HD2 PHE A 228       6.038  -9.605 -27.416  1.00 54.87           H  
ATOM   3561  CE1 PHE A 228       2.406 -10.148 -26.135  1.00 54.87           C  
ATOM   3562  HE1 PHE A 228       1.394 -10.274 -25.778  1.00 54.87           H  
ATOM   3563  CE2 PHE A 228       4.805 -10.123 -25.728  1.00 54.87           C  
ATOM   3564  HE2 PHE A 228       5.643 -10.246 -25.058  1.00 54.87           H  
ATOM   3565  CZ  PHE A 228       3.493 -10.310 -25.258  1.00 54.87           C  
ATOM   3566  HZ  PHE A 228       3.321 -10.565 -24.222  1.00 54.87           H  
ATOM   3567  N   ASP A 229       3.313 -10.256 -32.327  1.00 53.64           N  
ATOM   3568  H   ASP A 229       2.515 -10.409 -31.726  1.00 53.64           H  
ATOM   3569  CA  ASP A 229       3.048  -9.999 -33.743  1.00 53.64           C  
ATOM   3570  HA  ASP A 229       3.935 -10.297 -34.303  1.00 53.64           H  
ATOM   3571  C   ASP A 229       2.855  -8.491 -34.031  1.00 53.64           C  
ATOM   3572  CB  ASP A 229       1.907 -10.924 -34.233  1.00 53.64           C  
ATOM   3573  HB2 ASP A 229       2.216 -11.351 -35.187  1.00 53.64           H  
ATOM   3574  HB3 ASP A 229       1.768 -11.756 -33.542  1.00 53.64           H  
ATOM   3575  O   ASP A 229       2.912  -7.643 -33.135  1.00 53.64           O  
ATOM   3576  CG  ASP A 229       0.573 -10.215 -34.455  1.00 53.64           C  
ATOM   3577  OD1 ASP A 229      -0.135  -9.929 -33.468  1.00 53.64           O  
ATOM   3578  OD2 ASP A 229       0.307  -9.843 -35.619  1.00 53.64           O  
ATOM   3579  N   ASN A 230       2.621  -8.136 -35.295  1.00 44.21           N  
ATOM   3580  H   ASN A 230       2.484  -8.869 -35.977  1.00 44.21           H  
ATOM   3581  CA  ASN A 230       2.386  -6.750 -35.713  1.00 44.21           C  
ATOM   3582  HA  ASN A 230       3.094  -6.115 -35.181  1.00 44.21           H  
ATOM   3583  C   ASN A 230       0.983  -6.226 -35.327  1.00 44.21           C  
ATOM   3584  CB  ASN A 230       2.680  -6.626 -37.220  1.00 44.21           C  
ATOM   3585  HB2 ASN A 230       2.088  -7.358 -37.771  1.00 44.21           H  
ATOM   3586  HB3 ASN A 230       2.389  -5.631 -37.555  1.00 44.21           H  
ATOM   3587  O   ASN A 230       0.727  -5.029 -35.456  1.00 44.21           O  
ATOM   3588  CG  ASN A 230       4.151  -6.813 -37.572  1.00 44.21           C  
ATOM   3589  ND2 ASN A 230       4.500  -6.695 -38.831  1.00 44.21           N  
ATOM   3590 HD21 ASN A 230       3.825  -6.476 -39.550  1.00 44.21           H  
ATOM   3591 HD22 ASN A 230       5.486  -6.780 -39.031  1.00 44.21           H  
ATOM   3592  OD1 ASN A 230       5.006  -7.054 -36.737  1.00 44.21           O  
ATOM   3593  N   LYS A 231       0.095  -7.106 -34.844  1.00 48.62           N  
ATOM   3594  H   LYS A 231       0.354  -8.081 -34.891  1.00 48.62           H  
ATOM   3595  CA  LYS A 231      -1.267  -6.846 -34.347  1.00 48.62           C  
ATOM   3596  HA  LYS A 231      -1.487  -5.786 -34.474  1.00 48.62           H  
ATOM   3597  C   LYS A 231      -1.408  -7.119 -32.833  1.00 48.62           C  
ATOM   3598  CB  LYS A 231      -2.278  -7.653 -35.191  1.00 48.62           C  
ATOM   3599  HB2 LYS A 231      -2.128  -8.716 -35.003  1.00 48.62           H  
ATOM   3600  HB3 LYS A 231      -3.289  -7.391 -34.878  1.00 48.62           H  
ATOM   3601  O   LYS A 231      -2.525  -7.233 -32.330  1.00 48.62           O  
ATOM   3602  CG  LYS A 231      -2.142  -7.385 -36.703  1.00 48.62           C  
ATOM   3603  HG2 LYS A 231      -2.294  -6.321 -36.889  1.00 48.62           H  
ATOM   3604  HG3 LYS A 231      -1.140  -7.655 -37.034  1.00 48.62           H  
ATOM   3605  CD  LYS A 231      -3.143  -8.191 -37.542  1.00 48.62           C  
ATOM   3606  HD2 LYS A 231      -3.008  -9.253 -37.333  1.00 48.62           H  
ATOM   3607  HD3 LYS A 231      -4.157  -7.892 -37.279  1.00 48.62           H  
ATOM   3608  CE  LYS A 231      -2.874  -7.913 -39.028  1.00 48.62           C  
ATOM   3609  HE2 LYS A 231      -2.955  -6.840 -39.198  1.00 48.62           H  
ATOM   3610  HE3 LYS A 231      -1.847  -8.203 -39.249  1.00 48.62           H  
ATOM   3611  NZ  LYS A 231      -3.809  -8.640 -39.925  1.00 48.62           N  
ATOM   3612  HZ1 LYS A 231      -3.727  -9.638 -39.794  1.00 48.62           H  
ATOM   3613  HZ2 LYS A 231      -3.601  -8.432 -40.892  1.00 48.62           H  
ATOM   3614  HZ3 LYS A 231      -4.764  -8.361 -39.748  1.00 48.62           H  
ATOM   3615  N   GLY A 232      -0.290  -7.201 -32.101  1.00 43.73           N  
ATOM   3616  H   GLY A 232       0.588  -7.184 -32.599  1.00 43.73           H  
ATOM   3617  CA  GLY A 232      -0.239  -7.248 -30.632  1.00 43.73           C  
ATOM   3618  HA2 GLY A 232      -0.967  -6.542 -30.232  1.00 43.73           H  
ATOM   3619  HA3 GLY A 232       0.750  -6.920 -30.313  1.00 43.73           H  
ATOM   3620  C   GLY A 232      -0.507  -8.610 -29.975  1.00 43.73           C  
ATOM   3621  O   GLY A 232      -0.496  -8.698 -28.748  1.00 43.73           O  
ATOM   3622  N   LYS A 233      -0.729  -9.687 -30.736  1.00 45.57           N  
ATOM   3623  H   LYS A 233      -0.635  -9.587 -31.737  1.00 45.57           H  
ATOM   3624  CA  LYS A 233      -0.889 -11.051 -30.198  1.00 45.57           C  
ATOM   3625  HA  LYS A 233      -1.396 -10.988 -29.235  1.00 45.57           H  
ATOM   3626  C   LYS A 233       0.475 -11.698 -29.939  1.00 45.57           C  
ATOM   3627  CB  LYS A 233      -1.752 -11.894 -31.153  1.00 45.57           C  
ATOM   3628  HB2 LYS A 233      -1.266 -11.951 -32.126  1.00 45.57           H  
ATOM   3629  HB3 LYS A 233      -1.837 -12.905 -30.754  1.00 45.57           H  
ATOM   3630  O   LYS A 233       1.493 -11.236 -30.445  1.00 45.57           O  
ATOM   3631  CG  LYS A 233      -3.161 -11.301 -31.313  1.00 45.57           C  
ATOM   3632  HG2 LYS A 233      -3.614 -11.190 -30.328  1.00 45.57           H  
ATOM   3633  HG3 LYS A 233      -3.095 -10.319 -31.782  1.00 45.57           H  
ATOM   3634  CD  LYS A 233      -4.056 -12.199 -32.175  1.00 45.57           C  
ATOM   3635  HD2 LYS A 233      -3.616 -12.294 -33.168  1.00 45.57           H  
ATOM   3636  HD3 LYS A 233      -4.123 -13.184 -31.715  1.00 45.57           H  
ATOM   3637  CE  LYS A 233      -5.452 -11.571 -32.277  1.00 45.57           C  
ATOM   3638  HE2 LYS A 233      -5.827 -11.400 -31.268  1.00 45.57           H  
ATOM   3639  HE3 LYS A 233      -5.359 -10.599 -32.762  1.00 45.57           H  
ATOM   3640  NZ  LYS A 233      -6.395 -12.438 -33.028  1.00 45.57           N  
ATOM   3641  HZ1 LYS A 233      -6.493 -13.334 -32.572  1.00 45.57           H  
ATOM   3642  HZ2 LYS A 233      -6.061 -12.595 -33.968  1.00 45.57           H  
ATOM   3643  HZ3 LYS A 233      -7.308 -12.009 -33.079  1.00 45.57           H  
ATOM   3644  N   SER A 234       0.518 -12.782 -29.164  1.00 44.47           N  
ATOM   3645  H   SER A 234      -0.348 -13.155 -28.804  1.00 44.47           H  
ATOM   3646  CA  SER A 234       1.738 -13.595 -29.051  1.00 44.47           C  
ATOM   3647  HA  SER A 234       2.589 -12.929 -28.902  1.00 44.47           H  
ATOM   3648  C   SER A 234       1.973 -14.407 -30.330  1.00 44.47           C  
ATOM   3649  CB  SER A 234       1.662 -14.537 -27.848  1.00 44.47           C  
ATOM   3650  HB2 SER A 234       1.371 -13.978 -26.958  1.00 44.47           H  
ATOM   3651  HB3 SER A 234       0.925 -15.317 -28.039  1.00 44.47           H  
ATOM   3652  O   SER A 234       1.026 -14.949 -30.897  1.00 44.47           O  
ATOM   3653  OG  SER A 234       2.932 -15.123 -27.637  1.00 44.47           O  
ATOM   3654  HG  SER A 234       3.447 -14.537 -27.077  1.00 44.47           H  
ATOM   3655  N   LEU A 235       3.234 -14.544 -30.752  1.00 41.49           N  
ATOM   3656  H   LEU A 235       3.964 -14.054 -30.255  1.00 41.49           H  
ATOM   3657  CA  LEU A 235       3.642 -15.472 -31.816  1.00 41.49           C  
ATOM   3658  HA  LEU A 235       2.841 -15.519 -32.554  1.00 41.49           H  
ATOM   3659  C   LEU A 235       3.804 -16.922 -31.323  1.00 41.49           C  
ATOM   3660  CB  LEU A 235       4.909 -14.945 -32.516  1.00 41.49           C  
ATOM   3661  HB2 LEU A 235       5.305 -15.723 -33.169  1.00 41.49           H  
ATOM   3662  HB3 LEU A 235       5.665 -14.736 -31.759  1.00 41.49           H  
ATOM   3663  O   LEU A 235       4.117 -17.807 -32.114  1.00 41.49           O  
ATOM   3664  CG  LEU A 235       4.664 -13.686 -33.367  1.00 41.49           C  
ATOM   3665  HG  LEU A 235       4.157 -12.930 -32.768  1.00 41.49           H  
ATOM   3666  CD1 LEU A 235       6.002 -13.114 -33.830  1.00 41.49           C  
ATOM   3667 HD11 LEU A 235       6.588 -12.847 -32.951  1.00 41.49           H  
ATOM   3668 HD12 LEU A 235       6.536 -13.851 -34.431  1.00 41.49           H  
ATOM   3669 HD13 LEU A 235       5.828 -12.212 -34.416  1.00 41.49           H  
ATOM   3670  CD2 LEU A 235       3.827 -13.984 -34.614  1.00 41.49           C  
ATOM   3671 HD21 LEU A 235       4.262 -14.813 -35.171  1.00 41.49           H  
ATOM   3672 HD22 LEU A 235       3.791 -13.105 -35.257  1.00 41.49           H  
ATOM   3673 HD23 LEU A 235       2.806 -14.237 -34.327  1.00 41.49           H  
ATOM   3674  N   LEU A 236       3.538 -17.188 -30.039  1.00 43.06           N  
ATOM   3675  H   LEU A 236       3.293 -16.412 -29.440  1.00 43.06           H  
ATOM   3676  CA  LEU A 236       3.261 -18.530 -29.520  1.00 43.06           C  
ATOM   3677  HA  LEU A 236       3.938 -19.248 -29.982  1.00 43.06           H  
ATOM   3678  C   LEU A 236       1.828 -18.913 -29.938  1.00 43.06           C  
ATOM   3679  CB  LEU A 236       3.490 -18.543 -27.995  1.00 43.06           C  
ATOM   3680  HB2 LEU A 236       3.298 -19.552 -27.629  1.00 43.06           H  
ATOM   3681  HB3 LEU A 236       2.760 -17.882 -27.529  1.00 43.06           H  
ATOM   3682  O   LEU A 236       0.886 -18.850 -29.152  1.00 43.06           O  
ATOM   3683  CG  LEU A 236       4.900 -18.102 -27.553  1.00 43.06           C  
ATOM   3684  HG  LEU A 236       5.085 -17.081 -27.888  1.00 43.06           H  
ATOM   3685  CD1 LEU A 236       4.996 -18.104 -26.028  1.00 43.06           C  
ATOM   3686 HD11 LEU A 236       5.995 -17.793 -25.721  1.00 43.06           H  
ATOM   3687 HD12 LEU A 236       4.800 -19.104 -25.642  1.00 43.06           H  
ATOM   3688 HD13 LEU A 236       4.260 -17.414 -25.615  1.00 43.06           H  
ATOM   3689  CD2 LEU A 236       6.012 -18.994 -28.110  1.00 43.06           C  
ATOM   3690 HD21 LEU A 236       6.041 -18.917 -29.197  1.00 43.06           H  
ATOM   3691 HD22 LEU A 236       5.837 -20.033 -27.830  1.00 43.06           H  
ATOM   3692 HD23 LEU A 236       6.977 -18.675 -27.717  1.00 43.06           H  
ATOM   3693  N   SER A 237       1.656 -19.175 -31.234  1.00 26.06           N  
ATOM   3694  H   SER A 237       2.484 -19.224 -31.811  1.00 26.06           H  
ATOM   3695  CA  SER A 237       0.398 -18.955 -31.961  1.00 26.06           C  
ATOM   3696  HA  SER A 237      -0.069 -18.065 -31.538  1.00 26.06           H  
ATOM   3697  C   SER A 237      -0.660 -20.059 -31.848  1.00 26.06           C  
ATOM   3698  CB  SER A 237       0.716 -18.634 -33.427  1.00 26.06           C  
ATOM   3699  HB2 SER A 237       1.247 -17.683 -33.475  1.00 26.06           H  
ATOM   3700  HB3 SER A 237      -0.209 -18.546 -33.998  1.00 26.06           H  
ATOM   3701  O   SER A 237      -1.737 -19.911 -32.426  1.00 26.06           O  
ATOM   3702  OG  SER A 237       1.535 -19.644 -33.987  1.00 26.06           O  
ATOM   3703  HG  SER A 237       1.674 -19.460 -34.919  1.00 26.06           H  
ATOM   3704  N   GLY A 238      -0.415 -21.136 -31.095  1.00 28.65           N  
ATOM   3705  H   GLY A 238       0.479 -21.222 -30.633  1.00 28.65           H  
ATOM   3706  CA  GLY A 238      -1.433 -22.157 -30.847  1.00 28.65           C  
ATOM   3707  HA2 GLY A 238      -2.307 -21.665 -30.420  1.00 28.65           H  
ATOM   3708  HA3 GLY A 238      -1.734 -22.596 -31.798  1.00 28.65           H  
ATOM   3709  C   GLY A 238      -1.016 -23.299 -29.916  1.00 28.65           C  
ATOM   3710  O   GLY A 238       0.148 -23.686 -29.861  1.00 28.65           O  
ATOM   3711  N   ASN A 239      -2.027 -23.877 -29.260  1.00 25.91           N  
ATOM   3712  H   ASN A 239      -2.934 -23.446 -29.367  1.00 25.91           H  
ATOM   3713  CA  ASN A 239      -1.970 -25.077 -28.415  1.00 25.91           C  
ATOM   3714  HA  ASN A 239      -2.965 -25.175 -27.983  1.00 25.91           H  
ATOM   3715  C   ASN A 239      -1.022 -24.992 -27.189  1.00 25.91           C  
ATOM   3716  CB  ASN A 239      -1.766 -26.308 -29.333  1.00 25.91           C  
ATOM   3717  HB2 ASN A 239      -2.247 -26.127 -30.294  1.00 25.91           H  
ATOM   3718  HB3 ASN A 239      -0.701 -26.450 -29.516  1.00 25.91           H  
ATOM   3719  O   ASN A 239      -0.544 -23.928 -26.803  1.00 25.91           O  
ATOM   3720  CG  ASN A 239      -2.356 -27.601 -28.787  1.00 25.91           C  
ATOM   3721  ND2 ASN A 239      -2.272 -28.675 -29.532  1.00 25.91           N  
ATOM   3722 HD21 ASN A 239      -2.647 -29.531 -29.150  1.00 25.91           H  
ATOM   3723 HD22 ASN A 239      -1.802 -28.646 -30.426  1.00 25.91           H  
ATOM   3724  OD1 ASN A 239      -2.895 -27.667 -27.689  1.00 25.91           O  
ATOM   3725  N   HIS A 240      -0.854 -26.119 -26.494  1.00 30.00           N  
ATOM   3726  H   HIS A 240      -1.303 -26.954 -26.841  1.00 30.00           H  
ATOM   3727  CA  HIS A 240      -0.195 -26.227 -25.199  1.00 30.00           C  
ATOM   3728  HA  HIS A 240      -0.464 -25.364 -24.591  1.00 30.00           H  
ATOM   3729  C   HIS A 240       1.332 -26.274 -25.316  1.00 30.00           C  
ATOM   3730  CB  HIS A 240      -0.707 -27.491 -24.490  1.00 30.00           C  
ATOM   3731  HB2 HIS A 240      -0.075 -27.683 -23.623  1.00 30.00           H  
ATOM   3732  HB3 HIS A 240      -0.614 -28.349 -25.156  1.00 30.00           H  
ATOM   3733  O   HIS A 240       1.892 -27.244 -25.823  1.00 30.00           O  
ATOM   3734  CG  HIS A 240      -2.132 -27.385 -24.015  1.00 30.00           C  
ATOM   3735  CD2 HIS A 240      -2.522 -27.198 -22.720  1.00 30.00           C  
ATOM   3736  HD2 HIS A 240      -1.854 -27.112 -21.876  1.00 30.00           H  
ATOM   3737  ND1 HIS A 240      -3.275 -27.469 -24.777  1.00 30.00           N  
ATOM   3738  HD1 HIS A 240      -3.313 -27.639 -25.772  1.00 30.00           H  
ATOM   3739  CE1 HIS A 240      -4.329 -27.326 -23.954  1.00 30.00           C  
ATOM   3740  HE1 HIS A 240      -5.362 -27.358 -24.266  1.00 30.00           H  
ATOM   3741  NE2 HIS A 240      -3.921 -27.146 -22.682  1.00 30.00           N  
ATOM   3742  N   ILE A 241       2.011 -25.288 -24.725  1.00 27.19           N  
ATOM   3743  H   ILE A 241       1.495 -24.493 -24.375  1.00 27.19           H  
ATOM   3744  CA  ILE A 241       3.430 -25.405 -24.363  1.00 27.19           C  
ATOM   3745  HA  ILE A 241       3.935 -26.014 -25.112  1.00 27.19           H  
ATOM   3746  C   ILE A 241       3.504 -26.164 -23.031  1.00 27.19           C  
ATOM   3747  CB  ILE A 241       4.138 -24.031 -24.344  1.00 27.19           C  
ATOM   3748  HB  ILE A 241       3.699 -23.416 -23.558  1.00 27.19           H  
ATOM   3749  O   ILE A 241       3.602 -25.569 -21.957  1.00 27.19           O  
ATOM   3750  CG1 ILE A 241       3.949 -23.309 -25.699  1.00 27.19           C  
ATOM   3751 HG12 ILE A 241       2.885 -23.175 -25.893  1.00 27.19           H  
ATOM   3752 HG13 ILE A 241       4.361 -23.925 -26.499  1.00 27.19           H  
ATOM   3753  CG2 ILE A 241       5.640 -24.222 -24.046  1.00 27.19           C  
ATOM   3754 HG21 ILE A 241       6.129 -23.255 -23.922  1.00 27.19           H  
ATOM   3755 HG22 ILE A 241       5.774 -24.779 -23.120  1.00 27.19           H  
ATOM   3756 HG23 ILE A 241       6.116 -24.774 -24.856  1.00 27.19           H  
ATOM   3757  CD1 ILE A 241       4.589 -21.921 -25.766  1.00 27.19           C  
ATOM   3758 HD11 ILE A 241       4.250 -21.318 -24.923  1.00 27.19           H  
ATOM   3759 HD12 ILE A 241       5.677 -21.995 -25.757  1.00 27.19           H  
ATOM   3760 HD13 ILE A 241       4.283 -21.442 -26.696  1.00 27.19           H  
ATOM   3761  N   ALA A 242       3.364 -27.486 -23.113  1.00 24.58           N  
ATOM   3762  H   ALA A 242       3.259 -27.900 -24.028  1.00 24.58           H  
ATOM   3763  CA  ALA A 242       3.527 -28.387 -21.980  1.00 24.58           C  
ATOM   3764  HA  ALA A 242       3.100 -27.914 -21.096  1.00 24.58           H  
ATOM   3765  C   ALA A 242       5.018 -28.653 -21.700  1.00 24.58           C  
ATOM   3766  CB  ALA A 242       2.729 -29.668 -22.248  1.00 24.58           C  
ATOM   3767  HB1 ALA A 242       1.694 -29.426 -22.487  1.00 24.58           H  
ATOM   3768  HB2 ALA A 242       2.741 -30.299 -21.360  1.00 24.58           H  
ATOM   3769  HB3 ALA A 242       3.174 -30.221 -23.075  1.00 24.58           H  
ATOM   3770  O   ALA A 242       5.847 -28.637 -22.610  1.00 24.58           O  
ATOM   3771  N   TYR A 243       5.350 -28.887 -20.431  1.00 30.04           N  
ATOM   3772  H   TYR A 243       4.598 -28.951 -19.759  1.00 30.04           H  
ATOM   3773  CA  TYR A 243       6.689 -29.267 -19.972  1.00 30.04           C  
ATOM   3774  HA  TYR A 243       7.196 -29.808 -20.770  1.00 30.04           H  
ATOM   3775  C   TYR A 243       6.551 -30.237 -18.795  1.00 30.04           C  
ATOM   3776  CB  TYR A 243       7.530 -28.029 -19.600  1.00 30.04           C  
ATOM   3777  HB2 TYR A 243       6.940 -27.385 -18.948  1.00 30.04           H  
ATOM   3778  HB3 TYR A 243       8.392 -28.365 -19.024  1.00 30.04           H  
ATOM   3779  O   TYR A 243       6.804 -29.882 -17.643  1.00 30.04           O  
ATOM   3780  CG  TYR A 243       8.083 -27.221 -20.761  1.00 30.04           C  
ATOM   3781  CD1 TYR A 243       8.957 -27.826 -21.688  1.00 30.04           C  
ATOM   3782  HD1 TYR A 243       9.189 -28.878 -21.605  1.00 30.04           H  
ATOM   3783  CD2 TYR A 243       7.760 -25.856 -20.893  1.00 30.04           C  
ATOM   3784  HD2 TYR A 243       7.073 -25.398 -20.197  1.00 30.04           H  
ATOM   3785  CE1 TYR A 243       9.493 -27.075 -22.752  1.00 30.04           C  
ATOM   3786  HE1 TYR A 243      10.134 -27.542 -23.485  1.00 30.04           H  
ATOM   3787  CE2 TYR A 243       8.299 -25.100 -21.951  1.00 30.04           C  
ATOM   3788  HE2 TYR A 243       8.029 -24.060 -22.059  1.00 30.04           H  
ATOM   3789  OH  TYR A 243       9.663 -24.991 -23.923  1.00 30.04           O  
ATOM   3790  HH  TYR A 243       9.252 -24.126 -23.985  1.00 30.04           H  
ATOM   3791  CZ  TYR A 243       9.158 -25.714 -22.890  1.00 30.04           C  
ATOM   3792  N   ASP A 244       6.107 -31.454 -19.102  1.00 24.89           N  
ATOM   3793  H   ASP A 244       5.778 -31.613 -20.043  1.00 24.89           H  
ATOM   3794  CA  ASP A 244       5.813 -32.542 -18.165  1.00 24.89           C  
ATOM   3795  HA  ASP A 244       5.149 -32.158 -17.391  1.00 24.89           H  
ATOM   3796  C   ASP A 244       7.090 -33.047 -17.478  1.00 24.89           C  
ATOM   3797  CB  ASP A 244       5.035 -33.633 -18.914  1.00 24.89           C  
ATOM   3798  HB2 ASP A 244       5.663 -34.069 -19.691  1.00 24.89           H  
ATOM   3799  HB3 ASP A 244       4.749 -34.418 -18.214  1.00 24.89           H  
ATOM   3800  O   ASP A 244       7.724 -34.026 -17.871  1.00 24.89           O  
ATOM   3801  CG  ASP A 244       3.786 -33.020 -19.549  1.00 24.89           C  
ATOM   3802  OD1 ASP A 244       2.733 -33.033 -18.877  1.00 24.89           O  
ATOM   3803  OD2 ASP A 244       3.937 -32.438 -20.649  1.00 24.89           O  
ATOM   3804  N   TYR A 245       7.531 -32.283 -16.479  1.00 29.43           N  
ATOM   3805  H   TYR A 245       7.015 -31.432 -16.307  1.00 29.43           H  
ATOM   3806  CA  TYR A 245       8.847 -32.412 -15.875  1.00 29.43           C  
ATOM   3807  HA  TYR A 245       9.571 -32.554 -16.678  1.00 29.43           H  
ATOM   3808  C   TYR A 245       8.921 -33.640 -14.966  1.00 29.43           C  
ATOM   3809  CB  TYR A 245       9.202 -31.103 -15.158  1.00 29.43           C  
ATOM   3810  HB2 TYR A 245       8.461 -30.910 -14.383  1.00 29.43           H  
ATOM   3811  HB3 TYR A 245       9.149 -30.285 -15.876  1.00 29.43           H  
ATOM   3812  O   TYR A 245       8.521 -33.606 -13.801  1.00 29.43           O  
ATOM   3813  CG  TYR A 245      10.589 -31.113 -14.544  1.00 29.43           C  
ATOM   3814  CD1 TYR A 245      10.737 -31.171 -13.145  1.00 29.43           C  
ATOM   3815  HD1 TYR A 245       9.861 -31.208 -12.513  1.00 29.43           H  
ATOM   3816  CD2 TYR A 245      11.726 -31.135 -15.375  1.00 29.43           C  
ATOM   3817  HD2 TYR A 245      11.606 -31.156 -16.448  1.00 29.43           H  
ATOM   3818  CE1 TYR A 245      12.020 -31.252 -12.571  1.00 29.43           C  
ATOM   3819  HE1 TYR A 245      12.126 -31.332 -11.500  1.00 29.43           H  
ATOM   3820  CE2 TYR A 245      13.012 -31.210 -14.805  1.00 29.43           C  
ATOM   3821  HE2 TYR A 245      13.892 -31.286 -15.427  1.00 29.43           H  
ATOM   3822  OH  TYR A 245      14.401 -31.366 -12.863  1.00 29.43           O  
ATOM   3823  HH  TYR A 245      14.366 -31.567 -11.925  1.00 29.43           H  
ATOM   3824  CZ  TYR A 245      13.159 -31.277 -13.403  1.00 29.43           C  
ATOM   3825  N   HIS A 246       9.431 -34.735 -15.523  1.00 27.82           N  
ATOM   3826  H   HIS A 246       9.624 -34.710 -16.514  1.00 27.82           H  
ATOM   3827  CA  HIS A 246       9.689 -35.998 -14.840  1.00 27.82           C  
ATOM   3828  HA  HIS A 246       9.547 -35.840 -13.771  1.00 27.82           H  
ATOM   3829  C   HIS A 246      11.152 -36.445 -15.060  1.00 27.82           C  
ATOM   3830  CB  HIS A 246       8.674 -37.054 -15.325  1.00 27.82           C  
ATOM   3831  HB2 HIS A 246       8.585 -36.996 -16.410  1.00 27.82           H  
ATOM   3832  HB3 HIS A 246       9.060 -38.045 -15.087  1.00 27.82           H  
ATOM   3833  O   HIS A 246      11.740 -36.094 -16.086  1.00 27.82           O  
ATOM   3834  CG  HIS A 246       7.291 -36.950 -14.716  1.00 27.82           C  
ATOM   3835  CD2 HIS A 246       6.399 -37.979 -14.574  1.00 27.82           C  
ATOM   3836  HD2 HIS A 246       6.546 -38.996 -14.906  1.00 27.82           H  
ATOM   3837  ND1 HIS A 246       6.713 -35.845 -14.127  1.00 27.82           N  
ATOM   3838  HD1 HIS A 246       7.132 -34.932 -14.021  1.00 27.82           H  
ATOM   3839  CE1 HIS A 246       5.509 -36.198 -13.651  1.00 27.82           C  
ATOM   3840  HE1 HIS A 246       4.832 -35.538 -13.129  1.00 27.82           H  
ATOM   3841  NE2 HIS A 246       5.278 -37.498 -13.891  1.00 27.82           N  
ATOM   3842  N   PRO A 247      11.750 -37.223 -14.135  1.00 24.05           N  
ATOM   3843  CA  PRO A 247      11.168 -37.704 -12.879  1.00 24.05           C  
ATOM   3844  HA  PRO A 247      10.176 -38.114 -13.066  1.00 24.05           H  
ATOM   3845  C   PRO A 247      11.108 -36.615 -11.781  1.00 24.05           C  
ATOM   3846  CB  PRO A 247      12.067 -38.868 -12.449  1.00 24.05           C  
ATOM   3847  HB2 PRO A 247      12.087 -38.998 -11.367  1.00 24.05           H  
ATOM   3848  HB3 PRO A 247      11.728 -39.785 -12.932  1.00 24.05           H  
ATOM   3849  O   PRO A 247      12.106 -35.936 -11.534  1.00 24.05           O  
ATOM   3850  CG  PRO A 247      13.439 -38.481 -13.002  1.00 24.05           C  
ATOM   3851  HG2 PRO A 247      14.065 -39.355 -13.179  1.00 24.05           H  
ATOM   3852  HG3 PRO A 247      13.932 -37.790 -12.318  1.00 24.05           H  
ATOM   3853  CD  PRO A 247      13.094 -37.759 -14.305  1.00 24.05           C  
ATOM   3854  HD2 PRO A 247      13.812 -36.961 -14.497  1.00 24.05           H  
ATOM   3855  HD3 PRO A 247      13.095 -38.469 -15.131  1.00 24.05           H  
ATOM   3856  N   PRO A 248       9.970 -36.459 -11.078  1.00 39.14           N  
ATOM   3857  CA  PRO A 248       9.897 -35.823  -9.765  1.00 39.14           C  
ATOM   3858  HA  PRO A 248      10.644 -35.037  -9.652  1.00 39.14           H  
ATOM   3859  C   PRO A 248      10.110 -36.904  -8.678  1.00 39.14           C  
ATOM   3860  CB  PRO A 248       8.481 -35.218  -9.757  1.00 39.14           C  
ATOM   3861  HB2 PRO A 248       8.024 -35.193  -8.767  1.00 39.14           H  
ATOM   3862  HB3 PRO A 248       8.525 -34.208 -10.164  1.00 39.14           H  
ATOM   3863  O   PRO A 248      10.397 -38.058  -9.009  1.00 39.14           O  
ATOM   3864  CG  PRO A 248       7.649 -36.094 -10.696  1.00 39.14           C  
ATOM   3865  HG2 PRO A 248       7.153 -35.463 -11.434  1.00 39.14           H  
ATOM   3866  HG3 PRO A 248       6.911 -36.676 -10.144  1.00 39.14           H  
ATOM   3867  CD  PRO A 248       8.658 -37.017 -11.375  1.00 39.14           C  
ATOM   3868  HD2 PRO A 248       8.581 -38.021 -10.957  1.00 39.14           H  
ATOM   3869  HD3 PRO A 248       8.456 -37.055 -12.445  1.00 39.14           H  
ATOM   3870  N   PRO A 249       9.850 -36.627  -7.387  1.00 29.71           N  
ATOM   3871  CA  PRO A 249       9.369 -37.651  -6.451  1.00 29.71           C  
ATOM   3872  HA  PRO A 249      10.037 -38.511  -6.470  1.00 29.71           H  
ATOM   3873  C   PRO A 249       7.951 -38.149  -6.838  1.00 29.71           C  
ATOM   3874  CB  PRO A 249       9.460 -36.985  -5.071  1.00 29.71           C  
ATOM   3875  HB2 PRO A 249       8.739 -37.380  -4.354  1.00 29.71           H  
ATOM   3876  HB3 PRO A 249      10.471 -37.103  -4.681  1.00 29.71           H  
ATOM   3877  O   PRO A 249       7.003 -38.028  -6.064  1.00 29.71           O  
ATOM   3878  CG  PRO A 249       9.211 -35.510  -5.388  1.00 29.71           C  
ATOM   3879  HG2 PRO A 249       8.142 -35.335  -5.515  1.00 29.71           H  
ATOM   3880  HG3 PRO A 249       9.620 -34.855  -4.619  1.00 29.71           H  
ATOM   3881  CD  PRO A 249       9.928 -35.330  -6.727  1.00 29.71           C  
ATOM   3882  HD2 PRO A 249      10.975 -35.088  -6.548  1.00 29.71           H  
ATOM   3883  HD3 PRO A 249       9.462 -34.529  -7.301  1.00 29.71           H  
ATOM   3884  N   GLU A 250       7.810 -38.660  -8.069  1.00 30.72           N  
ATOM   3885  H   GLU A 250       8.679 -38.739  -8.577  1.00 30.72           H  
ATOM   3886  CA  GLU A 250       6.666 -39.347  -8.716  1.00 30.72           C  
ATOM   3887  HA  GLU A 250       6.946 -39.519  -9.756  1.00 30.72           H  
ATOM   3888  C   GLU A 250       5.299 -38.627  -8.800  1.00 30.72           C  
ATOM   3889  CB  GLU A 250       6.497 -40.743  -8.092  1.00 30.72           C  
ATOM   3890  HB2 GLU A 250       5.668 -41.253  -8.582  1.00 30.72           H  
ATOM   3891  HB3 GLU A 250       6.244 -40.621  -7.039  1.00 30.72           H  
ATOM   3892  O   GLU A 250       4.499 -38.944  -9.673  1.00 30.72           O  
ATOM   3893  CG  GLU A 250       7.747 -41.629  -8.206  1.00 30.72           C  
ATOM   3894  HG2 GLU A 250       8.617 -41.108  -7.806  1.00 30.72           H  
ATOM   3895  HG3 GLU A 250       7.937 -41.841  -9.258  1.00 30.72           H  
ATOM   3896  CD  GLU A 250       7.548 -42.926  -7.415  1.00 30.72           C  
ATOM   3897  OE1 GLU A 250       7.465 -43.993  -8.060  1.00 30.72           O  
ATOM   3898  OE2 GLU A 250       7.466 -42.822  -6.168  1.00 30.72           O  
ATOM   3899  N   ASN A 251       4.997 -37.665  -7.926  1.00 32.86           N  
ATOM   3900  H   ASN A 251       5.708 -37.452  -7.242  1.00 32.86           H  
ATOM   3901  CA  ASN A 251       3.610 -37.337  -7.563  1.00 32.86           C  
ATOM   3902  HA  ASN A 251       2.957 -38.109  -7.968  1.00 32.86           H  
ATOM   3903  C   ASN A 251       3.052 -36.015  -8.142  1.00 32.86           C  
ATOM   3904  CB  ASN A 251       3.490 -37.423  -6.025  1.00 32.86           C  
ATOM   3905  HB2 ASN A 251       2.544 -36.983  -5.709  1.00 32.86           H  
ATOM   3906  HB3 ASN A 251       4.296 -36.865  -5.549  1.00 32.86           H  
ATOM   3907  O   ASN A 251       1.963 -35.601  -7.741  1.00 32.86           O  
ATOM   3908  CG  ASN A 251       3.490 -38.856  -5.519  1.00 32.86           C  
ATOM   3909  ND2 ASN A 251       4.638 -39.451  -5.299  1.00 32.86           N  
ATOM   3910 HD21 ASN A 251       5.509 -38.987  -5.515  1.00 32.86           H  
ATOM   3911 HD22 ASN A 251       4.611 -40.439  -5.092  1.00 32.86           H  
ATOM   3912  OD1 ASN A 251       2.450 -39.458  -5.321  1.00 32.86           O  
ATOM   3913  N   LEU A 252       3.757 -35.320  -9.047  1.00 33.23           N  
ATOM   3914  H   LEU A 252       4.617 -35.713  -9.403  1.00 33.23           H  
ATOM   3915  CA  LEU A 252       3.346 -33.983  -9.516  1.00 33.23           C  
ATOM   3916  HA  LEU A 252       2.258 -33.964  -9.589  1.00 33.23           H  
ATOM   3917  C   LEU A 252       3.915 -33.589 -10.893  1.00 33.23           C  
ATOM   3918  CB  LEU A 252       3.793 -32.963  -8.443  1.00 33.23           C  
ATOM   3919  HB2 LEU A 252       3.369 -33.253  -7.482  1.00 33.23           H  
ATOM   3920  HB3 LEU A 252       4.878 -33.017  -8.356  1.00 33.23           H  
ATOM   3921  O   LEU A 252       5.113 -33.735 -11.125  1.00 33.23           O  
ATOM   3922  CG  LEU A 252       3.405 -31.498  -8.713  1.00 33.23           C  
ATOM   3923  HG  LEU A 252       3.833 -31.176  -9.663  1.00 33.23           H  
ATOM   3924  CD1 LEU A 252       1.890 -31.290  -8.753  1.00 33.23           C  
ATOM   3925 HD11 LEU A 252       1.450 -31.855  -9.575  1.00 33.23           H  
ATOM   3926 HD12 LEU A 252       1.683 -30.234  -8.928  1.00 33.23           H  
ATOM   3927 HD13 LEU A 252       1.441 -31.606  -7.812  1.00 33.23           H  
ATOM   3928  CD2 LEU A 252       3.977 -30.605  -7.611  1.00 33.23           C  
ATOM   3929 HD21 LEU A 252       3.723 -29.564  -7.810  1.00 33.23           H  
ATOM   3930 HD22 LEU A 252       5.063 -30.701  -7.588  1.00 33.23           H  
ATOM   3931 HD23 LEU A 252       3.570 -30.896  -6.643  1.00 33.23           H  
ATOM   3932  N   THR A 253       3.080 -32.965 -11.734  1.00 33.66           N  
ATOM   3933  H   THR A 253       2.097 -32.934 -11.507  1.00 33.66           H  
ATOM   3934  CA  THR A 253       3.487 -32.108 -12.866  1.00 33.66           C  
ATOM   3935  HA  THR A 253       4.573 -32.137 -12.962  1.00 33.66           H  
ATOM   3936  C   THR A 253       3.083 -30.651 -12.587  1.00 33.66           C  
ATOM   3937  CB  THR A 253       2.900 -32.627 -14.194  1.00 33.66           C  
ATOM   3938  HB  THR A 253       1.832 -32.816 -14.084  1.00 33.66           H  
ATOM   3939  O   THR A 253       2.104 -30.391 -11.886  1.00 33.66           O  
ATOM   3940  CG2 THR A 253       3.115 -31.701 -15.391  1.00 33.66           C  
ATOM   3941 HG21 THR A 253       4.165 -31.421 -15.468  1.00 33.66           H  
ATOM   3942 HG22 THR A 253       2.808 -32.206 -16.307  1.00 33.66           H  
ATOM   3943 HG23 THR A 253       2.499 -30.808 -15.287  1.00 33.66           H  
ATOM   3944  OG1 THR A 253       3.552 -33.825 -14.531  1.00 33.66           O  
ATOM   3945  HG1 THR A 253       3.159 -34.146 -15.346  1.00 33.66           H  
ATOM   3946  N   VAL A 254       3.841 -29.677 -13.109  1.00 34.06           N  
ATOM   3947  H   VAL A 254       4.616 -29.935 -13.703  1.00 34.06           H  
ATOM   3948  CA  VAL A 254       3.592 -28.237 -12.895  1.00 34.06           C  
ATOM   3949  HA  VAL A 254       2.608 -28.113 -12.443  1.00 34.06           H  
ATOM   3950  C   VAL A 254       3.577 -27.481 -14.226  1.00 34.06           C  
ATOM   3951  CB  VAL A 254       4.614 -27.622 -11.915  1.00 34.06           C  
ATOM   3952  HB  VAL A 254       5.612 -27.667 -12.350  1.00 34.06           H  
ATOM   3953  O   VAL A 254       4.619 -27.273 -14.848  1.00 34.06           O  
ATOM   3954  CG1 VAL A 254       4.270 -26.157 -11.618  1.00 34.06           C  
ATOM   3955 HG11 VAL A 254       4.971 -25.750 -10.890  1.00 34.06           H  
ATOM   3956 HG12 VAL A 254       4.341 -25.561 -12.528  1.00 34.06           H  
ATOM   3957 HG13 VAL A 254       3.258 -26.086 -11.220  1.00 34.06           H  
ATOM   3958  CG2 VAL A 254       4.643 -28.366 -10.573  1.00 34.06           C  
ATOM   3959 HG21 VAL A 254       5.019 -29.379 -10.717  1.00 34.06           H  
ATOM   3960 HG22 VAL A 254       3.639 -28.412 -10.151  1.00 34.06           H  
ATOM   3961 HG23 VAL A 254       5.305 -27.856  -9.874  1.00 34.06           H  
ATOM   3962  N   GLY A 255       2.392 -27.042 -14.651  1.00 32.15           N  
ATOM   3963  H   GLY A 255       1.590 -27.202 -14.057  1.00 32.15           H  
ATOM   3964  CA  GLY A 255       2.176 -26.255 -15.861  1.00 32.15           C  
ATOM   3965  HA2 GLY A 255       1.206 -26.523 -16.281  1.00 32.15           H  
ATOM   3966  HA3 GLY A 255       2.941 -26.485 -16.602  1.00 32.15           H  
ATOM   3967  C   GLY A 255       2.170 -24.752 -15.578  1.00 32.15           C  
ATOM   3968  O   GLY A 255       1.147 -24.198 -15.179  1.00 32.15           O  
ATOM   3969  N   SER A 256       3.284 -24.060 -15.832  1.00 33.17           N  
ATOM   3970  H   SER A 256       4.122 -24.575 -16.063  1.00 33.17           H  
ATOM   3971  CA  SER A 256       3.355 -22.588 -15.772  1.00 33.17           C  
ATOM   3972  HA  SER A 256       2.799 -22.249 -14.898  1.00 33.17           H  
ATOM   3973  C   SER A 256       2.693 -21.947 -17.000  1.00 33.17           C  
ATOM   3974  CB  SER A 256       4.798 -22.102 -15.595  1.00 33.17           C  
ATOM   3975  HB2 SER A 256       4.804 -21.012 -15.587  1.00 33.17           H  
ATOM   3976  HB3 SER A 256       5.413 -22.455 -16.423  1.00 33.17           H  
ATOM   3977  O   SER A 256       3.362 -21.503 -17.934  1.00 33.17           O  
ATOM   3978  OG  SER A 256       5.324 -22.578 -14.371  1.00 33.17           O  
ATOM   3979  HG  SER A 256       5.910 -21.912 -14.004  1.00 33.17           H  
ATOM   3980  N   ARG A 257       1.357 -21.923 -17.013  1.00 34.98           N  
ATOM   3981  H   ARG A 257       0.896 -22.248 -16.175  1.00 34.98           H  
ATOM   3982  CA  ARG A 257       0.516 -21.427 -18.111  1.00 34.98           C  
ATOM   3983  HA  ARG A 257       0.950 -21.748 -19.058  1.00 34.98           H  
ATOM   3984  C   ARG A 257       0.496 -19.887 -18.106  1.00 34.98           C  
ATOM   3985  CB  ARG A 257      -0.890 -22.058 -17.987  1.00 34.98           C  
ATOM   3986  HB2 ARG A 257      -1.530 -21.635 -18.762  1.00 34.98           H  
ATOM   3987  HB3 ARG A 257      -1.312 -21.789 -17.018  1.00 34.98           H  
ATOM   3988  O   ARG A 257      -0.174 -19.262 -17.285  1.00 34.98           O  
ATOM   3989  CG  ARG A 257      -0.897 -23.599 -18.127  1.00 34.98           C  
ATOM   3990  HG2 ARG A 257      -0.525 -23.875 -19.113  1.00 34.98           H  
ATOM   3991  HG3 ARG A 257      -0.245 -24.041 -17.374  1.00 34.98           H  
ATOM   3992  CD  ARG A 257      -2.310 -24.176 -17.937  1.00 34.98           C  
ATOM   3993  HD2 ARG A 257      -2.968 -23.757 -18.699  1.00 34.98           H  
ATOM   3994  HD3 ARG A 257      -2.686 -23.844 -16.969  1.00 34.98           H  
ATOM   3995  NE  ARG A 257      -2.346 -25.658 -17.965  1.00 34.98           N  
ATOM   3996  HE  ARG A 257      -1.968 -26.163 -17.176  1.00 34.98           H  
ATOM   3997  NH1 ARG A 257      -3.449 -25.984 -19.955  1.00 34.98           N  
ATOM   3998 HH11 ARG A 257      -3.447 -24.986 -20.114  1.00 34.98           H  
ATOM   3999 HH12 ARG A 257      -3.797 -26.608 -20.669  1.00 34.98           H  
ATOM   4000  NH2 ARG A 257      -2.926 -27.733 -18.686  1.00 34.98           N  
ATOM   4001 HH21 ARG A 257      -2.622 -28.106 -17.798  1.00 34.98           H  
ATOM   4002 HH22 ARG A 257      -3.381 -28.370 -19.324  1.00 34.98           H  
ATOM   4003  CZ  ARG A 257      -2.904 -26.449 -18.865  1.00 34.98           C  
ATOM   4004  N   VAL A 258       1.254 -19.272 -19.018  1.00 35.74           N  
ATOM   4005  H   VAL A 258       1.800 -19.858 -19.633  1.00 35.74           H  
ATOM   4006  CA  VAL A 258       1.373 -17.806 -19.181  1.00 35.74           C  
ATOM   4007  HA  VAL A 258       1.105 -17.323 -18.242  1.00 35.74           H  
ATOM   4008  C   VAL A 258       0.402 -17.298 -20.252  1.00 35.74           C  
ATOM   4009  CB  VAL A 258       2.827 -17.399 -19.508  1.00 35.74           C  
ATOM   4010  HB  VAL A 258       3.127 -17.875 -20.442  1.00 35.74           H  
ATOM   4011  O   VAL A 258       0.284 -17.902 -21.316  1.00 35.74           O  
ATOM   4012  CG1 VAL A 258       3.001 -15.882 -19.663  1.00 35.74           C  
ATOM   4013 HG11 VAL A 258       4.048 -15.644 -19.851  1.00 35.74           H  
ATOM   4014 HG12 VAL A 258       2.417 -15.516 -20.508  1.00 35.74           H  
ATOM   4015 HG13 VAL A 258       2.678 -15.372 -18.755  1.00 35.74           H  
ATOM   4016  CG2 VAL A 258       3.796 -17.849 -18.406  1.00 35.74           C  
ATOM   4017 HG21 VAL A 258       3.498 -17.423 -17.448  1.00 35.74           H  
ATOM   4018 HG22 VAL A 258       4.809 -17.528 -18.646  1.00 35.74           H  
ATOM   4019 HG23 VAL A 258       3.798 -18.937 -18.326  1.00 35.74           H  
ATOM   4020  N   VAL A 259      -0.266 -16.169 -19.994  1.00 34.22           N  
ATOM   4021  H   VAL A 259      -0.088 -15.703 -19.116  1.00 34.22           H  
ATOM   4022  CA  VAL A 259      -1.249 -15.545 -20.895  1.00 34.22           C  
ATOM   4023  HA  VAL A 259      -1.172 -16.003 -21.882  1.00 34.22           H  
ATOM   4024  C   VAL A 259      -0.955 -14.052 -21.035  1.00 34.22           C  
ATOM   4025  CB  VAL A 259      -2.690 -15.767 -20.386  1.00 34.22           C  
ATOM   4026  HB  VAL A 259      -2.799 -15.307 -19.403  1.00 34.22           H  
ATOM   4027  O   VAL A 259      -0.898 -13.331 -20.043  1.00 34.22           O  
ATOM   4028  CG1 VAL A 259      -3.727 -15.141 -21.331  1.00 34.22           C  
ATOM   4029 HG11 VAL A 259      -3.622 -15.556 -22.333  1.00 34.22           H  
ATOM   4030 HG12 VAL A 259      -4.731 -15.351 -20.963  1.00 34.22           H  
ATOM   4031 HG13 VAL A 259      -3.605 -14.059 -21.368  1.00 34.22           H  
ATOM   4032  CG2 VAL A 259      -3.025 -17.260 -20.257  1.00 34.22           C  
ATOM   4033 HG21 VAL A 259      -2.868 -17.764 -21.211  1.00 34.22           H  
ATOM   4034 HG22 VAL A 259      -2.391 -17.723 -19.500  1.00 34.22           H  
ATOM   4035 HG23 VAL A 259      -4.062 -17.385 -19.948  1.00 34.22           H  
ATOM   4036  N   ALA A 260      -0.810 -13.568 -22.269  1.00 33.66           N  
ATOM   4037  H   ALA A 260      -0.912 -14.198 -23.051  1.00 33.66           H  
ATOM   4038  CA  ALA A 260      -0.634 -12.147 -22.573  1.00 33.66           C  
ATOM   4039  HA  ALA A 260      -0.649 -11.572 -21.647  1.00 33.66           H  
ATOM   4040  C   ALA A 260      -1.782 -11.638 -23.456  1.00 33.66           C  
ATOM   4041  CB  ALA A 260       0.740 -11.938 -23.220  1.00 33.66           C  
ATOM   4042  HB1 ALA A 260       1.518 -12.342 -22.572  1.00 33.66           H  
ATOM   4043  HB2 ALA A 260       0.779 -12.441 -24.186  1.00 33.66           H  
ATOM   4044  HB3 ALA A 260       0.913 -10.871 -23.359  1.00 33.66           H  
ATOM   4045  O   ALA A 260      -2.134 -12.279 -24.448  1.00 33.66           O  
ATOM   4046  N   LYS A 261      -2.347 -10.476 -23.112  1.00 37.03           N  
ATOM   4047  H   LYS A 261      -1.965  -9.991 -22.313  1.00 37.03           H  
ATOM   4048  CA  LYS A 261      -3.428  -9.807 -23.847  1.00 37.03           C  
ATOM   4049  HA  LYS A 261      -3.559 -10.298 -24.811  1.00 37.03           H  
ATOM   4050  C   LYS A 261      -3.051  -8.351 -24.109  1.00 37.03           C  
ATOM   4051  CB  LYS A 261      -4.750  -9.925 -23.061  1.00 37.03           C  
ATOM   4052  HB2 LYS A 261      -4.611  -9.509 -22.063  1.00 37.03           H  
ATOM   4053  HB3 LYS A 261      -5.012 -10.978 -22.964  1.00 37.03           H  
ATOM   4054  O   LYS A 261      -2.697  -7.620 -23.189  1.00 37.03           O  
ATOM   4055  CG  LYS A 261      -5.900  -9.176 -23.759  1.00 37.03           C  
ATOM   4056  HG2 LYS A 261      -6.016  -9.560 -24.772  1.00 37.03           H  
ATOM   4057  HG3 LYS A 261      -5.646  -8.117 -23.810  1.00 37.03           H  
ATOM   4058  CD  LYS A 261      -7.240  -9.286 -23.022  1.00 37.03           C  
ATOM   4059  HD2 LYS A 261      -7.113  -8.931 -21.999  1.00 37.03           H  
ATOM   4060  HD3 LYS A 261      -7.566 -10.326 -23.006  1.00 37.03           H  
ATOM   4061  CE  LYS A 261      -8.273  -8.412 -23.752  1.00 37.03           C  
ATOM   4062  HE2 LYS A 261      -8.401  -8.794 -24.765  1.00 37.03           H  
ATOM   4063  HE3 LYS A 261      -7.871  -7.402 -23.835  1.00 37.03           H  
ATOM   4064  NZ  LYS A 261      -9.581  -8.378 -23.048  1.00 37.03           N  
ATOM   4065  HZ1 LYS A 261      -9.471  -8.011 -22.113  1.00 37.03           H  
ATOM   4066  HZ2 LYS A 261     -10.233  -7.786 -23.541  1.00 37.03           H  
ATOM   4067  HZ3 LYS A 261      -9.980  -9.304 -22.981  1.00 37.03           H  
ATOM   4068  N   TYR A 262      -3.195  -7.913 -25.354  1.00 36.60           N  
ATOM   4069  H   TYR A 262      -3.501  -8.556 -26.070  1.00 36.60           H  
ATOM   4070  CA  TYR A 262      -3.082  -6.500 -25.706  1.00 36.60           C  
ATOM   4071  HA  TYR A 262      -2.323  -6.048 -25.067  1.00 36.60           H  
ATOM   4072  C   TYR A 262      -4.414  -5.769 -25.453  1.00 36.60           C  
ATOM   4073  CB  TYR A 262      -2.590  -6.378 -27.154  1.00 36.60           C  
ATOM   4074  HB2 TYR A 262      -3.441  -6.281 -27.828  1.00 36.60           H  
ATOM   4075  HB3 TYR A 262      -2.065  -7.293 -27.430  1.00 36.60           H  
ATOM   4076  O   TYR A 262      -5.486  -6.334 -25.687  1.00 36.60           O  
ATOM   4077  CG  TYR A 262      -1.642  -5.219 -27.359  1.00 36.60           C  
ATOM   4078  CD1 TYR A 262      -2.160  -3.919 -27.450  1.00 36.60           C  
ATOM   4079  HD1 TYR A 262      -3.226  -3.748 -27.407  1.00 36.60           H  
ATOM   4080  CD2 TYR A 262      -0.248  -5.429 -27.422  1.00 36.60           C  
ATOM   4081  HD2 TYR A 262       0.153  -6.429 -27.350  1.00 36.60           H  
ATOM   4082  CE1 TYR A 262      -1.290  -2.831 -27.595  1.00 36.60           C  
ATOM   4083  HE1 TYR A 262      -1.703  -1.835 -27.660  1.00 36.60           H  
ATOM   4084  CE2 TYR A 262       0.627  -4.331 -27.571  1.00 36.60           C  
ATOM   4085  HE2 TYR A 262       1.697  -4.469 -27.624  1.00 36.60           H  
ATOM   4086  OH  TYR A 262       0.922  -1.953 -27.818  1.00 36.60           O  
ATOM   4087  HH  TYR A 262       0.438  -1.153 -28.035  1.00 36.60           H  
ATOM   4088  CZ  TYR A 262       0.103  -3.023 -27.656  1.00 36.60           C  
ATOM   4089  N   LYS A 263      -4.348  -4.520 -24.985  1.00 34.83           N  
ATOM   4090  H   LYS A 263      -3.431  -4.153 -24.777  1.00 34.83           H  
ATOM   4091  CA  LYS A 263      -5.486  -3.622 -24.739  1.00 34.83           C  
ATOM   4092  HA  LYS A 263      -6.358  -4.001 -25.271  1.00 34.83           H  
ATOM   4093  C   LYS A 263      -5.190  -2.224 -25.308  1.00 34.83           C  
ATOM   4094  CB  LYS A 263      -5.819  -3.632 -23.227  1.00 34.83           C  
ATOM   4095  HB2 LYS A 263      -6.140  -4.635 -22.948  1.00 34.83           H  
ATOM   4096  HB3 LYS A 263      -4.918  -3.398 -22.660  1.00 34.83           H  
ATOM   4097  O   LYS A 263      -4.075  -1.716 -25.198  1.00 34.83           O  
ATOM   4098  CG  LYS A 263      -6.918  -2.632 -22.831  1.00 34.83           C  
ATOM   4099  HG2 LYS A 263      -7.797  -2.815 -23.450  1.00 34.83           H  
ATOM   4100  HG3 LYS A 263      -6.538  -1.629 -23.024  1.00 34.83           H  
ATOM   4101  CD  LYS A 263      -7.344  -2.693 -21.354  1.00 34.83           C  
ATOM   4102  HD2 LYS A 263      -7.862  -3.632 -21.156  1.00 34.83           H  
ATOM   4103  HD3 LYS A 263      -6.458  -2.632 -20.723  1.00 34.83           H  
ATOM   4104  CE  LYS A 263      -8.261  -1.502 -21.039  1.00 34.83           C  
ATOM   4105  HE2 LYS A 263      -9.173  -1.587 -21.629  1.00 34.83           H  
ATOM   4106  HE3 LYS A 263      -7.768  -0.595 -21.389  1.00 34.83           H  
ATOM   4107  NZ  LYS A 263      -8.572  -1.368 -19.592  1.00 34.83           N  
ATOM   4108  HZ1 LYS A 263      -7.727  -1.248 -19.052  1.00 34.83           H  
ATOM   4109  HZ2 LYS A 263      -9.156  -0.557 -19.442  1.00 34.83           H  
ATOM   4110  HZ3 LYS A 263      -9.063  -2.177 -19.238  1.00 34.83           H  
ATOM   4111  N   ASP A 264      -6.203  -1.636 -25.938  1.00 33.37           N  
ATOM   4112  H   ASP A 264      -7.092  -2.114 -25.897  1.00 33.37           H  
ATOM   4113  CA  ASP A 264      -6.372  -0.207 -26.247  1.00 33.37           C  
ATOM   4114  HA  ASP A 264      -7.078  -0.165 -27.076  1.00 33.37           H  
ATOM   4115  C   ASP A 264      -5.108   0.515 -26.762  1.00 33.37           C  
ATOM   4116  CB  ASP A 264      -7.094   0.487 -25.075  1.00 33.37           C  
ATOM   4117  HB2 ASP A 264      -6.395   0.583 -24.244  1.00 33.37           H  
ATOM   4118  HB3 ASP A 264      -7.390   1.488 -25.387  1.00 33.37           H  
ATOM   4119  O   ASP A 264      -4.630   1.502 -26.200  1.00 33.37           O  
ATOM   4120  CG  ASP A 264      -8.344  -0.270 -24.583  1.00 33.37           C  
ATOM   4121  OD1 ASP A 264      -8.810  -1.195 -25.292  1.00 33.37           O  
ATOM   4122  OD2 ASP A 264      -8.745  -0.018 -23.426  1.00 33.37           O  
ATOM   4123  N   GLY A 265      -4.523  -0.015 -27.842  1.00 36.81           N  
ATOM   4124  H   GLY A 265      -4.943  -0.854 -28.217  1.00 36.81           H  
ATOM   4125  CA  GLY A 265      -3.426   0.600 -28.605  1.00 36.81           C  
ATOM   4126  HA2 GLY A 265      -3.686   1.641 -28.797  1.00 36.81           H  
ATOM   4127  HA3 GLY A 265      -3.342   0.096 -29.568  1.00 36.81           H  
ATOM   4128  C   GLY A 265      -2.040   0.591 -27.944  1.00 36.81           C  
ATOM   4129  O   GLY A 265      -1.043   0.441 -28.647  1.00 36.81           O  
ATOM   4130  N   ASN A 266      -1.946   0.651 -26.611  1.00 37.58           N  
ATOM   4131  H   ASN A 266      -2.811   0.767 -26.103  1.00 37.58           H  
ATOM   4132  CA  ASN A 266      -0.673   0.835 -25.895  1.00 37.58           C  
ATOM   4133  HA  ASN A 266       0.160   0.699 -26.584  1.00 37.58           H  
ATOM   4134  C   ASN A 266      -0.397  -0.148 -24.739  1.00 37.58           C  
ATOM   4135  CB  ASN A 266      -0.617   2.289 -25.391  1.00 37.58           C  
ATOM   4136  HB2 ASN A 266       0.218   2.398 -24.700  1.00 37.58           H  
ATOM   4137  HB3 ASN A 266      -1.533   2.540 -24.858  1.00 37.58           H  
ATOM   4138  O   ASN A 266       0.729  -0.175 -24.244  1.00 37.58           O  
ATOM   4139  CG  ASN A 266      -0.385   3.278 -26.517  1.00 37.58           C  
ATOM   4140  ND2 ASN A 266      -1.429   3.827 -27.095  1.00 37.58           N  
ATOM   4141 HD21 ASN A 266      -1.235   4.478 -27.842  1.00 37.58           H  
ATOM   4142 HD22 ASN A 266      -2.367   3.602 -26.793  1.00 37.58           H  
ATOM   4143  OD1 ASN A 266       0.740   3.562 -26.888  1.00 37.58           O  
ATOM   4144  N   GLN A 267      -1.377  -0.929 -24.270  1.00 36.35           N  
ATOM   4145  H   GLN A 267      -2.269  -0.957 -24.742  1.00 36.35           H  
ATOM   4146  CA  GLN A 267      -1.239  -1.700 -23.028  1.00 36.35           C  
ATOM   4147  HA  GLN A 267      -0.379  -1.334 -22.468  1.00 36.35           H  
ATOM   4148  C   GLN A 267      -1.014  -3.198 -23.281  1.00 36.35           C  
ATOM   4149  CB  GLN A 267      -2.467  -1.484 -22.130  1.00 36.35           C  
ATOM   4150  HB2 GLN A 267      -2.336  -2.090 -21.234  1.00 36.35           H  
ATOM   4151  HB3 GLN A 267      -3.357  -1.829 -22.656  1.00 36.35           H  
ATOM   4152  O   GLN A 267      -1.896  -3.889 -23.788  1.00 36.35           O  
ATOM   4153  CG  GLN A 267      -2.692  -0.027 -21.695  1.00 36.35           C  
ATOM   4154  HG2 GLN A 267      -1.796   0.337 -21.192  1.00 36.35           H  
ATOM   4155  HG3 GLN A 267      -2.873   0.596 -22.571  1.00 36.35           H  
ATOM   4156  CD  GLN A 267      -3.883   0.128 -20.747  1.00 36.35           C  
ATOM   4157  NE2 GLN A 267      -4.066   1.289 -20.159  1.00 36.35           N  
ATOM   4158 HE21 GLN A 267      -4.854   1.364 -19.531  1.00 36.35           H  
ATOM   4159 HE22 GLN A 267      -3.453   2.069 -20.348  1.00 36.35           H  
ATOM   4160  OE1 GLN A 267      -4.664  -0.783 -20.505  1.00 36.35           O  
ATOM   4161  N   VAL A 268       0.128  -3.731 -22.836  1.00 37.19           N  
ATOM   4162  H   VAL A 268       0.821  -3.116 -22.434  1.00 37.19           H  
ATOM   4163  CA  VAL A 268       0.360  -5.182 -22.724  1.00 37.19           C  
ATOM   4164  HA  VAL A 268      -0.284  -5.709 -23.428  1.00 37.19           H  
ATOM   4165  C   VAL A 268      -0.011  -5.631 -21.311  1.00 37.19           C  
ATOM   4166  CB  VAL A 268       1.818  -5.557 -23.066  1.00 37.19           C  
ATOM   4167  HB  VAL A 268       2.497  -5.036 -22.391  1.00 37.19           H  
ATOM   4168  O   VAL A 268       0.708  -5.336 -20.360  1.00 37.19           O  
ATOM   4169  CG1 VAL A 268       2.058  -7.071 -22.940  1.00 37.19           C  
ATOM   4170 HG11 VAL A 268       3.080  -7.307 -23.235  1.00 37.19           H  
ATOM   4171 HG12 VAL A 268       1.922  -7.389 -21.906  1.00 37.19           H  
ATOM   4172 HG13 VAL A 268       1.364  -7.616 -23.580  1.00 37.19           H  
ATOM   4173  CG2 VAL A 268       2.173  -5.163 -24.504  1.00 37.19           C  
ATOM   4174 HG21 VAL A 268       3.215  -5.410 -24.708  1.00 37.19           H  
ATOM   4175 HG22 VAL A 268       2.042  -4.091 -24.647  1.00 37.19           H  
ATOM   4176 HG23 VAL A 268       1.532  -5.698 -25.204  1.00 37.19           H  
ATOM   4177  N   TRP A 269      -1.117  -6.361 -21.171  1.00 36.70           N  
ATOM   4178  H   TRP A 269      -1.651  -6.597 -21.995  1.00 36.70           H  
ATOM   4179  CA  TRP A 269      -1.501  -7.033 -19.927  1.00 36.70           C  
ATOM   4180  HA  TRP A 269      -1.055  -6.507 -19.082  1.00 36.70           H  
ATOM   4181  C   TRP A 269      -0.952  -8.463 -19.938  1.00 36.70           C  
ATOM   4182  CB  TRP A 269      -3.024  -6.991 -19.738  1.00 36.70           C  
ATOM   4183  HB2 TRP A 269      -3.278  -7.629 -18.891  1.00 36.70           H  
ATOM   4184  HB3 TRP A 269      -3.509  -7.414 -20.617  1.00 36.70           H  
ATOM   4185  O   TRP A 269      -1.027  -9.159 -20.955  1.00 36.70           O  
ATOM   4186  CG  TRP A 269      -3.604  -5.630 -19.474  1.00 36.70           C  
ATOM   4187  CD1 TRP A 269      -3.643  -4.604 -20.355  1.00 36.70           C  
ATOM   4188  HD1 TRP A 269      -3.252  -4.641 -21.362  1.00 36.70           H  
ATOM   4189  CD2 TRP A 269      -4.224  -5.120 -18.247  1.00 36.70           C  
ATOM   4190  CE2 TRP A 269      -4.625  -3.769 -18.472  1.00 36.70           C  
ATOM   4191  CE3 TRP A 269      -4.485  -5.653 -16.965  1.00 36.70           C  
ATOM   4192  HE3 TRP A 269      -4.163  -6.658 -16.738  1.00 36.70           H  
ATOM   4193  NE1 TRP A 269      -4.219  -3.500 -19.757  1.00 36.70           N  
ATOM   4194  HE1 TRP A 269      -4.311  -2.596 -20.197  1.00 36.70           H  
ATOM   4195  CH2 TRP A 269      -5.551  -3.569 -16.246  1.00 36.70           C  
ATOM   4196  HH2 TRP A 269      -6.059  -2.995 -15.485  1.00 36.70           H  
ATOM   4197  CZ2 TRP A 269      -5.274  -2.997 -17.498  1.00 36.70           C  
ATOM   4198  HZ2 TRP A 269      -5.541  -1.969 -17.698  1.00 36.70           H  
ATOM   4199  CZ3 TRP A 269      -5.148  -4.891 -15.980  1.00 36.70           C  
ATOM   4200  HZ3 TRP A 269      -5.345  -5.314 -15.006  1.00 36.70           H  
ATOM   4201  N   LEU A 270      -0.375  -8.908 -18.821  1.00 35.97           N  
ATOM   4202  H   LEU A 270      -0.380  -8.324 -17.997  1.00 35.97           H  
ATOM   4203  CA  LEU A 270       0.374 -10.164 -18.741  1.00 35.97           C  
ATOM   4204  HA  LEU A 270       0.050 -10.815 -19.553  1.00 35.97           H  
ATOM   4205  C   LEU A 270       0.065 -10.885 -17.422  1.00 35.97           C  
ATOM   4206  CB  LEU A 270       1.881  -9.859 -18.916  1.00 35.97           C  
ATOM   4207  HB2 LEU A 270       2.380  -9.903 -17.948  1.00 35.97           H  
ATOM   4208  HB3 LEU A 270       1.997  -8.842 -19.289  1.00 35.97           H  
ATOM   4209  O   LEU A 270       0.187 -10.301 -16.350  1.00 35.97           O  
ATOM   4210  CG  LEU A 270       2.597 -10.791 -19.908  1.00 35.97           C  
ATOM   4211  HG  LEU A 270       2.091 -10.735 -20.871  1.00 35.97           H  
ATOM   4212  CD1 LEU A 270       4.044 -10.332 -20.106  1.00 35.97           C  
ATOM   4213 HD11 LEU A 270       4.055  -9.301 -20.459  1.00 35.97           H  
ATOM   4214 HD12 LEU A 270       4.584 -10.394 -19.161  1.00 35.97           H  
ATOM   4215 HD13 LEU A 270       4.535 -10.963 -20.847  1.00 35.97           H  
ATOM   4216  CD2 LEU A 270       2.628 -12.250 -19.449  1.00 35.97           C  
ATOM   4217 HD21 LEU A 270       3.059 -12.320 -18.450  1.00 35.97           H  
ATOM   4218 HD22 LEU A 270       3.221 -12.845 -20.143  1.00 35.97           H  
ATOM   4219 HD23 LEU A 270       1.618 -12.660 -19.430  1.00 35.97           H  
ATOM   4220  N   TYR A 271      -0.322 -12.154 -17.519  1.00 37.09           N  
ATOM   4221  H   TYR A 271      -0.389 -12.561 -18.441  1.00 37.09           H  
ATOM   4222  CA  TYR A 271      -0.757 -13.004 -16.412  1.00 37.09           C  
ATOM   4223  HA  TYR A 271      -0.532 -12.515 -15.465  1.00 37.09           H  
ATOM   4224  C   TYR A 271      -0.022 -14.353 -16.464  1.00 37.09           C  
ATOM   4225  CB  TYR A 271      -2.277 -13.231 -16.502  1.00 37.09           C  
ATOM   4226  HB2 TYR A 271      -2.607 -13.726 -15.589  1.00 37.09           H  
ATOM   4227  HB3 TYR A 271      -2.472 -13.922 -17.323  1.00 37.09           H  
ATOM   4228  O   TYR A 271       0.352 -14.823 -17.542  1.00 37.09           O  
ATOM   4229  CG  TYR A 271      -3.138 -11.995 -16.723  1.00 37.09           C  
ATOM   4230  CD1 TYR A 271      -3.663 -11.282 -15.627  1.00 37.09           C  
ATOM   4231  HD1 TYR A 271      -3.421 -11.587 -14.619  1.00 37.09           H  
ATOM   4232  CD2 TYR A 271      -3.450 -11.587 -18.037  1.00 37.09           C  
ATOM   4233  HD2 TYR A 271      -3.043 -12.129 -18.877  1.00 37.09           H  
ATOM   4234  CE1 TYR A 271      -4.515 -10.179 -15.839  1.00 37.09           C  
ATOM   4235  HE1 TYR A 271      -4.924  -9.643 -14.995  1.00 37.09           H  
ATOM   4236  CE2 TYR A 271      -4.296 -10.483 -18.253  1.00 37.09           C  
ATOM   4237  HE2 TYR A 271      -4.544 -10.167 -19.256  1.00 37.09           H  
ATOM   4238  OH  TYR A 271      -5.689  -8.747 -17.381  1.00 37.09           O  
ATOM   4239  HH  TYR A 271      -5.997  -8.347 -16.564  1.00 37.09           H  
ATOM   4240  CZ  TYR A 271      -4.842  -9.786 -17.156  1.00 37.09           C  
ATOM   4241  N   ALA A 272       0.153 -15.016 -15.320  1.00 33.07           N  
ATOM   4242  H   ALA A 272      -0.166 -14.607 -14.453  1.00 33.07           H  
ATOM   4243  CA  ALA A 272       0.731 -16.358 -15.253  1.00 33.07           C  
ATOM   4244  HA  ALA A 272       0.562 -16.872 -16.199  1.00 33.07           H  
ATOM   4245  C   ALA A 272       0.063 -17.194 -14.154  1.00 33.07           C  
ATOM   4246  CB  ALA A 272       2.245 -16.240 -15.033  1.00 33.07           C  
ATOM   4247  HB1 ALA A 272       2.696 -15.668 -15.844  1.00 33.07           H  
ATOM   4248  HB2 ALA A 272       2.691 -17.235 -15.006  1.00 33.07           H  
ATOM   4249  HB3 ALA A 272       2.446 -15.739 -14.086  1.00 33.07           H  
ATOM   4250  O   ALA A 272      -0.008 -16.766 -13.005  1.00 33.07           O  
ATOM   4251  N   GLY A 273      -0.401 -18.395 -14.505  1.00 31.47           N  
ATOM   4252  H   GLY A 273      -0.321 -18.682 -15.470  1.00 31.47           H  
ATOM   4253  CA  GLY A 273      -0.884 -19.396 -13.556  1.00 31.47           C  
ATOM   4254  HA2 GLY A 273      -1.838 -19.794 -13.903  1.00 31.47           H  
ATOM   4255  HA3 GLY A 273      -1.038 -18.956 -12.571  1.00 31.47           H  
ATOM   4256  C   GLY A 273       0.105 -20.553 -13.452  1.00 31.47           C  
ATOM   4257  O   GLY A 273       0.352 -21.238 -14.442  1.00 31.47           O  
ATOM   4258  N   ILE A 274       0.664 -20.787 -12.265  1.00 32.11           N  
ATOM   4259  H   ILE A 274       0.423 -20.187 -11.489  1.00 32.11           H  
ATOM   4260  CA  ILE A 274       1.481 -21.976 -11.981  1.00 32.11           C  
ATOM   4261  HA  ILE A 274       1.975 -22.305 -12.895  1.00 32.11           H  
ATOM   4262  C   ILE A 274       0.521 -23.090 -11.556  1.00 32.11           C  
ATOM   4263  CB  ILE A 274       2.593 -21.667 -10.949  1.00 32.11           C  
ATOM   4264  HB  ILE A 274       2.132 -21.354 -10.013  1.00 32.11           H  
ATOM   4265  O   ILE A 274       0.153 -23.199 -10.387  1.00 32.11           O  
ATOM   4266  CG1 ILE A 274       3.499 -20.521 -11.464  1.00 32.11           C  
ATOM   4267 HG12 ILE A 274       2.894 -19.630 -11.629  1.00 32.11           H  
ATOM   4268 HG13 ILE A 274       3.936 -20.809 -12.421  1.00 32.11           H  
ATOM   4269  CG2 ILE A 274       3.429 -22.934 -10.688  1.00 32.11           C  
ATOM   4270 HG21 ILE A 274       3.952 -23.232 -11.597  1.00 32.11           H  
ATOM   4271 HG22 ILE A 274       2.791 -23.751 -10.353  1.00 32.11           H  
ATOM   4272 HG23 ILE A 274       4.155 -22.752  -9.895  1.00 32.11           H  
ATOM   4273  CD1 ILE A 274       4.632 -20.119 -10.511  1.00 32.11           C  
ATOM   4274 HD11 ILE A 274       5.131 -19.231 -10.898  1.00 32.11           H  
ATOM   4275 HD12 ILE A 274       4.225 -19.893  -9.525  1.00 32.11           H  
ATOM   4276 HD13 ILE A 274       5.369 -20.918 -10.429  1.00 32.11           H  
ATOM   4277  N   VAL A 275       0.045 -23.872 -12.525  1.00 31.22           N  
ATOM   4278  H   VAL A 275       0.387 -23.751 -13.468  1.00 31.22           H  
ATOM   4279  CA  VAL A 275      -0.977 -24.898 -12.295  1.00 31.22           C  
ATOM   4280  HA  VAL A 275      -1.624 -24.551 -11.490  1.00 31.22           H  
ATOM   4281  C   VAL A 275      -0.310 -26.195 -11.844  1.00 31.22           C  
ATOM   4282  CB  VAL A 275      -1.877 -25.112 -13.530  1.00 31.22           C  
ATOM   4283  HB  VAL A 275      -1.322 -25.643 -14.303  1.00 31.22           H  
ATOM   4284  O   VAL A 275       0.506 -26.771 -12.561  1.00 31.22           O  
ATOM   4285  CG1 VAL A 275      -3.124 -25.921 -13.147  1.00 31.22           C  
ATOM   4286 HG11 VAL A 275      -3.755 -25.348 -12.467  1.00 31.22           H  
ATOM   4287 HG12 VAL A 275      -3.688 -26.167 -14.047  1.00 31.22           H  
ATOM   4288 HG13 VAL A 275      -2.839 -26.853 -12.660  1.00 31.22           H  
ATOM   4289  CG2 VAL A 275      -2.376 -23.780 -14.111  1.00 31.22           C  
ATOM   4290 HG21 VAL A 275      -1.553 -23.258 -14.599  1.00 31.22           H  
ATOM   4291 HG22 VAL A 275      -2.783 -23.154 -13.316  1.00 31.22           H  
ATOM   4292 HG23 VAL A 275      -3.158 -23.968 -14.847  1.00 31.22           H  
ATOM   4293  N   ALA A 276      -0.663 -26.664 -10.648  1.00 32.39           N  
ATOM   4294  H   ALA A 276      -1.312 -26.125 -10.093  1.00 32.39           H  
ATOM   4295  CA  ALA A 276      -0.312 -27.998 -10.174  1.00 32.39           C  
ATOM   4296  HA  ALA A 276       0.705 -28.241 -10.482  1.00 32.39           H  
ATOM   4297  C   ALA A 276      -1.271 -29.022 -10.802  1.00 32.39           C  
ATOM   4298  CB  ALA A 276      -0.366 -27.994  -8.641  1.00 32.39           C  
ATOM   4299  HB1 ALA A 276      -0.168 -28.997  -8.263  1.00 32.39           H  
ATOM   4300  HB2 ALA A 276       0.384 -27.308  -8.247  1.00 32.39           H  
ATOM   4301  HB3 ALA A 276      -1.355 -27.683  -8.303  1.00 32.39           H  
ATOM   4302  O   ALA A 276      -2.472 -28.996 -10.532  1.00 32.39           O  
ATOM   4303  N   GLU A 277      -0.749 -29.908 -11.647  1.00 31.16           N  
ATOM   4304  H   GLU A 277       0.250 -29.911 -11.796  1.00 31.16           H  
ATOM   4305  CA  GLU A 277      -1.533 -30.862 -12.439  1.00 31.16           C  
ATOM   4306  HA  GLU A 277      -2.590 -30.749 -12.199  1.00 31.16           H  
ATOM   4307  C   GLU A 277      -1.100 -32.292 -12.037  1.00 31.16           C  
ATOM   4308  CB  GLU A 277      -1.422 -30.517 -13.946  1.00 31.16           C  
ATOM   4309  HB2 GLU A 277      -1.990 -31.253 -14.514  1.00 31.16           H  
ATOM   4310  HB3 GLU A 277      -0.379 -30.549 -14.263  1.00 31.16           H  
ATOM   4311  O   GLU A 277      -0.023 -32.745 -12.429  1.00 31.16           O  
ATOM   4312  CG  GLU A 277      -2.004 -29.107 -14.213  1.00 31.16           C  
ATOM   4313  HG2 GLU A 277      -2.982 -29.046 -13.737  1.00 31.16           H  
ATOM   4314  HG3 GLU A 277      -1.358 -28.371 -13.732  1.00 31.16           H  
ATOM   4315  CD  GLU A 277      -2.176 -28.706 -15.689  1.00 31.16           C  
ATOM   4316  OE1 GLU A 277      -1.659 -27.644 -16.115  1.00 31.16           O  
ATOM   4317  OE2 GLU A 277      -2.946 -29.359 -16.424  1.00 31.16           O  
ATOM   4318  N   PRO A 278      -1.858 -32.977 -11.152  1.00 29.97           N  
ATOM   4319  CA  PRO A 278      -1.412 -34.220 -10.519  1.00 29.97           C  
ATOM   4320  HA  PRO A 278      -0.348 -34.136 -10.301  1.00 29.97           H  
ATOM   4321  C   PRO A 278      -1.655 -35.474 -11.387  1.00 29.97           C  
ATOM   4322  CB  PRO A 278      -2.175 -34.294  -9.194  1.00 29.97           C  
ATOM   4323  HB2 PRO A 278      -2.321 -35.319  -8.854  1.00 29.97           H  
ATOM   4324  HB3 PRO A 278      -1.647 -33.713  -8.437  1.00 29.97           H  
ATOM   4325  O   PRO A 278      -2.611 -35.510 -12.167  1.00 29.97           O  
ATOM   4326  CG  PRO A 278      -3.500 -33.612  -9.533  1.00 29.97           C  
ATOM   4327  HG2 PRO A 278      -3.985 -33.205  -8.646  1.00 29.97           H  
ATOM   4328  HG3 PRO A 278      -4.156 -34.319 -10.041  1.00 29.97           H  
ATOM   4329  CD  PRO A 278      -3.079 -32.510 -10.506  1.00 29.97           C  
ATOM   4330  HD2 PRO A 278      -3.868 -32.335 -11.238  1.00 29.97           H  
ATOM   4331  HD3 PRO A 278      -2.869 -31.597  -9.951  1.00 29.97           H  
ATOM   4332  N   PRO A 279      -0.837 -36.533 -11.220  1.00 28.68           N  
ATOM   4333  CA  PRO A 279      -0.964 -37.793 -11.954  1.00 28.68           C  
ATOM   4334  HA  PRO A 279      -1.110 -37.587 -13.015  1.00 28.68           H  
ATOM   4335  C   PRO A 279      -2.136 -38.667 -11.461  1.00 28.68           C  
ATOM   4336  CB  PRO A 279       0.397 -38.479 -11.761  1.00 28.68           C  
ATOM   4337  HB2 PRO A 279       0.347 -39.565 -11.838  1.00 28.68           H  
ATOM   4338  HB3 PRO A 279       1.108 -38.086 -12.488  1.00 28.68           H  
ATOM   4339  O   PRO A 279      -2.858 -38.312 -10.531  1.00 28.68           O  
ATOM   4340  CG  PRO A 279       0.811 -38.035 -10.361  1.00 28.68           C  
ATOM   4341  HG2 PRO A 279       1.891 -38.088 -10.223  1.00 28.68           H  
ATOM   4342  HG3 PRO A 279       0.294 -38.636  -9.612  1.00 28.68           H  
ATOM   4343  CD  PRO A 279       0.302 -36.597 -10.312  1.00 28.68           C  
ATOM   4344  HD2 PRO A 279       0.010 -36.341  -9.293  1.00 28.68           H  
ATOM   4345  HD3 PRO A 279       1.084 -35.924 -10.663  1.00 28.68           H  
ATOM   4346  N   SER A 280      -2.310 -39.824 -12.117  1.00 35.10           N  
ATOM   4347  H   SER A 280      -1.677 -39.969 -12.891  1.00 35.10           H  
ATOM   4348  CA  SER A 280      -3.118 -41.007 -11.727  1.00 35.10           C  
ATOM   4349  HA  SER A 280      -3.143 -41.624 -12.625  1.00 35.10           H  
ATOM   4350  C   SER A 280      -4.617 -40.841 -11.388  1.00 35.10           C  
ATOM   4351  CB  SER A 280      -2.368 -41.868 -10.698  1.00 35.10           C  
ATOM   4352  HB2 SER A 280      -1.403 -42.153 -11.117  1.00 35.10           H  
ATOM   4353  HB3 SER A 280      -2.938 -42.775 -10.495  1.00 35.10           H  
ATOM   4354  O   SER A 280      -5.327 -41.846 -11.305  1.00 35.10           O  
ATOM   4355  OG  SER A 280      -2.152 -41.169  -9.493  1.00 35.10           O  
ATOM   4356  HG  SER A 280      -1.497 -41.630  -8.964  1.00 35.10           H  
ATOM   4357  N   SER A 281      -5.154 -39.616 -11.376  1.00 39.95           N  
ATOM   4358  H   SER A 281      -4.486 -38.861 -11.308  1.00 39.95           H  
ATOM   4359  CA  SER A 281      -6.587 -39.260 -11.324  1.00 39.95           C  
ATOM   4360  HA  SER A 281      -6.622 -38.174 -11.416  1.00 39.95           H  
ATOM   4361  C   SER A 281      -7.329 -39.573 -10.002  1.00 39.95           C  
ATOM   4362  CB  SER A 281      -7.303 -39.806 -12.575  1.00 39.95           C  
ATOM   4363  HB2 SER A 281      -8.209 -39.228 -12.757  1.00 39.95           H  
ATOM   4364  HB3 SER A 281      -6.655 -39.703 -13.444  1.00 39.95           H  
ATOM   4365  O   SER A 281      -6.721 -39.750  -8.950  1.00 39.95           O  
ATOM   4366  OG  SER A 281      -7.655 -41.164 -12.398  1.00 39.95           O  
ATOM   4367  HG  SER A 281      -6.864 -41.609 -12.086  1.00 39.95           H  
ATOM   4368  N   LYS A 282      -8.673 -39.563 -10.047  1.00 37.86           N  
ATOM   4369  H   LYS A 282      -9.060 -39.463 -10.974  1.00 37.86           H  
ATOM   4370  CA  LYS A 282      -9.660 -39.747  -8.953  1.00 37.86           C  
ATOM   4371  HA  LYS A 282     -10.648 -39.587  -9.386  1.00 37.86           H  
ATOM   4372  C   LYS A 282      -9.624 -38.758  -7.774  1.00 37.86           C  
ATOM   4373  CB  LYS A 282      -9.635 -41.197  -8.434  1.00 37.86           C  
ATOM   4374  HB2 LYS A 282     -10.341 -41.278  -7.608  1.00 37.86           H  
ATOM   4375  HB3 LYS A 282      -8.642 -41.428  -8.049  1.00 37.86           H  
ATOM   4376  O   LYS A 282     -10.675 -38.519  -7.186  1.00 37.86           O  
ATOM   4377  CG  LYS A 282     -10.024 -42.232  -9.502  1.00 37.86           C  
ATOM   4378  HG2 LYS A 282     -11.001 -41.976  -9.911  1.00 37.86           H  
ATOM   4379  HG3 LYS A 282      -9.288 -42.223 -10.306  1.00 37.86           H  
ATOM   4380  CD  LYS A 282     -10.083 -43.639  -8.893  1.00 37.86           C  
ATOM   4381  HD2 LYS A 282     -10.816 -43.650  -8.086  1.00 37.86           H  
ATOM   4382  HD3 LYS A 282      -9.102 -43.891  -8.488  1.00 37.86           H  
ATOM   4383  CE  LYS A 282     -10.477 -44.661  -9.965  1.00 37.86           C  
ATOM   4384  HE2 LYS A 282      -9.745 -44.612 -10.772  1.00 37.86           H  
ATOM   4385  HE3 LYS A 282     -11.445 -44.375 -10.378  1.00 37.86           H  
ATOM   4386  NZ  LYS A 282     -10.541 -46.037  -9.413  1.00 37.86           N  
ATOM   4387  HZ1 LYS A 282     -10.797 -46.696 -10.133  1.00 37.86           H  
ATOM   4388  HZ2 LYS A 282      -9.641 -46.308  -9.042  1.00 37.86           H  
ATOM   4389  HZ3 LYS A 282     -11.223 -46.092  -8.670  1.00 37.86           H  
ATOM   4390  N   ASN A 283      -8.476 -38.193  -7.409  1.00 30.90           N  
ATOM   4391  H   ASN A 283      -7.640 -38.475  -7.900  1.00 30.90           H  
ATOM   4392  CA  ASN A 283      -8.352 -37.297  -6.255  1.00 30.90           C  
ATOM   4393  HA  ASN A 283      -8.943 -37.732  -5.449  1.00 30.90           H  
ATOM   4394  C   ASN A 283      -8.945 -35.892  -6.531  1.00 30.90           C  
ATOM   4395  CB  ASN A 283      -6.880 -37.289  -5.799  1.00 30.90           C  
ATOM   4396  HB2 ASN A 283      -6.468 -38.292  -5.903  1.00 30.90           H  
ATOM   4397  HB3 ASN A 283      -6.300 -36.619  -6.434  1.00 30.90           H  
ATOM   4398  O   ASN A 283      -9.020 -35.451  -7.680  1.00 30.90           O  
ATOM   4399  CG  ASN A 283      -6.701 -36.880  -4.346  1.00 30.90           C  
ATOM   4400  ND2 ASN A 283      -5.510 -37.015  -3.817  1.00 30.90           N  
ATOM   4401 HD21 ASN A 283      -4.743 -37.383  -4.361  1.00 30.90           H  
ATOM   4402 HD22 ASN A 283      -5.413 -36.775  -2.841  1.00 30.90           H  
ATOM   4403  OD1 ASN A 283      -7.623 -36.452  -3.668  1.00 30.90           O  
ATOM   4404  N   LYS A 284      -9.384 -35.176  -5.485  1.00 27.58           N  
ATOM   4405  H   LYS A 284      -9.175 -35.529  -4.562  1.00 27.58           H  
ATOM   4406  CA  LYS A 284     -10.113 -33.899  -5.616  1.00 27.58           C  
ATOM   4407  HA  LYS A 284     -10.795 -33.993  -6.460  1.00 27.58           H  
ATOM   4408  C   LYS A 284      -9.166 -32.737  -5.954  1.00 27.58           C  
ATOM   4409  CB  LYS A 284     -10.992 -33.614  -4.379  1.00 27.58           C  
ATOM   4410  HB2 LYS A 284     -11.487 -32.655  -4.531  1.00 27.58           H  
ATOM   4411  HB3 LYS A 284     -10.366 -33.538  -3.490  1.00 27.58           H  
ATOM   4412  O   LYS A 284      -8.490 -32.188  -5.085  1.00 27.58           O  
ATOM   4413  CG  LYS A 284     -12.068 -34.696  -4.158  1.00 27.58           C  
ATOM   4414  HG2 LYS A 284     -12.537 -34.936  -5.112  1.00 27.58           H  
ATOM   4415  HG3 LYS A 284     -11.586 -35.596  -3.775  1.00 27.58           H  
ATOM   4416  CD  LYS A 284     -13.171 -34.256  -3.178  1.00 27.58           C  
ATOM   4417  HD2 LYS A 284     -12.717 -33.883  -2.260  1.00 27.58           H  
ATOM   4418  HD3 LYS A 284     -13.750 -33.455  -3.640  1.00 27.58           H  
ATOM   4419  CE  LYS A 284     -14.093 -35.443  -2.848  1.00 27.58           C  
ATOM   4420  HE2 LYS A 284     -14.399 -35.913  -3.782  1.00 27.58           H  
ATOM   4421  HE3 LYS A 284     -13.523 -36.176  -2.277  1.00 27.58           H  
ATOM   4422  NZ  LYS A 284     -15.307 -35.039  -2.090  1.00 27.58           N  
ATOM   4423  HZ1 LYS A 284     -15.085 -34.484  -1.277  1.00 27.58           H  
ATOM   4424  HZ2 LYS A 284     -15.834 -35.847  -1.790  1.00 27.58           H  
ATOM   4425  HZ3 LYS A 284     -15.918 -34.510  -2.696  1.00 27.58           H  
ATOM   4426  N   MET A 285      -9.140 -32.374  -7.238  1.00 25.72           N  
ATOM   4427  H   MET A 285      -9.663 -32.959  -7.874  1.00 25.72           H  
ATOM   4428  CA  MET A 285      -8.379 -31.258  -7.815  1.00 25.72           C  
ATOM   4429  HA  MET A 285      -7.318 -31.506  -7.781  1.00 25.72           H  
ATOM   4430  C   MET A 285      -8.595 -29.936  -7.060  1.00 25.72           C  
ATOM   4431  CB  MET A 285      -8.798 -31.116  -9.291  1.00 25.72           C  
ATOM   4432  HB2 MET A 285      -9.886 -31.066  -9.343  1.00 25.72           H  
ATOM   4433  HB3 MET A 285      -8.477 -32.008  -9.828  1.00 25.72           H  
ATOM   4434  O   MET A 285      -9.733 -29.510  -6.860  1.00 25.72           O  
ATOM   4435  CG  MET A 285      -8.242 -29.878 -10.009  1.00 25.72           C  
ATOM   4436  HG2 MET A 285      -7.154 -29.869  -9.942  1.00 25.72           H  
ATOM   4437  HG3 MET A 285      -8.618 -28.983  -9.514  1.00 25.72           H  
ATOM   4438  SD  MET A 285      -8.736 -29.783 -11.753  1.00 25.72           S  
ATOM   4439  CE  MET A 285      -7.477 -30.860 -12.495  1.00 25.72           C  
ATOM   4440  HE1 MET A 285      -7.620 -30.900 -13.575  1.00 25.72           H  
ATOM   4441  HE2 MET A 285      -7.559 -31.866 -12.085  1.00 25.72           H  
ATOM   4442  HE3 MET A 285      -6.484 -30.464 -12.284  1.00 25.72           H  
ATOM   4443  N   ARG A 286      -7.491 -29.260  -6.720  1.00 32.57           N  
ATOM   4444  H   ARG A 286      -6.603 -29.658  -6.990  1.00 32.57           H  
ATOM   4445  CA  ARG A 286      -7.466 -27.878  -6.212  1.00 32.57           C  
ATOM   4446  HA  ARG A 286      -8.454 -27.615  -5.836  1.00 32.57           H  
ATOM   4447  C   ARG A 286      -7.118 -26.902  -7.339  1.00 32.57           C  
ATOM   4448  CB  ARG A 286      -6.433 -27.728  -5.079  1.00 32.57           C  
ATOM   4449  HB2 ARG A 286      -5.443 -27.934  -5.486  1.00 32.57           H  
ATOM   4450  HB3 ARG A 286      -6.443 -26.693  -4.737  1.00 32.57           H  
ATOM   4451  O   ARG A 286      -6.387 -27.277  -8.252  1.00 32.57           O  
ATOM   4452  CG  ARG A 286      -6.665 -28.638  -3.863  1.00 32.57           C  
ATOM   4453  HG2 ARG A 286      -7.623 -28.395  -3.404  1.00 32.57           H  
ATOM   4454  HG3 ARG A 286      -6.670 -29.681  -4.180  1.00 32.57           H  
ATOM   4455  CD  ARG A 286      -5.545 -28.427  -2.835  1.00 32.57           C  
ATOM   4456  HD2 ARG A 286      -5.604 -27.406  -2.458  1.00 32.57           H  
ATOM   4457  HD3 ARG A 286      -4.585 -28.561  -3.333  1.00 32.57           H  
ATOM   4458  NE  ARG A 286      -5.642 -29.381  -1.712  1.00 32.57           N  
ATOM   4459  HE  ARG A 286      -6.409 -30.037  -1.742  1.00 32.57           H  
ATOM   4460  NH1 ARG A 286      -3.770 -28.692  -0.562  1.00 32.57           N  
ATOM   4461 HH11 ARG A 286      -3.128 -28.792   0.211  1.00 32.57           H  
ATOM   4462 HH12 ARG A 286      -3.604 -27.978  -1.257  1.00 32.57           H  
ATOM   4463  NH2 ARG A 286      -4.974 -30.395   0.219  1.00 32.57           N  
ATOM   4464 HH21 ARG A 286      -4.321 -30.465   0.986  1.00 32.57           H  
ATOM   4465 HH22 ARG A 286      -5.745 -31.043   0.155  1.00 32.57           H  
ATOM   4466  CZ  ARG A 286      -4.799 -29.482  -0.695  1.00 32.57           C  
ATOM   4467  N   TYR A 287      -7.529 -25.643  -7.210  1.00 30.41           N  
ATOM   4468  H   TYR A 287      -8.138 -25.419  -6.436  1.00 30.41           H  
ATOM   4469  CA  TYR A 287      -6.953 -24.525  -7.970  1.00 30.41           C  
ATOM   4470  HA  TYR A 287      -6.064 -24.865  -8.501  1.00 30.41           H  
ATOM   4471  C   TYR A 287      -6.495 -23.414  -7.022  1.00 30.41           C  
ATOM   4472  CB  TYR A 287      -7.953 -23.968  -8.997  1.00 30.41           C  
ATOM   4473  HB2 TYR A 287      -8.872 -23.709  -8.472  1.00 30.41           H  
ATOM   4474  HB3 TYR A 287      -7.543 -23.041  -9.398  1.00 30.41           H  
ATOM   4475  O   TYR A 287      -7.238 -23.053  -6.113  1.00 30.41           O  
ATOM   4476  CG  TYR A 287      -8.290 -24.851 -10.190  1.00 30.41           C  
ATOM   4477  CD1 TYR A 287      -7.287 -25.580 -10.864  1.00 30.41           C  
ATOM   4478  HD1 TYR A 287      -6.267 -25.573 -10.509  1.00 30.41           H  
ATOM   4479  CD2 TYR A 287      -9.610 -24.869 -10.686  1.00 30.41           C  
ATOM   4480  HD2 TYR A 287     -10.378 -24.289 -10.196  1.00 30.41           H  
ATOM   4481  CE1 TYR A 287      -7.599 -26.322 -12.017  1.00 30.41           C  
ATOM   4482  HE1 TYR A 287      -6.822 -26.879 -12.520  1.00 30.41           H  
ATOM   4483  CE2 TYR A 287      -9.929 -25.611 -11.840  1.00 30.41           C  
ATOM   4484  HE2 TYR A 287     -10.937 -25.603 -12.228  1.00 30.41           H  
ATOM   4485  OH  TYR A 287      -9.212 -27.038 -13.636  1.00 30.41           O  
ATOM   4486  HH  TYR A 287      -8.412 -27.436 -13.988  1.00 30.41           H  
ATOM   4487  CZ  TYR A 287      -8.920 -26.332 -12.512  1.00 30.41           C  
ATOM   4488  N   LEU A 288      -5.294 -22.878  -7.255  1.00 30.47           N  
ATOM   4489  H   LEU A 288      -4.784 -23.199  -8.065  1.00 30.47           H  
ATOM   4490  CA  LEU A 288      -4.732 -21.693  -6.595  1.00 30.47           C  
ATOM   4491  HA  LEU A 288      -5.425 -21.310  -5.846  1.00 30.47           H  
ATOM   4492  C   LEU A 288      -4.519 -20.600  -7.653  1.00 30.47           C  
ATOM   4493  CB  LEU A 288      -3.379 -22.019  -5.921  1.00 30.47           C  
ATOM   4494  HB2 LEU A 288      -2.782 -22.637  -6.593  1.00 30.47           H  
ATOM   4495  HB3 LEU A 288      -2.845 -21.077  -5.801  1.00 30.47           H  
ATOM   4496  O   LEU A 288      -4.177 -20.911  -8.795  1.00 30.47           O  
ATOM   4497  CG  LEU A 288      -3.426 -22.674  -4.528  1.00 30.47           C  
ATOM   4498  HG  LEU A 288      -4.024 -22.051  -3.863  1.00 30.47           H  
ATOM   4499  CD1 LEU A 288      -3.987 -24.099  -4.528  1.00 30.47           C  
ATOM   4500 HD11 LEU A 288      -5.043 -24.081  -4.799  1.00 30.47           H  
ATOM   4501 HD12 LEU A 288      -3.436 -24.715  -5.238  1.00 30.47           H  
ATOM   4502 HD13 LEU A 288      -3.899 -24.525  -3.528  1.00 30.47           H  
ATOM   4503  CD2 LEU A 288      -2.007 -22.749  -3.961  1.00 30.47           C  
ATOM   4504 HD21 LEU A 288      -2.031 -23.145  -2.946  1.00 30.47           H  
ATOM   4505 HD22 LEU A 288      -1.568 -21.752  -3.928  1.00 30.47           H  
ATOM   4506 HD23 LEU A 288      -1.383 -23.389  -4.585  1.00 30.47           H  
ATOM   4507  N   ILE A 289      -4.661 -19.332  -7.264  1.00 29.75           N  
ATOM   4508  H   ILE A 289      -4.941 -19.149  -6.310  1.00 29.75           H  
ATOM   4509  CA  ILE A 289      -4.293 -18.165  -8.080  1.00 29.75           C  
ATOM   4510  HA  ILE A 289      -3.626 -18.493  -8.878  1.00 29.75           H  
ATOM   4511  C   ILE A 289      -3.511 -17.186  -7.196  1.00 29.75           C  
ATOM   4512  CB  ILE A 289      -5.532 -17.502  -8.741  1.00 29.75           C  
ATOM   4513  HB  ILE A 289      -6.163 -17.092  -7.953  1.00 29.75           H  
ATOM   4514  O   ILE A 289      -3.837 -17.020  -6.021  1.00 29.75           O  
ATOM   4515  CG1 ILE A 289      -6.366 -18.533  -9.543  1.00 29.75           C  
ATOM   4516 HG12 ILE A 289      -5.738 -18.989 -10.308  1.00 29.75           H  
ATOM   4517 HG13 ILE A 289      -6.702 -19.320  -8.869  1.00 29.75           H  
ATOM   4518  CG2 ILE A 289      -5.089 -16.346  -9.661  1.00 29.75           C  
ATOM   4519 HG21 ILE A 289      -4.567 -15.575  -9.094  1.00 29.75           H  
ATOM   4520 HG22 ILE A 289      -5.955 -15.858 -10.108  1.00 29.75           H  
ATOM   4521 HG23 ILE A 289      -4.439 -16.716 -10.454  1.00 29.75           H  
ATOM   4522  CD1 ILE A 289      -7.628 -17.972 -10.214  1.00 29.75           C  
ATOM   4523 HD11 ILE A 289      -8.222 -17.420  -9.485  1.00 29.75           H  
ATOM   4524 HD12 ILE A 289      -7.364 -17.320 -11.047  1.00 29.75           H  
ATOM   4525 HD13 ILE A 289      -8.224 -18.798 -10.602  1.00 29.75           H  
ATOM   4526  N   PHE A 290      -2.485 -16.546  -7.760  1.00 30.35           N  
ATOM   4527  H   PHE A 290      -2.331 -16.671  -8.751  1.00 30.35           H  
ATOM   4528  CA  PHE A 290      -1.663 -15.531  -7.099  1.00 30.35           C  
ATOM   4529  HA  PHE A 290      -1.990 -15.416  -6.065  1.00 30.35           H  
ATOM   4530  C   PHE A 290      -1.826 -14.173  -7.794  1.00 30.35           C  
ATOM   4531  CB  PHE A 290      -0.192 -15.974  -7.086  1.00 30.35           C  
ATOM   4532  HB2 PHE A 290       0.148 -16.097  -8.115  1.00 30.35           H  
ATOM   4533  HB3 PHE A 290       0.406 -15.176  -6.646  1.00 30.35           H  
ATOM   4534  O   PHE A 290      -2.007 -14.114  -9.010  1.00 30.35           O  
ATOM   4535  CG  PHE A 290       0.085 -17.255  -6.318  1.00 30.35           C  
ATOM   4536  CD1 PHE A 290       0.354 -17.205  -4.937  1.00 30.35           C  
ATOM   4537  HD1 PHE A 290       0.355 -16.258  -4.419  1.00 30.35           H  
ATOM   4538  CD2 PHE A 290       0.089 -18.497  -6.984  1.00 30.35           C  
ATOM   4539  HD2 PHE A 290      -0.113 -18.542  -8.044  1.00 30.35           H  
ATOM   4540  CE1 PHE A 290       0.632 -18.388  -4.228  1.00 30.35           C  
ATOM   4541  HE1 PHE A 290       0.843 -18.348  -3.170  1.00 30.35           H  
ATOM   4542  CE2 PHE A 290       0.359 -19.681  -6.274  1.00 30.35           C  
ATOM   4543  HE2 PHE A 290       0.363 -20.631  -6.787  1.00 30.35           H  
ATOM   4544  CZ  PHE A 290       0.632 -19.626  -4.896  1.00 30.35           C  
ATOM   4545  HZ  PHE A 290       0.846 -20.532  -4.349  1.00 30.35           H  
ATOM   4546  N   PHE A 291      -1.720 -13.091  -7.023  1.00 28.25           N  
ATOM   4547  H   PHE A 291      -1.500 -13.211  -6.045  1.00 28.25           H  
ATOM   4548  CA  PHE A 291      -1.817 -11.705  -7.487  1.00 28.25           C  
ATOM   4549  HA  PHE A 291      -1.685 -11.671  -8.569  1.00 28.25           H  
ATOM   4550  C   PHE A 291      -0.709 -10.856  -6.849  1.00 28.25           C  
ATOM   4551  CB  PHE A 291      -3.205 -11.139  -7.144  1.00 28.25           C  
ATOM   4552  HB2 PHE A 291      -3.241 -10.093  -7.448  1.00 28.25           H  
ATOM   4553  HB3 PHE A 291      -3.336 -11.162  -6.062  1.00 28.25           H  
ATOM   4554  O   PHE A 291      -0.194 -11.211  -5.789  1.00 28.25           O  
ATOM   4555  CG  PHE A 291      -4.368 -11.863  -7.800  1.00 28.25           C  
ATOM   4556  CD1 PHE A 291      -4.729 -11.559  -9.127  1.00 28.25           C  
ATOM   4557  HD1 PHE A 291      -4.172 -10.818  -9.681  1.00 28.25           H  
ATOM   4558  CD2 PHE A 291      -5.098 -12.834  -7.085  1.00 28.25           C  
ATOM   4559  HD2 PHE A 291      -4.830 -13.074  -6.066  1.00 28.25           H  
ATOM   4560  CE1 PHE A 291      -5.817 -12.213  -9.733  1.00 28.25           C  
ATOM   4561  HE1 PHE A 291      -6.095 -11.973 -10.748  1.00 28.25           H  
ATOM   4562  CE2 PHE A 291      -6.184 -13.490  -7.692  1.00 28.25           C  
ATOM   4563  HE2 PHE A 291      -6.742 -14.230  -7.138  1.00 28.25           H  
ATOM   4564  CZ  PHE A 291      -6.547 -13.176  -9.014  1.00 28.25           C  
ATOM   4565  HZ  PHE A 291      -7.386 -13.675  -9.476  1.00 28.25           H  
ATOM   4566  N   ASP A 292      -0.354  -9.739  -7.487  1.00 28.83           N  
ATOM   4567  H   ASP A 292      -0.845  -9.481  -8.331  1.00 28.83           H  
ATOM   4568  CA  ASP A 292       0.616  -8.769  -6.966  1.00 28.83           C  
ATOM   4569  HA  ASP A 292       1.294  -9.274  -6.278  1.00 28.83           H  
ATOM   4570  C   ASP A 292      -0.108  -7.650  -6.197  1.00 28.83           C  
ATOM   4571  CB  ASP A 292       1.462  -8.230  -8.130  1.00 28.83           C  
ATOM   4572  HB2 ASP A 292       0.840  -7.614  -8.779  1.00 28.83           H  
ATOM   4573  HB3 ASP A 292       1.828  -9.072  -8.718  1.00 28.83           H  
ATOM   4574  O   ASP A 292      -1.009  -6.994  -6.733  1.00 28.83           O  
ATOM   4575  CG  ASP A 292       2.658  -7.407  -7.643  1.00 28.83           C  
ATOM   4576  OD1 ASP A 292       2.413  -6.376  -6.975  1.00 28.83           O  
ATOM   4577  OD2 ASP A 292       3.800  -7.814  -7.946  1.00 28.83           O  
ATOM   4578  N   ASP A 293       0.272  -7.422  -4.938  1.00 31.10           N  
ATOM   4579  H   ASP A 293       1.027  -7.971  -4.553  1.00 31.10           H  
ATOM   4580  CA  ASP A 293      -0.394  -6.451  -4.059  1.00 31.10           C  
ATOM   4581  HA  ASP A 293      -1.469  -6.580  -4.183  1.00 31.10           H  
ATOM   4582  C   ASP A 293      -0.133  -4.979  -4.431  1.00 31.10           C  
ATOM   4583  CB  ASP A 293      -0.066  -6.762  -2.590  1.00 31.10           C  
ATOM   4584  HB2 ASP A 293       1.006  -6.929  -2.480  1.00 31.10           H  
ATOM   4585  HB3 ASP A 293      -0.340  -5.904  -1.977  1.00 31.10           H  
ATOM   4586  O   ASP A 293      -0.932  -4.106  -4.074  1.00 31.10           O  
ATOM   4587  CG  ASP A 293      -0.853  -7.972  -2.076  1.00 31.10           C  
ATOM   4588  OD1 ASP A 293      -2.075  -8.034  -2.328  1.00 31.10           O  
ATOM   4589  OD2 ASP A 293      -0.267  -8.831  -1.380  1.00 31.10           O  
ATOM   4590  N   GLY A 294       0.899  -4.705  -5.239  1.00 29.60           N  
ATOM   4591  H   GLY A 294       1.473  -5.467  -5.570  1.00 29.60           H  
ATOM   4592  CA  GLY A 294       1.103  -3.405  -5.880  1.00 29.60           C  
ATOM   4593  HA2 GLY A 294       2.054  -3.428  -6.411  1.00 29.60           H  
ATOM   4594  HA3 GLY A 294       1.138  -2.624  -5.120  1.00 29.60           H  
ATOM   4595  C   GLY A 294       0.001  -3.060  -6.890  1.00 29.60           C  
ATOM   4596  O   GLY A 294      -0.304  -1.884  -7.082  1.00 29.60           O  
ATOM   4597  N   TYR A 295      -0.658  -4.070  -7.473  1.00 31.76           N  
ATOM   4598  H   TYR A 295      -0.352  -5.009  -7.260  1.00 31.76           H  
ATOM   4599  CA  TYR A 295      -1.866  -3.901  -8.292  1.00 31.76           C  
ATOM   4600  HA  TYR A 295      -1.917  -2.871  -8.643  1.00 31.76           H  
ATOM   4601  C   TYR A 295      -3.157  -4.141  -7.503  1.00 31.76           C  
ATOM   4602  CB  TYR A 295      -1.793  -4.796  -9.535  1.00 31.76           C  
ATOM   4603  HB2 TYR A 295      -2.806  -4.990  -9.890  1.00 31.76           H  
ATOM   4604  HB3 TYR A 295      -1.350  -5.758  -9.279  1.00 31.76           H  
ATOM   4605  O   TYR A 295      -4.128  -3.404  -7.689  1.00 31.76           O  
ATOM   4606  CG  TYR A 295      -1.019  -4.153 -10.667  1.00 31.76           C  
ATOM   4607  CD1 TYR A 295      -1.702  -3.380 -11.628  1.00 31.76           C  
ATOM   4608  HD1 TYR A 295      -2.774  -3.265 -11.569  1.00 31.76           H  
ATOM   4609  CD2 TYR A 295       0.381  -4.284 -10.732  1.00 31.76           C  
ATOM   4610  HD2 TYR A 295       0.903  -4.860  -9.982  1.00 31.76           H  
ATOM   4611  CE1 TYR A 295      -0.986  -2.742 -12.658  1.00 31.76           C  
ATOM   4612  HE1 TYR A 295      -1.501  -2.144 -13.396  1.00 31.76           H  
ATOM   4613  CE2 TYR A 295       1.101  -3.644 -11.759  1.00 31.76           C  
ATOM   4614  HE2 TYR A 295       2.176  -3.740 -11.796  1.00 31.76           H  
ATOM   4615  OH  TYR A 295       1.111  -2.246 -13.711  1.00 31.76           O  
ATOM   4616  HH  TYR A 295       2.053  -2.408 -13.620  1.00 31.76           H  
ATOM   4617  CZ  TYR A 295       0.416  -2.871 -12.723  1.00 31.76           C  
ATOM   4618  N   ALA A 296      -3.182  -5.089  -6.559  1.00 29.80           N  
ATOM   4619  H   ALA A 296      -2.370  -5.680  -6.457  1.00 29.80           H  
ATOM   4620  CA  ALA A 296      -4.355  -5.377  -5.720  1.00 29.80           C  
ATOM   4621  HA  ALA A 296      -5.219  -5.375  -6.384  1.00 29.80           H  
ATOM   4622  C   ALA A 296      -4.657  -4.297  -4.649  1.00 29.80           C  
ATOM   4623  CB  ALA A 296      -4.248  -6.799  -5.152  1.00 29.80           C  
ATOM   4624  HB1 ALA A 296      -3.516  -6.827  -4.345  1.00 29.80           H  
ATOM   4625  HB2 ALA A 296      -3.948  -7.495  -5.935  1.00 29.80           H  
ATOM   4626  HB3 ALA A 296      -5.216  -7.110  -4.759  1.00 29.80           H  
ATOM   4627  O   ALA A 296      -5.366  -4.561  -3.673  1.00 29.80           O  
ATOM   4628  N   SER A 297      -4.135  -3.085  -4.851  1.00 28.30           N  
ATOM   4629  H   SER A 297      -3.495  -3.001  -5.628  1.00 28.30           H  
ATOM   4630  CA  SER A 297      -4.477  -1.843  -4.146  1.00 28.30           C  
ATOM   4631  HA  SER A 297      -5.152  -2.070  -3.321  1.00 28.30           H  
ATOM   4632  C   SER A 297      -5.202  -0.818  -5.045  1.00 28.30           C  
ATOM   4633  CB  SER A 297      -3.203  -1.235  -3.546  1.00 28.30           C  
ATOM   4634  HB2 SER A 297      -3.469  -0.350  -2.969  1.00 28.30           H  
ATOM   4635  HB3 SER A 297      -2.521  -0.943  -4.344  1.00 28.30           H  
ATOM   4636  O   SER A 297      -5.724   0.166  -4.532  1.00 28.30           O  
ATOM   4637  OG  SER A 297      -2.562  -2.170  -2.692  1.00 28.30           O  
ATOM   4638  HG  SER A 297      -2.026  -2.772  -3.214  1.00 28.30           H  
ATOM   4639  N   TYR A 298      -5.264  -1.052  -6.367  1.00 29.42           N  
ATOM   4640  H   TYR A 298      -4.798  -1.874  -6.722  1.00 29.42           H  
ATOM   4641  CA  TYR A 298      -5.970  -0.214  -7.355  1.00 29.42           C  
ATOM   4642  HA  TYR A 298      -6.340   0.691  -6.874  1.00 29.42           H  
ATOM   4643  C   TYR A 298      -7.195  -0.896  -7.988  1.00 29.42           C  
ATOM   4644  CB  TYR A 298      -4.994   0.200  -8.470  1.00 29.42           C  
ATOM   4645  HB2 TYR A 298      -4.309  -0.620  -8.685  1.00 29.42           H  
ATOM   4646  HB3 TYR A 298      -5.560   0.379  -9.383  1.00 29.42           H  
ATOM   4647  O   TYR A 298      -8.145  -0.206  -8.351  1.00 29.42           O  
ATOM   4648  CG  TYR A 298      -4.211   1.464  -8.181  1.00 29.42           C  
ATOM   4649  CD1 TYR A 298      -4.807   2.716  -8.430  1.00 29.42           C  
ATOM   4650  HD1 TYR A 298      -5.819   2.763  -8.806  1.00 29.42           H  
ATOM   4651  CD2 TYR A 298      -2.893   1.395  -7.687  1.00 29.42           C  
ATOM   4652  HD2 TYR A 298      -2.434   0.436  -7.502  1.00 29.42           H  
ATOM   4653  CE1 TYR A 298      -4.089   3.902  -8.190  1.00 29.42           C  
ATOM   4654  HE1 TYR A 298      -4.538   4.866  -8.376  1.00 29.42           H  
ATOM   4655  CE2 TYR A 298      -2.173   2.580  -7.441  1.00 29.42           C  
ATOM   4656  HE2 TYR A 298      -1.163   2.524  -7.061  1.00 29.42           H  
ATOM   4657  OH  TYR A 298      -2.079   4.982  -7.462  1.00 29.42           O  
ATOM   4658  HH  TYR A 298      -1.210   4.800  -7.098  1.00 29.42           H  
ATOM   4659  CZ  TYR A 298      -2.771   3.836  -7.694  1.00 29.42           C  
ATOM   4660  N   VAL A 299      -7.179  -2.229  -8.136  1.00 28.83           N  
ATOM   4661  H   VAL A 299      -6.349  -2.726  -7.844  1.00 28.83           H  
ATOM   4662  CA  VAL A 299      -8.237  -2.991  -8.829  1.00 28.83           C  
ATOM   4663  HA  VAL A 299      -8.304  -2.624  -9.853  1.00 28.83           H  
ATOM   4664  C   VAL A 299      -9.601  -2.773  -8.166  1.00 28.83           C  
ATOM   4665  CB  VAL A 299      -7.885  -4.493  -8.892  1.00 28.83           C  
ATOM   4666  HB  VAL A 299      -7.650  -4.847  -7.888  1.00 28.83           H  
ATOM   4667  O   VAL A 299      -9.845  -3.217  -7.043  1.00 28.83           O  
ATOM   4668  CG1 VAL A 299      -9.011  -5.368  -9.463  1.00 28.83           C  
ATOM   4669 HG11 VAL A 299      -9.275  -5.034 -10.466  1.00 28.83           H  
ATOM   4670 HG12 VAL A 299      -8.684  -6.406  -9.511  1.00 28.83           H  
ATOM   4671 HG13 VAL A 299      -9.894  -5.322  -8.826  1.00 28.83           H  
ATOM   4672  CG2 VAL A 299      -6.659  -4.720  -9.788  1.00 28.83           C  
ATOM   4673 HG21 VAL A 299      -5.808  -4.143  -9.427  1.00 28.83           H  
ATOM   4674 HG22 VAL A 299      -6.388  -5.776  -9.788  1.00 28.83           H  
ATOM   4675 HG23 VAL A 299      -6.883  -4.406 -10.807  1.00 28.83           H  
ATOM   4676  N   THR A 300     -10.505  -2.111  -8.887  1.00 26.52           N  
ATOM   4677  H   THR A 300     -10.211  -1.759  -9.787  1.00 26.52           H  
ATOM   4678  CA  THR A 300     -11.898  -1.901  -8.462  1.00 26.52           C  
ATOM   4679  HA  THR A 300     -11.905  -1.731  -7.385  1.00 26.52           H  
ATOM   4680  C   THR A 300     -12.761  -3.135  -8.747  1.00 26.52           C  
ATOM   4681  CB  THR A 300     -12.522  -0.668  -9.135  1.00 26.52           C  
ATOM   4682  HB  THR A 300     -13.504  -0.503  -8.691  1.00 26.52           H  
ATOM   4683  O   THR A 300     -12.387  -3.997  -9.543  1.00 26.52           O  
ATOM   4684  CG2 THR A 300     -11.705   0.611  -8.960  1.00 26.52           C  
ATOM   4685 HG21 THR A 300     -10.738   0.523  -9.456  1.00 26.52           H  
ATOM   4686 HG22 THR A 300     -12.250   1.453  -9.387  1.00 26.52           H  
ATOM   4687 HG23 THR A 300     -11.539   0.797  -7.899  1.00 26.52           H  
ATOM   4688  OG1 THR A 300     -12.702  -0.892 -10.514  1.00 26.52           O  
ATOM   4689  HG1 THR A 300     -11.886  -0.650 -10.957  1.00 26.52           H  
ATOM   4690  N   HIS A 301     -13.966  -3.209  -8.167  1.00 29.42           N  
ATOM   4691  H   HIS A 301     -14.230  -2.511  -7.487  1.00 29.42           H  
ATOM   4692  CA  HIS A 301     -14.909  -4.302  -8.450  1.00 29.42           C  
ATOM   4693  HA  HIS A 301     -14.444  -5.239  -8.143  1.00 29.42           H  
ATOM   4694  C   HIS A 301     -15.247  -4.455  -9.947  1.00 29.42           C  
ATOM   4695  CB  HIS A 301     -16.191  -4.111  -7.626  1.00 29.42           C  
ATOM   4696  HB2 HIS A 301     -16.938  -4.827  -7.970  1.00 29.42           H  
ATOM   4697  HB3 HIS A 301     -16.591  -3.111  -7.797  1.00 29.42           H  
ATOM   4698  O   HIS A 301     -15.464  -5.576 -10.401  1.00 29.42           O  
ATOM   4699  CG  HIS A 301     -15.993  -4.333  -6.148  1.00 29.42           C  
ATOM   4700  CD2 HIS A 301     -16.039  -3.388  -5.158  1.00 29.42           C  
ATOM   4701  HD2 HIS A 301     -16.229  -2.333  -5.292  1.00 29.42           H  
ATOM   4702  ND1 HIS A 301     -15.748  -5.544  -5.538  1.00 29.42           N  
ATOM   4703  HD1 HIS A 301     -15.682  -6.442  -5.996  1.00 29.42           H  
ATOM   4704  CE1 HIS A 301     -15.644  -5.331  -4.216  1.00 29.42           C  
ATOM   4705  HE1 HIS A 301     -15.459  -6.093  -3.473  1.00 29.42           H  
ATOM   4706  NE2 HIS A 301     -15.807  -4.029  -3.939  1.00 29.42           N  
ATOM   4707  N   ALA A 302     -15.228  -3.367 -10.728  1.00 26.97           N  
ATOM   4708  H   ALA A 302     -14.987  -2.475 -10.320  1.00 26.97           H  
ATOM   4709  CA  ALA A 302     -15.434  -3.418 -12.176  1.00 26.97           C  
ATOM   4710  HA  ALA A 302     -16.341  -3.985 -12.384  1.00 26.97           H  
ATOM   4711  C   ALA A 302     -14.275  -4.119 -12.913  1.00 26.97           C  
ATOM   4712  CB  ALA A 302     -15.637  -1.984 -12.681  1.00 26.97           C  
ATOM   4713  HB1 ALA A 302     -15.831  -2.001 -13.753  1.00 26.97           H  
ATOM   4714  HB2 ALA A 302     -14.745  -1.387 -12.491  1.00 26.97           H  
ATOM   4715  HB3 ALA A 302     -16.492  -1.530 -12.179  1.00 26.97           H  
ATOM   4716  O   ALA A 302     -14.500  -4.860 -13.866  1.00 26.97           O  
ATOM   4717  N   GLU A 303     -13.034  -3.968 -12.441  1.00 30.24           N  
ATOM   4718  H   GLU A 303     -12.890  -3.412 -11.610  1.00 30.24           H  
ATOM   4719  CA  GLU A 303     -11.859  -4.624 -13.035  1.00 30.24           C  
ATOM   4720  HA  GLU A 303     -12.014  -4.672 -14.113  1.00 30.24           H  
ATOM   4721  C   GLU A 303     -11.687  -6.096 -12.611  1.00 30.24           C  
ATOM   4722  CB  GLU A 303     -10.597  -3.774 -12.820  1.00 30.24           C  
ATOM   4723  HB2 GLU A 303      -9.729  -4.342 -13.153  1.00 30.24           H  
ATOM   4724  HB3 GLU A 303     -10.482  -3.540 -11.761  1.00 30.24           H  
ATOM   4725  O   GLU A 303     -10.795  -6.783 -13.109  1.00 30.24           O  
ATOM   4726  CG  GLU A 303     -10.667  -2.473 -13.635  1.00 30.24           C  
ATOM   4727  HG2 GLU A 303     -11.014  -2.701 -14.643  1.00 30.24           H  
ATOM   4728  HG3 GLU A 303     -11.387  -1.796 -13.176  1.00 30.24           H  
ATOM   4729  CD  GLU A 303      -9.295  -1.798 -13.713  1.00 30.24           C  
ATOM   4730  OE1 GLU A 303      -8.759  -1.698 -14.845  1.00 30.24           O  
ATOM   4731  OE2 GLU A 303      -8.801  -1.402 -12.633  1.00 30.24           O  
ATOM   4732  N   LEU A 304     -12.599  -6.630 -11.788  1.00 28.33           N  
ATOM   4733  H   LEU A 304     -13.276  -6.005 -11.373  1.00 28.33           H  
ATOM   4734  CA  LEU A 304     -12.774  -8.076 -11.595  1.00 28.33           C  
ATOM   4735  HA  LEU A 304     -11.796  -8.557 -11.619  1.00 28.33           H  
ATOM   4736  C   LEU A 304     -13.612  -8.720 -12.720  1.00 28.33           C  
ATOM   4737  CB  LEU A 304     -13.417  -8.346 -10.221  1.00 28.33           C  
ATOM   4738  HB2 LEU A 304     -13.486  -9.426 -10.085  1.00 28.33           H  
ATOM   4739  HB3 LEU A 304     -14.434  -7.954 -10.235  1.00 28.33           H  
ATOM   4740  O   LEU A 304     -13.467  -9.911 -13.001  1.00 28.33           O  
ATOM   4741  CG  LEU A 304     -12.676  -7.745  -9.010  1.00 28.33           C  
ATOM   4742  HG  LEU A 304     -12.614  -6.662  -9.118  1.00 28.33           H  
ATOM   4743  CD1 LEU A 304     -13.460  -8.047  -7.731  1.00 28.33           C  
ATOM   4744 HD11 LEU A 304     -14.475  -7.662  -7.830  1.00 28.33           H  
ATOM   4745 HD12 LEU A 304     -13.495  -9.123  -7.559  1.00 28.33           H  
ATOM   4746 HD13 LEU A 304     -12.974  -7.560  -6.886  1.00 28.33           H  
ATOM   4747  CD2 LEU A 304     -11.263  -8.310  -8.852  1.00 28.33           C  
ATOM   4748 HD21 LEU A 304     -10.658  -8.032  -9.716  1.00 28.33           H  
ATOM   4749 HD22 LEU A 304     -10.797  -7.886  -7.962  1.00 28.33           H  
ATOM   4750 HD23 LEU A 304     -11.296  -9.396  -8.766  1.00 28.33           H  
ATOM   4751  N   TYR A 305     -14.466  -7.951 -13.404  1.00 27.62           N  
ATOM   4752  H   TYR A 305     -14.517  -6.968 -13.177  1.00 27.62           H  
ATOM   4753  CA  TYR A 305     -15.361  -8.453 -14.458  1.00 27.62           C  
ATOM   4754  HA  TYR A 305     -15.983  -9.227 -14.009  1.00 27.62           H  
ATOM   4755  C   TYR A 305     -14.618  -9.113 -15.648  1.00 27.62           C  
ATOM   4756  CB  TYR A 305     -16.298  -7.315 -14.899  1.00 27.62           C  
ATOM   4757  HB2 TYR A 305     -15.800  -6.673 -15.626  1.00 27.62           H  
ATOM   4758  HB3 TYR A 305     -16.526  -6.694 -14.033  1.00 27.62           H  
ATOM   4759  O   TYR A 305     -15.034 -10.192 -16.086  1.00 27.62           O  
ATOM   4760  CG  TYR A 305     -17.624  -7.772 -15.467  1.00 27.62           C  
ATOM   4761  CD1 TYR A 305     -17.876  -7.723 -16.854  1.00 27.62           C  
ATOM   4762  HD1 TYR A 305     -17.116  -7.366 -17.533  1.00 27.62           H  
ATOM   4763  CD2 TYR A 305     -18.638  -8.186 -14.583  1.00 27.62           C  
ATOM   4764  HD2 TYR A 305     -18.460  -8.197 -13.518  1.00 27.62           H  
ATOM   4765  CE1 TYR A 305     -19.142  -8.095 -17.352  1.00 27.62           C  
ATOM   4766  HE1 TYR A 305     -19.368  -8.032 -18.406  1.00 27.62           H  
ATOM   4767  CE2 TYR A 305     -19.902  -8.551 -15.078  1.00 27.62           C  
ATOM   4768  HE2 TYR A 305     -20.687  -8.842 -14.397  1.00 27.62           H  
ATOM   4769  OH  TYR A 305     -21.370  -8.889 -16.942  1.00 27.62           O  
ATOM   4770  HH  TYR A 305     -21.956  -9.162 -16.233  1.00 27.62           H  
ATOM   4771  CZ  TYR A 305     -20.156  -8.515 -16.464  1.00 27.62           C  
ATOM   4772  N   PRO A 306     -13.463  -8.587 -16.125  1.00 29.51           N  
ATOM   4773  CA  PRO A 306     -12.641  -9.243 -17.149  1.00 29.51           C  
ATOM   4774  HA  PRO A 306     -13.248  -9.360 -18.047  1.00 29.51           H  
ATOM   4775  C   PRO A 306     -12.086 -10.624 -16.761  1.00 29.51           C  
ATOM   4776  CB  PRO A 306     -11.488  -8.273 -17.442  1.00 29.51           C  
ATOM   4777  HB2 PRO A 306     -11.194  -8.303 -18.491  1.00 29.51           H  
ATOM   4778  HB3 PRO A 306     -10.636  -8.499 -16.802  1.00 29.51           H  
ATOM   4779  O   PRO A 306     -11.674 -11.369 -17.649  1.00 29.51           O  
ATOM   4780  CG  PRO A 306     -12.054  -6.911 -17.055  1.00 29.51           C  
ATOM   4781  HG2 PRO A 306     -11.270  -6.199 -16.798  1.00 29.51           H  
ATOM   4782  HG3 PRO A 306     -12.687  -6.526 -17.855  1.00 29.51           H  
ATOM   4783  CD  PRO A 306     -12.909  -7.268 -15.847  1.00 29.51           C  
ATOM   4784  HD2 PRO A 306     -13.678  -6.508 -15.705  1.00 29.51           H  
ATOM   4785  HD3 PRO A 306     -12.274  -7.332 -14.964  1.00 29.51           H  
ATOM   4786  N   VAL A 307     -12.071 -10.973 -15.468  1.00 33.43           N  
ATOM   4787  H   VAL A 307     -12.423 -10.317 -14.786  1.00 33.43           H  
ATOM   4788  CA  VAL A 307     -11.648 -12.296 -14.969  1.00 33.43           C  
ATOM   4789  HA  VAL A 307     -10.826 -12.654 -15.589  1.00 33.43           H  
ATOM   4790  C   VAL A 307     -12.782 -13.327 -15.084  1.00 33.43           C  
ATOM   4791  CB  VAL A 307     -11.135 -12.199 -13.510  1.00 33.43           C  
ATOM   4792  HB  VAL A 307     -11.980 -12.030 -12.843  1.00 33.43           H  
ATOM   4793  O   VAL A 307     -12.513 -14.519 -15.209  1.00 33.43           O  
ATOM   4794  CG1 VAL A 307     -10.426 -13.484 -13.060  1.00 33.43           C  
ATOM   4795 HG11 VAL A 307     -11.125 -14.319 -13.061  1.00 33.43           H  
ATOM   4796 HG12 VAL A 307     -10.051 -13.365 -12.043  1.00 33.43           H  
ATOM   4797 HG13 VAL A 307      -9.595 -13.710 -13.729  1.00 33.43           H  
ATOM   4798  CG2 VAL A 307     -10.129 -11.050 -13.320  1.00 33.43           C  
ATOM   4799 HG21 VAL A 307      -9.293 -11.165 -14.010  1.00 33.43           H  
ATOM   4800 HG22 VAL A 307      -9.755 -11.050 -12.296  1.00 33.43           H  
ATOM   4801 HG23 VAL A 307     -10.610 -10.088 -13.492  1.00 33.43           H  
ATOM   4802  N   CYS A 308     -14.043 -12.877 -15.095  1.00 31.64           N  
ATOM   4803  H   CYS A 308     -14.190 -11.879 -15.041  1.00 31.64           H  
ATOM   4804  CA  CYS A 308     -15.235 -13.734 -15.080  1.00 31.64           C  
ATOM   4805  HA  CYS A 308     -15.005 -14.661 -14.556  1.00 31.64           H  
ATOM   4806  C   CYS A 308     -15.706 -14.124 -16.496  1.00 31.64           C  
ATOM   4807  CB  CYS A 308     -16.344 -13.009 -14.297  1.00 31.64           C  
ATOM   4808  HB2 CYS A 308     -16.672 -12.124 -14.842  1.00 31.64           H  
ATOM   4809  HB3 CYS A 308     -17.197 -13.681 -14.193  1.00 31.64           H  
ATOM   4810  O   CYS A 308     -15.991 -15.289 -16.773  1.00 31.64           O  
ATOM   4811  SG  CYS A 308     -15.779 -12.515 -12.635  1.00 31.64           S  
ATOM   4812  HG  CYS A 308     -14.837 -11.639 -12.996  1.00 31.64           H  
ATOM   4813  N   ARG A 309     -15.716 -13.167 -17.438  1.00 32.57           N  
ATOM   4814  H   ARG A 309     -15.468 -12.234 -17.142  1.00 32.57           H  
ATOM   4815  CA  ARG A 309     -16.206 -13.365 -18.822  1.00 32.57           C  
ATOM   4816  HA  ARG A 309     -17.159 -13.883 -18.713  1.00 32.57           H  
ATOM   4817  C   ARG A 309     -15.400 -14.302 -19.771  1.00 32.57           C  
ATOM   4818  CB  ARG A 309     -16.516 -11.985 -19.456  1.00 32.57           C  
ATOM   4819  HB2 ARG A 309     -16.490 -11.221 -18.678  1.00 32.57           H  
ATOM   4820  HB3 ARG A 309     -15.744 -11.736 -20.184  1.00 32.57           H  
ATOM   4821  O   ARG A 309     -15.914 -14.543 -20.863  1.00 32.57           O  
ATOM   4822  CG  ARG A 309     -17.905 -11.905 -20.130  1.00 32.57           C  
ATOM   4823  HG2 ARG A 309     -18.668 -12.194 -19.406  1.00 32.57           H  
ATOM   4824  HG3 ARG A 309     -17.948 -12.588 -20.979  1.00 32.57           H  
ATOM   4825  CD  ARG A 309     -18.195 -10.469 -20.606  1.00 32.57           C  
ATOM   4826  HD2 ARG A 309     -17.493 -10.208 -21.399  1.00 32.57           H  
ATOM   4827  HD3 ARG A 309     -18.014  -9.789 -19.773  1.00 32.57           H  
ATOM   4828  NE  ARG A 309     -19.590 -10.256 -21.061  1.00 32.57           N  
ATOM   4829  HE  ARG A 309     -20.294 -10.093 -20.356  1.00 32.57           H  
ATOM   4830  NH1 ARG A 309     -19.277 -10.282 -23.349  1.00 32.57           N  
ATOM   4831 HH11 ARG A 309     -18.340 -10.651 -23.274  1.00 32.57           H  
ATOM   4832 HH12 ARG A 309     -19.718 -10.155 -24.249  1.00 32.57           H  
ATOM   4833  NH2 ARG A 309     -21.219  -9.671 -22.548  1.00 32.57           N  
ATOM   4834 HH21 ARG A 309     -21.525  -9.549 -23.502  1.00 32.57           H  
ATOM   4835 HH22 ARG A 309     -21.846  -9.441 -21.790  1.00 32.57           H  
ATOM   4836  CZ  ARG A 309     -20.015 -10.077 -22.302  1.00 32.57           C  
ATOM   4837  N   PRO A 310     -14.203 -14.868 -19.463  1.00 30.08           N  
ATOM   4838  CA  PRO A 310     -13.495 -15.779 -20.384  1.00 30.08           C  
ATOM   4839  HA  PRO A 310     -13.350 -15.249 -21.325  1.00 30.08           H  
ATOM   4840  C   PRO A 310     -14.163 -17.128 -20.716  1.00 30.08           C  
ATOM   4841  CB  PRO A 310     -12.119 -16.031 -19.753  1.00 30.08           C  
ATOM   4842  HB2 PRO A 310     -11.350 -16.178 -20.511  1.00 30.08           H  
ATOM   4843  HB3 PRO A 310     -12.164 -16.891 -19.085  1.00 30.08           H  
ATOM   4844  O   PRO A 310     -13.668 -17.813 -21.608  1.00 30.08           O  
ATOM   4845  CG  PRO A 310     -11.871 -14.772 -18.935  1.00 30.08           C  
ATOM   4846  HG2 PRO A 310     -11.534 -13.963 -19.583  1.00 30.08           H  
ATOM   4847  HG3 PRO A 310     -11.165 -14.943 -18.122  1.00 30.08           H  
ATOM   4848  CD  PRO A 310     -13.269 -14.469 -18.413  1.00 30.08           C  
ATOM   4849  HD2 PRO A 310     -13.337 -13.406 -18.185  1.00 30.08           H  
ATOM   4850  HD3 PRO A 310     -13.452 -15.071 -17.523  1.00 30.08           H  
ATOM   4851  N   TRP A 311     -15.228 -17.539 -20.014  1.00 36.05           N  
ATOM   4852  H   TRP A 311     -15.574 -16.945 -19.275  1.00 36.05           H  
ATOM   4853  CA  TRP A 311     -15.847 -18.872 -20.168  1.00 36.05           C  
ATOM   4854  HA  TRP A 311     -15.187 -19.504 -20.762  1.00 36.05           H  
ATOM   4855  C   TRP A 311     -17.193 -18.899 -20.923  1.00 36.05           C  
ATOM   4856  CB  TRP A 311     -15.968 -19.536 -18.784  1.00 36.05           C  
ATOM   4857  HB2 TRP A 311     -16.341 -18.808 -18.063  1.00 36.05           H  
ATOM   4858  HB3 TRP A 311     -16.711 -20.332 -18.835  1.00 36.05           H  
ATOM   4859  O   TRP A 311     -17.712 -19.990 -21.168  1.00 36.05           O  
ATOM   4860  CG  TRP A 311     -14.709 -20.159 -18.257  1.00 36.05           C  
ATOM   4861  CD1 TRP A 311     -13.775 -19.539 -17.502  1.00 36.05           C  
ATOM   4862  HD1 TRP A 311     -13.831 -18.508 -17.186  1.00 36.05           H  
ATOM   4863  CD2 TRP A 311     -14.245 -21.539 -18.412  1.00 36.05           C  
ATOM   4864  CE2 TRP A 311     -13.003 -21.680 -17.721  1.00 36.05           C  
ATOM   4865  CE3 TRP A 311     -14.752 -22.689 -19.057  1.00 36.05           C  
ATOM   4866  HE3 TRP A 311     -15.692 -22.614 -19.583  1.00 36.05           H  
ATOM   4867  NE1 TRP A 311     -12.764 -20.429 -17.189  1.00 36.05           N  
ATOM   4868  HE1 TRP A 311     -11.970 -20.180 -16.616  1.00 36.05           H  
ATOM   4869  CH2 TRP A 311     -12.832 -24.019 -18.332  1.00 36.05           C  
ATOM   4870  HH2 TRP A 311     -12.302 -24.960 -18.312  1.00 36.05           H  
ATOM   4871  CZ2 TRP A 311     -12.300 -22.895 -17.676  1.00 36.05           C  
ATOM   4872  HZ2 TRP A 311     -11.363 -22.959 -17.143  1.00 36.05           H  
ATOM   4873  CZ3 TRP A 311     -14.056 -23.915 -19.018  1.00 36.05           C  
ATOM   4874  HZ3 TRP A 311     -14.466 -24.778 -19.522  1.00 36.05           H  
ATOM   4875  N   SER A 312     -17.776 -17.749 -21.286  1.00 29.47           N  
ATOM   4876  H   SER A 312     -17.281 -16.877 -21.161  1.00 29.47           H  
ATOM   4877  CA  SER A 312     -19.144 -17.698 -21.830  1.00 29.47           C  
ATOM   4878  HA  SER A 312     -19.756 -18.346 -21.202  1.00 29.47           H  
ATOM   4879  C   SER A 312     -19.276 -18.233 -23.266  1.00 29.47           C  
ATOM   4880  CB  SER A 312     -19.752 -16.289 -21.708  1.00 29.47           C  
ATOM   4881  HB2 SER A 312     -19.530 -15.887 -20.719  1.00 29.47           H  
ATOM   4882  HB3 SER A 312     -20.835 -16.356 -21.811  1.00 29.47           H  
ATOM   4883  O   SER A 312     -18.305 -18.370 -24.014  1.00 29.47           O  
ATOM   4884  OG  SER A 312     -19.261 -15.406 -22.697  1.00 29.47           O  
ATOM   4885  HG  SER A 312     -19.940 -15.298 -23.367  1.00 29.47           H  
ATOM   4886  N   LYS A 313     -20.524 -18.504 -23.662  1.00 31.49           N  
ATOM   4887  H   LYS A 313     -21.266 -18.337 -22.998  1.00 31.49           H  
ATOM   4888  CA  LYS A 313     -20.964 -18.665 -25.056  1.00 31.49           C  
ATOM   4889  HA  LYS A 313     -20.187 -18.275 -25.714  1.00 31.49           H  
ATOM   4890  C   LYS A 313     -22.201 -17.789 -25.257  1.00 31.49           C  
ATOM   4891  CB  LYS A 313     -21.220 -20.138 -25.395  1.00 31.49           C  
ATOM   4892  HB2 LYS A 313     -21.948 -20.550 -24.697  1.00 31.49           H  
ATOM   4893  HB3 LYS A 313     -21.628 -20.202 -26.404  1.00 31.49           H  
ATOM   4894  O   LYS A 313     -22.949 -17.587 -24.304  1.00 31.49           O  
ATOM   4895  CG  LYS A 313     -19.915 -20.944 -25.327  1.00 31.49           C  
ATOM   4896  HG2 LYS A 313     -19.180 -20.496 -25.996  1.00 31.49           H  
ATOM   4897  HG3 LYS A 313     -19.526 -20.919 -24.309  1.00 31.49           H  
ATOM   4898  CD  LYS A 313     -20.136 -22.402 -25.724  1.00 31.49           C  
ATOM   4899  HD2 LYS A 313     -20.894 -22.837 -25.073  1.00 31.49           H  
ATOM   4900  HD3 LYS A 313     -20.473 -22.449 -26.760  1.00 31.49           H  
ATOM   4901  CE  LYS A 313     -18.810 -23.149 -25.561  1.00 31.49           C  
ATOM   4902  HE2 LYS A 313     -18.070 -22.690 -26.216  1.00 31.49           H  
ATOM   4903  HE3 LYS A 313     -18.470 -23.016 -24.534  1.00 31.49           H  
ATOM   4904  NZ  LYS A 313     -18.965 -24.589 -25.871  1.00 31.49           N  
ATOM   4905  HZ1 LYS A 313     -18.085 -25.070 -25.748  1.00 31.49           H  
ATOM   4906  HZ2 LYS A 313     -19.649 -25.000 -25.252  1.00 31.49           H  
ATOM   4907  HZ3 LYS A 313     -19.278 -24.709 -26.823  1.00 31.49           H  
ATOM   4908  N   SER A 314     -22.331 -17.224 -26.456  1.00 31.24           N  
ATOM   4909  H   SER A 314     -21.757 -17.591 -27.202  1.00 31.24           H  
ATOM   4910  CA  SER A 314     -22.735 -15.818 -26.630  1.00 31.24           C  
ATOM   4911  HA  SER A 314     -22.622 -15.583 -27.688  1.00 31.24           H  
ATOM   4912  C   SER A 314     -21.808 -14.844 -25.881  1.00 31.24           C  
ATOM   4913  CB  SER A 314     -24.216 -15.551 -26.316  1.00 31.24           C  
ATOM   4914  HB2 SER A 314     -24.423 -14.491 -26.464  1.00 31.24           H  
ATOM   4915  HB3 SER A 314     -24.442 -15.803 -25.279  1.00 31.24           H  
ATOM   4916  O   SER A 314     -21.142 -15.175 -24.889  1.00 31.24           O  
ATOM   4917  OG  SER A 314     -25.051 -16.291 -27.183  1.00 31.24           O  
ATOM   4918  HG  SER A 314     -25.832 -15.748 -27.313  1.00 31.24           H  
ATOM   4919  N   TRP A 315     -21.723 -13.630 -26.406  1.00 34.39           N  
ATOM   4920  H   TRP A 315     -22.215 -13.456 -27.270  1.00 34.39           H  
ATOM   4921  CA  TRP A 315     -20.951 -12.513 -25.862  1.00 34.39           C  
ATOM   4922  HA  TRP A 315     -20.705 -12.738 -24.824  1.00 34.39           H  
ATOM   4923  C   TRP A 315     -21.756 -11.206 -25.815  1.00 34.39           C  
ATOM   4924  CB  TRP A 315     -19.639 -12.375 -26.658  1.00 34.39           C  
ATOM   4925  HB2 TRP A 315     -19.620 -11.411 -27.166  1.00 34.39           H  
ATOM   4926  HB3 TRP A 315     -19.589 -13.135 -27.438  1.00 34.39           H  
ATOM   4927  O   TRP A 315     -21.254 -10.193 -25.323  1.00 34.39           O  
ATOM   4928  CG  TRP A 315     -18.416 -12.505 -25.805  1.00 34.39           C  
ATOM   4929  CD1 TRP A 315     -18.090 -13.600 -25.085  1.00 34.39           C  
ATOM   4930  HD1 TRP A 315     -18.659 -14.518 -25.078  1.00 34.39           H  
ATOM   4931  CD2 TRP A 315     -17.406 -11.504 -25.486  1.00 34.39           C  
ATOM   4932  CE2 TRP A 315     -16.533 -12.048 -24.495  1.00 34.39           C  
ATOM   4933  CE3 TRP A 315     -17.186 -10.166 -25.875  1.00 34.39           C  
ATOM   4934  HE3 TRP A 315     -17.842  -9.722 -26.609  1.00 34.39           H  
ATOM   4935  NE1 TRP A 315     -16.993 -13.332 -24.292  1.00 34.39           N  
ATOM   4936  HE1 TRP A 315     -16.660 -13.985 -23.597  1.00 34.39           H  
ATOM   4937  CH2 TRP A 315     -15.314  -9.964 -24.317  1.00 34.39           C  
ATOM   4938  HH2 TRP A 315     -14.538  -9.361 -23.868  1.00 34.39           H
[truncated: 1,196,217 more chars]
