# Supplementary material for: A glutamine-based single α-helix scaffold to target globular proteins
Source: Nat Commun. 2022 Nov 18;13:7073. doi: 10.1038/s41467-022-34793-6 (PMC9674830; doi:10.1038/s41467-022-34793-6)
Supplement: Supplementary file 9 — source data [file 41467_2022_34793_MOESM9_ESM.xlsx]

## Sheet: Figure 1d
Figure 1d
NMR	P3-7_2 278 K				P3-7_3 278 K				P3-7_3 310 K
	Residue #	Residue type	pHel		Residue #	Residue type	pHel		Residue #	Residue type	pHel
	4	G	0.043		4	G	0.046		3	P	0.028
	5	A	0.048		5	A	0.065		4	G	0.025
	6	S	0.172		6	S	0.28		5	A	0.032
	7	L	0.576		7	L	0.761		6	S	0.13
	8	A	0.845		8	A	0.916		7	L	0.453
	9	A	0.903		9	A	0.933		8	A	0.778
	10	L	0.946		10	L	0.957		9	A	0.859
	11	Q	0.941		11	Q	0.954		10	L	0.897
	12	A	0.928		12	A	0.95		11	Q	0.895
	13	L	0.922		13	L	0.956		12	A	0.9
	14	Q	0.92		14	Q	0.969		13	L	0.908
	15	A	0.918		15	A	0.971		14	Q	0.918
	16	L	0.905		16	L	0.968		15	A	0.918
	17	Q	0.886		17	Q	0.967		16	L	0.92
	18	A	0.844		18	A	0.971		17	Q	0.92
	19	A	0.639		19	L	0.969		18	A	0.92
	20	Q	0.416		20	Q	0.962		19	L	0.913
	21	A	0.223		21	A	0.962		20	Q	0.907
	22	A	0.094		22	L	0.957		21	A	0.892
	23	K	0.051		23	Q	0.943		22	L	0.845
	24	K	0.037		24	A	0.932		23	Q	0.779
					25	A	0.839		24	A	0.726
					26	Q	0.613		25	A	0.481
					27	A	0.322		26	Q	0.323
					28	A	0.119		27	A	0.161
					29	K	0.055		28	A	0.062
					30	K	0.038		29	K	0.042
									30	K	0.036
CD	P3-7_2 278 K				P3-7_3 278 K				P3-7_3 310 K				P3-7_3 ctrl 278 K				P3-7_3 ctrl 310 K
	Wavelength (nm)	MRE (deg cm2 dmol-1)			Wavelength (nm)	MRE (deg cm2 dmol-1)			Wavelength (nm)	MRE (deg cm2 dmol-1)			Wavelength (nm)	MRE (deg cm2 dmol-1)			Wavelength (nm)	MRE (deg cm2 dmol-1)
	260	52.978			260	108.405			260	-142.773			260	99.3467			260	172.351
	259.8	39.8797			259.8	58.7911			259.8	-158.622			259.8	73.7873			259.8	142
	259.6	12.3811			259.6	58.5571			259.6	-69.2687			259.6	44.989			259.6	131.366
	259.4	-0.482813			259.4	116.712			259.4	-11.5194			259.4	54.3773			259.4	129.734
	259.2	-20.9362			259.2	146.891			259.2	78.0133			259.2	79.0453			259.2	150.265
	259	-35.2394			259	197.97			259	76.7413			259	92.25			259	205.981
	258.8	1.75959			258.8	244.423			258.8	177.059			258.8	113.409			258.8	315.013
	258.6	19.2466			258.6	212.337			258.6	117.715			258.6	126.167			258.6	299.797
	258.4	21.0976			258.4	225.03			258.4	109.786			258.4	127.973			258.4	293.957
	258.2	14.8553			258.2	244.126			258.2	97.866			258.2	113.007			258.2	346.795
	258	-0.480779			258	179.902			258	-16.3065			258	128.579			258	252.429
	257.8	-11.0509			257.8	154.889			257.8	5.21443			257.8	115.918			257.8	186.43
	257.6	3.53712			257.6	85.604			257.6	69.476			257.6	107.301			257.6	64.7644
	257.4	-16.1964			257.4	16.9664			257.4	54.1483			257.4	116.939			257.4	7.30793
	257.2	-29.498			257.2	-33.0807			257.2	93.0867			257.2	104.041			257.2	-23.9095
	257	-76.1102			257	-52.058			257	-45.2047			257	99.4653			257	8.55713
	256.8	-99.57			256.8	-64.888			256.8	-172.671			256.8	106.913			256.8	40.4867
	256.6	-56.6326			256.6	-85.1367			256.6	-195.884			256.6	103.629			256.6	-75.484
	256.4	23.8911			256.4	-99.5553			256.4	-240.841			256.4	106.299			256.4	-96.1327
	256.2	88.7017			256.2	-82.782			256.2	-45.9595			256.2	118.933			256.2	-78.3447
	256	88.305			256	-34.07			256	22.6501			256	107.261			256	-20.3267
	255.8	70.3783			255.8	30.8811			255.8	-36.5397			255.8	72.0227			255.8	52.6652
	255.6	-0.528462			255.6	92.5587			255.6	48.9075			255.6	69.06			255.6	136.999
	255.4	-54.9138			255.4	132.858			255.4	-18.4489			255.4	56.7672			255.4	78.8373
	255.2	-75.5245			255.2	154.537			255.2	-53.1861			255.2	72.0193			255.2	29.9805
	255	-103.848			255	173.391			255	-48.9645			255	93.396			255	19.9443
	254.8	-121.754			254.8	164.131			254.8	-87.142			254.8	100.836			254.8	-38.4908
	254.6	-113.797			254.6	150.035			254.6	-48.9868			254.6	120.044			254.6	26.4465
	254.4	-95.3933			254.4	152.065			254.4	32.4443			254.4	122.241			254.4	44.7632
	254.2	-65.1796			254.2	78.8393			254.2	56.5938			254.2	135.975			254.2	18.0989
	254	-48.4382			254	-15.1907			254	74.4913			254	134.019			254	85.618
	253.8	-61.778			253.8	9.356			253.8	-82.5987			253.8	106.357			253.8	84.9673
	253.6	-40.3254			253.6	8.374			253.6	-207.385			253.6	83.4367			253.6	119
	253.4	-32.3901			253.4	-32.9253			253.4	-48.525			253.4	71.7713			253.4	177.561
	253.2	-31.1301			253.2	22.741			253.2	-71.22			253.2	75.0487			253.2	122.679
	253	-4.75261			253	-34.8747			253	-5.85327			253	104.782			253	65.4663
	252.8	3.51626			252.8	-78.406			252.8	133.84			252.8	121.163			252.8	-9.1044
	252.6	13.2218			252.6	-86.988			252.6	-61.3688			252.6	103.356			252.6	27.6428
	252.4	-1.96228			252.4	-152.699			252.4	-142.702			252.4	73.722			252.4	-42.5456
	252.2	3.13008			252.2	-117.793			252.2	-196.942			252.2	20.413			252.2	-138.005
	252	-32.4541			252	-133.019			252	-222.795			252	-30.0265			252	-135.283
	251.8	-69.8084			251.8	-149.818			251.8	-95.0867			251.8	-43.6525			251.8	-153.449
	251.6	-39.7632			251.6	-77.2727			251.6	61.6943			251.6	-25.7834			251.6	-56.9824
	251.4	-27.1733			251.4	-90.542			251.4	156.571			251.4	2.73061			251.4	191.789
	251.2	-14.1762			251.2	-40.1447			251.2	220.585			251.2	24.5627			251.2	245.386
	251	-21.5981			251	-27.8247			251	82.774			251	35.6646			251	269.767
	250.8	-78.6593			250.8	-18.932			250.8	-24.7152			250.8	18.1051			250.8	163.55
	250.6	-111.814			250.6	-86.384			250.6	-41.4612			250.6	16.9407			250.6	29.4657
	250.4	-110.317			250.4	-132.098			250.4	-49.2309			250.4	33.4132			250.4	-44.4967
	250.2	-114.28			250.2	-132.665			250.2	-1.69881			250.2	40.827			250.2	-71.2607
	250	-108.634			250	-145.887			250	-1.38753			250	55.7513			250	67.468
	249.8	-86.7567			249.8	-102.861			249.8	-103.554			249.8	47.2826			249.8	130.221
	249.6	-124.002			249.6	-92.5273			249.6	-231.846			249.6	17.4057			249.6	94.356
	249.4	-141.997			249.4	-54.062			249.4	-251.029			249.4	25.0107			249.4	69.2013
	249.2	-79.5385			249.2	-46.448			249.2	-188.703			249.2	-3.15786			249.2	-81.726
	249	-78.6743			249	-28.462			249	-126.778			249	1.31673			249	-121.249
	248.8	-91.19			248.8	-43.1953			248.8	-9.33633			248.8	5.97727			248.8	-23.7671
	248.6	-60.8452			248.6	-96.9113			248.6	45.0093			248.6	-6.03515			248.6	22.5383
	248.4	-64.087			248.4	-60.9427			248.4	27.4617			248.4	-0.595398			248.4	46.6939
	248.2	-69.6958			248.2	-24.0087			248.2	-67.576			248.2	-15.4654			248.2	79.8053
	248	6.42751			248	-24.978			248	-104.608			248	-27.1169			248	92.0753
	247.8	-1.54152			247.8	-79.4453			247.8	-256.797			247.8	-43.6183			247.8	117.041
	247.6	-9.381			247.6	-119.672			247.6	-430.131			247.6	-55.382			247.6	107.717
	247.4	-86.0542			247.4	-206.887			247.4	-326.555			247.4	-47.6395			247.4	35.9945
	247.2	-119.412			247.2	-236.905			247.2	-328.312			247.2	-56.816			247.2	-54.8259
	247	-116.479			247	-137.292			247	-237.368			247	-58.0145			247	-99.8127
	246.8	-165			246.8	-183.43			246.8	-193.483			246.8	-68.222			246.8	-171.71
	246.6	-128.977			246.6	-261.2			246.6	-240.413			246.6	-84.4167			246.6	-145.319
	246.4	-148.883			246.4	-256.781			246.4	-212.003			246.4	-108.545			246.4	-51.6011
	246.2	-187.423			246.2	-304.441			246.2	-289.535			246.2	-94.5993			246.2	51.0274
	246	-164.373			246	-297.396			246	-288.761			246	-84.0987			246	106.701
	245.8	-191.518			245.8	-293.775			245.8	-287.049			245.8	-76.488			245.8	116.73
	245.6	-221.541			245.6	-271.602			245.6	-371.686			245.6	-63.5627			245.6	-38.9404
	245.4	-223.757			245.4	-257.743			245.4	-473.124			245.4	-69.4887			245.4	-142.419
	245.2	-283.147			245.2	-278.502			245.2	-563.007			245.2	-79.4427			245.2	-186.977
	245	-308.378			245	-258.72			245	-653.774			245	-55.6193			245	-158.211
	244.8	-301.184			244.8	-296.055			244.8	-886.667			244.8	-70.398			244.8	-102.256
	244.6	-295.065			244.6	-364.113			244.6	-1003.73			244.6	-91.714			244.6	-171.601
	244.4	-297.825			244.4	-359.045			244.4	-1067.11			244.4	-123.094			244.4	-181.801
	244.2	-323.007			244.2	-358.593			244.2	-1139.5			244.2	-213.075			244.2	-228.971
	244	-361.499			244	-393.361			244	-955.553			244	-278.925			244	-237.415
	243.8	-382.192			243.8	-466.189			243.8	-802.773			243.8	-339.101			243.8	-128.087
	243.6	-395.878			243.6	-563.919			243.6	-700.333			243.6	-409.761			243.6	-89.9533
	243.4	-407.612			243.4	-532.211			243.4	-735.887			243.4	-455.247			243.4	-154.144
	243.2	-385.218			243.2	-534.937			243.2	-799.08			243.2	-486.163			243.2	-90.5027
	243	-393.364			243	-549.06			243	-883.927			243	-518.843			243	-214.069
	242.8	-459.166			242.8	-625.002			242.8	-928.527			242.8	-534.59			242.8	-395.402
	242.6	-470.402			242.6	-668.28			242.6	-939.68			242.6	-547.427			242.6	-488.881
	242.4	-541.024			242.4	-685.8			242.4	-912.113			242.4	-570.169			242.4	-582.461
	242.2	-645.016			242.2	-741.48			242.2	-848.66			242.2	-591.628			242.2	-625.722
	242	-723.064			242	-746.173			242	-834.767			242	-639.464			242	-643.311
	241.8	-812.393			241.8	-897.007			241.8	-892.693			241.8	-695.567			241.8	-555.308
	241.6	-872.125			241.6	-1004.62			241.6	-1029.39			241.6	-743.02			241.6	-620.425
	241.4	-900.717			241.4	-1000.31			241.4	-1237.1			241.4	-797.373			241.4	-618.777
	241.2	-919.85			241.2	-1015.1			241.2	-1260.47			241.2	-855.8			241.2	-656.629
	241	-951.475			241	-1022.48			241	-1193.65			241	-888.553			241	-722.16
	240.8	-967.267			240.8	-1030.61			240.8	-1210.17			240.8	-948.813			240.8	-514.701
	240.6	-1007.17			240.6	-1218.91			240.6	-1285.46			240.6	-1017.33			240.6	-535.225
	240.4	-1076.49			240.4	-1450.94			240.4	-1475.05			240.4	-1071.33			240.4	-703.153
	240.2	-1118.63			240.2	-1481.86			240.2	-1704.39			240.2	-1154.19			240.2	-745.507
	240	-1228.21			240	-1670.47			240	-1890.89			240	-1230.29			240	-931.467
	239.8	-1308.25			239.8	-1731.49			239.8	-1977.81			239.8	-1291.73			239.8	-1165.91
	239.6	-1386.53			239.6	-1677.63			239.6	-1942.6			239.6	-1408.09			239.6	-1246.42
	239.4	-1467.12			239.4	-1836.99			239.4	-1930.07			239.4	-1493.41			239.4	-1274.68
	239.2	-1492.31			239.2	-1945.65			239.2	-1835.71			239.2	-1611.87			239.2	-1314.55
	239	-1581.51			239	-2095.05			239	-1808.69			239	-1728.76			239	-1300
	238.8	-1624.34			238.8	-2218.93			238.8	-1809.18			238.8	-1823.74			238.8	-1258.2
	238.6	-1716.67			238.6	-2340.48			238.6	-1836.1			238.6	-1943.42			238.6	-1267.57
	238.4	-1859.03			238.4	-2417.87			238.4	-1956.07			238.4	-2059.62			238.4	-1483.05
	238.2	-1996.88			238.2	-2463.18			238.2	-2064.22			238.2	-2181.53			238.2	-1584.47
	238	-2149.96			238	-2610.09			238	-2398.05			238	-2308.08			238	-1568.51
	237.8	-2288.02			237.8	-2855.81			237.8	-2775.14			237.8	-2450.79			237.8	-1632.48
	237.6	-2422.72			237.6	-3074.39			237.6	-2959.17			237.6	-2554.58			237.6	-1664.3
	237.4	-2538.36			237.4	-3241.53			237.4	-3044.56			237.4	-2695.15			237.4	-1700.09
	237.2	-2594.27			237.2	-3354.07			237.2	-3027.4			237.2	-2873.29			237.2	-1784.99
	237	-2701.63			237	-3441.17			237	-2917.45			237	-3035.29			237	-1889.19
	236.8	-2806.61			236.8	-3600.51			236.8	-2970.3			236.8	-3250.37			236.8	-1866.99
	236.6	-2918.42			236.6	-3728.29			236.6	-3196.49			236.6	-3419.81			236.6	-1966.79
	236.4	-3097.83			236.4	-3984.01			236.4	-3327.87			236.4	-3577.02			236.4	-2145.33
	236.2	-3252.09			236.2	-4301.95			236.2	-3597.77			236.2	-3744.03			236.2	-2368
	236	-3433.18			236	-4569.81			236	-3681.81			236	-3929.6			236	-2586.1
	235.8	-3616.67			235.8	-4786.63			235.8	-3771.96			235.8	-4163.68			235.8	-2616.43
	235.6	-3805.52			235.6	-5030.53			235.6	-3983.82			235.6	-4396.9			235.6	-2639.82
	235.4	-4032.52			235.4	-5287.35			235.4	-4118.63			235.4	-4621.07			235.4	-2598.7
	235.2	-4250			235.2	-5500.35			235.2	-4446.57			235.2	-4845.65			235.2	-2693.22
	235	-4437.68			235	-5965.96			235	-4605.95			235	-5094.35			235	-2848.1
	234.8	-4639.88			234.8	-6302.87			234.8	-4846.91			234.8	-5352.32			234.8	-3102.42
	234.6	-4785.75			234.6	-6646.79			234.6	-5092.96			234.6	-5623.51			234.6	-3334.38
	234.4	-4954.34			234.4	-6984.07			234.4	-5196.85			234.4	-5926.09			234.4	-3412.36
	234.2	-5202.73			234.2	-7218			234.2	-5464.63			234.2	-6183.76			234.2	-3610.38
	234	-5404.34			234	-7521.13			234	-5774.77			234	-6466.24			234	-3658.87
	233.8	-5663.62			233.8	-7826.4			233.8	-6011.05			233.8	-6783.8			233.8	-3650.91
	233.6	-5985.61			233.6	-8138			233.6	-6253.79			233.6	-7074.33			233.6	-3588.33
	233.4	-6224.81			233.4	-8540.87			233.4	-6450.91			233.4	-7390.07			233.4	-3576.17
	233.2	-6514.39			233.2	-8918			233.2	-6577.13			233.2	-7712.07			233.2	-3663.55
	233	-6764.11			233	-9303.73			233	-6847.33			233	-8067.8			233	-3871.21
	232.8	-6971.69			232.8	-9735.13			232.8	-7070			232.8	-8432.13			232.8	-4270.44
	232.6	-7236.8			232.6	-10152.7			232.6	-7394.6			232.6	-8817.2			232.6	-4476.35
	232.4	-7459.82			232.4	-10500.3			232.4	-7613.13			232.4	-9216.07			232.4	-4656.35
	232.2	-7787.26			232.2	-10883.3			232.2	-7762.2			232.2	-9591.4			232.2	-4937.17
	232	-8175.84			232	-11341			232	-7958.4			232	-9988.07			232	-5049.75
	231.8	-8482.25			231.8	-11738.1			231.8	-8401.13			231.8	-10381.3			231.8	-5256.7
	231.6	-8807.42			231.6	-12271.5			231.6	-8694			231.6	-10745.3			231.6	-5299.73
	231.4	-9116.58			231.4	-12750.8			231.4	-8893.87			231.4	-11113.7			231.4	-5399.19
	231.2	-9376.17			231.2	-13201.1			231.2	-9127.53			231.2	-11448.2			231.2	-5421.75
	231	-9671.42			231	-13706.5			231	-9126.8			231	-11814.9			231	-5404.61
	230.8	-9992.33			230.8	-14105.7			230.8	-9419.67			230.8	-12239.3			230.8	-5610.41
	230.6	-10318.5			230.6	-14589.5			230.6	-9649.67			230.6	-12651.7			230.6	-5713.09
	230.4	-10699.5			230.4	-15058			230.4	-9960.67			230.4	-13088.9			230.4	-5911.65
	230.2	-11048.5			230.2	-15507.7			230.2	-10230.1			230.2	-13532			230.2	-6177.82
	230	-11374.1			230	-15979.5			230	-10423.3			230	-13985.5			230	-6411.53
	229.8	-11703.1			229.8	-16557.2			229.8	-10580.3			229.8	-14446.6			229.8	-6639.13
	229.6	-12003.8			229.6	-16936.8			229.6	-10692.6			229.6	-14935.9			229.6	-6795.4
	229.4	-12311.9			229.4	-17338.9			229.4	-10983.9			229.4	-15390.4			229.4	-7115
	229.2	-12620.6			229.2	-17683.7			229.2	-11273.7			229.2	-15786.7			229.2	-7250.67
	229	-12953.5			229	-18041.8			229	-11649.5			229	-16176.2			229	-7429.53
	228.8	-13238.6			228.8	-18457.4			228.8	-12056.9			228.8	-16547.7			228.8	-7497.67
	228.6	-13546.9			228.6	-18816.6			228.6	-12246.7			228.6	-16923.2			228.6	-7403.33
	228.4	-13889.5			228.4	-19322.5			228.4	-12426.3			228.4	-17352.4			228.4	-7431.67
	228.2	-14227.2			228.2	-19713.7			228.2	-12741.5			228.2	-17754.8			228.2	-7624.93
	228	-14549.8			228	-20072.8			228	-12917.7			228	-18201.5			228	-7865.13
	227.8	-14896.2			227.8	-20645.1			227.8	-13146.2			227.8	-18624.1			227.8	-8211.6
	227.6	-15158.6			227.6	-21076			227.6	-13421.8			227.6	-19013.6			227.6	-8320
	227.4	-15395.6			227.4	-21597.7			227.4	-13648.3			227.4	-19462.6			227.4	-8207.13
	227.2	-15622.7			227.2	-22117.8			227.2	-13971.8			227.2	-19809.8			227.2	-8242.07
	227	-15838.3			227	-22558.7			227	-14227.4			227	-20158.1			227	-8264.8
	226.8	-16058.7			226.8	-22903.7			226.8	-14461.5			226.8	-20529.7			226.8	-8406.13
	226.6	-16315.9			226.6	-23194.7			226.6	-14668.4			226.6	-20872.8			226.6	-8729
	226.4	-16620.8			226.4	-23488.5			226.4	-14982.1			226.4	-21223.5			226.4	-8950
	226.2	-16856.1			226.2	-23751.1			226.2	-15164.8			226.2	-21563.9			226.2	-9121.8
	226	-17089.2			226	-24047.5			226	-15352.9			226	-21835.5			226	-9244.53
	225.8	-17305.2			225.8	-24375.3			225.8	-15361.7			225.8	-22119.9			225.8	-9315.8
	225.6	-17482.8			225.6	-24634.7			225.6	-15291.7			225.6	-22398.4			225.6	-9213.13
	225.4	-17684.2			225.4	-24933.5			225.4	-15203.8			225.4	-22656.7			225.4	-9431.93
	225.2	-17940.3			225.2	-25285.8			225.2	-15149.1			225.2	-22927.1			225.2	-9381.07
	225	-18169.6			225	-25537.3			225	-15304.3			225	-23208.3			225	-9467.73
	224.8	-18363.9			224.8	-25803.7			224.8	-15258.6			224.8	-23420.3			224.8	-9786.2
	224.6	-18523.4			224.6	-25968.7			224.6	-15491.7			224.6	-23646.9			224.6	-9624.2
	224.4	-18567.3			224.4	-26029.5			224.4	-15616.1			224.4	-23864.3			224.4	-9819.73
	224.2	-18630.5			224.2	-26037.5			224.2	-15623.9			224.2	-23973			224.2	-9839.87
	224	-18779.4			224	-26238.8			224	-15791.5			224	-24124.5			224	-9730.07
	223.8	-18891.7			223.8	-26468.3			223.8	-15945.2			223.8	-24280.3			223.8	-9781.93
	223.6	-18997.9			223.6	-26714.8			223.6	-15993.9			223.6	-24379.9			223.6	-9653.2
	223.4	-19095.1			223.4	-26890.5			223.4	-16106.7			223.4	-24524.5			223.4	-9853.6
	223.2	-19115			223.2	-27023.1			223.2	-16052			223.2	-24678.8			223.2	-10008.2
	223	-19158.5			223	-27041.4			223	-15997.1			223	-24778.4			223	-10026.9
	222.8	-19270.4			222.8	-27022			222.8	-16213.5			222.8	-24900.3			222.8	-10131.7
	222.6	-19360			222.6	-27079			222.6	-16390.8			222.6	-25008.8			222.6	-9818.87
	222.4	-19352.2			222.4	-27147.1			222.4	-16601			222.4	-25053			222.4	-9658.4
	222.2	-19348.3			222.2	-27171			222.2	-16633			222.2	-25069.3			222.2	-9563.33
	222	-19334.5			222	-27305.1			222	-16411.8			222	-25105.5			222	-9377.27
	221.8	-19260			221.8	-27444.2			221.8	-16298.7			221.8	-25093.5			221.8	-9817.67
	221.6	-19274.8			221.6	-27488.2			221.6	-16226.5			221.6	-25070.7			221.6	-9980.2
	221.4	-19303.4			221.4	-27402.3			221.4	-16445.5			221.4	-25092.6			221.4	-10155.7
	221.2	-19315.6			221.2	-27256.6			221.2	-16524.1			221.2	-25029.4			221.2	-10286.1
	221	-19377.7			221	-27177.8			221	-16637.3			221	-25006.9			221	-9980.4
	220.8	-19473.2			220.8	-27171.8			220.8	-16729.6			220.8	-24983.2			220.8	-9726.33
	220.6	-19464.2			220.6	-27255.9			220.6	-16566.1			220.6	-24945.9			220.6	-9322.73
	220.4	-19375.2			220.4	-27333.9			220.4	-16413.5			220.4	-24917.7			220.4	-9313.13
	220.2	-19266.9			220.2	-27356.3			220.2	-16300			220.2	-24847.7			220.2	-9406.13
	220	-19144.1			220	-27088.7			220	-16296.6			220	-24795.8			220	-9520.87
	219.8	-19015.8			219.8	-26970.1			219.8	-16211.7			219.8	-24691.6			219.8	-9744.4
	219.6	-18929.3			219.6	-26942.5			219.6	-16336.7			219.6	-24607.1			219.6	-9772
	219.4	-18890.5			219.4	-26764.5			219.4	-16311.7			219.4	-24519.4			219.4	-9862.53
	219.2	-18817.6			219.2	-26746.7			219.2	-16101.5			219.2	-24449.2			219.2	-9750.6
	219	-18772.9			219	-26539.8			219	-16170.3			219	-24382.5			219	-9634.4
	218.8	-18804.9			218.8	-26277.8			218.8	-15909.3			218.8	-24300.9			218.8	-9605.2
	218.6	-18745.3			218.6	-26084.7			218.6	-15805.1			218.6	-24194.9			218.6	-9356.53
	218.4	-18597.9			218.4	-25933.5			218.4	-15905.6			218.4	-24066.7			218.4	-9242.27
	218.2	-18465			218.2	-25921.9			218.2	-15710.1			218.2	-23878.5			218.2	-9207.2
	218	-18296			218	-25838.3			218	-15726.8			218	-23745.7			218	-9247
	217.8	-18121.7			217.8	-25794.8			217.8	-15975.4			217.8	-23651.3			217.8	-9410.8
	217.6	-18054.4			217.6	-25742.9			217.6	-16044.7			217.6	-23583.3			217.6	-9551.67
	217.4	-17963.7			217.4	-25545.5			217.4	-16133.6			217.4	-23574.5			217.4	-9657.4
	217.2	-17865.7			217.2	-25481.7			217.2	-16133.1			217.2	-23539.7			217.2	-9434.6
	217	-17862.5			217	-25500.1			217	-15906.9			217	-23482			217	-9182.4
	216.8	-17768.6			216.8	-25299.8			216.8	-15524.1			216.8	-23337.4			216.8	-9086.6
	216.6	-17730.2			216.6	-25191.5			216.6	-15315.5			216.6	-23181.7			216.6	-8918.73
	216.4	-17689.6			216.4	-25044.5			216.4	-15390.9			216.4	-22991.5			216.4	-9031.4
	216.2	-17581.4			216.2	-24812.3			216.2	-15447.2			216.2	-22813.5			216.2	-9436.6
	216	-17503.4			216	-24586.9			216	-15473.4			216	-22637.3			216	-9535.93
	215.8	-17401			215.8	-24499.3			215.8	-15435			215.8	-22506.3			215.8	-9717.47
	215.6	-17369.1			215.6	-24475.5			215.6	-15327.2			215.6	-22392.2			215.6	-9915.8
	215.4	-17327.4			215.4	-24338.5			215.4	-15194.6			215.4	-22288.8			215.4	-9809.47
	215.2	-17308.4			215.2	-24367.9			215.2	-14998.3			215.2	-22272.9			215.2	-9779.27
	215	-17246.4			215	-24435.7			215	-15010.6			215	-22250.3			215	-9758.93
	214.8	-17169			214.8	-24342.3			214.8	-15049.3			214.8	-22221.2			214.8	-9773.07
	214.6	-17024.9			214.6	-24305.1			214.6	-15090.9			214.6	-22174.9			214.6	-9648.8
	214.4	-16930.9			214.4	-24188.2			214.4	-15144.9			214.4	-22081.6			214.4	-9407
	214.2	-16944			214.2	-24017.9			214.2	-14966.1			214.2	-21983.3			214.2	-9515.93
	214	-16981.5			214	-24003.3			214	-14517.7			214	-21872.9			214	-9462.4
	213.8	-16982.7			213.8	-23950.2			213.8	-14471.7			213.8	-21798.9			213.8	-9535.07
	213.6	-16971.7			213.6	-23900.9			213.6	-14864.7			213.6	-21783.3			213.6	-9985.13
	213.4	-16879.2			213.4	-23895.5			213.4	-15404.2			213.4	-21738.5			213.4	-9930.07
	213.2	-16794.2			213.2	-23780.8			213.2	-15888.6			213.2	-21707.1			213.2	-9922.73
	213	-16853.7			213	-23723.7			213	-15965.9			213	-21737.1			213	-10127.5
	212.8	-16969.2			212.8	-23679.1			212.8	-15691.7			212.8	-21766.1			212.8	-10169.9
	212.6	-17058.6			212.6	-23858.3			212.6	-15464.2			212.6	-21861.5			212.6	-10365.8
	212.4	-17112.5			212.4	-23994.7			212.4	-15586			212.4	-21993.8			212.4	-10519.9
	212.2	-17125.7			212.2	-24083			212.2	-16062.7			212.2	-22111			212.2	-10418.7
	212	-17202.2			212	-24187.2			212	-16597.3			212	-22195.5			212	-10327.3
	211.8	-17290.7			211.8	-24095.2			211.8	-16894.5			211.8	-22205.5			211.8	-10367.1
	211.6	-17387.2			211.6	-23932.7			211.6	-16872.3			211.6	-22191.4			211.6	-10467.3
	211.4	-17499.2			211.4	-23810			211.4	-16823.5			211.4	-22223.8			211.4	-10772.9
	211.2	-17610.4			211.2	-23763.5			211.2	-16916.2			211.2	-22288.9			211.2	-11075.5
	211	-17741.4			211	-23779			211	-17116.2			211	-22404.3			211	-11178.4
	210.8	-17942.1			210.8	-23932.1			210.8	-17113.1			210.8	-22620.7			210.8	-11496.7
	210.6	-18110.8			210.6	-24241.6			210.6	-17266.5			210.6	-22815.5			210.6	-11741.1
	210.4	-18331.8			210.4	-24520.9			210.4	-17236.5			210.4	-22969.9			210.4	-12240.9
	210.2	-18462			210.2	-24726.9			210.2	-17345.6			210.2	-23127.1			210.2	-12664.6
	210	-18588.2			210	-25025.7			210	-17658.2			210	-23334.4			210	-12688.8
	209.8	-18778.7			209.8	-25201.8			209.8	-17782.6			209.8	-23537.6			209.8	-12756.4
	209.6	-18938			209.6	-25542.1			209.6	-18056.7			209.6	-23755.9			209.6	-12534.7
	209.4	-19131.4			209.4	-25766.5			209.4	-18346.9			209.4	-24053			209.4	-12698.1
	209.2	-19365.1			209.2	-25916.5			209.2	-18922.3			209.2	-24286.2			209.2	-13130.6
	209	-19575.7			209	-26063.8			209	-19358.3			209	-24583.5			209	-13909.8
	208.8	-19802.9			208.8	-26127.2			208.8	-19557.3			208.8	-24833			208.8	-14508.1
	208.6	-20032.6			208.6	-26342.1			208.6	-19176.6			208.6	-25091			208.6	-14692.7
	208.4	-20281.2			208.4	-26348.2			208.4	-18981.1			208.4	-25340.3			208.4	-15105.2
	208.2	-20614.7			208.2	-26787.3			208.2	-18954.7			208.2	-25631.3			208.2	-14984.3
	208	-20859			208	-26930.9			208	-19034.6			208	-25977.9			208	-15220.2
	207.8	-21071.8			207.8	-27069.4			207.8	-19744.1			207.8	-26264.4			207.8	-15648.2
	207.6	-21297.3			207.6	-27327.8			207.6	-20496.5			207.6	-26533.8			207.6	-16450.4
	207.4	-21406.2			207.4	-27182.2			207.4	-21004.4			207.4	-26757.2			207.4	-16650.1
	207.2	-21565.9			207.2	-27131.5			207.2	-21275.9			207.2	-26925.3			207.2	-17030
	207	-21742.2			207	-27065.5			207	-21384.5			207	-27103.1			207	-17182.3
	206.8	-21791.2			206.8	-26852.3			206.8	-21026			206.8	-27296.7			206.8	-17232.7
	206.6	-21859.3			206.6	-26730.7			206.6	-20800.9			206.6	-27451.2			206.6	-17750.7
	206.4	-21865.7			206.4	-26458			206.4	-20738.1			206.4	-27614.5			206.4	-18429.6
	206.2	-21873.4			206.2	-26496			206.2	-20813.3			206.2	-27687.1			206.2	-18877.6
	206	-21933.3			206	-26395.7			206	-21179.5			206	-27639.5			206	-19267.7
	205.8	-21957.2			205.8	-26264.3			205.8	-21661.3			205.8	-27592			205.8	-19277.6
	205.6	-21928.2			205.6	-26198.7			205.6	-21418.1			205.6	-27535.6			205.6	-19270.1
	205.4	-21796.9			205.4	-25737.5			205.4	-21191.1			205.4	-27381.5			205.4	-19612.2
	205.2	-21606.5			205.2	-25422.4			205.2	-20738.6			205.2	-27233.3			205.2	-19896.9
	205	-21341.2			205	-24999			205	-20202.9			205	-27032			205	-19868.1
	204.8	-21047			204.8	-24291.8			204.8	-20087.6			204.8	-26742.1			204.8	-20346
	204.6	-20782.1			204.6	-23739.3			204.6	-19889.8			204.6	-26495			204.6	-20488.5
	204.4	-20419.2			204.4	-23060.1			204.4	-19752.8			204.4	-26248.3			204.4	-20667.1
	204.2	-20049.2			204.2	-22300.4			204.2	-19759.7			204.2	-25860.5			204.2	-20985.7
	204	-19646.2			204	-21747.5			204	-19355.9			204	-25442.4			204	-20658.9
	203.8	-19156			203.8	-21099.7			203.8	-19585.5			203.8	-24915.4			203.8	-20505.5
	203.6	-18828.2			203.6	-20383.1			203.6	-19432.6			203.6	-24452.7			203.6	-20295.1
	203.4	-18358.8			203.4	-19469.9			203.4	-18647.2			203.4	-24043.9			203.4	-20527.1
	203.2	-17880.4			203.2	-18631.6			203.2	-18233.3			203.2	-23594.9			203.2	-20918.7
	203	-17412.6			203	-17653.2			203	-17228.9			203	-23014.3			203	-21326.9
	202.8	-16877.4			202.8	-16863.8			202.8	-16461.3			202.8	-22369.8			202.8	-21561.5
	202.6	-16321.2			202.6	-15988.1			202.6	-16439.7			202.6	-21638.3			202.6	-21327.7
	202.4	-15754.3			202.4	-15017			202.4	-15696.9			202.4	-20814.9			202.4	-21487.9
	202.2	-15081.7			202.2	-14080.7			202.2	-15275.7			202.2	-20119.5			202.2	-21497.5
	202	-14320.2			202	-12924.3			202	-15222.1			202	-19356.7			202	-21506.5
	201.8	-13655.4			201.8	-11986.1			201.8	-14491.7			201.8	-18601.9			201.8	-21553.6
	201.6	-12937.5			201.6	-10956.3			201.6	-13793			201.6	-17918.1			201.6	-21087.7
	201.4	-12308.4			201.4	-9874.4			201.4	-13223.1			201.4	-17076.3			201.4	-21250.1
	201.2	-11526.5			201.2	-8685.6			201.2	-12844.9			201.2	-16127.9			201.2	-20369.7
	201	-10762.8			201	-7189.07			201	-12186.1			201	-15227.5			201	-20119.1
	200.8	-9888.5			200.8	-5823.05			200.8	-11793.9			200.8	-14228.3			200.8	-20026.5
	200.6	-9141.67			200.6	-4439.85			200.6	-11561.3			200.6	-13266.6			200.6	-19238.9
	200.4	-8455.5			200.4	-3107.35			200.4	-10152.7			200.4	-12270.8			200.4	-18730.9
	200.2	-7392.02			200.2	-1632.21			200.2	-8706.87			200.2	-11285.6			200.2	-18204.5
	200	-6433.47			200	-390.607			200	-7643			200	-10185.3			200	-18246.8
	199.8	-5241.14			199.8	509.895			199.8	-5997.82			199.8	-9020.07			199.8	-18610.5
	199.6	-4121.73			199.6	1734.36			199.6	-4551.79			199.6	-7840.6			199.6	-19085.6
	199.4	-3288.44			199.4	2678.15			199.4	-3922.43			199.4	-6593.39			199.4	-18869.9
	199.2	-2220.53			199.2	4109.07			199.2	-2664.41			199.2	-5292.57			199.2	-17876.1
	199	-1264.27			199	6300.71			199	-2398.72			199	-3979.82			199	-17066
	198.8	-82.0871			198.8	8271.67			198.8	-2318.99			198.8	-2570.72			198.8	-16638.6
	198.6	1189.93			198.6	9885.4			198.6	-1013.25			198.6	-1059.99			198.6	-16021.9
	198.4	2245.12			198.4	11823.7			198.4	53.1352			198.4	330.557			198.4	-14573.3
	198.2	3153.44			198.2	13765.1			198.2	1831.31			198.2	1764.94			198.2	-13729.9
	198	4241.55			198	15211.8			198	2398.93			198	3055.67			198	-12796.3
	197.8	5537.17			197.8	16688.4			197.8	2439.71			197.8	4447.88			197.8	-12836.3
	197.6	6876.01			197.6	18202.5			197.6	2577.87			197.6	6126.33			197.6	-14026
	197.4	8571			197.4	19461.7			197.4	2634.26			197.4	7675.33			197.4	-14360.5
	197.2	9992.33			197.2	21082.5			197.2	4603.75			197.2	9561.07			197.2	-13740.9
	197	11203.2			197	23334			197	6125.81			197	11115.6			197	-12818.8
	196.8	12450.7			196.8	24976.1			196.8	8582.27			196.8	12688.1			196.8	-11260.3
	196.6	13322.4			196.6	26668			196.6	10625.9			196.6	14399.7			196.6	-8881.6
	196.4	14438			196.4	28861.5			196.4	10605.2			196.4	15963.5			196.4	-8310.33
	196.2	15893.3			196.2	30434.3			196.2	11545.5			196.2	17652.5			196.2	-7361.6
	196	16888			196	32653.4			196	13084.1			196	19576.2			196	-7576.67
	195.8	17933			195.8	34494.3			195.8	13627			195.8	21474.7			195.8	-7934.53
	195.6	19002.4			195.6	35997.3			195.6	14165.6			195.6	23361.6			195.6	-7413.33
	195.4	19412.7			195.4	36949.7			195.4	15742.1			195.4	25140.9			195.4	-7806.13
	195.2	20230.5			195.2	37619.9			195.2	14236.2			195.2	26461.8			195.2	-6541.73
	195	20935.5			195	38237.8			195	15096.5			195	27855.6			195	-5347.61
	194.8	21782.8			194.8	39098.2			194.8	14866.4			194.8	29491.6			194.8	-4970.76
	194.6	22739.1			194.6	41063.5			194.6	16439.1			194.6	30942.9			194.6	-4585.59
	194.4	23438.8			194.4	42712.4			194.4	18937.9			194.4	32624			194.4	-3987.08
	194.2	23836.6			194.2	44814.9			194.2	18694.5			194.2	33989.2			194.2	-3323.64
	194	24094.7			194	44949.7			194	20825.4			194	34867.2			194	-4011.08
	193.8	24440			193.8	44881.9			193.8	22449.7			193.8	35769			193.8	-1681.75
	193.6	24782.1			193.6	44314.9			193.6	21477.3			193.6	36728.7			193.6	-1060.92
	193.4	25007.7			193.4	43103.3			193.4	19717.3			193.4	37424.1			193.4	-1517.85
	193.2	24991.8			193.2	41667.2			193.2	20285.3			193.2	38385.5			193.2	-469.305
	193	24609.6			193	41717.7			193	20058.3			193	39244			193	220.799
	192.8	23928.2			192.8	42759.5			192.8	20631.5			192.8	40163.7			192.8	712.233
	192.6	22703.1			192.6	42751.4			192.6	23931.4			192.6	41176.4			192.6	1762.79
	192.4	21881.8			192.4	42252.9			192.4	20181.3			192.4	41884.3			192.4	3235.67
	192.2	20703.7			192.2	41750			192.2	15874.4			192.2	42753.7			192.2	2930.95
	192	19227			192	41194.7			192	14171.9			192	43546.8			192	2133.63
	191.8	18465			191.8	40866.9			191.8	12640.2			191.8	44111.7			191.8	2522.65
	191.6	18109.7			191.6	40692.1			191.6	9211			191.6	44546.7			191.6	3259.67
	191.4	18039.2			191.4	40579.3			191.4	8976.87			191.4	44952.7			191.4	3698.29
	191.2	18388.9			191.2	39961			191.2	5298.06			191.2	44744.3			191.2	4306.12
	191	18354.9			191	37033.5			191	-254.262			191	44685.9			191	5613.43
	190.8	16855.6			190.8	36136.1			190.8	5226.87			190.8	45105.4			190.8	5251.05
	190.6	15301.3			190.6	32279.1			190.6	7581.6			190.6	45510.7			190.6	5860.81
	190.4	13767.4			190.4	28597.6			190.4	11086.3			190.4	45803.2			190.4	8340.87
	190.2	11856.8			190.2	23049.5			190.2	18242.1			190.2	46174.1			190.2	8976.13
	190	11947.9			190	16988.4			190	21668.9			190	46417.3			190	9644.47

## Sheet: Figure 1e
Figure 1e
	P3-7_3 Thermal denaturation
	Temp (K) :	278	288	298	308	318	328	338	348	358	368		278 K after T denaturation
	Wavelength (nm)	MRE (deg cm2 dmol-1)	MRE (deg cm2 dmol-1)	MRE (deg cm2 dmol-1)	MRE (deg cm2 dmol-1)	MRE (deg cm2 dmol-1)	MRE (deg cm2 dmol-1)	MRE (deg cm2 dmol-1)	MRE (deg cm2 dmol-1)	MRE (deg cm2 dmol-1)	MRE (deg cm2 dmol-1)		MRE (deg cm2 dmol-1)
	260	303.799	109.914	-256.761	-142.773	36.2345	23.6369	-245.495	-114.225	-110.777	-130.635		99.7073
	259.8	281.677	65.3585	-235.95	-158.622	-71.936	-68.852	-148.11	-79.0367	-159.707	-106.114		68.7853
	259.6	319.145	134.015	-196.59	-69.2687	-16.0258	-165.68	-67.3787	-139.009	-116.539	-184.117		16.531
	259.4	280.843	75.4047	-55.249	-11.5194	33.7361	-137.007	-177.848	-175.222	-204.612	-174.695		-12.7543
	259.2	180.273	58.5632	-57.0435	78.0133	-77.3967	50.1343	-224.555	-147.249	-288.2	-260.278		-160.897
	259	148.559	33.9986	-51.001	76.7413	-24.0397	254.809	-254.509	-185.62	-305.67	-393.587		-234.609
	258.8	58.6589	2.17489	22.3409	177.059	-107.302	268.054	-240.587	-146.008	-358.604	-346.877		-239.178
	258.6	-13.1266	123.576	-68.142	117.715	-134.729	306.277	-199.052	-163.367	-265.835	-462.87		-190.721
	258.4	-29.9479	295.081	-109.959	109.786	-169.68	188.879	-250.787	-95.1353	-28.8941	-441.492		-72.8427
	258.2	-28.1393	395.229	-84.418	97.866	-241.514	13.9445	-313.295	-324.115	29.9276	-244.332		14.8383
	258	27.5981	411.688	-105.213	-16.3065	-133.728	56.3415	-414.247	-457.515	17.2099	-247.955		53.2077
	257.8	36.7391	312.98	-34.2265	5.21443	-9.27533	-99.04	-287.012	-378.101	-34.5703	-143.075		80.0693
	257.6	18.5628	216.451	3.19214	69.476	-53.0945	-265.576	-238.523	-446.126	-225.126	-51.9226		100.095
	257.4	29.3416	150.431	-18.4204	54.1483	-93.4873	-248.48	-247.909	-248.533	-246.582	-61.6211		120.013
	257.2	70.42	38.3179	42.4683	93.0867	-153.343	-270.87	-193.294	-108.061	-333.523	-206.895		70.9
	257	3.10262	73.466	52.9215	-45.2047	-285.494	-306.704	-272.644	-90.7187	-333.891	-191.98		-21.9245
	256.8	-38.4135	70.752	37.4431	-172.671	-260.473	-118.565	-234.676	-37.8133	-329.075	-172.154		-68.0447
	256.6	-48.7589	70.06	55.1005	-195.884	-164.022	-106.219	-122.811	-44.2851	-406.997	-156.745		-90.972
	256.4	44.8181	118.671	-77.5247	-240.841	-241.406	-65.094	-125.439	-83.028	-213.965	-141.852		8.83653
	256.2	206.256	172.595	-81.8727	-45.9595	-258.494	66.85	-90.4233	-146.483	-285.624	-295.752		126.619
	256	429.309	116.935	-9.33633	22.6501	-257.847	93.26	-174.528	-368.911	-306.488	-254.079		71.6973
	255.8	433.028	-33.7769	64.4959	-36.5397	-300.476	44.0572	-217.93	-386.581	-314.557	-241.388		57.704
	255.6	333.765	10.4207	138.22	48.9075	-202.043	-51.2655	-183.805	-430.133	-478.593	-144.771		-27.2807
	255.4	171.513	7.16753	5.80851	-18.4489	-104.395	-122.441	-174.876	-282.707	-458.911	22.2453		-114.487
	255.2	6.22762	11.2956	-84.2307	-53.1861	-29.7791	-192.444	-113.285	-88.3467	-437.437	44.5536		-32.725
	255	-21.0999	-67.0067	-303.113	-48.9645	85.2887	-121.283	-10.5428	-14.2477	-323.655	-73.4253		-21.148
	254.8	-80.536	-187.171	-405.933	-87.142	77.002	-26.8249	86.2813	41.8884	-217.491	-69.098		-43.8246
	254.6	-128.08	-253.735	-300.926	-48.9868	-36.3749	-29.0487	211.143	-89.6567	-254.118	-12.5793		-81.726
	254.4	-186.096	-236.889	-175.639	32.4443	-33.9254	-148.012	135.917	-224.51	-152.029	-87.6727		-122.682
	254.2	-221.675	-32.7128	-70.274	56.5938	-111.479	-240.452	62.4105	-258.443	-219.371	-116.837		-143.539
	254	-254.639	157.511	125.942	74.4913	-117.454	-229.637	-121.147	-375.462	-207.277	-222.54		-142.62
	253.8	-205.652	189.813	174.117	-82.5987	-50.4252	-235.62	-281.443	-328.05	-127.671	-508.834		-102.657
	253.6	-94.5027	172.406	122.025	-207.385	-46.9605	-130.611	-320.5	-189.61	-118.013	-506.364		-112.462
	253.4	-73.33	106.238	88.312	-48.525	-1.68457	-61.3119	-328.892	-88.3607	-165.709	-444.419		-47.1897
	253.2	-5.79631	-23.8891	4.99878	-71.22	-3.58277	-127.627	-373.122	74.8227	-137.262	-423.702		-33.4113
	253	9.97927	-5.04761	-62.3169	-5.85327	23.8688	-266.63	-347.855	136.027	-160.823	-280.495		-36.6441
	252.8	-58.2682	43.5445	-126.737	133.84	21.9503	-257.723	-316.734	172.427	-233.952	-252.232		-10.515
	252.6	-14.3473	65.4033	-197.894	-61.3688	-149.377	-302.567	-214.166	70.3047	-263.757	-267.063		-80.3733
	252.4	-1.84529	-23.1689	-206.144	-142.702	-176.874	-307.617	-116.819	-202.441	-293.443	-193.233		-35.515
	252.2	-15.4826	-24.1618	-219.887	-196.942	-234.609	-208.535	-48.527	-192.228	-381.824	-215.881		13.1653
	252	-6.38835	23.9746	-212.907	-222.795	-208.498	-250.334	22.9513	-209.005	-396.439	-171.141		55.0727
	251.8	-43.8558	171.761	-187.563	-95.0867	-144.09	-162.123	30.5115	-311.987	-470.141	-169.112		57.3554
	251.6	-74.3347	323.153	-147.337	61.6943	-188.666	-12.8438	-4.76278	-300.377	-484.09	-147.947		65.9811
	251.4	-33.8684	162.221	-54.9561	156.571	-178.91	-26.3061	-138.525	-421.653	-476.021	-45.2881		107.086
	251.2	-45.2718	-37.3087	94.8387	220.585	-93.864	11.9731	-254.421	-454.352	-495.579	-77.258		112.169
	251	94.5107	-234.849	244.835	82.774	-90.1813	-85.0507	-263.987	-236.926	-565.877	-27.9826		130.068
	250.8	106.848	-356.067	217.906	-24.7152	-114.417	-207.562	-303.481	-98.7933	-577.842	-43.1559		134.627
	250.6	95.0687	-240.153	221.81	-41.4612	-220.644	-242.749	-219.456	47.8495	-688.4	-122.77		141.686
	250.4	157.335	-8.76467	164.868	-49.2309	-457.235	-245.117	-207.436	78.2107	-879.16	-131.372		110.286
	250.2	26.2634	36.1817	113.391	-1.69881	-500.578	-262.614	-297.605	-154.801	-891.84	-110.714		125.775
	250	-126.511	57.3913	127.439	-1.38753	-427.507	-411.426	-316.005	-195.05	-892.767	-164.999		142.291
	249.8	-127.142	120.667	148.969	-103.554	-292.777	-534.379	-296.413	-228.666	-768.707	-221.281		87.2227
	249.6	-143.453	-32.7108	84.78	-231.846	-236.924	-490.949	-244.055	-269.627	-574.567	-362.138		32.0957
	249.4	-142.959	-88.434	-60.9436	-251.029	-227.079	-508.667	-161.676	-115.973	-491.075	-473.083		-78.9247
	249.2	-197.046	-51.5137	-76.0373	-188.703	-290.525	-377.486	-164.773	-29.2073	-404.081	-453.074		-92.9553
	249	-137.463	-32.9956	-149.389	-126.778	-467.318	-305.306	-66.4632	-160.614	-367.328	-428.788		-77.65
	248.8	-295.205	45.52	-189.168	-9.33633	-417.897	-457.011	14.7237	-309.888	-425.47	-420.827		-128.743
	248.6	-309.324	65.4012	-93.9313	45.0093	-472.178	-427.323	54.5777	-434.101	-413.572	-421.377		-66.5629
	248.4	-101.536	103.207	-170.965	27.4617	-437.307	-452.295	141.168	-483.531	-405.308	-466.181		-64.2449
	248.2	-11.9263	143.493	-274.081	-67.576	-236.904	-471.415	78.4833	-353.859	-470.901	-518.185		-133.978
	248	76.9633	115.029	-352.029	-104.608	-295.398	-368.463	-9.88567	-374.093	-555.105	-502.224		-14.3935
	247.8	60.3861	73.948	-349.872	-256.797	-241.73	-344.031	-172.178	-393.85	-540.601	-462.997		13.5742
	247.6	-94.2727	33.9986	-174.909	-430.131	-165.945	-287.583	-202.236	-397.723	-556.281	-596.999		7.3988
	247.4	-137.689	-25.1445	-94.1633	-326.555	-180.261	-132.951	-260.142	-497.302	-564.535	-669.84		42.6934
	247.2	-195.451	-51.4689	14.7278	-328.312	-171.387	-172.963	-253.29	-371.657	-436.141	-641.251		-0.544569
	247	-107.409	114.26	103.681	-237.368	-187.612	-231.575	-261.007	-316.752	-434.086	-778.02		-77.7467
	246.8	-77.5613	79.1873	-21.6715	-193.483	-270.618	-357.003	-372.866	-496.485	-447.081	-690.98		-85.0873
	246.6	-74.1313	43.5628	-174.575	-240.413	-221.497	-618.897	-429.126	-619.69	-507.9	-745.7		-85.0887
	246.4	-136.613	63.09	-305.487	-212.003	-103.803	-589.417	-468.766	-760.233	-640.265	-789.087		-134.056
	246.2	-177.724	-184.627	-523.641	-289.535	-16.2903	-664.459	-520.243	-890.793	-707.947	-680.507		-92.806
	246	-91.638	-289.156	-521.704	-288.761	17.9118	-560.163	-531.132	-748.493	-760.687	-764.753		-43.6388
	245.8	-74.5847	-284.509	-439.431	-287.049	-200.246	-440.228	-585.618	-589.84	-701.493	-834.88		-93.4453
	245.6	-142.578	-329.374	-300.061	-371.686	-333.84	-380.408	-696.547	-506.171	-537.508	-924.773		-144.105
	245.4	-227.848	-188.552	-169.287	-473.124	-417.93	-278.927	-673.373	-428.766	-434.927	-1033.59		-201.905
	245.2	-300.018	-128.882	-57.9671	-563.007	-487.958	-318.589	-659.765	-488.641	-360.484	-974		-311.199
	245	-364.502	-130.068	-84.1713	-653.774	-398.132	-307.772	-658.875	-528.611	-458.014	-778.66		-359
	244.8	-364.295	-204.283	-103.312	-886.667	-328.689	-332.548	-697.28	-676.533	-638.649	-673.833		-480.037
	244.6	-395.345	-203.597	-193.671	-1003.73	-428.497	-363.548	-826.08	-745.127	-720.487	-630.013		-429.778
	244.4	-435.86	-195.111	-313.725	-1067.11	-479.679	-501.981	-818.893	-871.84	-905.813	-824.493		-492.377
	244.2	-469.967	-310.707	-381.604	-1139.5	-621.787	-508.15	-833.3	-874.113	-979.273	-912.753		-569.753
	244	-451.107	-517.206	-368.537	-955.553	-690.567	-575.265	-831.487	-928.44	-964.873	-921.007		-416.467
	243.8	-289.899	-644.393	-457.033	-802.773	-694.407	-575.118	-638.825	-927.887	-998.267	-840.853		-489.913
	243.6	-280.855	-743.66	-360.917	-700.333	-646.035	-524.66	-643.032	-981.92	-977.28	-728.387		-491.95
	243.4	-361.157	-812.013	-327.151	-735.887	-622.559	-662.022	-619.572	-1099.75	-933.3	-775.593		-534.201
	243.2	-401.963	-696.593	-419.657	-799.08	-759.2	-737.707	-756.613	-995.087	-1051.33	-832.58		-628.855
	243	-531.704	-623.641	-402.651	-883.927	-782.027	-832.38	-889.787	-990.38	-1259.62	-881.427		-717.273
	242.8	-746.54	-768.733	-583.594	-928.527	-812.88	-790.893	-848.387	-1043.03	-1192.26	-1099.49		-745.193
	242.6	-827.407	-910.293	-642.682	-939.68	-714.18	-736.14	-851.327	-1048.84	-1229.37	-1225.53		-763.28
	242.4	-876.587	-816.053	-797.953	-912.113	-684.847	-676.28	-772.887	-1157.67	-1301.9	-1369.72		-834.247
	242.2	-841.633	-885.433	-839.453	-848.66	-718.26	-722.247	-761.707	-1264.75	-1121.88	-1418.68		-850.207
	242	-824.947	-803.433	-878.853	-834.767	-909.633	-744.547	-884.493	-1259.71	-1172.35	-1487.34		-949.707
	241.8	-868.393	-877.027	-993.16	-892.693	-1048.5	-883.387	-1039.29	-1303.7	-1250.11	-1527.22		-964.407
	241.6	-913.74	-1027.55	-1006.46	-1029.39	-1167.66	-1082.59	-1148.81	-1306.12	-1213.63	-1557.58		-925.7
	241.4	-1116.59	-1237.57	-1103.49	-1237.1	-1243.24	-1099.75	-1127.08	-1290.3	-1358.97	-1645.7		-970.067
	241.2	-1214.17	-1354	-1236.9	-1260.47	-1230.94	-1336.45	-1075.61	-1219.81	-1421.13	-1538.47		-945.533
	241	-1286.19	-1324.14	-1301.54	-1193.65	-1247.81	-1412.03	-1081.16	-1168.1	-1615.92	-1379.13		-978.587
	240.8	-1211.29	-1168.66	-1448.49	-1210.17	-1259.69	-1383.94	-1064.39	-1225.01	-1716.05	-1403.19		-1128.59
	240.6	-1181.95	-1050.51	-1447.16	-1285.46	-1141.35	-1508.67	-1071.96	-1353.52	-1763.3	-1329.21		-1248.67
	240.4	-1164.05	-1114.17	-1293.55	-1475.05	-1103.53	-1524.53	-1170.57	-1384.67	-1803.45	-1551.81		-1400.67
	240.2	-1169.31	-1300.39	-1181.83	-1704.39	-1140.43	-1506.76	-1174.98	-1351.41	-1762.99	-1856.55		-1586.15
	240	-1359.59	-1605.09	-1216.15	-1890.89	-1284.61	-1611.66	-1125.81	-1391.39	-1756.23	-2027.87		-1680.1
	239.8	-1530.87	-1739.02	-1263.71	-1977.81	-1543.73	-1728.55	-1285.54	-1343.16	-1786.97	-2261.84		-1802.35
	239.6	-1620.8	-1858.19	-1458.23	-1942.6	-1668.09	-1889.56	-1427.29	-1406.82	-1898.17	-2273.37		-1950.23
	239.4	-1720.69	-1871.97	-1794.81	-1930.07	-1833.45	-2024.97	-1530	-1759.97	-2031.14	-2236.43		-2057.14
	239.2	-1920.63	-1948.89	-1852.58	-1835.71	-1949.02	-1943.56	-1651.31	-1939.87	-2149.65	-2140.62		-2223.7
	239	-2088.97	-2142.95	-2202.3	-1808.69	-1953.26	-1967.38	-1887.93	-2065.65	-2143.59	-2050.93		-2355.84
	238.8	-2200.35	-2239.04	-2427.17	-1809.18	-2083.32	-1923.45	-1952.88	-2156.73	-2130.88	-2037.04		-2387.74
	238.6	-2296.79	-2284.85	-2541.4	-1836.1	-2116.61	-1820.06	-2011.12	-2203.47	-2023.43	-2025.44		-2460.38
	238.4	-2392.41	-2189.51	-2684.87	-1956.07	-2219.72	-2069.67	-2217.16	-2274	-1904.26	-2169.74		-2539.06
	238.2	-2583.75	-2273.97	-2528.91	-2064.22	-2216.13	-2213.53	-2081.06	-2299.17	-2002.91	-2311.01		-2592.16
	238	-2727.74	-2617.39	-2524.85	-2398.05	-2232.99	-2137.36	-2069.2	-2421.53	-1932.22	-2504.88		-2765.87
	237.8	-2960.37	-2747.35	-2583.03	-2775.14	-2278.35	-2145.43	-2326.37	-2421.03	-1924.21	-2675.48		-3005.21
	237.6	-3057.27	-2959.41	-2894.29	-2959.17	-2306.69	-2102.91	-2417.57	-2403.05	-2044.31	-2661.33		-3215.17
	237.4	-3288.39	-2941.2	-3251.88	-3044.56	-2377.95	-2100.29	-2650.57	-2451.61	-2091	-2679.39		-3526.62
	237.2	-3552.59	-2844.73	-3407.23	-3027.4	-2503.84	-2321.44	-2852.21	-2380.03	-2232.87	-2771.31		-3691.49
	237	-3762.87	-3034.65	-3655.21	-2917.45	-2715.95	-2610.42	-2927.87	-2513.02	-2438.81	-2765.24		-3831.73
	236.8	-4017.93	-3289.85	-3712.39	-2970.3	-2704.78	-2819.28	-3095.21	-2474.95	-2466.91	-2805.27		-4015.03
	236.6	-4164.73	-3621.55	-3742.07	-3196.49	-2795.77	-2963.45	-3120.94	-2624.33	-2559.61	-2869.17		-4198
	236.4	-4281.05	-3913.43	-3834.61	-3327.87	-2996.21	-3153.09	-3048.01	-2907.93	-2615.14	-2939.61		-4437.42
	236.2	-4554.51	-4020.77	-3970.64	-3597.77	-3108.31	-3234.31	-3037.35	-2969.05	-2642.27	-2986.98		-4696.68
	236	-4768.26	-4212.23	-4179.19	-3681.81	-3424.77	-3204.91	-3084.73	-2987.89	-2686.88	-3150.74		-4893.83
	235.8	-4898.93	-4574.93	-4320.27	-3771.96	-3842.63	-3190.37	-3230.09	-2986.13	-2635.38	-3291.57		-5082.44
	235.6	-5174.51	-4927.67	-4748.95	-3983.82	-4167.83	-3181.78	-3331.03	-3038.37	-2767.58	-3314.71		-5348.67
	235.4	-5248.21	-5315.74	-5053.94	-4118.63	-4299.73	-3362.37	-3472.45	-3088.06	-2694.35	-3264.76		-5588.49
	235.2	-5510.51	-5616.55	-5155.46	-4446.57	-4371.16	-3515.79	-3544.59	-3306.71	-2818.57	-3294.73		-5785.47
	235	-5803.41	-5803.21	-5370.42	-4605.95	-4507.98	-3901.89	-3537.73	-3459.04	-3141.17	-3188.8		-6051.69
	234.8	-6072.66	-5973.06	-5486.77	-4846.91	-4486.83	-4259.31	-3683.36	-3502.03	-3331.89	-3305.99		-6314.69
	234.6	-6439.38	-6265.47	-5549.43	-5092.96	-4673.45	-4289.99	-3809.04	-3589.98	-3704.81	-3376.41		-6589.31
	234.4	-6808.67	-6513.71	-5820.67	-5196.85	-4812.17	-4381.78	-3744.75	-3707.11	-3824.45	-3520.89		-6942.87
	234.2	-7011.8	-6628.82	-6154.65	-5464.63	-4814.18	-4475.43	-3828.51	-3946.89	-3821.35	-3748.38		-7408
	234	-7309.2	-6866.73	-6307.75	-5774.77	-4969.1	-4539.09	-3960.41	-4144.27	-3869.63	-3775.35		-7767.6
	233.8	-7519.47	-7049.27	-6597.99	-6011.05	-5187.17	-4851.3	-4107.19	-4316.97	-3873.65	-3828.22		-8088.93
	233.6	-7783.53	-7342.47	-6928.8	-6253.79	-5383.87	-5036.95	-4336.8	-4395.85	-4068.12	-3954.74		-8428
	233.4	-8191.07	-7819.07	-7132.27	-6450.91	-5775.14	-5031.93	-4687.83	-4345.55	-4079.95	-4009.92		-8678.47
	233.2	-8491	-8176.8	-7421.93	-6577.13	-5828.62	-4962.09	-4814.97	-4208.02	-4059.79	-4086.75		-8942.8
	233	-8897.47	-8485.8	-7790.87	-6847.33	-5865.71	-4996.59	-4984.27	-4330.98	-4165.49	-4210.08		-9446
	232.8	-9406.4	-8799.47	-8087.73	-7070	-5864.01	-5169.59	-5073.73	-4338.91	-4192.1	-4260.15		-9857.6
	232.6	-9884.4	-9375.8	-8339.4	-7394.6	-5915.77	-5390.82	-5056.2	-4507.41	-4362.23	-4260.05		-10228.3
	232.4	-10371.3	-9991.47	-8564.4	-7613.13	-6112.27	-5631.33	-4945.45	-4617.86	-4621.67	-4287.05		-10597.9
	232.2	-11022.2	-10517.5	-8704.07	-7762.2	-6406.22	-5740.79	-5044.2	-4605.06	-4868.77	-4248.83		-10894.5
	232	-11454.3	-11050	-8982.53	-7958.4	-6898.73	-6143.26	-5245.11	-4693.1	-4893.1	-4291.31		-11302.9
	231.8	-11917	-11187.5	-9360	-8401.13	-7186.47	-6462.41	-5351.63	-4772.45	-4922.11	-4320.93		-11891.7
	231.6	-12534.3	-11416.7	-9784.93	-8694	-7436.73	-6669.67	-5628.9	-4981.33	-4973.96	-4489.27		-12371.1
	231.4	-12990.3	-11650.6	-10149.2	-8893.87	-7699.67	-6868	-5823.66	-5188.39	-4926.41	-4714.25		-12926.3
	231.2	-13386.7	-11985.7	-10515.9	-9127.53	-7758.87	-6863.67	-5924.83	-5264.35	-5136.87	-4840.08		-13492.5
	231	-13814	-12380.3	-10913.6	-9126.8	-8002.73	-6917.73	-6000.37	-5265.48	-5433.96	-4996.89		-13920.1
	230.8	-14102.1	-12718.9	-11367.9	-9419.67	-8146.8	-7088.07	-6220.73	-5215.85	-5540.37	-5195.19		-14468.3
	230.6	-14450.7	-13065.1	-11812.3	-9649.67	-8328	-7414.27	-6236.22	-5108.89	-5565.89	-5191.89		-15003.6
	230.4	-14843.9	-13309.9	-12247.1	-9960.67	-8435.6	-7588.8	-6281.91	-5156.35	-5597.26	-5101.51		-15390.4
	230.2	-15180.7	-13676.3	-12552.3	-10230.1	-8452.53	-7774.33	-6411.9	-5328.08	-5726.79	-5169.12		-15822.3
	230	-15674.9	-14007.2	-12682.9	-10423.3	-8678.07	-7949.67	-6410.63	-5569.67	-5754.48	-5110.97		-16217.7
	229.8	-16293.7	-14454.1	-12964.6	-10580.3	-8921.6	-7894.4	-6732.13	-5843.69	-5887.53	-5139.18		-16493.2
	229.6	-16767.5	-14963.3	-13280.7	-10692.6	-9154.2	-7928.67	-6803.47	-6221.88	-5949.95	-5269.64		-16922.7
	229.4	-17317.5	-15237.5	-13437.5	-10983.9	-9431.33	-7921.87	-7081.47	-6270.9	-5723.26	-5395.92		-17321.2
	229.2	-17940.5	-15729.4	-13678.3	-11273.7	-9552.6	-7982.53	-7351.47	-6319.79	-5644.75	-5488.26		-17840.5
	229	-18367.6	-16153.5	-14013.1	-11649.5	-9650.47	-8158.33	-7429.07	-6306.81	-5830.14	-5708.46		-18424.4
	228.8	-18770.1	-16498.3	-14232.8	-12056.9	-9899.93	-8360.93	-7636.6	-6184.57	-5908.91	-5998.31		-18975.5
	228.6	-19134.3	-17134.7	-14520.9	-12246.7	-10058.8	-8512.33	-7733.67	-6329.3	-6129.17	-6070.44		-19505.5
	228.4	-19611.1	-17483.2	-14736.4	-12426.3	-10259.2	-8618.13	-7838.73	-6538.37	-6276.79	-6000.71		-19866.9
	228.2	-19914.2	-17716.3	-15049.6	-12741.5	-10392.3	-8539.8	-7612.33	-6728.13	-6433.31	-5762.05		-20257.1
	228	-20380.3	-18101.7	-15363.3	-12917.7	-10516.9	-8722.07	-7595.53	-7005.4	-6510.07	-5707.37		-20639.8
	227.8	-20791.7	-18343.2	-15625.5	-13146.2	-10766.1	-8891.4	-7754.33	-7221.6	-6769.2	-5811.11		-21041.7
	227.6	-21055.4	-18633.7	-16209.7	-13421.8	-11132.9	-9009.27	-7752.6	-7203.07	-7096.87	-5820.61		-21559.1
	227.4	-21504.9	-19035.7	-16404.2	-13648.3	-11260.8	-9322.87	-8102.93	-7313.53	-7000.47	-5888.01		-22109.6
	227.2	-21775.9	-19435.7	-16605.5	-13971.8	-11473.3	-9451.4	-8267.4	-7470.33	-6862	-6062.79		-22381
	227	-22131.3	-19759.9	-16950.9	-14227.4	-11651.5	-9570.67	-8230.27	-7432.53	-6620.39	-6033.86		-22704.1
	226.8	-22650.1	-20033.8	-17051.7	-14461.5	-11624.7	-9602.53	-8473.67	-7479	-6485.73	-6198.17		-22977.1
	226.6	-23203.1	-19972.6	-17283.7	-14668.4	-11788.7	-9558.93	-8762.67	-7629.67	-6599.99	-6457.25		-23210.5
	226.4	-23601.9	-20036.2	-17501.2	-14982.1	-11876.7	-9606.4	-8910.67	-7600.2	-6796.73	-6452.13		-23653
	226.2	-23903.6	-20135.5	-17455.2	-15164.8	-12058.7	-9604.13	-8979.87	-7556.6	-6913.53	-6653.62		-24091.7
	226	-24250.3	-20383.5	-17693.3	-15352.9	-12351.3	-9795.4	-9014.07	-7645.13	-7096.13	-6930.8		-24526.6
	225.8	-24627.6	-21050	-17989.8	-15361.7	-12490.7	-10064.3	-8856.73	-7713.53	-7253.53	-7095.4		-24797.6
	225.6	-24994.7	-21483.5	-18397.6	-15291.7	-12588.1	-10197.7	-8711.27	-7614	-7382.2	-7252.47		-25014.2
	225.4	-25614.3	-21970.9	-18670.5	-15203.8	-12801.7	-10514	-8676.73	-7639.67	-7570.53	-6995.2		-25192.9
	225.2	-25795.2	-22243.7	-18777.4	-15149.1	-12830	-10630.3	-8751.13	-7642.6	-7491.4	-6873.27		-25383.3
	225	-25982.5	-22360.9	-18766.1	-15304.3	-12595.5	-10514.1	-8958.2	-7235.13	-7236.73	-6800.73		-25733.9
	224.8	-25938.9	-22586.5	-18675	-15258.6	-12780.3	-10643.7	-9263.47	-7247.47	-7231.87	-6748		-26083.5
	224.6	-25854.3	-22789.8	-18674.3	-15491.7	-12545.1	-10696.1	-9516	-7296.13	-7078.33	-7058.4		-26394.5
	224.4	-25974.5	-23157.5	-18787.1	-15616.1	-12498.1	-10689	-9563.73	-7218.13	-7139.2	-7244.53		-26610.6
	224.2	-26144.5	-23376.5	-19231	-15623.9	-12938.9	-10986.9	-9321	-7482.8	-7602.27	-7092.73		-26654.3
	224	-26504.9	-23500.3	-19440.7	-15791.5	-13306.6	-11147.3	-9359.73	-7612.2	-7810.47	-7229.4		-26749
	223.8	-26724.9	-23584.5	-19764.8	-15945.2	-13482.2	-11133.1	-9377.67	-7727.8	-7912.73	-7122.27		-26815.4
	223.6	-26837.1	-23629.6	-20140.3	-15993.9	-13518.1	-11170.4	-9421.07	-7823.8	-8070.27	-7038.07		-26959.3
	223.4	-27046.5	-23691	-20103.3	-16106.7	-13455.7	-11191.5	-9694.87	-8019.27	-7766.8	-7201.93		-27059.5
	223.2	-26967.8	-23899.1	-20195.9	-16052	-13247.5	-10991.2	-9632.33	-8020.93	-7650.67	-7075		-27079.3
	223	-27234.7	-23972.7	-20257.3	-15997.1	-13141.1	-11133.3	-9659.07	-7837.47	-7626.67	-7012.33		-27144.9
	222.8	-27423	-23816	-19901.3	-16213.5	-13091.2	-11235.5	-9629.33	-7972.13	-7555.67	-7064.53		-27329.7
	222.6	-27270	-23826.9	-19853.9	-16390.8	-12991.5	-11079.9	-9457.47	-7854.73	-7441.2	-7044.2		-27427.6
	222.4	-27320.7	-23881.3	-19888.5	-16601	-13019.5	-11240.1	-9579.33	-7888.27	-7345.93	-7051.53		-27548.7
	222.2	-27032.8	-23691.1	-19864.8	-16633	-13161	-11069.6	-9522.07	-8022.53	-7482.53	-7208.67		-27640.2
	222	-26769.4	-23720.3	-20049.7	-16411.8	-13532.3	-10904.6	-9591.13	-7961.4	-7514.47	-7203		-27607
	221.8	-26742.3	-23831.9	-20246.7	-16298.7	-13650.3	-10875.5	-9711.47	-8055	-7846.67	-7049.47		-27528.5
	221.6	-26724.4	-23676.7	-20299.2	-16226.5	-13490.5	-10842.5	-9586.2	-8000.53	-8140.13	-7182.87		-27624.1
	221.4	-26872.7	-23761	-20458.3	-16445.5	-13470.1	-10682.3	-9576.07	-8037.2	-7933.6	-7350.53		-27646.2
	221.2	-27077.5	-23956.1	-20472.5	-16524.1	-13499.3	-10545.9	-9665.6	-8246.33	-7659.8	-7546.6		-27585.5
	221	-27310.1	-23948	-20269.7	-16637.3	-13492.1	-10523.3	-9462.53	-8129.93	-7593.27	-7757.87		-27555
	220.8	-27339.8	-23972.8	-20190.5	-16729.6	-13820.7	-10514.5	-9301.8	-8345.33	-7380.73	-7824.2		-27556.6
	220.6	-27397.1	-24163.5	-20024.1	-16566.1	-13864.1	-10703.7	-9216.27	-8566.4	-7420.2	-7652.27		-27591.3
	220.4	-27625.9	-23934.2	-19977.9	-16413.5	-13565.6	-10852.4	-9001.27	-8509.6	-7804.67	-7466.47		-27576.1
	220.2	-27534.6	-23830.3	-19962.7	-16300	-13443.7	-10784.3	-9060.27	-8745.8	-7639.4	-7222.73		-27629.2
	220	-27363.6	-23657	-19681.6	-16296.6	-13204.3	-10633.4	-9180	-8765.53	-7519.8	-7031.6		-27472.5
	219.8	-27166.9	-23422	-19527.5	-16211.7	-13100.4	-10719.9	-9049.93	-8537.07	-7183.4	-7034.93		-27352.8
	219.6	-27105.9	-23393.6	-19382.2	-16336.7	-13109	-10695.1	-9181.33	-8322.27	-7060.73	-7072.27		-27254.3
	219.4	-26799.3	-23283.7	-19418.3	-16311.7	-12885.7	-10654.3	-9167.6	-8023	-7168.53	-7049.6		-27086
	219.2	-26567.4	-23183.2	-19620.4	-16101.5	-12832.5	-10825.4	-9167.4	-7961.2	-7232.6	-7004.2		-27054.1
	219	-26473	-23136.5	-19624.9	-16170.3	-12993.7	-10766	-9374.07	-8065.67	-7467.8	-6992		-26955
	218.8	-26241.7	-23337.7	-19619.1	-15909.3	-13053.1	-10590.2	-9346.67	-8013.13	-7493.53	-6833.8		-26739.7
	218.6	-26023.4	-23364.7	-19800.9	-15805.1	-13170.3	-10766.6	-9338.53	-7984.93	-7459.07	-6906.6		-26614.1
	218.4	-26191.4	-23398.3	-19795.4	-15905.6	-13300.2	-10589.3	-9376.4	-7973.2	-7673.67	-7152.53		-26335.5
	218.2	-26142.9	-23531.5	-19910.3	-15710.1	-13101.1	-10447.8	-9324.4	-7956.73	-7790.87	-7273.33		-26065.9
	218	-25949.4	-23051	-20008.8	-15726.8	-12965	-10387.9	-9296.6	-8287.87	-7818.47	-7226.93		-25820.4
	217.8	-25621.5	-22634.6	-19785.7	-15975.4	-12842.4	-10401.7	-9174.07	-8674.33	-7972.87	-7234.67		-25648.3
	217.6	-25521.5	-22395.1	-19397.8	-16044.7	-12875.5	-10381.8	-9214	-8873.73	-8061.07	-7392.2		-25454.1
	217.4	-25276.8	-21994.9	-19017.3	-16133.6	-12930.5	-10440.2	-9263.53	-9051	-8193.33	-7499.53		-25396.4
	217.2	-25134.5	-21929.3	-18776.2	-16133.1	-12785.1	-10332.1	-9346.53	-9025.13	-8300.87	-7733.2		-25345.5
	217	-25232.2	-21811.2	-18753.1	-15906.9	-12756.2	-10080.1	-9344.27	-8935.07	-8356.73	-7720.07		-25221.3
	216.8	-25139.3	-21588.1	-18759.9	-15524.1	-12828.1	-9971.47	-9031.07	-8416.6	-8014.13	-7487.33		-25165.1
	216.6	-25156.1	-21572.7	-18766.2	-15315.5	-12699	-9702.87	-8868.47	-8171.6	-7679.73	-7150.2		-25119.5
	216.4	-25247.7	-21635.9	-18678.4	-15390.9	-12723.9	-9617.13	-8822.47	-7863.27	-7638.93	-6990.67		-25122.9
	216.2	-25220.5	-21628.9	-18472.8	-15447.2	-12724.2	-9968.2	-9129.27	-7898.8	-7507.33	-6943.27		-25010.9
	216	-24975.6	-21836.9	-18226	-15473.4	-12381.5	-10189.2	-9216.6	-7974.6	-7741.73	-6938.27		-24978.5
	215.8	-24603.7	-21960.5	-18220.7	-15435	-12283.9	-10531.6	-9284.87	-7933.27	-8004	-6979.8		-24728.9
	215.6	-24231.5	-21682.5	-17961.1	-15327.2	-12524.8	-10760.7	-9365.33	-8014.27	-8257.4	-7463.53		-24620.2
	215.4	-23938.5	-21432.6	-17803.6	-15194.6	-12690	-10763.1	-9200.73	-7782.33	-8392.07	-7765.13		-24687.9
	215.2	-23874.3	-21338	-17733.8	-14998.3	-13176.7	-10812.3	-9281.93	-7936.07	-8289.4	-7934.47		-24666.9
	215	-23944.7	-21253.2	-17691	-15010.6	-13437.4	-10819.5	-9399.2	-8083.2	-8149.2	-8048.13		-24756.5
	214.8	-24071.5	-21354.9	-17891.5	-15049.3	-13521.4	-10976.7	-9160.27	-8135.73	-8095.73	-7818.87		-24647.6
	214.6	-24163	-21465.7	-18087	-15090.9	-13355.3	-10999.8	-8984.73	-8284.8	-8216.33	-7747.87		-24515.9
	214.4	-24074.2	-21466.9	-18215.8	-15144.9	-13106.5	-11044.8	-8888.47	-8289.13	-8146.8	-7754.8		-24194.4
	214.2	-24027.6	-21446.5	-18065.5	-14966.1	-12959.2	-11153.9	-9078.33	-8516.8	-8076.53	-7818		-24005.3
	214	-24017.1	-21430.3	-18062.1	-14517.7	-12618.5	-11171.2	-9263	-8698.8	-8144.13	-7762.27		-23947.9
	213.8	-24036.5	-21517.3	-18081.9	-14471.7	-12781.9	-11181.3	-9306.87	-8813.33	-8068.73	-7820.33		-23817.1
	213.6	-23917.7	-21529.6	-18004.7	-14864.7	-13090.3	-11410.6	-9155.4	-9069.33	-8489.33	-7917.87		-23875
	213.4	-23772.5	-21585.9	-18276.2	-15404.2	-13255.5	-11452.4	-8982.73	-8815.8	-8839.67	-8033		-23992.6
	213.2	-23467.5	-21571.5	-18391.2	-15888.6	-13352.9	-11315.9	-9048	-8953.93	-8918.27	-8177.2		-24105.3
	213	-23048.5	-21617.9	-18464.8	-15965.9	-13381.7	-11206.7	-9113.2	-9194.47	-8992.53	-8309.53		-24214.5
	212.8	-23011.8	-21671.7	-18521.5	-15691.7	-13392.6	-11262.7	-9592.13	-9456	-8710.93	-8098.87		-24258
	212.6	-23258.1	-21525.3	-18559.5	-15464.2	-13111.3	-11151.1	-9797.27	-9694	-8537.4	-8125.87		-24091.8
	212.4	-23385.2	-21254.5	-18702.4	-15586	-13289.2	-11415.5	-9779.8	-9832	-8776.2	-8224.8		-23908.9
	212.2	-23878.5	-20919	-18848.9	-16062.7	-13357.9	-11551.7	-9886.73	-9939.87	-8876.53	-8056.73		-23818.6
	212	-23852.2	-20942.7	-18932.8	-16597.3	-13242.3	-11559.5	-9884.47	-9715.2	-8954.47	-8317.73		-23945.1
	211.8	-23782.7	-20964.2	-19240.5	-16894.5	-13607.3	-11566.3	-10202.3	-9768.73	-8927.07	-8670.27		-24026.5
	211.6	-23890.6	-21179.2	-19099	-16872.3	-13754.8	-11652.7	-10418	-9902.67	-9024.07	-8908.67		-24190.7
	211.4	-23556.1	-20948.3	-18921.8	-16823.5	-13750.3	-11887.4	-10809.2	-10116.3	-9081.4	-9462.4		-24346.5
	211.2	-23440.9	-21303.2	-18924.9	-16916.2	-13720.8	-12028.6	-11121.9	-10349	-9156.73	-9516.93		-24478
	211	-23642.2	-21544.3	-19103	-17116.2	-13840.5	-12554.1	-10949.1	-10691.9	-9381.2	-9456.93		-24697.7
	210.8	-23899.8	-21977.7	-19422.7	-17113.1	-13849.1	-12613.3	-11065.5	-10924.1	-9350.07	-9515.73		-24759.7
	210.6	-24320.5	-22720.3	-19926.6	-17266.5	-14182.2	-12568.6	-11096.7	-10919.7	-9368.6	-9318.2		-24917
	210.4	-24900.5	-22683.3	-20227.9	-17236.5	-14647.5	-12661.8	-11156.3	-10727.1	-9490.8	-9499.87		-24875.9
	210.2	-25204.1	-22426	-20021.8	-17345.6	-15065.5	-12676.9	-11479.3	-10731.3	-9543.87	-9702.53		-24889.9
	210	-25310.9	-22600	-19789.5	-17658.2	-15151.7	-12822.3	-11540.2	-10737.8	-9791	-9528.2		-25029.3
	209.8	-25237.5	-23137	-19803.6	-17782.6	-15396.8	-13064	-11882.2	-10882.1	-10118.7	-9439.73		-25056.5
	209.6	-24830.7	-23501.9	-19871.7	-18056.7	-15740.7	-13426.5	-12114.5	-10868.7	-10523.5	-9519.53		-25208.9
	209.4	-24641.5	-24033.9	-20652.5	-18346.9	-15578.1	-13782	-12310.1	-11057.7	-11037.6	-9628.27		-25462.7
	209.2	-24764.5	-23971.1	-21077.6	-18922.3	-16017.4	-14336.1	-12681.3	-11551	-11388.9	-9791.93		-25667.7
	209	-25110.9	-23729.6	-21399.1	-19358.3	-16289.5	-14957.1	-13035.5	-11588.9	-11693.1	-9979.2		-25865.6
	208.8	-25859.1	-23884.7	-21891.2	-19557.3	-16427.5	-15352.5	-13200.1	-12140.6	-12047.9	-10210.2		-26063.1
	208.6	-26391.9	-24029.7	-21942.7	-19176.6	-16582.7	-15806	-13364.3	-12788.5	-11995.1	-10167.3		-26222.7
	208.4	-26485.4	-24309.1	-22156.1	-18981.1	-16885.6	-15811.9	-13940.6	-12795.1	-12177.2	-10357.1		-26557.9
	208.2	-26319.7	-24196.7	-22564.7	-18954.7	-16999.8	-16047.6	-13965.3	-13060.1	-12189.9	-10987.7		-26940
	208	-26548.8	-24134.1	-22753.5	-19034.6	-17458.3	-16227.5	-14017.1	-13274.5	-11758.2	-11675.5		-27177.3
	207.8	-26595.9	-24224.5	-22831.2	-19744.1	-17757.1	-16113.3	-14346.9	-13538.3	-12407.5	-12034.1		-27641.3
	207.6	-26898.2	-24537.2	-23126.2	-20496.5	-18154.6	-16210.9	-14657.1	-13779.7	-12833.2	-12699		-27802.1
	207.4	-27613.2	-24947.3	-23209.1	-21004.4	-17914.2	-16511.1	-15323.9	-14427.4	-12959.6	-12706.6		-27727.9
	207.2	-27875.7	-25360.1	-22883.3	-21275.9	-17565.3	-16857.8	-15797.3	-14555.5	-13371.2	-12591.1		-27711.2
	207	-28171.5	-25739.5	-22911.7	-21384.5	-17742.3	-17484.3	-16199.9	-14457.3	-13494.7	-13362.5		-27532.9
	206.8	-28422.4	-25941.6	-22678.1	-21026	-17937.4	-17674.1	-16381.1	-14334.1	-13817.7	-13189.5		-27509.1
	206.6	-28030.9	-26172	-22645.4	-20800.9	-18832.9	-17448.9	-16149.5	-14170.3	-14156.1	-13313.1		-27436.7
	206.4	-27642.7	-25969	-22879.5	-20738.1	-19205.9	-17072.7	-16126.4	-14401.3	-14189.9	-13834		-27341.1
	206.2	-27279.1	-25747.5	-22742	-20813.3	-19411.7	-16858.4	-16205.5	-14660.2	-14380.9	-13658.8		-27455.4
	206	-26696.7	-25012.8	-23137.3	-21179.5	-19374.2	-16913.8	-16239.9	-14999.8	-13854.1	-13938.7		-27156.1
	205.8	-26361.7	-24707.7	-23100.2	-21661.3	-19351.8	-17201.9	-16310.5	-15234.1	-13428.9	-14173		-26810.5
	205.6	-25832.6	-24666	-22929.9	-21418.1	-19488.5	-17270.4	-16526.9	-15396	-13980.3	-14310.4		-26549.6
	205.4	-25314.9	-24442.7	-22993.1	-21191.1	-19531.5	-17688.9	-16712.6	-15020.5	-14013.1	-14468.1		-25836.6
	205.2	-24923.9	-24459.8	-22690	-20738.6	-19443.1	-18169.1	-16762.1	-15402.7	-14056.9	-14500.8		-25269.9
	205	-24264.1	-23847.3	-22289.1	-20202.9	-19159	-18060.6	-16694.1	-15406.1	-14963.6	-15250.5		-24773.9
	204.8	-24137.3	-23228.4	-21811.5	-20087.6	-18828.7	-18120.8	-16563.7	-15509.5	-14829.1	-15369.4		-24276.8
	204.6	-23084	-22813.3	-20875.3	-19889.8	-18629	-17871.8	-16424.8	-15733.5	-14883.3	-14915		-23819.2
	204.4	-22747.1	-22211.3	-20081	-19752.8	-18327.8	-16958.3	-16026.9	-15311.6	-15337.5	-15090.9		-23635.5
	204.2	-22281.8	-22011.5	-19129.6	-19759.7	-17942.1	-16726.8	-16204.6	-15067.1	-14822.5	-14344.1		-22930.5
	204	-21336.9	-21326.5	-18539.7	-19355.9	-18190.1	-16211.1	-16039.8	-15112.3	-14832.1	-13833.5		-22342.1
	203.8	-21206.2	-21030.5	-18290	-19585.5	-17411.7	-15908.4	-15781.7	-15262.8	-15113.2	-13518.3		-21590.7
	203.6	-20487.9	-20519.6	-17944.8	-19432.6	-17198.7	-15794.4	-16053.1	-15090.9	-15149.2	-13432.7		-20801.9
	203.4	-19888	-19966.6	-18328.3	-18647.2	-16633.8	-15813.3	-16109	-15274.3	-15259.2	-13592.1		-20026
	203.2	-19270.3	-19518.5	-18446.5	-18233.3	-15889	-16413.5	-15770.3	-14661.7	-14908.4	-14111.5		-19047.3
	203	-17992	-18417.3	-18114.7	-17228.9	-15985.6	-16327.9	-15546.7	-14433.3	-14272.5	-14927.4		-18119.6
	202.8	-17199.9	-17478.2	-17518.4	-16461.3	-15621.1	-16565.5	-15675.5	-14967.7	-13603	-15680.1		-17184.9
	202.6	-16028.3	-16812.6	-16524.7	-16439.7	-15893.3	-16410.7	-15045.3	-15585	-13604.4	-15953.7		-16331.9
	202.4	-15621.1	-15840.9	-15870.1	-15696.9	-15826	-15502.9	-14783.9	-15880.6	-14552.9	-15846		-15652.7
	202.2	-15357.8	-14733.2	-15341.6	-15275.7	-15928.3	-14926.3	-15648.9	-15833.6	-15444.3	-15694.5		-14823
	202	-14383.7	-13575	-14813.3	-15222.1	-15857.7	-14306.1	-15240.5	-14893.3	-16023.1	-14811.3		-13582.4
	201.8	-13703.1	-11748.5	-13907.2	-14491.7	-15645.7	-13479.7	-15266.5	-14186.6	-15697.3	-14324.8		-12361.2
	201.6	-12014.6	-10827.7	-12941.7	-13793	-15051.3	-13454.5	-15764.5	-14158.3	-15029.6	-14029.2		-10939.8
	201.4	-9651.2	-10139.9	-11634.4	-13223.1	-13765.1	-13409	-14579.9	-14502.7	-13950.1	-14025.5		-9648.6
	201.2	-7935.13	-9700.27	-10367.1	-12844.9	-13257	-13255.5	-14344.7	-14869.1	-14435.3	-14569.3		-8548
	201	-6188.15	-9714.87	-9485.67	-12186.1	-12377.1	-13468.5	-13975.7	-14641.6	-14405.3	-14507.8		-7629.2
	200.8	-5022.71	-8949.13	-8357	-11793.9	-11282	-13127.9	-13403.3	-13987.3	-14006.9	-14322.1		-6816.07
	200.6	-4439.91	-7841.4	-8070.07	-11561.3	-11087.6	-12691.7	-13556.1	-12832.5	-14317.4	-13075.7		-5990.07
	200.4	-3710.95	-6632.48	-7466.27	-10152.7	-10693.7	-12396.7	-13798.7	-11870.8	-13607.7	-12251.8		-4990.94
	200.2	-2745.55	-5565.75	-6709	-8706.87	-10466.3	-11746.3	-14094.7	-11601.5	-13462.3	-11844.9		-3494.76
	200	-1513.94	-3820.15	-5816.52	-7643	-10472.9	-10752.5	-13919.2	-11450.2	-13385.9	-12229.7		-2131.15
	199.8	50.8382	-2028.01	-3619.4	-5997.82	-10721.7	-9856.33	-12957.7	-12075.1	-13761.8	-12951.6		-216.243
	199.6	1648.83	-214.715	-1787.09	-4551.79	-10483.7	-9285.8	-11697	-12356	-13685.7	-13273.2		1646.27
	199.4	3897.39	2218.23	329.769	-3922.43	-9951.33	-9747.4	-9834.4	-11481.9	-14295.5	-13318.7		2985.75
	199.2	5995.47	4395.96	1702.38	-2664.41	-9656.87	-9115.07	-8850.53	-10907.3	-14146.7	-13025.7		5018.41
	199	7497.07	5367.65	1940.52	-2398.72	-8581.2	-8697	-9678.93	-9736.53	-12322.4	-12023.8		6531.44
	198.8	8725.4	6449.11	2398.52	-2318.99	-7553.87	-8980.73	-9245.6	-9352	-11225.5	-11490.1		8356.53
	198.6	9578.93	8167.8	2689.67	-1013.25	-5994.65	-7369.67	-9905.73	-9008.73	-9907.4	-10994.1		10570.4
	198.4	10930.9	8829.47	3709.19	53.1352	-5045.88	-6594.61	-9188.2	-9038.47	-8315.07	-10360.1		12266.1
	198.2	11860.7	9955.13	5352.97	1831.31	-2530.85	-7412.6	-7135.13	-9134.4	-8711	-10332.9		14045.6
	198	12963.9	11120.8	7787.8	2398.93	-268.412	-6728.27	-6826.73	-8837.13	-9020.8	-9423.8		15020.2
	197.8	14887.4	11966.3	9966.27	2439.71	1026.67	-6119.75	-4745.51	-8887.6	-8823.07	-8689.8		15974.2
	197.6	15854.7	13203.4	11135.1	2577.87	1597.31	-5658.85	-3927.47	-7067.27	-8741.87	-8969.67		16783.1
	197.4	18336.3	15256.1	11957	2634.26	1593.09	-3223.24	-4219.29	-5270.34	-8495.53	-8511.13		17968.5
	197.2	21660.6	17622.6	11726.7	4603.75	900.667	-965.933	-3850.99	-4340.24	-7901	-8529.47		20717.9
	197	24596.9	19707.1	11520.9	6125.81	1229.99	40.0289	-4957.9	-3868.87	-7234	-8722.4		23796.5
	196.8	26238.1	21781.1	12617.6	8582.27	1269.91	152.372	-5823.26	-4696.39	-6955.8	-7852.53		26946.4
	196.6	28298	22844.1	14323.7	10625.9	2382.37	-599.601	-6462.77	-7124	-6787.73	-6959		29813.9
	196.4	29735.4	23691.4	17011.1	10605.2	3816.06	-924.673	-5703.93	-6859.13	-6675.13	-5610.67		31915.5
	196.2	28916.5	25370.5	19315.5	11545.5	6073.31	-1284.03	-4634.15	-6434.63	-5147.23	-4255.25		33284.8
	196	31121.8	26432.5	20932.3	13084.1	9886.4	-334.2	-3206.39	-6498.23	-3612.23	-5041.35		34680.1
	195.8	31877.1	28247.5	21718.2	13627	10410	321.013	-1250.47	-3926.58	-1216.12	-5804.27		36684.1
	195.6	33517.8	29093.6	21996.7	14165.6	11061.4	2162.23	-60.7239	-2214.51	1041.93	-6732.93		38081
	195.4	37213.3	30316.8	23040.7	15742.1	11718.8	5168.55	-1273.68	-1795.45	885.587	-7858.33		38937.8
	195.2	39387.7	31511.1	23988	14236.2	10378.4	5989.52	894.127	931.767	-1234.23	-6900.8		40061.1
	195	40767.2	32538.3	26764.5	15096.5	10110.1	7808.73	2812.39	2091.8	-4365.87	-7162.73		39971.8
	194.8	41247.7	34851.7	29742.5	14866.4	11006.6	9333	2436.65	2793.38	-5096.05	-8192.8		40680
	194.6	40275	36245.3	30778.3	16439.1	10004.7	10565.2	6745	3438.89	-4020.07	-12385.9		42619.3
	194.4	40637.6	37021.7	29932.1	18937.9	11571.3	12482.4	6036.1	3867.72	-3485.14	-13591.7		43932.1
	194.2	43932.1	36720.3	29688.2	18694.5	13607.7	14874.7	4638.21	4639.33	-2114.08	-13893.5		45505.7
	194	44694.3	34259.1	28783.5	20825.4	13869.3	16359	5138.71	5227.02	-1787.52	-10075		47225.7
	193.8	46255.1	33053	27916.3	22449.7	14889.7	13801.7	6910.73	4949.53	-3049.89	-3879.39		46977.3
	193.6	45844.4	31490.9	28490.5	21477.3	10276.4	11421.7	5824.01	7981	-692.48	-1901.74		46687.2
	193.4	46237.1	32541.7	28945.7	19717.3	7735.33	9254.07	6227.73	11433.9	1348.16	2805.75		46063.1
	193.2	48482.1	33361.8	28896.2	20285.3	4710.43	7644.2	6173.36	9774.27	521.289	-3751.53		44158.7
	193	48138.5	34102	27597.6	20058.3	1382.61	10890.1	5421.81	8748.93	-166.17	-8777.07		43568.9
	192.8	49806	35585.6	22789.5	20631.5	3703.16	11730.7	9319.73	4580.87	-1918.94	-8468.2		43880.4
	192.6	51142.6	32410	19082.9	23931.4	4019.98	15107.1	10519.1	-1732.07	-1196.95	-9146.4		41873.4
	192.4	49710.9	32452.9	18959.3	20181.3	7064.8	15664.1	7830.47	-6051.87	2164.71	-6397.09		41421.1
	192.2	52103.2	30697.9	19432.8	15874.4	9333.13	10865.8	7376.2	-4335.08	1087.61	-1285.35		41900.5
	192	50450.1	28311.3	23676.3	14171.9	8935.27	9442.13	1900.89	-1854.58	2043.01	-7744.27		38455.5
	191.8	46397	28756	28760.2	12640.2	2130.03	11771.3	3791.15	2167.69	660.982	-11788.3		37588.7
	191.6	43432.8	24541.5	25789.5	9211	-4598.97	6541.09	7757.67	3885.37	-2415.66	-11625.8		39539
	191.4	40303.5	23697.9	22978.3	8976.87	-4041.23	6853.73	6563.43	-2073.12	1606.71	-14850.7		38479.5
	191.2	41767.5	26202.1	23946.4	5298.06	-5511.99	4904.12	573.435	-3282.53	776	-2111.53		37433.8
	191	37628.2	26892.8	15153.2	-254.262	335.187	-994.847	-11603.1	-7517.13	-433.15	4958.8		36080
	190.8	34002.7	27215.3	11673.5	5226.87	9801.13	-1370.42	-15028.9	-11750.3	-1582.73	8131.47		33546.3
	190.6	27844	26960.1	8348.8	7581.6	8115.6	7428.47	-17699	-11885.9	-4066.76	17986.5		29926.9
	190.4	22009.2	26367.1	1379.12	11086.3	7782.87	4800.87	-15588.7	-14859.9	-6951.47	10657.9		27915.7
	190.2	19342.7	28482.4	11496.5	18242.1	3461.27	3158.97	-10992.7	-17992.6	-2486.5	4370.29		25728.3
	190	12318.1	23321	8638.87	21668.9	-4140.14	1429.26	-7697.87	-9218	-317.031	-314.575		22762.8

## Sheet: Figure 1f
Figure 1f
	Temp (K) :	278	288	298	308	318	328	338	348	358	368
MRE @222nm	P3-7_3	-26769.4	-23720.3	-20049.7	-16411.8	-13532.3	-10904.6	-9591.13	-7961.4	-7514.47	-7203
MRE @222nm	P3-7_3 ctrl	-24955.7	-18798.5	-13618.5	-9377.27	-7243.6	-6152.04	-5509.8	-4804.47	-5252.12	-5860.14

## Sheet: Figure 2a
Figure 2a
	P3-7_2 R2/R1 ratios								P3-7_2 15N{1H} hetNOEs
	18.8 T				14.4 T				18.8 T					14.4 T
	Nucleus	R2/R1 ratio	SD		Residue	R2/R1 ratio	SD		15N nucleus	1H nucleus	NOE	SD		15N nucleus	1H nucleus	NOE	SD
	4GlyN	3.41455	0.117245		4GlyN	2.53108	0.154873		4GlyN	4GlyH	0.61486	0.03837		4GlyN	4GlyH	0.32854	0.01496
	5AlaN	5.17554	0.0712388		5AlaN	3.923	0.111851		5AlaN	5AlaH	0.68297	0.01636		5AlaN	5AlaH	0.53207	0.01009
	6SerN	4.81356	0.133387		6SerN	3.23987	0.128727		6SerN	6SerH	0.58009	0.05449		6SerN	6SerH	0.62447	0.02821
	7LeuN	7.23412	0.0469656		7LeuN	6.40836	0.0586784		7LeuN	7LeuH	0.71776	0.01435		7LeuN	7LeuH	0.74771	0.01121
	8AlaN	8.034	0.0226755		8AlaN	6.66355	0.0214721		8AlaN	8AlaH	0.71868	0.01094		8AlaH	8AlaN	0.73958	0.00612
	9AlaN	7.85754	0.0217117		9AlaN	6.98077	0.0180085		9AlaN	9AlaH	0.76961	0.01313		9AlaH	9AlaN	0.7517	0.00644
	10LeuN	7.3369	0.0189231		10LeuN	6.1991	0.0096856		10LeuN	10LeuH	0.73346	0.01108		10LeuH	10LeuN	0.66444	0.0054
	11GlnN	7.78777	0.0212417		11GlnN	6.55497	0.0108238		11GlnN	11GlnH	0.78285	0.01198		11GlnH	11GlnN	0.70184	0.00553
	12AlaN	8.15671	0.0161361		12AlaN	6.94171	0.0183446		12AlaN	12AlaH	0.83285	0.01167		12AlaH	12AlaN	0.72253	0.00552
	13LeuN	7.6467	0.022638		13LeuN	6.46838	0.0244095		13LeuN	13LeuH	0.69266	0.01062		13LeuH	13LeuN	0.70808	0.00546
	14GlnN	7.78421	0.0177676		14GlnN	6.48126	0.0131699		14GlnN	14GlnH	0.75376	0.01082		14GlnH	14GlnN	0.75179	0.00561
	15AlaN	7.99946	0.0141674		15AlaN	6.70881	0.00724021		15AlaN	15AlaH	0.8063	0.0104		15AlaH	15AlaN	0.77327	0.00588
	16LeuN	7.7414	0.0153988		16LeuN	6.24902	0.0458695		16LeuN	16LeuH	0.75816	0.01174		16LeuH	16LeuN	0.69172	0.00541
	17GlnN	7.60522	0.017614		17GlnN	6.44381	0.0126788		17GlnN	17GlnH	0.68492	0.00928		17GlnH	17GlnN	0.70428	0.0054
	18AlaN	7.41259	0.0158844		18AlaN	6.33756	0.0177034		18AlaN	18AlaH	0.70469	0.00923		18AlaN	18AlaH	0.6826	0.00532
	19AlaN	7.05757	0.018412		19AlaN	5.93503	0.0185525		19AlaN	19AlaH	0.65093	0.00864		19AlaH	19AlaN	0.70235	0.00517
	20GlnN	6.73137	0.0229773		20GlnN	6.01639	0.00959422		20GlnN	20GlnH	0.68582	0.00925		20GlnH	20GlnN	0.64639	0.00472
	21AlaN	5.9856	0.0286518		21AlaN	5.31733	0.0197508		21AlaN	21AlaH	0.61918	0.00853		21AlaH	21AlaN	0.64582	0.00531
	22AlaN	5.12556	0.0341305		22AlaN	4.29878	0.0296054		22AlaN	22AlaH	0.54029	0.00872		22AlaH	22AlaN	0.47546	0.00481
	23LysN	4.29916	0.0403344		23LysN	3.84349	0.0234918		23LysN	23LysH	0.45349	0.00734		23LysH	23LysN	0.40751	0.00425
	24LysN	3.57358	0.0606451		24LysN	3.42742	0.0437577		24LysN	24LysH	0.39726	0.00784		24LysN	24LysH	0.20219	0.00468
	11GlnNE	2.13992	0.0820433		11GlnNE	1.91419	0.0249053		11GlnNe2	11GlnHe2a	0.04469	0.00379		11GlnNe2	11GlnHe2a	-0.24919	0.00367
	14GlnNE	2.23298	0.073051		14GlnNE	1.98828	0.019394		14GlnNe2	14GlnHe2a	0.10391	0.00388		14GlnNe2	14GlnHe2b	-0.18456	0.00373
	17GlnNE	2.33919	0.0824316		17GlnNE	1.85718	0.028335		17GlnNe2	17GlnHe2a	0.15112	0.00365		17GlnNe2	17GlnHe2a	-0.09422	0.00356
	20GlnNE	1.78112	0.100847		20GlnNE	1.37891	0.0269894		20GlnNe2	20GlnHe2a	-0.13381	0.00313		20GlnNe2	20GlnHe2b	-0.54082	0.00415

## Sheet: Figure 2b
Figure 2b
	P3-7_2 spectral densities
	Nucleus	J_0 (s)	J_wN (s)
	4GlyN	1.7883e-10	7.7404e-11
	5AlaN	2.9542e-10	8.9608e-11
	6SerN	2.9679e-10	5.4811e-11
	7LeuN	4.352e-10	9.8847e-11
	8AlaN	5.0018e-10	8.8935e-11
	9AlaN	4.8733e-10	9.0508e-11
	10LeuN	4.6613e-10	6.9925e-11
	11GlnN	4.9591e-10	7.3769e-11
	12AlaN	5.2041e-10	7.7015e-11
	13LeuN	4.902e-10	6.6692e-11
	14GlnN	4.9748e-10	7.0922e-11
	15AlaN	5.1041e-10	7.4957e-11
	16LeuN	4.9779e-10	6.6802e-11
	17GlnN	4.8356e-10	7.1082e-11
	18AlaN	4.6387e-10	7.8827e-11
	19AlaN	4.4097e-10	7.4811e-11
	20GlnN	4.1467e-10	7.9281e-11
	21AlaN	3.5328e-10	8.7885e-11
	22AlaN	2.9399e-10	8.3749e-11
	23LysN	2.3483e-10	8.2194e-11
	24LysN	1.707e-10	9.5128e-11
	11GlnNE	1.0659e-10	4.7265e-11
	14GlnNE	1.0925e-10	5.2195e-11
	17GlnNE	1.1789e-10	5.1723e-11
	20GlnNE	7.9361e-11	4.6656e-11

## Sheet: Figure 2d
Figure 2c
	Per-residue CoMAND R-scores, 100 iterations
	Residue	Mean a99sb-disp frame pool	SD a99sb-disp frame pool	Mean DESamber frame pool	SD DES-amber frame pool
	7	0.56935	0.00130558	0.56816	0.00107984
	8	0.236	0.00118918	0.23849	0.000979538
	9	0.21074	0.000675995	0.2099	0.000627646
	10	0.18394	0.00108078	0.18601	0.0015472
	11	0.19716	0.000787786	0.19934	0.000878704
	12	0.17205	0.000672324	0.17178	0.000578748
	13	0.17125	0.00164148	0.17162	0.00072167
	14	0.18771	0.0012415	0.19382	0.0012743
	15	0.13794	0.000488659	0.1374	0.000765414
	16	0.15707	0.000781801	0.15656	0.000700937
	17	0.18882	0.00092529	0.18936	0.00103981
	18	0.16895	0.000833333	0.17132	0.000763829
	19	0.13206	0.000663934	0.13263	0.000613896
	20	0.20546	0.00223571	0.2049	0.0024433
	21	0.20273	0.00148293	0.20152	0.00121006
	22	0.19177	0.00110878	0.19289	0.00099387
	23	0.20872	0.00144306	0.20843	0.000945537
	24	0.29508	0.000747791	0.2777	0.000893297

## Sheet: Figure 2e
Figure 2d
	Fraction of mt rotamer in each of 100 iterations for all four Gln residues in P3-7_2
	Iteration	Q11	Q14	Q17	Q20
	1	0.95	0.85	0.8	0.4
	2	0.8	0.8	0.8	0.6
	3	0.85	0.65	0.6	0.65
	4	0.85	0.75	0.7	0.65
	5	0.9	0.65	0.7	0.55
	6	0.95	0.8	0.7	0.4
	7	0.95	0.8	0.8	0.6
	8	0.85	0.8	0.85	0.65
	9	0.9	0.85	0.85	0.75
	10	0.8	0.9	0.85	0.4
	11	1	0.85	1	0.55
	12	0.9	0.7	1	0.45
	13	0.85	0.7	0.75	0.6
	14	0.95	0.85	0.85	0.55
	15	0.95	0.8	0.764706	0.75
	16	0.85	0.85	0.7	0.55
	17	0.9	0.85	0.75	0.65
	18	0.8	0.75	0.85	0.6
	19	0.95	0.65	0.8	0.6
	20	0.85	0.7	0.8	0.65
	21	0.95	0.65	0.882353	0.45
	22	0.9	0.7	0.875	0.65
	23	0.95	0.8	0.75	0.45
	24	0.95	0.8	0.9	0.6
	25	0.8	0.85	0.85	0.5
	26	0.95	0.75	0.75	0.55
	27	0.95	0.9	0.8	0.7
	28	0.9	0.85	0.85	0.45
	29	0.9	0.9	0.75	0.75
	30	0.9	0.8	0.7	0.6
	31	0.85	0.9	0.777778	0.45
	32	0.9	0.9	0.85	0.7
	33	0.9	0.8	0.8	0.45
	34	0.85	0.85	0.85	0.5
	35	0.9	0.7	0.8	0.6
	36	0.95	0.8	0.7	0.65
	37	0.95	0.75	0.75	0.85
	38	0.95	0.8	0.9	0.5
	39	0.85	0.8	0.75	0.5
	40	0.8	0.8	0.75	0.7
	41	0.9	0.85	0.85	0.45
	42	0.7	0.8	0.8	0.7
	43	0.85	0.7	0.8	0.5
	44	0.95	0.8	0.8	0.6
	45	0.85	0.8	0.75	0.45
	46	0.85	0.9	0.75	0.6
	47	0.95	0.85	0.85	0.65
	48	0.95	0.7	0.75	0.55
	49	0.8	0.8	0.75	0.6
	50	0.95	0.7	0.85	0.7
	51	0.95	0.8	0.8	0.45
	52	0.85	0.75	0.8	0.65
	53	0.8	0.75	0.65	0.65
	54	0.95	0.9	0.75	0.75
	55	0.9	0.8	0.9	0.6
	56	0.85	0.75	1	0.6
	57	0.95	0.65	0.8	0.55
	58	0.85	0.8	0.75	0.65
	59	0.85	0.9	0.75	0.5
	60	0.95	0.9	0.8	0.6
	61	0.95	0.8	0.789474	0.65
	62	0.85	0.75	0.8	0.6
	63	0.85	0.75	0.8	0.5
	64	0.9	0.9	0.85	0.75
	65	0.9	0.9	0.8	0.65
	66	0.9	0.8	0.85	0.4
	67	0.85	0.8	0.85	0.65
	68	0.9	0.8	0.8	0.6
	69	0.85	0.9	0.85	0.5
	70	0.85	0.85	0.8	0.75
	71	0.8	0.75	0.8	0.6
	72	0.75	0.8	0.8	0.45
	73	0.85	0.85	0.8	0.75
	74	0.85	0.75	0.9	0.65
	75	0.95	0.8	0.705882	0.7
	76	0.9	0.7	0.8	0.55
	77	0.75	0.8	0.85	0.5
	78	0.9	0.8	0.75	0.65
	79	0.95	0.85	0.9	0.5
	80	0.85	0.7	0.8	0.65
	81	0.85	0.7	0.833333	0.55
	82	0.85	0.8	0.85	0.5
	83	0.95	0.8	0.7	0.55
	84	0.9	0.9	0.85	0.5
	85	1	0.9	0.8	0.5
	86	0.85	0.65	0.8	0.7
	87	0.95	0.85	0.7	0.55
	88	0.85	0.75	0.75	0.5
	89	0.85	0.7	0.75	0.55
	90	0.85	0.8	0.85	0.6
	91	0.9	0.8	0.85	0.7
	92	0.95	0.85	0.769231	0.75
	93	0.9	0.8	0.8	0.55
	94	0.9	0.75	0.9	0.6
	95	0.8	0.75	0.7	0.5
	96	0.85	0.8	0.9	0.65
	97	0.9	0.7	0.8	0.5
	98	0.8	0.75	0.8	0.7
	99	0.85	0.8	0.85	0.7
	100	0.85	0.75	0.85	0.75

## Sheet: Figure 2f
Figure 2f
	Probability density matrix for Gln14 chi1 (x) and chi2 (y) derived using de Gaussian mixture model (GMM)
	0	0	0	0	0	0	0	0	0	0	0	0	0	0	0	0	0	0	0	0	0	0	0	0	0	0	0	0	0	0	0	0	0	0	0	0	0	0	0	0	0	0	0	0	0	0	0	0	0
	0	0	0	0	0	0	0	0	0	0	0	0	0	0	0	0	0	0	0	0	0	0	0	0	0	0	0	0	0	0	0	0	0	0	0	0	0	0	0	0	0	0	0	0	0	0	0	0	0
	0	0	0	0	0	0	0	0	0	0	0	0	0	0	0	0	0	0	0	0	0	0	0	0	0	0	0	0	0	0	0	0	0	0	0	0	0	0	0	0	0	0	0	0	0	0	0	0	0
	0	0	0	0	0	0	0	0	0	0	0	0	0	0	0	0	0	0	0	0	0	0	0	0	0	0	0	0	0	0	0	0	0	0	0	0	0	0	0	0	0	0	0	0	0	0	0	0	0
	0	0	0	0	0	0	0	0	0	0	0	0	0	0	0	0	0	0	0	0	0	0	0	0	0	0	0	0	0	0	0	0	0	0	0	0	0	0	0	0	0	0	0	0	0	0	0	0	0
	0	0	0	0	0	0	0	0	0	0	0	0	0	0	0	0	0	0	0	0	0	0	0	0	0	0	0	0	0	0	0	0	0	0	0	0	0	0	0	0	0	0	0	0	0	0	0	0	0
	0	0	0	0	0	0	0	0	0	0	0	0	0	0	0	0	0	0	0	0	0	0	0	0	0	0	0	0	0	0	0	0	0	1e-05	2e-05	4e-05	6e-05	6e-05	4e-05	2e-05	1e-05	0	0	0	0	0	0	0	0
	0	0	0	0	0	0	0	0	0	0	0	0	0	0	0	0	0	0	0	0	0	0	0	0	0	0	0	0	0	0	0	1e-05	2e-05	8e-05	0.00021	0.0004	0.00054	0.00053	0.00038	0.0002	8e-05	2e-05	0	0	0	0	0	0	0
	0	0	0	0	0	0	0	0	0	0	0	0	0	0	0	0	0	0	0	0	0	0	0	0	0	0	0	0	0	0	0	3e-05	0.00015	0.00053	0.00133	0.00245	0.0033	0.00324	0.00232	0.00122	0.00046	0.00013	3e-05	0	0	0	0	0	0
	0	0	0	0	0	0	0	0	0	0	0	0	0	0	0	0	0	0	0	0	0	0	0	0	0	0	0	0	0	0	2e-05	0.00013	0.00063	0.00215	0.0054	0.0099	0.01326	0.01297	0.00925	0.00482	0.00184	0.00051	0.0001	2e-05	0	0	0	0	1e-05
	0	0	0	0	0	0	0	0	0	0	0	0	0	0	0	0	0	0	0	0	0	0	0	0	0	0	0	0	0	1e-05	6e-05	0.00036	0.00168	0.00575	0.01437	0.02623	0.03495	0.03401	0.02416	0.01253	0.00475	0.00131	0.00027	4e-05	0	0	0	2e-05	0.0001
	0	0	0	0	0	0	0	0	0	0	0	0	0	0	0	0	0	0	0	0	0	0	0	0	0	0	0	0	0	1e-05	0.0001	0.00063	0.00295	0.01006	0.02504	0.04549	0.06034	0.05843	0.04132	0.02133	0.00804	0.00221	0.00044	7e-05	1e-05	0	1e-05	9e-05	0.00049
	0	0	0	0	0	0	0	0	0	0	0	0	0	0	0	0	0	0	0	0	0	0	0	0	0	0	0	0	0	1e-05	0.00012	0.00073	0.0034	0.01154	0.02858	0.05168	0.06823	0.06577	0.04629	0.02379	0.00893	0.00245	0.00049	7e-05	1e-05	1e-05	6e-05	0.00036	0.00173
	0	0	0	0	0	0	0	0	0	0	0	0	0	0	0	0	0	0	0	0	0	0	0	0	0	0	0	0	0	1e-05	9e-05	0.00056	0.00257	0.00867	0.02137	0.03847	0.05055	0.0485	0.03397	0.01738	0.00649	0.00177	0.00035	5e-05	1e-05	3e-05	0.00018	0.00099	0.00433
	0	0	0	0	0	0	0	0	0	0	0	0	0	0	0	0	0	0	0	0	0	0	0	0	0	0	0	0	0	1e-05	4e-05	0.00028	0.00127	0.00427	0.01047	0.01876	0.02453	0.02342	0.01633	0.00831	0.00309	0.00084	0.00017	2e-05	1e-05	6e-05	0.00038	0.00191	0.0077
	0	0	0	0	0	0	0	0	0	0	0	0	0	0	0	0	0	0	0	0	0	0	0	0	0	0	0	0	0	0	1e-05	9e-05	0.00041	0.00138	0.00336	0.00599	0.0078	0.00741	0.00514	0.00261	0.00096	0.00026	5e-05	1e-05	1e-05	9e-05	0.00055	0.0026	0.00968
	0	0	0	0	0	0	0	0	0	0	0	0	0	0	0	0	0	0	0	0	0	0	0	0	0	0	0	0	0	0	0	2e-05	9e-05	0.00029	0.00071	0.00125	0.00162	0.00154	0.00106	0.00054	0.0002	5e-05	1e-05	0	2e-05	0.00011	0.00058	0.00251	0.00861
	0	0	0	0	0	0	0	0	0	0	0	0	0	0	0	0	0	0	0	0	0	0	0	0	0	0	0	0	0	0	0	0	1e-05	4e-05	0.0001	0.00017	0.00022	0.00021	0.00014	7e-05	3e-05	1e-05	0	0	1e-05	9e-05	0.00043	0.00171	0.00542
	0	0	0	0	0	0	0	0	0	0	0	0	0	0	0	0	0	0	0	0	0	0	0	0	0	0	0	0	0	0	0	0	0	0	1e-05	2e-05	2e-05	2e-05	1e-05	1e-05	0	0	0	0	1e-05	5e-05	0.00023	0.00083	0.00242
	0	0	0	0	0	0	0	0	0	0	0	0	0	0	0	0	0	0	0	0	0	0	0	0	0	0	0	0	0	0	0	0	0	0	0	0	0	0	0	0	0	0	0	0	0	2e-05	8e-05	0.00028	0.00076
	0	0	0	0	0	0	0	0	0	0	0	0	0	0	0	0	0	0	0	0	0	0	0	0	0	0	0	0	0	0	0	0	0	0	0	0	0	0	0	0	0	0	0	0	0	1e-05	2e-05	7e-05	0.00017
	0	0	0	0	0	0	0	0	0	0	0	0	0	0	0	0	0	0	0	0	0	0	0	0	0	0	0	0	0	0	0	0	0	0	0	0	0	0	0	0	0	0	0	0	0	0	0	1e-05	3e-05
	0	0	0	0	0	0	0	0	0	0	0	0	0	0	0	0	0	0	0	0	0	0	0	0	0	0	0	0	0	0	0	0	0	0	0	0	0	0	0	0	0	0	0	0	0	0	0	0	0
	0	0	0	0	0	0	0	0	0	0	0	0	0	0	0	0	0	0	0	0	0	0	0	0	0	0	0	0	0	0	0	0	0	0	0	0	0	0	0	0	0	0	0	0	0	0	0	0	0
	0	0	0	0	0	0	0	0	0	0	0	0	0	0	0	0	0	0	0	0	0	0	0	0	0	0	0	0	0	0	0	0	0	0	0	0	0	0	0	0	0	0	0	0	0	0	0	0	0
	0	0	0	0	0	0	0	0	0	0	0	0	0	0	0	0	0	0	0	0	0	0	0	0	0	0	0	0	0	0	0	0	0	0	0	0	0	0	0	0	0	0	0	0	0	0	0	0	0
	0	0	0	0	0	0	0	0	0	0	0	0	0	0	0	0	0	0	0	0	0	0	0	0	0	0	0	0	0	0	0	0	0	1e-05	1e-05	2e-05	3e-05	3e-05	3e-05	2e-05	1e-05	1e-05	0	0	0	0	0	0	0
	1e-05	1e-05	1e-05	1e-05	1e-05	1e-05	0	0	0	0	0	0	0	0	0	0	0	0	0	0	0	0	0	0	0	0	0	0	0	0	0	1e-05	2e-05	4e-05	9e-05	0.00014	0.00019	0.0002	0.00018	0.00013	8e-05	4e-05	2e-05	1e-05	1e-05	1e-05	1e-05	1e-05	1e-05
	3e-05	3e-05	3e-05	3e-05	3e-05	2e-05	2e-05	2e-05	2e-05	2e-05	2e-05	2e-05	2e-05	1e-05	1e-05	1e-05	1e-05	1e-05	1e-05	1e-05	1e-05	1e-05	1e-05	1e-05	1e-05	1e-05	1e-05	1e-05	2e-05	2e-05	2e-05	4e-05	0.0001	0.00023	0.00046	0.00076	0.00104	0.00116	0.00105	0.00077	0.00047	0.00024	0.00012	6e-05	4e-05	4e-05	4e-05	4e-05	4e-05
	0.00012	0.00012	0.00011	0.00011	0.0001	9e-05	9e-05	8e-05	8e-05	7e-05	7e-05	6e-05	6e-05	5e-05	5e-05	5e-05	4e-05	4e-05	3e-05	3e-05	3e-05	3e-05	4e-05	4e-05	4e-05	5e-05	5e-05	6e-05	6e-05	7e-05	0.0001	0.00018	0.00042	0.00098	0.00199	0.00338	0.00468	0.00529	0.00486	0.00364	0.00224	0.00116	0.00054	0.00027	0.00018	0.00016	0.00016	0.00016	0.00016
	0.0004	0.00038	0.00036	0.00034	0.00033	0.00031	0.00029	0.00027	0.00025	0.00024	0.00022	0.0002	0.00019	0.00017	0.00016	0.00015	0.00014	0.00012	0.00011	9e-05	0.0001	0.00011	0.00012	0.00013	0.00015	0.00016	0.00017	0.00019	0.00021	0.00024	0.00032	0.0006	0.00143	0.00337	0.00698	0.01201	0.01692	0.01941	0.0181	0.01375	0.00857	0.00446	0.00206	0.00099	0.00062	0.00053	0.00052	0.00053	0.00054
	0.00109	0.00104	0.00099	0.00094	0.00088	0.00083	0.00078	0.00074	0.00069	0.00064	0.0006	0.00055	0.00051	0.00047	0.00043	0.0004	0.00036	0.00033	0.0003	0.00026	0.00029	0.00031	0.00035	0.00038	0.00041	0.00045	0.00049	0.00053	0.00058	0.00066	0.00089	0.00165	0.00391	0.00936	0.01966	0.03438	0.04921	0.05734	0.05431	0.04188	0.02644	0.0139	0.00642	0.003	0.00179	0.00148	0.00144	0.00146	0.00149
	0.00248	0.00236	0.00225	0.00213	0.00201	0.0019	0.00178	0.00167	0.00156	0.00146	0.00135	0.00125	0.00116	0.00107	0.00098	0.0009	0.00082	0.00075	0.00068	0.00061	0.00067	0.00074	0.00081	0.00089	0.00097	0.00105	0.00114	0.00124	0.00135	0.00153	0.00203	0.00368	0.00868	0.02096	0.04462	0.07921	0.11515	0.1363	0.13114	0.10268	0.06576	0.03498	0.0162	0.00746	0.00431	0.00346	0.00333	0.00337	0.00344
	0.00473	0.00451	0.00428	0.00405	0.00383	0.00361	0.00339	0.00317	0.00296	0.00276	0.00257	0.00238	0.0022	0.00202	0.00186	0.0017	0.00156	0.00142	0.00129	0.0012	0.00132	0.00145	0.00159	0.00174	0.0019	0.00207	0.00224	0.00243	0.00264	0.00297	0.00384	0.00676	0.01566	0.0379	0.08157	0.14688	0.21682	0.26067	0.25477	0.20261	0.13173	0.07102	0.03318	0.0152	0.0086	0.00678	0.00647	0.00653	0.00666
	0.00755	0.00718	0.00682	0.00645	0.00609	0.00574	0.00538	0.00504	0.00471	0.00438	0.00407	0.00377	0.00348	0.0032	0.00294	0.00269	0.00246	0.00224	0.00203	0.00197	0.00217	0.00239	0.00262	0.00286	0.00312	0.00339	0.00367	0.00398	0.00431	0.00481	0.00607	0.01021	0.02297	0.05535	0.12018	0.21928	0.32853	0.40111	0.39824	0.32176	0.21249	0.1163	0.05501	0.02532	0.01421	0.01106	0.0105	0.01057	0.01077
	0.01007	0.00958	0.00909	0.0086	0.00811	0.00763	0.00716	0.0067	0.00625	0.00582	0.0054	0.005	0.00461	0.00424	0.00389	0.00356	0.00325	0.00296	0.00269	0.00272	0.00299	0.00329	0.0036	0.00393	0.00428	0.00465	0.00504	0.00545	0.0059	0.00653	0.00801	0.01275	0.02748	0.06542	0.14278	0.26362	0.40065	0.49669	0.50095	0.41127	0.27605	0.15358	0.07382	0.03441	0.01939	0.01505	0.01424	0.01433	0.01458
	0.01125	0.0107	0.01014	0.00959	0.00904	0.0085	0.00797	0.00745	0.00695	0.00646	0.00599	0.00554	0.00511	0.0047	0.00431	0.00394	0.0036	0.00327	0.00297	0.00313	0.00345	0.00378	0.00414	0.00452	0.00492	0.00534	0.00579	0.00625	0.00675	0.00742	0.00885	0.01326	0.02695	0.0627	0.13693	0.25536	0.39339	0.49504	0.50718	0.42318	0.28887	0.16362	0.0802	0.03818	0.02187	0.01707	0.01616	0.01624	0.01651
	0.01051	0.00999	0.00946	0.00894	0.00843	0.00792	0.00742	0.00693	0.00646	0.00601	0.00557	0.00514	0.00474	0.00436	0.004	0.00365	0.00333	0.00303	0.00274	0.00302	0.00332	0.00364	0.00399	0.00435	0.00473	0.00513	0.00556	0.006	0.00647	0.00706	0.0082	0.01154	0.02181	0.04893	0.1062	0.19951	0.31117	0.3973	0.41344	0.35069	0.24362	0.14071	0.07062	0.03462	0.02039	0.01614	0.01532	0.0154	0.01565
	0.00822	0.0078	0.00739	0.00698	0.00657	0.00617	0.00578	0.0054	0.00503	0.00467	0.00433	0.004	0.00368	0.00338	0.0031	0.00283	0.00258	0.00234	0.00212	0.00244	0.00268	0.00294	0.00321	0.0035	0.00381	0.00413	0.00446	0.00481	0.00519	0.00563	0.00639	0.00845	0.01468	0.03125	0.0668	0.12589	0.19847	0.25693	0.27152	0.23419	0.16571	0.0978	0.05048	0.0257	0.01574	0.01273	0.01215	0.01222	0.01241
	0.00537	0.0051	0.00483	0.00455	0.00429	0.00402	0.00377	0.00352	0.00327	0.00304	0.00281	0.0026	0.00239	0.00219	0.00201	0.00183	0.00167	0.00152	0.00137	0.00164	0.00181	0.00198	0.00216	0.00236	0.00256	0.00278	0.003	0.00323	0.00348	0.00376	0.00419	0.00524	0.0083	0.01646	0.03422	0.06432	0.10222	0.13403	0.1438	0.12616	0.09103	0.05504	0.02938	0.01568	0.01009	0.00838	0.00806	0.00811	0.00823
	0.00294	0.00279	0.00264	0.00249	0.00234	0.0022	0.00205	0.00192	0.00178	0.00165	0.00153	0.00141	0.0013	0.00119	0.00109	0.00099	0.0009	0.00082	0.00074	0.00093	0.00102	0.00112	0.00122	0.00133	0.00144	0.00156	0.00169	0.00182	0.00195	0.0021	0.00231	0.00275	0.00398	0.00723	0.01437	0.02671	0.04262	0.0565	0.06151	0.05491	0.04046	0.02515	0.01398	0.0079	0.00538	0.0046	0.00447	0.0045	0.00457
	0.00135	0.00128	0.00121	0.00114	0.00107	0.001	0.00094	0.00087	0.00081	0.00075	0.0007	0.00064	0.00059	0.00054	0.00049	0.00045	0.00041	0.00037	0.00034	0.00044	0.00048	0.00053	0.00057	0.00063	0.00068	0.00074	0.00079	0.00085	0.00092	0.00099	0.00107	0.00123	0.00163	0.00268	0.005	0.00907	0.01444	0.0193	0.02131	0.01936	0.0146	0.00938	0.00547	0.0033	0.0024	0.00212	0.00207	0.00209	0.00212
	0.00052	0.00049	0.00046	0.00043	0.00041	0.00038	0.00036	0.00033	0.00031	0.00029	0.00026	0.00024	0.00022	0.00021	0.00019	0.00017	0.00016	0.00014	0.00013	0.00017	0.00019	0.00021	0.00023	0.00025	0.00027	0.00029	0.00031	0.00034	0.00036	0.00039	0.00042	0.00047	0.00058	0.00085	0.00146	0.00254	0.004	0.00537	0.006	0.00556	0.0043	0.00287	0.00177	0.00116	0.00089	0.00081	0.0008	0.00081	0.00082
	0.00017	0.00016	0.00015	0.00014	0.00013	0.00012	0.00011	0.00011	0.0001	9e-05	8e-05	8e-05	7e-05	7e-05	6e-05	5e-05	5e-05	4e-05	4e-05	6e-05	6e-05	7e-05	7e-05	8e-05	9e-05	0.0001	0.0001	0.00011	0.00012	0.00013	0.00014	0.00015	0.00017	0.00023	0.00036	0.0006	0.00092	0.00123	0.00138	0.00131	0.00104	0.00073	0.00048	0.00034	0.00028	0.00026	0.00026	0.00026	0.00027
	4e-05	4e-05	4e-05	4e-05	3e-05	3e-05	3e-05	3e-05	3e-05	2e-05	2e-05	2e-05	2e-05	2e-05	2e-05	1e-05	1e-05	1e-05	1e-05	2e-05	2e-05	2e-05	2e-05	2e-05	2e-05	3e-05	3e-05	3e-05	3e-05	3e-05	4e-05	4e-05	5e-05	6e-05	8e-05	0.00012	0.00018	0.00023	0.00026	0.00025	0.00021	0.00015	0.00011	8e-05	7e-05	7e-05	7e-05	7e-05	7e-05
	1e-05	1e-05	1e-05	1e-05	1e-05	1e-05	1e-05	1e-05	1e-05	1e-05	1e-05	0	0	0	0	0	0	0	0	0	0	0	0	1e-05	1e-05	1e-05	1e-05	1e-05	1e-05	1e-05	1e-05	1e-05	1e-05	1e-05	2e-05	2e-05	3e-05	4e-05	4e-05	4e-05	4e-05	3e-05	2e-05	2e-05	2e-05	2e-05	2e-05	2e-05	2e-05
	0	0	0	0	0	0	0	0	0	0	0	0	0	0	0	0	0	0	0	0	0	0	0	0	0	0	0	0	0	0	0	0	0	0	0	1e-05	1e-05	1e-05	1e-05	1e-05	1e-05	0	0	0	0	0	0	0	0
	0	0	0	0	0	0	0	0	0	0	0	0	0	0	0	0	0	0	0	0	0	0	0	0	0	0	0	0	0	0	0	0	1e-05	1e-05	1e-05	2e-05	2e-05	1e-05	1e-05	0	0	0	0	0	0	0	0	0	0
	0	0	0	0	0	0	0	0	0	0	0	0	0	0	0	0	0	0	0	0	0	0	0	0	0	0	0	0	0	0	0	1e-05	3e-05	6e-05	8e-05	0.0001	0.0001	8e-05	5e-05	3e-05	1e-05	0	0	0	0	0	0	0	0
	0	0	0	0	0	0	0	0	0	0	0	0	0	0	0	0	0	0	0	0	0	0	0	0	0	0	0	0	0	0	2e-05	5e-05	0.00013	0.00025	0.00039	0.00049	0.0005	0.00041	0.00027	0.00014	6e-05	2e-05	1e-05	0	0	0	0	0	0
	0	0	0	0	0	0	0	0	0	0	0	0	0	0	0	0	0	0	0	0	0	0	0	0	0	0	0	0	0	1e-05	6e-05	0.00017	0.00043	0.00087	0.00142	0.00185	0.00196	0.00167	0.00114	0.00063	0.00028	0.0001	3e-05	1e-05	0	0	0	0	0
	0	0	0	0	0	0	0	0	0	0	0	0	0	0	0	0	0	0	0	0	0	0	0	0	0	0	0	0	1e-05	3e-05	0.00014	0.00045	0.00116	0.00242	0.00408	0.00554	0.00606	0.00535	0.0038	0.00218	0.00101	0.00037	0.00011	3e-05	1e-05	0	0	0	1e-05
	0	0	0	0	0	0	0	0	0	0	0	0	0	0	0	0	0	0	0	0	0	0	0	0	0	0	0	0	1e-05	7e-05	0.00027	0.00091	0.00244	0.00529	0.00924	0.01301	0.01476	0.0135	0.00995	0.00591	0.00283	0.00109	0.00034	8e-05	2e-05	0	0	0	2e-05
	0	0	0	0	0	0	0	0	0	0	0	0	0	0	0	0	0	0	0	0	0	0	0	0	0	0	0	0	2e-05	0.0001	0.00042	0.00145	0.00405	0.0091	0.01649	0.02406	0.0283	0.02683	0.02049	0.01261	0.00626	0.0025	0.00081	0.00021	4e-05	1e-05	0	0	2e-05
	0	0	0	0	0	0	0	0	0	0	0	0	0	0	0	0	0	0	0	0	0	0	0	0	0	0	0	0	2e-05	0.00011	0.00051	0.00183	0.0053	0.01234	0.02316	0.03504	0.04272	0.04198	0.03324	0.02121	0.01091	0.00452	0.00151	0.00041	9e-05	2e-05	0	0	3e-05
	0	0	0	0	0	0	0	0	0	0	0	0	0	0	0	0	0	0	0	0	0	0	0	0	0	0	0	0	2e-05	0.00011	0.00049	0.00182	0.00545	0.01316	0.02561	0.04017	0.05077	0.05171	0.04244	0.02807	0.01496	0.00643	0.00222	0.00062	0.00014	3e-05	0	0	3e-05
	0	0	0	0	0	0	0	0	0	0	0	0	0	0	0	0	0	0	0	0	0	0	0	0	0	0	0	0	1e-05	8e-05	0.00037	0.00142	0.00442	0.01105	0.0223	0.03625	0.04749	0.05014	0.04266	0.02925	0.01616	0.0072	0.00258	0.00075	0.00017	3e-05	1e-05	0	3e-05
	0	0	0	0	0	0	0	0	0	0	0	0	0	0	0	0	0	0	0	0	0	0	0	0	0	0	0	0	1e-05	4e-05	0.00022	0.00087	0.00282	0.00731	0.01528	0.02575	0.03497	0.03827	0.03375	0.02399	0.01374	0.00634	0.00236	0.00071	0.00017	3e-05	1e-05	0	3e-05
	0	0	0	0	0	0	0	0	0	0	0	0	0	0	0	0	0	0	0	0	0	0	0	0	0	0	0	0	0	2e-05	0.0001	0.00042	0.00141	0.0038	0.00825	0.0144	0.02027	0.023	0.02102	0.01549	0.0092	0.0044	0.0017	0.00053	0.00013	3e-05	0	0	2e-05
	0	0	0	0	0	0	0	0	0	0	0	0	0	0	0	0	0	0	0	0	0	0	0	0	0	0	0	0	0	1e-05	4e-05	0.00016	0.00056	0.00156	0.0035	0.00634	0.00925	0.01088	0.01031	0.00787	0.00484	0.0024	0.00096	0.00031	8e-05	2e-05	0	0	1e-05
	0	0	0	0	0	0	0	0	0	0	0	0	0	0	0	0	0	0	0	0	0	0	0	0	0	0	0	0	0	0	1e-05	5e-05	0.00017	0.0005	0.00117	0.0022	0.00332	0.00405	0.00398	0.00315	0.00201	0.00103	0.00043	0.00014	4e-05	1e-05	0	0	1e-05
	0	0	0	0	0	0	0	0	0	0	0	0	0	0	0	0	0	0	0	0	0	0	0	0	0	0	0	0	0	0	0	1e-05	4e-05	0.00013	0.00031	0.0006	0.00094	0.00119	0.00121	0.00099	0.00066	0.00035	0.00015	5e-05	1e-05	0	0	0	0
	0	0	0	0	0	0	0	0	0	0	0	0	0	0	0	0	0	0	0	0	0	0	0	0	0	0	0	0	0	0	0	0	1e-05	3e-05	6e-05	0.00013	0.00021	0.00027	0.00029	0.00025	0.00017	9e-05	4e-05	1e-05	0	0	0	0	0
	0	0	0	0	0	0	0	0	0	0	0	0	0	0	0	0	0	0	0	0	0	0	0	0	0	0	0	0	0	0	0	0	0	0	1e-05	2e-05	4e-05	5e-05	5e-05	5e-05	3e-05	2e-05	1e-05	0	0	0	0	0	0
	0	0	0	0	0	0	0	0	0	0	0	0	0	0	0	0	0	0	0	0	0	0	0	0	0	0	0	0	0	0	0	0	0	0	0	0	1e-05	1e-05	1e-05	1e-05	1e-05	0	0	0	0	0	0	0	0
	0	0	0	0	0	0	0	0	0	0	0	0	0	0	0	0	0	0	0	0	0	0	0	0	0	0	0	0	0	0	0	0	0	0	0	0	0	0	0	0	0	0	0	0	0	0	0	0	0
	0	0	0	0	0	0	0	0	0	0	0	0	0	0	0	0	0	0	0	0	0	0	0	0	0	0	0	0	0	0	0	0	0	0	0	0	0	0	0	0	0	0	0	0	0	0	0	0	0
	0	0	0	0	0	0	0	0	0	0	0	0	0	0	0	0	0	0	0	0	0	0	0	0	0	0	0	0	0	0	0	0	0	0	0	0	0	0	0	0	0	0	0	0	0	0	0	0	0
	0	0	0	0	0	0	0	0	0	0	0	0	0	0	0	0	0	0	0	0	0	0	0	0	0	0	0	0	0	0	0	0	0	0	0	0	0	0	0	0	0	0	0	0	0	0	0	0	0
	0	0	0	0	0	0	0	0	0	0	0	0	0	0	0	0	0	0	0	0	0	0	0	0	0	0	0	0	0	0	0	0	0	0	0	0	0	0	0	0	0	0	0	0	0	0	0	0	0
	0	0	0	0	0	0	0	0	0	0	0	0	0	0	0	0	0	0	0	0	0	0	0	0	0	0	0	0	0	0	0	0	0	0	0	0	0	0	0	0	0	0	0	0	0	0	0	0	0
	0	0	0	0	0	0	0	0	0	0	0	0	0	0	0	0	0	0	0	0	0	0	0	0	0	0	0	0	0	0	0	0	0	0	0	0	0	0	0	0	0	0	0	0	0	0	0	0	0
	0	0	0	0	0	0	0	0	0	0	0	0	0	0	0	0	0	0	0	0	0	0	0	0	0	0	0	0	0	0	0	0	0	0	0	0	0	0	0	0	0	0	0	0	0	0	0	0	0
[truncated: 24 more columns]

## Sheet: Figure 2h
Figure 2h
	N-H RDCs			J (0)
	Residue	RDC (Hz)		Residue	J (0) (s)
	4	2.46323		5AlaN	2.9542e-10
	5	-2.28693		6SerN	2.9679e-10
	7	-11.448		7LeuN	4.352e-10
	8	-17.0474		8AlaN	5.0018e-10
	9	-18.7988		9AlaN	4.8733e-10
	10	-15.8499		10LeuN	4.6613e-10
	11	-17.0681		11GlnN	4.9591e-10
	12	-20.0426		12AlaN	5.2041e-10
	13	-18.7757		13LeuN	4.902e-10
	14	-16.7058		14GlnN	4.9748e-10
	15	-18.2584		15AlaN	5.1041e-10
	16	-19.3016		16LeuN	4.9779e-10
	17	-16.4371		17GlnN	4.8356e-10
	18	-14.3228		18AlaN	4.6387e-10
	19	-15.5204		19AlaN	4.4097e-10
	20	-12.6596		20GlnN	4.1467e-10
	21	-7.7988		21AlaN	3.5328e-10
	22	-6.21095		22AlaN	2.9399e-10
	23	-0.652889		23LysN	2.3483e-10
	24	6.47053		24LysN	1.707e-10

## Sheet: Figure 2i
Figure 2i
	Experimental vs predicted RDCs back-calculated from the P3-7_2 structural ensemble
	RDC Code	Residue #	Residue Type	Atom 1	Atom 2	Measured RDC (Hz)	Ensemble-derived RDC (Hz)
	1DNH	4	GLY	N	H	2.463	13.986
	1DNH	5	ALA	N	H	-2.287	9.853
	1DNH	7	LEU	N	H	-11.448	-6.195
	1DNH	8	ALA	N	H	-17.047	-12.526
	1DNH	9	ALA	N	H	-18.799	-18.783
	1DNH	10	LEU	N	H	-15.85	-10.207
	1DNH	11	GLN	N	H	-17.068	-13.222
	1DNH	12	ALA	N	H	-20.043	-21.474
	1DNH	13	LEU	N	H	-18.776	-19.659
	1DNH	14	GLN	N	H	-16.706	-16.388
	1DNH	15	ALA	N	H	-18.258	-14.576
	1DNH	16	LEU	N	H	-19.302	-19.634
	1DNH	17	GLN	N	H	-16.437	-13.138
	1DNH	18	ALA	N	H	-14.323	-6.859
	1DNH	19	ALA	N	H	-15.52	-14.234
	1DNH	20	GLN	N	H	-12.66	-16.05
	1DNH	21	ALA	N	H	-7.799	-3.117
	1DNH	22	ALA	N	H	-6.211	-3.211
	1DNH	23	LYS	N	H	-0.653	-4.646
	1DNH	24	LYS	N	H	6.471	6.901
	1DNC	5	ALA	N	C	0.905	-0.512
	1DNC	7	LEU	N	C	0.68	-0.44
	1DNC	8	ALA	N	C	0.71	-0.215
	1DNC	9	ALA	N	C	-0.456	0.017
	1DNC	10	LEU	N	C	0.45	-0.221
	1DNC	11	GLN	N	C	1.262	-0.297
	1DNC	12	ALA	N	C	1.731	-0.104
	1DNC	13	LEU	N	C	0.61	0.122
	1DNC	14	GLN	N	C	0.754	-0.293
	1DNC	15	ALA	N	C	1.563	-0.226
	1DNC	16	LEU	N	C	2.178	0.01
	1DNC	17	GLN	N	C	1.234	-0.016
	1DNC	18	ALA	N	C	1.421	-0.279
	1DNC	19	ALA	N	C	0.281	-0.14
	1DNC	20	GLN	N	C	-0.584	0.049
	1DNC	21	ALA	N	C	1.3	-0.041
	1DNC	22	ALA	N	C	0.672	-0.108
	1DNC	23	LYS	N	C	0.987	-0.08
	1DNC	24	LYS	N	C	0.328	-0.059
	1DCH	5	ALA	C	H	-0.54	-2.013
	1DCH	7	LEU	C	H	-0.39	-1.905
	1DCH	8	ALA	C	H	0.42	-1.328
	1DCH	9	ALA	C	H	0.33	-0.554
	1DCH	10	LEU	C	H	-1.302	-1.194
	1DCH	11	GLN	C	H	-0.288	-1.856
	1DCH	12	ALA	C	H	0.006	-0.919
	1DCH	13	LEU	C	H	-0.444	-0.193
	1DCH	14	GLN	C	H	1.47	-1.65
	1DCH	15	ALA	C	H	-0.36	-1.599
	1DCH	16	LEU	C	H	3.12	-0.537
	1DCH	17	GLN	C	H	-0.372	-0.488
	1DCH	18	ALA	C	H	-0.294	-1.455
	1DCH	19	ALA	C	H	-0.174	-1.104
	1DCH	20	GLN	C	H	-0.258	-0.026
	1DCH	21	ALA	C	H	-0.546	-0.324
	1DCH	22	ALA	C	H	-1.116	-1.127
	1DCH	23	LYS	C	H	-1.116	-0.776
	1DCH	24	LYS	C	H	-0.918	-0.03

[truncated: 42 more sheets: Figure 3a, Figure 3b, Figure 3c, Figure 3d, Figure 3e, Figure 3f, Figure 3g, Figure 4c, Figure 4d, Figure 4h, Figure 4i, Figure 4j, Figure 4k, Figure 4m, Figure 5b, Figure 5e, Figure 6a, Figure 6b, Figure 6d, Figure 6e …]
